# Supplementary material for: Proteomic profiling and genome-wide mapping of O-GlcNAc chromatin-associated proteins reveal an O-GlcNAc-regulated genotoxic stress response
Source: Nat Commun. 2020 Nov 19;11:5898. doi: 10.1038/s41467-020-19579-y (PMC7678849; doi:10.1038/s41467-020-19579-y)
Supplement: Supplementary file 4 — Supplementary Dataset 1 [file 41467_2020_19579_MOESM4_ESM.xlsx]

## Sheet: Sheet1
1316 proteins identified in ADR cells by LC-MS/MS (at least six times in nine biological replicates)								990 proteins were identified in MCF-7 cells by LC-MS/MS (at least six times in nine biological replicates)
Uniprot ID	Gene Symbol	Biological Process (GO)	Subcellular Location					UniProt ID	Gene	Biological Process (GO)	Subcellular Location
P49588	AARS1	GO:0070143 mitochondrial alanyl-tRNA aminoacylation;GO:0140018 regulation of cytoplasmic translational fidelity;GO:0006419 alanyl-tRNA aminoacylation	Cytoplasm					P49588	AARS1	GO:0070143 mitochondrial alanyl-tRNA aminoacylation;GO:0140018 regulation of cytoplasmic translational fidelity;GO:0006419 alanyl-tRNA aminoacylation	Cytoplasm
Q8NE71	ABCF1	GO:0006954 inflammatory response;GO:0006412 translation;GO:0043043 peptide biosynthetic process	Cytoplasm					P08183	ABCB1	GO:0099040 ceramide translocation;GO:1901529 positive regulation of anion channel activity;GO:0099039 sphingolipid translocation	Nuclear
Q9UG63	ABCF2		Cytoplasm					P61221	ABCE1	GO:0060702 negative regulation of endoribonuclease activity;GO:0060701 negative regulation of ribonuclease activity;GO:0060699 regulation of endoribonuclease activity	Cytoplasm
Q13085	ACACA	GO:0006853 carnitine shuttle;GO:2001295 malonyl-CoA biosynthetic process;GO:2001293 malonyl-CoA metabolic process	Cytoplasm					Q13085	ACACA	GO:0006853 carnitine shuttle;GO:2001295 malonyl-CoA biosynthetic process;GO:2001293 malonyl-CoA metabolic process	Nuclear
P49748	ACADVL	GO:0033539 fatty acid beta-oxidation using acyl-CoA dehydrogenase;GO:0046322 negative regulation of fatty acid oxidation;GO:0045717 negative regulation of fatty acid biosynthetic process	Nuclear					Q15027	ACAP1	GO:0043547 positive regulation of GTPase activity;GO:0043087 regulation of GTPase activity;GO:0051345 positive regulation of hydrolase activity	Cytoplasm
Q15027	ACAP1	GO:0043547 positive regulation of GTPase activity;GO:0043087 regulation of GTPase activity;GO:0051345 positive regulation of hydrolase activity	Cytoplasm					P53396	ACLY	GO:0046949 fatty-acyl-CoA biosynthetic process;GO:0006085 acetyl-CoA biosynthetic process;GO:0035337 fatty-acyl-CoA metabolic process	Nuclear
Q9UKV3	ACIN1	GO:0045657 positive regulation of monocyte differentiation;GO:0030263 apoptotic chromosome condensation;GO:0045655 regulation of monocyte differentiation	Nuclear					P24666	ACP1	GO:0035335 peptidyl-tyrosine dephosphorylation;GO:0006470 protein dephosphorylation;GO:0016311 dephosphorylation	Nuclear
P53396	ACLY	GO:0046949 fatty-acyl-CoA biosynthetic process;GO:0006085 acetyl-CoA biosynthetic process;GO:0035337 fatty-acyl-CoA metabolic process	Nuclear					P60709	ACTB	GO:0051623 positive regulation of norepinephrine uptake;GO:0051621 regulation of norepinephrine uptake;GO:0072749 cellular response to cytochalasin B
P24666	ACP1	GO:0035335 peptidyl-tyrosine dephosphorylation;GO:0006470 protein dephosphorylation;GO:0016311 dephosphorylation	Nuclear					P12814	ACTN1	GO:0030220 platelet formation;GO:0051639 actin filament network formation;GO:0051764 actin crosslink formation	Cytoplasm
O60488	ACSL4	GO:0035338 long-chain fatty-acyl-CoA biosynthetic process;GO:0046949 fatty-acyl-CoA biosynthetic process;GO:0035336 long-chain fatty-acyl-CoA metabolic process	Cytoplasm					O43707	ACTN4	GO:0032417 positive regulation of sodium:proton antiporter activity;GO:0032415 regulation of sodium:proton antiporter activity;GO:2000651 positive regulation of sodium ion transmembrane transporter activity	Nuclear
P68133	ACTA1	GO:0043503 skeletal muscle fiber adaptation;GO:0030240 skeletal muscle thin filament assembly;GO:0090131 mesenchyme migration						P61158	ACTR3	GO:0016344 meiotic chromosome movement towards spindle pole;GO:0034314 Arp2/3 complex-mediated actin nucleation;GO:0038096 Fc-gamma receptor signaling pathway involved in phagocytosis
P60709	ACTB	GO:0051623 positive regulation of norepinephrine uptake;GO:0051621 regulation of norepinephrine uptake;GO:0072749 cellular response to cytochalasin B						P55265	ADAR	GO:1900369 negative regulation of RNA interference;GO:0060339 negative regulation of type I interferon-mediated signaling pathway;GO:0044387 negative regulation of protein kinase activity by regulation of protein phosphorylation	Nuclear
O96019	ACTL6A	GO:0043968 histone H2A acetylation;GO:0043967 histone H4 acetylation;GO:0001825 blastocyst formation	Nuclear					P11766	ADH5	GO:0010430 fatty acid omega-oxidation;GO:0046294 formaldehyde catabolic process;GO:0006069 ethanol oxidation
P12814	ACTN1	GO:0030220 platelet formation;GO:0051639 actin filament network formation;GO:0051764 actin crosslink formation	Cytoplasm					P55263	ADK	GO:0006175 dATP biosynthetic process;GO:0009153 purine deoxyribonucleotide biosynthetic process;GO:0044209 AMP salvage	Nuclear
O43707	ACTN4	GO:0032417 positive regulation of sodium:proton antiporter activity;GO:0032415 regulation of sodium:proton antiporter activity;GO:2000651 positive regulation of sodium ion transmembrane transporter activity	Nuclear					Q16186	ADRM1	GO:0043248 proteasome assembly;GO:0010950 positive regulation of endopeptidase activity;GO:0006368 transcription elongation from RNA polymerase II promoter	Nuclear
P61158	ACTR3	GO:0016344 meiotic chromosome movement towards spindle pole;GO:0034314 Arp2/3 complex-mediated actin nucleation;GO:0038096 Fc-gamma receptor signaling pathway involved in phagocytosis						P52594	AGFG1	GO:0001675 acrosome assembly;GO:0007289 spermatid nucleus differentiation;GO:0006406 mRNA export from nucleus	Cytoplasm
P55265	ADAR	GO:1900369 negative regulation of RNA interference;GO:0060339 negative regulation of type I interferon-mediated signaling pathway;GO:0044387 negative regulation of protein kinase activity by regulation of protein phosphorylation	Nuclear					O95081	AGFG2	GO:0043547 positive regulation of GTPase activity;GO:0043087 regulation of GTPase activity;GO:0051345 positive regulation of hydrolase activity
P48960	ADGRE5	GO:0043312 neutrophil degranulation;GO:0002283 neutrophil activation involved in immune response;GO:0007189 adenylate cyclase-activating G protein-coupled receptor signaling pathway	Cytoplasm					Q9UKV8	AGO2	GO:1905618 positive regulation of miRNA mediated inhibition of translation;GO:1905616 regulation of miRNA mediated inhibition of translation;GO:0060213 positive regulation of nuclear-transcribed mRNA poly(A) tail shortening	Nuclear
P11766	ADH5	GO:0010430 fatty acid omega-oxidation;GO:0046294 formaldehyde catabolic process;GO:0006069 ethanol oxidation						P23526	AHCY	GO:0019510 S-adenosylhomocysteine catabolic process;GO:0033353 S-adenosylmethionine cycle;GO:0046130 purine ribonucleoside catabolic process	Cytoplasm
Q16186	ADRM1	GO:0043248 proteasome assembly;GO:0010950 positive regulation of endopeptidase activity;GO:0006368 transcription elongation from RNA polymerase II promoter	Nuclear					Q09666	AHNAK	GO:1901385 regulation of voltage-gated calcium channel activity;GO:1901019 regulation of calcium ion transmembrane transporter activity;GO:1903169 regulation of calcium ion transmembrane transport	Cytoplasm
P30520	ADSS2	GO:0044208 'de novo' AMP biosynthetic process;GO:0006167 AMP biosynthetic process;GO:0006531 aspartate metabolic process	Cytoplasm					O95433	AHSA1	GO:0032781 positive regulation of ATPase activity;GO:0043462 regulation of ATPase activity;GO:0016032 viral process	Cytoplasm
P52594	AGFG1	GO:0001675 acrosome assembly;GO:0007289 spermatid nucleus differentiation;GO:0006406 mRNA export from nucleus	Cytoplasm					Q9ULX6	AKAP8L	GO:0010793 regulation of mRNA export from nucleus;GO:0031065 positive regulation of histone deacetylation;GO:0033127 regulation of histone phosphorylation	Nuclear
O95081	AGFG2	GO:0043547 positive regulation of GTPase activity;GO:0043087 regulation of GTPase activity;GO:0051345 positive regulation of hydrolase activity						P15121	AKR1B1	GO:0006061 sorbitol biosynthetic process;GO:0019406 hexitol biosynthetic process;GO:0006060 sorbitol metabolic process	Nuclear
O00468	AGRN	GO:0045162 clustering of voltage-gated sodium channels;GO:0007213 G protein-coupled acetylcholine receptor signaling pathway;GO:0045887 positive regulation of synaptic growth at neuromuscular junction	Cytoplasm					P02768	ALB	GO:0051659 maintenance of mitochondrion location;GO:0034375 high-density lipoprotein particle remodeling;GO:0034369 plasma lipoprotein particle remodeling	Cytoplasm
Q8WYP5	AHCTF1	GO:0051292 nuclear pore complex assembly;GO:0046931 pore complex assembly;GO:0006999 nuclear pore organization	Nuclear					Q13740	ALCAM	GO:0031290 retinal ganglion cell axon guidance;GO:0048846 axon extension involved in axon guidance;GO:0008045 motor neuron axon guidance
P23526	AHCY	GO:0019510 S-adenosylhomocysteine catabolic process;GO:0033353 S-adenosylmethionine cycle;GO:0046130 purine ribonucleoside catabolic process	Cytoplasm					P04075	ALDOA	GO:0061621 canonical glycolysis;GO:0061620 glycolytic process through glucose-6-phosphate;GO:0061615 glycolytic process through fructose-6-phosphate	Cytoplasm
O43865	AHCYL1	GO:0033353 S-adenosylmethionine cycle;GO:0038166 angiotensin-activated signaling pathway;GO:0046439 L-cysteine metabolic process	Cytoplasm					Q8TCU4	ALMS1	GO:0046599 regulation of centriole replication;GO:0051492 regulation of stress fiber assembly;GO:0010824 regulation of centrosome duplication	Cytoplasm
Q5TGY3	AHDC1		Nuclear					Q86V81	ALYREF	GO:0046784 viral mRNA export from host cell nucleus;GO:0044417 translocation of molecules into host;GO:0006406 mRNA export from nucleus	Nuclear
Q09666	AHNAK	GO:1901385 regulation of voltage-gated calcium channel activity;GO:1901019 regulation of calcium ion transmembrane transporter activity;GO:1903169 regulation of calcium ion transmembrane transport	Cytoplasm					Q8IWZ3	ANKHD1	GO:0045087 innate immune response;GO:0006955 immune response;GO:0006952 defense response
O95433	AHSA1	GO:0032781 positive regulation of ATPase activity;GO:0043462 regulation of ATPase activity;GO:0016032 viral process	Cytoplasm					O75179	ANKRD17	GO:1900245 positive regulation of MDA-5 signaling pathway;GO:1900246 positive regulation of RIG-I signaling pathway;GO:0039533 regulation of MDA-5 signaling pathway	Nuclear
Q12904	AIMP1	GO:0070094 positive regulation of glucagon secretion;GO:0070092 regulation of glucagon secretion;GO:0070091 glucagon secretion	Cytoplasm					Q9NQW6	ANLN	GO:1904172 positive regulation of bleb assembly;GO:1904498 protein localization to mitotic actomyosin contractile ring;GO:1904170 regulation of bleb assembly	Nuclear
O00170	AIP	GO:0051344 negative regulation of cyclic-nucleotide phosphodiesterase activity;GO:0035722 interleukin-12-mediated signaling pathway;GO:0051342 regulation of cyclic-nucleotide phosphodiesterase activity	Cytoplasm					P15144	ANPEP	GO:0046718 viral entry into host cell;GO:0030260 entry into host cell;GO:0043312 neutrophil degranulation	Plasma membrane
Q9ULX6	AKAP8L	GO:0010793 regulation of mRNA export from nucleus;GO:0031065 positive regulation of histone deacetylation;GO:0033127 regulation of histone phosphorylation	Nuclear					P04083	ANXA1	GO:0045629 negative regulation of T-helper 2 cell differentiation;GO:0045627 positive regulation of T-helper 1 cell differentiation;GO:0045625 regulation of T-helper 1 cell differentiation	Nuclear
P14550	AKR1A1	GO:0042840 D-glucuronate catabolic process;GO:0019640 glucuronate catabolic process to xylulose 5-phosphate;GO:0042839 D-glucuronate metabolic process	Nuclear					P50995	ANXA11	GO:0032506 cytokinetic process;GO:0051592 response to calcium ion;GO:0006909 phagocytosis	Nuclear
P15121	AKR1B1	GO:0006061 sorbitol biosynthetic process;GO:0019406 hexitol biosynthetic process;GO:0006060 sorbitol metabolic process	Nuclear					P07355	ANXA2	GO:0052362 catabolism by host of symbiont protein;GO:1905602 positive regulation of receptor-mediated endocytosis involved in cholesterol transport;GO:0052417 metabolism by host of symbiont protein
P02768	ALB	GO:0051659 maintenance of mitochondrion location;GO:0034375 high-density lipoprotein particle remodeling;GO:0034369 plasma lipoprotein particle remodeling	Cytoplasm					P08758	ANXA5	GO:0002576 platelet degranulation;GO:0070588 calcium ion transmembrane transport;GO:0007596 blood coagulation	Nuclear
P04075	ALDOA	GO:0061621 canonical glycolysis;GO:0061620 glycolytic process through glucose-6-phosphate;GO:0061615 glycolytic process through fructose-6-phosphate	Cytoplasm					P08133	ANXA6	GO:0003418 growth plate cartilage chondrocyte differentiation;GO:0003413 chondrocyte differentiation involved in endochondral bone morphogenesis;GO:0003417 growth plate cartilage development
P09972	ALDOC	GO:0061621 canonical glycolysis;GO:0061620 glycolytic process through glucose-6-phosphate;GO:0061615 glycolytic process through fructose-6-phosphate	Nuclear					P20073	ANXA7	GO:0009992 cellular water homeostasis;GO:0006884 cell volume homeostasis;GO:0030104 water homeostasis	Nuclear
Q8TCU4	ALMS1	GO:0046599 regulation of centriole replication;GO:0051492 regulation of stress fiber assembly;GO:0010824 regulation of centrosome duplication	Cytoplasm					O95782	AP2A1	GO:1900126 negative regulation of hyaluronan biosynthetic process;GO:1900125 regulation of hyaluronan biosynthetic process;GO:0030213 hyaluronan biosynthetic process	Cytoplasm
P09923	ALPI	GO:0006654 phosphatidic acid biosynthetic process;GO:0046473 phosphatidic acid metabolic process;GO:0046474 glycerophospholipid biosynthetic process	Plasma membrane					O94973	AP2A2	GO:0032802 low-density lipoprotein particle receptor catabolic process;GO:0050690 regulation of defense response to virus by virus;GO:0060071 Wnt signaling pathway, planar cell polarity pathway	Cytoplasm
Q86V81	ALYREF	GO:0046784 viral mRNA export from host cell nucleus;GO:0044417 translocation of molecules into host;GO:0006406 mRNA export from nucleus	Nuclear					P63010	AP2B1	GO:0098884 postsynaptic neurotransmitter receptor internalization;GO:0032802 low-density lipoprotein particle receptor catabolic process;GO:0050690 regulation of defense response to virus by virus	Cytoplasm
Q8IWZ3	ANKHD1	GO:0045087 innate immune response;GO:0006955 immune response;GO:0006952 defense response						Q96CW1	AP2M1	GO:0097494 regulation of vesicle size;GO:1903077 negative regulation of protein localization to plasma membrane;GO:0032802 low-density lipoprotein particle receptor catabolic process	Plasma membrane
O75179	ANKRD17	GO:1900245 positive regulation of MDA-5 signaling pathway;GO:1900246 positive regulation of RIG-I signaling pathway;GO:0039533 regulation of MDA-5 signaling pathway	Nuclear					P27695	APEX1	GO:0006286 base-excision repair, base-free sugar-phosphate removal;GO:0097698 telomere maintenance via base-excision repair;GO:0098502 DNA dephosphorylation	Nuclear
Q9NQW6	ANLN	GO:1904172 positive regulation of bleb assembly;GO:1904498 protein localization to mitotic actomyosin contractile ring;GO:1904170 regulation of bleb assembly	Nuclear					P02652	APOA2	GO:0010903 negative regulation of very-low-density lipoprotein particle remodeling;GO:0060695 negative regulation of cholesterol transporter activity;GO:0060621 negative regulation of cholesterol import
Q9BTT0	ANP32E	GO:0043486 histone exchange;GO:0043044 ATP-dependent chromatin remodeling;GO:0034728 nucleosome organization	Nuclear					P48444	ARCN1	GO:0021691 cerebellar Purkinje cell layer maturation;GO:0021699 cerebellar cortex maturation;GO:0021590 cerebellum maturation	Cytoplasm
P15144	ANPEP	GO:0046718 viral entry into host cell;GO:0030260 entry into host cell;GO:0043312 neutrophil degranulation	Plasma membrane					P52565	ARHGDIA	GO:0050771 negative regulation of axonogenesis;GO:0050772 positive regulation of axonogenesis;GO:2000249 regulation of actin cytoskeleton reorganization	Cytoplasm
P04083	ANXA1	GO:0045629 negative regulation of T-helper 2 cell differentiation;GO:0045627 positive regulation of T-helper 1 cell differentiation;GO:0045625 regulation of T-helper 1 cell differentiation	Nuclear					O14497	ARID1A	GO:0003408 optic cup formation involved in camera-type eye development;GO:0002072 optic cup morphogenesis involved in camera-type eye development;GO:0042921 glucocorticoid receptor signaling pathway	Nuclear
P50995	ANXA11	GO:0032506 cytokinetic process;GO:0051592 response to calcium ion;GO:0006909 phagocytosis	Nuclear					Q68CP9	ARID2	GO:0060982 coronary artery morphogenesis;GO:1905168 positive regulation of double-strand break repair via homologous recombination;GO:0060977 coronary vasculature morphogenesis	Nuclear
P07355	ANXA2	GO:0052362 catabolism by host of symbiont protein;GO:1905602 positive regulation of receptor-mediated endocytosis involved in cholesterol transport;GO:0052417 metabolism by host of symbiont protein						P27540	ARNT	GO:0045821 positive regulation of glycolytic process;GO:2001171 positive regulation of ATP biosynthetic process;GO:0006110 regulation of glycolytic process	Nuclear
P08758	ANXA5	GO:0002576 platelet degranulation;GO:0070588 calcium ion transmembrane transport;GO:0007596 blood coagulation	Nuclear					Q12797	ASPH	GO:0097202 activation of cysteine-type endopeptidase activity;GO:0042264 peptidyl-aspartic acid hydroxylation;GO:1903779 regulation of cardiac conduction	Cytoplasm
P08133	ANXA6	GO:0003418 growth plate cartilage chondrocyte differentiation;GO:0003413 chondrocyte differentiation involved in endochondral bone morphogenesis;GO:0003417 growth plate cartilage development						P18846	ATF1	GO:0032025 response to cobalt ion;GO:0045740 positive regulation of DNA replication;GO:0010976 positive regulation of neuron projection development	Nuclear
P20073	ANXA7	GO:0009992 cellular water homeostasis;GO:0006884 cell volume homeostasis;GO:0030104 water homeostasis	Nuclear					Q6VMQ6	ATF7IP	GO:0090309 positive regulation of methylation-dependent chromatin silencing;GO:0090308 regulation of methylation-dependent chromatin silencing;GO:0031937 positive regulation of chromatin silencing	Nuclear
O95782	AP2A1	GO:1900126 negative regulation of hyaluronan biosynthetic process;GO:1900125 regulation of hyaluronan biosynthetic process;GO:0030213 hyaluronan biosynthetic process	Cytoplasm					P31939	ATIC	GO:0006189 'de novo' IMP biosynthetic process;GO:0046452 dihydrofolate metabolic process;GO:0006188 IMP biosynthetic process	Cytoplasm
P63010	AP2B1	GO:0098884 postsynaptic neurotransmitter receptor internalization;GO:0032802 low-density lipoprotein particle receptor catabolic process;GO:0050690 regulation of defense response to virus by virus	Cytoplasm					P54259	ATN1	GO:0051402 neuron apoptotic process;GO:0000122 negative regulation of transcription by RNA polymerase II;GO:0070997 neuron death	Nuclear
Q96CW1	AP2M1	GO:0097494 regulation of vesicle size;GO:1903077 negative regulation of protein localization to plasma membrane;GO:0032802 low-density lipoprotein particle receptor catabolic process	Plasma membrane					P25705	ATP5F1A	GO:0042776 mitochondrial ATP synthesis coupled proton transport;GO:0043536 positive regulation of blood vessel endothelial cell migration;GO:0015986 ATP synthesis coupled proton transport	Cytoplasm
P27695	APEX1	GO:0006286 base-excision repair, base-free sugar-phosphate removal;GO:0097698 telomere maintenance via base-excision repair;GO:0098502 DNA dephosphorylation	Nuclear					P06576	ATP5F1B	GO:0042776 mitochondrial ATP synthesis coupled proton transport;GO:0006933 negative regulation of cell adhesion involved in substrate-bound cell migration;GO:0043536 positive regulation of blood vessel endothelial cell migration	Cytoplasm
Q9HDC9	APMAP	GO:0009058 biosynthetic process;GO:0008152 metabolic process;GO:0008150 biological_process	Plasma membrane					P54253	ATXN1	GO:0035176 social behavior;GO:0051703 intraspecies interaction between organisms;GO:0007613 memory	Nuclear
P02652	APOA2	GO:0010903 negative regulation of very-low-density lipoprotein particle remodeling;GO:0060695 negative regulation of cholesterol transporter activity;GO:0060621 negative regulation of cholesterol import						P0C7T5	ATXN1L	GO:1902035 positive regulation of hematopoietic stem cell proliferation;GO:1902033 regulation of hematopoietic stem cell proliferation;GO:0071425 hematopoietic stem cell proliferation	Nuclear
P48444	ARCN1	GO:0021691 cerebellar Purkinje cell layer maturation;GO:0021699 cerebellar cortex maturation;GO:0021590 cerebellum maturation	Cytoplasm					Q99700	ATXN2	GO:0002091 negative regulation of receptor internalization;GO:0010603 regulation of cytoplasmic mRNA processing body assembly;GO:0048261 negative regulation of receptor-mediated endocytosis	Cytoplasm
P84077	ARF1	GO:1902824 positive regulation of late endosome to lysosome transport;GO:0034315 regulation of Arp2/3 complex-mediated actin nucleation;GO:1990386 mitotic cleavage furrow ingression	Cytoplasm					Q8WWM7	ATXN2L	GO:0010603 regulation of cytoplasmic mRNA processing body assembly;GO:0034063 stress granule assembly;GO:0033962 cytoplasmic mRNA processing body assembly	Cytoplasm
P52565	ARHGDIA	GO:0050771 negative regulation of axonogenesis;GO:0050772 positive regulation of axonogenesis;GO:2000249 regulation of actin cytoskeleton reorganization	Cytoplasm					P30530	AXL	GO:0032825 positive regulation of natural killer cell differentiation;GO:2000669 negative regulation of dendritic cell apoptotic process;GO:0048549 positive regulation of pinocytosis
O14497	ARID1A	GO:0003408 optic cup formation involved in camera-type eye development;GO:0002072 optic cup morphogenesis involved in camera-type eye development;GO:0042921 glucocorticoid receptor signaling pathway	Nuclear					P46379	BAG6	GO:1904379 protein localization to cytosolic proteasome complex involved in ERAD pathway;GO:1904378 maintenance of unfolded protein involved in ERAD pathway;GO:1904294 positive regulation of ERAD pathway	Nuclear
Q68CP9	ARID2	GO:0060982 coronary artery morphogenesis;GO:1905168 positive regulation of double-strand break repair via homologous recombination;GO:0060977 coronary vasculature morphogenesis	Nuclear					O75934	BCAS2	GO:0000398 mRNA splicing, via spliceosome;GO:0000377 RNA splicing, via transesterification reactions with bulged adenosine as nucleophile;GO:0000375 RNA splicing, via transesterification reactions	Nuclear
Q66PJ3	ARL6IP4	GO:0008380 RNA splicing;GO:0006397 mRNA processing;GO:0016071 mRNA metabolic process						Q9NYF8	BCLAF1	GO:2001244 positive regulation of intrinsic apoptotic signaling pathway;GO:2000144 positive regulation of DNA-templated transcription, initiation;GO:2000142 regulation of DNA-templated transcription, initiation	Nuclear
P27540	ARNT	GO:0045821 positive regulation of glycolytic process;GO:2001171 positive regulation of ATP biosynthetic process;GO:0006110 regulation of glycolytic process	Nuclear					Q5H9F3	BCORL1	GO:0006325 chromatin organization;GO:0051276 chromosome organization;GO:0006996 organelle organization	Nuclear
O15143	ARPC1B	GO:0034314 Arp2/3 complex-mediated actin nucleation;GO:0038096 Fc-gamma receptor signaling pathway involved in phagocytosis;GO:0045010 actin nucleation	Cytoplasm					Q9NZM4	BICRA	GO:0045893 positive regulation of transcription, DNA-templated;GO:1903508 positive regulation of nucleic acid-templated transcription;GO:1902680 positive regulation of RNA biosynthetic process	Nuclear
P08243	ASNS	GO:0070981 L-asparagine biosynthetic process;GO:0070982 L-asparagine metabolic process;GO:0006529 asparagine biosynthetic process	Cytoplasm					Q12830	BPTF	GO:0042766 nucleosome mobilization;GO:0001892 embryonic placenta development;GO:0001890 placenta development	Nuclear
Q12797	ASPH	GO:0097202 activation of cysteine-type endopeptidase activity;GO:0042264 peptidyl-aspartic acid hydroxylation;GO:1903779 regulation of cardiac conduction	Cytoplasm					P25440	BRD2	GO:0001843 neural tube closure;GO:0014020 primary neural tube formation;GO:0001841 neural tube formation	Nuclear
P00966	ASS1	GO:0071400 cellular response to oleic acid;GO:0000053 argininosuccinate metabolic process;GO:0006526 arginine biosynthetic process	Nuclear					P35613	BSG	GO:0046697 decidualization;GO:0070593 dendrite self-avoidance;GO:0001893 maternal placenta development	Cytoplasm
P18846	ATF1	GO:0032025 response to cobalt ion;GO:0045740 positive regulation of DNA replication;GO:0010976 positive regulation of neuron projection development	Nuclear					Q10589	BST2	GO:0002737 negative regulation of plasmacytoid dendritic cell cytokine production;GO:0002736 regulation of plasmacytoid dendritic cell cytokine production;GO:1901253 negative regulation of intracellular transport of viral material	Nuclear
P17544	ATF7	GO:0016032 viral process;GO:0044403 symbiont process;GO:0044419 interspecies interaction between organisms	Nuclear					O43684	BUB3	GO:0007094 mitotic spindle assembly checkpoint;GO:0071174 mitotic spindle checkpoint;GO:0045841 negative regulation of mitotic metaphase/anaphase transition	Nuclear
Q6VMQ6	ATF7IP	GO:0090309 positive regulation of methylation-dependent chromatin silencing;GO:0090308 regulation of methylation-dependent chromatin silencing;GO:0031937 positive regulation of chromatin silencing	Nuclear					Q9Y6E2	BZW2	GO:0007399 nervous system development;GO:0030154 cell differentiation;GO:0048869 cellular developmental process	Cytoplasm
P31939	ATIC	GO:0006189 'de novo' IMP biosynthetic process;GO:0046452 dihydrofolate metabolic process;GO:0006188 IMP biosynthetic process	Cytoplasm					Q9HB71	CACYBP	GO:0060416 response to growth hormone;GO:0045740 positive regulation of DNA replication;GO:0071277 cellular response to calcium ion	Nuclear
P54259	ATN1	GO:0051402 neuron apoptotic process;GO:0000122 negative regulation of transcription by RNA polymerase II;GO:0070997 neuron death	Nuclear					P27708	CAD	GO:0044205 'de novo' UMP biosynthetic process;GO:0006228 UTP biosynthetic process;GO:0019240 citrulline biosynthetic process	Nuclear
P05023	ATP1A1	GO:0031947 negative regulation of glucocorticoid biosynthetic process;GO:0090032 negative regulation of steroid hormone biosynthetic process;GO:0086064 cell communication by electrical coupling involved in cardiac conduction						P0DP25	CALM1	GO:0010881 regulation of cardiac muscle contraction by regulation of the release of sequestered calcium ion;GO:0060316 positive regulation of ryanodine-sensitive calcium-release channel activity;GO:0060315 negative regulation of ryanodine-sensitive calcium-release channel activity	Cytoplasm
P05026	ATP1B1	GO:1903281 positive regulation of calcium:sodium antiporter activity;GO:1903279 regulation of calcium:sodium antiporter activity;GO:1903278 positive regulation of sodium ion export across plasma membrane						O43852	CALU	GO:0043687 post-translational protein modification;GO:0006464 cellular protein modification process;GO:0036211 protein modification process	Cytoplasm
P54709	ATP1B3	GO:1903278 positive regulation of sodium ion export across plasma membrane;GO:1903288 positive regulation of potassium ion import;GO:1903276 regulation of sodium ion export across plasma membrane	Plasma membrane					Q86VP6	CAND1	GO:0045899 positive regulation of RNA polymerase II transcriptional preinitiation complex assembly;GO:0045898 regulation of RNA polymerase II transcriptional preinitiation complex assembly;GO:0010265 SCF complex assembly	Nuclear
P16615	ATP2A2	GO:1903233 regulation of calcium ion-dependent exocytosis of neurotransmitter;GO:0032470 positive regulation of endoplasmic reticulum calcium ion concentration;GO:0098909 regulation of cardiac muscle cell action potential involved in regulation of contraction	Nuclear					P40121	CAPG	GO:0051016 barbed-end actin filament capping;GO:0051693 actin filament capping;GO:0071803 positive regulation of podosome assembly	Nuclear
P25705	ATP5F1A	GO:0042776 mitochondrial ATP synthesis coupled proton transport;GO:0043536 positive regulation of blood vessel endothelial cell migration;GO:0015986 ATP synthesis coupled proton transport	Cytoplasm					Q14444	CAPRIN1	GO:0061003 positive regulation of dendritic spine morphogenesis;GO:0061001 regulation of dendritic spine morphogenesis;GO:0060999 positive regulation of dendritic spine development
P06576	ATP5F1B	GO:0042776 mitochondrial ATP synthesis coupled proton transport;GO:0006933 negative regulation of cell adhesion involved in substrate-bound cell migration;GO:0043536 positive regulation of blood vessel endothelial cell migration	Cytoplasm					P52907	CAPZA1	GO:0051016 barbed-end actin filament capping;GO:0051693 actin filament capping;GO:0035722 interleukin-12-mediated signaling pathway
P36542	ATP5F1C	GO:0042776 mitochondrial ATP synthesis coupled proton transport;GO:0015986 ATP synthesis coupled proton transport;GO:0042407 cristae formation						Q86X55	CARM1	GO:0003420 regulation of growth plate cartilage chondrocyte proliferation;GO:0006977 DNA damage response, signal transduction by p53 class mediator resulting in cell cycle arrest;GO:0003419 growth plate cartilage chondrocyte proliferation	Nuclear
P54253	ATXN1	GO:0035176 social behavior;GO:0051703 intraspecies interaction between organisms;GO:0007613 memory	Nuclear					Q6NZI2	CAVIN1	GO:0006363 termination of RNA polymerase I transcription;GO:0006361 transcription initiation from RNA polymerase I promoter;GO:0009303 rRNA transcription	Plasma membrane
Q9UBB4	ATXN10	GO:0060271 cilium assembly;GO:0044782 cilium organization;GO:0031175 neuron projection development	Cytoplasm					P22681	CBL	GO:0035635 entry of bacterium into host cell;GO:0007175 negative regulation of epidermal growth factor-activated receptor activity;GO:2000583 regulation of platelet-derived growth factor receptor-alpha signaling pathway	Cytoplasm
P0C7T5	ATXN1L	GO:1902035 positive regulation of hematopoietic stem cell proliferation;GO:1902033 regulation of hematopoietic stem cell proliferation;GO:0071425 hematopoietic stem cell proliferation	Nuclear					P16152	CBR1	GO:0019371 cyclooxygenase pathway;GO:0001516 prostaglandin biosynthetic process;GO:0046457 prostanoid biosynthetic process	Nuclear
Q99700	ATXN2	GO:0002091 negative regulation of receptor internalization;GO:0010603 regulation of cytoplasmic mRNA processing body assembly;GO:0048261 negative regulation of receptor-mediated endocytosis	Cytoplasm					Q13185	CBX3	GO:0071549 cellular response to dexamethasone stimulus;GO:0070317 negative regulation of G0 to G1 transition;GO:0070316 regulation of G0 to G1 transition	Nuclear
Q8WWM7	ATXN2L	GO:0010603 regulation of cytoplasmic mRNA processing body assembly;GO:0034063 stress granule assembly;GO:0033962 cytoplasmic mRNA processing body assembly	Cytoplasm					Q8IX12	CCAR1	GO:0000398 mRNA splicing, via spliceosome;GO:0030335 positive regulation of cell migration;GO:0000377 RNA splicing, via transesterification reactions with bulged adenosine as nucleophile	Nuclear
P61769	B2M	GO:2000978 negative regulation of forebrain neuron differentiation;GO:0002481 antigen processing and presentation of exogenous protein antigen via MHC class Ib, TAP-dependent;GO:1904437 positive regulation of transferrin receptor binding	Cytoplasm					O75909	CCNK	GO:2001165 positive regulation of phosphorylation of RNA polymerase II C-terminal domain serine 2 residues;GO:0044828 negative regulation by host of viral genome replication;GO:2001163 regulation of phosphorylation of RNA polymerase II C-terminal domain serine 2 residues	Nuclear
O95817	BAG3	GO:1905337 positive regulation of aggrephagy;GO:1903215 negative regulation of protein targeting to mitochondrion;GO:1905335 regulation of aggrephagy	Cytoplasm					P78371	CCT2	GO:1904871 positive regulation of protein localization to Cajal body;GO:1904869 regulation of protein localization to Cajal body;GO:1904874 positive regulation of telomerase RNA localization to Cajal body	Cytoplasm
P46379	BAG6	GO:1904379 protein localization to cytosolic proteasome complex involved in ERAD pathway;GO:1904378 maintenance of unfolded protein involved in ERAD pathway;GO:1904294 positive regulation of ERAD pathway	Nuclear					P49368	CCT3	GO:1904871 positive regulation of protein localization to Cajal body;GO:1904869 regulation of protein localization to Cajal body;GO:1904874 positive regulation of telomerase RNA localization to Cajal body	Cytoplasm
O75934	BCAS2	GO:0000398 mRNA splicing, via spliceosome;GO:0000377 RNA splicing, via transesterification reactions with bulged adenosine as nucleophile;GO:0000375 RNA splicing, via transesterification reactions	Nuclear					P50991	CCT4	GO:1904871 positive regulation of protein localization to Cajal body;GO:1904869 regulation of protein localization to Cajal body;GO:1904874 positive regulation of telomerase RNA localization to Cajal body	Nuclear
Q9P287	BCCIP	GO:0061101 neuroendocrine cell differentiation;GO:0000132 establishment of mitotic spindle orientation;GO:0051294 establishment of spindle orientation	Nuclear					P48643	CCT5	GO:1904871 positive regulation of protein localization to Cajal body;GO:1904869 regulation of protein localization to Cajal body;GO:1904874 positive regulation of telomerase RNA localization to Cajal body	Nuclear
Q9NYF8	BCLAF1	GO:2001244 positive regulation of intrinsic apoptotic signaling pathway;GO:2000144 positive regulation of DNA-templated transcription, initiation;GO:2000142 regulation of DNA-templated transcription, initiation	Nuclear					P40227	CCT6A	GO:1904871 positive regulation of protein localization to Cajal body;GO:1904869 regulation of protein localization to Cajal body;GO:1904874 positive regulation of telomerase RNA localization to Cajal body	Cytoplasm
Q5H9F3	BCORL1	GO:0006325 chromatin organization;GO:0051276 chromosome organization;GO:0006996 organelle organization	Nuclear					Q99832	CCT7	GO:1904871 positive regulation of protein localization to Cajal body;GO:1904869 regulation of protein localization to Cajal body;GO:1904874 positive regulation of telomerase RNA localization to Cajal body	Cytoplasm
Q6AI39	BICRAL	GO:0045893 positive regulation of transcription, DNA-templated;GO:1903508 positive regulation of nucleic acid-templated transcription;GO:1902680 positive regulation of RNA biosynthetic process	Nuclear					P50990	CCT8	GO:1904871 positive regulation of protein localization to Cajal body;GO:1904869 regulation of protein localization to Cajal body;GO:1904874 positive regulation of telomerase RNA localization to Cajal body	Nuclear
Q9H3K6	BOLA2	GO:0035722 interleukin-12-mediated signaling pathway;GO:0044571 [2Fe-2S] cluster assembly;GO:0071349 cellular response to interleukin-12	Nuclear					P16070	CD44	GO:1900625 positive regulation of monocyte aggregation;GO:1900623 regulation of monocyte aggregation;GO:1902166 negative regulation of intrinsic apoptotic signaling pathway in response to DNA damage by p53 class mediator	Cytoplasm
Q12830	BPTF	GO:0042766 nucleosome mobilization;GO:0001892 embryonic placenta development;GO:0001890 placenta development	Nuclear					P08174	CD55	GO:2000563 positive regulation of CD4-positive, alpha-beta T cell proliferation;GO:2000561 regulation of CD4-positive, alpha-beta T cell proliferation;GO:0046641 positive regulation of alpha-beta T cell proliferation	Cytoplasm
O60885	BRD4	GO:2001255 positive regulation of histone H3-K36 trimethylation;GO:0000416 positive regulation of histone H3-K36 methylation;GO:2001253 regulation of histone H3-K36 trimethylation	Nuclear					Q8TCZ2	CD99L2	GO:2000409 positive regulation of T cell extravasation;GO:2000391 positive regulation of neutrophil extravasation;GO:2000407 regulation of T cell extravasation	Plasma membrane
Q8TDN6	BRIX1	GO:0000027 ribosomal large subunit assembly;GO:0042255 ribosome assembly;GO:0042273 ribosomal large subunit biogenesis	Nuclear					P32320	CDA	GO:0009972 cytidine deamination;GO:0006216 cytidine catabolic process;GO:0019858 cytosine metabolic process	Nuclear
P35613	BSG	GO:0046697 decidualization;GO:0070593 dendrite self-avoidance;GO:0001893 maternal placenta development	Cytoplasm					Q16543	CDC37	GO:0098779 positive regulation of mitophagy in response to mitochondrial depolarization;GO:1901526 positive regulation of mitophagy;GO:1904925 positive regulation of autophagy of mitochondrion in response to mitochondrial depolarization	Cytoplasm
Q10589	BST2	GO:0002737 negative regulation of plasmacytoid dendritic cell cytokine production;GO:0002736 regulation of plasmacytoid dendritic cell cytokine production;GO:1901253 negative regulation of intracellular transport of viral material	Cytoplasm					P60953	CDC42	GO:0060501 positive regulation of epithelial cell proliferation involved in lung morphogenesis;GO:0060661 submandibular salivary gland formation;GO:2000794 regulation of epithelial cell proliferation involved in lung morphogenesis	Cytoplasm
P20290	BTF3	GO:0001701 in utero embryonic development;GO:0043009 chordate embryonic development;GO:0009792 embryo development ending in birth or egg hatching	Cytoplasm					Q99459	CDC5L	GO:1904568 cellular response to wortmannin;GO:1990646 cellular response to prolactin;GO:1904567 response to wortmannin	Nuclear
O43684	BUB3	GO:0007094 mitotic spindle assembly checkpoint;GO:0071174 mitotic spindle checkpoint;GO:0045841 negative regulation of mitotic metaphase/anaphase transition	Nuclear					P06493	CDK1	GO:1905448 positive regulation of mitochondrial ATP synthesis coupled electron transport;GO:0006977 DNA damage response, signal transduction by p53 class mediator resulting in cell cycle arrest;GO:1905446 regulation of mitochondrial ATP synthesis coupled electron transport	Nuclear
O43709	BUD23	GO:0070476 rRNA (guanine-N7)-methylation;GO:2000234 positive regulation of rRNA processing;GO:0070475 rRNA base methylation	Nuclear					Q9UQ88	CDK11A	GO:0050684 regulation of mRNA processing;GO:1903311 regulation of mRNA metabolic process;GO:0001558 regulation of cell growth	Nuclear
Q13895	BYSL	GO:0001829 trophectodermal cell differentiation;GO:1904749 regulation of protein localization to nucleolus;GO:1902570 protein localization to nucleolus	Nuclear					Q9NYV4	CDK12	GO:0032968 positive regulation of transcription elongation from RNA polymerase II promoter;GO:2000737 negative regulation of stem cell differentiation;GO:0070816 phosphorylation of RNA polymerase II C-terminal domain	Nuclear
Q7L1Q6	BZW1		Cytoplasm					P49336	CDK8	GO:0006367 transcription initiation from RNA polymerase II promoter;GO:0006352 DNA-templated transcription, initiation;GO:0045944 positive regulation of transcription by RNA polymerase II	Nuclear
Q9Y6E2	BZW2	GO:0007399 nervous system development;GO:0030154 cell differentiation;GO:0048869 cellular developmental process	Cytoplasm					P42771	CDKN2A	GO:2000111 positive regulation of macrophage apoptotic process;GO:0035986 senescence-associated heterochromatin focus assembly;GO:0045736 negative regulation of cyclin-dependent protein serine/threonine kinase activity	Nuclear
Q9HB71	CACYBP	GO:0060416 response to growth hormone;GO:0045740 positive regulation of DNA replication;GO:0071277 cellular response to calcium ion	Nuclear					Q9NXV6	CDKN2AIP	GO:0030308 negative regulation of cell growth;GO:0030307 positive regulation of cell growth;GO:0045926 negative regulation of growth	Nuclear
P27708	CAD	GO:0044205 'de novo' UMP biosynthetic process;GO:0006228 UTP biosynthetic process;GO:0019240 citrulline biosynthetic process	Nuclear					Q9UKY7	CDV3	GO:0008150 biological_process	Nuclear
P0DP25	CALM1	GO:0010881 regulation of cardiac muscle contraction by regulation of the release of sequestered calcium ion;GO:0060316 positive regulation of ryanodine-sensitive calcium-release channel activity;GO:0060315 negative regulation of ryanodine-sensitive calcium-release channel activity	Cytoplasm					Q92879	CELF1	GO:0006376 mRNA splice site selection;GO:0000381 regulation of alternative mRNA splicing, via spliceosome;GO:0016246 RNA interference	Nuclear
P27797	CALR	GO:0002502 peptide antigen assembly with MHC class I protein complex;GO:1901164 negative regulation of trophoblast cell migration;GO:2000510 positive regulation of dendritic cell chemotaxis						Q7Z7K6	CENPV	GO:0031508 pericentric heterochromatin assembly;GO:0031507 heterochromatin assembly;GO:0031055 chromatin remodeling at centromere
O43852	CALU	GO:0043687 post-translational protein modification;GO:0006464 cellular protein modification process;GO:0036211 protein modification process	Cytoplasm					Q5SW79	CEP170		Cytoplasm
Q86VP6	CAND1	GO:0045899 positive regulation of RNA polymerase II transcriptional preinitiation complex assembly;GO:0045898 regulation of RNA polymerase II transcriptional preinitiation complex assembly;GO:0010265 SCF complex assembly	Cytoplasm					P23528	CFL1	GO:0001842 neural fold formation;GO:0030043 actin filament fragmentation;GO:0030836 positive regulation of actin filament depolymerization
P27824	CANX	GO:0070757 interleukin-35-mediated signaling pathway;GO:0070106 interleukin-27-mediated signaling pathway;GO:0019886 antigen processing and presentation of exogenous peptide antigen via MHC class II	Cytoplasm					Q14839	CHD4	GO:0032508 DNA duplex unwinding;GO:0043044 ATP-dependent chromatin remodeling;GO:1901796 regulation of signal transduction by p53 class mediator	Nuclear
P40121	CAPG	GO:0051016 barbed-end actin filament capping;GO:0051693 actin filament capping;GO:0071803 positive regulation of podosome assembly	Nuclear					Q9HCK8	CHD8	GO:2000270 negative regulation of fibroblast apoptotic process;GO:0045945 positive regulation of transcription by RNA polymerase III;GO:0060134 prepulse inhibition	Nuclear
Q14444	CAPRIN1	GO:0061003 positive regulation of dendritic spine morphogenesis;GO:0061001 regulation of dendritic spine morphogenesis;GO:0060999 positive regulation of dendritic spine development						Q9UHD1	CHORDC1	GO:2000299 negative regulation of Rho-dependent protein serine/threonine kinase activity;GO:2000298 regulation of Rho-dependent protein serine/threonine kinase activity;GO:0010824 regulation of centrosome duplication	Cytoplasm
P52907	CAPZA1	GO:0051016 barbed-end actin filament capping;GO:0051693 actin filament capping;GO:0035722 interleukin-12-mediated signaling pathway						Q6FI81	CIAPIN1	GO:0016226 iron-sulfur cluster assembly;GO:0031163 metallo-sulfur cluster assembly;GO:0022900 electron transport chain	Cytoplasm
P47756	CAPZB	GO:0051016 barbed-end actin filament capping;GO:0051490 negative regulation of filopodium assembly;GO:0051693 actin filament capping	Nuclear					Q96RK0	CIC	GO:0048286 lung alveolus development;GO:0035176 social behavior;GO:0051703 intraspecies interaction between organisms	Nuclear
Q86X55	CARM1	GO:0003420 regulation of growth plate cartilage chondrocyte proliferation;GO:0006977 DNA damage response, signal transduction by p53 class mediator resulting in cell cycle arrest;GO:0003419 growth plate cartilage chondrocyte proliferation	Nuclear					Q14011	CIRBP	GO:0048255 mRNA stabilization;GO:0048026 positive regulation of mRNA splicing, via spliceosome;GO:1902373 negative regulation of mRNA catabolic process	Nuclear
P22681	CBL	GO:0035635 entry of bacterium into host cell;GO:0007175 negative regulation of epidermal growth factor-activated receptor activity;GO:2000583 regulation of platelet-derived growth factor receptor-alpha signaling pathway	Cytoplasm					Q07065	CKAP4	GO:0043312 neutrophil degranulation;GO:0002283 neutrophil activation involved in immune response;GO:0042119 neutrophil activation	Nuclear
Q75N03	CBLL1	GO:0035635 entry of bacterium into host cell;GO:0030260 entry into host cell;GO:0080009 mRNA methylation	Nuclear					Q14008	CKAP5	GO:0090063 positive regulation of microtubule nucleation;GO:0010968 regulation of microtubule nucleation;GO:0031116 positive regulation of microtubule polymerization	Cytoplasm
Q13185	CBX3	GO:0071549 cellular response to dexamethasone stimulus;GO:0070317 negative regulation of G0 to G1 transition;GO:0070316 regulation of G0 to G1 transition	Nuclear					P12277	CKB	GO:0030644 cellular chloride ion homeostasis;GO:0006600 creatine metabolic process;GO:0046314 phosphocreatine biosynthetic process	Cytoplasm
P45973	CBX5	GO:0070317 negative regulation of G0 to G1 transition;GO:0070316 regulation of G0 to G1 transition;GO:0045023 G0 to G1 transition	Nuclear					O00299	CLIC1	GO:0070527 platelet aggregation;GO:0045669 positive regulation of osteoblast differentiation;GO:1902476 chloride transmembrane transport	Cytoplasm
Q8IX12	CCAR1	GO:0000398 mRNA splicing, via spliceosome;GO:0030335 positive regulation of cell migration;GO:0000377 RNA splicing, via transesterification reactions with bulged adenosine as nucleophile	Nuclear					Q9Y696	CLIC4	GO:0061299 retina vasculature morphogenesis in camera-type eye;GO:0007035 vacuolar acidification;GO:0001886 endothelial cell morphogenesis	Cytoplasm
Q8N163	CCAR2	GO:2000003 positive regulation of DNA damage checkpoint;GO:0032435 negative regulation of proteasomal ubiquitin-dependent protein catabolic process;GO:1902230 negative regulation of intrinsic apoptotic signaling pathway in response to DNA damage	Nuclear					Q14677	CLINT1	GO:0048268 clathrin coat assembly;GO:0006897 endocytosis;GO:0098657 import into cell	Cytoplasm
P14635	CCNB1	GO:0090266 regulation of mitotic cell cycle spindle assembly checkpoint;GO:1905448 positive regulation of mitochondrial ATP synthesis coupled electron transport;GO:2000775 histone H3-S10 phosphorylation involved in chromosome condensation	Cytoplasm					Q00610	CLTC	GO:1900126 negative regulation of hyaluronan biosynthetic process;GO:1900125 regulation of hyaluronan biosynthetic process;GO:0033572 transferrin transport	Cytoplasm
O75909	CCNK	GO:2001165 positive regulation of phosphorylation of RNA polymerase II C-terminal domain serine 2 residues;GO:0044828 negative regulation by host of viral genome replication;GO:2001163 regulation of phosphorylation of RNA polymerase II C-terminal domain serine 2 residues	Nuclear					O75153	CLUH	GO:0048312 intracellular distribution of mitochondria;GO:0048311 mitochondrion distribution;GO:0051646 mitochondrion localization	Cytoplasm
Q9UK58	CCNL1	GO:0000079 regulation of cyclin-dependent protein serine/threonine kinase activity;GO:1904029 regulation of cyclin-dependent protein kinase activity;GO:0071900 regulation of protein serine/threonine kinase activity	Nuclear					P62633	CNBP	GO:2000767 positive regulation of cytoplasmic translation;GO:0006695 cholesterol biosynthetic process;GO:2000765 regulation of cytoplasmic translation	Nuclear
P78371	CCT2	GO:1904871 positive regulation of protein localization to Cajal body;GO:1904869 regulation of protein localization to Cajal body;GO:1904874 positive regulation of telomerase RNA localization to Cajal body	Cytoplasm					A5YKK6	CNOT1	GO:0006977 DNA damage response, signal transduction by p53 class mediator resulting in cell cycle arrest;GO:0060213 positive regulation of nuclear-transcribed mRNA poly(A) tail shortening;GO:0033147 negative regulation of intracellular estrogen receptor signaling pathway	Cytoplasm
P49368	CCT3	GO:1904871 positive regulation of protein localization to Cajal body;GO:1904869 regulation of protein localization to Cajal body;GO:1904874 positive regulation of telomerase RNA localization to Cajal body	Cytoplasm					Q9NZN8	CNOT2	GO:0006977 DNA damage response, signal transduction by p53 class mediator resulting in cell cycle arrest;GO:0033147 negative regulation of intracellular estrogen receptor signaling pathway;GO:0072431 signal transduction involved in mitotic G1 DNA damage checkpoint	Nuclear
P50991	CCT4	GO:1904871 positive regulation of protein localization to Cajal body;GO:1904869 regulation of protein localization to Cajal body;GO:1904874 positive regulation of telomerase RNA localization to Cajal body	Nuclear					O95628	CNOT4	GO:0006977 DNA damage response, signal transduction by p53 class mediator resulting in cell cycle arrest;GO:0072431 signal transduction involved in mitotic G1 DNA damage checkpoint;GO:0031571 mitotic G1 DNA damage checkpoint
P48643	CCT5	GO:1904871 positive regulation of protein localization to Cajal body;GO:1904869 regulation of protein localization to Cajal body;GO:1904874 positive regulation of telomerase RNA localization to Cajal body	Nuclear					Q8NBJ5	COLGALT1	GO:1904028 positive regulation of collagen fibril organization;GO:1904026 regulation of collagen fibril organization;GO:1903055 positive regulation of extracellular matrix organization	Cytoplasm
P40227	CCT6A	GO:1904871 positive regulation of protein localization to Cajal body;GO:1904869 regulation of protein localization to Cajal body;GO:1904874 positive regulation of telomerase RNA localization to Cajal body	Cytoplasm					P53621	COPA	GO:1902463 protein localization to cell leading edge;GO:0030157 pancreatic juice secretion;GO:0099612 protein localization to axon	Nuclear
Q99832	CCT7	GO:1904871 positive regulation of protein localization to Cajal body;GO:1904869 regulation of protein localization to Cajal body;GO:1904874 positive regulation of telomerase RNA localization to Cajal body	Cytoplasm					P35606	COPB2	GO:1901998 toxin transport;GO:0006891 intra-Golgi vesicle-mediated transport;GO:0006890 retrograde vesicle-mediated transport, Golgi to ER	Cytoplasm
P50990	CCT8	GO:1904871 positive regulation of protein localization to Cajal body;GO:1904869 regulation of protein localization to Cajal body;GO:1904874 positive regulation of telomerase RNA localization to Cajal body	Nuclear					Q9Y678	COPG1	GO:0051683 establishment of Golgi localization;GO:0051645 Golgi localization;GO:0072384 organelle transport along microtubule	Nuclear
Q9NPF0	CD320	GO:0031296 B cell costimulation;GO:0030890 positive regulation of B cell proliferation;GO:0015889 cobalamin transport	Cytoplasm					Q9ULV4	CORO1C	GO:2000394 positive regulation of lamellipodium morphogenesis;GO:0051895 negative regulation of focal adhesion assembly;GO:0044387 negative regulation of protein kinase activity by regulation of protein phosphorylation
P16671	CD36	GO:0038124 toll-like receptor TLR6:TLR2 signaling pathway;GO:0071726 cellular response to diacyl bacterial lipopeptide;GO:0071724 response to diacyl bacterial lipopeptide	Cytoplasm					Q99829	CPNE1	GO:1903265 positive regulation of tumor necrosis factor-mediated signaling pathway;GO:0010803 regulation of tumor necrosis factor-mediated signaling pathway;GO:1901223 negative regulation of NIK/NF-kappaB signaling	Nuclear
O15446	CD3EAP	GO:0042790 nucleolar large rRNA transcription by RNA polymerase I;GO:0006363 termination of RNA polymerase I transcription;GO:0006362 transcription elongation from RNA polymerase I promoter	Nuclear					O75131	CPNE3	GO:0038128 ERBB2 signaling pathway;GO:0043312 neutrophil degranulation;GO:0002283 neutrophil activation involved in immune response	Nuclear
P16070	CD44	GO:1900625 positive regulation of monocyte aggregation;GO:1900623 regulation of monocyte aggregation;GO:1902166 negative regulation of intrinsic apoptotic signaling pathway in response to DNA damage by p53 class mediator	Cytoplasm					Q16630	CPSF6	GO:0110104 mRNA alternative polyadenylation;GO:0046833 positive regulation of RNA export from nucleus;GO:1990120 messenger ribonucleoprotein complex assembly	Nuclear
P15529	CD46	GO:0043382 positive regulation of memory T cell differentiation;GO:0043380 regulation of memory T cell differentiation;GO:0045591 positive regulation of regulatory T cell differentiation	Plasma membrane					Q8N684	CPSF7	GO:0110104 mRNA alternative polyadenylation;GO:1990120 messenger ribonucleoprotein complex assembly;GO:0098789 pre-mRNA cleavage required for polyadenylation	Nuclear
P08174	CD55	GO:2000563 positive regulation of CD4-positive, alpha-beta T cell proliferation;GO:2000561 regulation of CD4-positive, alpha-beta T cell proliferation;GO:0046641 positive regulation of alpha-beta T cell proliferation	Cytoplasm					P16220	CREB1	GO:0032916 positive regulation of transforming growth factor beta3 production;GO:1900273 positive regulation of long-term synaptic potentiation;GO:0060509 type I pneumocyte differentiation	Nuclear
P13987	CD59	GO:0001971 negative regulation of activation of membrane attack complex;GO:0001969 regulation of activation of membrane attack complex;GO:0001905 activation of membrane attack complex	Cytoplasm					P52943	CRIP2	GO:0030097 hemopoiesis;GO:0008284 positive regulation of cell proliferation;GO:0048534 hematopoietic or lymphoid organ development	Nuclear
P32970	CD70	GO:0042102 positive regulation of T cell proliferation;GO:0050671 positive regulation of lymphocyte proliferation;GO:0050870 positive regulation of T cell activation	Nuclear					Q5TZA2	CROCC	GO:1903566 positive regulation of protein localization to cilium;GO:1903564 regulation of protein localization to cilium;GO:0032053 ciliary basal body organization	Cytoplasm
P21926	CD9	GO:0090331 negative regulation of platelet aggregation;GO:0014905 myoblast fusion involved in skeletal muscle regeneration;GO:0030913 paranodal junction assembly	Plasma membrane					Q53ET0	CRTC2	GO:0043970 histone H3-K9 acetylation;GO:0032793 positive regulation of CREB transcription factor activity;GO:0043966 histone H3 acetylation	Nuclear
P32320	CDA	GO:0009972 cytidine deamination;GO:0006216 cytidine catabolic process;GO:0019858 cytosine metabolic process	Nuclear					P55060	CSE1L	GO:0006606 protein import into nucleus;GO:0006611 protein export from nucleus;GO:0051170 import into nucleus	Nuclear
Q16543	CDC37	GO:0098779 positive regulation of mitophagy in response to mitochondrial depolarization;GO:1901526 positive regulation of mitophagy;GO:1904925 positive regulation of autophagy of mitochondrion in response to mitochondrial depolarization	Cytoplasm					P68400	CSNK2A1	GO:2000059 negative regulation of ubiquitin-dependent protein catabolic process;GO:0043154 negative regulation of cysteine-type endopeptidase activity involved in apoptotic process;GO:0006656 phosphatidylcholine biosynthetic process	Nuclear
P60953	CDC42	GO:0060501 positive regulation of epithelial cell proliferation involved in lung morphogenesis;GO:0060661 submandibular salivary gland formation;GO:2000794 regulation of epithelial cell proliferation involved in lung morphogenesis	Cytoplasm					P67870	CSNK2B	GO:0032927 positive regulation of activin receptor signaling pathway;GO:0043537 negative regulation of blood vessel endothelial cell migration;GO:0033211 adiponectin-activated signaling pathway
Q99459	CDC5L	GO:1904568 cellular response to wortmannin;GO:1990646 cellular response to prolactin;GO:1904567 response to wortmannin	Nuclear					Q6UVK1	CSPG4	GO:0030208 dermatan sulfate biosynthetic process;GO:0030207 chondroitin sulfate catabolic process;GO:0030205 dermatan sulfate metabolic process	Nuclear
Q6P1J9	CDC73	GO:0001711 endodermal cell fate commitment;GO:0031442 positive regulation of mRNA 3'-end processing;GO:0034402 recruitment of 3'-end processing factors to RNA polymerase II holoenzyme complex	Nuclear					P21291	CSRP1	GO:0070527 platelet aggregation;GO:0045214 sarcomere organization;GO:0030239 myofibril assembly
P06493	CDK1	GO:1905448 positive regulation of mitochondrial ATP synthesis coupled electron transport;GO:0006977 DNA damage response, signal transduction by p53 class mediator resulting in cell cycle arrest;GO:1905446 regulation of mitochondrial ATP synthesis coupled electron transport	Nuclear					P56545	CTBP2	GO:0048386 positive regulation of retinoic acid receptor signaling pathway;GO:0016081 synaptic vesicle docking;GO:0048790 maintenance of presynaptic active zone structure	Cytoplasm
Q9UQ88	CDK11A	GO:0050684 regulation of mRNA processing;GO:1903311 regulation of mRNA metabolic process;GO:0001558 regulation of cell growth	Nuclear					Q14247	CTTN	GO:0061003 positive regulation of dendritic spine morphogenesis;GO:0045773 positive regulation of axon extension;GO:0061001 regulation of dendritic spine morphogenesis	Plasma membrane
Q9NYV4	CDK12	GO:0032968 positive regulation of transcription elongation from RNA polymerase II promoter;GO:2000737 negative regulation of stem cell differentiation;GO:0070816 phosphorylation of RNA polymerase II C-terminal domain	Nuclear					Q7L576	CYFIP1	GO:2000601 positive regulation of Arp2/3 complex-mediated actin nucleation;GO:0051127 positive regulation of actin nucleation;GO:0034315 regulation of Arp2/3 complex-mediated actin nucleation
Q14004	CDK13	GO:0032968 positive regulation of transcription elongation from RNA polymerase II promoter;GO:2000737 negative regulation of stem cell differentiation;GO:0043312 neutrophil degranulation	Nuclear					P14868	DARS1	GO:0006422 aspartyl-tRNA aminoacylation;GO:0006418 tRNA aminoacylation for protein translation;GO:0043039 tRNA aminoacylation	Cytoplasm
P24941	CDK2	GO:0006977 DNA damage response, signal transduction by p53 class mediator resulting in cell cycle arrest;GO:0072431 signal transduction involved in mitotic G1 DNA damage checkpoint;GO:0032298 positive regulation of DNA-dependent DNA replication initiation	Nuclear					Q96EP5	DAZAP1	GO:0048026 positive regulation of mRNA splicing, via spliceosome;GO:0001893 maternal placenta development;GO:0050685 positive regulation of mRNA processing	Nuclear
P49336	CDK8	GO:0006367 transcription initiation from RNA polymerase II promoter;GO:0006352 DNA-templated transcription, initiation;GO:0045944 positive regulation of transcription by RNA polymerase II	Nuclear					P07108	DBI	GO:1903060 negative regulation of protein lipidation;GO:1905920 positive regulation of CoA-transferase activity;GO:2001140 positive regulation of phospholipid transport
Q9NXV6	CDKN2AIP	GO:0030308 negative regulation of cell growth;GO:0030307 positive regulation of cell growth;GO:0045926 negative regulation of growth	Nuclear					Q9NPI6	DCP1A	GO:0031087 deadenylation-independent decapping of nuclear-transcribed mRNA;GO:0000290 deadenylation-dependent decapping of nuclear-transcribed mRNA;GO:0031086 nuclear-transcribed mRNA catabolic process, deadenylation-independent decay	Cytoplasm
P17676	CEBPB	GO:2000120 positive regulation of sodium-dependent phosphate transport;GO:1901329 regulation of odontoblast differentiation;GO:2000118 regulation of sodium-dependent phosphate transport	Nuclear					Q13561	DCTN2	GO:0032402 melanosome transport;GO:0071539 protein localization to centrosome;GO:0051904 pigment granule transport	Cytoplasm
Q92879	CELF1	GO:0006376 mRNA splice site selection;GO:0000381 regulation of alternative mRNA splicing, via spliceosome;GO:0016246 RNA interference	Nuclear					Q16531	DDB1	GO:1902188 positive regulation of viral release from host cell;GO:1902186 regulation of viral release from host cell;GO:0046726 positive regulation by virus of viral protein levels in host cell	Nuclear
Q7Z7K6	CENPV	GO:0031508 pericentric heterochromatin assembly;GO:0031507 heterochromatin assembly;GO:0031055 chromatin remodeling at centromere						Q92499	DDX1	GO:0002735 positive regulation of myeloid dendritic cell cytokine production;GO:0002733 regulation of myeloid dendritic cell cytokine production;GO:0002732 positive regulation of dendritic cell cytokine production	Nuclear
Q5SW79	CEP170		Cytoplasm					Q92841	DDX17	GO:2001014 regulation of skeletal muscle cell differentiation;GO:0030521 androgen receptor signaling pathway;GO:0030520 intracellular estrogen receptor signaling pathway	Nuclear
P23528	CFL1	GO:0001842 neural fold formation;GO:0030043 actin filament fragmentation;GO:0030836 positive regulation of actin filament depolymerization						Q9NUU7	DDX19A	GO:0016973 poly(A)+ mRNA export from nucleus;GO:0006406 mRNA export from nucleus;GO:0071427 mRNA-containing ribonucleoprotein complex export from nucleus	Nuclear
Q13112	CHAF1B	GO:0006335 DNA replication-dependent nucleosome assembly;GO:0034723 DNA replication-dependent nucleosome organization;GO:0006334 nucleosome assembly	Nuclear					Q9NR30	DDX21	GO:0002735 positive regulation of myeloid dendritic cell cytokine production;GO:0002733 regulation of myeloid dendritic cell cytokine production;GO:0002732 positive regulation of dendritic cell cytokine production	Nuclear
Q96JM3	CHAMP1	GO:0051315 attachment of mitotic spindle microtubules to kinetochore;GO:0031134 sister chromatid biorientation;GO:0035372 protein localization to microtubule	Nuclear					Q13838	DDX39B	GO:0061051 positive regulation of cell growth involved in cardiac muscle cell development;GO:2000002 negative regulation of DNA damage checkpoint;GO:0046784 viral mRNA export from host cell nucleus	Nuclear
Q14839	CHD4	GO:0032508 DNA duplex unwinding;GO:0043044 ATP-dependent chromatin remodeling;GO:1901796 regulation of signal transduction by p53 class mediator	Nuclear					O00571	DDX3X	GO:0034161 positive regulation of toll-like receptor 8 signaling pathway;GO:0034159 regulation of toll-like receptor 8 signaling pathway;GO:0034157 positive regulation of toll-like receptor 7 signaling pathway	Nuclear
Q9HCK8	CHD8	GO:2000270 negative regulation of fibroblast apoptotic process;GO:0045945 positive regulation of transcription by RNA polymerase III;GO:0060134 prepulse inhibition	Nuclear					Q7L014	DDX46	GO:0000398 mRNA splicing, via spliceosome;GO:0000377 RNA splicing, via transesterification reactions with bulged adenosine as nucleophile;GO:0000375 RNA splicing, via transesterification reactions	Nuclear
Q8IWX8	CHERP	GO:0051209 release of sequestered calcium ion into cytosol;GO:0070886 positive regulation of calcineurin-NFAT signaling cascade;GO:0106058 positive regulation of calcineurin-mediated signaling						P17844	DDX5	GO:1903800 positive regulation of production of miRNAs involved in gene silencing by miRNA;GO:0060765 regulation of androgen receptor signaling pathway;GO:1903798 regulation of production of miRNAs involved in gene silencing by miRNA	Nuclear
Q9Y3Y2	CHTOP	GO:0006406 mRNA export from nucleus;GO:0051096 positive regulation of helicase activity;GO:0031062 positive regulation of histone methylation	Nuclear					P26196	DDX6	GO:0019074 viral RNA genome packaging;GO:0019072 viral genome packaging;GO:0043928 exonucleolytic nuclear-transcribed mRNA catabolic process involved in deadenylation-dependent decay	Cytoplasm
Q6FI81	CIAPIN1	GO:0016226 iron-sulfur cluster assembly;GO:0031163 metallo-sulfur cluster assembly;GO:0022900 electron transport chain	Cytoplasm					P35659	DEK	GO:2001032 regulation of double-strand break repair via nonhomologous end joining;GO:2000779 regulation of double-strand break repair;GO:0019079 viral genome replication	Nuclear
Q96RK0	CIC	GO:0048286 lung alveolus development;GO:0035176 social behavior;GO:0051703 intraspecies interaction between organisms	Nuclear					O43143	DHX15	GO:0043279 response to alkaloid;GO:0000398 mRNA splicing, via spliceosome;GO:0000377 RNA splicing, via transesterification reactions with bulged adenosine as nucleophile	Nuclear
Q14011	CIRBP	GO:0048255 mRNA stabilization;GO:0048026 positive regulation of mRNA splicing, via spliceosome;GO:1902373 negative regulation of mRNA catabolic process	Nuclear					Q08211	DHX9	GO:1904973 positive regulation of viral translation;GO:0035549 positive regulation of interferon-beta secretion;GO:1904971 regulation of viral translation	Nuclear
Q07065	CKAP4	GO:0043312 neutrophil degranulation;GO:0002283 neutrophil activation involved in immune response;GO:0042119 neutrophil activation	Nuclear					Q9BTC0	DIDO1	GO:0097190 apoptotic signaling pathway;GO:0006915 apoptotic process;GO:0012501 programmed cell death	Nuclear
Q14008	CKAP5	GO:0090063 positive regulation of microtubule nucleation;GO:0010968 regulation of microtubule nucleation;GO:0031116 positive regulation of microtubule polymerization	Nuclear					Q9Y2L1	DIS3	GO:0043928 exonucleolytic nuclear-transcribed mRNA catabolic process involved in deadenylation-dependent decay;GO:0071034 CUT catabolic process;GO:0000291 nuclear-transcribed mRNA catabolic process, exonucleolytic	Nuclear
P12277	CKB	GO:0030644 cellular chloride ion homeostasis;GO:0006600 creatine metabolic process;GO:0046314 phosphocreatine biosynthetic process	Cytoplasm					O60832	DKC1	GO:1904871 positive regulation of protein localization to Cajal body;GO:1904869 regulation of protein localization to Cajal body;GO:1904874 positive regulation of telomerase RNA localization to Cajal body	Nuclear
O00299	CLIC1	GO:0070527 platelet aggregation;GO:0045669 positive regulation of osteoblast differentiation;GO:1902476 chloride transmembrane transport	Cytoplasm					P31689	DNAJA1	GO:1905259 negative regulation of nitrosative stress-induced intrinsic apoptotic signaling pathway;GO:1905258 regulation of nitrosative stress-induced intrinsic apoptotic signaling pathway;GO:0043508 negative regulation of JUN kinase activity	Nuclear
Q14677	CLINT1	GO:0048268 clathrin coat assembly;GO:0006897 endocytosis;GO:0098657 import into cell	Nuclear					O60884	DNAJA2	GO:0032781 positive regulation of ATPase activity;GO:0043462 regulation of ATPase activity;GO:0042026 protein refolding	Nuclear
O96005	CLPTM1	GO:0033081 regulation of T cell differentiation in thymus;GO:0033077 T cell differentiation in thymus;GO:0045580 regulation of T cell differentiation	Nuclear					P25685	DNAJB1	GO:0097201 negative regulation of transcription from RNA polymerase II promoter in response to stress;GO:0090084 negative regulation of inclusion body assembly;GO:0090083 regulation of inclusion body assembly	Nuclear
Q96KA5	CLPTM1L	GO:0006915 apoptotic process;GO:0012501 programmed cell death;GO:0008219 cell death	Cytoplasm					O75937	DNAJC8	GO:0000398 mRNA splicing, via spliceosome;GO:0000377 RNA splicing, via transesterification reactions with bulged adenosine as nucleophile;GO:0000375 RNA splicing, via transesterification reactions	Nuclear
Q00610	CLTC	GO:1900126 negative regulation of hyaluronan biosynthetic process;GO:1900125 regulation of hyaluronan biosynthetic process;GO:0033572 transferrin transport	Cytoplasm					Q8WXX5	DNAJC9	GO:0032781 positive regulation of ATPase activity;GO:0043462 regulation of ATPase activity;GO:0051345 positive regulation of hydrolase activity	Nuclear
O75153	CLUH	GO:0048312 intracellular distribution of mitochondria;GO:0048311 mitochondrion distribution;GO:0051646 mitochondrion localization	Nuclear					P26358	DNMT1	GO:1905931 negative regulation of vascular smooth muscle cell differentiation involved in phenotypic switching;GO:1905916 negative regulation of cell differentiation involved in phenotypic switching;GO:1905930 regulation of vascular smooth muscle cell differentiation involved in phenotypic switching	Nuclear
Q96DG6	CMBL	GO:0006805 xenobiotic metabolic process;GO:0071466 cellular response to xenobiotic stimulus;GO:0009410 response to xenobiotic stimulus						Q16555	DPYSL2	GO:0006208 pyrimidine nucleobase catabolic process;GO:0030516 regulation of axon extension;GO:0048675 axon extension	Cytoplasm
P30085	CMPK1	GO:0006222 UMP biosynthetic process;GO:0046049 UMP metabolic process;GO:0009174 pyrimidine ribonucleoside monophosphate biosynthetic process	Nuclear					Q14126	DSG2	GO:0086073 bundle of His cell-Purkinje myocyte adhesion involved in cell communication;GO:0003165 Purkinje myocyte development;GO:0098911 regulation of ventricular cardiac muscle cell action potential	Cytoplasm
P62633	CNBP	GO:2000767 positive regulation of cytoplasmic translation;GO:0006695 cholesterol biosynthetic process;GO:2000765 regulation of cytoplasmic translation	Nuclear					P15924	DSP	GO:0086073 bundle of His cell-Purkinje myocyte adhesion involved in cell communication;GO:0098911 regulation of ventricular cardiac muscle cell action potential;GO:0003223 ventricular compact myocardium morphogenesis	Cytoplasm
Q96KP4	CNDP2	GO:0006750 glutathione biosynthetic process;GO:0019184 nonribosomal peptide biosynthetic process;GO:0042398 cellular modified amino acid biosynthetic process	Nuclear					Q03001	DST	GO:0008090 retrograde axonal transport;GO:0031581 hemidesmosome assembly;GO:0098930 axonal transport	Nuclear
A5YKK6	CNOT1	GO:0006977 DNA damage response, signal transduction by p53 class mediator resulting in cell cycle arrest;GO:0060213 positive regulation of nuclear-transcribed mRNA poly(A) tail shortening;GO:0033147 negative regulation of intracellular estrogen receptor signaling pathway	Cytoplasm					P60981	DSTN	GO:0030043 actin filament fragmentation;GO:0030836 positive regulation of actin filament depolymerization;GO:1901881 positive regulation of protein depolymerization
Q9NZN8	CNOT2	GO:0006977 DNA damage response, signal transduction by p53 class mediator resulting in cell cycle arrest;GO:0033147 negative regulation of intracellular estrogen receptor signaling pathway;GO:0072431 signal transduction involved in mitotic G1 DNA damage checkpoint	Nuclear					P23919	DTYMK	GO:0046105 thymidine biosynthetic process;GO:0046126 pyrimidine deoxyribonucleoside biosynthetic process;GO:0006233 dTDP biosynthetic process	Cytoplasm
O95628	CNOT4	GO:0006977 DNA damage response, signal transduction by p53 class mediator resulting in cell cycle arrest;GO:0072431 signal transduction involved in mitotic G1 DNA damage checkpoint;GO:0031571 mitotic G1 DNA damage checkpoint						Q14204	DYNC1H1	GO:0072382 minus-end-directed vesicle transport along microtubule;GO:1905832 positive regulation of spindle assembly;GO:0072385 minus-end-directed organelle transport along microtubule	Cytoplasm
Q92600	CNOT9	GO:0006977 DNA damage response, signal transduction by p53 class mediator resulting in cell cycle arrest;GO:0033147 negative regulation of intracellular estrogen receptor signaling pathway;GO:0072431 signal transduction involved in mitotic G1 DNA damage checkpoint						P63167	DYNLL1	GO:0035735 intraciliary transport involved in cilium assembly;GO:2000582 positive regulation of ATP-dependent microtubule motor activity, plus-end-directed;GO:0021762 substantia nigra development	Nuclear
Q8NBJ5	COLGALT1	GO:1904028 positive regulation of collagen fibril organization;GO:1904026 regulation of collagen fibril organization;GO:1903055 positive regulation of extracellular matrix organization	Cytoplasm					Q13627	DYRK1A	GO:0031115 negative regulation of microtubule polymerization;GO:0043518 negative regulation of DNA damage response, signal transduction by p53 class mediator;GO:0048025 negative regulation of mRNA splicing, via spliceosome	Nuclear
P53621	COPA	GO:1902463 protein localization to cell leading edge;GO:0030157 pancreatic juice secretion;GO:0099612 protein localization to axon	Cytoplasm					Q6P2E9	EDC4	GO:0031087 deadenylation-independent decapping of nuclear-transcribed mRNA;GO:0031086 nuclear-transcribed mRNA catabolic process, deadenylation-independent decay;GO:0043928 exonucleolytic nuclear-transcribed mRNA catabolic process involved in deadenylation-dependent decay	Nuclear
P35606	COPB2	GO:1901998 toxin transport;GO:0006891 intra-Golgi vesicle-mediated transport;GO:0006890 retrograde vesicle-mediated transport, Golgi to ER	Cytoplasm					O60869	EDF1	GO:0043388 positive regulation of DNA binding;GO:0045446 endothelial cell differentiation;GO:0051101 regulation of DNA binding	Nuclear
Q9Y678	COPG1	GO:0051683 establishment of Golgi localization;GO:0051645 Golgi localization;GO:0072384 organelle transport along microtubule	Nuclear					P68104	EEF1A1	GO:1900022 regulation of D-erythro-sphingosine kinase activity;GO:1904714 regulation of chaperone-mediated autophagy;GO:0061684 chaperone-mediated autophagy	Cytoplasm
P14384	CPM	GO:0016485 protein processing;GO:0051604 protein maturation;GO:0006518 peptide metabolic process	Cytoplasm					Q05639	EEF1A2	GO:1904714 regulation of chaperone-mediated autophagy;GO:0090218 positive regulation of lipid kinase activity;GO:0061684 chaperone-mediated autophagy	Nuclear
Q99829	CPNE1	GO:1903265 positive regulation of tumor necrosis factor-mediated signaling pathway;GO:0010803 regulation of tumor necrosis factor-mediated signaling pathway;GO:1901223 negative regulation of NIK/NF-kappaB signaling	Nuclear					P24534	EEF1B2	GO:0045471 response to ethanol;GO:0006414 translational elongation;GO:0097305 response to alcohol	Nuclear
O75131	CPNE3	GO:0038128 ERBB2 signaling pathway;GO:0043312 neutrophil degranulation;GO:0002283 neutrophil activation involved in immune response	Nuclear					P29692	EEF1D	GO:0071479 cellular response to ionizing radiation;GO:0043123 positive regulation of I-kappaB kinase/NF-kappaB signaling;GO:0043122 regulation of I-kappaB kinase/NF-kappaB signaling	Nuclear
Q16630	CPSF6	GO:0110104 mRNA alternative polyadenylation;GO:0046833 positive regulation of RNA export from nucleus;GO:1990120 messenger ribonucleoprotein complex assembly	Nuclear					P26641	EEF1G	GO:0009615 response to virus;GO:0006414 translational elongation;GO:0006412 translation	Cytoplasm
Q8N684	CPSF7	GO:0110104 mRNA alternative polyadenylation;GO:1990120 messenger ribonucleoprotein complex assembly;GO:0098789 pre-mRNA cleavage required for polyadenylation	Nuclear					P13639	EEF2	GO:1990416 cellular response to brain-derived neurotrophic factor stimulus;GO:0051593 response to folic acid;GO:2000767 positive regulation of cytoplasmic translation	Cytoplasm
P16220	CREB1	GO:0032916 positive regulation of transforming growth factor beta3 production;GO:1900273 positive regulation of long-term synaptic potentiation;GO:0060509 type I pneumocyte differentiation	Nuclear					P98172	EFNB1	GO:0031295 T cell costimulation;GO:0042102 positive regulation of T cell proliferation;GO:0031294 lymphocyte costimulation	Plasma membrane
Q92793	CREBBP	GO:0018076 N-terminal peptidyl-lysine acetylation;GO:0002223 stimulatory C-type lectin receptor signaling pathway;GO:1990258 histone glutamine methylation	Nuclear					Q15029	EFTUD2	GO:0042220 response to cocaine;GO:0043279 response to alkaloid;GO:0072347 response to anesthetic	Nuclear
P50238	CRIP1	GO:0060741 prostate gland stromal morphogenesis;GO:0071493 cellular response to UV-B;GO:0060512 prostate gland morphogenesis	Nuclear					P00533	EGFR	GO:0043006 activation of phospholipase A2 activity by calcium-mediated signaling;GO:0032431 activation of phospholipase A2 activity;GO:1902722 positive regulation of prolactin secretion	Plasma membrane
P52943	CRIP2	GO:0030097 hemopoiesis;GO:0008284 positive regulation of cell proliferation;GO:0048534 hematopoietic or lymphoid organ development	Nuclear					P05198	EIF2S1	GO:1990737 response to manganese-induced endoplasmic reticulum stress;GO:0032057 negative regulation of translational initiation in response to stress;GO:2000676 positive regulation of type B pancreatic cell apoptotic process	Nuclear
Q5TZA2	CROCC	GO:1903566 positive regulation of protein localization to cilium;GO:1903564 regulation of protein localization to cilium;GO:0032053 ciliary basal body organization	Cytoplasm					P20042	EIF2S2	GO:0002176 male germ cell proliferation;GO:0001731 formation of translation preinitiation complex;GO:0001732 formation of cytoplasmic translation initiation complex	Nuclear
O75718	CRTAP	GO:0018400 peptidyl-proline hydroxylation to 3-hydroxy-L-proline;GO:1901874 negative regulation of post-translational protein modification;GO:1901873 regulation of post-translational protein modification	Cytoplasm					P41091	EIF2S3	GO:0045903 positive regulation of translational fidelity;GO:0001731 formation of translation preinitiation complex;GO:0002183 cytoplasmic translational initiation
Q53ET0	CRTC2	GO:0043970 histone H3-K9 acetylation;GO:0032793 positive regulation of CREB transcription factor activity;GO:0043966 histone H3 acetylation	Nuclear					Q14152	EIF3A	GO:0075525 viral translational termination-reinitiation;GO:0075522 IRES-dependent viral translational initiation;GO:0002188 translation reinitiation	Nuclear
Q6UUV7	CRTC3	GO:0043951 negative regulation of cAMP-mediated signaling;GO:0032793 positive regulation of CREB transcription factor activity;GO:0050995 negative regulation of lipid catabolic process	Nuclear					P55884	EIF3B	GO:0075525 viral translational termination-reinitiation;GO:0075522 IRES-dependent viral translational initiation;GO:0019081 viral translation	Nuclear
O75534	CSDE1	GO:0070966 nuclear-transcribed mRNA catabolic process, no-go decay;GO:0008584 male gonad development;GO:0046546 development of primary male sexual characteristics	Cytoplasm					Q99613	EIF3C	GO:1902416 positive regulation of mRNA binding;GO:1905216 positive regulation of RNA binding;GO:1902415 regulation of mRNA binding	Cytoplasm
P55060	CSE1L	GO:0006606 protein import into nucleus;GO:0006611 protein export from nucleus;GO:0051170 import into nucleus	Nuclear					O15371	EIF3D	GO:0075525 viral translational termination-reinitiation;GO:0002191 cap-dependent translational initiation;GO:0075522 IRES-dependent viral translational initiation	Cytoplasm
P68400	CSNK2A1	GO:2000059 negative regulation of ubiquitin-dependent protein catabolic process;GO:0043154 negative regulation of cysteine-type endopeptidase activity involved in apoptotic process;GO:0006656 phosphatidylcholine biosynthetic process	Nuclear					P60842	EIF4A1	GO:0002183 cytoplasmic translational initiation;GO:0006413 translational initiation;GO:0002181 cytoplasmic translation	Cytoplasm
P67870	CSNK2B	GO:0032927 positive regulation of activin receptor signaling pathway;GO:0043537 negative regulation of blood vessel endothelial cell migration;GO:0033211 adiponectin-activated signaling pathway						Q14240	EIF4A2	GO:1900260 negative regulation of RNA-directed 5'-3' RNA polymerase activity;GO:1900259 regulation of RNA-directed 5'-3' RNA polymerase activity;GO:0002183 cytoplasmic translational initiation	Cytoplasm
Q6UVK1	CSPG4	GO:0030208 dermatan sulfate biosynthetic process;GO:0030207 chondroitin sulfate catabolic process;GO:0030205 dermatan sulfate metabolic process	Nuclear					P38919	EIF4A3	GO:1904570 negative regulation of selenocysteine incorporation;GO:1904574 negative regulation of selenocysteine insertion sequence binding;GO:1904572 negative regulation of mRNA binding	Nuclear
P21291	CSRP1	GO:0070527 platelet aggregation;GO:0045214 sarcomere organization;GO:0030239 myofibril assembly						P23588	EIF4B	GO:0097010 eukaryotic translation initiation factor 4F complex assembly;GO:0006446 regulation of translational initiation;GO:0006413 translational initiation	Cytoplasm
P04080	CSTB	GO:0043312 neutrophil degranulation;GO:0002283 neutrophil activation involved in immune response;GO:0010951 negative regulation of endopeptidase activity	Nuclear					Q04637	EIF4G1	GO:1905618 positive regulation of miRNA mediated inhibition of translation;GO:1905612 positive regulation of mRNA cap binding;GO:1905537 positive regulation of eukaryotic translation initiation factor 4F complex assembly	Cytoplasm
Q05048	CSTF1	GO:0006369 termination of RNA polymerase II transcription;GO:0006353 DNA-templated transcription, termination;GO:0031124 mRNA 3'-end processing	Nuclear					Q15056	EIF4H	GO:0006446 regulation of translational initiation;GO:0006413 translational initiation;GO:0016032 viral process	Nuclear
P33240	CSTF2	GO:0098789 pre-mRNA cleavage required for polyadenylation;GO:0098787 mRNA cleavage involved in mRNA processing;GO:0006388 tRNA splicing, via endonucleolytic cleavage and ligation	Nuclear					P55010	EIF5	GO:0001731 formation of translation preinitiation complex;GO:0001732 formation of cytoplasmic translation initiation complex;GO:0002183 cytoplasmic translational initiation	Cytoplasm
Q12996	CSTF3	GO:0006369 termination of RNA polymerase II transcription;GO:0006378 mRNA polyadenylation;GO:0006379 mRNA cleavage	Nuclear					Q9GZV4	EIF5A2	GO:0010509 polyamine homeostasis;GO:0045905 positive regulation of translational termination;GO:0045901 positive regulation of translational elongation	Cytoplasm
P56545	CTBP2	GO:0048386 positive regulation of retinoic acid receptor signaling pathway;GO:0016081 synaptic vesicle docking;GO:0048790 maintenance of presynaptic active zone structure	Cytoplasm					O60841	EIF5B	GO:0006446 regulation of translational initiation;GO:0006413 translational initiation;GO:0006417 regulation of translation	Cytoplasm
P17812	CTPS1	GO:0044210 'de novo' CTP biosynthetic process;GO:0006241 CTP biosynthetic process;GO:0046036 CTP metabolic process	Cytoplasm					Q15717	ELAVL1	GO:0070935 3'-UTR-mediated mRNA stabilization;GO:0060965 negative regulation of gene silencing by miRNA;GO:0048255 mRNA stabilization	Nuclear
P07339	CTSD	GO:0019886 antigen processing and presentation of exogenous peptide antigen via MHC class II;GO:0043280 positive regulation of cysteine-type endopeptidase activity involved in apoptotic process;GO:0042159 lipoprotein catabolic process						P32519	ELF1	GO:0050860 negative regulation of T cell receptor signaling pathway;GO:0050855 regulation of B cell receptor signaling pathway;GO:0050858 negative regulation of antigen receptor-mediated signaling pathway	Nuclear
Q14247	CTTN	GO:0061003 positive regulation of dendritic spine morphogenesis;GO:0045773 positive regulation of axon extension;GO:0061001 regulation of dendritic spine morphogenesis	Plasma membrane					Q15723	ELF2	GO:0050855 regulation of B cell receptor signaling pathway;GO:0050854 regulation of antigen receptor-mediated signaling pathway;GO:0050853 B cell receptor signaling pathway	Nuclear
Q13620	CUL4B	GO:0035518 histone H2A monoubiquitination;GO:0006295 nucleotide-excision repair, DNA incision, 3'-to lesion;GO:0000717 nucleotide-excision repair, DNA duplex unwinding	Nuclear					P50402	EMD	GO:0046827 positive regulation of protein export from nucleus;GO:0007084 mitotic nuclear envelope reassembly;GO:0046825 regulation of protein export from nucleus	Nuclear
Q9H5V9	CXorf56		Nuclear					Q7Z589	EMSY	GO:0006281 DNA repair;GO:0006325 chromatin organization;GO:0006974 cellular response to DNA damage stimulus	Nuclear
P08574	CYC1	GO:0006122 mitochondrial electron transport, ubiquinol to cytochrome c;GO:0042776 mitochondrial ATP synthesis coupled proton transport;GO:0015986 ATP synthesis coupled proton transport	Cytoplasm					P06733	ENO1	GO:0061621 canonical glycolysis;GO:0061620 glycolytic process through glucose-6-phosphate;GO:1903298 negative regulation of hypoxia-induced intrinsic apoptotic signaling pathway	Cytoplasm
P99999	CYCS	GO:0008635 activation of cysteine-type endopeptidase activity involved in apoptotic process by cytochrome c;GO:0006122 mitochondrial electron transport, ubiquinol to cytochrome c;GO:0006123 mitochondrial electron transport, cytochrome c to oxygen	Cytoplasm					Q9NPA8	ENY2	GO:0061179 negative regulation of insulin secretion involved in cellular response to glucose stimulus;GO:0016973 poly(A)+ mRNA export from nucleus;GO:0046676 negative regulation of insulin secretion	Nuclear
Q7L576	CYFIP1	GO:2000601 positive regulation of Arp2/3 complex-mediated actin nucleation;GO:0051127 positive regulation of actin nucleation;GO:0034315 regulation of Arp2/3 complex-mediated actin nucleation						Q96L91	EP400	GO:0043968 histone H2A acetylation;GO:0043967 histone H4 acetylation;GO:0016573 histone acetylation	Nuclear
P98082	DAB2	GO:2000096 positive regulation of Wnt signaling pathway, planar cell polarity pathway;GO:0060766 negative regulation of androgen receptor signaling pathway;GO:2000095 regulation of Wnt signaling pathway, planar cell polarity pathway	Plasma membrane					O43491	EPB41L2	GO:1904778 positive regulation of protein localization to cell cortex;GO:1904776 regulation of protein localization to cell cortex;GO:0072697 protein localization to cell cortex	Plasma membrane
P61803	DAD1	GO:0018279 protein N-linked glycosylation via asparagine;GO:0018196 peptidyl-asparagine modification;GO:0001824 blastocyst development	Cytoplasm					Q9Y2J2	EPB41L3	GO:0030913 paranodal junction assembly;GO:0002175 protein localization to paranode region of axon;GO:0071205 protein localization to juxtaparanode region of axon	Plasma membrane
Q14118	DAG1	GO:1904261 positive regulation of basement membrane assembly involved in embryonic body morphogenesis;GO:1904259 regulation of basement membrane assembly involved in embryonic body morphogenesis;GO:0014894 response to denervation involved in regulation of muscle adaptation	Cytoplasm					P29317	EPHA2	GO:1901491 negative regulation of lymphangiogenesis;GO:0070309 lens fiber cell morphogenesis;GO:1903348 positive regulation of bicellular tight junction assembly	Nuclear
P14868	DARS1	GO:0006422 aspartyl-tRNA aminoacylation;GO:0006418 tRNA aminoacylation for protein translation;GO:0043039 tRNA aminoacylation	Cytoplasm					P07814	EPRS1	GO:0140212 regulation of long-chain fatty acid import into cell;GO:0006433 prolyl-tRNA aminoacylation;GO:0006424 glutamyl-tRNA aminoacylation	Cytoplasm
Q96EP5	DAZAP1	GO:0048026 positive regulation of mRNA splicing, via spliceosome;GO:0001893 maternal placenta development;GO:0050685 positive regulation of mRNA processing	Nuclear					Q8IUD2	ERC1	GO:0007252 I-kappaB phosphorylation;GO:0051092 positive regulation of NF-kappaB transcription factor activity;GO:0042147 retrograde transport, endosome to Golgi	Cytoplasm
Q9NPI6	DCP1A	GO:0031087 deadenylation-independent decapping of nuclear-transcribed mRNA;GO:0000290 deadenylation-dependent decapping of nuclear-transcribed mRNA;GO:0031086 nuclear-transcribed mRNA catabolic process, deadenylation-independent decay	Cytoplasm					P84090	ERH	GO:0006213 pyrimidine nucleoside metabolic process;GO:0009116 nucleoside metabolic process;GO:0072527 pyrimidine-containing compound metabolic process	Nuclear
Q16531	DDB1	GO:1902188 positive regulation of viral release from host cell;GO:1902186 regulation of viral release from host cell;GO:0046726 positive regulation by virus of viral protein levels in host cell	Nuclear					Q9BS26	ERP44	GO:0043312 neutrophil degranulation;GO:0002283 neutrophil activation involved in immune response;GO:0042119 neutrophil activation
P39656	DDOST	GO:0018279 protein N-linked glycosylation via asparagine;GO:0043312 neutrophil degranulation;GO:0018196 peptidyl-asparagine modification	Cytoplasm					P10768	ESD	GO:0046294 formaldehyde catabolic process;GO:1901687 glutathione derivative biosynthetic process;GO:0110095 cellular detoxification of aldehyde	Nuclear
Q92499	DDX1	GO:0002735 positive regulation of myeloid dendritic cell cytokine production;GO:0002733 regulation of myeloid dendritic cell cytokine production;GO:0002732 positive regulation of dendritic cell cytokine production	Nuclear					P62495	ETF1	GO:0002184 cytoplasmic translational termination;GO:0006449 regulation of translational termination;GO:0000184 nuclear-transcribed mRNA catabolic process, nonsense-mediated decay
Q92841	DDX17	GO:2001014 regulation of skeletal muscle cell differentiation;GO:0030521 androgen receptor signaling pathway;GO:0030520 intracellular estrogen receptor signaling pathway	Nuclear					Q01844	EWSR1	GO:0006355 regulation of transcription, DNA-templated;GO:1903506 regulation of nucleic acid-templated transcription;GO:0006351 transcription, DNA-templated	Nuclear
Q9NUU7	DDX19A	GO:0016973 poly(A)+ mRNA export from nucleus;GO:0006406 mRNA export from nucleus;GO:0071427 mRNA-containing ribonucleoprotein complex export from nucleus	Nuclear					Q99504	EYA3	GO:2001240 negative regulation of extrinsic apoptotic signaling pathway in absence of ligand;GO:0016576 histone dephosphorylation;GO:2001239 regulation of extrinsic apoptotic signaling pathway in absence of ligand	Nuclear
Q9NR30	DDX21	GO:0002735 positive regulation of myeloid dendritic cell cytokine production;GO:0002733 regulation of myeloid dendritic cell cytokine production;GO:0002732 positive regulation of dendritic cell cytokine production	Nuclear					P15311	EZR	GO:1900041 negative regulation of interleukin-2 secretion;GO:0050860 negative regulation of T cell receptor signaling pathway;GO:0001951 intestinal D-glucose absorption	Plasma membrane
Q9BUQ8	DDX23	GO:0000354 cis assembly of pre-catalytic spliceosome;GO:0000245 spliceosomal complex assembly;GO:0045292 mRNA cis splicing, via spliceosome	Nuclear					Q01469	FABP5	GO:0099178 regulation of retrograde trans-synaptic signaling by endocanabinoid;GO:0031392 regulation of prostaglandin biosynthetic process;GO:0010829 negative regulation of glucose transmembrane transport	Cytoplasm
Q96GQ7	DDX27	GO:0006364 rRNA processing;GO:0016072 rRNA metabolic process;GO:0042254 ribosome biogenesis	Nuclear					Q8NCA5	FAM98A	GO:1900029 positive regulation of ruffle assembly;GO:1900027 regulation of ruffle assembly;GO:0097178 ruffle assembly	Cytoplasm
Q13838	DDX39B	GO:0061051 positive regulation of cell growth involved in cardiac muscle cell development;GO:2000002 negative regulation of DNA damage checkpoint;GO:0046784 viral mRNA export from host cell nucleus	Nuclear					Q9NSD9	FARSB	GO:0006432 phenylalanyl-tRNA aminoacylation;GO:0051290 protein heterotetramerization;GO:0051291 protein heterooligomerization	Nuclear
O00571	DDX3X	GO:0034161 positive regulation of toll-like receptor 8 signaling pathway;GO:0034159 regulation of toll-like receptor 8 signaling pathway;GO:0034157 positive regulation of toll-like receptor 7 signaling pathway	Nuclear					P49327	FASN	GO:0090557 establishment of endothelial intestinal barrier;GO:0008611 ether lipid biosynthetic process;GO:0046949 fatty-acyl-CoA biosynthetic process	Cytoplasm
Q9UJV9	DDX41	GO:0035458 cellular response to interferon-beta;GO:0032481 positive regulation of type I interferon production;GO:0035456 response to interferon-beta	Nuclear					P62861	FAU	GO:0008150 biological_process	Nuclear
Q86XP3	DDX42	GO:0000398 mRNA splicing, via spliceosome;GO:0000377 RNA splicing, via transesterification reactions with bulged adenosine as nucleophile;GO:0000375 RNA splicing, via transesterification reactions	Nuclear					P22087	FBL	GO:0000494 box C/D snoRNA 3'-end processing;GO:1990258 histone glutamine methylation;GO:0034963 box C/D snoRNA processing	Nuclear
Q7L014	DDX46	GO:0000398 mRNA splicing, via spliceosome;GO:0000377 RNA splicing, via transesterification reactions with bulged adenosine as nucleophile;GO:0000375 RNA splicing, via transesterification reactions	Nuclear					P39748	FEN1	GO:0043137 DNA replication, removal of RNA primer;GO:0032201 telomere maintenance via semi-conservative replication;GO:0045876 positive regulation of sister chromatid cohesion	Nuclear
Q9H0S4	DDX47	GO:0008625 extrinsic apoptotic signaling pathway via death domain receptors;GO:0097191 extrinsic apoptotic signaling pathway;GO:0006364 rRNA processing	Nuclear					Q96AC1	FERMT2	GO:0048041 focal adhesion assembly;GO:0033622 integrin activation;GO:0007045 cell-substrate adherens junction assembly	Nuclear
P17844	DDX5	GO:1903800 positive regulation of production of miRNAs involved in gene silencing by miRNA;GO:0060765 regulation of androgen receptor signaling pathway;GO:1903798 regulation of production of miRNAs involved in gene silencing by miRNA	Nuclear					Q13642	FHL1	GO:1901016 regulation of potassium ion transmembrane transporter activity;GO:0043268 positive regulation of potassium ion transport;GO:1901379 regulation of potassium ion transmembrane transport	Cytoplasm
Q8TDD1	DDX54	GO:0030520 intracellular estrogen receptor signaling pathway;GO:0030518 intracellular steroid hormone receptor signaling pathway;GO:0043401 steroid hormone mediated signaling pathway	Nuclear					Q14192	FHL2	GO:0055014 atrial cardiac muscle cell development;GO:0070885 negative regulation of calcineurin-NFAT signaling cascade;GO:0055011 atrial cardiac muscle cell differentiation	Cytoplasm
P26196	DDX6	GO:0019074 viral RNA genome packaging;GO:0019072 viral genome packaging;GO:0043928 exonucleolytic nuclear-transcribed mRNA catabolic process involved in deadenylation-dependent decay	Cytoplasm					Q6UN15	FIP1L1	GO:0098789 pre-mRNA cleavage required for polyadenylation;GO:0006406 mRNA export from nucleus;GO:0098787 mRNA cleavage involved in mRNA processing	Nuclear
P35659	DEK	GO:2001032 regulation of double-strand break repair via nonhomologous end joining;GO:2000779 regulation of double-strand break repair;GO:0019079 viral genome replication	Nuclear					Q96AY3	FKBP10	GO:0000413 protein peptidyl-prolyl isomerization;GO:0018208 peptidyl-proline modification;GO:0018193 peptidyl-amino acid modification	Cytoplasm
O43583	DENR	GO:0075522 IRES-dependent viral translational initiation;GO:0002188 translation reinitiation;GO:0019081 viral translation	Cytoplasm					P62942	FKBP1A	GO:0060315 negative regulation of ryanodine-sensitive calcium-release channel activity;GO:0051280 negative regulation of release of sequestered calcium ion into cytosol;GO:0060314 regulation of ryanodine-sensitive calcium-release channel activity
O43143	DHX15	GO:0043279 response to alkaloid;GO:0000398 mRNA splicing, via spliceosome;GO:0000377 RNA splicing, via transesterification reactions with bulged adenosine as nucleophile	Nuclear					Q00688	FKBP3	GO:0000413 protein peptidyl-prolyl isomerization;GO:0018208 peptidyl-proline modification;GO:0018193 peptidyl-amino acid modification	Cytoplasm
Q08211	DHX9	GO:1904973 positive regulation of viral translation;GO:0035549 positive regulation of interferon-beta secretion;GO:1904971 regulation of viral translation	Nuclear					Q02790	FKBP4	GO:0006463 steroid hormone receptor complex assembly;GO:0031115 negative regulation of microtubule polymerization;GO:0030521 androgen receptor signaling pathway	Nuclear
Q9BTC0	DIDO1	GO:0097190 apoptotic signaling pathway;GO:0006915 apoptotic process;GO:0012501 programmed cell death	Nuclear					P21333	FLNA	GO:1905000 regulation of membrane repolarization during atrial cardiac muscle cell action potential;GO:0098914 membrane repolarization during atrial cardiac muscle cell action potential;GO:0098910 regulation of atrial cardiac muscle cell action potential	Cytoplasm
Q9Y2L1	DIS3	GO:0043928 exonucleolytic nuclear-transcribed mRNA catabolic process involved in deadenylation-dependent decay;GO:0071034 CUT catabolic process;GO:0000291 nuclear-transcribed mRNA catabolic process, exonucleolytic	Nuclear					O75369	FLNB	GO:0003334 keratinocyte development;GO:0007016 cytoskeletal anchoring at plasma membrane;GO:0003382 epithelial cell morphogenesis	Cytoplasm
O60832	DKC1	GO:1904871 positive regulation of protein localization to Cajal body;GO:1904869 regulation of protein localization to Cajal body;GO:1904874 positive regulation of telomerase RNA localization to Cajal body	Nuclear					Q14315	FLNC	GO:0048747 muscle fiber development;GO:0055002 striated muscle cell development;GO:0055001 muscle cell development	Cytoplasm
Q8TDM6	DLG5	GO:0045186 zonula adherens assembly;GO:0072205 metanephric collecting duct development;GO:0060999 positive regulation of dendritic spine development	Cytoplasm					Q06787	FMR1	GO:1901254 positive regulation of intracellular transport of viral material;GO:1900453 negative regulation of long-term synaptic depression;GO:0044830 modulation by host of viral RNA genome replication	Cytoplasm
Q86Y56	DNAAF5	GO:0036159 inner dynein arm assembly;GO:0036158 outer dynein arm assembly;GO:0070286 axonemal dynein complex assembly	Nuclear					P02751	FN1	GO:2001202 negative regulation of transforming growth factor-beta secretion;GO:1904237 positive regulation of substrate-dependent cell migration, cell attachment to substrate;GO:2001201 regulation of transforming growth factor-beta secretion
P31689	DNAJA1	GO:1905259 negative regulation of nitrosative stress-induced intrinsic apoptotic signaling pathway;GO:1905258 regulation of nitrosative stress-induced intrinsic apoptotic signaling pathway;GO:0043508 negative regulation of JUN kinase activity	Cytoplasm					Q8N3X1	FNBP4		Nuclear
O60884	DNAJA2	GO:0032781 positive regulation of ATPase activity;GO:0043462 regulation of ATPase activity;GO:0042026 protein refolding	Nuclear					P15407	FOSL1	GO:0007296 vitellogenesis;GO:0051412 response to corticosterone;GO:0060674 placenta blood vessel development	Nuclear
P25685	DNAJB1	GO:0097201 negative regulation of transcription from RNA polymerase II promoter in response to stress;GO:0090084 negative regulation of inclusion body assembly;GO:0090083 regulation of inclusion body assembly	Nuclear					P85037	FOXK1	GO:0061621 canonical glycolysis;GO:0061620 glycolytic process through glucose-6-phosphate;GO:0061615 glycolytic process through fructose-6-phosphate	Nuclear
Q99615	DNAJC7	GO:1900034 regulation of cellular response to heat;GO:0051085 chaperone cofactor-dependent protein refolding;GO:0051084 'de novo' posttranslational protein folding	Nuclear					Q01167	FOXK2	GO:0061621 canonical glycolysis;GO:0061620 glycolytic process through glucose-6-phosphate;GO:0061615 glycolytic process through fructose-6-phosphate	Nuclear
O75937	DNAJC8	GO:0000398 mRNA splicing, via spliceosome;GO:0000377 RNA splicing, via transesterification reactions with bulged adenosine as nucleophile;GO:0000375 RNA splicing, via transesterification reactions	Nuclear					Q16658	FSCN1	GO:0090091 positive regulation of extracellular matrix disassembly;GO:0032534 regulation of microvillus assembly;GO:0030035 microspike assembly	Cytoplasm
Q8WXX5	DNAJC9	GO:0032781 positive regulation of ATPase activity;GO:0043462 regulation of ATPase activity;GO:0051345 positive regulation of hydrolase activity	Nuclear					Q96AE4	FUBP1	GO:0006366 transcription by RNA polymerase II;GO:0010628 positive regulation of gene expression;GO:0006355 regulation of transcription, DNA-templated	Nuclear
P26358	DNMT1	GO:1905931 negative regulation of vascular smooth muscle cell differentiation involved in phenotypic switching;GO:1905916 negative regulation of cell differentiation involved in phenotypic switching;GO:1905930 regulation of vascular smooth muscle cell differentiation involved in phenotypic switching	Nuclear					Q96I24	FUBP3	GO:0045944 positive regulation of transcription by RNA polymerase II;GO:0045893 positive regulation of transcription, DNA-templated;GO:1903508 positive regulation of nucleic acid-templated transcription	Nuclear
Q8TEK3	DOT1L	GO:0034729 histone H3-K79 methylation;GO:0006348 chromatin silencing at telomere;GO:2000677 regulation of transcription regulatory region DNA binding	Nuclear					P35637	FUS	GO:1905168 positive regulation of double-strand break repair via homologous recombination;GO:0048255 mRNA stabilization;GO:2000781 positive regulation of double-strand break repair	Nuclear
Q16555	DPYSL2	GO:0006208 pyrimidine nucleobase catabolic process;GO:0030516 regulation of axon extension;GO:0048675 axon extension	Cytoplasm					P51114	FXR1	GO:2000637 positive regulation of gene silencing by miRNA;GO:0060148 positive regulation of posttranscriptional gene silencing;GO:0060964 regulation of gene silencing by miRNA	Cytoplasm
Q14195	DPYSL3	GO:0006208 pyrimidine nucleobase catabolic process;GO:0051491 positive regulation of filopodium assembly;GO:0051764 actin crosslink formation	Cytoplasm					P51116	FXR2	GO:0000381 regulation of alternative mRNA splicing, via spliceosome;GO:0051489 regulation of filopodium assembly;GO:0043488 regulation of mRNA stability	Cytoplasm
Q9Y295	DRG1	GO:1901673 regulation of mitotic spindle assembly;GO:0031116 positive regulation of microtubule polymerization;GO:0090169 regulation of spindle assembly	Nuclear					Q13283	G3BP1	GO:0062029 positive regulation of stress granule assembly;GO:0062028 regulation of stress granule assembly;GO:0034063 stress granule assembly	Cytoplasm
Q14126	DSG2	GO:0086073 bundle of His cell-Purkinje myocyte adhesion involved in cell communication;GO:0003165 Purkinje myocyte development;GO:0098911 regulation of ventricular cardiac muscle cell action potential	Cytoplasm					Q9UN86	G3BP2	GO:0062029 positive regulation of stress granule assembly;GO:0007253 cytoplasmic sequestering of NF-kappaB;GO:0062028 regulation of stress granule assembly	Cytoplasm
P15924	DSP	GO:0086073 bundle of His cell-Purkinje myocyte adhesion involved in cell communication;GO:0098911 regulation of ventricular cardiac muscle cell action potential;GO:0003223 ventricular compact myocardium morphogenesis	Cytoplasm					Q14697	GANAB	GO:0006491 N-glycan processing;GO:0006457 protein folding;GO:0009100 glycoprotein metabolic process	Nuclear
P60981	DSTN	GO:0030043 actin filament fragmentation;GO:0030836 positive regulation of actin filament depolymerization;GO:1901881 positive regulation of protein depolymerization						P04406	GAPDH	GO:0052501 positive regulation by organism of apoptotic process in other organism involved in symbiotic interaction;GO:0061621 canonical glycolysis;GO:0052042 positive regulation by symbiont of host programmed cell death	Cytoplasm
Q14204	DYNC1H1	GO:0072382 minus-end-directed vesicle transport along microtubule;GO:1905832 positive regulation of spindle assembly;GO:0072385 minus-end-directed organelle transport along microtubule	Cytoplasm					O14556	GAPDHS	GO:0061621 canonical glycolysis;GO:0061620 glycolytic process through glucose-6-phosphate;GO:0045821 positive regulation of glycolytic process	Nuclear
P63167	DYNLL1	GO:0035735 intraciliary transport involved in cilium assembly;GO:2000582 positive regulation of ATP-dependent microtubule motor activity, plus-end-directed;GO:0021762 substantia nigra development	Nuclear					P22102	GART	GO:0006189 'de novo' IMP biosynthetic process;GO:0046084 adenine biosynthetic process;GO:0006188 IMP biosynthetic process	Nuclear
Q13627	DYRK1A	GO:0031115 negative regulation of microtubule polymerization;GO:0043518 negative regulation of DNA damage response, signal transduction by p53 class mediator;GO:0048025 negative regulation of mRNA splicing, via spliceosome	Nuclear					Q86YP4	GATAD2A	GO:0006306 DNA methylation;GO:0006305 DNA alkylation;GO:0044728 DNA methylation or demethylation	Nuclear
Q99848	EBNA1BP2	GO:0042273 ribosomal large subunit biogenesis;GO:0006364 rRNA processing;GO:0016072 rRNA metabolic process	Nuclear					Q8WXI9	GATAD2B	GO:0043044 ATP-dependent chromatin remodeling;GO:0000122 negative regulation of transcription by RNA polymerase II;GO:0006338 chromatin remodeling	Nuclear
P42892	ECE1	GO:0034959 endothelin maturation;GO:0010814 substance P catabolic process;GO:0003100 regulation of systemic arterial blood pressure by endothelin						Q04446	GBE1	GO:0005978 glycogen biosynthetic process;GO:0009250 glucan biosynthetic process;GO:0005977 glycogen metabolic process	Nuclear
Q13011	ECH1	GO:0006625 protein targeting to peroxisome;GO:0006635 fatty acid beta-oxidation;GO:0072663 establishment of protein localization to peroxisome	Cytoplasm					P50395	GDI2	GO:0043312 neutrophil degranulation;GO:0002283 neutrophil activation involved in immune response;GO:0042119 neutrophil activation
Q5VYK3	ECPAS	GO:0030433 ubiquitin-dependent ERAD pathway;GO:0043248 proteasome assembly;GO:0036503 ERAD pathway	Nuclear					Q53GS7	GLE1	GO:0016973 poly(A)+ mRNA export from nucleus;GO:0006406 mRNA export from nucleus;GO:0006449 regulation of translational termination	Nuclear
Q6P2E9	EDC4	GO:0031087 deadenylation-independent decapping of nuclear-transcribed mRNA;GO:0031086 nuclear-transcribed mRNA catabolic process, deadenylation-independent decay;GO:0043928 exonucleolytic nuclear-transcribed mRNA catabolic process involved in deadenylation-dependent decay	Nuclear					P49915	GMPS	GO:0006177 GMP biosynthetic process;GO:0046037 GMP metabolic process;GO:1901070 guanosine-containing compound biosynthetic process	Cytoplasm
O60869	EDF1	GO:0043388 positive regulation of DNA binding;GO:0045446 endothelial cell differentiation;GO:0051101 regulation of DNA binding	Nuclear					P04899	GNAI2	GO:0140199 negative regulation of adenylate cyclase-activating adrenergic receptor signaling pathway involved in heart process;GO:0071878 negative regulation of adenylate cyclase-activating adrenergic receptor signaling pathway;GO:0140192 regulation of adenylate cyclase-activating adrenergic receptor signaling pathway involved in heart process	Nuclear
P68104	EEF1A1	GO:1900022 regulation of D-erythro-sphingosine kinase activity;GO:1904714 regulation of chaperone-mediated autophagy;GO:0061684 chaperone-mediated autophagy	Cytoplasm					Q9H8Y8	GORASP2	GO:0061951 establishment of protein localization to plasma membrane;GO:0072659 protein localization to plasma membrane;GO:0007283 spermatogenesis	Cytoplasm
Q05639	EEF1A2	GO:1904714 regulation of chaperone-mediated autophagy;GO:0090218 positive regulation of lipid kinase activity;GO:0061684 chaperone-mediated autophagy	Nuclear					P00505	GOT2	GO:0019550 glutamate catabolic process to aspartate;GO:0019551 glutamate catabolic process to 2-oxoglutarate;GO:0019470 4-hydroxyproline catabolic process
P24534	EEF1B2	GO:0045471 response to ethanol;GO:0006414 translational elongation;GO:0097305 response to alcohol	Nuclear					Q9UKJ3	GPATCH8	GO:0008150 biological_process	Nuclear
P29692	EEF1D	GO:0071479 cellular response to ionizing radiation;GO:0043123 positive regulation of I-kappaB kinase/NF-kappaB signaling;GO:0043122 regulation of I-kappaB kinase/NF-kappaB signaling	Nuclear					Q86V85	GPR180	GO:0019236 response to pheromone;GO:0007186 G protein-coupled receptor signaling pathway;GO:0010033 response to organic substance	Cytoplasm
O43324	EEF1E1	GO:2000774 positive regulation of cellular senescence;GO:0043517 positive regulation of DNA damage response, signal transduction by p53 class mediator;GO:0090343 positive regulation of cell aging	Nuclear					P28799	GRN	GO:0007042 lysosomal lumen acidification;GO:1905673 positive regulation of lysosome organization;GO:0002265 astrocyte activation involved in immune response	Cytoplasm
P26641	EEF1G	GO:0009615 response to virus;GO:0006414 translational elongation;GO:0006412 translation	Cytoplasm					P15170	GSPT1	GO:0002184 cytoplasmic translational termination;GO:0006449 regulation of translational termination;GO:0000184 nuclear-transcribed mRNA catabolic process, nonsense-mediated decay	Cytoplasm
P13639	EEF2	GO:1990416 cellular response to brain-derived neurotrophic factor stimulus;GO:0051593 response to folic acid;GO:2000767 positive regulation of cytoplasmic translation	Cytoplasm					P09211	GSTP1	GO:0035732 nitric oxide storage;GO:0071672 negative regulation of smooth muscle cell chemotaxis;GO:0043508 negative regulation of JUN kinase activity	Nuclear
Q15029	EFTUD2	GO:0042220 response to cocaine;GO:0043279 response to alkaloid;GO:0072347 response to anesthetic	Nuclear					P13984	GTF2F2	GO:0050434 positive regulation of viral transcription;GO:0046782 regulation of viral transcription;GO:0006370 7-methylguanosine mRNA capping	Nuclear
P00533	EGFR	GO:0043006 activation of phospholipase A2 activity by calcium-mediated signaling;GO:0032431 activation of phospholipase A2 activity;GO:1902722 positive regulation of prolactin secretion	Plasma membrane					P78347	GTF2I	GO:0051481 negative regulation of cytosolic calcium ion concentration;GO:0016525 negative regulation of angiogenesis;GO:2000181 negative regulation of blood vessel morphogenesis	Nuclear
P47813	EIF1AX	GO:0006413 translational initiation;GO:0006412 translation;GO:0043043 peptide biosynthetic process	Cytoplasm					Q9BZE4	GTPBP4	GO:0033342 negative regulation of collagen binding;GO:0033341 regulation of collagen binding;GO:0000463 maturation of LSU-rRNA from tricistronic rRNA transcript (SSU-rRNA, 5.8S rRNA, LSU-rRNA)	Nuclear
P05198	EIF2S1	GO:1990737 response to manganese-induced endoplasmic reticulum stress;GO:0032057 negative regulation of translational initiation in response to stress;GO:2000676 positive regulation of type B pancreatic cell apoptotic process	Nuclear					P07305	H1-0	GO:0031936 negative regulation of chromatin silencing;GO:0006309 apoptotic DNA fragmentation;GO:2000679 positive regulation of transcription regulatory region DNA binding	Nuclear
P20042	EIF2S2	GO:0002176 male germ cell proliferation;GO:0001731 formation of translation preinitiation complex;GO:0001732 formation of cytoplasmic translation initiation complex	Nuclear					Q92522	H1-10	GO:0031936 negative regulation of chromatin silencing;GO:0016584 nucleosome positioning;GO:0031935 regulation of chromatin silencing	Nuclear
P41091	EIF2S3	GO:0045903 positive regulation of translational fidelity;GO:0001731 formation of translation preinitiation complex;GO:0002183 cytoplasmic translational initiation						P16403	H1-2	GO:0098532 histone H3-K27 trimethylation;GO:0080182 histone H3-K4 trimethylation;GO:0031936 negative regulation of chromatin silencing	Nuclear
Q14152	EIF3A	GO:0075525 viral translational termination-reinitiation;GO:0075522 IRES-dependent viral translational initiation;GO:0002188 translation reinitiation	Nuclear					P10412	H1-4	GO:0098532 histone H3-K27 trimethylation;GO:0080182 histone H3-K4 trimethylation;GO:0031936 negative regulation of chromatin silencing	Nuclear
P55884	EIF3B	GO:0075525 viral translational termination-reinitiation;GO:0075522 IRES-dependent viral translational initiation;GO:0019081 viral translation	Nuclear					P16401	H1-5	GO:0051574 positive regulation of histone H3-K9 methylation;GO:0051570 regulation of histone H3-K9 methylation;GO:0071169 establishment of protein localization to chromatin	Nuclear
Q99613	EIF3C	GO:1902416 positive regulation of mRNA binding;GO:1905216 positive regulation of RNA binding;GO:1902415 regulation of mRNA binding	Cytoplasm					Q16777	H2AC20	GO:0006342 chromatin silencing;GO:0045814 negative regulation of gene expression, epigenetic;GO:0045892 negative regulation of transcription, DNA-templated
O15371	EIF3D	GO:0075525 viral translational termination-reinitiation;GO:0002191 cap-dependent translational initiation;GO:0075522 IRES-dependent viral translational initiation	Cytoplasm					Q93077	H2AC6	GO:0006342 chromatin silencing;GO:0045814 negative regulation of gene expression, epigenetic;GO:0045892 negative regulation of transcription, DNA-templated
P60228	EIF3E	GO:1902416 positive regulation of mRNA binding;GO:1905216 positive regulation of RNA binding;GO:1902415 regulation of mRNA binding	Nuclear					Q71UI9	H2AZ2	GO:0006342 chromatin silencing;GO:0045814 negative regulation of gene expression, epigenetic;GO:0045892 negative regulation of transcription, DNA-templated
Q13347	EIF3I	GO:0001732 formation of cytoplasmic translation initiation complex;GO:0002183 cytoplasmic translational initiation;GO:0006413 translational initiation	Nuclear					Q99879	H2BC14	GO:0006334 nucleosome assembly;GO:0031497 chromatin assembly;GO:0034728 nucleosome organization	Nuclear
Q9Y262	EIF3L	GO:0075525 viral translational termination-reinitiation;GO:0019081 viral translation;GO:0001732 formation of cytoplasmic translation initiation complex	Nuclear					Q16778	H2BC21	GO:0002227 innate immune response in mucosa;GO:0019731 antibacterial humoral response;GO:0002385 mucosal immune response	Nuclear
P60842	EIF4A1	GO:0002183 cytoplasmic translational initiation;GO:0006413 translational initiation;GO:0002181 cytoplasmic translation	Cytoplasm					Q71DI3	H3C14	GO:0038111 interleukin-7-mediated signaling pathway;GO:0000183 chromatin silencing at rDNA;GO:0045652 regulation of megakaryocyte differentiation
P38919	EIF4A3	GO:1904570 negative regulation of selenocysteine incorporation;GO:1904574 negative regulation of selenocysteine insertion sequence binding;GO:1904572 negative regulation of mRNA binding	Nuclear					P62805	H4-16	GO:0045653 negative regulation of megakaryocyte differentiation;GO:0034080 CENP-A containing nucleosome assembly;GO:0006335 DNA replication-dependent nucleosome assembly	Nuclear
P23588	EIF4B	GO:0097010 eukaryotic translation initiation factor 4F complex assembly;GO:0006446 regulation of translational initiation;GO:0006413 translational initiation	Cytoplasm					P69905	HBA1	GO:0015671 oxygen transport;GO:0015701 bicarbonate transport;GO:0042744 hydrogen peroxide catabolic process
Q04637	EIF4G1	GO:1905618 positive regulation of miRNA mediated inhibition of translation;GO:1905612 positive regulation of mRNA cap binding;GO:1905537 positive regulation of eukaryotic translation initiation factor 4F complex assembly	Cytoplasm					P68871	HBB	GO:0030185 nitric oxide transport;GO:0045429 positive regulation of nitric oxide biosynthetic process;GO:0070527 platelet aggregation	Cytoplasm
O43432	EIF4G3	GO:0006446 regulation of translational initiation;GO:0010507 negative regulation of autophagy;GO:0006413 translational initiation	Cytoplasm					P51610	HCFC1	GO:0019046 release from viral latency;GO:0019045 latent virus replication;GO:0043982 histone H4-K8 acetylation	Nuclear
Q15056	EIF4H	GO:0006446 regulation of translational initiation;GO:0006413 translational initiation;GO:0016032 viral process	Nuclear					Q13547	HDAC1	GO:0061198 fungiform papilla formation;GO:0043922 negative regulation by host of viral transcription;GO:0060766 negative regulation of androgen receptor signaling pathway	Nuclear
Q9GZV4	EIF5A2	GO:0010509 polyamine homeostasis;GO:0045905 positive regulation of translational termination;GO:0045901 positive regulation of translational elongation	Cytoplasm					Q00341	HDLBP	GO:0034384 high-density lipoprotein particle clearance;GO:0034381 plasma lipoprotein particle clearance;GO:0008203 cholesterol metabolic process	Cytoplasm
O60841	EIF5B	GO:0006446 regulation of translational initiation;GO:0006413 translational initiation;GO:0006417 regulation of translation	Cytoplasm					Q7Z4Q2	HEATR3	GO:0006606 protein import into nucleus;GO:0051170 import into nucleus;GO:0042273 ribosomal large subunit biogenesis	Nuclear
P56537	EIF6	GO:0006110 regulation of glycolytic process;GO:0000054 ribosomal subunit export from nucleus;GO:0042256 mature ribosome assembly	Nuclear					Q9ULT8	HECTD1	GO:0035904 aorta development;GO:0003281 ventricular septum development;GO:0070534 protein K63-linked ubiquitination	Nuclear
Q9BQ52	ELAC2	GO:0072684 mitochondrial tRNA 3'-trailer cleavage, endonucleolytic;GO:0034414 tRNA 3'-trailer cleavage, endonucleolytic;GO:0042779 tRNA 3'-trailer cleavage	Nuclear					O14964	HGS	GO:1903543 positive regulation of exosomal secretion;GO:0010642 negative regulation of platelet-derived growth factor receptor signaling pathway;GO:0006622 protein targeting to lysosome	Cytoplasm
Q15717	ELAVL1	GO:0070935 3'-UTR-mediated mRNA stabilization;GO:0060965 negative regulation of gene silencing by miRNA;GO:0048255 mRNA stabilization	Nuclear					P49773	HINT1	GO:0009154 purine ribonucleotide catabolic process;GO:0009261 ribonucleotide catabolic process;GO:0006195 purine nucleotide catabolic process	Nuclear
P32519	ELF1	GO:0050860 negative regulation of T cell receptor signaling pathway;GO:0050855 regulation of B cell receptor signaling pathway;GO:0050858 negative regulation of antigen receptor-mediated signaling pathway	Nuclear					P31629	HIVEP2		Nuclear
Q15723	ELF2	GO:0050855 regulation of B cell receptor signaling pathway;GO:0050854 regulation of antigen receptor-mediated signaling pathway;GO:0050853 B cell receptor signaling pathway	Nuclear					P17096	HMGA1	GO:0075713 establishment of integrated proviral latency;GO:0035986 senescence-associated heterochromatin focus assembly;GO:0090402 oncogene-induced cell senescence	Nuclear
P50402	EMD	GO:0046827 positive regulation of protein export from nucleus;GO:0007084 mitotic nuclear envelope reassembly;GO:0046825 regulation of protein export from nucleus	Nuclear					P09429	HMGB1	GO:0034165 positive regulation of toll-like receptor 9 signaling pathway;GO:0032072 regulation of restriction endodeoxyribonuclease activity;GO:0045063 T-helper 1 cell differentiation	Nuclear
Q92979	EMG1	GO:0017126 nucleologenesis;GO:0070475 rRNA base methylation;GO:0007000 nucleolus organization	Nuclear					O15347	HMGB3	GO:0045578 negative regulation of B cell differentiation;GO:0045577 regulation of B cell differentiation;GO:0045620 negative regulation of lymphocyte differentiation	Nuclear
Q9HC35	EML4	GO:0000226 microtubule cytoskeleton organization;GO:0007017 microtubule-based process;GO:0000278 mitotic cell cycle	Cytoplasm					P05204	HMGN2	GO:0061844 antimicrobial humoral immune response mediated by antimicrobial peptide;GO:0031640 killing of cells of other organism;GO:0044364 disruption of cells of other organism	Nuclear
Q7Z589	EMSY	GO:0006281 DNA repair;GO:0006325 chromatin organization;GO:0006974 cellular response to DNA damage stimulus	Nuclear					Q13151	HNRNPA0	GO:0070935 3'-UTR-mediated mRNA stabilization;GO:0048255 mRNA stabilization;GO:1902373 negative regulation of mRNA catabolic process	Nuclear
P06733	ENO1	GO:0061621 canonical glycolysis;GO:0061620 glycolytic process through glucose-6-phosphate;GO:1903298 negative regulation of hypoxia-induced intrinsic apoptotic signaling pathway	Cytoplasm					P09651	HNRNPA1	GO:1903936 cellular response to sodium arsenite;GO:0032211 negative regulation of telomere maintenance via telomerase;GO:0032212 positive regulation of telomere maintenance via telomerase	Nuclear
Q9NPA8	ENY2	GO:0061179 negative regulation of insulin secretion involved in cellular response to glucose stimulus;GO:0016973 poly(A)+ mRNA export from nucleus;GO:0046676 negative regulation of insulin secretion	Nuclear					P22626	HNRNPA2B1	GO:1905663 positive regulation of telomerase RNA reverse transcriptase activity;GO:1905661 regulation of telomerase RNA reverse transcriptase activity;GO:1990428 miRNA transport	Nuclear
Q09472	EP300	GO:0006977 DNA damage response, signal transduction by p53 class mediator resulting in cell cycle arrest;GO:0072431 signal transduction involved in mitotic G1 DNA damage checkpoint;GO:0043969 histone H2B acetylation	Nuclear					P51991	HNRNPA3	GO:0000398 mRNA splicing, via spliceosome;GO:0000377 RNA splicing, via transesterification reactions with bulged adenosine as nucleophile;GO:0000375 RNA splicing, via transesterification reactions	Nuclear
Q96L91	EP400	GO:0043968 histone H2A acetylation;GO:0043967 histone H4 acetylation;GO:0016573 histone acetylation	Nuclear					Q99729	HNRNPAB	GO:0001837 epithelial to mesenchymal transition;GO:0048762 mesenchymal cell differentiation;GO:0060485 mesenchyme development	Nuclear
O43491	EPB41L2	GO:1904778 positive regulation of protein localization to cell cortex;GO:1904776 regulation of protein localization to cell cortex;GO:0072697 protein localization to cell cortex	Plasma membrane					P07910	HNRNPC	GO:0070935 3'-UTR-mediated mRNA stabilization;GO:0032211 negative regulation of telomere maintenance via telomerase;GO:1904357 negative regulation of telomere maintenance via telomere lengthening	Nuclear
P58107	EPPK1	GO:0051548 negative regulation of keratinocyte migration;GO:1905041 regulation of epithelium regeneration;GO:0045110 intermediate filament bundle assembly	Cytoplasm					Q14103	HNRNPD	GO:1905663 positive regulation of telomerase RNA reverse transcriptase activity;GO:1990828 hepatocyte dedifferentiation;GO:1904586 cellular response to putrescine	Nuclear
P07814	EPRS1	GO:0140212 regulation of long-chain fatty acid import into cell;GO:0006433 prolyl-tRNA aminoacylation;GO:0006424 glutamyl-tRNA aminoacylation	Cytoplasm					O14979	HNRNPDL	GO:0035722 interleukin-12-mediated signaling pathway;GO:0071349 cellular response to interleukin-12;GO:0070671 response to interleukin-12	Nuclear
Q8IUD2	ERC1	GO:0007252 I-kappaB phosphorylation;GO:0051092 positive regulation of NF-kappaB transcription factor activity;GO:0042147 retrograde transport, endosome to Golgi	Cytoplasm					P52597	HNRNPF	GO:0035722 interleukin-12-mediated signaling pathway;GO:0071349 cellular response to interleukin-12;GO:0070671 response to interleukin-12	Nuclear
P84090	ERH	GO:0006213 pyrimidine nucleoside metabolic process;GO:0009116 nucleoside metabolic process;GO:0072527 pyrimidine-containing compound metabolic process	Nuclear					P31943	HNRNPH1	GO:0008543 fibroblast growth factor receptor signaling pathway;GO:0044344 cellular response to fibroblast growth factor stimulus;GO:0071774 response to fibroblast growth factor	Nuclear
P30040	ERP29	GO:1902235 regulation of endoplasmic reticulum stress-induced intrinsic apoptotic signaling pathway;GO:0043335 protein unfolding;GO:0000187 activation of MAPK activity	Nuclear					P31942	HNRNPH3	GO:0000398 mRNA splicing, via spliceosome;GO:0000377 RNA splicing, via transesterification reactions with bulged adenosine as nucleophile;GO:0000375 RNA splicing, via transesterification reactions	Nuclear
Q9BS26	ERP44	GO:0043312 neutrophil degranulation;GO:0002283 neutrophil activation involved in immune response;GO:0042119 neutrophil activation						P61978	HNRNPK	GO:0045716 positive regulation of low-density lipoprotein particle receptor biosynthetic process;GO:1902165 regulation of intrinsic apoptotic signaling pathway in response to DNA damage by p53 class mediator;GO:0045714 regulation of low-density lipoprotein particle receptor biosynthetic process	Nuclear
P10768	ESD	GO:0046294 formaldehyde catabolic process;GO:1901687 glutathione derivative biosynthetic process;GO:0110095 cellular detoxification of aldehyde	Cytoplasm					P14866	HNRNPL	GO:1902416 positive regulation of mRNA binding;GO:0048025 negative regulation of mRNA splicing, via spliceosome;GO:1905216 positive regulation of RNA binding	Nuclear
Q9BSJ8	ESYT1	GO:0061817 endoplasmic reticulum-plasma membrane tethering;GO:0051643 endoplasmic reticulum localization;GO:0006687 glycosphingolipid metabolic process	Cytoplasm					P52272	HNRNPM	GO:2000815 regulation of mRNA stability involved in response to oxidative stress;GO:0010610 regulation of mRNA stability involved in response to stress;GO:0043488 regulation of mRNA stability	Nuclear
P62495	ETF1	GO:0002184 cytoplasmic translational termination;GO:0006449 regulation of translational termination;GO:0000184 nuclear-transcribed mRNA catabolic process, nonsense-mediated decay						O43390	HNRNPR	GO:0061157 mRNA destabilization;GO:0061014 positive regulation of mRNA catabolic process;GO:0050779 RNA destabilization	Nuclear
Q01844	EWSR1	GO:0006355 regulation of transcription, DNA-templated;GO:1903506 regulation of nucleic acid-templated transcription;GO:0006351 transcription, DNA-templated	Nuclear					Q00839	HNRNPU	GO:1902425 positive regulation of attachment of mitotic spindle microtubules to kinetochore;GO:0098963 dendritic transport of messenger ribonucleoprotein complex;GO:1902889 protein localization to spindle microtubule	Nuclear
Q99504	EYA3	GO:2001240 negative regulation of extrinsic apoptotic signaling pathway in absence of ligand;GO:0016576 histone dephosphorylation;GO:2001239 regulation of extrinsic apoptotic signaling pathway in absence of ligand	Nuclear					Q9BUJ2	HNRNPUL1	GO:0000398 mRNA splicing, via spliceosome;GO:0009615 response to virus;GO:0000377 RNA splicing, via transesterification reactions with bulged adenosine as nucleophile	Nuclear
P15311	EZR	GO:1900041 negative regulation of interleukin-2 secretion;GO:0050860 negative regulation of T cell receptor signaling pathway;GO:0001951 intestinal D-glucose absorption	Plasma membrane					Q1KMD3	HNRNPUL2	GO:0008150 biological_process	Nuclear
Q01469	FABP5	GO:0099178 regulation of retrograde trans-synaptic signaling by endocanabinoid;GO:0031392 regulation of prostaglandin biosynthetic process;GO:0010829 negative regulation of glucose transmembrane transport	Cytoplasm					P07900	HSP90AA1	GO:1902949 positive regulation of tau-protein kinase activity;GO:0045040 protein import into mitochondrial outer membrane;GO:0038096 Fc-gamma receptor signaling pathway involved in phagocytosis	Cytoplasm
Q14320	FAM50A	GO:0007283 spermatogenesis;GO:0048232 male gamete generation;GO:0007276 gamete generation	Nuclear					P08238	HSP90AB1	GO:1901389 negative regulation of transforming growth factor beta activation;GO:1902949 positive regulation of tau-protein kinase activity;GO:1903660 negative regulation of complement-dependent cytotoxicity	Cytoplasm
Q9H4H8	FAM83D	GO:1902480 protein localization to mitotic spindle;GO:1902808 positive regulation of cell cycle G1/S phase transition;GO:0072698 protein localization to microtubule cytoskeleton						P14625	HSP90B1	GO:0031247 actin rod assembly;GO:0036500 ATF6-mediated unfolded protein response;GO:0071318 cellular response to ATP	Cytoplasm
Q8NCA5	FAM98A	GO:1900029 positive regulation of ruffle assembly;GO:1900027 regulation of ruffle assembly;GO:0097178 ruffle assembly	Cytoplasm					P0DMV9	HSPA1A	GO:0070434 positive regulation of nucleotide-binding oligomerization domain containing 2 signaling pathway;GO:0070426 positive regulation of nucleotide-binding oligomerization domain containing signaling pathway;GO:0070432 regulation of nucleotide-binding oligomerization domain containing 2 signaling pathway	Nuclear
Q9Y285	FARSA	GO:0006432 phenylalanyl-tRNA aminoacylation;GO:0051290 protein heterotetramerization;GO:0051291 protein heterooligomerization	Cytoplasm					O95757	HSPA4L	GO:0006986 response to unfolded protein;GO:0035966 response to topologically incorrect protein;GO:0006457 protein folding	Cytoplasm
Q9NSD9	FARSB	GO:0006432 phenylalanyl-tRNA aminoacylation;GO:0051290 protein heterotetramerization;GO:0051291 protein heterooligomerization	Nuclear					P11021	HSPA5	GO:0021589 cerebellum structural organization;GO:1903895 negative regulation of IRE1-mediated unfolded protein response;GO:0060904 regulation of protein folding in endoplasmic reticulum	Cytoplasm
P49327	FASN	GO:0090557 establishment of endothelial intestinal barrier;GO:0008611 ether lipid biosynthetic process;GO:0046949 fatty-acyl-CoA biosynthetic process	Cytoplasm					P17066	HSPA6	GO:0070370 cellular heat acclimation;GO:0010286 heat acclimation;GO:0043312 neutrophil degranulation	Nuclear
P62861	FAU	GO:0008150 biological_process	Nuclear					P11142	HSPA8	GO:0061740 protein targeting to lysosome involved in chaperone-mediated autophagy;GO:0044829 positive regulation by host of viral genome replication;GO:1990832 slow axonal transport	Nuclear
P22087	FBL	GO:0000494 box C/D snoRNA 3'-end processing;GO:1990258 histone glutamine methylation;GO:0034963 box C/D snoRNA processing	Nuclear					P04792	HSPB1	GO:0038033 positive regulation of endothelial cell chemotaxis by VEGF-activated vascular endothelial growth factor receptor signaling pathway;GO:0099641 anterograde axonal protein transport;GO:2001028 positive regulation of endothelial cell chemotaxis	Cytoplasm
P39748	FEN1	GO:0043137 DNA replication, removal of RNA primer;GO:0032201 telomere maintenance via semi-conservative replication;GO:0045876 positive regulation of sister chromatid cohesion	Nuclear					P10809	HSPD1	GO:0048291 isotype switching to IgG isotypes;GO:0002842 positive regulation of T cell mediated immune response to tumor cell;GO:0002368 B cell cytokine production	Cytoplasm
Q13642	FHL1	GO:1901016 regulation of potassium ion transmembrane transporter activity;GO:0043268 positive regulation of potassium ion transport;GO:1901379 regulation of potassium ion transmembrane transport	Cytoplasm					Q92598	HSPH1	GO:0051135 positive regulation of NK T cell activation;GO:0051133 regulation of NK T cell activation;GO:0045345 positive regulation of MHC class I biosynthetic process	Nuclear
Q14192	FHL2	GO:0055014 atrial cardiac muscle cell development;GO:0070885 negative regulation of calcineurin-NFAT signaling cascade;GO:0055011 atrial cardiac muscle cell differentiation	Cytoplasm					Q7Z6Z7	HUWE1	GO:0098779 positive regulation of mitophagy in response to mitochondrial depolarization;GO:1901526 positive regulation of mitophagy;GO:1904925 positive regulation of autophagy of mitochondrion in response to mitochondrial depolarization	Nuclear
Q6UN15	FIP1L1	GO:0098789 pre-mRNA cleavage required for polyadenylation;GO:0006406 mRNA export from nucleus;GO:0098787 mRNA cleavage involved in mRNA processing	Nuclear					Q9Y4L1	HYOU1	GO:1903382 negative regulation of endoplasmic reticulum stress-induced neuron intrinsic apoptotic signaling pathway;GO:1903381 regulation of endoplasmic reticulum stress-induced neuron intrinsic apoptotic signaling pathway;GO:1903298 negative regulation of hypoxia-induced intrinsic apoptotic signaling pathway
Q96AY3	FKBP10	GO:0000413 protein peptidyl-prolyl isomerization;GO:0018208 peptidyl-proline modification;GO:0018193 peptidyl-amino acid modification	Cytoplasm					P05362	ICAM1	GO:0097368 establishment of Sertoli cell barrier;GO:0046813 receptor-mediated virion attachment to host cell;GO:0060009 Sertoli cell development	Cytoplasm
P62942	FKBP1A	GO:0060315 negative regulation of ryanodine-sensitive calcium-release channel activity;GO:0051280 negative regulation of release of sequestered calcium ion into cytosol;GO:0060314 regulation of ryanodine-sensitive calcium-release channel activity						O75874	IDH1	GO:0006740 NADPH regeneration;GO:0060696 regulation of phospholipid catabolic process;GO:0006097 glyoxylate cycle	Nuclear
Q00688	FKBP3	GO:0000413 protein peptidyl-prolyl isomerization;GO:0018208 peptidyl-proline modification;GO:0018193 peptidyl-amino acid modification	Cytoplasm					Q9NZI8	IGF2BP1	GO:0022013 pallium cell proliferation in forebrain;GO:0070934 CRD-mediated mRNA stabilization;GO:0010610 regulation of mRNA stability involved in response to stress	Cytoplasm
Q02790	FKBP4	GO:0006463 steroid hormone receptor complex assembly;GO:0031115 negative regulation of microtubule polymerization;GO:0030521 androgen receptor signaling pathway	Nuclear					Q9Y6M1	IGF2BP2	GO:0043488 regulation of mRNA stability;GO:0061013 regulation of mRNA catabolic process;GO:0042035 regulation of cytokine biosynthetic process	Cytoplasm
Q13451	FKBP5	GO:0000413 protein peptidyl-prolyl isomerization;GO:0018208 peptidyl-proline modification;GO:0061077 chaperone-mediated protein folding	Nuclear					O00425	IGF2BP3	GO:0043488 regulation of mRNA stability;GO:0061013 regulation of mRNA catabolic process;GO:0042035 regulation of cytokine biosynthetic process	Cytoplasm
O95302	FKBP9	GO:0000413 protein peptidyl-prolyl isomerization;GO:0018208 peptidyl-proline modification;GO:0006457 protein folding	Cytoplasm					P11717	IGF2R	GO:0044794 positive regulation by host of viral process;GO:0044788 modulation by host of viral process;GO:0043312 neutrophil degranulation	Cytoplasm
P21333	FLNA	GO:1905000 regulation of membrane repolarization during atrial cardiac muscle cell action potential;GO:0098914 membrane repolarization during atrial cardiac muscle cell action potential;GO:0098910 regulation of atrial cardiac muscle cell action potential	Cytoplasm					Q70UQ0	IKBIP	GO:0010165 response to X-ray;GO:0010212 response to ionizing radiation;GO:0009314 response to radiation	Cytoplasm
O75369	FLNB	GO:0003334 keratinocyte development;GO:0007016 cytoskeletal anchoring at plasma membrane;GO:0003382 epithelial cell morphogenesis	Cytoplasm					Q12905	ILF2	GO:0043312 neutrophil degranulation;GO:0002283 neutrophil activation involved in immune response;GO:0042119 neutrophil activation	Nuclear
Q14315	FLNC	GO:0048747 muscle fiber development;GO:0055002 striated muscle cell development;GO:0055001 muscle cell development	Cytoplasm					Q12906	ILF3	GO:0045071 negative regulation of viral genome replication;GO:1903901 negative regulation of viral life cycle;GO:0045069 regulation of viral genome replication	Nuclear
Q96CP2	FLYWCH2	GO:0008150 biological_process	Nuclear					P12268	IMPDH2	GO:0006177 GMP biosynthetic process;GO:0006183 GTP biosynthetic process;GO:0046037 GMP metabolic process	Cytoplasm
Q06787	FMR1	GO:1901254 positive regulation of intracellular transport of viral material;GO:1900453 negative regulation of long-term synaptic depression;GO:0044830 modulation by host of viral RNA genome replication	Cytoplasm					O00410	IPO5	GO:0006610 ribosomal protein import into nucleus;GO:0045736 negative regulation of cyclin-dependent protein serine/threonine kinase activity;GO:0042307 positive regulation of protein import into nucleus	Nuclear
Q8N3X1	FNBP4		Nuclear					O95373	IPO7	GO:0045736 negative regulation of cyclin-dependent protein serine/threonine kinase activity;GO:1904030 negative regulation of cyclin-dependent protein kinase activity;GO:0071901 negative regulation of protein serine/threonine kinase activity	Nuclear
P15408	FOSL2	GO:0003334 keratinocyte development;GO:0048146 positive regulation of fibroblast proliferation;GO:0030216 keratinocyte differentiation	Nuclear					P46940	IQGAP1	GO:0072015 glomerular visceral epithelial cell development;GO:0072310 glomerular epithelial cell development;GO:0072112 glomerular visceral epithelial cell differentiation	Cytoplasm
Q12948	FOXC1	GO:1902257 negative regulation of apoptotic process involved in outflow tract morphogenesis;GO:1901491 negative regulation of lymphangiogenesis;GO:1902256 regulation of apoptotic process involved in outflow tract morphogenesis	Nuclear					Q7Z5L9	IRF2BP2	GO:0002327 immature B cell differentiation;GO:0030183 B cell differentiation;GO:0030098 lymphocyte differentiation	Nuclear
P85037	FOXK1	GO:0061621 canonical glycolysis;GO:0061620 glycolytic process through glucose-6-phosphate;GO:0061615 glycolytic process through fructose-6-phosphate	Nuclear					Q9H1B7	IRF2BPL	GO:0046543 development of secondary female sexual characteristics;GO:0045136 development of secondary sexual characteristics;GO:0000122 negative regulation of transcription by RNA polymerase II	Nuclear
Q01167	FOXK2	GO:0061621 canonical glycolysis;GO:0061620 glycolytic process through glucose-6-phosphate;GO:0061615 glycolytic process through fructose-6-phosphate	Nuclear					P26006	ITGA3	GO:0035024 negative regulation of Rho protein signal transduction;GO:0097062 dendritic spine maintenance;GO:0048333 mesodermal cell differentiation	Plasma membrane
Q16658	FSCN1	GO:0090091 positive regulation of extracellular matrix disassembly;GO:0032534 regulation of microvillus assembly;GO:0030035 microspike assembly	Cytoplasm					P23229	ITGA6	GO:0031581 hemidesmosome assembly;GO:0035878 nail development;GO:0010668 ectodermal cell differentiation
Q8IY81	FTSJ3	GO:0000453 enzyme-directed rRNA 2'-O-methylation;GO:0000451 rRNA 2'-O-methylation;GO:0000463 maturation of LSU-rRNA from tricistronic rRNA transcript (SSU-rRNA, 5.8S rRNA, LSU-rRNA)	Nuclear					P05556	ITGB1	GO:0021943 formation of radial glial scaffolds;GO:0007161 calcium-independent cell-matrix adhesion;GO:0021932 hindbrain radial glia guided cell migration	Cytoplasm
Q96AE4	FUBP1	GO:0006366 transcription by RNA polymerase II;GO:0010628 positive regulation of gene expression;GO:0006355 regulation of transcription, DNA-templated	Nuclear					Q15652	JMJD1C	GO:0033169 histone H3-K9 demethylation;GO:0070076 histone lysine demethylation;GO:0016577 histone demethylation	Nuclear
Q96I24	FUBP3	GO:0045944 positive regulation of transcription by RNA polymerase II;GO:0045893 positive regulation of transcription, DNA-templated;GO:1903508 positive regulation of nucleic acid-templated transcription	Nuclear					Q9UK76	JPT1		Nuclear
P35637	FUS	GO:1905168 positive regulation of double-strand break repair via homologous recombination;GO:0048255 mRNA stabilization;GO:2000781 positive regulation of double-strand break repair	Nuclear					Q9H910	JPT2		Cytoplasm
P51114	FXR1	GO:2000637 positive regulation of gene silencing by miRNA;GO:0060148 positive regulation of posttranscriptional gene silencing;GO:0060964 regulation of gene silencing by miRNA	Cytoplasm					P05412	JUN	GO:0045657 positive regulation of monocyte differentiation;GO:0043922 negative regulation by host of viral transcription;GO:1990441 negative regulation of transcription from RNA polymerase II promoter in response to endoplasmic reticulum stress	Nuclear
P51116	FXR2	GO:0000381 regulation of alternative mRNA splicing, via spliceosome;GO:0051489 regulation of filopodium assembly;GO:0043488 regulation of mRNA stability	Cytoplasm					P17275	JUNB	GO:0001829 trophectodermal cell differentiation;GO:0060716 labyrinthine layer blood vessel development;GO:0046697 decidualization	Nuclear
Q13283	G3BP1	GO:0062029 positive regulation of stress granule assembly;GO:0062028 regulation of stress granule assembly;GO:0034063 stress granule assembly	Cytoplasm					P17535	JUND	GO:0002076 osteoblast development;GO:0045669 positive regulation of osteoblast differentiation;GO:0071277 cellular response to calcium ion	Nuclear
Q9UN86	G3BP2	GO:0062029 positive regulation of stress granule assembly;GO:0007253 cytoplasmic sequestering of NF-kappaB;GO:0062028 regulation of stress granule assembly	Cytoplasm					P14923	JUP	GO:0086073 bundle of His cell-Purkinje myocyte adhesion involved in cell communication;GO:0098911 regulation of ventricular cardiac muscle cell action potential;GO:0086069 bundle of His cell to Purkinje myocyte communication	Cytoplasm
Q06546	GABPA	GO:1903351 cellular response to dopamine;GO:0045653 negative regulation of megakaryocyte differentiation;GO:1903350 response to dopamine	Nuclear					Q9P2N6	KANSL3	GO:0043982 histone H4-K8 acetylation;GO:0043981 histone H4-K5 acetylation;GO:0043984 histone H4-K16 acetylation	Nuclear
Q10471	GALNT2	GO:0018243 protein O-linked glycosylation via threonine;GO:0002378 immunoglobulin biosynthetic process;GO:0018242 protein O-linked glycosylation via serine	Cytoplasm					Q7LBC6	KDM3B	GO:0033169 histone H3-K9 demethylation;GO:0072718 response to cisplatin;GO:0070076 histone lysine demethylation	Nuclear
Q14697	GANAB	GO:0006491 N-glycan processing;GO:0006457 protein folding;GO:0009100 glycoprotein metabolic process	Nuclear					Q07666	KHDRBS1	GO:0046833 positive regulation of RNA export from nucleus;GO:0046831 regulation of RNA export from nucleus;GO:0032241 positive regulation of nucleobase-containing compound transport	Nuclear
P04406	GAPDH	GO:0052501 positive regulation by organism of apoptotic process in other organism involved in symbiotic interaction;GO:0061621 canonical glycolysis;GO:0052042 positive regulation by symbiont of host programmed cell death	Cytoplasm					Q92945	KHSRP	GO:0061158 3'-UTR-mediated mRNA destabilization;GO:0010989 negative regulation of low-density lipoprotein particle clearance;GO:0045019 negative regulation of nitric oxide biosynthetic process	Nuclear
O14556	GAPDHS	GO:0061621 canonical glycolysis;GO:0061620 glycolytic process through glucose-6-phosphate;GO:0045821 positive regulation of glycolytic process	Nuclear					P33176	KIF5B	GO:1905152 positive regulation of voltage-gated sodium channel activity;GO:1990049 retrograde neuronal dense core vesicle transport;GO:1990048 anterograde neuronal dense core vesicle transport	Cytoplasm
P41250	GARS1	GO:0070150 mitochondrial glycyl-tRNA aminoacylation;GO:0006426 glycyl-tRNA aminoacylation;GO:0015966 diadenosine tetraphosphate biosynthetic process	Cytoplasm					Q9BW19	KIFC1	GO:0007080 mitotic metaphase plate congression;GO:0090307 mitotic spindle assembly;GO:0051310 metaphase plate congression	Cytoplasm
P22102	GART	GO:0006189 'de novo' IMP biosynthetic process;GO:0046084 adenine biosynthetic process;GO:0006188 IMP biosynthetic process	Cytoplasm					Q03164	KMT2A	GO:0071440 regulation of histone H3-K14 acetylation;GO:1905642 negative regulation of DNA methylation;GO:2000615 regulation of histone H3-K9 acetylation	Nuclear
Q86YP4	GATAD2A	GO:0006306 DNA methylation;GO:0006305 DNA alkylation;GO:0044728 DNA methylation or demethylation	Nuclear					P52292	KPNA2	GO:0075506 entry of viral genome into host nucleus through nuclear pore complex via importin;GO:0075732 viral penetration into host nucleus;GO:1902594 multi-organism nuclear import	Nuclear
Q8WXI9	GATAD2B	GO:0043044 ATP-dependent chromatin remodeling;GO:0000122 negative regulation of transcription by RNA polymerase II;GO:0006338 chromatin remodeling	Nuclear					O00505	KPNA3	GO:0075732 viral penetration into host nucleus;GO:1902594 multi-organism nuclear import;GO:1902583 multi-organism intracellular transport	Nuclear
P48507	GCLM	GO:0097069 cellular response to thyroxine stimulus;GO:0035229 positive regulation of glutamate-cysteine ligase activity;GO:1904387 cellular response to L-phenylalanine derivative	Nuclear					O60684	KPNA6	GO:0030682 evasion or tolerance of host defense response;GO:0075506 entry of viral genome into host nucleus through nuclear pore complex via importin;GO:0044415 evasion or tolerance of host defenses	Nuclear
Q92616	GCN1	GO:1990253 cellular response to leucine starvation;GO:0036003 positive regulation of transcription from RNA polymerase II promoter in response to stress;GO:0034198 cellular response to amino acid starvation	Cytoplasm					Q14974	KPNB1	GO:0006610 ribosomal protein import into nucleus;GO:0007079 mitotic chromosome movement towards spindle pole;GO:0019054 modulation by virus of host process	Nuclear
P50395	GDI2	GO:0043312 neutrophil degranulation;GO:0002283 neutrophil activation involved in immune response;GO:0042119 neutrophil activation						Q5T749	KPRP
Q8TEQ6	GEMIN5	GO:0000387 spliceosomal snRNP assembly;GO:0051170 import into nucleus;GO:0000398 mRNA splicing, via spliceosome	Nuclear					P04264	KRT1	GO:0042730 fibrinolysis;GO:0001867 complement activation, lectin pathway;GO:0061436 establishment of skin barrier
O43681	GET3	GO:0071816 tail-anchored membrane protein insertion into ER membrane;GO:0015700 arsenite transport;GO:0045048 protein insertion into ER membrane	Nuclear					P13645	KRT10	GO:0070268 cornification;GO:0051290 protein heterotetramerization;GO:0051291 protein heterooligomerization
P38435	GGCX	GO:0017187 peptidyl-glutamic acid carboxylation;GO:0018214 protein carboxylation;GO:0018200 peptidyl-glutamic acid modification						P02533	KRT14	GO:0045110 intermediate filament bundle assembly;GO:0031581 hemidesmosome assembly;GO:0070268 cornification	Cytoplasm
Q53GS7	GLE1	GO:0016973 poly(A)+ mRNA export from nucleus;GO:0006406 mRNA export from nucleus;GO:0006449 regulation of translational termination	Nuclear					P08779	KRT16	GO:0061436 establishment of skin barrier;GO:0070268 cornification;GO:0051546 keratinocyte migration	Cytoplasm
Q8WWB7	GLMP	GO:0045944 positive regulation of transcription by RNA polymerase II;GO:0045893 positive regulation of transcription, DNA-templated;GO:1903508 positive regulation of nucleic acid-templated transcription						P05783	KRT18	GO:0043000 Golgi to plasma membrane CFTR protein transport;GO:0070268 cornification;GO:0097284 hepatocyte apoptotic process	Cytoplasm
P49915	GMPS	GO:0006177 GMP biosynthetic process;GO:0046037 GMP metabolic process;GO:1901070 guanosine-containing compound biosynthetic process	Cytoplasm					P35908	KRT2	GO:0032980 keratinocyte activation;GO:0003334 keratinocyte development;GO:0070268 cornification	Nuclear
P04899	GNAI2	GO:0140199 negative regulation of adenylate cyclase-activating adrenergic receptor signaling pathway involved in heart process;GO:0071878 negative regulation of adenylate cyclase-activating adrenergic receptor signaling pathway;GO:0140192 regulation of adenylate cyclase-activating adrenergic receptor signaling pathway involved in heart process	Nuclear					P13647	KRT5	GO:0031581 hemidesmosome assembly;GO:0070268 cornification;GO:0031424 keratinization	Cytoplasm
P62879	GNB2	GO:0006457 protein folding;GO:0007186 G protein-coupled receptor signaling pathway;GO:0007165 signal transduction	Plasma membrane					P48668	KRT6C	GO:0070268 cornification;GO:0031424 keratinization;GO:0045104 intermediate filament cytoskeleton organization	Cytoplasm
P36915	GNL1	GO:0002456 T cell mediated immunity;GO:0002449 lymphocyte mediated immunity;GO:0002460 adaptive immune response based on somatic recombination of immune receptors built from immunoglobulin superfamily domains	Cytoplasm					P08729	KRT7	GO:0070268 cornification;GO:0031424 keratinization;GO:0030216 keratinocyte differentiation
Q9BVP2	GNL3	GO:1904816 positive regulation of protein localization to chromosome, telomeric region;GO:1904814 regulation of protein localization to chromosome, telomeric region;GO:0033235 positive regulation of protein sumoylation	Nuclear					P05787	KRT8	GO:0051599 response to hydrostatic pressure;GO:0070268 cornification;GO:0060706 cell differentiation involved in embryonic placenta development	Cytoplasm
P15586	GNS	GO:0042340 keratan sulfate catabolic process;GO:0042339 keratan sulfate metabolic process;GO:0043312 neutrophil degranulation						P35527	KRT9	GO:0070268 cornification;GO:0045109 intermediate filament organization;GO:0031424 keratinization
Q6P4E1	GOLM2		Cytoplasm					Q86UP2	KTN1	GO:0043687 post-translational protein modification;GO:0007018 microtubule-based movement;GO:0007017 microtubule-based process	Cytoplasm
Q9H8Y8	GORASP2	GO:0061951 establishment of protein localization to plasma membrane;GO:0072659 protein localization to plasma membrane;GO:0007283 spermatogenesis	Cytoplasm					P32004	L1CAM	GO:0045773 positive regulation of axon extension;GO:0050772 positive regulation of axonogenesis;GO:0030516 regulation of axon extension	Plasma membrane
P00505	GOT2	GO:0019550 glutamate catabolic process to aspartate;GO:0019551 glutamate catabolic process to 2-oxoglutarate;GO:0019470 4-hydroxyproline catabolic process						P11279	LAMP1	GO:0043323 positive regulation of natural killer cell degranulation;GO:0043321 regulation of natural killer cell degranulation;GO:0043320 natural killer cell degranulation
Q9UKJ3	GPATCH8	GO:0008150 biological_process	Nuclear					Q92615	LARP4B	GO:0045727 positive regulation of translation;GO:0034250 positive regulation of cellular amide metabolic process;GO:0006417 regulation of translation	Cytoplasm
P06744	GPI	GO:0061621 canonical glycolysis;GO:0061620 glycolytic process through glucose-6-phosphate;GO:0061615 glycolytic process through fructose-6-phosphate	Nuclear					Q14847	LASP1	GO:0034220 ion transmembrane transport;GO:0009967 positive regulation of signal transduction;GO:0023056 positive regulation of signaling	Cytoplasm
Q13227	GPS2	GO:0050859 negative regulation of B cell receptor signaling pathway;GO:1900045 negative regulation of protein K63-linked ubiquitination;GO:0034122 negative regulation of toll-like receptor signaling pathway	Nuclear					Q14739	LBR	GO:0030223 neutrophil differentiation;GO:0030851 granulocyte differentiation;GO:0006695 cholesterol biosynthetic process	Nuclear
P28799	GRN	GO:0007042 lysosomal lumen acidification;GO:1905673 positive regulation of lysosome organization;GO:0002265 astrocyte activation involved in immune response	Cytoplasm					P00338	LDHA	GO:0006096 glycolytic process;GO:0006757 ATP generation from ADP;GO:0006089 lactate metabolic process	Cytoplasm
Q14687	GSE1		Nuclear					P07195	LDHB	GO:0006090 pyruvate metabolic process;GO:0032787 monocarboxylic acid metabolic process;GO:0019752 carboxylic acid metabolic process	Cytoplasm
P15170	GSPT1	GO:0002184 cytoplasmic translational termination;GO:0006449 regulation of translational termination;GO:0000184 nuclear-transcribed mRNA catabolic process, nonsense-mediated decay	Cytoplasm					P01130	LDLR	GO:0061889 negative regulation of astrocyte activation;GO:1905167 positive regulation of lysosomal protein catabolic process;GO:0061888 regulation of astrocyte activation
P09211	GSTP1	GO:0035732 nitric oxide storage;GO:0071672 negative regulation of smooth muscle cell chemotaxis;GO:0043508 negative regulation of JUN kinase activity	Cytoplasm					P09382	LGALS1	GO:0002317 plasma cell differentiation;GO:0034120 positive regulation of erythrocyte aggregation;GO:0046598 positive regulation of viral entry into host cell	Nuclear
P78347	GTF2I	GO:0051481 negative regulation of cytosolic calcium ion concentration;GO:0016525 negative regulation of angiogenesis;GO:2000181 negative regulation of blood vessel morphogenesis	Nuclear					P17931	LGALS3	GO:2001189 negative regulation of T cell activation via T cell receptor contact with antigen bound to MHC molecule on antigen presenting cell;GO:1903614 negative regulation of protein tyrosine phosphatase activity;GO:2000521 negative regulation of immunological synapse formation	Nuclear
Q9BZE4	GTPBP4	GO:0033342 negative regulation of collagen binding;GO:0033341 regulation of collagen binding;GO:0000463 maturation of LSU-rRNA from tricistronic rRNA transcript (SSU-rRNA, 5.8S rRNA, LSU-rRNA)	Nuclear					Q9UHB6	LIMA1	GO:0030299 intestinal cholesterol absorption;GO:0030835 negative regulation of actin filament depolymerization;GO:0098856 intestinal lipid absorption	Cytoplasm
P07305	H1-0	GO:0031936 negative regulation of chromatin silencing;GO:0006309 apoptotic DNA fragmentation;GO:2000679 positive regulation of transcription regulatory region DNA binding	Nuclear					Q6MZP7	LIN54	GO:0051726 regulation of cell cycle;GO:0006355 regulation of transcription, DNA-templated;GO:0007049 cell cycle	Cytoplasm
Q02539	H1-1	GO:0031936 negative regulation of chromatin silencing;GO:0016584 nucleosome positioning;GO:0031935 regulation of chromatin silencing						P02545	LMNA	GO:1900114 positive regulation of histone H3-K9 trimethylation;GO:1903243 negative regulation of cardiac muscle hypertrophy in response to stress;GO:1900112 regulation of histone H3-K9 trimethylation
Q92522	H1-10	GO:0031936 negative regulation of chromatin silencing;GO:0016584 nucleosome positioning;GO:0031935 regulation of chromatin silencing	Nuclear					P20700	LMNB1	GO:0035722 interleukin-12-mediated signaling pathway;GO:0071349 cellular response to interleukin-12;GO:0070671 response to interleukin-12	Nuclear
P16403	H1-2	GO:0098532 histone H3-K27 trimethylation;GO:0080182 histone H3-K4 trimethylation;GO:0031936 negative regulation of chromatin silencing	Nuclear					Q03252	LMNB2	GO:0008150 biological_process	Nuclear
P16402	H1-3	GO:0098532 histone H3-K27 trimethylation;GO:0080182 histone H3-K4 trimethylation;GO:0031936 negative regulation of chromatin silencing						Q93052	LPP	GO:0098609 cell-cell adhesion;GO:0007155 cell adhesion;GO:0022610 biological adhesion	Nuclear
P10412	H1-4	GO:0098532 histone H3-K27 trimethylation;GO:0080182 histone H3-K4 trimethylation;GO:0031936 negative regulation of chromatin silencing	Nuclear					Q5T3J3	LRIF1	GO:0009048 dosage compensation by inactivation of X chromosome;GO:0007549 dosage compensation;GO:0040029 regulation of gene expression, epigenetic	Nuclear
P16401	H1-5	GO:0051574 positive regulation of histone H3-K9 methylation;GO:0051570 regulation of histone H3-K9 methylation;GO:0071169 establishment of protein localization to chromatin	Nuclear					Q96AG4	LRRC59		Cytoplasm
Q16777	H2AC20	GO:0006342 chromatin silencing;GO:0045814 negative regulation of gene expression, epigenetic;GO:0045892 negative regulation of transcription, DNA-templated						Q3MHD2	LSM12		Cytoplasm
Q93077	H2AC6	GO:0006342 chromatin silencing;GO:0045814 negative regulation of gene expression, epigenetic;GO:0045892 negative regulation of transcription, DNA-templated						Q9NQ29	LUC7L	GO:0006376 mRNA splice site selection;GO:0045843 negative regulation of striated muscle tissue development;GO:0000245 spliceosomal complex assembly	Nuclear
Q71UI9	H2AZ2	GO:0006342 chromatin silencing;GO:0045814 negative regulation of gene expression, epigenetic;GO:0045892 negative regulation of transcription, DNA-templated						Q9Y383	LUC7L2	GO:0006376 mRNA splice site selection;GO:0000245 spliceosomal complex assembly;GO:0000398 mRNA splicing, via spliceosome	Nuclear
Q99879	H2BC14	GO:0006334 nucleosome assembly;GO:0031497 chromatin assembly;GO:0034728 nucleosome organization	Nuclear					O95232	LUC7L3	GO:0006376 mRNA splice site selection;GO:0000245 spliceosomal complex assembly;GO:0000398 mRNA splicing, via spliceosome	Nuclear
Q16778	H2BC21	GO:0002227 innate immune response in mucosa;GO:0019731 antibacterial humoral response;GO:0002385 mucosal immune response	Nuclear					O75367	MACROH2A1	GO:0034184 positive regulation of maintenance of mitotic sister chromatid cohesion;GO:0061086 negative regulation of histone H3-K27 methylation;GO:1904815 negative regulation of protein localization to chromosome, telomeric region	Nuclear
Q71DI3	H3C14	GO:0038111 interleukin-7-mediated signaling pathway;GO:0000183 chromatin silencing at rDNA;GO:0045652 regulation of megakaryocyte differentiation						Q9Y6D9	MAD1L1	GO:0007094 mitotic spindle assembly checkpoint;GO:0071174 mitotic spindle checkpoint;GO:0045841 negative regulation of mitotic metaphase/anaphase transition	Nuclear
P62805	H4-16	GO:0045653 negative regulation of megakaryocyte differentiation;GO:0034080 CENP-A containing nucleosome assembly;GO:0006335 DNA replication-dependent nucleosome assembly	Nuclear					Q92585	MAML1	GO:0060928 atrioventricular node cell development;GO:0060922 atrioventricular node cell differentiation;GO:0060926 cardiac pacemaker cell development	Nuclear
P12081	HARS1	GO:0006427 histidyl-tRNA aminoacylation;GO:0006418 tRNA aminoacylation for protein translation;GO:0043039 tRNA aminoacylation	Cytoplasm					Q8IZL2	MAML2	GO:0007221 positive regulation of transcription of Notch receptor target;GO:0045747 positive regulation of Notch signaling pathway;GO:0008593 regulation of Notch signaling pathway	Nuclear
P69905	HBA1	GO:0015671 oxygen transport;GO:0015701 bicarbonate transport;GO:0042744 hydrogen peroxide catabolic process						P27816	MAP4	GO:1902856 negative regulation of non-motile cilium assembly;GO:1902018 negative regulation of cilium assembly;GO:1902855 regulation of non-motile cilium assembly	Nuclear
P68871	HBB	GO:0030185 nitric oxide transport;GO:0045429 positive regulation of nitric oxide biosynthetic process;GO:0070527 platelet aggregation	Cytoplasm					Q15691	MAPRE1	GO:1903033 positive regulation of microtubule plus-end binding;GO:1904825 protein localization to microtubule plus-end;GO:1903031 regulation of microtubule plus-end binding	Nuclear
P51610	HCFC1	GO:0019046 release from viral latency;GO:0019045 latent virus replication;GO:0043982 histone H4-K8 acetylation	Nuclear					P31153	MAT2A	GO:0006556 S-adenosylmethionine biosynthetic process;GO:0034214 protein hexamerization;GO:0051291 protein heterooligomerization	Nuclear
Q13547	HDAC1	GO:0061198 fungiform papilla formation;GO:0043922 negative regulation by host of viral transcription;GO:0060766 negative regulation of androgen receptor signaling pathway	Nuclear					P43243	MATR3	GO:0003281 ventricular septum development;GO:0003170 heart valve development;GO:0003279 cardiac septum development	Nuclear
P51858	HDGF	GO:0098761 cellular response to interleukin-7;GO:0036498 IRE1-mediated unfolded protein response;GO:0098760 response to interleukin-7	Nuclear					Q9NR56	MBNL1	GO:0000381 regulation of alternative mRNA splicing, via spliceosome;GO:0000380 alternative mRNA splicing, via spliceosome;GO:0048024 regulation of mRNA splicing, via spliceosome	Nuclear
Q00341	HDLBP	GO:0034384 high-density lipoprotein particle clearance;GO:0034381 plasma lipoprotein particle clearance;GO:0008203 cholesterol metabolic process	Cytoplasm					Q5VZF2	MBNL2	GO:0000381 regulation of alternative mRNA splicing, via spliceosome;GO:0000380 alternative mRNA splicing, via spliceosome;GO:0048024 regulation of mRNA splicing, via spliceosome	Nuclear
Q7Z4Q2	HEATR3	GO:0006606 protein import into nucleus;GO:0051170 import into nucleus;GO:0042273 ribosomal large subunit biogenesis	Nuclear					P43121	MCAM	GO:0061042 vascular wound healing;GO:0060055 angiogenesis involved in wound healing;GO:0003094 glomerular filtration	Plasma membrane
Q9ULT8	HECTD1	GO:0035904 aorta development;GO:0003281 ventricular septum development;GO:0070534 protein K63-linked ubiquitination	Nuclear					Q96RQ3	MCCC1	GO:0006552 leucine catabolic process;GO:0006768 biotin metabolic process;GO:0006551 leucine metabolic process	Cytoplasm
O14964	HGS	GO:1903543 positive regulation of exosomal secretion;GO:0010642 negative regulation of platelet-derived growth factor receptor signaling pathway;GO:0006622 protein targeting to lysosome	Cytoplasm					P49736	MCM2	GO:1905775 negative regulation of DNA helicase activity;GO:1905463 negative regulation of DNA duplex unwinding;GO:1905774 regulation of DNA helicase activity	Nuclear
P49773	HINT1	GO:0009154 purine ribonucleotide catabolic process;GO:0009261 ribonucleotide catabolic process;GO:0006195 purine nucleotide catabolic process	Nuclear					P25205	MCM3	GO:1902975 mitotic DNA replication initiation;GO:0006267 pre-replicative complex assembly involved in nuclear cell cycle DNA replication;GO:1902315 nuclear cell cycle DNA replication initiation	Nuclear
P15822	HIVEP1	GO:0030509 BMP signaling pathway;GO:0071773 cellular response to BMP stimulus;GO:0071772 response to BMP	Nuclear					O60318	MCM3AP	GO:0016973 poly(A)+ mRNA export from nucleus;GO:0016446 somatic hypermutation of immunoglobulin genes;GO:0006406 mRNA export from nucleus	Nuclear
P05534	HLA-A	GO:0002485 antigen processing and presentation of endogenous peptide antigen via MHC class I via ER pathway, TAP-dependent;GO:0002419 T cell mediated cytotoxicity directed against tumor cell target;GO:2001187 positive regulation of CD8-positive, alpha-beta T cell activation	Plasma membrane					P33991	MCM4	GO:1902975 mitotic DNA replication initiation;GO:0006267 pre-replicative complex assembly involved in nuclear cell cycle DNA replication;GO:1902315 nuclear cell cycle DNA replication initiation	Nuclear
P30453	HLA-A	GO:0002485 antigen processing and presentation of endogenous peptide antigen via MHC class I via ER pathway, TAP-dependent;GO:0002419 T cell mediated cytotoxicity directed against tumor cell target;GO:2001187 positive regulation of CD8-positive, alpha-beta T cell activation	Plasma membrane					P33992	MCM5	GO:0006267 pre-replicative complex assembly involved in nuclear cell cycle DNA replication;GO:1902299 pre-replicative complex assembly involved in cell cycle DNA replication;GO:0000727 double-strand break repair via break-induced replication	Nuclear
P01891	HLA-A	GO:0002485 antigen processing and presentation of endogenous peptide antigen via MHC class I via ER pathway, TAP-dependent;GO:0002419 T cell mediated cytotoxicity directed against tumor cell target;GO:2001187 positive regulation of CD8-positive, alpha-beta T cell activation	Plasma membrane					Q14566	MCM6	GO:0006267 pre-replicative complex assembly involved in nuclear cell cycle DNA replication;GO:1902299 pre-replicative complex assembly involved in cell cycle DNA replication;GO:1902969 mitotic DNA replication	Nuclear
P30484	HLA-B	GO:0042270 protection from natural killer cell mediated cytotoxicity;GO:0002480 antigen processing and presentation of exogenous peptide antigen via MHC class I, TAP-independent;GO:0002667 regulation of T cell anergy						P33993	MCM7	GO:0006267 pre-replicative complex assembly involved in nuclear cell cycle DNA replication;GO:1902299 pre-replicative complex assembly involved in cell cycle DNA replication;GO:0006268 DNA unwinding involved in DNA replication	Nuclear
P30508	HLA-C	GO:0002480 antigen processing and presentation of exogenous peptide antigen via MHC class I, TAP-independent;GO:0002479 antigen processing and presentation of exogenous peptide antigen via MHC class I, TAP-dependent;GO:0042590 antigen processing and presentation of exogenous peptide antigen via MHC class I						P40925	MDH1	GO:0006734 NADH metabolic process;GO:0006107 oxaloacetate metabolic process;GO:0006108 malate metabolic process	Cytoplasm
Q96FZ2	HMCES	GO:0090305 nucleic acid phosphodiester bond hydrolysis;GO:0006974 cellular response to DNA damage stimulus;GO:0006508 proteolysis	Nuclear					P40926	MDH2	GO:0006734 NADH metabolic process;GO:0006107 oxaloacetate metabolic process;GO:0006108 malate metabolic process	Cytoplasm
P17096	HMGA1	GO:0075713 establishment of integrated proviral latency;GO:0035986 senescence-associated heterochromatin focus assembly;GO:0090402 oncogene-induced cell senescence	Nuclear					Q15648	MED1	GO:0060750 epithelial cell proliferation involved in mammary gland duct elongation;GO:0070562 regulation of vitamin D receptor signaling pathway;GO:0048822 enucleate erythrocyte development	Nuclear
P09429	HMGB1	GO:0034165 positive regulation of toll-like receptor 9 signaling pathway;GO:0032072 regulation of restriction endodeoxyribonuclease activity;GO:0045063 T-helper 1 cell differentiation	Nuclear					Q93074	MED12	GO:0048702 embryonic neurocranium morphogenesis;GO:0090245 axis elongation involved in somitogenesis;GO:0001843 neural tube closure	Nuclear
P26583	HMGB2	GO:0045654 positive regulation of megakaryocyte differentiation;GO:0007289 spermatid nucleus differentiation;GO:0045648 positive regulation of erythrocyte differentiation	Nuclear					Q9UHV7	MED13	GO:0070328 triglyceride homeostasis;GO:0055090 acylglycerol homeostasis;GO:0042632 cholesterol homeostasis	Nuclear
P05204	HMGN2	GO:0061844 antimicrobial humoral immune response mediated by antimicrobial peptide;GO:0031640 killing of cells of other organism;GO:0044364 disruption of cells of other organism	Nuclear					O60244	MED14	GO:0006367 transcription initiation from RNA polymerase II promoter;GO:0019827 stem cell population maintenance;GO:0006352 DNA-templated transcription, initiation	Nuclear
Q15651	HMGN3	GO:0061178 regulation of insulin secretion involved in cellular response to glucose stimulus;GO:0035773 insulin secretion involved in cellular response to glucose stimulus;GO:0050796 regulation of insulin secretion	Nuclear					Q96RN5	MED15	GO:0006367 transcription initiation from RNA polymerase II promoter;GO:0019827 stem cell population maintenance;GO:0006352 DNA-templated transcription, initiation	Nuclear
O00479	HMGN4		Nuclear					Q14814	MEF2D	GO:1904707 positive regulation of vascular smooth muscle cell proliferation;GO:0001958 endochondral ossification;GO:0007512 adult heart development	Nuclear
Q13151	HNRNPA0	GO:0070935 3'-UTR-mediated mRNA stabilization;GO:0048255 mRNA stabilization;GO:1902373 negative regulation of mRNA catabolic process	Nuclear					Q6PJG2	MIDEAS	GO:0006357 regulation of transcription by RNA polymerase II;GO:0006366 transcription by RNA polymerase II;GO:0006355 regulation of transcription, DNA-templated	Nuclear
P09651	HNRNPA1	GO:1903936 cellular response to sodium arsenite;GO:0032211 negative regulation of telomere maintenance via telomerase;GO:0032212 positive regulation of telomere maintenance via telomerase	Nuclear					P14174	MIF	GO:0061078 positive regulation of prostaglandin secretion involved in immune response;GO:0090238 positive regulation of arachidonic acid secretion;GO:0090323 prostaglandin secretion involved in immune response	Nuclear
P22626	HNRNPA2B1	GO:1905663 positive regulation of telomerase RNA reverse transcriptase activity;GO:1905661 regulation of telomerase RNA reverse transcriptase activity;GO:1990428 miRNA transport	Nuclear					P55197	MLLT10	GO:0045944 positive regulation of transcription by RNA polymerase II;GO:0045893 positive regulation of transcription, DNA-templated;GO:1903508 positive regulation of nucleic acid-templated transcription	Nuclear
P51991	HNRNPA3	GO:0000398 mRNA splicing, via spliceosome;GO:0000377 RNA splicing, via transesterification reactions with bulged adenosine as nucleophile;GO:0000375 RNA splicing, via transesterification reactions	Nuclear					Q13724	MOGS	GO:0006487 protein N-linked glycosylation;GO:0009311 oligosaccharide metabolic process;GO:0006486 protein glycosylation	Cytoplasm
Q99729	HNRNPAB	GO:0001837 epithelial to mesenchymal transition;GO:0048762 mesenchymal cell differentiation;GO:0060485 mesenchyme development	Nuclear					Q9ULH7	MRTFB	GO:0045844 positive regulation of striated muscle tissue development;GO:0048636 positive regulation of muscle organ development;GO:1901863 positive regulation of muscle tissue development	Nuclear
P07910	HNRNPC	GO:0070935 3'-UTR-mediated mRNA stabilization;GO:0032211 negative regulation of telomere maintenance via telomerase;GO:1904357 negative regulation of telomere maintenance via telomere lengthening	Nuclear					P26038	MSN	GO:0070489 T cell aggregation;GO:1902966 positive regulation of protein localization to early endosome;GO:0071593 lymphocyte aggregation	Plasma membrane
Q14103	HNRNPD	GO:1905663 positive regulation of telomerase RNA reverse transcriptase activity;GO:1990828 hepatocyte dedifferentiation;GO:1904586 cellular response to putrescine	Nuclear					Q8N339	MT1M	GO:0010273 detoxification of copper ion;GO:0006882 cellular zinc ion homeostasis;GO:1990169 stress response to copper ion
O14979	HNRNPDL	GO:0035722 interleukin-12-mediated signaling pathway;GO:0071349 cellular response to interleukin-12;GO:0070671 response to interleukin-12	Nuclear					O94776	MTA2	GO:0010762 regulation of fibroblast migration;GO:0010761 fibroblast migration;GO:0006306 DNA methylation	Nuclear
P52597	HNRNPF	GO:0035722 interleukin-12-mediated signaling pathway;GO:0071349 cellular response to interleukin-12;GO:0070671 response to interleukin-12	Nuclear					Q13126	MTAP	GO:0006738 nicotinamide riboside catabolic process;GO:0019509 L-methionine salvage from methylthioadenosine;GO:0070638 pyridine nucleoside catabolic process	Cytoplasm
P31943	HNRNPH1	GO:0008543 fibroblast growth factor receptor signaling pathway;GO:0044344 cellular response to fibroblast growth factor stimulus;GO:0071774 response to fibroblast growth factor	Nuclear					P11586	MTHFD1	GO:0009257 10-formyltetrahydrofolate biosynthetic process;GO:0000105 histidine biosynthetic process;GO:0048702 embryonic neurocranium morphogenesis	Cytoplasm
P31942	HNRNPH3	GO:0000398 mRNA splicing, via spliceosome;GO:0000377 RNA splicing, via transesterification reactions with bulged adenosine as nucleophile;GO:0000375 RNA splicing, via transesterification reactions	Nuclear					Q9BQG0	MYBBP1A	GO:2000210 positive regulation of anoikis;GO:2000209 regulation of anoikis;GO:0042149 cellular response to glucose starvation	Nuclear
P61978	HNRNPK	GO:0045716 positive regulation of low-density lipoprotein particle receptor biosynthetic process;GO:1902165 regulation of intrinsic apoptotic signaling pathway in response to DNA damage by p53 class mediator;GO:0045714 regulation of low-density lipoprotein particle receptor biosynthetic process	Nuclear					P35580	MYH10	GO:0055015 ventricular cardiac muscle cell development;GO:0021592 fourth ventricle development;GO:0021680 cerebellar Purkinje cell layer development	Cytoplasm
P14866	HNRNPL	GO:1902416 positive regulation of mRNA binding;GO:0048025 negative regulation of mRNA splicing, via spliceosome;GO:1905216 positive regulation of RNA binding	Nuclear					P35579	MYH9	GO:1903923 positive regulation of protein processing in phagocytic vesicle;GO:1903919 negative regulation of actin filament severing;GO:1903921 regulation of protein processing in phagocytic vesicle	Cytoplasm
P52272	HNRNPM	GO:2000815 regulation of mRNA stability involved in response to oxidative stress;GO:0010610 regulation of mRNA stability involved in response to stress;GO:0043488 regulation of mRNA stability	Nuclear					P19105	MYL12A	GO:0070527 platelet aggregation;GO:0030168 platelet activation;GO:0034109 homotypic cell-cell adhesion	Nuclear
O43390	HNRNPR	GO:0061157 mRNA destabilization;GO:0061014 positive regulation of mRNA catabolic process;GO:0050779 RNA destabilization	Nuclear					P60660	MYL6	GO:0030049 muscle filament sliding;GO:0033275 actin-myosin filament sliding;GO:0070252 actin-mediated cell contraction
Q00839	HNRNPU	GO:1902425 positive regulation of attachment of mitotic spindle microtubules to kinetochore;GO:0098963 dendritic transport of messenger ribonucleoprotein complex;GO:1902889 protein localization to spindle microtubule	Nuclear					O00159	MYO1C	GO:1900748 positive regulation of vascular endothelial growth factor signaling pathway;GO:0038089 positive regulation of cell migration by vascular endothelial growth factor signaling pathway;GO:0090314 positive regulation of protein targeting to membrane	Plasma membrane
Q9BUJ2	HNRNPUL1	GO:0000398 mRNA splicing, via spliceosome;GO:0009615 response to virus;GO:0000377 RNA splicing, via transesterification reactions with bulged adenosine as nucleophile	Nuclear					Q9NZM1	MYOF	GO:0033292 T-tubule organization;GO:0001778 plasma membrane repair;GO:0006071 glycerol metabolic process	Plasma membrane
Q1KMD3	HNRNPUL2	GO:0008150 biological_process	Nuclear					Q9BXJ9	NAA15	GO:0017196 N-terminal peptidyl-methionine acetylation;GO:0006474 N-terminal protein amino acid acetylation;GO:0018206 peptidyl-methionine modification	Cytoplasm
Q5SSJ5	HP1BP3	GO:0097298 regulation of nucleus size;GO:0006334 nucleosome assembly;GO:0070828 heterochromatin organization	Nuclear					P55209	NAP1L1	GO:2000179 positive regulation of neural precursor cell proliferation;GO:0006334 nucleosome assembly;GO:2000177 regulation of neural precursor cell proliferation	Cytoplasm
P07900	HSP90AA1	GO:1902949 positive regulation of tau-protein kinase activity;GO:0045040 protein import into mitochondrial outer membrane;GO:0038096 Fc-gamma receptor signaling pathway involved in phagocytosis	Cytoplasm					O43776	NARS1	GO:0006421 asparaginyl-tRNA aminoacylation;GO:0006418 tRNA aminoacylation for protein translation;GO:0043039 tRNA aminoacylation	Cytoplasm
P08238	HSP90AB1	GO:1901389 negative regulation of transforming growth factor beta activation;GO:1902949 positive regulation of tau-protein kinase activity;GO:1903660 negative regulation of complement-dependent cytotoxicity	Cytoplasm					P49321	NASP	GO:0034080 CENP-A containing nucleosome assembly;GO:0006335 DNA replication-dependent nucleosome assembly;GO:0006336 DNA replication-independent nucleosome assembly	Nuclear
P14625	HSP90B1	GO:0031247 actin rod assembly;GO:0036500 ATF6-mediated unfolded protein response;GO:0071318 cellular response to ATP	Cytoplasm					P19338	NCL	GO:1901838 positive regulation of transcription of nucleolar large rRNA by RNA polymerase I;GO:1901836 regulation of transcription of nucleolar large rRNA by RNA polymerase I;GO:0048026 positive regulation of mRNA splicing, via spliceosome	Nuclear
Q0VDF9	HSPA14	GO:0051083 'de novo' cotranslational protein folding;GO:0051085 chaperone cofactor-dependent protein refolding;GO:0051084 'de novo' posttranslational protein folding						Q969V3	NCLN	GO:0061635 regulation of protein complex stability;GO:0050821 protein stabilization;GO:0031647 regulation of protein stability	Nuclear
P0DMV9	HSPA1A	GO:0070434 positive regulation of nucleotide-binding oligomerization domain containing 2 signaling pathway;GO:0070426 positive regulation of nucleotide-binding oligomerization domain containing signaling pathway;GO:0070432 regulation of nucleotide-binding oligomerization domain containing 2 signaling pathway	Nuclear					Q15596	NCOA2	GO:1904017 cellular response to Thyroglobulin triiodothyronine;GO:0015721 bile acid and bile salt transport;GO:1904016 response to Thyroglobulin triiodothyronine	Nuclear
P34932	HSPA4	GO:0045040 protein import into mitochondrial outer membrane;GO:0090151 establishment of protein localization to mitochondrial membrane;GO:0007008 outer mitochondrial membrane organization	Nuclear					Q14686	NCOA6	GO:0030099 myeloid cell differentiation;GO:0006352 DNA-templated transcription, initiation;GO:0045944 positive regulation of transcription by RNA polymerase II	Nuclear
O95757	HSPA4L	GO:0006986 response to unfolded protein;GO:0035966 response to topologically incorrect protein;GO:0006457 protein folding	Cytoplasm					O75376	NCOR1	GO:0045820 negative regulation of glycolytic process;GO:1903799 negative regulation of production of miRNAs involved in gene silencing by miRNA;GO:0060766 negative regulation of androgen receptor signaling pathway	Nuclear
P11021	HSPA5	GO:0021589 cerebellum structural organization;GO:1903895 negative regulation of IRE1-mediated unfolded protein response;GO:0060904 regulation of protein folding in endoplasmic reticulum	Cytoplasm					Q9Y618	NCOR2	GO:1903799 negative regulation of production of miRNAs involved in gene silencing by miRNA;GO:0060766 negative regulation of androgen receptor signaling pathway;GO:0060965 negative regulation of gene silencing by miRNA	Nuclear
P17066	HSPA6	GO:0070370 cellular heat acclimation;GO:0010286 heat acclimation;GO:0043312 neutrophil degranulation	Nuclear					Q15843	NEDD8	GO:0006879 cellular iron ion homeostasis;GO:0045116 protein neddylation;GO:0055072 iron ion homeostasis	Nuclear
P11142	HSPA8	GO:0061740 protein targeting to lysosome involved in chaperone-mediated autophagy;GO:0044829 positive regulation by host of viral genome replication;GO:1990832 slow axonal transport	Nuclear					O94916	NFAT5	GO:1904996 positive regulation of leukocyte adhesion to vascular endothelial cell;GO:0070884 regulation of calcineurin-NFAT signaling cascade;GO:1904994 regulation of leukocyte adhesion to vascular endothelial cell	Nuclear
P38646	HSPA9	GO:1902037 negative regulation of hematopoietic stem cell differentiation;GO:0045647 negative regulation of erythrocyte differentiation;GO:1901533 negative regulation of hematopoietic progenitor cell differentiation	Cytoplasm					Q12857	NFIA	GO:0072189 ureter development;GO:0060074 synapse maturation;GO:0019079 viral genome replication	Nuclear
P04792	HSPB1	GO:0038033 positive regulation of endothelial cell chemotaxis by VEGF-activated vascular endothelial growth factor receptor signaling pathway;GO:0099641 anterograde axonal protein transport;GO:2001028 positive regulation of endothelial cell chemotaxis	Cytoplasm					O00712	NFIB	GO:2000795 negative regulation of epithelial cell proliferation involved in lung morphogenesis;GO:2000791 negative regulation of mesenchymal cell proliferation involved in lung development;GO:0021960 anterior commissure morphogenesis	Nuclear
P10809	HSPD1	GO:0048291 isotype switching to IgG isotypes;GO:0002842 positive regulation of T cell mediated immune response to tumor cell;GO:0002368 B cell cytokine production	Cytoplasm					P19838	NFKB1	GO:0010956 negative regulation of calcidiol 1-monooxygenase activity;GO:1900127 positive regulation of hyaluronan biosynthetic process;GO:0045083 negative regulation of interleukin-12 biosynthetic process	Nuclear
Q92598	HSPH1	GO:0051135 positive regulation of NK T cell activation;GO:0051133 regulation of NK T cell activation;GO:0045345 positive regulation of MHC class I biosynthetic process	Nuclear					Q6P4R8	NFRKB	GO:0016579 protein deubiquitination;GO:0070646 protein modification by small protein removal;GO:0006310 DNA recombination	Nuclear
Q7Z6Z7	HUWE1	GO:0098779 positive regulation of mitophagy in response to mitochondrial depolarization;GO:1901526 positive regulation of mitophagy;GO:1904925 positive regulation of autophagy of mitochondrion in response to mitochondrial depolarization	Nuclear					P23511	NFYA	GO:0010723 positive regulation of transcription from RNA polymerase II promoter in response to iron;GO:0034395 regulation of transcription from RNA polymerase II promoter in response to iron;GO:0045540 regulation of cholesterol biosynthetic process	Nuclear
Q9Y4L1	HYOU1	GO:1903382 negative regulation of endoplasmic reticulum stress-induced neuron intrinsic apoptotic signaling pathway;GO:1903381 regulation of endoplasmic reticulum stress-induced neuron intrinsic apoptotic signaling pathway;GO:1903298 negative regulation of hypoxia-induced intrinsic apoptotic signaling pathway						P22392	NME2	GO:0006183 GTP biosynthetic process;GO:0018106 peptidyl-histidine phosphorylation;GO:0006228 UTP biosynthetic process
P41252	IARS1	GO:0006428 isoleucyl-tRNA aminoacylation;GO:0106074 aminoacyl-tRNA metabolism involved in translational fidelity;GO:0006418 tRNA aminoacylation for protein translation	Cytoplasm					P30419	NMT1	GO:1900740 positive regulation of protein insertion into mitochondrial membrane involved in apoptotic signaling pathway;GO:1900739 regulation of protein insertion into mitochondrial membrane involved in apoptotic signaling pathway;GO:1901030 positive regulation of mitochondrial outer membrane permeabilization involved in apoptotic signaling pathway	Cytoplasm
P05362	ICAM1	GO:0097368 establishment of Sertoli cell barrier;GO:0046813 receptor-mediated virion attachment to host cell;GO:0060009 Sertoli cell development	Cytoplasm					Q96MY1	NOL4L		Nuclear
O75874	IDH1	GO:0006740 NADPH regeneration;GO:0060696 regulation of phospholipid catabolic process;GO:0006097 glyoxylate cycle	Nuclear					Q15155	NOMO1	GO:0008150 biological_process	Cytoplasm
Q16666	IFI16	GO:0097202 activation of cysteine-type endopeptidase activity;GO:0045071 negative regulation of viral genome replication;GO:0030224 monocyte differentiation	Nuclear					Q58FF8	None
Q9NZI8	IGF2BP1	GO:0022013 pallium cell proliferation in forebrain;GO:0070934 CRD-mediated mRNA stabilization;GO:0010610 regulation of mRNA stability involved in response to stress	Cytoplasm					Q15233	NONO	GO:1903377 negative regulation of oxidative stress-induced neuron intrinsic apoptotic signaling pathway;GO:1903376 regulation of oxidative stress-induced neuron intrinsic apoptotic signaling pathway;GO:1902176 negative regulation of oxidative stress-induced intrinsic apoptotic signaling pathway	Nuclear
O00425	IGF2BP3	GO:0043488 regulation of mRNA stability;GO:0061013 regulation of mRNA catabolic process;GO:0042035 regulation of cytokine biosynthetic process	Cytoplasm					P46087	NOP2	GO:0070475 rRNA base methylation;GO:0031167 rRNA methylation;GO:0000027 ribosomal large subunit assembly	Nuclear
P11717	IGF2R	GO:0044794 positive regulation by host of viral process;GO:0044788 modulation by host of viral process;GO:0043312 neutrophil degranulation	Cytoplasm					O00567	NOP56	GO:0006364 rRNA processing;GO:0016072 rRNA metabolic process;GO:0042254 ribosome biogenesis	Nuclear
Q13123	IK	GO:0007094 mitotic spindle assembly checkpoint;GO:0071174 mitotic spindle checkpoint;GO:0045841 negative regulation of mitotic metaphase/anaphase transition	Nuclear					Q9Y2X3	NOP58	GO:0048254 snoRNA localization;GO:0006364 rRNA processing;GO:0006403 RNA localization	Nuclear
Q70UQ0	IKBIP	GO:0010165 response to X-ray;GO:0010212 response to ionizing radiation;GO:0009314 response to radiation	Cytoplasm					Q9Y314	NOSIP	GO:0051001 negative regulation of nitric-oxide synthase activity;GO:0032769 negative regulation of monooxygenase activity;GO:0050999 regulation of nitric-oxide synthase activity	Nuclear
Q12905	ILF2	GO:0043312 neutrophil degranulation;GO:0002283 neutrophil activation involved in immune response;GO:0042119 neutrophil activation	Nuclear					P46531	NOTCH1	GO:0003270 Notch signaling pathway involved in regulation of secondary heart field cardioblast proliferation;GO:0072144 glomerular mesangial cell development;GO:0003252 negative regulation of cell proliferation involved in heart valve morphogenesis	Nuclear
Q12906	ILF3	GO:0045071 negative regulation of viral genome replication;GO:1903901 negative regulation of viral life cycle;GO:0045069 regulation of viral genome replication	Nuclear					P55786	NPEPPS	GO:1903955 positive regulation of protein targeting to mitochondrion;GO:1903214 regulation of protein targeting to mitochondrion;GO:1903749 positive regulation of establishment of protein localization to mitochondrion	Cytoplasm
Q9H0C8	ILKAP	GO:0006470 protein dephosphorylation;GO:0016311 dephosphorylation;GO:0006796 phosphate-containing compound metabolic process	Nuclear					P06748	NPM1	GO:0060735 regulation of eIF2 alpha phosphorylation by dsRNA;GO:1902629 regulation of mRNA stability involved in cellular response to UV;GO:0000056 ribosomal small subunit export from nucleus	Nuclear
P12268	IMPDH2	GO:0006177 GMP biosynthetic process;GO:0006183 GTP biosynthetic process;GO:0046037 GMP metabolic process	Cytoplasm					P15559	NQO1	GO:0019430 removal of superoxide radicals;GO:1904880 response to hydrogen sulfide;GO:0071451 cellular response to superoxide	Cytoplasm
Q96CB8	INTS12	GO:0042795 snRNA transcription by RNA polymerase II;GO:0034472 snRNA 3'-end processing;GO:0009301 snRNA transcription	Nuclear					Q16656	NRF1	GO:0045944 positive regulation of transcription by RNA polymerase II;GO:0045893 positive regulation of transcription, DNA-templated;GO:0007005 mitochondrion organization	Nuclear
O00410	IPO5	GO:0006610 ribosomal protein import into nucleus;GO:0045736 negative regulation of cyclin-dependent protein serine/threonine kinase activity;GO:0042307 positive regulation of protein import into nucleus	Nuclear					Q08J23	NSUN2	GO:0036416 tRNA stabilization;GO:1902371 negative regulation of tRNA catabolic process;GO:0036415 regulation of tRNA stability	Nuclear
O95373	IPO7	GO:0045736 negative regulation of cyclin-dependent protein serine/threonine kinase activity;GO:1904030 negative regulation of cyclin-dependent protein kinase activity;GO:0071901 negative regulation of protein serine/threonine kinase activity	Nuclear					P21589	NT5E	GO:0006196 AMP catabolic process;GO:0046086 adenosine biosynthetic process;GO:0009169 purine ribonucleoside monophosphate catabolic process	Plasma membrane
O15397	IPO8	GO:0060964 regulation of gene silencing by miRNA;GO:0060147 regulation of posttranscriptional gene silencing;GO:0060966 regulation of gene silencing by RNA	Nuclear					Q9Y266	NUDC	GO:0006457 protein folding;GO:0051301 cell division;GO:0007049 cell cycle	Cytoplasm
P46940	IQGAP1	GO:0072015 glomerular visceral epithelial cell development;GO:0072310 glomerular epithelial cell development;GO:0072112 glomerular visceral epithelial cell differentiation	Cytoplasm					Q8WVJ2	NUDCD2	GO:0006457 protein folding;GO:0032502 developmental process;GO:0009987 cellular process
Q7Z5L9	IRF2BP2	GO:0002327 immature B cell differentiation;GO:0030183 B cell differentiation;GO:0030098 lymphocyte differentiation	Nuclear					O43809	NUDT21	GO:2000975 positive regulation of pro-B cell differentiation;GO:1905458 positive regulation of lymphoid progenitor cell differentiation;GO:0031439 positive regulation of mRNA cleavage	Nuclear
Q9H1B7	IRF2BPL	GO:0046543 development of secondary female sexual characteristics;GO:0045136 development of secondary sexual characteristics;GO:0000122 negative regulation of transcription by RNA polymerase II	Nuclear					Q7Z417	NUFIP2		Nuclear
P26006	ITGA3	GO:0035024 negative regulation of Rho protein signal transduction;GO:0097062 dendritic spine maintenance;GO:0048333 mesodermal cell differentiation	Plasma membrane					Q14980	NUMA1	GO:1902365 positive regulation of protein localization to spindle pole body;GO:1902846 positive regulation of mitotic spindle elongation;GO:1902363 regulation of protein localization to spindle pole body	Nuclear
P08648	ITGA5	GO:0035313 wound healing, spreading of epidermal cells;GO:1903672 positive regulation of sprouting angiogenesis;GO:0030949 positive regulation of vascular endothelial growth factor receptor signaling pathway						P57740	NUP107	GO:0006409 tRNA export from nucleus;GO:0006110 regulation of glycolytic process;GO:0071431 tRNA-containing ribonucleoprotein complex export from nucleus	Nuclear
P23229	ITGA6	GO:0031581 hemidesmosome assembly;GO:0035878 nail development;GO:0010668 ectodermal cell differentiation						Q8WUM0	NUP133	GO:0006409 tRNA export from nucleus;GO:0006110 regulation of glycolytic process;GO:0071431 tRNA-containing ribonucleoprotein complex export from nucleus	Nuclear
P06756	ITGAV	GO:2000536 negative regulation of entry of bacterium into host cell;GO:2000535 regulation of entry of bacterium into host cell;GO:0045715 negative regulation of low-density lipoprotein particle receptor biosynthetic process	Cytoplasm					P49790	NUP153	GO:0075732 viral penetration into host nucleus;GO:0046832 negative regulation of RNA export from nucleus;GO:1902594 multi-organism nuclear import	Nuclear
P05556	ITGB1	GO:0021943 formation of radial glial scaffolds;GO:0007161 calcium-independent cell-matrix adhesion;GO:0021932 hindbrain radial glia guided cell migration	Cytoplasm					O75694	NUP155	GO:0086014 atrial cardiac muscle cell action potential;GO:0086026 atrial cardiac muscle cell to AV node cell signaling;GO:0006409 tRNA export from nucleus	Nuclear
Q14643	ITPR1	GO:0099566 regulation of postsynaptic cytosolic calcium ion concentration;GO:0051209 release of sequestered calcium ion into cytosol;GO:0097553 calcium ion transmembrane import into cytosol	Cytoplasm					Q12769	NUP160	GO:0006409 tRNA export from nucleus;GO:0006110 regulation of glycolytic process;GO:0071431 tRNA-containing ribonucleoprotein complex export from nucleus
Q9NZM3	ITSN2	GO:1903861 positive regulation of dendrite extension;GO:1903859 regulation of dendrite extension;GO:0097484 dendrite extension	Plasma membrane					Q5SRE5	NUP188	GO:0006409 tRNA export from nucleus;GO:0006110 regulation of glycolytic process;GO:0071431 tRNA-containing ribonucleoprotein complex export from nucleus	Nuclear
Q15652	JMJD1C	GO:0033169 histone H3-K9 demethylation;GO:0070076 histone lysine demethylation;GO:0016577 histone demethylation	Nuclear					Q92621	NUP205	GO:0006409 tRNA export from nucleus;GO:0006110 regulation of glycolytic process;GO:0071431 tRNA-containing ribonucleoprotein complex export from nucleus
P17275	JUNB	GO:0001829 trophectodermal cell differentiation;GO:0060716 labyrinthine layer blood vessel development;GO:0046697 decidualization	Nuclear					Q8TEM1	NUP210	GO:0006409 tRNA export from nucleus;GO:0006110 regulation of glycolytic process;GO:0071431 tRNA-containing ribonucleoprotein complex export from nucleus
P14923	JUP	GO:0086073 bundle of His cell-Purkinje myocyte adhesion involved in cell communication;GO:0098911 regulation of ventricular cardiac muscle cell action potential;GO:0086069 bundle of His cell to Purkinje myocyte communication	Cytoplasm					P35658	NUP214	GO:0006409 tRNA export from nucleus;GO:0006110 regulation of glycolytic process;GO:0071431 tRNA-containing ribonucleoprotein complex export from nucleus	Nuclear
Q9P2N6	KANSL3	GO:0043982 histone H4-K8 acetylation;GO:0043981 histone H4-K5 acetylation;GO:0043984 histone H4-K16 acetylation	Nuclear					Q8NFH5	NUP35	GO:0006409 tRNA export from nucleus;GO:0006110 regulation of glycolytic process;GO:0071431 tRNA-containing ribonucleoprotein complex export from nucleus	Nuclear
Q15046	KARS1	GO:0006430 lysyl-tRNA aminoacylation;GO:0002741 positive regulation of cytokine secretion involved in immune response;GO:0015966 diadenosine tetraphosphate biosynthetic process	Cytoplasm					O15504	NUP42	GO:0006409 tRNA export from nucleus;GO:0006110 regulation of glycolytic process;GO:0071431 tRNA-containing ribonucleoprotein complex export from nucleus	Nuclear
O60341	KDM1A	GO:0051572 negative regulation of histone H3-K4 methylation;GO:0051573 negative regulation of histone H3-K9 methylation;GO:1902166 negative regulation of intrinsic apoptotic signaling pathway in response to DNA damage by p53 class mediator	Nuclear					Q8NFH3	NUP43	GO:0006409 tRNA export from nucleus;GO:0006110 regulation of glycolytic process;GO:0071431 tRNA-containing ribonucleoprotein complex export from nucleus
Q7LBC6	KDM3B	GO:0033169 histone H3-K9 demethylation;GO:0072718 response to cisplatin;GO:0070076 histone lysine demethylation	Nuclear					Q9UKX7	NUP50	GO:0006409 tRNA export from nucleus;GO:0006110 regulation of glycolytic process;GO:0071431 tRNA-containing ribonucleoprotein complex export from nucleus	Nuclear
Q7Z7F0	KHDC4	GO:0006376 mRNA splice site selection;GO:0000245 spliceosomal complex assembly;GO:0000398 mRNA splicing, via spliceosome	Nuclear					Q7Z3B4	NUP54	GO:0006409 tRNA export from nucleus;GO:0006110 regulation of glycolytic process;GO:0036228 protein localization to nuclear inner membrane	Nuclear
Q07666	KHDRBS1	GO:0046833 positive regulation of RNA export from nucleus;GO:0046831 regulation of RNA export from nucleus;GO:0032241 positive regulation of nucleobase-containing compound transport	Nuclear					Q9BVL2	NUP58	GO:0006409 tRNA export from nucleus;GO:0006110 regulation of glycolytic process;GO:0071431 tRNA-containing ribonucleoprotein complex export from nucleus	Nuclear
Q92945	KHSRP	GO:0061158 3'-UTR-mediated mRNA destabilization;GO:0010989 negative regulation of low-density lipoprotein particle clearance;GO:0045019 negative regulation of nitric oxide biosynthetic process	Nuclear					P37198	NUP62	GO:1904781 positive regulation of protein localization to centrosome;GO:0046601 positive regulation of centriole replication;GO:1904779 regulation of protein localization to centrosome	Nuclear
Q9BW19	KIFC1	GO:0007080 mitotic metaphase plate congression;GO:0090307 mitotic spindle assembly;GO:0051310 metaphase plate congression	Cytoplasm					Q9BW27	NUP85	GO:0006409 tRNA export from nucleus;GO:0006110 regulation of glycolytic process;GO:0071431 tRNA-containing ribonucleoprotein complex export from nucleus	Nuclear
O43474	KLF4	GO:1904998 negative regulation of leukocyte adhesion to arterial endothelial cell;GO:0007500 mesodermal cell fate determination;GO:0014740 negative regulation of muscle hyperplasia	Nuclear					Q99567	NUP88	GO:0000056 ribosomal small subunit export from nucleus;GO:0000055 ribosomal large subunit export from nucleus;GO:0006409 tRNA export from nucleus	Nuclear
Q13887	KLF5	GO:0061586 positive regulation of transcription by transcription factor localization;GO:0014901 satellite cell activation involved in skeletal muscle regeneration;GO:0099156 cell-cell signaling via exosome	Nuclear					Q8N1F7	NUP93	GO:0006409 tRNA export from nucleus;GO:0016973 poly(A)+ mRNA export from nucleus;GO:0006110 regulation of glycolytic process
Q03164	KMT2A	GO:0071440 regulation of histone H3-K14 acetylation;GO:1905642 negative regulation of DNA methylation;GO:2000615 regulation of histone H3-K9 acetylation	Nuclear					P52948	NUP98	GO:0006409 tRNA export from nucleus;GO:0006110 regulation of glycolytic process;GO:0071431 tRNA-containing ribonucleoprotein complex export from nucleus	Nuclear
P52292	KPNA2	GO:0075506 entry of viral genome into host nucleus through nuclear pore complex via importin;GO:0075732 viral penetration into host nucleus;GO:1902594 multi-organism nuclear import	Nuclear					P61970	NUTF2	GO:0090204 protein localization to nuclear pore;GO:1904046 negative regulation of vascular endothelial growth factor production;GO:0042307 positive regulation of protein import into nucleus	Cytoplasm
O00505	KPNA3	GO:0075732 viral penetration into host nucleus;GO:1902594 multi-organism nuclear import;GO:1902583 multi-organism intracellular transport	Nuclear					Q9UBU9	NXF1	GO:0016973 poly(A)+ mRNA export from nucleus;GO:0006406 mRNA export from nucleus;GO:0071427 mRNA-containing ribonucleoprotein complex export from nucleus	Nuclear
O00629	KPNA4	GO:0019054 modulation by virus of host process;GO:0006607 NLS-bearing protein import into nucleus;GO:0019048 modulation by virus of host morphology or physiology	Nuclear					O60502	OGA	GO:0006044 N-acetylglucosamine metabolic process;GO:0006516 glycoprotein catabolic process;GO:0006517 protein deglycosylation	Cytoplasm
O60684	KPNA6	GO:0030682 evasion or tolerance of host defense response;GO:0075506 entry of viral genome into host nucleus through nuclear pore complex via importin;GO:0044415 evasion or tolerance of host defenses	Nuclear					O15294	OGT	GO:0061087 positive regulation of histone H3-K27 methylation;GO:0061085 regulation of histone H3-K27 methylation;GO:0043982 histone H4-K8 acetylation	Nuclear
Q14974	KPNB1	GO:0006610 ribosomal protein import into nucleus;GO:0007079 mitotic chromosome movement towards spindle pole;GO:0019054 modulation by virus of host process	Nuclear					Q96FW1	OTUB1	GO:1901315 negative regulation of histone H2A K63-linked ubiquitination;GO:1901314 regulation of histone H2A K63-linked ubiquitination;GO:1900045 negative regulation of protein K63-linked ubiquitination	Nuclear
Q5T749	KPRP							Q01804	OTUD4	GO:2000660 negative regulation of interleukin-1-mediated signaling pathway;GO:0034122 negative regulation of toll-like receptor signaling pathway;GO:1901537 positive regulation of DNA demethylation	Cytoplasm
P04264	KRT1	GO:0042730 fibrinolysis;GO:0001867 complement activation, lectin pathway;GO:0061436 establishment of skin barrier						O95747	OXSR1	GO:0010820 positive regulation of T cell chemotaxis;GO:0038116 chemokine (C-C motif) ligand 21 signaling pathway;GO:1901017 negative regulation of potassium ion transmembrane transporter activity	Cytoplasm
P13645	KRT10	GO:0070268 cornification;GO:0051290 protein heterotetramerization;GO:0051291 protein heterooligomerization						Q9UQ80	PA2G4	GO:0043312 neutrophil degranulation;GO:0002283 neutrophil activation involved in immune response;GO:0042119 neutrophil activation	Cytoplasm
P02533	KRT14	GO:0045110 intermediate filament bundle assembly;GO:0031581 hemidesmosome assembly;GO:0070268 cornification	Cytoplasm					P11940	PABPC1	GO:2000623 negative regulation of nuclear-transcribed mRNA catabolic process, nonsense-mediated decay;GO:0060213 positive regulation of nuclear-transcribed mRNA poly(A) tail shortening;GO:2000622 regulation of nuclear-transcribed mRNA catabolic process, nonsense-mediated decay	Cytoplasm
P08779	KRT16	GO:0061436 establishment of skin barrier;GO:0070268 cornification;GO:0051546 keratinocyte migration	Cytoplasm					Q13310	PABPC4	GO:0043488 regulation of mRNA stability;GO:0061515 myeloid cell development;GO:0061013 regulation of mRNA catabolic process	Cytoplasm
Q04695	KRT17	GO:0051798 positive regulation of hair follicle development;GO:0051797 regulation of hair follicle development;GO:0042635 positive regulation of hair cycle	Cytoplasm					Q86U42	PABPN1	GO:0046778 modification by virus of host mRNA processing;GO:0039656 modulation by virus of host gene expression;GO:1904247 positive regulation of polynucleotide adenylyltransferase activity
P05783	KRT18	GO:0043000 Golgi to plasma membrane CFTR protein transport;GO:0070268 cornification;GO:0097284 hepatocyte apoptotic process	Cytoplasm					Q6VY07	PACS1	GO:0050690 regulation of defense response to virus by virus;GO:0034067 protein localization to Golgi apparatus;GO:0072659 protein localization to plasma membrane	Nuclear
P35908	KRT2	GO:0032980 keratinocyte activation;GO:0003334 keratinocyte development;GO:0070268 cornification	Cytoplasm					P43034	PAFAH1B1	GO:0021819 layer formation in cerebral cortex;GO:0021540 corpus callosum morphogenesis;GO:0021801 cerebral cortex radial glia guided migration	Cytoplasm
P13647	KRT5	GO:0031581 hemidesmosome assembly;GO:0070268 cornification;GO:0031424 keratinization	Cytoplasm					P22234	PAICS	GO:0006189 'de novo' IMP biosynthetic process;GO:0006188 IMP biosynthetic process;GO:0046040 IMP metabolic process	Cytoplasm
P48668	KRT6C	GO:0070268 cornification;GO:0031424 keratinization;GO:0045104 intermediate filament cytoskeleton organization	Cytoplasm					O43252	PAPSS1	GO:0050428 3'-phosphoadenosine 5'-phosphosulfate biosynthetic process;GO:0034036 purine ribonucleoside bisphosphate biosynthetic process;GO:0050427 3'-phosphoadenosine 5'-phosphosulfate metabolic process	Nuclear
P08729	KRT7	GO:0070268 cornification;GO:0031424 keratinization;GO:0030216 keratinocyte differentiation						P09874	PARP1	GO:1903518 positive regulation of single strand break repair;GO:0033148 positive regulation of intracellular estrogen receptor signaling pathway;GO:1904762 positive regulation of myofibroblast differentiation	Nuclear
P05787	KRT8	GO:0051599 response to hydrostatic pressure;GO:0070268 cornification;GO:0060706 cell differentiation involved in embryonic placenta development	Cytoplasm					P26367	PAX6	GO:0021918 regulation of transcription from RNA polymerase II promoter involved in somatic motor neuron fate commitment;GO:0021917 somatic motor neuron fate commitment;GO:0021913 regulation of transcription from RNA polymerase II promoter involved in ventral spinal cord interneuron specification	Nuclear
O43790	KRT86	GO:0070268 cornification;GO:0031424 keratinization;GO:0030216 keratinocyte differentiation	Cytoplasm					Q06710	PAX8	GO:2000594 positive regulation of metanephric DCT cell differentiation;GO:2000592 regulation of metanephric DCT cell differentiation;GO:0072108 positive regulation of mesenchymal to epithelial transition involved in metanephros morphogenesis	Nuclear
P35527	KRT9	GO:0070268 cornification;GO:0045109 intermediate filament organization;GO:0031424 keratinization						Q15365	PCBP1	GO:0039694 viral RNA genome replication;GO:0019079 viral genome replication;GO:0019058 viral life cycle	Nuclear
Q86UP2	KTN1	GO:0043687 post-translational protein modification;GO:0007018 microtubule-based movement;GO:0007017 microtubule-based process	Cytoplasm					Q15366	PCBP2	GO:0075522 IRES-dependent viral translational initiation;GO:0019081 viral translation;GO:0050687 negative regulation of defense response to virus	Nuclear
Q16719	KYNU	GO:0019442 tryptophan catabolic process to acetyl-CoA;GO:0034354 'de novo' NAD biosynthetic process from tryptophan;GO:0097053 L-kynurenine catabolic process	Nuclear					Q5JVF3	PCID2	GO:0090267 positive regulation of mitotic cell cycle spindle assembly checkpoint;GO:0090266 regulation of mitotic cell cycle spindle assembly checkpoint;GO:1903504 regulation of mitotic spindle checkpoint	Nuclear
P32004	L1CAM	GO:0045773 positive regulation of axon extension;GO:0050772 positive regulation of axonogenesis;GO:0030516 regulation of axon extension	Nuclear					P22061	PCMT1	GO:0030091 protein repair;GO:0006479 protein methylation;GO:0008213 protein alkylation	Cytoplasm
P11279	LAMP1	GO:0043323 positive regulation of natural killer cell degranulation;GO:0043321 regulation of natural killer cell degranulation;GO:0043320 natural killer cell degranulation						P12004	PCNA	GO:0006977 DNA damage response, signal transduction by p53 class mediator resulting in cell cycle arrest;GO:1902990 mitotic telomere maintenance via semi-conservative replication;GO:0072431 signal transduction involved in mitotic G1 DNA damage checkpoint	Nuclear
Q6PKG0	LARP1	GO:0072752 cellular response to rapamycin;GO:0045070 positive regulation of viral genome replication;GO:1901355 response to rapamycin	Cytoplasm					O14737	PDCD5	GO:1903638 positive regulation of protein import into mitochondrial outer membrane;GO:1903636 regulation of protein import into mitochondrial outer membrane;GO:1903645 negative regulation of chaperone-mediated protein folding	Nuclear
Q71RC2	LARP4	GO:0045727 positive regulation of translation;GO:0034250 positive regulation of cellular amide metabolic process;GO:0006417 regulation of translation	Cytoplasm					O75340	PDCD6	GO:1902527 positive regulation of protein monoubiquitination;GO:0036324 vascular endothelial growth factor receptor-2 signaling pathway;GO:1902525 regulation of protein monoubiquitination	Cytoplasm
Q14847	LASP1	GO:0034220 ion transmembrane transport;GO:0009967 positive regulation of signal transduction;GO:0023056 positive regulation of signaling	Cytoplasm					Q8WUM4	PDCD6IP	GO:1903553 positive regulation of extracellular exosome assembly;GO:0039702 viral budding via host ESCRT complex;GO:1903551 regulation of extracellular exosome assembly	Cytoplasm
Q14739	LBR	GO:0030223 neutrophil differentiation;GO:0030851 granulocyte differentiation;GO:0006695 cholesterol biosynthetic process	Nuclear					P30101	PDIA3	GO:0002479 antigen processing and presentation of exogenous peptide antigen via MHC class I, TAP-dependent;GO:0042590 antigen processing and presentation of exogenous peptide antigen via MHC class I;GO:2001238 positive regulation of extrinsic apoptotic signaling pathway	Cytoplasm
P00338	LDHA	GO:0006096 glycolytic process;GO:0006757 ATP generation from ADP;GO:0006089 lactate metabolic process	Cytoplasm					P13667	PDIA4	GO:0061077 chaperone-mediated protein folding;GO:0045454 cell redox homeostasis;GO:0009306 protein secretion	Cytoplasm
P07195	LDHB	GO:0006090 pyruvate metabolic process;GO:0032787 monocarboxylic acid metabolic process;GO:0019752 carboxylic acid metabolic process	Cytoplasm					Q15084	PDIA6	GO:0036498 IRE1-mediated unfolded protein response;GO:0030968 endoplasmic reticulum unfolded protein response;GO:0034620 cellular response to unfolded protein	Cytoplasm
P01130	LDLR	GO:0061889 negative regulation of astrocyte activation;GO:1905167 positive regulation of lysosomal protein catabolic process;GO:0061888 regulation of astrocyte activation						O00151	PDLIM1	GO:0001666 response to hypoxia;GO:0036293 response to decreased oxygen levels;GO:0070482 response to oxygen levels	Cytoplasm
P09382	LGALS1	GO:0002317 plasma cell differentiation;GO:0034120 positive regulation of erythrocyte aggregation;GO:0046598 positive regulation of viral entry into host cell	Nuclear					Q96HC4	PDLIM5	GO:0061001 regulation of dendritic spine morphogenesis;GO:0061049 cell growth involved in cardiac muscle cell development;GO:0060997 dendritic spine morphogenesis	Nuclear
P17931	LGALS3	GO:2001189 negative regulation of T cell activation via T cell receptor contact with antigen bound to MHC molecule on antigen presenting cell;GO:1903614 negative regulation of protein tyrosine phosphatase activity;GO:2000521 negative regulation of immunological synapse formation	Nuclear					Q9NR12	PDLIM7	GO:0045669 positive regulation of osteoblast differentiation;GO:0007411 axon guidance;GO:0045778 positive regulation of ossification	Cytoplasm
Q08380	LGALS3BP	GO:0002576 platelet degranulation;GO:0006968 cellular defense response;GO:0045055 regulated exocytosis						O00541	PES1	GO:0007000 nucleolus organization;GO:0000463 maturation of LSU-rRNA from tricistronic rRNA transcript (SSU-rRNA, 5.8S rRNA, LSU-rRNA);GO:0000466 maturation of 5.8S rRNA from tricistronic rRNA transcript (SSU-rRNA, 5.8S rRNA, LSU-rRNA)	Nuclear
Q6MZP7	LIN54	GO:0051726 regulation of cell cycle;GO:0006355 regulation of transcription, DNA-templated;GO:0007049 cell cycle	Cytoplasm					O60925	PFDN1	GO:0006457 protein folding;GO:0006355 regulation of transcription, DNA-templated;GO:1903506 regulation of nucleic acid-templated transcription	Nuclear
P49257	LMAN1	GO:1903215 negative regulation of protein targeting to mitochondrion;GO:1903748 negative regulation of establishment of protein localization to mitochondrion;GO:0048208 COPII vesicle coating	Cytoplasm					Q9UHV9	PFDN2	GO:0051495 positive regulation of cytoskeleton organization;GO:0006457 protein folding;GO:0051493 regulation of cytoskeleton organization	Cytoplasm
Q12907	LMAN2	GO:0050766 positive regulation of phagocytosis;GO:0050764 regulation of phagocytosis;GO:0006890 retrograde vesicle-mediated transport, Golgi to ER						P17858	PFKL	GO:0061621 canonical glycolysis;GO:0061620 glycolytic process through glucose-6-phosphate;GO:0061615 glycolytic process through fructose-6-phosphate	Nuclear
P02545	LMNA	GO:1900114 positive regulation of histone H3-K9 trimethylation;GO:1903243 negative regulation of cardiac muscle hypertrophy in response to stress;GO:1900112 regulation of histone H3-K9 trimethylation						Q01813	PFKP	GO:0061621 canonical glycolysis;GO:0061620 glycolytic process through glucose-6-phosphate;GO:0061615 glycolytic process through fructose-6-phosphate	Cytoplasm
P20700	LMNB1	GO:0035722 interleukin-12-mediated signaling pathway;GO:0071349 cellular response to interleukin-12;GO:0070671 response to interleukin-12	Nuclear					P07737	PFN1	GO:0051497 negative regulation of stress fiber assembly;GO:1900029 positive regulation of ruffle assembly;GO:0001843 neural tube closure	Cytoplasm
Q03252	LMNB2	GO:0008150 biological_process	Nuclear					P35080	PFN2	GO:1900028 negative regulation of ruffle assembly;GO:0051496 positive regulation of stress fiber assembly;GO:0098885 modification of postsynaptic actin cytoskeleton
Q8WWI1	LMO7	GO:0043687 post-translational protein modification;GO:0000209 protein polyubiquitination;GO:0045944 positive regulation of transcription by RNA polymerase II	Cytoplasm					P18669	PGAM1	GO:0061621 canonical glycolysis;GO:0061620 glycolytic process through glucose-6-phosphate;GO:0043456 regulation of pentose-phosphate shunt	Nuclear
Q93052	LPP	GO:0098609 cell-cell adhesion;GO:0007155 cell adhesion;GO:0022610 biological adhesion	Cytoplasm					P52209	PGD	GO:0046177 D-gluconate catabolic process;GO:0009051 pentose-phosphate shunt, oxidative branch;GO:0046176 aldonic acid catabolic process	Nuclear
Q5T3J3	LRIF1	GO:0009048 dosage compensation by inactivation of X chromosome;GO:0007549 dosage compensation;GO:0040029 regulation of gene expression, epigenetic	Nuclear					P00558	PGK1	GO:0061621 canonical glycolysis;GO:0061620 glycolytic process through glucose-6-phosphate;GO:1903862 positive regulation of oxidative phosphorylation
Q07954	LRP1	GO:0048694 positive regulation of collateral sprouting of injured axon;GO:0048693 regulation of collateral sprouting of injured axon;GO:0048691 positive regulation of axon extension involved in regeneration	Nuclear					Q8IZ21	PHACTR4	GO:0061386 closure of optic fissure;GO:0002072 optic cup morphogenesis involved in camera-type eye development;GO:2001045 negative regulation of integrin-mediated signaling pathway	Nuclear
P42704	LRPPRC	GO:0000961 negative regulation of mitochondrial RNA catabolic process;GO:0000960 regulation of mitochondrial RNA catabolic process;GO:0047497 mitochondrion transport along microtubule	Cytoplasm					P78364	PHC1	GO:0070317 negative regulation of G0 to G1 transition;GO:0070316 regulation of G0 to G1 transition;GO:0045023 G0 to G1 transition	Nuclear
Q8N1G4	LRRC47		Nuclear					Q8NDX5	PHC3	GO:0070317 negative regulation of G0 to G1 transition;GO:0070316 regulation of G0 to G1 transition;GO:0045023 G0 to G1 transition	Nuclear
Q96AG4	LRRC59		Cytoplasm					Q96BD5	PHF21A	GO:0007596 blood coagulation;GO:0007599 hemostasis;GO:0000122 negative regulation of transcription by RNA polymerase II
Q3MHD2	LSM12		Cytoplasm					O43175	PHGDH	GO:0006564 L-serine biosynthetic process;GO:0019530 taurine metabolic process;GO:0006566 threonine metabolic process	Nuclear
Q9Y333	LSM2	GO:0000244 spliceosomal tri-snRNP complex assembly;GO:0043928 exonucleolytic nuclear-transcribed mRNA catabolic process involved in deadenylation-dependent decay;GO:0000291 nuclear-transcribed mRNA catabolic process, exonucleolytic	Nuclear					Q9NRX4	PHPT1	GO:0050860 negative regulation of T cell receptor signaling pathway;GO:2000984 negative regulation of ATP citrate synthase activity;GO:0035774 positive regulation of insulin secretion involved in cellular response to glucose stimulus	Nuclear
Q9NQ29	LUC7L	GO:0006376 mRNA splice site selection;GO:0045843 negative regulation of striated muscle tissue development;GO:0000245 spliceosomal complex assembly	Nuclear					Q13492	PICALM	GO:1902963 negative regulation of metalloendopeptidase activity involved in amyloid precursor protein catabolic process;GO:1902962 regulation of metalloendopeptidase activity involved in amyloid precursor protein catabolic process;GO:1904684 negative regulation of metalloendopeptidase activity	Cytoplasm
Q9Y383	LUC7L2	GO:0006376 mRNA splice site selection;GO:0000245 spliceosomal complex assembly;GO:0000398 mRNA splicing, via spliceosome	Nuclear					Q13526	PIN1	GO:0061051 positive regulation of cell growth involved in cardiac muscle cell development;GO:0061050 regulation of cell growth involved in cardiac muscle cell development;GO:1902430 negative regulation of amyloid-beta formation	Nuclear
O95232	LUC7L3	GO:0006376 mRNA splice site selection;GO:0000245 spliceosomal complex assembly;GO:0000398 mRNA splicing, via spliceosome	Nuclear					P14618	PKM	GO:0061621 canonical glycolysis;GO:0061620 glycolytic process through glucose-6-phosphate;GO:0061615 glycolytic process through fructose-6-phosphate	Cytoplasm
Q9NX58	LYAR	GO:0048821 erythrocyte development;GO:0050766 positive regulation of phagocytosis;GO:0061515 myeloid cell development	Nuclear					Q15149	PLEC	GO:0031581 hemidesmosome assembly;GO:0045104 intermediate filament cytoskeleton organization;GO:0007044 cell-substrate junction assembly	Nuclear
O95274	LYPD3	GO:0007160 cell-matrix adhesion;GO:0031589 cell-substrate adhesion;GO:0007155 cell adhesion	Cytoplasm					Q02809	PLOD1	GO:0017185 peptidyl-lysine hydroxylation;GO:0006493 protein O-linked glycosylation;GO:0018126 protein hydroxylation	Nuclear
P20645	M6PR	GO:0006622 protein targeting to lysosome;GO:0033299 secretion of lysosomal enzymes;GO:0061462 protein localization to lysosome						O00469	PLOD2	GO:0046947 hydroxylysine biosynthetic process;GO:0046946 hydroxylysine metabolic process;GO:0017185 peptidyl-lysine hydroxylation	Nuclear
O75367	MACROH2A1	GO:0034184 positive regulation of maintenance of mitotic sister chromatid cohesion;GO:0061086 negative regulation of histone H3-K27 methylation;GO:1904815 negative regulation of protein localization to chromosome, telomeric region	Nuclear					P29590	PML	GO:1902187 negative regulation of viral release from host cell;GO:0006977 DNA damage response, signal transduction by p53 class mediator resulting in cell cycle arrest;GO:0050713 negative regulation of interleukin-1 beta secretion	Nuclear
O60675	MAFK	GO:0007596 blood coagulation;GO:0007599 hemostasis;GO:0000122 negative regulation of transcription by RNA polymerase II	Nuclear					O00592	PODXL	GO:0072015 glomerular visceral epithelial cell development;GO:0072310 glomerular epithelial cell development;GO:0072112 glomerular visceral epithelial cell differentiation	Plasma membrane
Q92585	MAML1	GO:0060928 atrioventricular node cell development;GO:0060922 atrioventricular node cell differentiation;GO:0060926 cardiac pacemaker cell development	Nuclear					Q7Z3K3	POGZ	GO:0051382 kinetochore assembly;GO:0007064 mitotic sister chromatid cohesion;GO:0034508 centromere complex assembly	Nuclear
P27816	MAP4	GO:1902856 negative regulation of non-motile cilium assembly;GO:1902018 negative regulation of cilium assembly;GO:1902855 regulation of non-motile cilium assembly	Cytoplasm					Q96HA1	POM121	GO:0006409 tRNA export from nucleus;GO:0006110 regulation of glycolytic process;GO:0071431 tRNA-containing ribonucleoprotein complex export from nucleus	Nuclear
Q15691	MAPRE1	GO:1903033 positive regulation of microtubule plus-end binding;GO:1904825 protein localization to microtubule plus-end;GO:1903031 regulation of microtubule plus-end binding	Cytoplasm					A8CG34	POM121C	GO:0006409 tRNA export from nucleus;GO:0006110 regulation of glycolytic process;GO:0071431 tRNA-containing ribonucleoprotein complex export from nucleus	Nuclear
P56192	MARS1	GO:0006431 methionyl-tRNA aminoacylation;GO:1901838 positive regulation of transcription of nucleolar large rRNA by RNA polymerase I;GO:1901836 regulation of transcription of nucleolar large rRNA by RNA polymerase I	Cytoplasm					P14859	POU2F1	GO:0042795 snRNA transcription by RNA polymerase II;GO:0009301 snRNA transcription;GO:0098781 ncRNA transcription	Nuclear
P31153	MAT2A	GO:0006556 S-adenosylmethionine biosynthetic process;GO:0034214 protein hexamerization;GO:0051291 protein heterooligomerization	Nuclear					P62937	PPIA	GO:0019064 fusion of virus membrane with host plasma membrane;GO:0039663 membrane fusion involved in viral entry into host cell;GO:0019061 uncoating of virus
Q9NZL9	MAT2B	GO:0006556 S-adenosylmethionine biosynthetic process;GO:0046500 S-adenosylmethionine metabolic process;GO:0006730 one-carbon metabolic process						P23284	PPIB	GO:0044829 positive regulation by host of viral genome replication;GO:0044827 modulation by host of viral genome replication;GO:0044794 positive regulation by host of viral process	Nuclear
P43243	MATR3	GO:0003281 ventricular septum development;GO:0003170 heart valve development;GO:0003279 cardiac septum development	Nuclear					O15355	PPM1G	GO:0035970 peptidyl-threonine dephosphorylation;GO:0007050 cell cycle arrest;GO:0006470 protein dephosphorylation	Nuclear
Q9Y6X3	MAU2	GO:0071921 cohesin loading;GO:0034088 maintenance of mitotic sister chromatid cohesion;GO:0034086 maintenance of sister chromatid cohesion	Nuclear					Q9Y570	PPME1	GO:0032515 negative regulation of phosphoprotein phosphatase activity;GO:0035308 negative regulation of protein dephosphorylation;GO:0010923 negative regulation of phosphatase activity	Nuclear
Q9NR56	MBNL1	GO:0000381 regulation of alternative mRNA splicing, via spliceosome;GO:0000380 alternative mRNA splicing, via spliceosome;GO:0048024 regulation of mRNA splicing, via spliceosome	Nuclear					P62136	PPP1CA	GO:0036496 regulation of translational initiation by eIF2 alpha dephosphorylation;GO:0005981 regulation of glycogen catabolic process;GO:2001241 positive regulation of extrinsic apoptotic signaling pathway in absence of ligand	Nuclear
Q5VZF2	MBNL2	GO:0000381 regulation of alternative mRNA splicing, via spliceosome;GO:0000380 alternative mRNA splicing, via spliceosome;GO:0048024 regulation of mRNA splicing, via spliceosome	Nuclear					P62140	PPP1CB	GO:0005981 regulation of glycogen catabolic process;GO:0005979 regulation of glycogen biosynthetic process;GO:0005980 glycogen catabolic process	Nuclear
P43121	MCAM	GO:0061042 vascular wound healing;GO:0060055 angiogenesis involved in wound healing;GO:0003094 glomerular filtration	Plasma membrane					P36873	PPP1CC	GO:0060252 positive regulation of glial cell proliferation;GO:0043153 entrainment of circadian clock by photoperiod;GO:0060251 regulation of glial cell proliferation
Q96RQ3	MCCC1	GO:0006552 leucine catabolic process;GO:0006768 biotin metabolic process;GO:0006551 leucine metabolic process	Cytoplasm					O14974	PPP1R12A	GO:0035508 positive regulation of myosin-light-chain-phosphatase activity;GO:1903140 regulation of establishment of endothelial barrier;GO:0035507 regulation of myosin-light-chain-phosphatase activity	Cytoplasm
P49736	MCM2	GO:1905775 negative regulation of DNA helicase activity;GO:1905463 negative regulation of DNA duplex unwinding;GO:1905774 regulation of DNA helicase activity	Nuclear					O75170	PPP6R2	GO:0043666 regulation of phosphoprotein phosphatase activity;GO:0035304 regulation of protein dephosphorylation;GO:0010921 regulation of phosphatase activity	Cytoplasm
P25205	MCM3	GO:1902975 mitotic DNA replication initiation;GO:0006267 pre-replicative complex assembly involved in nuclear cell cycle DNA replication;GO:1902315 nuclear cell cycle DNA replication initiation	Nuclear					O60828	PQBP1	GO:0002230 positive regulation of defense response to virus by host;GO:0071360 cellular response to exogenous dsRNA;GO:0050691 regulation of defense response to virus by host	Nuclear
O60318	MCM3AP	GO:0016973 poly(A)+ mRNA export from nucleus;GO:0016446 somatic hypermutation of immunoglobulin genes;GO:0006406 mRNA export from nucleus	Nuclear					Q06830	PRDX1	GO:0019430 removal of superoxide radicals;GO:0071451 cellular response to superoxide;GO:0042267 natural killer cell mediated cytotoxicity	Cytoplasm
P33991	MCM4	GO:1902975 mitotic DNA replication initiation;GO:0006267 pre-replicative complex assembly involved in nuclear cell cycle DNA replication;GO:1902315 nuclear cell cycle DNA replication initiation	Nuclear					P32119	PRDX2	GO:0031665 negative regulation of lipopolysaccharide-mediated signaling pathway;GO:0031664 regulation of lipopolysaccharide-mediated signaling pathway;GO:0045581 negative regulation of T cell differentiation
P33992	MCM5	GO:0006267 pre-replicative complex assembly involved in nuclear cell cycle DNA replication;GO:1902299 pre-replicative complex assembly involved in cell cycle DNA replication;GO:0000727 double-strand break repair via break-induced replication	Nuclear					P30041	PRDX6	GO:0048026 positive regulation of mRNA splicing, via spliceosome;GO:0046475 glycerophospholipid catabolic process;GO:0043312 neutrophil degranulation	Cytoplasm
Q14566	MCM6	GO:0006267 pre-replicative complex assembly involved in nuclear cell cycle DNA replication;GO:1902299 pre-replicative complex assembly involved in cell cycle DNA replication;GO:1902969 mitotic DNA replication	Nuclear					P78527	PRKDC	GO:0033153 T cell receptor V(D)J recombination;GO:0002681 somatic recombination of T cell receptor gene segments;GO:2001229 negative regulation of response to gamma radiation	Nuclear
P33993	MCM7	GO:0006267 pre-replicative complex assembly involved in nuclear cell cycle DNA replication;GO:1902299 pre-replicative complex assembly involved in cell cycle DNA replication;GO:0006268 DNA unwinding involved in DNA replication	Nuclear					Q99873	PRMT1	GO:0006977 DNA damage response, signal transduction by p53 class mediator resulting in cell cycle arrest;GO:0072431 signal transduction involved in mitotic G1 DNA damage checkpoint;GO:0019919 peptidyl-arginine methylation, to asymmetrical-dimethyl arginine	Nuclear
Q14676	MDC1	GO:0031573 intra-S DNA damage checkpoint;GO:0044773 mitotic DNA damage checkpoint;GO:0044774 mitotic DNA integrity checkpoint	Nuclear					P04070	PROC	GO:1903142 positive regulation of establishment of endothelial barrier;GO:1901552 positive regulation of endothelial cell development;GO:1903140 regulation of establishment of endothelial barrier
P40925	MDH1	GO:0006734 NADH metabolic process;GO:0006107 oxaloacetate metabolic process;GO:0006108 malate metabolic process	Cytoplasm					Q9UNN8	PROCR	GO:0050819 negative regulation of coagulation;GO:0050818 regulation of coagulation;GO:0007596 blood coagulation
P40926	MDH2	GO:0006734 NADH metabolic process;GO:0006107 oxaloacetate metabolic process;GO:0006108 malate metabolic process	Cytoplasm					Q9UMS4	PRPF19	GO:0000349 generation of catalytic spliceosome for first transesterification step;GO:0048711 positive regulation of astrocyte differentiation;GO:0001833 inner cell mass cell proliferation	Nuclear
Q15648	MED1	GO:0060750 epithelial cell proliferation involved in mammary gland duct elongation;GO:0070562 regulation of vitamin D receptor signaling pathway;GO:0048822 enucleate erythrocyte development	Nuclear					O75400	PRPF40A	GO:0045292 mRNA cis splicing, via spliceosome;GO:0032465 regulation of cytokinesis;GO:0008360 regulation of cell shape	Nuclear
Q93074	MED12	GO:0048702 embryonic neurocranium morphogenesis;GO:0090245 axis elongation involved in somitogenesis;GO:0001843 neural tube closure	Nuclear					Q13523	PRPF4B	GO:0000398 mRNA splicing, via spliceosome;GO:0000377 RNA splicing, via transesterification reactions with bulged adenosine as nucleophile;GO:0000375 RNA splicing, via transesterification reactions	Nuclear
O60244	MED14	GO:0006367 transcription initiation from RNA polymerase II promoter;GO:0019827 stem cell population maintenance;GO:0006352 DNA-templated transcription, initiation	Nuclear					Q6P2Q9	PRPF8	GO:0000244 spliceosomal tri-snRNP complex assembly;GO:0000387 spliceosomal snRNP assembly;GO:0071222 cellular response to lipopolysaccharide	Nuclear
Q96RN5	MED15	GO:0006367 transcription initiation from RNA polymerase II promoter;GO:0019827 stem cell population maintenance;GO:0006352 DNA-templated transcription, initiation	Nuclear					Q96M27	PRRC1	GO:0034199 activation of protein kinase A activity;GO:0032147 activation of protein kinase activity;GO:0045860 positive regulation of protein kinase activity	Cytoplasm
Q02078	MEF2A	GO:0055005 ventricular cardiac myofibril assembly;GO:0046326 positive regulation of glucose import;GO:0055015 ventricular cardiac muscle cell development	Nuclear					P48634	PRRC2A	GO:0030154 cell differentiation;GO:0048869 cellular developmental process;GO:0032502 developmental process	Nuclear
Q14814	MEF2D	GO:1904707 positive regulation of vascular smooth muscle cell proliferation;GO:0001958 endochondral ossification;GO:0007512 adult heart development	Nuclear					Q5JSZ5	PRRC2B	GO:0030154 cell differentiation;GO:0048869 cellular developmental process;GO:0032502 developmental process	Nuclear
P50579	METAP2	GO:0022400 regulation of rhodopsin mediated signaling pathway;GO:0016056 rhodopsin mediated signaling pathway;GO:0007603 phototransduction, visible light	Cytoplasm					Q9Y520	PRRC2C	GO:0002244 hematopoietic progenitor cell differentiation;GO:0030097 hemopoiesis;GO:0048534 hematopoietic or lymphoid organ development	Cytoplasm
Q5JRA6	MIA3	GO:2000402 negative regulation of lymphocyte migration;GO:0090110 cargo loading into COPII-coated vesicle;GO:0140052 cellular response to oxidised low-density lipoprotein particle stimulus	Cytoplasm					O75475	PSIP1	GO:0075713 establishment of integrated proviral latency;GO:0019043 establishment of viral latency;GO:0000395 mRNA 5'-splice site recognition	Nuclear
P14174	MIF	GO:0061078 positive regulation of prostaglandin secretion involved in immune response;GO:0090238 positive regulation of arachidonic acid secretion;GO:0090323 prostaglandin secretion involved in immune response	Nuclear					P62333	PSMC6	GO:0045899 positive regulation of RNA polymerase II transcriptional preinitiation complex assembly;GO:0002223 stimulatory C-type lectin receptor signaling pathway;GO:0002479 antigen processing and presentation of exogenous peptide antigen via MHC class I, TAP-dependent	Nuclear
P46013	MKI67	GO:0007088 regulation of mitotic nuclear division;GO:1902275 regulation of chromatin organization;GO:0051983 regulation of chromosome segregation	Nuclear					Q13200	PSMD2	GO:0002223 stimulatory C-type lectin receptor signaling pathway;GO:0002479 antigen processing and presentation of exogenous peptide antigen via MHC class I, TAP-dependent;GO:0002220 innate immune response activating cell surface receptor signaling pathway
P55197	MLLT10	GO:0045944 positive regulation of transcription by RNA polymerase II;GO:0045893 positive regulation of transcription, DNA-templated;GO:1903508 positive regulation of nucleic acid-templated transcription	Nuclear					Q16401	PSMD5	GO:0002223 stimulatory C-type lectin receptor signaling pathway;GO:0002479 antigen processing and presentation of exogenous peptide antigen via MHC class I, TAP-dependent;GO:0070682 proteasome regulatory particle assembly	Nuclear
P55198	MLLT6	GO:2001161 negative regulation of histone H3-K79 methylation;GO:2001160 regulation of histone H3-K79 methylation;GO:0034729 histone H3-K79 methylation	Nuclear					P61289	PSME3	GO:0002223 stimulatory C-type lectin receptor signaling pathway;GO:0002479 antigen processing and presentation of exogenous peptide antigen via MHC class I, TAP-dependent;GO:0002220 innate immune response activating cell surface receptor signaling pathway	Nuclear
Q9HAP2	MLXIP	GO:0045944 positive regulation of transcription by RNA polymerase II;GO:0045893 positive regulation of transcription, DNA-templated;GO:1903508 positive regulation of nucleic acid-templated transcription						Q8WXF1	PSPC1	GO:0002218 activation of innate immune response;GO:0042752 regulation of circadian rhythm;GO:0045089 positive regulation of innate immune response	Nuclear
Q99583	MNT	GO:2001234 negative regulation of apoptotic signaling pathway;GO:0007569 cell aging;GO:2001233 regulation of apoptotic signaling pathway	Nuclear					P26599	PTBP1	GO:0070886 positive regulation of calcineurin-NFAT signaling cascade;GO:0075522 IRES-dependent viral translational initiation;GO:0106058 positive regulation of calcineurin-mediated signaling	Nuclear
Q13724	MOGS	GO:0006487 protein N-linked glycosylation;GO:0009311 oligosaccharide metabolic process;GO:0006486 protein glycosylation	Cytoplasm					Q13308	PTK7	GO:0090179 planar cell polarity pathway involved in neural tube closure;GO:0090178 regulation of establishment of planar polarity involved in neural tube closure;GO:0090177 establishment of planar polarity involved in neural tube closure
P29372	MPG	GO:0045007 depurination;GO:0006307 DNA dealkylation involved in DNA repair;GO:0006285 base-excision repair, AP site formation	Nuclear					Q9H3S7	PTPN23	GO:1903387 positive regulation of homophilic cell adhesion;GO:0061357 positive regulation of Wnt protein secretion;GO:0061356 regulation of Wnt protein secretion	Nuclear
Q9UBG0	MRC2	GO:0030574 collagen catabolic process;GO:0032963 collagen metabolic process;GO:0001649 osteoblast differentiation						Q9UHX1	PUF60	GO:0000398 mRNA splicing, via spliceosome;GO:0000377 RNA splicing, via transesterification reactions with bulged adenosine as nucleophile;GO:0000375 RNA splicing, via transesterification reactions	Nuclear
Q9ULH7	MRTFB	GO:0045844 positive regulation of striated muscle tissue development;GO:0048636 positive regulation of muscle organ development;GO:1901863 positive regulation of muscle tissue development	Nuclear					Q14671	PUM1	GO:1900246 positive regulation of RIG-I signaling pathway;GO:0039535 regulation of RIG-I signaling pathway;GO:0039531 regulation of viral-induced cytoplasmic pattern recognition receptor signaling pathway	Nuclear
Q9UKD2	MRTO4	GO:0000027 ribosomal large subunit assembly;GO:0000956 nuclear-transcribed mRNA catabolic process;GO:0042255 ribosome assembly	Nuclear					Q8TB72	PUM2	GO:1900246 positive regulation of RIG-I signaling pathway;GO:0039535 regulation of RIG-I signaling pathway;GO:0039531 regulation of viral-induced cytoplasmic pattern recognition receptor signaling pathway	Cytoplasm
P43246	MSH2	GO:0048298 positive regulation of isotype switching to IgA isotypes;GO:0048304 positive regulation of isotype switching to IgG isotypes;GO:0048296 regulation of isotype switching to IgA isotypes	Nuclear					P49023	PXN	GO:0051496 positive regulation of stress fiber assembly;GO:0060396 growth hormone receptor signaling pathway;GO:0071378 cellular response to growth hormone stimulus	Cytoplasm
P52701	MSH6	GO:0045190 isotype switching;GO:0002204 somatic recombination of immunoglobulin genes involved in immune response;GO:0002208 somatic diversification of immunoglobulins involved in immune response	Nuclear					P06737	PYGL	GO:0006015 5-phosphoribose 1-diphosphate biosynthetic process;GO:0005980 glycogen catabolic process;GO:0046391 5-phosphoribose 1-diphosphate metabolic process	Cytoplasm
P26038	MSN	GO:0070489 T cell aggregation;GO:1902966 positive regulation of protein localization to early endosome;GO:0071593 lymphocyte aggregation	Plasma membrane					Q96PU8	QKI	GO:0042759 long-chain fatty acid biosynthetic process;GO:0001570 vasculogenesis;GO:0007286 spermatid development	Nuclear
Q8N339	MT1M	GO:0010273 detoxification of copper ion;GO:0006882 cellular zinc ion homeostasis;GO:1990169 stress response to copper ion						Q2KHR3	QSER1		Nuclear
O94776	MTA2	GO:0010762 regulation of fibroblast migration;GO:0010761 fibroblast migration;GO:0006306 DNA methylation	Nuclear					P61026	RAB10	GO:0045200 establishment of neuroblast polarity;GO:0045196 establishment or maintenance of neuroblast polarity;GO:0097051 establishment of protein localization to endoplasmic reticulum membrane
P11586	MTHFD1	GO:0009257 10-formyltetrahydrofolate biosynthetic process;GO:0000105 histidine biosynthetic process;GO:0048702 embryonic neurocranium morphogenesis	Cytoplasm					Q9NRW1	RAB6B	GO:0006891 intra-Golgi vesicle-mediated transport;GO:0006890 retrograde vesicle-mediated transport, Golgi to ER;GO:0042147 retrograde transport, endosome to Golgi	Cytoplasm
P42285	MTREX	GO:0016076 snRNA catabolic process;GO:0034661 ncRNA catabolic process;GO:0000460 maturation of 5.8S rRNA	Nuclear					P51149	RAB7A	GO:0007174 epidermal growth factor catabolic process;GO:1905366 negative regulation of intralumenal vesicle formation;GO:1903542 negative regulation of exosomal secretion	Nuclear
P15941	MUC1	GO:0006977 DNA damage response, signal transduction by p53 class mediator resulting in cell cycle arrest;GO:0090240 positive regulation of histone H4 acetylation;GO:0072431 signal transduction involved in mitotic G1 DNA damage checkpoint						P63244	RACK1	GO:1903208 negative regulation of hydrogen peroxide-induced neuron death;GO:0042998 positive regulation of Golgi to plasma membrane protein transport;GO:1903207 regulation of hydrogen peroxide-induced neuron death	Nuclear
Q9BQG0	MYBBP1A	GO:2000210 positive regulation of anoikis;GO:2000209 regulation of anoikis;GO:0042149 cellular response to glucose starvation	Nuclear					P54727	RAD23B	GO:0000717 nucleotide-excision repair, DNA duplex unwinding;GO:0070911 global genome nucleotide-excision repair;GO:0000715 nucleotide-excision repair, DNA damage recognition	Nuclear
P35580	MYH10	GO:0055015 ventricular cardiac muscle cell development;GO:0021592 fourth ventricle development;GO:0021680 cerebellar Purkinje cell layer development	Cytoplasm					Q9Y4B4	RAD54L2	GO:0032508 DNA duplex unwinding;GO:0032392 DNA geometric change;GO:0071103 DNA conformation change	Nuclear
P35579	MYH9	GO:1903923 positive regulation of protein processing in phagocytic vesicle;GO:1903919 negative regulation of actin filament severing;GO:1903921 regulation of protein processing in phagocytic vesicle	Cytoplasm					P78406	RAE1	GO:0006409 tRNA export from nucleus;GO:0006110 regulation of glycolytic process;GO:0071431 tRNA-containing ribonucleoprotein complex export from nucleus	Nuclear
P19105	MYL12A	GO:0070527 platelet aggregation;GO:0030168 platelet activation;GO:0034109 homotypic cell-cell adhesion	Nuclear					Q7Z5J4	RAI1	GO:0040015 negative regulation of multicellular organism growth;GO:0032922 circadian regulation of gene expression;GO:0040014 regulation of multicellular organism growth	Nuclear
P60660	MYL6	GO:0030049 muscle filament sliding;GO:0033275 actin-myosin filament sliding;GO:0070252 actin-mediated cell contraction						Q9UKM9	RALY	GO:0042632 cholesterol homeostasis;GO:0055092 sterol homeostasis;GO:0055088 lipid homeostasis	Nuclear
Q12965	MYO1E	GO:0072015 glomerular visceral epithelial cell development;GO:0072310 glomerular epithelial cell development;GO:0072112 glomerular visceral epithelial cell differentiation						P62826	RAN	GO:0035281 pre-miRNA export from nucleus;GO:0000056 ribosomal small subunit export from nucleus;GO:0000055 ribosomal large subunit export from nucleus	Nuclear
Q86TC9	MYPN	GO:0070593 dendrite self-avoidance;GO:0045214 sarcomere organization;GO:0030239 myofibril assembly	Nuclear					P43487	RANBP1	GO:0046604 positive regulation of mitotic centrosome separation;GO:0046602 regulation of mitotic centrosome separation;GO:0046607 positive regulation of centrosome cycle	Cytoplasm
Q9BXJ9	NAA15	GO:0017196 N-terminal peptidyl-methionine acetylation;GO:0006474 N-terminal protein amino acid acetylation;GO:0018206 peptidyl-methionine modification	Cytoplasm					P49792	RANBP2	GO:0033133 positive regulation of glucokinase activity;GO:0006409 tRNA export from nucleus;GO:0006110 regulation of glycolytic process
Q9NR45	NANS	GO:0006055 CMP-N-acetylneuraminate biosynthetic process;GO:0046381 CMP-N-acetylneuraminate metabolic process;GO:0009226 nucleotide-sugar biosynthetic process	Nuclear					P46060	RANGAP1	GO:1904117 cellular response to vasopressin;GO:0046826 negative regulation of protein export from nucleus;GO:1904116 response to vasopressin	Nuclear
P55209	NAP1L1	GO:2000179 positive regulation of neural precursor cell proliferation;GO:0006334 nucleosome assembly;GO:2000177 regulation of neural precursor cell proliferation	Cytoplasm					P54136	RARS1	GO:0006420 arginyl-tRNA aminoacylation;GO:0006418 tRNA aminoacylation for protein translation;GO:0043039 tRNA aminoacylation	Nuclear
Q99733	NAP1L4	GO:0006334 nucleosome assembly;GO:0031497 chromatin assembly;GO:0034728 nucleosome organization	Nuclear					Q09028	RBBP4	GO:0034080 CENP-A containing nucleosome assembly;GO:0070317 negative regulation of G0 to G1 transition;GO:0006335 DNA replication-dependent nucleosome assembly	Nuclear
P54920	NAPA	GO:0010807 regulation of synaptic vesicle priming;GO:0048208 COPII vesicle coating;GO:0016082 synaptic vesicle priming	Cytoplasm					Q7Z6E9	RBBP6	GO:0006275 regulation of DNA replication;GO:0061053 somite development;GO:0000209 protein polyubiquitination	Nuclear
O43776	NARS1	GO:0006421 asparaginyl-tRNA aminoacylation;GO:0006418 tRNA aminoacylation for protein translation;GO:0043039 tRNA aminoacylation	Cytoplasm					Q16576	RBBP7	GO:0034080 CENP-A containing nucleosome assembly;GO:0070370 cellular heat acclimation;GO:0070317 negative regulation of G0 to G1 transition
P49321	NASP	GO:0034080 CENP-A containing nucleosome assembly;GO:0006335 DNA replication-dependent nucleosome assembly;GO:0006336 DNA replication-independent nucleosome assembly	Nuclear					O43251	RBFOX2	GO:0010724 regulation of definitive erythrocyte differentiation;GO:0021942 radial glia guided migration of Purkinje cell;GO:0060318 definitive erythrocyte differentiation	Nuclear
Q9H0A0	NAT10	GO:1904812 rRNA acetylation involved in maturation of SSU-rRNA;GO:0051391 tRNA acetylation;GO:1990882 rRNA acetylation	Nuclear					P98175	RBM10	GO:0070935 3'-UTR-mediated mRNA stabilization;GO:0034393 positive regulation of smooth muscle cell apoptotic process;GO:0048025 negative regulation of mRNA splicing, via spliceosome	Nuclear
Q15021	NCAPD2	GO:0010032 meiotic chromosome condensation;GO:0007076 mitotic chromosome condensation;GO:0030261 chromosome condensation	Nuclear					Q9NTZ6	RBM12		Nuclear
Q6ZVX7	NCCRP1	GO:0031146 SCF-dependent proteasomal ubiquitin-dependent protein catabolic process;GO:0030433 ubiquitin-dependent ERAD pathway;GO:0006516 glycoprotein catabolic process	Cytoplasm					Q96PK6	RBM14	GO:0046600 negative regulation of centriole replication;GO:0010826 negative regulation of centrosome duplication;GO:0046599 regulation of centriole replication	Nuclear
Q6PIU2	NCEH1	GO:0034383 low-density lipoprotein particle clearance;GO:0034381 plasma lipoprotein particle clearance;GO:0097006 regulation of plasma lipoprotein particle levels	Cytoplasm					P49756	RBM25	GO:0000381 regulation of alternative mRNA splicing, via spliceosome;GO:0000380 alternative mRNA splicing, via spliceosome;GO:0048024 regulation of mRNA splicing, via spliceosome	Nuclear
P19338	NCL	GO:1901838 positive regulation of transcription of nucleolar large rRNA by RNA polymerase I;GO:1901836 regulation of transcription of nucleolar large rRNA by RNA polymerase I;GO:0048026 positive regulation of mRNA splicing, via spliceosome	Nuclear					Q5T8P6	RBM26	GO:0046833 positive regulation of RNA export from nucleus;GO:0046831 regulation of RNA export from nucleus;GO:0032241 positive regulation of nucleobase-containing compound transport	Nuclear
Q969V3	NCLN	GO:0061635 regulation of protein complex stability;GO:0050821 protein stabilization;GO:0031647 regulation of protein stability	Cytoplasm					Q9P2N5	RBM27	GO:0046833 positive regulation of RNA export from nucleus;GO:0046831 regulation of RNA export from nucleus;GO:0032241 positive regulation of nucleobase-containing compound transport	Nuclear
Q9HCD5	NCOA5	GO:0046627 negative regulation of insulin receptor signaling pathway;GO:1900077 negative regulation of cellular response to insulin stimulus;GO:0046626 regulation of insulin receptor signaling pathway	Nuclear					P98179	RBM3	GO:0048026 positive regulation of mRNA splicing, via spliceosome;GO:0050685 positive regulation of mRNA processing;GO:0033120 positive regulation of RNA splicing	Nuclear
Q14686	NCOA6	GO:0030099 myeloid cell differentiation;GO:0006352 DNA-templated transcription, initiation;GO:0045944 positive regulation of transcription by RNA polymerase II	Nuclear					Q14498	RBM39	GO:0008380 RNA splicing;GO:0006397 mRNA processing;GO:0016071 mRNA metabolic process	Nuclear
O75376	NCOR1	GO:0045820 negative regulation of glycolytic process;GO:1903799 negative regulation of production of miRNAs involved in gene silencing by miRNA;GO:0060766 negative regulation of androgen receptor signaling pathway	Nuclear					Q9BWF3	RBM4	GO:0002192 IRES-dependent translational initiation of linear mRNA;GO:0110017 cap-independent translational initiation of linear mRNA;GO:0002190 cap-independent translational initiation	Nuclear
Q9Y618	NCOR2	GO:1903799 negative regulation of production of miRNAs involved in gene silencing by miRNA;GO:0060766 negative regulation of androgen receptor signaling pathway;GO:0060965 negative regulation of gene silencing by miRNA	Nuclear					P29558	RBMS1	GO:0006260 DNA replication;GO:0006259 DNA metabolic process;GO:0006396 RNA processing	Cytoplasm
Q92542	NCSTN	GO:0042986 positive regulation of amyloid precursor protein biosynthetic process;GO:1990926 short-term synaptic potentiation;GO:0035333 Notch receptor processing, ligand-dependent	Cytoplasm					Q15434	RBMS2	GO:0006396 RNA processing;GO:0016070 RNA metabolic process;GO:0090304 nucleic acid metabolic process	Nuclear
Q15843	NEDD8	GO:0006879 cellular iron ion homeostasis;GO:0045116 protein neddylation;GO:0055072 iron ion homeostasis	Nuclear					P38159	RBMX	GO:0048025 negative regulation of mRNA splicing, via spliceosome;GO:0048026 positive regulation of mRNA splicing, via spliceosome;GO:0006376 mRNA splice site selection	Nuclear
O94916	NFAT5	GO:1904996 positive regulation of leukocyte adhesion to vascular endothelial cell;GO:0070884 regulation of calcineurin-NFAT signaling cascade;GO:1904994 regulation of leukocyte adhesion to vascular endothelial cell	Nuclear					Q9P258	RCC2	GO:0072356 chromosome passenger complex localization to kinetochore;GO:0051895 negative regulation of focal adhesion assembly;GO:1900025 negative regulation of substrate adhesion-dependent cell spreading
Q12857	NFIA	GO:0072189 ureter development;GO:0060074 synapse maturation;GO:0019079 viral genome replication	Nuclear					Q04206	RELA	GO:0070431 nucleotide-binding oligomerization domain containing 2 signaling pathway;GO:0014040 positive regulation of Schwann cell differentiation;GO:0050862 positive regulation of T cell receptor signaling pathway	Cytoplasm
O00712	NFIB	GO:2000795 negative regulation of epithelial cell proliferation involved in lung morphogenesis;GO:2000791 negative regulation of mesenchymal cell proliferation involved in lung development;GO:0021960 anterior commissure morphogenesis	Nuclear					Q96D71	REPS1	GO:0006898 receptor-mediated endocytosis;GO:0006897 endocytosis;GO:0098657 import into cell	Cytoplasm
P08651	NFIC	GO:0042475 odontogenesis of dentin-containing tooth;GO:0042476 odontogenesis;GO:0000122 negative regulation of transcription by RNA polymerase II	Nuclear					P35249	RFC4	GO:1900264 positive regulation of DNA-directed DNA polymerase activity;GO:0032201 telomere maintenance via semi-conservative replication;GO:0070987 error-free translesion synthesis	Nuclear
P19838	NFKB1	GO:0010956 negative regulation of calcidiol 1-monooxygenase activity;GO:1900127 positive regulation of hyaluronan biosynthetic process;GO:0045083 negative regulation of interleukin-12 biosynthetic process	Nuclear					P22670	RFX1	GO:0006357 regulation of transcription by RNA polymerase II;GO:0006366 transcription by RNA polymerase II;GO:0006955 immune response	Nuclear
Q6P4R8	NFRKB	GO:0016579 protein deubiquitination;GO:0070646 protein modification by small protein removal;GO:0006310 DNA recombination	Nuclear					A6NKT7	RGPD3	GO:0006607 NLS-bearing protein import into nucleus;GO:0006606 protein import into nucleus;GO:0051170 import into nucleus	Nuclear
P23511	NFYA	GO:0010723 positive regulation of transcription from RNA polymerase II promoter in response to iron;GO:0034395 regulation of transcription from RNA polymerase II promoter in response to iron;GO:0045540 regulation of cholesterol biosynthetic process	Nuclear					P08134	RHOC	GO:0051496 positive regulation of stress fiber assembly;GO:1902766 skeletal muscle satellite cell migration;GO:0044319 wound healing, spreading of cells
Q9NQR4	NIT2	GO:0006528 asparagine metabolic process;GO:0006107 oxaloacetate metabolic process;GO:0006541 glutamine metabolic process	Cytoplasm					Q13546	RIPK1	GO:0035666 TRIF-dependent toll-like receptor signaling pathway;GO:0007256 activation of JNKK activity;GO:0070926 regulation of ATP:ADP antiporter activity	Cytoplasm
O15226	NKRF	GO:0045944 positive regulation of transcription by RNA polymerase II;GO:0045892 negative regulation of transcription, DNA-templated;GO:1903507 negative regulation of nucleic acid-templated transcription	Nuclear					Q6ZS17	RIPOR1	GO:0051683 establishment of Golgi localization;GO:0051645 Golgi localization;GO:0034067 protein localization to Golgi apparatus	Nuclear
P22392	NME2	GO:0006183 GTP biosynthetic process;GO:0018106 peptidyl-histidine phosphorylation;GO:0006228 UTP biosynthetic process						Q99496	RNF2	GO:0036353 histone H2A-K119 monoubiquitination;GO:0035518 histone H2A monoubiquitination;GO:0070317 negative regulation of G0 to G1 transition	Nuclear
P30419	NMT1	GO:1900740 positive regulation of protein insertion into mitochondrial membrane involved in apoptotic signaling pathway;GO:1900739 regulation of protein insertion into mitochondrial membrane involved in apoptotic signaling pathway;GO:1901030 positive regulation of mitochondrial outer membrane permeabilization involved in apoptotic signaling pathway	Cytoplasm					P13489	RNH1	GO:0045765 regulation of angiogenesis;GO:0001525 angiogenesis;GO:0006402 mRNA catabolic process	Nuclear
Q9Y3T9	NOC2L	GO:0002903 negative regulation of B cell apoptotic process;GO:0035067 negative regulation of histone acetylation;GO:0002902 regulation of B cell apoptotic process	Nuclear					Q15287	RNPS1	GO:0048025 negative regulation of mRNA splicing, via spliceosome;GO:0006406 mRNA export from nucleus;GO:0071427 mRNA-containing ribonucleoprotein complex export from nucleus	Nuclear
Q96MY1	NOL4L		Nuclear					P27694	RPA1	GO:0032201 telomere maintenance via semi-conservative replication;GO:0006295 nucleotide-excision repair, DNA incision, 3'-to lesion;GO:0070987 error-free translesion synthesis	Nuclear
Q14978	NOLC1	GO:0033979 box H/ACA snoRNA metabolic process;GO:0014029 neural crest formation;GO:0042306 regulation of protein import into nucleus	Nuclear					P27635	RPL10	GO:0006614 SRP-dependent cotranslational protein targeting to membrane;GO:0006613 cotranslational protein targeting to membrane;GO:1990403 embryonic brain development	Cytoplasm
Q15155	NOMO1	GO:0008150 biological_process	Cytoplasm					P62906	RPL10A	GO:0006614 SRP-dependent cotranslational protein targeting to membrane;GO:0006613 cotranslational protein targeting to membrane;GO:0000184 nuclear-transcribed mRNA catabolic process, nonsense-mediated decay	Nuclear
Q58FF8	None	None						P62913	RPL11	GO:1904667 negative regulation of ubiquitin protein ligase activity;GO:1902255 positive regulation of intrinsic apoptotic signaling pathway by p53 class mediator;GO:2000435 negative regulation of protein neddylation	Cytoplasm
Q8NHW5	None	None						P30050	RPL12	GO:0006614 SRP-dependent cotranslational protein targeting to membrane;GO:0006613 cotranslational protein targeting to membrane;GO:0000184 nuclear-transcribed mRNA catabolic process, nonsense-mediated decay	Cytoplasm
Q15233	NONO	GO:1903377 negative regulation of oxidative stress-induced neuron intrinsic apoptotic signaling pathway;GO:1903376 regulation of oxidative stress-induced neuron intrinsic apoptotic signaling pathway;GO:1902176 negative regulation of oxidative stress-induced intrinsic apoptotic signaling pathway	Nuclear					P26373	RPL13	GO:0006614 SRP-dependent cotranslational protein targeting to membrane;GO:0006613 cotranslational protein targeting to membrane;GO:0000184 nuclear-transcribed mRNA catabolic process, nonsense-mediated decay	Nuclear
P46087	NOP2	GO:0070475 rRNA base methylation;GO:0031167 rRNA methylation;GO:0000027 ribosomal large subunit assembly	Nuclear					P40429	RPL13A	GO:1901194 negative regulation of formation of translation preinitiation complex;GO:1904689 negative regulation of cytoplasmic translational initiation;GO:1901193 regulation of formation of translation preinitiation complex	Nuclear
O00567	NOP56	GO:0006364 rRNA processing;GO:0016072 rRNA metabolic process;GO:0042254 ribosome biogenesis	Nuclear					P50914	RPL14	GO:0006614 SRP-dependent cotranslational protein targeting to membrane;GO:0006613 cotranslational protein targeting to membrane;GO:0000184 nuclear-transcribed mRNA catabolic process, nonsense-mediated decay	Cytoplasm
Q9Y2X3	NOP58	GO:0048254 snoRNA localization;GO:0006364 rRNA processing;GO:0006403 RNA localization	Nuclear					P61313	RPL15	GO:0006614 SRP-dependent cotranslational protein targeting to membrane;GO:0006613 cotranslational protein targeting to membrane;GO:0000184 nuclear-transcribed mRNA catabolic process, nonsense-mediated decay
P46531	NOTCH1	GO:0003270 Notch signaling pathway involved in regulation of secondary heart field cardioblast proliferation;GO:0072144 glomerular mesangial cell development;GO:0003252 negative regulation of cell proliferation involved in heart valve morphogenesis	Nuclear					P18621	RPL17	GO:0006614 SRP-dependent cotranslational protein targeting to membrane;GO:0006613 cotranslational protein targeting to membrane;GO:0000184 nuclear-transcribed mRNA catabolic process, nonsense-mediated decay	Cytoplasm
O15118	NPC1	GO:0046718 viral entry into host cell;GO:0032367 intracellular cholesterol transport;GO:0071404 cellular response to low-density lipoprotein particle stimulus	Nuclear					Q07020	RPL18	GO:0006614 SRP-dependent cotranslational protein targeting to membrane;GO:0006613 cotranslational protein targeting to membrane;GO:0000184 nuclear-transcribed mRNA catabolic process, nonsense-mediated decay	Nuclear
P55786	NPEPPS	GO:1903955 positive regulation of protein targeting to mitochondrion;GO:1903214 regulation of protein targeting to mitochondrion;GO:1903749 positive regulation of establishment of protein localization to mitochondrion	Cytoplasm					Q02543	RPL18A	GO:0006614 SRP-dependent cotranslational protein targeting to membrane;GO:0006613 cotranslational protein targeting to membrane;GO:0000184 nuclear-transcribed mRNA catabolic process, nonsense-mediated decay	Nuclear
P06748	NPM1	GO:0060735 regulation of eIF2 alpha phosphorylation by dsRNA;GO:1902629 regulation of mRNA stability involved in cellular response to UV;GO:0000056 ribosomal small subunit export from nucleus	Nuclear					P84098	RPL19	GO:0006614 SRP-dependent cotranslational protein targeting to membrane;GO:0006613 cotranslational protein targeting to membrane;GO:0000184 nuclear-transcribed mRNA catabolic process, nonsense-mediated decay	Nuclear
O75607	NPM3	GO:0009303 rRNA transcription;GO:0098781 ncRNA transcription;GO:0006338 chromatin remodeling	Nuclear					P46778	RPL21	GO:0006614 SRP-dependent cotranslational protein targeting to membrane;GO:0006613 cotranslational protein targeting to membrane;GO:0000184 nuclear-transcribed mRNA catabolic process, nonsense-mediated decay	Nuclear
Q9Y639	NPTN	GO:0048170 positive regulation of long-term neuronal synaptic plasticity;GO:0099557 trans-synaptic signaling by trans-synaptic complex, modulating synaptic transmission;GO:1900273 positive regulation of long-term synaptic potentiation	Cytoplasm					P35268	RPL22	GO:0006614 SRP-dependent cotranslational protein targeting to membrane;GO:0006613 cotranslational protein targeting to membrane;GO:0000184 nuclear-transcribed mRNA catabolic process, nonsense-mediated decay	Nuclear
P15559	NQO1	GO:0019430 removal of superoxide radicals;GO:1904880 response to hydrogen sulfide;GO:0071451 cellular response to superoxide	Cytoplasm					P62829	RPL23	GO:0006610 ribosomal protein import into nucleus;GO:1904667 negative regulation of ubiquitin protein ligase activity;GO:0072717 cellular response to actinomycin D	Cytoplasm
P04150	NR3C1	GO:0043402 glucocorticoid mediated signaling pathway;GO:0042921 glucocorticoid receptor signaling pathway;GO:0031958 corticosteroid receptor signaling pathway	Nuclear					P62750	RPL23A	GO:0006614 SRP-dependent cotranslational protein targeting to membrane;GO:0006613 cotranslational protein targeting to membrane;GO:0000184 nuclear-transcribed mRNA catabolic process, nonsense-mediated decay
Q16656	NRF1	GO:0045944 positive regulation of transcription by RNA polymerase II;GO:0045893 positive regulation of transcription, DNA-templated;GO:0007005 mitochondrion organization	Nuclear					P83731	RPL24	GO:0006614 SRP-dependent cotranslational protein targeting to membrane;GO:1902626 assembly of large subunit precursor of preribosome;GO:0006613 cotranslational protein targeting to membrane	Cytoplasm
Q08J23	NSUN2	GO:0036416 tRNA stabilization;GO:1902371 negative regulation of tRNA catabolic process;GO:0036415 regulation of tRNA stability	Nuclear					P61254	RPL26	GO:1902167 positive regulation of intrinsic apoptotic signaling pathway in response to DNA damage by p53 class mediator;GO:1902164 positive regulation of DNA damage response, signal transduction by p53 class mediator resulting in transcription of p21 class mediator;GO:0006977 DNA damage response, signal transduction by p53 class mediator resulting in cell cycle arrest	Nuclear
Q9Y266	NUDC	GO:0006457 protein folding;GO:0051301 cell division;GO:0007049 cell cycle	Cytoplasm					P61353	RPL27	GO:1904044 response to aldosterone;GO:0006614 SRP-dependent cotranslational protein targeting to membrane;GO:0006613 cotranslational protein targeting to membrane
O43809	NUDT21	GO:2000975 positive regulation of pro-B cell differentiation;GO:1905458 positive regulation of lymphoid progenitor cell differentiation;GO:0031439 positive regulation of mRNA cleavage	Nuclear					P46776	RPL27A	GO:0006614 SRP-dependent cotranslational protein targeting to membrane;GO:0006613 cotranslational protein targeting to membrane;GO:0000184 nuclear-transcribed mRNA catabolic process, nonsense-mediated decay	Cytoplasm
Q9UKK9	NUDT5	GO:0019303 D-ribose catabolic process;GO:1990966 ATP generation from poly-ADP-D-ribose;GO:0009191 ribonucleoside diphosphate catabolic process	Nuclear					P46779	RPL28	GO:0006614 SRP-dependent cotranslational protein targeting to membrane;GO:0006613 cotranslational protein targeting to membrane;GO:0000184 nuclear-transcribed mRNA catabolic process, nonsense-mediated decay	Cytoplasm
Q7Z417	NUFIP2		Nuclear					P47914	RPL29	GO:0006614 SRP-dependent cotranslational protein targeting to membrane;GO:0006613 cotranslational protein targeting to membrane;GO:0000184 nuclear-transcribed mRNA catabolic process, nonsense-mediated decay	Nuclear
Q14980	NUMA1	GO:1902365 positive regulation of protein localization to spindle pole body;GO:1902846 positive regulation of mitotic spindle elongation;GO:1902363 regulation of protein localization to spindle pole body	Nuclear					P39023	RPL3	GO:0006614 SRP-dependent cotranslational protein targeting to membrane;GO:0006613 cotranslational protein targeting to membrane;GO:0000184 nuclear-transcribed mRNA catabolic process, nonsense-mediated decay	Nuclear
P57740	NUP107	GO:0006409 tRNA export from nucleus;GO:0006110 regulation of glycolytic process;GO:0071431 tRNA-containing ribonucleoprotein complex export from nucleus	Nuclear					P62888	RPL30	GO:1904571 positive regulation of selenocysteine incorporation;GO:1904569 regulation of selenocysteine incorporation;GO:0045901 positive regulation of translational elongation	Cytoplasm
Q8WUM0	NUP133	GO:0006409 tRNA export from nucleus;GO:0006110 regulation of glycolytic process;GO:0071431 tRNA-containing ribonucleoprotein complex export from nucleus	Nuclear					P62899	RPL31	GO:0006614 SRP-dependent cotranslational protein targeting to membrane;GO:0006613 cotranslational protein targeting to membrane;GO:0000184 nuclear-transcribed mRNA catabolic process, nonsense-mediated decay
P49790	NUP153	GO:0075732 viral penetration into host nucleus;GO:0046832 negative regulation of RNA export from nucleus;GO:1902594 multi-organism nuclear import	Nuclear					P62910	RPL32	GO:0006614 SRP-dependent cotranslational protein targeting to membrane;GO:0006613 cotranslational protein targeting to membrane;GO:0000184 nuclear-transcribed mRNA catabolic process, nonsense-mediated decay	Cytoplasm
O75694	NUP155	GO:0086014 atrial cardiac muscle cell action potential;GO:0086026 atrial cardiac muscle cell to AV node cell signaling;GO:0006409 tRNA export from nucleus	Nuclear					P49207	RPL34	GO:0006614 SRP-dependent cotranslational protein targeting to membrane;GO:0006613 cotranslational protein targeting to membrane;GO:0000184 nuclear-transcribed mRNA catabolic process, nonsense-mediated decay	Nuclear
Q12769	NUP160	GO:0006409 tRNA export from nucleus;GO:0006110 regulation of glycolytic process;GO:0071431 tRNA-containing ribonucleoprotein complex export from nucleus						P42766	RPL35	GO:0006614 SRP-dependent cotranslational protein targeting to membrane;GO:0006613 cotranslational protein targeting to membrane;GO:0000463 maturation of LSU-rRNA from tricistronic rRNA transcript (SSU-rRNA, 5.8S rRNA, LSU-rRNA)	Cytoplasm
Q5SRE5	NUP188	GO:0006409 tRNA export from nucleus;GO:0006110 regulation of glycolytic process;GO:0071431 tRNA-containing ribonucleoprotein complex export from nucleus	Nuclear					Q9Y3U8	RPL36	GO:0006614 SRP-dependent cotranslational protein targeting to membrane;GO:0006613 cotranslational protein targeting to membrane;GO:0000184 nuclear-transcribed mRNA catabolic process, nonsense-mediated decay	Cytoplasm
Q92621	NUP205	GO:0006409 tRNA export from nucleus;GO:0006110 regulation of glycolytic process;GO:0071431 tRNA-containing ribonucleoprotein complex export from nucleus						Q969Q0	RPL36AL	GO:0006412 translation;GO:0043043 peptide biosynthetic process;GO:0043604 amide biosynthetic process	Nuclear
Q8TEM1	NUP210	GO:0006409 tRNA export from nucleus;GO:0006110 regulation of glycolytic process;GO:0071431 tRNA-containing ribonucleoprotein complex export from nucleus						P61513	RPL37A	GO:0006614 SRP-dependent cotranslational protein targeting to membrane;GO:0006613 cotranslational protein targeting to membrane;GO:0000184 nuclear-transcribed mRNA catabolic process, nonsense-mediated decay	Cytoplasm
P35658	NUP214	GO:0006409 tRNA export from nucleus;GO:0006110 regulation of glycolytic process;GO:0071431 tRNA-containing ribonucleoprotein complex export from nucleus	Nuclear					P63173	RPL38	GO:0034463 90S preribosome assembly;GO:0006614 SRP-dependent cotranslational protein targeting to membrane;GO:0042474 middle ear morphogenesis	Cytoplasm
Q8NFH5	NUP35	GO:0006409 tRNA export from nucleus;GO:0006110 regulation of glycolytic process;GO:0071431 tRNA-containing ribonucleoprotein complex export from nucleus	Nuclear					P36578	RPL4	GO:0006614 SRP-dependent cotranslational protein targeting to membrane;GO:0006613 cotranslational protein targeting to membrane;GO:0000184 nuclear-transcribed mRNA catabolic process, nonsense-mediated decay	Nuclear
Q8NFH4	NUP37	GO:0006409 tRNA export from nucleus;GO:0006110 regulation of glycolytic process;GO:0071431 tRNA-containing ribonucleoprotein complex export from nucleus	Nuclear					P46777	RPL5	GO:1904667 negative regulation of ubiquitin protein ligase activity;GO:2000435 negative regulation of protein neddylation;GO:0051444 negative regulation of ubiquitin-protein transferase activity	Nuclear
O15504	NUP42	GO:0006409 tRNA export from nucleus;GO:0006110 regulation of glycolytic process;GO:0071431 tRNA-containing ribonucleoprotein complex export from nucleus	Nuclear					Q02878	RPL6	GO:0006614 SRP-dependent cotranslational protein targeting to membrane;GO:0006613 cotranslational protein targeting to membrane;GO:0000184 nuclear-transcribed mRNA catabolic process, nonsense-mediated decay	Cytoplasm
Q8NFH3	NUP43	GO:0006409 tRNA export from nucleus;GO:0006110 regulation of glycolytic process;GO:0071431 tRNA-containing ribonucleoprotein complex export from nucleus						P18124	RPL7	GO:0006614 SRP-dependent cotranslational protein targeting to membrane;GO:0006613 cotranslational protein targeting to membrane;GO:0000463 maturation of LSU-rRNA from tricistronic rRNA transcript (SSU-rRNA, 5.8S rRNA, LSU-rRNA)	Nuclear
Q9UKX7	NUP50	GO:0006409 tRNA export from nucleus;GO:0006110 regulation of glycolytic process;GO:0071431 tRNA-containing ribonucleoprotein complex export from nucleus	Nuclear					P62424	RPL7A	GO:0006614 SRP-dependent cotranslational protein targeting to membrane;GO:0006613 cotranslational protein targeting to membrane;GO:0000184 nuclear-transcribed mRNA catabolic process, nonsense-mediated decay	Nuclear
Q7Z3B4	NUP54	GO:0006409 tRNA export from nucleus;GO:0006110 regulation of glycolytic process;GO:0036228 protein localization to nuclear inner membrane	Nuclear					P62917	RPL8	GO:0006614 SRP-dependent cotranslational protein targeting to membrane;GO:0006613 cotranslational protein targeting to membrane;GO:0000184 nuclear-transcribed mRNA catabolic process, nonsense-mediated decay	Nuclear
Q9BVL2	NUP58	GO:0006409 tRNA export from nucleus;GO:0006110 regulation of glycolytic process;GO:0071431 tRNA-containing ribonucleoprotein complex export from nucleus	Cytoplasm					P32969	RPL9	GO:0006614 SRP-dependent cotranslational protein targeting to membrane;GO:0006613 cotranslational protein targeting to membrane;GO:0000184 nuclear-transcribed mRNA catabolic process, nonsense-mediated decay	Nuclear
P37198	NUP62	GO:1904781 positive regulation of protein localization to centrosome;GO:0046601 positive regulation of centriole replication;GO:1904779 regulation of protein localization to centrosome	Nuclear					P04843	RPN1	GO:0018279 protein N-linked glycosylation via asparagine;GO:0018196 peptidyl-asparagine modification;GO:0006487 protein N-linked glycosylation	Cytoplasm
Q9BW27	NUP85	GO:0006409 tRNA export from nucleus;GO:0006110 regulation of glycolytic process;GO:0071431 tRNA-containing ribonucleoprotein complex export from nucleus	Nuclear					Q9NQG5	RPRD1B	GO:0042795 snRNA transcription by RNA polymerase II;GO:0070940 dephosphorylation of RNA polymerase II C-terminal domain;GO:0009301 snRNA transcription	Nuclear
Q99567	NUP88	GO:0000056 ribosomal small subunit export from nucleus;GO:0000055 ribosomal large subunit export from nucleus;GO:0006409 tRNA export from nucleus	Nuclear					Q5VT52	RPRD2	GO:0042795 snRNA transcription by RNA polymerase II;GO:0009301 snRNA transcription;GO:0031124 mRNA 3'-end processing	Nuclear
Q8N1F7	NUP93	GO:0006409 tRNA export from nucleus;GO:0016973 poly(A)+ mRNA export from nucleus;GO:0006110 regulation of glycolytic process						P46783	RPS10	GO:0006614 SRP-dependent cotranslational protein targeting to membrane;GO:0006613 cotranslational protein targeting to membrane;GO:0000184 nuclear-transcribed mRNA catabolic process, nonsense-mediated decay	Cytoplasm
P52948	NUP98	GO:0006409 tRNA export from nucleus;GO:0006110 regulation of glycolytic process;GO:0071431 tRNA-containing ribonucleoprotein complex export from nucleus	Nuclear					P62280	RPS11	GO:0006614 SRP-dependent cotranslational protein targeting to membrane;GO:0006613 cotranslational protein targeting to membrane;GO:0000184 nuclear-transcribed mRNA catabolic process, nonsense-mediated decay	Nuclear
P61970	NUTF2	GO:0090204 protein localization to nuclear pore;GO:1904046 negative regulation of vascular endothelial growth factor production;GO:0042307 positive regulation of protein import into nucleus	Cytoplasm					P25398	RPS12	GO:0006614 SRP-dependent cotranslational protein targeting to membrane;GO:0006613 cotranslational protein targeting to membrane;GO:0000184 nuclear-transcribed mRNA catabolic process, nonsense-mediated decay	Cytoplasm
Q9UBU9	NXF1	GO:0016973 poly(A)+ mRNA export from nucleus;GO:0006406 mRNA export from nucleus;GO:0071427 mRNA-containing ribonucleoprotein complex export from nucleus	Nuclear					P62277	RPS13	GO:0006614 SRP-dependent cotranslational protein targeting to membrane;GO:0006613 cotranslational protein targeting to membrane;GO:0000184 nuclear-transcribed mRNA catabolic process, nonsense-mediated decay	Cytoplasm
O60502	OGA	GO:0006044 N-acetylglucosamine metabolic process;GO:0006516 glycoprotein catabolic process;GO:0006517 protein deglycosylation	Cytoplasm					P62263	RPS14	GO:0006614 SRP-dependent cotranslational protein targeting to membrane;GO:0006613 cotranslational protein targeting to membrane;GO:0000184 nuclear-transcribed mRNA catabolic process, nonsense-mediated decay	Cytoplasm
O15294	OGT	GO:0061087 positive regulation of histone H3-K27 methylation;GO:0061085 regulation of histone H3-K27 methylation;GO:0043982 histone H4-K8 acetylation	Nuclear					P62244	RPS15A	GO:0006614 SRP-dependent cotranslational protein targeting to membrane;GO:0006613 cotranslational protein targeting to membrane;GO:0000184 nuclear-transcribed mRNA catabolic process, nonsense-mediated decay
Q9NRP0	OSTC	GO:0018279 protein N-linked glycosylation via asparagine;GO:0018196 peptidyl-asparagine modification;GO:0006487 protein N-linked glycosylation	Nuclear					P62249	RPS16	GO:0006614 SRP-dependent cotranslational protein targeting to membrane;GO:0006613 cotranslational protein targeting to membrane;GO:0000184 nuclear-transcribed mRNA catabolic process, nonsense-mediated decay	Cytoplasm
Q92882	OSTF1	GO:0043312 neutrophil degranulation;GO:0002283 neutrophil activation involved in immune response;GO:0042119 neutrophil activation	Cytoplasm					P62269	RPS18	GO:0006614 SRP-dependent cotranslational protein targeting to membrane;GO:0006613 cotranslational protein targeting to membrane;GO:0000184 nuclear-transcribed mRNA catabolic process, nonsense-mediated decay	Cytoplasm
O95747	OXSR1	GO:0010820 positive regulation of T cell chemotaxis;GO:0038116 chemokine (C-C motif) ligand 21 signaling pathway;GO:1901017 negative regulation of potassium ion transmembrane transporter activity	Cytoplasm					P39019	RPS19	GO:0060265 positive regulation of respiratory burst involved in inflammatory response;GO:0060266 negative regulation of respiratory burst involved in inflammatory response;GO:0060264 regulation of respiratory burst involved in inflammatory response	Nuclear
Q32P28	P3H1	GO:1901874 negative regulation of post-translational protein modification;GO:1901873 regulation of post-translational protein modification;GO:0019511 peptidyl-proline hydroxylation	Nuclear					P15880	RPS2	GO:0006614 SRP-dependent cotranslational protein targeting to membrane;GO:0051443 positive regulation of ubiquitin-protein transferase activity;GO:0006613 cotranslational protein targeting to membrane	Cytoplasm
P13674	P4HA1	GO:0018401 peptidyl-proline hydroxylation to 4-hydroxy-L-proline;GO:0019471 4-hydroxyproline metabolic process;GO:0019511 peptidyl-proline hydroxylation	Cytoplasm					P60866	RPS20	GO:0006614 SRP-dependent cotranslational protein targeting to membrane;GO:0006613 cotranslational protein targeting to membrane;GO:0000184 nuclear-transcribed mRNA catabolic process, nonsense-mediated decay	Cytoplasm
P07237	P4HB	GO:0046598 positive regulation of viral entry into host cell;GO:0034378 chylomicron assembly;GO:0046596 regulation of viral entry into host cell	Cytoplasm					P63220	RPS21	GO:0000461 endonucleolytic cleavage to generate mature 3'-end of SSU-rRNA from (SSU-rRNA, 5.8S rRNA, LSU-rRNA);GO:0000447 endonucleolytic cleavage in ITS1 to separate SSU-rRNA from 5.8S rRNA and LSU-rRNA from tricistronic rRNA transcript (SSU-rRNA, 5.8S rRNA, LSU-rRNA);GO:0000479 endonucleolytic cleavage of tricistronic rRNA transcript (SSU-rRNA, 5.8S rRNA, LSU-rRNA)	Cytoplasm
Q9UQ80	PA2G4	GO:0043312 neutrophil degranulation;GO:0002283 neutrophil activation involved in immune response;GO:0042119 neutrophil activation	Cytoplasm					P62266	RPS23	GO:1990145 maintenance of translational fidelity;GO:0006614 SRP-dependent cotranslational protein targeting to membrane;GO:0006613 cotranslational protein targeting to membrane	Cytoplasm
P11940	PABPC1	GO:2000623 negative regulation of nuclear-transcribed mRNA catabolic process, nonsense-mediated decay;GO:0060213 positive regulation of nuclear-transcribed mRNA poly(A) tail shortening;GO:2000622 regulation of nuclear-transcribed mRNA catabolic process, nonsense-mediated decay	Cytoplasm					P62847	RPS24	GO:0006614 SRP-dependent cotranslational protein targeting to membrane;GO:0006613 cotranslational protein targeting to membrane;GO:0000184 nuclear-transcribed mRNA catabolic process, nonsense-mediated decay	Nuclear
Q13310	PABPC4	GO:0043488 regulation of mRNA stability;GO:0061515 myeloid cell development;GO:0061013 regulation of mRNA catabolic process	Cytoplasm					P62851	RPS25	GO:0006614 SRP-dependent cotranslational protein targeting to membrane;GO:0006613 cotranslational protein targeting to membrane;GO:0000184 nuclear-transcribed mRNA catabolic process, nonsense-mediated decay	Cytoplasm
Q86U42	PABPN1	GO:0046778 modification by virus of host mRNA processing;GO:0039656 modulation by virus of host gene expression;GO:1904247 positive regulation of polynucleotide adenylyltransferase activity						P62854	RPS26	GO:0006614 SRP-dependent cotranslational protein targeting to membrane;GO:0006613 cotranslational protein targeting to membrane;GO:0000184 nuclear-transcribed mRNA catabolic process, nonsense-mediated decay	Nuclear
Q9UNF0	PACSIN2	GO:0070836 caveola assembly;GO:0044854 plasma membrane raft assembly;GO:0001765 membrane raft assembly	Plasma membrane					P42677	RPS27	GO:0006614 SRP-dependent cotranslational protein targeting to membrane;GO:0006613 cotranslational protein targeting to membrane;GO:0000184 nuclear-transcribed mRNA catabolic process, nonsense-mediated decay	Nuclear
P68402	PAFAH1B2	GO:0043312 neutrophil degranulation;GO:0016239 positive regulation of macroautophagy;GO:0002283 neutrophil activation involved in immune response	Nuclear					P62979	RPS27A	GO:0035666 TRIF-dependent toll-like receptor signaling pathway;GO:0070423 nucleotide-binding oligomerization domain containing signaling pathway;GO:0002756 MyD88-independent toll-like receptor signaling pathway	Nuclear
P22234	PAICS	GO:0006189 'de novo' IMP biosynthetic process;GO:0006188 IMP biosynthetic process;GO:0046040 IMP metabolic process	Cytoplasm					P62273	RPS29	GO:0006614 SRP-dependent cotranslational protein targeting to membrane;GO:0006613 cotranslational protein targeting to membrane;GO:0000184 nuclear-transcribed mRNA catabolic process, nonsense-mediated decay	Cytoplasm
Q8WX93	PALLD	GO:0003334 keratinocyte development;GO:0070593 dendrite self-avoidance;GO:0003382 epithelial cell morphogenesis	Cytoplasm					P23396	RPS3	GO:2001272 positive regulation of cysteine-type endopeptidase activity involved in execution phase of apoptosis;GO:0050862 positive regulation of T cell receptor signaling pathway;GO:1905053 positive regulation of base-excision repair	Cytoplasm
P51003	PAPOLA	GO:0031440 regulation of mRNA 3'-end processing;GO:0006369 termination of RNA polymerase II transcription;GO:0006378 mRNA polyadenylation	Nuclear					P61247	RPS3A	GO:0006614 SRP-dependent cotranslational protein targeting to membrane;GO:0006613 cotranslational protein targeting to membrane;GO:0000184 nuclear-transcribed mRNA catabolic process, nonsense-mediated decay	Nuclear
O43252	PAPSS1	GO:0050428 3'-phosphoadenosine 5'-phosphosulfate biosynthetic process;GO:0034036 purine ribonucleoside bisphosphate biosynthetic process;GO:0050427 3'-phosphoadenosine 5'-phosphosulfate metabolic process	Nuclear					P62701	RPS4X	GO:0006614 SRP-dependent cotranslational protein targeting to membrane;GO:0006613 cotranslational protein targeting to membrane;GO:0000184 nuclear-transcribed mRNA catabolic process, nonsense-mediated decay
P09874	PARP1	GO:1903518 positive regulation of single strand break repair;GO:0033148 positive regulation of intracellular estrogen receptor signaling pathway;GO:1904762 positive regulation of myofibroblast differentiation	Nuclear					P46782	RPS5	GO:0006614 SRP-dependent cotranslational protein targeting to membrane;GO:0006613 cotranslational protein targeting to membrane;GO:0000184 nuclear-transcribed mRNA catabolic process, nonsense-mediated decay	Cytoplasm
P11498	PC	GO:0044791 positive regulation by host of viral release from host cell;GO:0044789 modulation by host of viral release from host cell;GO:1902188 positive regulation of viral release from host cell	Cytoplasm					P62753	RPS6	GO:0006614 SRP-dependent cotranslational protein targeting to membrane;GO:0006613 cotranslational protein targeting to membrane;GO:0000184 nuclear-transcribed mRNA catabolic process, nonsense-mediated decay	Cytoplasm
Q15365	PCBP1	GO:0039694 viral RNA genome replication;GO:0019079 viral genome replication;GO:0019058 viral life cycle	Nuclear					P62081	RPS7	GO:1904667 negative regulation of ubiquitin protein ligase activity;GO:1902255 positive regulation of intrinsic apoptotic signaling pathway by p53 class mediator;GO:0051444 negative regulation of ubiquitin-protein transferase activity	Cytoplasm
Q15366	PCBP2	GO:0075522 IRES-dependent viral translational initiation;GO:0019081 viral translation;GO:0050687 negative regulation of defense response to virus	Nuclear					P62241	RPS8	GO:0006614 SRP-dependent cotranslational protein targeting to membrane;GO:0006613 cotranslational protein targeting to membrane;GO:0000184 nuclear-transcribed mRNA catabolic process, nonsense-mediated decay	Cytoplasm
Q5JVF3	PCID2	GO:0090267 positive regulation of mitotic cell cycle spindle assembly checkpoint;GO:0090266 regulation of mitotic cell cycle spindle assembly checkpoint;GO:1903504 regulation of mitotic spindle checkpoint	Nuclear					P46781	RPS9	GO:0045903 positive regulation of translational fidelity;GO:0006614 SRP-dependent cotranslational protein targeting to membrane;GO:0006613 cotranslational protein targeting to membrane
P22061	PCMT1	GO:0030091 protein repair;GO:0006479 protein methylation;GO:0008213 protein alkylation	Cytoplasm					P08865	RPSA	GO:0046718 viral entry into host cell;GO:0006614 SRP-dependent cotranslational protein targeting to membrane;GO:0030260 entry into host cell	Cytoplasm
P12004	PCNA	GO:0006977 DNA damage response, signal transduction by p53 class mediator resulting in cell cycle arrest;GO:1902990 mitotic telomere maintenance via semi-conservative replication;GO:0072431 signal transduction involved in mitotic G1 DNA damage checkpoint	Nuclear					Q9P2E9	RRBP1	GO:0001649 osteoblast differentiation;GO:0001503 ossification;GO:0006412 translation	Cytoplasm
Q13442	PDAP1	GO:0043312 neutrophil degranulation;GO:0002283 neutrophil activation involved in immune response;GO:0042119 neutrophil activation	Cytoplasm					Q9Y3I0	RTCB	GO:0000971 tRNA exon ligation utilizing 2',3' cyclic phosphate of 5'-exon as source of linkage phosphate;GO:0000968 tRNA exon ligation;GO:0000378 RNA exon ligation	Nuclear
O14737	PDCD5	GO:1903638 positive regulation of protein import into mitochondrial outer membrane;GO:1903636 regulation of protein import into mitochondrial outer membrane;GO:1903645 negative regulation of chaperone-mediated protein folding	Nuclear					Q9Y224	RTRAF	GO:0006388 tRNA splicing, via endonucleolytic cleavage and ligation;GO:0000394 RNA splicing, via endonucleolytic cleavage and ligation;GO:0006469 negative regulation of protein kinase activity	Nuclear
O75340	PDCD6	GO:1902527 positive regulation of protein monoubiquitination;GO:0036324 vascular endothelial growth factor receptor-2 signaling pathway;GO:1902525 regulation of protein monoubiquitination	Cytoplasm					Q01196	RUNX1	GO:0043378 positive regulation of CD8-positive, alpha-beta T cell differentiation;GO:0043376 regulation of CD8-positive, alpha-beta T cell differentiation;GO:0043371 negative regulation of CD4-positive, alpha-beta T cell differentiation	Nuclear
Q8WUM4	PDCD6IP	GO:1903553 positive regulation of extracellular exosome assembly;GO:0039702 viral budding via host ESCRT complex;GO:1903551 regulation of extracellular exosome assembly	Cytoplasm					Q9Y265	RUVBL1	GO:1904874 positive regulation of telomerase RNA localization to Cajal body;GO:1904872 regulation of telomerase RNA localization to Cajal body;GO:0034080 CENP-A containing nucleosome assembly	Nuclear
P30101	PDIA3	GO:0002479 antigen processing and presentation of exogenous peptide antigen via MHC class I, TAP-dependent;GO:0042590 antigen processing and presentation of exogenous peptide antigen via MHC class I;GO:2001238 positive regulation of extrinsic apoptotic signaling pathway	Cytoplasm					Q9Y230	RUVBL2	GO:1904874 positive regulation of telomerase RNA localization to Cajal body;GO:0071899 negative regulation of estrogen receptor binding;GO:1904872 regulation of telomerase RNA localization to Cajal body	Nuclear
P13667	PDIA4	GO:0061077 chaperone-mediated protein folding;GO:0045454 cell redox homeostasis;GO:0009306 protein secretion	Cytoplasm					P60903	S100A10	GO:0051894 positive regulation of focal adhesion assembly;GO:0051496 positive regulation of stress fiber assembly;GO:0051492 regulation of stress fiber assembly	Cytoplasm
Q15084	PDIA6	GO:0036498 IRE1-mediated unfolded protein response;GO:0030968 endoplasmic reticulum unfolded protein response;GO:0034620 cellular response to unfolded protein	Cytoplasm					P31949	S100A11	GO:0014911 positive regulation of smooth muscle cell migration;GO:0043312 neutrophil degranulation;GO:0014910 regulation of smooth muscle cell migration
O00151	PDLIM1	GO:0001666 response to hypoxia;GO:0036293 response to decreased oxygen levels;GO:0070482 response to oxygen levels	Plasma membrane					P06703	S100A6	GO:0048146 positive regulation of fibroblast proliferation;GO:0048145 regulation of fibroblast proliferation;GO:0007409 axonogenesis	Cytoplasm
Q96HC4	PDLIM5	GO:0061001 regulation of dendritic spine morphogenesis;GO:0061049 cell growth involved in cardiac muscle cell development;GO:0060997 dendritic spine morphogenesis	Nuclear					Q15424	SAFB	GO:0030520 intracellular estrogen receptor signaling pathway;GO:0030518 intracellular steroid hormone receptor signaling pathway;GO:0043401 steroid hormone mediated signaling pathway	Nuclear
Q9NR12	PDLIM7	GO:0045669 positive regulation of osteoblast differentiation;GO:0007411 axon guidance;GO:0045778 positive regulation of ossification	Cytoplasm					Q9H0E3	SAP130	GO:0000122 negative regulation of transcription by RNA polymerase II;GO:0045892 negative regulation of transcription, DNA-templated;GO:1903507 negative regulation of nucleic acid-templated transcription	Nuclear
Q29RF7	PDS5A	GO:0007064 mitotic sister chromatid cohesion;GO:0008156 negative regulation of DNA replication;GO:0007062 sister chromatid cohesion	Nuclear					Q9UHR5	SAP30BP	GO:0010942 positive regulation of cell death;GO:0006915 apoptotic process;GO:0010941 regulation of cell death	Nuclear
P30086	PEBP1	GO:0043409 negative regulation of MAPK cascade;GO:0010951 negative regulation of endopeptidase activity;GO:0010466 negative regulation of peptidase activity	Plasma membrane					P82979	SARNP	GO:0006406 mRNA export from nucleus;GO:0071427 mRNA-containing ribonucleoprotein complex export from nucleus;GO:0071426 ribonucleoprotein complex export from nucleus	Nuclear
Q86TG7	PEG10	GO:0030512 negative regulation of transforming growth factor beta receptor signaling pathway;GO:1903845 negative regulation of cellular response to transforming growth factor beta stimulus;GO:0017015 regulation of transforming growth factor beta receptor signaling pathway	Nuclear					P49591	SARS1	GO:0006434 seryl-tRNA aminoacylation;GO:1904046 negative regulation of vascular endothelial growth factor production;GO:0016259 selenocysteine metabolic process	Cytoplasm
O00541	PES1	GO:0007000 nucleolus organization;GO:0000463 maturation of LSU-rRNA from tricistronic rRNA transcript (SSU-rRNA, 5.8S rRNA, LSU-rRNA);GO:0000466 maturation of 5.8S rRNA from tricistronic rRNA transcript (SSU-rRNA, 5.8S rRNA, LSU-rRNA)	Nuclear					Q15020	SART3	GO:1903586 positive regulation of histone deubiquitination;GO:1903584 regulation of histone deubiquitination;GO:1903003 positive regulation of protein deubiquitination
O60925	PFDN1	GO:0006457 protein folding;GO:0006355 regulation of transcription, DNA-templated;GO:1903506 regulation of nucleic acid-templated transcription	Nuclear					Q6UVJ0	SASS6	GO:0007099 centriole replication;GO:0051298 centrosome duplication;GO:0098534 centriole assembly	Cytoplasm
Q9UHV9	PFDN2	GO:0051495 positive regulation of cytoskeleton organization;GO:0006457 protein folding;GO:0051493 regulation of cytoskeleton organization	Cytoplasm					Q9Y3A5	SBDS	GO:0001833 inner cell mass cell proliferation;GO:0042256 mature ribosome assembly;GO:0048539 bone marrow development	Nuclear
Q99471	PFDN5	GO:0090090 negative regulation of canonical Wnt signaling pathway;GO:0060041 retina development in camera-type eye;GO:0030178 negative regulation of Wnt signaling pathway						A3KN83	SBNO1	GO:0006355 regulation of transcription, DNA-templated;GO:1903506 regulation of nucleic acid-templated transcription;GO:0006351 transcription, DNA-templated	Nuclear
O15212	PFDN6	GO:0051131 chaperone-mediated protein complex assembly;GO:0006457 protein folding;GO:0034622 cellular protein-containing complex assembly	Nuclear					Q99590	SCAF11	GO:0000245 spliceosomal complex assembly;GO:0000398 mRNA splicing, via spliceosome;GO:0000377 RNA splicing, via transesterification reactions with bulged adenosine as nucleophile	Nuclear
P17858	PFKL	GO:0061621 canonical glycolysis;GO:0061620 glycolytic process through glucose-6-phosphate;GO:0061615 glycolytic process through fructose-6-phosphate	Nuclear					Q9UPN6	SCAF8	GO:2000805 negative regulation of termination of RNA polymerase II transcription, poly(A)-coupled;GO:0120191 negative regulation of termination of RNA polymerase II transcription;GO:2000804 regulation of termination of RNA polymerase II transcription, poly(A)-coupled	Nuclear
Q01813	PFKP	GO:0061621 canonical glycolysis;GO:0061620 glycolytic process through glucose-6-phosphate;GO:0061615 glycolytic process through fructose-6-phosphate	Cytoplasm					Q14160	SCRIB	GO:0039563 suppression by virus of host STAT1 activity;GO:0039564 suppression by virus of host STAT2 activity;GO:0030683 evasion or tolerance by virus of host immune response	Cytoplasm
P07737	PFN1	GO:0051497 negative regulation of stress fiber assembly;GO:1900029 positive regulation of ruffle assembly;GO:0001843 neural tube closure	Cytoplasm					Q6P3W7	SCYL2	GO:2000286 receptor internalization involved in canonical Wnt signaling pathway;GO:2000370 positive regulation of clathrin-dependent endocytosis;GO:0002092 positive regulation of receptor internalization
P35080	PFN2	GO:1900028 negative regulation of ruffle assembly;GO:0051496 positive regulation of stress fiber assembly;GO:0098885 modification of postsynaptic actin cytoskeleton						P55735	SEC13	GO:0006409 tRNA export from nucleus;GO:0006110 regulation of glycolytic process;GO:0071431 tRNA-containing ribonucleoprotein complex export from nucleus	Nuclear
P18669	PGAM1	GO:0061621 canonical glycolysis;GO:0061620 glycolytic process through glucose-6-phosphate;GO:0043456 regulation of pentose-phosphate shunt	Nuclear					O15027	SEC16A	GO:0043000 Golgi to plasma membrane CFTR protein transport;GO:0070863 positive regulation of protein exit from endoplasmic reticulum;GO:0048208 COPII vesicle coating	Cytoplasm
P52209	PGD	GO:0046177 D-gluconate catabolic process;GO:0009051 pentose-phosphate shunt, oxidative branch;GO:0046176 aldonic acid catabolic process	Cytoplasm					Q15436	SEC23A	GO:0048208 COPII vesicle coating;GO:0090110 cargo loading into COPII-coated vesicle;GO:0048207 vesicle targeting, rough ER to cis-Golgi	Nuclear
P00558	PGK1	GO:0061621 canonical glycolysis;GO:0061620 glycolytic process through glucose-6-phosphate;GO:1903862 positive regulation of oxidative phosphorylation						Q9Y6Y8	SEC23IP	GO:0048208 COPII vesicle coating;GO:0048207 vesicle targeting, rough ER to cis-Golgi;GO:0048199 vesicle targeting, to, from or within Golgi	Cytoplasm
O00264	PGRMC1	GO:0043312 neutrophil degranulation;GO:0002283 neutrophil activation involved in immune response;GO:0042119 neutrophil activation	Nuclear					O95486	SEC24A	GO:0045714 regulation of low-density lipoprotein particle receptor biosynthetic process;GO:0048208 COPII vesicle coating;GO:0090110 cargo loading into COPII-coated vesicle	Nuclear
O15173	PGRMC2	GO:0043401 steroid hormone mediated signaling pathway;GO:0071383 cellular response to steroid hormone stimulus;GO:0009755 hormone-mediated signaling pathway	Nuclear					O95487	SEC24B	GO:0090178 regulation of establishment of planar polarity involved in neural tube closure;GO:1901301 regulation of cargo loading into COPII-coated vesicle;GO:0060088 auditory receptor cell stereocilium organization	Nuclear
Q8IZ21	PHACTR4	GO:0061386 closure of optic fissure;GO:0002072 optic cup morphogenesis involved in camera-type eye development;GO:2001045 negative regulation of integrin-mediated signaling pathway	Cytoplasm					P53992	SEC24C	GO:0048208 COPII vesicle coating;GO:0090110 cargo loading into COPII-coated vesicle;GO:0048207 vesicle targeting, rough ER to cis-Golgi	Cytoplasm
P35232	PHB	GO:2000323 negative regulation of glucocorticoid receptor signaling pathway;GO:2000322 regulation of glucocorticoid receptor signaling pathway;GO:0060766 negative regulation of androgen receptor signaling pathway	Cytoplasm					O94855	SEC24D	GO:0048208 COPII vesicle coating;GO:0090110 cargo loading into COPII-coated vesicle;GO:0048207 vesicle targeting, rough ER to cis-Golgi	Cytoplasm
Q99623	PHB2	GO:0060762 regulation of branching involved in mammary gland duct morphogenesis;GO:0060744 mammary gland branching involved in thelarche;GO:0033600 negative regulation of mammary gland epithelial cell proliferation	Cytoplasm					O94979	SEC31A	GO:0048208 COPII vesicle coating;GO:0090110 cargo loading into COPII-coated vesicle;GO:0048207 vesicle targeting, rough ER to cis-Golgi	Cytoplasm
P78364	PHC1	GO:0070317 negative regulation of G0 to G1 transition;GO:0070316 regulation of G0 to G1 transition;GO:0045023 G0 to G1 transition	Nuclear					P61619	SEC61A1	GO:0006616 SRP-dependent cotranslational protein targeting to membrane, translocation;GO:0031204 posttranslational protein targeting to membrane, translocation;GO:0039019 pronephric nephron development	Cytoplasm
Q8NDX5	PHC3	GO:0070317 negative regulation of G0 to G1 transition;GO:0070316 regulation of G0 to G1 transition;GO:0045023 G0 to G1 transition	Nuclear					P60468	SEC61B	GO:0006616 SRP-dependent cotranslational protein targeting to membrane, translocation;GO:0031204 posttranslational protein targeting to membrane, translocation;GO:0006620 posttranslational protein targeting to endoplasmic reticulum membrane	Cytoplasm
Q96BD5	PHF21A	GO:0007596 blood coagulation;GO:0007599 hemostasis;GO:0000122 negative regulation of transcription by RNA polymerase II						Q96EE3	SEH1L	GO:0006409 tRNA export from nucleus;GO:0006110 regulation of glycolytic process;GO:0071431 tRNA-containing ribonucleoprotein complex export from nucleus
Q7RTV0	PHF5A	GO:0000398 mRNA splicing, via spliceosome;GO:0000377 RNA splicing, via transesterification reactions with bulged adenosine as nucleophile;GO:0048863 stem cell differentiation	Nuclear					O95025	SEMA3D	GO:0048843 negative regulation of axon extension involved in axon guidance;GO:0048841 regulation of axon extension involved in axon guidance;GO:1902668 negative regulation of axon guidance	Cytoplasm
O43175	PHGDH	GO:0006564 L-serine biosynthetic process;GO:0019530 taurine metabolic process;GO:0006566 threonine metabolic process	Nuclear					Q9P0V9	SEPTIN10	GO:0061640 cytoskeleton-dependent cytokinesis;GO:0000910 cytokinesis;GO:0051301 cell division	Cytoplasm
O75928	PIAS2	GO:0060766 negative regulation of androgen receptor signaling pathway;GO:0060765 regulation of androgen receptor signaling pathway;GO:0033144 negative regulation of intracellular steroid hormone receptor signaling pathway	Nuclear					Q15019	SEPTIN2	GO:0061640 cytoskeleton-dependent cytokinesis;GO:0007283 spermatogenesis;GO:0007224 smoothened signaling pathway	Cytoplasm
Q13492	PICALM	GO:1902963 negative regulation of metalloendopeptidase activity involved in amyloid precursor protein catabolic process;GO:1902962 regulation of metalloendopeptidase activity involved in amyloid precursor protein catabolic process;GO:1904684 negative regulation of metalloendopeptidase activity	Cytoplasm					Q16181	SEPTIN7	GO:1902857 positive regulation of non-motile cilium assembly;GO:1902855 regulation of non-motile cilium assembly;GO:0016476 regulation of embryonic cell shape	Nuclear
Q13526	PIN1	GO:0061051 positive regulation of cell growth involved in cardiac muscle cell development;GO:0061050 regulation of cell growth involved in cardiac muscle cell development;GO:1902430 negative regulation of amyloid-beta formation	Nuclear					Q9UHD8	SEPTIN9	GO:1902857 positive regulation of non-motile cilium assembly;GO:1902855 regulation of non-motile cilium assembly;GO:0045724 positive regulation of cilium assembly	Cytoplasm
P78337	PITX1	GO:0014707 branchiomeric skeletal muscle development;GO:0048625 myoblast fate commitment;GO:0035116 embryonic hindlimb morphogenesis	Nuclear					Q8NC51	SERBP1	GO:0030578 PML body organization;GO:0030575 nuclear body organization;GO:0043488 regulation of mRNA stability	Cytoplasm
P14618	PKM	GO:0061621 canonical glycolysis;GO:0061620 glycolytic process through glucose-6-phosphate;GO:0061615 glycolytic process through fructose-6-phosphate	Cytoplasm					P50454	SERPINH1	GO:0003433 chondrocyte development involved in endochondral bone morphogenesis;GO:0003413 chondrocyte differentiation involved in endochondral bone morphogenesis;GO:0060351 cartilage development involved in endochondral bone morphogenesis	Cytoplasm
Q15149	PLEC	GO:0031581 hemidesmosome assembly;GO:0045104 intermediate filament cytoskeleton organization;GO:0007044 cell-substrate junction assembly	Cytoplasm					O15047	SETD1A	GO:0044648 histone H3-K4 dimethylation;GO:0097692 histone H3-K4 monomethylation;GO:0080182 histone H3-K4 trimethylation	Nuclear
Q96Q06	PLIN4		Cytoplasm					Q15637	SF1	GO:0000389 mRNA 3'-splice site recognition;GO:0033327 Leydig cell differentiation;GO:0006376 mRNA splice site selection	Nuclear
Q02809	PLOD1	GO:0017185 peptidyl-lysine hydroxylation;GO:0006493 protein O-linked glycosylation;GO:0018126 protein hydroxylation	Nuclear					Q15459	SF3A1	GO:0000389 mRNA 3'-splice site recognition;GO:1903241 U2-type prespliceosome assembly;GO:0006376 mRNA splice site selection	Nuclear
O00469	PLOD2	GO:0046947 hydroxylysine biosynthetic process;GO:0046946 hydroxylysine metabolic process;GO:0017185 peptidyl-lysine hydroxylation	Nuclear					Q12874	SF3A3	GO:0000389 mRNA 3'-splice site recognition;GO:1903241 U2-type prespliceosome assembly;GO:0006376 mRNA splice site selection	Nuclear
O60568	PLOD3	GO:0046947 hydroxylysine biosynthetic process;GO:0046946 hydroxylysine metabolic process;GO:0001886 endothelial cell morphogenesis						O75533	SF3B1	GO:0000245 spliceosomal complex assembly;GO:0045815 positive regulation of gene expression, epigenetic;GO:0000398 mRNA splicing, via spliceosome	Nuclear
Q04941	PLP2	GO:0019221 cytokine-mediated signaling pathway;GO:0006935 chemotaxis;GO:0071345 cellular response to cytokine stimulus						Q13435	SF3B2	GO:0000398 mRNA splicing, via spliceosome;GO:0000377 RNA splicing, via transesterification reactions with bulged adenosine as nucleophile;GO:0016032 viral process	Nuclear
P13797	PLS3	GO:0051639 actin filament network formation;GO:0051017 actin filament bundle assembly;GO:0061572 actin filament bundle organization	Cytoplasm					Q15393	SF3B3	GO:0042177 negative regulation of protein catabolic process;GO:0000398 mRNA splicing, via spliceosome;GO:0000377 RNA splicing, via transesterification reactions with bulged adenosine as nucleophile	Nuclear
P29590	PML	GO:1902187 negative regulation of viral release from host cell;GO:0006977 DNA damage response, signal transduction by p53 class mediator resulting in cell cycle arrest;GO:0050713 negative regulation of interleukin-1 beta secretion	Nuclear					P31947	SFN	GO:1900740 positive regulation of protein insertion into mitochondrial membrane involved in apoptotic signaling pathway;GO:1900739 regulation of protein insertion into mitochondrial membrane involved in apoptotic signaling pathway;GO:1901030 positive regulation of mitochondrial outer membrane permeabilization involved in apoptotic signaling pathway	Cytoplasm
Q9H307	PNN	GO:0000398 mRNA splicing, via spliceosome;GO:0000377 RNA splicing, via transesterification reactions with bulged adenosine as nucleophile;GO:0000375 RNA splicing, via transesterification reactions	Nuclear					P23246	SFPQ	GO:0098963 dendritic transport of messenger ribonucleoprotein complex;GO:0098961 dendritic transport of ribonucleoprotein complex;GO:1902177 positive regulation of oxidative stress-induced intrinsic apoptotic signaling pathway	Nuclear
O00592	PODXL	GO:0072015 glomerular visceral epithelial cell development;GO:0072310 glomerular epithelial cell development;GO:0072112 glomerular visceral epithelial cell differentiation	Plasma membrane					Q9NR46	SH3GLB2		Nuclear
Q7Z3K3	POGZ	GO:0051382 kinetochore assembly;GO:0007064 mitotic sister chromatid cohesion;GO:0034508 centromere complex assembly	Nuclear					Q7Z6J0	SH3RF1	GO:2000564 regulation of CD8-positive, alpha-beta T cell proliferation;GO:0035740 CD8-positive, alpha-beta T cell proliferation;GO:0043370 regulation of CD4-positive, alpha-beta T cell differentiation	Cytoplasm
Q9BY77	POLDIP3	GO:0016973 poly(A)+ mRNA export from nucleus;GO:0006406 mRNA export from nucleus;GO:0071427 mRNA-containing ribonucleoprotein complex export from nucleus	Nuclear					Q96ST3	SIN3A	GO:1901675 negative regulation of histone H3-K27 acetylation;GO:1901674 regulation of histone H3-K27 acetylation;GO:0043974 histone H3-K27 acetylation	Nuclear
P30876	POLR2B	GO:0050434 positive regulation of viral transcription;GO:0046782 regulation of viral transcription;GO:0006370 7-methylguanosine mRNA capping	Nuclear					Q9UIU6	SIX4	GO:0072107 positive regulation of ureteric bud formation;GO:0072095 regulation of branch elongation involved in ureteric bud branching;GO:0072106 regulation of ureteric bud formation	Nuclear
Q96HA1	POM121	GO:0006409 tRNA export from nucleus;GO:0006110 regulation of glycolytic process;GO:0071431 tRNA-containing ribonucleoprotein complex export from nucleus	Nuclear					P05141	SLC25A5	GO:1901029 negative regulation of mitochondrial outer membrane permeabilization involved in apoptotic signaling pathway;GO:1901028 regulation of mitochondrial outer membrane permeabilization involved in apoptotic signaling pathway;GO:0015866 ADP transport	Cytoplasm
A8CG34	POM121C	GO:0006409 tRNA export from nucleus;GO:0006110 regulation of glycolytic process;GO:0071431 tRNA-containing ribonucleoprotein complex export from nucleus	Nuclear					Q96QD8	SLC38A2	GO:0031460 glycine betaine transport;GO:1903841 cellular response to arsenite(3-);GO:0015825 L-serine transport	Cytoplasm
Q15165	PON2	GO:0019372 lipoxygenase pathway;GO:0006690 icosanoid metabolic process;GO:1901568 fatty acid derivative metabolic process						P08195	SLC3A2	GO:1903801 L-leucine import across plasma membrane;GO:0098713 leucine import across plasma membrane;GO:0015827 tryptophan transport	Nuclear
Q99575	POP1	GO:0001682 tRNA 5'-leader removal;GO:0016078 tRNA catabolic process;GO:0099116 tRNA 5'-end processing	Nuclear					Q13485	SMAD4	GO:1905305 negative regulation of cardiac myofibril assembly;GO:0003251 positive regulation of cell proliferation involved in heart valve morphogenesis;GO:0033686 positive regulation of luteinizing hormone secretion	Nuclear
P16435	POR	GO:0003420 regulation of growth plate cartilage chondrocyte proliferation;GO:0003419 growth plate cartilage chondrocyte proliferation;GO:0045542 positive regulation of cholesterol biosynthetic process	Nuclear					Q8IYB5	SMAP1	GO:0045648 positive regulation of erythrocyte differentiation;GO:2000369 regulation of clathrin-dependent endocytosis;GO:0045646 regulation of erythrocyte differentiation	Nuclear
P14859	POU2F1	GO:0042795 snRNA transcription by RNA polymerase II;GO:0009301 snRNA transcription;GO:0098781 ncRNA transcription	Nuclear					P51532	SMARCA4	GO:1902661 positive regulation of glucose mediated signaling pathway;GO:1902659 regulation of glucose mediated signaling pathway;GO:0060766 negative regulation of androgen receptor signaling pathway	Nuclear
Q15181	PPA1	GO:0071344 diphosphate metabolic process;GO:0006418 tRNA aminoacylation for protein translation;GO:0043039 tRNA aminoacylation	Cytoplasm					O60264	SMARCA5	GO:0034080 CENP-A containing nucleosome assembly;GO:0000183 chromatin silencing at rDNA;GO:0006336 DNA replication-independent nucleosome assembly	Nuclear
P62937	PPIA	GO:0019064 fusion of virus membrane with host plasma membrane;GO:0039663 membrane fusion involved in viral entry into host cell;GO:0019061 uncoating of virus						Q92922	SMARCC1	GO:0032435 negative regulation of proteasomal ubiquitin-dependent protein catabolic process;GO:2000059 negative regulation of ubiquitin-dependent protein catabolic process;GO:1901799 negative regulation of proteasomal protein catabolic process	Nuclear
P23284	PPIB	GO:0044829 positive regulation by host of viral genome replication;GO:0044827 modulation by host of viral genome replication;GO:0044794 positive regulation by host of viral process	Nuclear					Q8TAQ2	SMARCC2	GO:0006337 nucleosome disassembly;GO:0031498 chromatin disassembly;GO:0032986 protein-DNA complex disassembly	Nuclear
Q08752	PPID	GO:0071492 cellular response to UV-A;GO:0019076 viral release from host cell;GO:0045070 positive regulation of viral genome replication	Nuclear					Q92925	SMARCD2	GO:0006337 nucleosome disassembly;GO:0031498 chromatin disassembly;GO:0032986 protein-DNA complex disassembly	Nuclear
O15355	PPM1G	GO:0035970 peptidyl-threonine dephosphorylation;GO:0007050 cell cycle arrest;GO:0006470 protein dephosphorylation	Nuclear					Q969G3	SMARCE1	GO:0006337 nucleosome disassembly;GO:0031498 chromatin disassembly;GO:0032986 protein-DNA complex disassembly	Nuclear
Q9Y570	PPME1	GO:0032515 negative regulation of phosphoprotein phosphatase activity;GO:0035308 negative regulation of protein dephosphorylation;GO:0010923 negative regulation of phosphatase activity	Nuclear					Q14683	SMC1A	GO:0072423 response to DNA damage checkpoint signaling;GO:1901673 regulation of mitotic spindle assembly;GO:0072402 response to DNA integrity checkpoint signaling	Nuclear
P62136	PPP1CA	GO:0036496 regulation of translational initiation by eIF2 alpha dephosphorylation;GO:0005981 regulation of glycogen catabolic process;GO:2001241 positive regulation of extrinsic apoptotic signaling pathway in absence of ligand	Nuclear					Q2TAY7	SMU1	GO:0000381 regulation of alternative mRNA splicing, via spliceosome;GO:0000380 alternative mRNA splicing, via spliceosome;GO:0048024 regulation of mRNA splicing, via spliceosome	Cytoplasm
P62140	PPP1CB	GO:0005981 regulation of glycogen catabolic process;GO:0005979 regulation of glycogen biosynthetic process;GO:0005980 glycogen catabolic process	Nuclear					Q7KZF4	SND1	GO:0010587 miRNA catabolic process;GO:0034661 ncRNA catabolic process;GO:0010586 miRNA metabolic process	Cytoplasm
P36873	PPP1CC	GO:0060252 positive regulation of glial cell proliferation;GO:0043153 entrainment of circadian clock by photoperiod;GO:0060251 regulation of glial cell proliferation						O75643	SNRNP200	GO:0000354 cis assembly of pre-catalytic spliceosome;GO:0000388 spliceosome conformational change to release U4 (or U4atac) and U1 (or U11);GO:0000393 spliceosomal conformational changes to generate catalytic conformation	Nuclear
O14974	PPP1R12A	GO:0035508 positive regulation of myosin-light-chain-phosphatase activity;GO:1903140 regulation of establishment of endothelial barrier;GO:0035507 regulation of myosin-light-chain-phosphatase activity	Cytoplasm					P08621	SNRNP70	GO:1904715 negative regulation of chaperone-mediated autophagy;GO:0061084 negative regulation of protein refolding;GO:1904714 regulation of chaperone-mediated autophagy	Nuclear
P30153	PPP2R1A	GO:1903538 regulation of meiotic cell cycle process involved in oocyte maturation;GO:1903537 meiotic cell cycle process involved in oocyte maturation;GO:0051754 meiotic sister chromatid cohesion, centromeric	Cytoplasm					P09012	SNRPA	GO:1900363 regulation of mRNA polyadenylation;GO:0031440 regulation of mRNA 3'-end processing;GO:0006378 mRNA polyadenylation	Nuclear
O75170	PPP6R2	GO:0043666 regulation of phosphoprotein phosphatase activity;GO:0035304 regulation of protein dephosphorylation;GO:0010921 regulation of phosphatase activity	Cytoplasm					P62314	SNRPD1	GO:0000387 spliceosomal snRNP assembly;GO:0000245 spliceosomal complex assembly;GO:0051170 import into nucleus
O60828	PQBP1	GO:0002230 positive regulation of defense response to virus by host;GO:0071360 cellular response to exogenous dsRNA;GO:0050691 regulation of defense response to virus by host	Nuclear					P62316	SNRPD2	GO:0000387 spliceosomal snRNP assembly;GO:0000245 spliceosomal complex assembly;GO:0051170 import into nucleus	Cytoplasm
O43663	PRC1	GO:0000022 mitotic spindle elongation;GO:0051231 spindle elongation;GO:0007052 mitotic spindle organization						P62318	SNRPD3	GO:0000387 spliceosomal snRNP assembly;GO:0006369 termination of RNA polymerase II transcription;GO:0008334 histone mRNA metabolic process	Nuclear
Q06830	PRDX1	GO:0019430 removal of superoxide radicals;GO:0071451 cellular response to superoxide;GO:0042267 natural killer cell mediated cytotoxicity	Cytoplasm					P62304	SNRPE	GO:0000387 spliceosomal snRNP assembly;GO:0006369 termination of RNA polymerase II transcription;GO:0000245 spliceosomal complex assembly
P32119	PRDX2	GO:0031665 negative regulation of lipopolysaccharide-mediated signaling pathway;GO:0031664 regulation of lipopolysaccharide-mediated signaling pathway;GO:0045581 negative regulation of T cell differentiation						P63162	SNRPN	GO:0000398 mRNA splicing, via spliceosome;GO:0000377 RNA splicing, via transesterification reactions with bulged adenosine as nucleophile;GO:0000375 RNA splicing, via transesterification reactions	Nuclear
Q13162	PRDX4	GO:2000255 negative regulation of male germ cell proliferation;GO:1905937 negative regulation of germ cell proliferation;GO:2000254 regulation of male germ cell proliferation	Cytoplasm					P55769	SNU13	GO:0000492 box C/D snoRNP assembly;GO:0000491 small nucleolar ribonucleoprotein complex assembly;GO:0000470 maturation of LSU-rRNA
P30041	PRDX6	GO:0048026 positive regulation of mRNA splicing, via spliceosome;GO:0046475 glycerophospholipid catabolic process;GO:0043312 neutrophil degranulation	Cytoplasm					Q13573	SNW1	GO:0070564 positive regulation of vitamin D receptor signaling pathway;GO:0070562 regulation of vitamin D receptor signaling pathway;GO:0070561 vitamin D receptor signaling pathway	Nuclear
P14314	PRKCSH	GO:0006491 N-glycan processing;GO:0043687 post-translational protein modification;GO:0006457 protein folding	Cytoplasm					P18583	SON	GO:0048024 regulation of mRNA splicing, via spliceosome;GO:0000281 mitotic cytokinesis;GO:0050684 regulation of mRNA processing	Nuclear
P78527	PRKDC	GO:0033153 T cell receptor V(D)J recombination;GO:0002681 somatic recombination of T cell receptor gene segments;GO:2001229 negative regulation of response to gamma radiation	Nuclear					P48436	SOX9	GO:0090190 positive regulation of branching involved in ureteric bud morphogenesis;GO:0072289 metanephric nephron tubule formation;GO:0072034 renal vesicle induction	Nuclear
Q99873	PRMT1	GO:0006977 DNA damage response, signal transduction by p53 class mediator resulting in cell cycle arrest;GO:0072431 signal transduction involved in mitotic G1 DNA damage checkpoint;GO:0019919 peptidyl-arginine methylation, to asymmetrical-dimethyl arginine	Nuclear					P08047	SP1	GO:1904828 positive regulation of hydrogen sulfide biosynthetic process;GO:1904826 regulation of hydrogen sulfide biosynthetic process;GO:0043923 positive regulation by host of viral transcription	Nuclear
Q9UNN8	PROCR	GO:0050819 negative regulation of coagulation;GO:0050818 regulation of coagulation;GO:0007596 blood coagulation						Q02447	SP3	GO:0043353 enucleate erythrocyte differentiation;GO:0001829 trophectodermal cell differentiation;GO:0060136 embryonic process involved in female pregnancy
Q86XN7	PROSER1		Nuclear					Q96T58	SPEN	GO:0000122 negative regulation of transcription by RNA polymerase II;GO:0050769 positive regulation of neurogenesis;GO:0007219 Notch signaling pathway	Nuclear
Q9UMS4	PRPF19	GO:0000349 generation of catalytic spliceosome for first transesterification step;GO:0048711 positive regulation of astrocyte differentiation;GO:0001833 inner cell mass cell proliferation	Nuclear					Q13813	SPTAN1	GO:0051693 actin filament capping;GO:0030835 negative regulation of actin filament depolymerization;GO:0030837 negative regulation of actin filament polymerization	Cytoplasm
O43395	PRPF3	GO:0000244 spliceosomal tri-snRNP complex assembly;GO:0000387 spliceosomal snRNP assembly;GO:0000398 mRNA splicing, via spliceosome	Nuclear					Q01082	SPTBN1	GO:1900042 positive regulation of interleukin-2 secretion;GO:1900040 regulation of interleukin-2 secretion;GO:0051693 actin filament capping	Cytoplasm
Q8NAV1	PRPF38A	GO:0000398 mRNA splicing, via spliceosome;GO:0000377 RNA splicing, via transesterification reactions with bulged adenosine as nucleophile;GO:0000375 RNA splicing, via transesterification reactions	Nuclear					Q6ZRS2	SRCAP	GO:0043486 histone exchange;GO:0016573 histone acetylation;GO:0043044 ATP-dependent chromatin remodeling	Nuclear
O43172	PRPF4	GO:0000398 mRNA splicing, via spliceosome;GO:0000377 RNA splicing, via transesterification reactions with bulged adenosine as nucleophile;GO:0000375 RNA splicing, via transesterification reactions	Nuclear					P30626	SRI	GO:0060315 negative regulation of ryanodine-sensitive calcium-release channel activity;GO:0010880 regulation of release of sequestered calcium ion into cytosol by sarcoplasmic reticulum;GO:0051280 negative regulation of release of sequestered calcium ion into cytosol	Nuclear
O75400	PRPF40A	GO:0045292 mRNA cis splicing, via spliceosome;GO:0032465 regulation of cytokinesis;GO:0008360 regulation of cell shape	Nuclear					P37108	SRP14	GO:0006614 SRP-dependent cotranslational protein targeting to membrane;GO:0006613 cotranslational protein targeting to membrane;GO:0043312 neutrophil degranulation	Nuclear
Q13523	PRPF4B	GO:0000398 mRNA splicing, via spliceosome;GO:0000377 RNA splicing, via transesterification reactions with bulged adenosine as nucleophile;GO:0000375 RNA splicing, via transesterification reactions	Nuclear					Q9UQ35	SRRM2	GO:0000398 mRNA splicing, via spliceosome;GO:0000377 RNA splicing, via transesterification reactions with bulged adenosine as nucleophile;GO:0000375 RNA splicing, via transesterification reactions	Nuclear
Q6P2Q9	PRPF8	GO:0000244 spliceosomal tri-snRNP complex assembly;GO:0000387 spliceosomal snRNP assembly;GO:0071222 cellular response to lipopolysaccharide	Nuclear					Q9BXP5	SRRT	GO:0031053 primary miRNA processing;GO:0042795 snRNA transcription by RNA polymerase II;GO:0035196 production of miRNAs involved in gene silencing by miRNA	Nuclear
P60891	PRPS1	GO:0046101 hypoxanthine biosynthetic process;GO:0034418 urate biosynthetic process;GO:0046100 hypoxanthine metabolic process	Cytoplasm					Q07955	SRSF1	GO:0000395 mRNA 5'-splice site recognition;GO:0006406 mRNA export from nucleus;GO:0006376 mRNA splice site selection	Nuclear
Q96M27	PRRC1	GO:0034199 activation of protein kinase A activity;GO:0032147 activation of protein kinase activity;GO:0045860 positive regulation of protein kinase activity	Cytoplasm					O75494	SRSF10	GO:0000244 spliceosomal tri-snRNP complex assembly;GO:0048025 negative regulation of mRNA splicing, via spliceosome;GO:0006376 mRNA splice site selection	Nuclear
P48634	PRRC2A	GO:0030154 cell differentiation;GO:0048869 cellular developmental process;GO:0032502 developmental process	Nuclear					Q01130	SRSF2	GO:0033197 response to vitamin E;GO:0006406 mRNA export from nucleus;GO:0071427 mRNA-containing ribonucleoprotein complex export from nucleus	Nuclear
Q5JSZ5	PRRC2B	GO:0030154 cell differentiation;GO:0048869 cellular developmental process;GO:0032502 developmental process	Nuclear					P84103	SRSF3	GO:0006406 mRNA export from nucleus;GO:0071427 mRNA-containing ribonucleoprotein complex export from nucleus;GO:0000381 regulation of alternative mRNA splicing, via spliceosome	Nuclear
Q9Y520	PRRC2C	GO:0002244 hematopoietic progenitor cell differentiation;GO:0030097 hemopoiesis;GO:0048534 hematopoietic or lymphoid organ development	Cytoplasm					Q13243	SRSF5	GO:0006406 mRNA export from nucleus;GO:0006376 mRNA splice site selection;GO:0071427 mRNA-containing ribonucleoprotein complex export from nucleus	Nuclear
P25786	PSMA1	GO:0002223 stimulatory C-type lectin receptor signaling pathway;GO:0002479 antigen processing and presentation of exogenous peptide antigen via MHC class I, TAP-dependent;GO:0002862 negative regulation of inflammatory response to antigenic stimulus	Nuclear					Q13247	SRSF6	GO:0060501 positive regulation of epithelial cell proliferation involved in lung morphogenesis;GO:2000675 negative regulation of type B pancreatic cell apoptotic process;GO:2000794 regulation of epithelial cell proliferation involved in lung morphogenesis	Nuclear
P25788	PSMA3	GO:0002223 stimulatory C-type lectin receptor signaling pathway;GO:0002479 antigen processing and presentation of exogenous peptide antigen via MHC class I, TAP-dependent;GO:0002220 innate immune response activating cell surface receptor signaling pathway	Cytoplasm					Q16629	SRSF7	GO:0048025 negative regulation of mRNA splicing, via spliceosome;GO:0006406 mRNA export from nucleus;GO:0071427 mRNA-containing ribonucleoprotein complex export from nucleus	Nuclear
P25789	PSMA4	GO:0002223 stimulatory C-type lectin receptor signaling pathway;GO:0002479 antigen processing and presentation of exogenous peptide antigen via MHC class I, TAP-dependent;GO:0002220 innate immune response activating cell surface receptor signaling pathway	Nuclear					Q13242	SRSF9	GO:0048025 negative regulation of mRNA splicing, via spliceosome;GO:0006406 mRNA export from nucleus;GO:0006376 mRNA splice site selection	Nuclear
P60900	PSMA6	GO:0002223 stimulatory C-type lectin receptor signaling pathway;GO:0002479 antigen processing and presentation of exogenous peptide antigen via MHC class I, TAP-dependent;GO:0002220 innate immune response activating cell surface receptor signaling pathway	Nuclear					Q15532	SS18	GO:0097150 neuronal stem cell population maintenance;GO:0048013 ephrin receptor signaling pathway;GO:0019827 stem cell population maintenance	Nuclear
O14818	PSMA7	GO:0002223 stimulatory C-type lectin receptor signaling pathway;GO:0002479 antigen processing and presentation of exogenous peptide antigen via MHC class I, TAP-dependent;GO:0002220 innate immune response activating cell surface receptor signaling pathway						O75177	SS18L1	GO:0050775 positive regulation of dendrite morphogenesis;GO:1900006 positive regulation of dendrite development;GO:0048814 regulation of dendrite morphogenesis	Nuclear
P20618	PSMB1	GO:0002223 stimulatory C-type lectin receptor signaling pathway;GO:0002479 antigen processing and presentation of exogenous peptide antigen via MHC class I, TAP-dependent;GO:0002220 innate immune response activating cell surface receptor signaling pathway	Nuclear					P05455	SSB	GO:0071045 nuclear histone mRNA catabolic process;GO:0006409 tRNA export from nucleus;GO:0075522 IRES-dependent viral translational initiation	Nuclear
P35998	PSMC2	GO:0045899 positive regulation of RNA polymerase II transcriptional preinitiation complex assembly;GO:0002223 stimulatory C-type lectin receptor signaling pathway;GO:0002479 antigen processing and presentation of exogenous peptide antigen via MHC class I, TAP-dependent	Cytoplasm					P51571	SSR4
O00231	PSMD11	GO:0002223 stimulatory C-type lectin receptor signaling pathway;GO:0002479 antigen processing and presentation of exogenous peptide antigen via MHC class I, TAP-dependent;GO:0002220 innate immune response activating cell surface receptor signaling pathway	Nuclear					Q08945	SSRP1	GO:0006368 transcription elongation from RNA polymerase II promoter;GO:1901796 regulation of signal transduction by p53 class mediator;GO:0006354 DNA-templated transcription, elongation	Nuclear
Q13200	PSMD2	GO:0002223 stimulatory C-type lectin receptor signaling pathway;GO:0002479 antigen processing and presentation of exogenous peptide antigen via MHC class I, TAP-dependent;GO:0002220 innate immune response activating cell surface receptor signaling pathway						P50502	ST13	GO:0061084 negative regulation of protein refolding;GO:0061083 regulation of protein refolding;GO:1903333 negative regulation of protein folding	Cytoplasm
O43242	PSMD3	GO:0002223 stimulatory C-type lectin receptor signaling pathway;GO:0002479 antigen processing and presentation of exogenous peptide antigen via MHC class I, TAP-dependent;GO:0002220 innate immune response activating cell surface receptor signaling pathway	Nuclear					Q92783	STAM	GO:1903551 regulation of extracellular exosome assembly;GO:1903543 positive regulation of exosomal secretion;GO:0071971 extracellular exosome assembly	Cytoplasm
P55036	PSMD4	GO:0002223 stimulatory C-type lectin receptor signaling pathway;GO:0002479 antigen processing and presentation of exogenous peptide antigen via MHC class I, TAP-dependent;GO:0002220 innate immune response activating cell surface receptor signaling pathway	Nuclear					P40763	STAT3	GO:0072540 T-helper 17 cell lineage commitment;GO:1902728 positive regulation of growth factor dependent skeletal muscle satellite cell proliferation;GO:0002295 T-helper cell lineage commitment	Nuclear
Q16401	PSMD5	GO:0002223 stimulatory C-type lectin receptor signaling pathway;GO:0002479 antigen processing and presentation of exogenous peptide antigen via MHC class I, TAP-dependent;GO:0070682 proteasome regulatory particle assembly	Nuclear					P31948	STIP1	GO:0098761 cellular response to interleukin-7;GO:0098760 response to interleukin-7;GO:0071345 cellular response to cytokine stimulus	Nuclear
P48556	PSMD8	GO:0002223 stimulatory C-type lectin receptor signaling pathway;GO:0002479 antigen processing and presentation of exogenous peptide antigen via MHC class I, TAP-dependent;GO:0002220 innate immune response activating cell surface receptor signaling pathway	Nuclear					P16949	STMN1	GO:0051497 negative regulation of stress fiber assembly;GO:0070495 negative regulation of thrombin-activated receptor signaling pathway;GO:1905098 negative regulation of guanyl-nucleotide exchange factor activity	Cytoplasm
P61289	PSME3	GO:0002223 stimulatory C-type lectin receptor signaling pathway;GO:0002479 antigen processing and presentation of exogenous peptide antigen via MHC class I, TAP-dependent;GO:0002220 innate immune response activating cell surface receptor signaling pathway	Nuclear					Q93045	STMN2	GO:0031117 positive regulation of microtubule depolymerization;GO:0007026 negative regulation of microtubule depolymerization;GO:0031115 negative regulation of microtubule polymerization	Cytoplasm
O95456	PSMG1	GO:0021930 cerebellar granule cell precursor proliferation;GO:0080129 proteasome core complex assembly;GO:0021924 cell proliferation in external granule layer	Cytoplasm					Q9UNE7	STUB1	GO:0090035 positive regulation of chaperone-mediated protein complex assembly;GO:0090034 regulation of chaperone-mediated protein complex assembly;GO:0030579 ubiquitin-dependent SMAD protein catabolic process	Nuclear
Q8WXF1	PSPC1	GO:0002218 activation of innate immune response;GO:0042752 regulation of circadian rhythm;GO:0045089 positive regulation of innate immune response	Nuclear					Q9Y2Z0	SUGT1	GO:0043947 positive regulation by host of symbiont catalytic activity;GO:0043946 positive regulation of catalytic activity in other organism involved in symbiotic interaction;GO:0052422 modulation by host of symbiont catalytic activity	Nuclear
P26599	PTBP1	GO:0070886 positive regulation of calcineurin-NFAT signaling cascade;GO:0075522 IRES-dependent viral translational initiation;GO:0106058 positive regulation of calcineurin-mediated signaling	Nuclear					P63165	SUMO1	GO:1902260 negative regulation of delayed rectifier potassium channel activity;GO:1901896 positive regulation of calcium-transporting ATPase activity;GO:1903817 negative regulation of voltage-gated potassium channel activity	Nuclear
P48651	PTDSS1	GO:0006659 phosphatidylserine biosynthetic process;GO:0006658 phosphatidylserine metabolic process;GO:0042398 cellular modified amino acid biosynthetic process	Nuclear					P61956	SUMO2	GO:0032436 positive regulation of proteasomal ubiquitin-dependent protein catabolic process;GO:2000060 positive regulation of ubiquitin-dependent protein catabolic process;GO:1901800 positive regulation of proteasomal protein catabolic process	Nuclear
Q15185	PTGES3	GO:0019371 cyclooxygenase pathway;GO:0001516 prostaglandin biosynthetic process;GO:0046457 prostanoid biosynthetic process	Nuclear					O94901	SUN1	GO:0021817 nucleokinesis involved in cell motility in cerebral cortex radial glia guided migration;GO:0021815 modulation of microtubule cytoskeleton involved in cerebral cortex radial glia guided migration;GO:0021814 cell motility involved in cerebral cortex radial glia guided migration	Nuclear
P18031	PTPN1	GO:1903898 negative regulation of PERK-mediated unfolded protein response;GO:1903896 positive regulation of IRE1-mediated unfolded protein response;GO:0060397 JAK-STAT cascade involved in growth hormone signaling pathway	Cytoplasm					Q9Y5B9	SUPT16H	GO:0006337 nucleosome disassembly;GO:0032968 positive regulation of transcription elongation from RNA polymerase II promoter;GO:0031498 chromatin disassembly	Nuclear
Q9H3S7	PTPN23	GO:1903387 positive regulation of homophilic cell adhesion;GO:0061357 positive regulation of Wnt protein secretion;GO:0061356 regulation of Wnt protein secretion	Nuclear					O60506	SYNCRIP	GO:0070934 CRD-mediated mRNA stabilization;GO:0048255 mRNA stabilization;GO:1902373 negative regulation of mRNA catabolic process	Nuclear
P10586	PTPRF	GO:0048679 regulation of axon regeneration;GO:0007185 transmembrane receptor protein tyrosine phosphatase signaling pathway;GO:1900121 negative regulation of receptor binding	Cytoplasm					Q15750	TAB1	GO:0070423 nucleotide-binding oligomerization domain containing signaling pathway;GO:0002755 MyD88-dependent toll-like receptor signaling pathway;GO:0000185 activation of MAPKKK activity	Nuclear
Q9UHX1	PUF60	GO:0000398 mRNA splicing, via spliceosome;GO:0000377 RNA splicing, via transesterification reactions with bulged adenosine as nucleophile;GO:0000375 RNA splicing, via transesterification reactions	Nuclear					Q9NYJ8	TAB2	GO:0070423 nucleotide-binding oligomerization domain containing signaling pathway;GO:0002755 MyD88-dependent toll-like receptor signaling pathway;GO:0002223 stimulatory C-type lectin receptor signaling pathway	Cytoplasm
Q14671	PUM1	GO:1900246 positive regulation of RIG-I signaling pathway;GO:0039535 regulation of RIG-I signaling pathway;GO:0039531 regulation of viral-induced cytoplasmic pattern recognition receptor signaling pathway	Nuclear					Q92804	TAF15	GO:0048255 mRNA stabilization;GO:1902373 negative regulation of mRNA catabolic process;GO:0043489 RNA stabilization	Nuclear
Q8TB72	PUM2	GO:1900246 positive regulation of RIG-I signaling pathway;GO:0039535 regulation of RIG-I signaling pathway;GO:0039531 regulation of viral-induced cytoplasmic pattern recognition receptor signaling pathway	Cytoplasm					O00268	TAF4	GO:0001541 ovarian follicle development;GO:0008585 female gonad development;GO:0046545 development of primary female sexual characteristics	Nuclear
Q15269	PWP2	GO:0000028 ribosomal small subunit assembly;GO:0000462 maturation of SSU-rRNA from tricistronic rRNA transcript (SSU-rRNA, 5.8S rRNA, LSU-rRNA);GO:0030490 maturation of SSU-rRNA	Nuclear					P49848	TAF6	GO:0042795 snRNA transcription by RNA polymerase II;GO:0009301 snRNA transcription;GO:0051123 RNA polymerase II preinitiation complex assembly	Nuclear
Q96PU8	QKI	GO:0042759 long-chain fatty acid biosynthetic process;GO:0001570 vasculogenesis;GO:0007286 spermatid development	Nuclear					Q16594	TAF9	GO:1902166 negative regulation of intrinsic apoptotic signaling pathway in response to DNA damage by p53 class mediator;GO:0032435 negative regulation of proteasomal ubiquitin-dependent protein catabolic process;GO:1902165 regulation of intrinsic apoptotic signaling pathway in response to DNA damage by p53 class mediator
Q2KHR3	QSER1		Nuclear					P37802	TAGLN2	GO:0002576 platelet degranulation;GO:0045055 regulated exocytosis;GO:0006887 exocytosis	Cytoplasm
P61026	RAB10	GO:0045200 establishment of neuroblast polarity;GO:0045196 establishment or maintenance of neuroblast polarity;GO:0097051 establishment of protein localization to endoplasmic reticulum membrane						P37837	TALDO1	GO:0005999 xylulose biosynthetic process;GO:0009052 pentose-phosphate shunt, non-oxidative branch;GO:0019322 pentose biosynthetic process	Nuclear
Q9NRW1	RAB6B	GO:0006891 intra-Golgi vesicle-mediated transport;GO:0006890 retrograde vesicle-mediated transport, Golgi to ER;GO:0042147 retrograde transport, endosome to Golgi	Cytoplasm					Q13148	TARDBP	GO:0043922 negative regulation by host of viral transcription;GO:0071765 nuclear inner membrane organization;GO:0061158 3'-UTR-mediated mRNA destabilization	Nuclear
P51149	RAB7A	GO:0007174 epidermal growth factor catabolic process;GO:1905366 negative regulation of intralumenal vesicle formation;GO:1903542 negative regulation of exosomal secretion	Cytoplasm					O75347	TBCA	GO:0007023 post-chaperonin tubulin folding pathway;GO:0007021 tubulin complex assembly;GO:0006457 protein folding	Nuclear
Q9H0H5	RACGAP1	GO:0051256 mitotic spindle midzone assembly;GO:0051255 spindle midzone assembly;GO:0000915 actomyosin contractile ring assembly	Nuclear					P23193	TCEA1	GO:1901919 positive regulation of exoribonuclease activity;GO:1901917 regulation of exoribonuclease activity;GO:1905779 positive regulation of exonuclease activity	Nuclear
P63244	RACK1	GO:1903208 negative regulation of hydrogen peroxide-induced neuron death;GO:0042998 positive regulation of Golgi to plasma membrane protein transport;GO:1903207 regulation of hydrogen peroxide-induced neuron death	Nuclear					O14776	TCERG1	GO:0000122 negative regulation of transcription by RNA polymerase II;GO:0045892 negative regulation of transcription, DNA-templated;GO:1903507 negative regulation of nucleic acid-templated transcription	Nuclear
P54727	RAD23B	GO:0000717 nucleotide-excision repair, DNA duplex unwinding;GO:0070911 global genome nucleotide-excision repair;GO:0000715 nucleotide-excision repair, DNA damage recognition	Nuclear					Q99081	TCF12	GO:1902036 regulation of hematopoietic stem cell differentiation;GO:1901532 regulation of hematopoietic progenitor cell differentiation;GO:0060218 hematopoietic stem cell differentiation	Nuclear
Q9Y4B4	RAD54L2	GO:0032508 DNA duplex unwinding;GO:0032392 DNA geometric change;GO:0071103 DNA conformation change	Nuclear					Q9UGU0	TCF20	GO:0045944 positive regulation of transcription by RNA polymerase II;GO:0045893 positive regulation of transcription, DNA-templated;GO:1903508 positive regulation of nucleic acid-templated transcription	Nuclear
P78406	RAE1	GO:0006409 tRNA export from nucleus;GO:0006110 regulation of glycolytic process;GO:0071431 tRNA-containing ribonucleoprotein complex export from nucleus	Nuclear					Q13428	TCOF1	GO:0014029 neural crest formation;GO:0042790 nucleolar large rRNA transcription by RNA polymerase I;GO:0009303 rRNA transcription	Nuclear
Q7Z5J4	RAI1	GO:0040015 negative regulation of multicellular organism growth;GO:0032922 circadian regulation of gene expression;GO:0040014 regulation of multicellular organism growth	Nuclear					P17987	TCP1	GO:1904871 positive regulation of protein localization to Cajal body;GO:0044053 translocation of peptides or proteins into host cell cytoplasm;GO:1904869 regulation of protein localization to Cajal body
Q9UKM9	RALY	GO:0042632 cholesterol homeostasis;GO:0055092 sterol homeostasis;GO:0055088 lipid homeostasis	Nuclear					P28347	TEAD1	GO:1902895 positive regulation of pri-miRNA transcription by RNA polymerase II;GO:1902893 regulation of pri-miRNA transcription by RNA polymerase II;GO:0061614 pri-miRNA transcription by RNA polymerase II	Nuclear
P62826	RAN	GO:0035281 pre-miRNA export from nucleus;GO:0000056 ribosomal small subunit export from nucleus;GO:0000055 ribosomal large subunit export from nucleus	Nuclear					Q01664	TFAP4	GO:0043922 negative regulation by host of viral transcription;GO:0043923 positive regulation by host of viral transcription;GO:2001269 positive regulation of cysteine-type endopeptidase activity involved in apoptotic signaling pathway	Nuclear
P43487	RANBP1	GO:0046604 positive regulation of mitotic centrosome separation;GO:0046602 regulation of mitotic centrosome separation;GO:0046607 positive regulation of centrosome cycle	Cytoplasm					Q92734	TFG	GO:0048208 COPII vesicle coating;GO:0048207 vesicle targeting, rough ER to cis-Golgi;GO:0048199 vesicle targeting, to, from or within Golgi	Cytoplasm
P49792	RANBP2	GO:0033133 positive regulation of glucokinase activity;GO:0006409 tRNA export from nucleus;GO:0006110 regulation of glycolytic process						P02786	TFRC	GO:0045830 positive regulation of isotype switching;GO:0045191 regulation of isotype switching;GO:0045190 isotype switching	Cytoplasm
P46060	RANGAP1	GO:1904117 cellular response to vasopressin;GO:0046826 negative regulation of protein export from nucleus;GO:1904116 response to vasopressin	Nuclear					P21980	TGM2	GO:0018153 isopeptide cross-linking via N6-(L-isoglutamyl)-L-lysine;GO:0032471 negative regulation of endoplasmic reticulum calcium ion concentration;GO:0051561 positive regulation of mitochondrial calcium ion concentration	Cytoplasm
P62834	RAP1A	GO:1905451 positive regulation of Fc-gamma receptor signaling pathway involved in phagocytosis;GO:2000301 negative regulation of synaptic vesicle exocytosis;GO:1905449 regulation of Fc-gamma receptor signaling pathway involved in phagocytosis						P07996	THBS1	GO:0010748 negative regulation of plasma membrane long-chain fatty acid transport;GO:0010746 regulation of plasma membrane long-chain fatty acid transport;GO:0051918 negative regulation of fibrinolysis	Plasma membrane
P54136	RARS1	GO:0006420 arginyl-tRNA aminoacylation;GO:0006418 tRNA aminoacylation for protein translation;GO:0043039 tRNA aminoacylation	Nuclear					Q9Y2W1	THRAP3	GO:0048255 mRNA stabilization;GO:0048026 positive regulation of mRNA splicing, via spliceosome;GO:1902373 negative regulation of mRNA catabolic process	Nuclear
Q8IY67	RAVER1	GO:0000398 mRNA splicing, via spliceosome;GO:0000377 RNA splicing, via transesterification reactions with bulged adenosine as nucleophile;GO:0000375 RNA splicing, via transesterification reactions	Nuclear					P31483	TIA1	GO:1903608 protein localization to cytoplasmic stress granule;GO:1904037 positive regulation of epithelial cell apoptotic process;GO:0042036 negative regulation of cytokine biosynthetic process	Nuclear
Q09028	RBBP4	GO:0034080 CENP-A containing nucleosome assembly;GO:0070317 negative regulation of G0 to G1 transition;GO:0006335 DNA replication-dependent nucleosome assembly	Nuclear					Q01085	TIAL1	GO:0008543 fibroblast growth factor receptor signaling pathway;GO:0044344 cellular response to fibroblast growth factor stimulus;GO:0017145 stem cell division	Nuclear
Q7Z6E9	RBBP6	GO:0006275 regulation of DNA replication;GO:0061053 somite development;GO:0000209 protein polyubiquitination	Nuclear					P04183	TK1	GO:0046104 thymidine metabolic process;GO:0046125 pyrimidine deoxyribonucleoside metabolic process;GO:0043097 pyrimidine nucleoside salvage
Q16576	RBBP7	GO:0034080 CENP-A containing nucleosome assembly;GO:0070370 cellular heat acclimation;GO:0070317 negative regulation of G0 to G1 transition						P29401	TKT	GO:0005999 xylulose biosynthetic process;GO:0009052 pentose-phosphate shunt, non-oxidative branch;GO:0019322 pentose biosynthetic process	Nuclear
O43251	RBFOX2	GO:0010724 regulation of definitive erythrocyte differentiation;GO:0021942 radial glia guided migration of Purkinje cell;GO:0060318 definitive erythrocyte differentiation	Nuclear					Q04726	TLE3	GO:0120163 negative regulation of cold-induced thermogenesis;GO:1904837 beta-catenin-TCF complex assembly;GO:0090090 negative regulation of canonical Wnt signaling pathway	Nuclear
P98175	RBM10	GO:0070935 3'-UTR-mediated mRNA stabilization;GO:0034393 positive regulation of smooth muscle cell apoptotic process;GO:0048025 negative regulation of mRNA splicing, via spliceosome	Nuclear					Q9Y490	TLN1	GO:0007016 cytoskeletal anchoring at plasma membrane;GO:0070527 platelet aggregation;GO:0036498 IRE1-mediated unfolded protein response	Nuclear
Q9NTZ6	RBM12		Nuclear					Q9BVK6	TMED9	GO:0048205 COPI coating of Golgi vesicle;GO:0048200 Golgi transport vesicle coating;GO:0035964 COPI-coated vesicle budding
Q96PK6	RBM14	GO:0046600 negative regulation of centriole replication;GO:0010826 negative regulation of centrosome duplication;GO:0046599 regulation of centriole replication	Nuclear					Q9BVC6	TMEM109	GO:0071480 cellular response to gamma radiation;GO:0042771 intrinsic apoptotic signaling pathway in response to DNA damage by p53 class mediator;GO:0072332 intrinsic apoptotic signaling pathway by p53 class mediator	Nuclear
P49756	RBM25	GO:0000381 regulation of alternative mRNA splicing, via spliceosome;GO:0000380 alternative mRNA splicing, via spliceosome;GO:0048024 regulation of mRNA splicing, via spliceosome	Nuclear					Q8N131	TMEM123	GO:0070267 oncosis;GO:0045793 positive regulation of cell size;GO:0070265 necrotic cell death	Cytoplasm
Q5T8P6	RBM26	GO:0046833 positive regulation of RNA export from nucleus;GO:0046831 regulation of RNA export from nucleus;GO:0032241 positive regulation of nucleobase-containing compound transport	Nuclear					Q96SK2	TMEM209		Nuclear
Q9P2N5	RBM27	GO:0046833 positive regulation of RNA export from nucleus;GO:0046831 regulation of RNA export from nucleus;GO:0032241 positive regulation of nucleobase-containing compound transport	Nuclear					Q6NUQ4	TMEM214	GO:0006915 apoptotic process;GO:0012501 programmed cell death;GO:0008219 cell death	Cytoplasm
Q96EV2	RBM33		Nuclear					P42166	TMPO	GO:0006355 regulation of transcription, DNA-templated;GO:1903506 regulation of nucleic acid-templated transcription;GO:0006351 transcription, DNA-templated	Nuclear
Q14498	RBM39	GO:0008380 RNA splicing;GO:0006397 mRNA processing;GO:0016071 mRNA metabolic process	Nuclear					P42167	TMPO	GO:0006355 regulation of transcription, DNA-templated;GO:1903506 regulation of nucleic acid-templated transcription;GO:0006351 transcription, DNA-templated	Nuclear
Q9BWF3	RBM4	GO:0002192 IRES-dependent translational initiation of linear mRNA;GO:0110017 cap-independent translational initiation of linear mRNA;GO:0002190 cap-independent translational initiation	Nuclear					Q92973	TNPO1	GO:0035735 intraciliary transport involved in cilium assembly;GO:0043488 regulation of mRNA stability;GO:0042073 intraciliary transport	Nuclear
A0AV96	RBM47	GO:0016554 cytidine to uridine editing;GO:0016553 base conversion or substitution editing;GO:0002244 hematopoietic progenitor cell differentiation	Nuclear					Q8NDV7	TNRC6A	GO:0060213 positive regulation of nuclear-transcribed mRNA poly(A) tail shortening;GO:0060211 regulation of nuclear-transcribed mRNA poly(A) tail shortening;GO:1900153 positive regulation of nuclear-transcribed mRNA catabolic process, deadenylation-dependent decay	Cytoplasm
Q9Y5S9	RBM8A	GO:0006406 mRNA export from nucleus;GO:0071427 mRNA-containing ribonucleoprotein complex export from nucleus;GO:0000381 regulation of alternative mRNA splicing, via spliceosome	Nuclear					Q9HCJ0	TNRC6C	GO:0060213 positive regulation of nuclear-transcribed mRNA poly(A) tail shortening;GO:0060211 regulation of nuclear-transcribed mRNA poly(A) tail shortening;GO:1900153 positive regulation of nuclear-transcribed mRNA catabolic process, deadenylation-dependent decay	Nuclear
P29558	RBMS1	GO:0006260 DNA replication;GO:0006259 DNA metabolic process;GO:0006396 RNA processing	Cytoplasm					Q9HBL0	TNS1	GO:0010761 fibroblast migration;GO:0007044 cell-substrate junction assembly;GO:0034329 cell junction assembly	Cytoplasm
P38159	RBMX	GO:0048025 negative regulation of mRNA splicing, via spliceosome;GO:0048026 positive regulation of mRNA splicing, via spliceosome;GO:0006376 mRNA splice site selection	Nuclear					P11387	TOP1	GO:0040016 embryonic cleavage;GO:0006265 DNA topological change;GO:0032922 circadian regulation of gene expression	Nuclear
Q06330	RBPJ	GO:1901297 positive regulation of canonical Wnt signaling pathway involved in cardiac muscle cell fate commitment;GO:1905068 positive regulation of canonical Wnt signaling pathway involved in heart development;GO:1901295 regulation of canonical Wnt signaling pathway involved in cardiac muscle cell fate commitment	Nuclear					P11388	TOP2A	GO:0045870 positive regulation of single stranded viral RNA replication via double stranded DNA intermediate;GO:0045091 regulation of single stranded viral RNA replication via double stranded DNA intermediate;GO:1905463 negative regulation of DNA duplex unwinding	Nuclear
Q9HBD1	RC3H2	GO:2000320 negative regulation of T-helper 17 cell differentiation;GO:0061470 T follicular helper cell differentiation;GO:2000319 regulation of T-helper 17 cell differentiation	Cytoplasm					Q5JTV8	TOR1AIP1	GO:0071763 nuclear membrane organization;GO:0090435 protein localization to nuclear envelope;GO:0032781 positive regulation of ATPase activity	Nuclear
P18754	RCC1	GO:1901673 regulation of mitotic spindle assembly;GO:0031291 Ran protein signal transduction;GO:0090169 regulation of spindle assembly	Nuclear					O94842	TOX4	GO:0006357 regulation of transcription by RNA polymerase II;GO:0006366 transcription by RNA polymerase II;GO:0006355 regulation of transcription, DNA-templated	Nuclear
Q9P258	RCC2	GO:0072356 chromosome passenger complex localization to kinetochore;GO:0051895 negative regulation of focal adhesion assembly;GO:1900025 negative regulation of substrate adhesion-dependent cell spreading						Q13641	TPBG	GO:0051965 positive regulation of synapse assembly;GO:0051963 regulation of synapse assembly;GO:0007416 synapse assembly	Nuclear
P46063	RECQL	GO:0000733 DNA strand renaturation;GO:0006268 DNA unwinding involved in DNA replication;GO:0032508 DNA duplex unwinding	Nuclear					O43399	TPD52L2		Cytoplasm
Q04864	REL	GO:0032688 negative regulation of interferon-beta production;GO:0032480 negative regulation of type I interferon production;GO:0032648 regulation of interferon-beta production						P60174	TPI1	GO:0061621 canonical glycolysis;GO:0061620 glycolytic process through glucose-6-phosphate;GO:0061615 glycolytic process through fructose-6-phosphate	Nuclear
Q96D71	REPS1	GO:0006898 receptor-mediated endocytosis;GO:0006897 endocytosis;GO:0098657 import into cell	Cytoplasm					P09493	TPM1	GO:0003065 positive regulation of heart rate by epinephrine;GO:0001996 positive regulation of heart rate by epinephrine-norepinephrine;GO:0003321 positive regulation of blood pressure by epinephrine-norepinephrine	Cytoplasm
P35249	RFC4	GO:1900264 positive regulation of DNA-directed DNA polymerase activity;GO:0032201 telomere maintenance via semi-conservative replication;GO:0070987 error-free translesion synthesis	Nuclear					P06753	TPM3	GO:0030049 muscle filament sliding;GO:0033275 actin-myosin filament sliding;GO:0070252 actin-mediated cell contraction	Cytoplasm
P22670	RFX1	GO:0006357 regulation of transcription by RNA polymerase II;GO:0006366 transcription by RNA polymerase II;GO:0006955 immune response	Nuclear					P67936	TPM4	GO:0030049 muscle filament sliding;GO:0033275 actin-myosin filament sliding;GO:0070252 actin-mediated cell contraction	Cytoplasm
A6NKT7	RGPD3	GO:0006607 NLS-bearing protein import into nucleus;GO:0006606 protein import into nucleus;GO:0051170 import into nucleus	Nuclear					P12270	TPR	GO:0090267 positive regulation of mitotic cell cycle spindle assembly checkpoint;GO:0090266 regulation of mitotic cell cycle spindle assembly checkpoint;GO:1903504 regulation of mitotic spindle checkpoint	Nuclear
P08134	RHOC	GO:0051496 positive regulation of stress fiber assembly;GO:1902766 skeletal muscle satellite cell migration;GO:0044319 wound healing, spreading of cells						Q9ULW0	TPX2	GO:0007026 negative regulation of microtubule depolymerization;GO:0031114 regulation of microtubule depolymerization;GO:0060236 regulation of mitotic spindle organization	Nuclear
Q13546	RIPK1	GO:0035666 TRIF-dependent toll-like receptor signaling pathway;GO:0007256 activation of JNKK activity;GO:0070926 regulation of ATP:ADP antiporter activity	Cytoplasm					Q13595	TRA2A	GO:0048026 positive regulation of mRNA splicing, via spliceosome;GO:0050685 positive regulation of mRNA processing;GO:0033120 positive regulation of RNA splicing	Nuclear
Q6ZS17	RIPOR1	GO:0051683 establishment of Golgi localization;GO:0051645 Golgi localization;GO:0034067 protein localization to Golgi apparatus	Cytoplasm					P62995	TRA2B	GO:0021796 cerebral cortex regionalization;GO:0021978 telencephalon regionalization;GO:0048026 positive regulation of mRNA splicing, via spliceosome	Nuclear
Q99496	RNF2	GO:0036353 histone H2A-K119 monoubiquitination;GO:0035518 histone H2A monoubiquitination;GO:0070317 negative regulation of G0 to G1 transition	Nuclear					Q14258	TRIM25	GO:1902187 negative regulation of viral release from host cell;GO:0039529 RIG-I signaling pathway;GO:0046597 negative regulation of viral entry into host cell	Nuclear
P13489	RNH1	GO:0045765 regulation of angiogenesis;GO:0001525 angiogenesis;GO:0006402 mRNA catabolic process	Nuclear					Q13263	TRIM28	GO:1902187 negative regulation of viral release from host cell;GO:0045869 negative regulation of single stranded viral RNA replication via double stranded DNA intermediate;GO:1901536 negative regulation of DNA demethylation	Nuclear
Q15287	RNPS1	GO:0048025 negative regulation of mRNA splicing, via spliceosome;GO:0006406 mRNA export from nucleus;GO:0071427 mRNA-containing ribonucleoprotein complex export from nucleus	Nuclear					Q9UPN9	TRIM33	GO:0030514 negative regulation of BMP signaling pathway;GO:0017015 regulation of transforming growth factor beta receptor signaling pathway;GO:0030510 regulation of BMP signaling pathway	Nuclear
P10155	RO60	GO:0035457 cellular response to interferon-alpha;GO:0035455 response to interferon-alpha;GO:0006383 transcription by RNA polymerase III	Nuclear					Q9UL62	TRPC5	GO:0050774 negative regulation of dendrite morphogenesis;GO:0045773 positive regulation of axon extension;GO:1902630 regulation of membrane hyperpolarization
P27694	RPA1	GO:0032201 telomere maintenance via semi-conservative replication;GO:0006295 nucleotide-excision repair, DNA incision, 3'-to lesion;GO:0070987 error-free translesion synthesis	Nuclear					O75157	TSC22D2	GO:0006970 response to osmotic stress;GO:0006357 regulation of transcription by RNA polymerase II;GO:0006366 transcription by RNA polymerase II	Cytoplasm
Q9H7B2	RPF2	GO:1902570 protein localization to nucleolus;GO:0000463 maturation of LSU-rRNA from tricistronic rRNA transcript (SSU-rRNA, 5.8S rRNA, LSU-rRNA);GO:0000027 ribosomal large subunit assembly	Nuclear					Q99816	TSG101	GO:1903774 positive regulation of viral budding via host ESCRT complex;GO:1902188 positive regulation of viral release from host cell;GO:1903772 regulation of viral budding via host ESCRT complex	Nuclear
P27635	RPL10	GO:0006614 SRP-dependent cotranslational protein targeting to membrane;GO:0006613 cotranslational protein targeting to membrane;GO:1990403 embryonic brain development	Cytoplasm					P68363	TUBA1B	GO:0071353 cellular response to interleukin-4;GO:0070670 response to interleukin-4;GO:0030705 cytoskeleton-dependent intracellular transport	Cytoplasm
P62906	RPL10A	GO:0006614 SRP-dependent cotranslational protein targeting to membrane;GO:0006613 cotranslational protein targeting to membrane;GO:0000184 nuclear-transcribed mRNA catabolic process, nonsense-mediated decay	Nuclear					Q9BQE3	TUBA1C	GO:0030705 cytoskeleton-dependent intracellular transport;GO:0000226 microtubule cytoskeleton organization;GO:0051301 cell division	Cytoplasm
P62913	RPL11	GO:1904667 negative regulation of ubiquitin protein ligase activity;GO:1902255 positive regulation of intrinsic apoptotic signaling pathway by p53 class mediator;GO:2000435 negative regulation of protein neddylation	Cytoplasm					P07437	TUBB	GO:0097711 ciliary basal body-plasma membrane docking;GO:0042267 natural killer cell mediated cytotoxicity;GO:0043312 neutrophil degranulation	Cytoplasm
P30050	RPL12	GO:0006614 SRP-dependent cotranslational protein targeting to membrane;GO:0006613 cotranslational protein targeting to membrane;GO:0000184 nuclear-transcribed mRNA catabolic process, nonsense-mediated decay	Cytoplasm					Q13885	TUBB2A	GO:0001764 neuron migration;GO:0000226 microtubule cytoskeleton organization;GO:0016477 cell migration	Cytoplasm
P26373	RPL13	GO:0006614 SRP-dependent cotranslational protein targeting to membrane;GO:0006613 cotranslational protein targeting to membrane;GO:0000184 nuclear-transcribed mRNA catabolic process, nonsense-mediated decay	Nuclear					Q9BVA1	TUBB2B	GO:1902669 positive regulation of axon guidance;GO:1902667 regulation of axon guidance;GO:0050772 positive regulation of axonogenesis
P40429	RPL13A	GO:1901194 negative regulation of formation of translation preinitiation complex;GO:1904689 negative regulation of cytoplasmic translational initiation;GO:1901193 regulation of formation of translation preinitiation complex	Nuclear					Q13509	TUBB3	GO:1990791 dorsal root ganglion development;GO:0038007 netrin-activated signaling pathway;GO:0061548 ganglion development
P50914	RPL14	GO:0006614 SRP-dependent cotranslational protein targeting to membrane;GO:0006613 cotranslational protein targeting to membrane;GO:0000184 nuclear-transcribed mRNA catabolic process, nonsense-mediated decay	Cytoplasm					P68371	TUBB4B	GO:0097711 ciliary basal body-plasma membrane docking;GO:0042267 natural killer cell mediated cytotoxicity;GO:0043312 neutrophil degranulation	Cytoplasm
P61313	RPL15	GO:0006614 SRP-dependent cotranslational protein targeting to membrane;GO:0006613 cotranslational protein targeting to membrane;GO:0000184 nuclear-transcribed mRNA catabolic process, nonsense-mediated decay						Q9BUF5	TUBB6	GO:0000226 microtubule cytoskeleton organization;GO:0007017 microtubule-based process;GO:0000278 mitotic cell cycle
P18621	RPL17	GO:0006614 SRP-dependent cotranslational protein targeting to membrane;GO:0006613 cotranslational protein targeting to membrane;GO:0000184 nuclear-transcribed mRNA catabolic process, nonsense-mediated decay	Cytoplasm					P49411	TUFM	GO:0070125 mitochondrial translational elongation;GO:0045471 response to ethanol;GO:0032543 mitochondrial translation	Cytoplasm
Q07020	RPL18	GO:0006614 SRP-dependent cotranslational protein targeting to membrane;GO:0006613 cotranslational protein targeting to membrane;GO:0000184 nuclear-transcribed mRNA catabolic process, nonsense-mediated decay	Nuclear					P10599	TXN	GO:0046826 negative regulation of protein export from nucleus;GO:1903206 negative regulation of hydrogen peroxide-induced cell death;GO:0032148 activation of protein kinase B activity	Nuclear
Q02543	RPL18A	GO:0006614 SRP-dependent cotranslational protein targeting to membrane;GO:0006613 cotranslational protein targeting to membrane;GO:0000184 nuclear-transcribed mRNA catabolic process, nonsense-mediated decay	Nuclear					Q9BRA2	TXNDC17	GO:0033209 tumor necrosis factor-mediated signaling pathway;GO:0098869 cellular oxidant detoxification;GO:1990748 cellular detoxification
P84098	RPL19	GO:0006614 SRP-dependent cotranslational protein targeting to membrane;GO:0006613 cotranslational protein targeting to membrane;GO:0000184 nuclear-transcribed mRNA catabolic process, nonsense-mediated decay	Nuclear					Q8NBS9	TXNDC5	GO:0043312 neutrophil degranulation;GO:0002283 neutrophil activation involved in immune response;GO:0043277 apoptotic cell clearance	Cytoplasm
P46778	RPL21	GO:0006614 SRP-dependent cotranslational protein targeting to membrane;GO:0006613 cotranslational protein targeting to membrane;GO:0000184 nuclear-transcribed mRNA catabolic process, nonsense-mediated decay	Nuclear					Q16881	TXNRD1	GO:0001887 selenium compound metabolic process;GO:0015949 nucleobase-containing small molecule interconversion;GO:0001707 mesoderm formation	Nuclear
P35268	RPL22	GO:0006614 SRP-dependent cotranslational protein targeting to membrane;GO:0006613 cotranslational protein targeting to membrane;GO:0000184 nuclear-transcribed mRNA catabolic process, nonsense-mediated decay	Nuclear					Q01081	U2AF1	GO:0006406 mRNA export from nucleus;GO:0071427 mRNA-containing ribonucleoprotein complex export from nucleus;GO:0071426 ribonucleoprotein complex export from nucleus	Nuclear
P62829	RPL23	GO:0006610 ribosomal protein import into nucleus;GO:1904667 negative regulation of ubiquitin protein ligase activity;GO:0072717 cellular response to actinomycin D	Cytoplasm					P26368	U2AF2	GO:0048025 negative regulation of mRNA splicing, via spliceosome;GO:0006406 mRNA export from nucleus;GO:0071427 mRNA-containing ribonucleoprotein complex export from nucleus	Nuclear
P62750	RPL23A	GO:0006614 SRP-dependent cotranslational protein targeting to membrane;GO:0006613 cotranslational protein targeting to membrane;GO:0000184 nuclear-transcribed mRNA catabolic process, nonsense-mediated decay						O15042	U2SURP	GO:0000398 mRNA splicing, via spliceosome;GO:0000377 RNA splicing, via transesterification reactions with bulged adenosine as nucleophile;GO:0000375 RNA splicing, via transesterification reactions	Nuclear
P83731	RPL24	GO:0006614 SRP-dependent cotranslational protein targeting to membrane;GO:1902626 assembly of large subunit precursor of preribosome;GO:0006613 cotranslational protein targeting to membrane	Cytoplasm					Q16222	UAP1	GO:0006048 UDP-N-acetylglucosamine biosynthetic process;GO:0006047 UDP-N-acetylglucosamine metabolic process;GO:0046349 amino sugar biosynthetic process	Nuclear
P61254	RPL26	GO:1902167 positive regulation of intrinsic apoptotic signaling pathway in response to DNA damage by p53 class mediator;GO:1902164 positive regulation of DNA damage response, signal transduction by p53 class mediator resulting in transcription of p21 class mediator;GO:0006977 DNA damage response, signal transduction by p53 class mediator resulting in cell cycle arrest	Nuclear					P22314	UBA1	GO:0006511 ubiquitin-dependent protein catabolic process;GO:0019941 modification-dependent protein catabolic process;GO:0051603 proteolysis involved in cellular protein catabolic process	Nuclear
P61353	RPL27	GO:1904044 response to aldosterone;GO:0006614 SRP-dependent cotranslational protein targeting to membrane;GO:0006613 cotranslational protein targeting to membrane						Q5T6F2	UBAP2		Cytoplasm
P46776	RPL27A	GO:0006614 SRP-dependent cotranslational protein targeting to membrane;GO:0006613 cotranslational protein targeting to membrane;GO:0000184 nuclear-transcribed mRNA catabolic process, nonsense-mediated decay	Cytoplasm					Q14157	UBAP2L	GO:0007339 binding of sperm to zona pellucida;GO:0061484 hematopoietic stem cell homeostasis;GO:0035036 sperm-egg recognition	Nuclear
P46779	RPL28	GO:0006614 SRP-dependent cotranslational protein targeting to membrane;GO:0006613 cotranslational protein targeting to membrane;GO:0000184 nuclear-transcribed mRNA catabolic process, nonsense-mediated decay	Cytoplasm					P61081	UBE2M	GO:0043525 positive regulation of neuron apoptotic process;GO:0045116 protein neddylation;GO:1901216 positive regulation of neuron death	Nuclear
P47914	RPL29	GO:0006614 SRP-dependent cotranslational protein targeting to membrane;GO:0006613 cotranslational protein targeting to membrane;GO:0000184 nuclear-transcribed mRNA catabolic process, nonsense-mediated decay	Nuclear					Q15819	UBE2V2	GO:0042275 error-free postreplication DNA repair;GO:0000729 DNA double-strand break processing;GO:0070534 protein K63-linked ubiquitination	Nuclear
P39023	RPL3	GO:0006614 SRP-dependent cotranslational protein targeting to membrane;GO:0006613 cotranslational protein targeting to membrane;GO:0000184 nuclear-transcribed mRNA catabolic process, nonsense-mediated decay	Nuclear					Q6ZU65	UBN2		Nuclear
P62888	RPL30	GO:1904571 positive regulation of selenocysteine incorporation;GO:1904569 regulation of selenocysteine incorporation;GO:0045901 positive regulation of translational elongation	Cytoplasm					Q9UHD9	UBQLN2	GO:1904021 negative regulation of G protein-coupled receptor internalization;GO:1903071 positive regulation of ER-associated ubiquitin-dependent protein catabolic process;GO:1904020 regulation of G protein-coupled receptor internalization	Cytoplasm
P62899	RPL31	GO:0006614 SRP-dependent cotranslational protein targeting to membrane;GO:0006613 cotranslational protein targeting to membrane;GO:0000184 nuclear-transcribed mRNA catabolic process, nonsense-mediated decay						Q5T4S7	UBR4	GO:0043312 neutrophil degranulation;GO:0002283 neutrophil activation involved in immune response;GO:0042119 neutrophil activation	Nuclear
P62910	RPL32	GO:0006614 SRP-dependent cotranslational protein targeting to membrane;GO:0006613 cotranslational protein targeting to membrane;GO:0000184 nuclear-transcribed mRNA catabolic process, nonsense-mediated decay	Cytoplasm					P09936	UCHL1	GO:0007412 axon target recognition;GO:0019896 axonal transport of mitochondrion;GO:0047497 mitochondrion transport along microtubule	Nuclear
P49207	RPL34	GO:0006614 SRP-dependent cotranslational protein targeting to membrane;GO:0006613 cotranslational protein targeting to membrane;GO:0000184 nuclear-transcribed mRNA catabolic process, nonsense-mediated decay	Nuclear					Q9C0B0	UNK	GO:2000766 negative regulation of cytoplasmic translation;GO:2000765 regulation of cytoplasmic translation;GO:0017148 negative regulation of translation	Cytoplasm
P42766	RPL35	GO:0006614 SRP-dependent cotranslational protein targeting to membrane;GO:0006613 cotranslational protein targeting to membrane;GO:0000463 maturation of LSU-rRNA from tricistronic rRNA transcript (SSU-rRNA, 5.8S rRNA, LSU-rRNA)	Cytoplasm					Q92900	UPF1	GO:0061158 3'-UTR-mediated mRNA destabilization;GO:0000294 nuclear-transcribed mRNA catabolic process, endonucleolytic cleavage-dependent decay;GO:0032201 telomere maintenance via semi-conservative replication	Nuclear
P18077	RPL35A	GO:0006614 SRP-dependent cotranslational protein targeting to membrane;GO:0006613 cotranslational protein targeting to membrane;GO:0000184 nuclear-transcribed mRNA catabolic process, nonsense-mediated decay						Q14694	USP10	GO:0019985 translesion synthesis;GO:0043124 negative regulation of I-kappaB kinase/NF-kappaB signaling;GO:0000731 DNA synthesis involved in DNA repair	Nuclear
Q9Y3U8	RPL36	GO:0006614 SRP-dependent cotranslational protein targeting to membrane;GO:0006613 cotranslational protein targeting to membrane;GO:0000184 nuclear-transcribed mRNA catabolic process, nonsense-mediated decay	Cytoplasm					P54578	USP14	GO:1903070 negative regulation of ER-associated ubiquitin-dependent protein catabolic process;GO:1903069 regulation of ER-associated ubiquitin-dependent protein catabolic process;GO:1904293 negative regulation of ERAD pathway	Cytoplasm
Q969Q0	RPL36AL	GO:0006412 translation;GO:0043043 peptide biosynthetic process;GO:0043604 amide biosynthetic process	Cytoplasm					P45974	USP5	GO:0032436 positive regulation of proteasomal ubiquitin-dependent protein catabolic process;GO:2000060 positive regulation of ubiquitin-dependent protein catabolic process;GO:1901800 positive regulation of proteasomal protein catabolic process	Nuclear
P61513	RPL37A	GO:0006614 SRP-dependent cotranslational protein targeting to membrane;GO:0006613 cotranslational protein targeting to membrane;GO:0000184 nuclear-transcribed mRNA catabolic process, nonsense-mediated decay	Cytoplasm					P26640	VARS1	GO:0006438 valyl-tRNA aminoacylation;GO:0106074 aminoacyl-tRNA metabolism involved in translational fidelity;GO:0006418 tRNA aminoacylation for protein translation	Cytoplasm
P63173	RPL38	GO:0034463 90S preribosome assembly;GO:0006614 SRP-dependent cotranslational protein targeting to membrane;GO:0042474 middle ear morphogenesis	Cytoplasm					P18206	VCL	GO:1904702 regulation of protein localization to cell-cell adherens junction;GO:1904696 protein localization to cell-cell adherens junction;GO:1903140 regulation of establishment of endothelial barrier	Cytoplasm
P36578	RPL4	GO:0006614 SRP-dependent cotranslational protein targeting to membrane;GO:0006613 cotranslational protein targeting to membrane;GO:0000184 nuclear-transcribed mRNA catabolic process, nonsense-mediated decay	Nuclear					P55072	VCP	GO:1903007 positive regulation of Lys63-specific deubiquitinase activity;GO:1903006 positive regulation of protein K63-linked deubiquitination;GO:0072389 flavin adenine dinucleotide catabolic process	Nuclear
P46777	RPL5	GO:1904667 negative regulation of ubiquitin protein ligase activity;GO:2000435 negative regulation of protein neddylation;GO:0051444 negative regulation of ubiquitin-protein transferase activity	Nuclear					P45880	VDAC2	GO:0007339 binding of sperm to zona pellucida;GO:0035036 sperm-egg recognition;GO:2001243 negative regulation of intrinsic apoptotic signaling pathway	Cytoplasm
Q02878	RPL6	GO:0006614 SRP-dependent cotranslational protein targeting to membrane;GO:0006613 cotranslational protein targeting to membrane;GO:0000184 nuclear-transcribed mRNA catabolic process, nonsense-mediated decay	Cytoplasm					Q14119	VEZF1	GO:0045603 positive regulation of endothelial cell differentiation;GO:0045601 regulation of endothelial cell differentiation;GO:0001885 endothelial cell development	Nuclear
P18124	RPL7	GO:0006614 SRP-dependent cotranslational protein targeting to membrane;GO:0006613 cotranslational protein targeting to membrane;GO:0000463 maturation of LSU-rRNA from tricistronic rRNA transcript (SSU-rRNA, 5.8S rRNA, LSU-rRNA)	Nuclear					P08670	VIM	GO:0070307 lens fiber cell development;GO:0060020 Bergmann glial cell differentiation;GO:0071225 cellular response to muramyl dipeptide	Cytoplasm
P62424	RPL7A	GO:0006614 SRP-dependent cotranslational protein targeting to membrane;GO:0006613 cotranslational protein targeting to membrane;GO:0000184 nuclear-transcribed mRNA catabolic process, nonsense-mediated decay	Nuclear					Q96QK1	VPS35	GO:1903181 positive regulation of dopamine biosynthetic process;GO:0098887 neurotransmitter receptor transport, endosome to postsynaptic membrane;GO:0032463 negative regulation of protein homooligomerization	Cytoplasm
P62917	RPL8	GO:0006614 SRP-dependent cotranslational protein targeting to membrane;GO:0006613 cotranslational protein targeting to membrane;GO:0000184 nuclear-transcribed mRNA catabolic process, nonsense-mediated decay	Nuclear					Q8NEZ2	VPS37A	GO:0039702 viral budding via host ESCRT complex;GO:0046755 viral budding;GO:0036258 multivesicular body assembly	Cytoplasm
P32969	RPL9	GO:0006614 SRP-dependent cotranslational protein targeting to membrane;GO:0006613 cotranslational protein targeting to membrane;GO:0000184 nuclear-transcribed mRNA catabolic process, nonsense-mediated decay	Nuclear					Q9Y2W2	WBP11	GO:0045292 mRNA cis splicing, via spliceosome;GO:0000398 mRNA splicing, via spliceosome;GO:0000377 RNA splicing, via transesterification reactions with bulged adenosine as nucleophile	Nuclear
P05387	RPLP2	GO:0006614 SRP-dependent cotranslational protein targeting to membrane;GO:0006613 cotranslational protein targeting to membrane;GO:0000184 nuclear-transcribed mRNA catabolic process, nonsense-mediated decay	Cytoplasm					O75717	WDHD1	GO:0006261 DNA-dependent DNA replication;GO:0006260 DNA replication;GO:0006281 DNA repair	Nuclear
P04843	RPN1	GO:0018279 protein N-linked glycosylation via asparagine;GO:0018196 peptidyl-asparagine modification;GO:0006487 protein N-linked glycosylation	Cytoplasm					O75083	WDR1	GO:0042247 establishment of planar polarity of follicular epithelium;GO:0030043 actin filament fragmentation;GO:0030836 positive regulation of actin filament depolymerization	Cytoplasm
Q9NQG5	RPRD1B	GO:0042795 snRNA transcription by RNA polymerase II;GO:0070940 dephosphorylation of RNA polymerase II C-terminal domain;GO:0009301 snRNA transcription	Nuclear					P61964	WDR5	GO:0051572 negative regulation of histone H3-K4 methylation;GO:0051571 positive regulation of histone H3-K4 methylation;GO:0043982 histone H4-K8 acetylation	Nuclear
Q5VT52	RPRD2	GO:0042795 snRNA transcription by RNA polymerase II;GO:0009301 snRNA transcription;GO:0031124 mRNA 3'-end processing	Nuclear					Q6UXN9	WDR82	GO:0080182 histone H3-K4 trimethylation;GO:0051568 histone H3-K4 methylation;GO:0018023 peptidyl-lysine trimethylation	Nuclear
P46783	RPS10	GO:0006614 SRP-dependent cotranslational protein targeting to membrane;GO:0006613 cotranslational protein targeting to membrane;GO:0000184 nuclear-transcribed mRNA catabolic process, nonsense-mediated decay	Cytoplasm					Q9H4A3	WNK1	GO:0097022 lymphocyte migration into lymph node;GO:1903288 positive regulation of potassium ion import;GO:0033633 negative regulation of cell-cell adhesion mediated by integrin	Cytoplasm
P62280	RPS11	GO:0006614 SRP-dependent cotranslational protein targeting to membrane;GO:0006613 cotranslational protein targeting to membrane;GO:0000184 nuclear-transcribed mRNA catabolic process, nonsense-mediated decay	Nuclear					Q9BYP7	WNK3	GO:1903288 positive regulation of potassium ion import;GO:0090188 negative regulation of pancreatic juice secretion;GO:1903286 regulation of potassium ion import	Cytoplasm
P25398	RPS12	GO:0006614 SRP-dependent cotranslational protein targeting to membrane;GO:0006613 cotranslational protein targeting to membrane;GO:0000184 nuclear-transcribed mRNA catabolic process, nonsense-mediated decay	Cytoplasm					Q96J92	WNK4	GO:0072156 distal tubule morphogenesis;GO:1903288 positive regulation of potassium ion import;GO:0090188 negative regulation of pancreatic juice secretion
P62277	RPS13	GO:0006614 SRP-dependent cotranslational protein targeting to membrane;GO:0006613 cotranslational protein targeting to membrane;GO:0000184 nuclear-transcribed mRNA catabolic process, nonsense-mediated decay	Cytoplasm					O14980	XPO1	GO:0000056 ribosomal small subunit export from nucleus;GO:0000055 ribosomal large subunit export from nucleus;GO:0000054 ribosomal subunit export from nucleus	Nuclear
P62263	RPS14	GO:0006614 SRP-dependent cotranslational protein targeting to membrane;GO:0006613 cotranslational protein targeting to membrane;GO:0000184 nuclear-transcribed mRNA catabolic process, nonsense-mediated decay	Cytoplasm					P13010	XRCC5	GO:1904430 negative regulation of t-circle formation;GO:0075713 establishment of integrated proviral latency;GO:1904429 regulation of t-circle formation	Nuclear
P62244	RPS15A	GO:0006614 SRP-dependent cotranslational protein targeting to membrane;GO:0006613 cotranslational protein targeting to membrane;GO:0000184 nuclear-transcribed mRNA catabolic process, nonsense-mediated decay						P12956	XRCC6	GO:0075713 establishment of integrated proviral latency;GO:0019043 establishment of viral latency;GO:0097680 double-strand break repair via classical nonhomologous end joining	Nuclear
P62249	RPS16	GO:0006614 SRP-dependent cotranslational protein targeting to membrane;GO:0006613 cotranslational protein targeting to membrane;GO:0000184 nuclear-transcribed mRNA catabolic process, nonsense-mediated decay	Cytoplasm					Q9H0D6	XRN2	GO:0000738 DNA catabolic process, exonucleolytic;GO:0021766 hippocampus development;GO:0006308 DNA catabolic process	Nuclear
P08708	RPS17	GO:0006614 SRP-dependent cotranslational protein targeting to membrane;GO:0006613 cotranslational protein targeting to membrane;GO:0000184 nuclear-transcribed mRNA catabolic process, nonsense-mediated decay	Nuclear					P54577	YARS1	GO:0006437 tyrosyl-tRNA aminoacylation;GO:0006418 tRNA aminoacylation for protein translation;GO:0043039 tRNA aminoacylation	Cytoplasm
P62269	RPS18	GO:0006614 SRP-dependent cotranslational protein targeting to membrane;GO:0006613 cotranslational protein targeting to membrane;GO:0000184 nuclear-transcribed mRNA catabolic process, nonsense-mediated decay	Cytoplasm					P67809	YBX1	GO:0070934 CRD-mediated mRNA stabilization;GO:1990428 miRNA transport;GO:2000773 negative regulation of cellular senescence	Cytoplasm
P39019	RPS19	GO:0060265 positive regulation of respiratory burst involved in inflammatory response;GO:0060266 negative regulation of respiratory burst involved in inflammatory response;GO:0060264 regulation of respiratory burst involved in inflammatory response	Nuclear					Q9ULM3	YEATS2	GO:0043966 histone H3 acetylation;GO:0016573 histone acetylation;GO:0018393 internal peptidyl-lysine acetylation	Nuclear
P15880	RPS2	GO:0006614 SRP-dependent cotranslational protein targeting to membrane;GO:0051443 positive regulation of ubiquitin-protein transferase activity;GO:0006613 cotranslational protein targeting to membrane	Cytoplasm					P49750	YLPM1	GO:0032204 regulation of telomere maintenance;GO:0000723 telomere maintenance;GO:0032200 telomere organization	Nuclear
P60866	RPS20	GO:0006614 SRP-dependent cotranslational protein targeting to membrane;GO:0006613 cotranslational protein targeting to membrane;GO:0000184 nuclear-transcribed mRNA catabolic process, nonsense-mediated decay	Cytoplasm					Q9BYJ9	YTHDF1	GO:1900271 regulation of long-term synaptic potentiation;GO:1902667 regulation of axon guidance;GO:0045948 positive regulation of translational initiation
P63220	RPS21	GO:0000461 endonucleolytic cleavage to generate mature 3'-end of SSU-rRNA from (SSU-rRNA, 5.8S rRNA, LSU-rRNA);GO:0000447 endonucleolytic cleavage in ITS1 to separate SSU-rRNA from 5.8S rRNA and LSU-rRNA from tricistronic rRNA transcript (SSU-rRNA, 5.8S rRNA, LSU-rRNA);GO:0000479 endonucleolytic cleavage of tricistronic rRNA transcript (SSU-rRNA, 5.8S rRNA, LSU-rRNA)	Cytoplasm					Q9Y5A9	YTHDF2	GO:1903538 regulation of meiotic cell cycle process involved in oocyte maturation;GO:1903679 positive regulation of cap-independent translational initiation;GO:1903537 meiotic cell cycle process involved in oocyte maturation	Cytoplasm
P62266	RPS23	GO:1990145 maintenance of translational fidelity;GO:0006614 SRP-dependent cotranslational protein targeting to membrane;GO:0006613 cotranslational protein targeting to membrane	Cytoplasm					Q7Z739	YTHDF3	GO:0060339 negative regulation of type I interferon-mediated signaling pathway;GO:0061157 mRNA destabilization;GO:0060338 regulation of type I interferon-mediated signaling pathway	Nuclear
P62847	RPS24	GO:0006614 SRP-dependent cotranslational protein targeting to membrane;GO:0006613 cotranslational protein targeting to membrane;GO:0000184 nuclear-transcribed mRNA catabolic process, nonsense-mediated decay	Nuclear					P31946	YWHAB	GO:1900740 positive regulation of protein insertion into mitochondrial membrane involved in apoptotic signaling pathway;GO:1900739 regulation of protein insertion into mitochondrial membrane involved in apoptotic signaling pathway;GO:1901030 positive regulation of mitochondrial outer membrane permeabilization involved in apoptotic signaling pathway	Cytoplasm
P62851	RPS25	GO:0006614 SRP-dependent cotranslational protein targeting to membrane;GO:0006613 cotranslational protein targeting to membrane;GO:0000184 nuclear-transcribed mRNA catabolic process, nonsense-mediated decay	Cytoplasm					P62258	YWHAE	GO:1900740 positive regulation of protein insertion into mitochondrial membrane involved in apoptotic signaling pathway;GO:1905913 negative regulation of calcium ion export across plasma membrane;GO:0003064 regulation of heart rate by hormone	Cytoplasm
P62854	RPS26	GO:0006614 SRP-dependent cotranslational protein targeting to membrane;GO:0006613 cotranslational protein targeting to membrane;GO:0000184 nuclear-transcribed mRNA catabolic process, nonsense-mediated decay	Nuclear					P61981	YWHAG	GO:1900740 positive regulation of protein insertion into mitochondrial membrane involved in apoptotic signaling pathway;GO:1900739 regulation of protein insertion into mitochondrial membrane involved in apoptotic signaling pathway;GO:1901030 positive regulation of mitochondrial outer membrane permeabilization involved in apoptotic signaling pathway
P42677	RPS27	GO:0006614 SRP-dependent cotranslational protein targeting to membrane;GO:0006613 cotranslational protein targeting to membrane;GO:0000184 nuclear-transcribed mRNA catabolic process, nonsense-mediated decay	Nuclear					Q04917	YWHAH	GO:1900740 positive regulation of protein insertion into mitochondrial membrane involved in apoptotic signaling pathway;GO:1900739 regulation of protein insertion into mitochondrial membrane involved in apoptotic signaling pathway;GO:1901030 positive regulation of mitochondrial outer membrane permeabilization involved in apoptotic signaling pathway
P62979	RPS27A	GO:0035666 TRIF-dependent toll-like receptor signaling pathway;GO:0070423 nucleotide-binding oligomerization domain containing signaling pathway;GO:0002756 MyD88-independent toll-like receptor signaling pathway	Nuclear					P27348	YWHAQ	GO:1900740 positive regulation of protein insertion into mitochondrial membrane involved in apoptotic signaling pathway;GO:1900739 regulation of protein insertion into mitochondrial membrane involved in apoptotic signaling pathway;GO:1901030 positive regulation of mitochondrial outer membrane permeabilization involved in apoptotic signaling pathway	Nuclear
Q71UM5	RPS27L	GO:0031571 mitotic G1 DNA damage checkpoint;GO:0044819 mitotic G1/S transition checkpoint;GO:0006919 activation of cysteine-type endopeptidase activity involved in apoptotic process	Nuclear					P63104	YWHAZ	GO:1900740 positive regulation of protein insertion into mitochondrial membrane involved in apoptotic signaling pathway;GO:1900739 regulation of protein insertion into mitochondrial membrane involved in apoptotic signaling pathway;GO:1901030 positive regulation of mitochondrial outer membrane permeabilization involved in apoptotic signaling pathway
P62273	RPS29	GO:0006614 SRP-dependent cotranslational protein targeting to membrane;GO:0006613 cotranslational protein targeting to membrane;GO:0000184 nuclear-transcribed mRNA catabolic process, nonsense-mediated decay	Cytoplasm					Q6PJT7	ZC3H14	GO:1900364 negative regulation of mRNA polyadenylation;GO:0031441 negative regulation of mRNA 3'-end processing;GO:1900363 regulation of mRNA polyadenylation	Nuclear
P23396	RPS3	GO:2001272 positive regulation of cysteine-type endopeptidase activity involved in execution phase of apoptosis;GO:0050862 positive regulation of T cell receptor signaling pathway;GO:1905053 positive regulation of base-excision repair	Cytoplasm					Q7Z2W4	ZC3HAV1	GO:0045071 negative regulation of viral genome replication;GO:0070212 protein poly-ADP-ribosylation;GO:0061014 positive regulation of mRNA catabolic process	Cytoplasm
P61247	RPS3A	GO:0006614 SRP-dependent cotranslational protein targeting to membrane;GO:0006613 cotranslational protein targeting to membrane;GO:0000184 nuclear-transcribed mRNA catabolic process, nonsense-mediated decay	Nuclear					Q96KR1	ZFR	GO:0007275 multicellular organism development;GO:0048856 anatomical structure development;GO:0032502 developmental process	Nuclear
P62701	RPS4X	GO:0006614 SRP-dependent cotranslational protein targeting to membrane;GO:0006613 cotranslational protein targeting to membrane;GO:0000184 nuclear-transcribed mRNA catabolic process, nonsense-mediated decay						Q9UKY1	ZHX1	GO:0000122 negative regulation of transcription by RNA polymerase II;GO:0045892 negative regulation of transcription, DNA-templated;GO:1903507 negative regulation of nucleic acid-templated transcription	Nuclear
P46782	RPS5	GO:0006614 SRP-dependent cotranslational protein targeting to membrane;GO:0006613 cotranslational protein targeting to membrane;GO:0000184 nuclear-transcribed mRNA catabolic process, nonsense-mediated decay	Cytoplasm					Q9Y6X8	ZHX2	GO:0060040 retinal bipolar neuron differentiation;GO:0060042 retina morphogenesis in camera-type eye;GO:0003407 neural retina development	Nuclear
P62753	RPS6	GO:0006614 SRP-dependent cotranslational protein targeting to membrane;GO:0006613 cotranslational protein targeting to membrane;GO:0000184 nuclear-transcribed mRNA catabolic process, nonsense-mediated decay	Cytoplasm					Q9H4I2	ZHX3	GO:0045669 positive regulation of osteoblast differentiation;GO:0045778 positive regulation of ossification;GO:0045667 regulation of osteoblast differentiation	Nuclear
Q15418	RPS6KA1	GO:2000491 positive regulation of hepatic stellate cell activation;GO:2000489 regulation of hepatic stellate cell activation;GO:0072574 hepatocyte proliferation	Nuclear					Q9ULJ6	ZMIZ1	GO:0007296 vitellogenesis;GO:0045582 positive regulation of T cell differentiation;GO:0048096 chromatin-mediated maintenance of transcription	Nuclear
P62081	RPS7	GO:1904667 negative regulation of ubiquitin protein ligase activity;GO:1902255 positive regulation of intrinsic apoptotic signaling pathway by p53 class mediator;GO:0051444 negative regulation of ubiquitin-protein transferase activity	Cytoplasm					Q5VZL5	ZMYM4	GO:0022604 regulation of cell morphogenesis;GO:0000902 cell morphogenesis;GO:0022603 regulation of anatomical structure morphogenesis	Nuclear
P62241	RPS8	GO:0006614 SRP-dependent cotranslational protein targeting to membrane;GO:0006613 cotranslational protein targeting to membrane;GO:0000184 nuclear-transcribed mRNA catabolic process, nonsense-mediated decay	Cytoplasm					Q9ULU4	ZMYND8	GO:1902897 regulation of postsynaptic density protein 95 clustering;GO:1902952 positive regulation of dendritic spine maintenance;GO:0097119 postsynaptic density protein 95 clustering	Nuclear
P46781	RPS9	GO:0045903 positive regulation of translational fidelity;GO:0006614 SRP-dependent cotranslational protein targeting to membrane;GO:0006613 cotranslational protein targeting to membrane						O15231	ZNF185		Cytoplasm
P08865	RPSA	GO:0046718 viral entry into host cell;GO:0006614 SRP-dependent cotranslational protein targeting to membrane;GO:0030260 entry into host cell	Cytoplasm					O43670	ZNF207	GO:0007094 mitotic spindle assembly checkpoint;GO:0071174 mitotic spindle checkpoint;GO:0045841 negative regulation of mitotic metaphase/anaphase transition	Nuclear
Q9P2E9	RRBP1	GO:0001649 osteoblast differentiation;GO:0001503 ossification;GO:0006412 translation	Cytoplasm					Q9Y2X9	ZNF281	GO:0010172 embryonic body morphogenesis;GO:0010171 body morphogenesis;GO:0000122 negative regulation of transcription by RNA polymerase II	Nuclear
Q5JTH9	RRP12		Nuclear					Q5BKZ1	ZNF326	GO:0032784 regulation of DNA-templated transcription, elongation;GO:0006354 DNA-templated transcription, elongation;GO:0043484 regulation of RNA splicing	Nuclear
Q14684	RRP1B	GO:0043923 positive regulation by host of viral transcription;GO:0043921 modulation by host of viral transcription;GO:0050434 positive regulation of viral transcription	Nuclear					Q5T0B9	ZNF362		Nuclear
O43818	RRP9	GO:0006364 rRNA processing;GO:0016072 rRNA metabolic process;GO:0042254 ribosome biogenesis	Nuclear					Q8TF68	ZNF384		Nuclear
O76021	RSL1D1	GO:2000772 regulation of cellular senescence;GO:0090342 regulation of cell aging;GO:0000470 maturation of LSU-rRNA	Nuclear					Q9H7S9	ZNF703	GO:0033601 positive regulation of mammary gland epithelial cell proliferation;GO:0033599 regulation of mammary gland epithelial cell proliferation;GO:0034111 negative regulation of homotypic cell-cell adhesion
Q9Y3I0	RTCB	GO:0000971 tRNA exon ligation utilizing 2',3' cyclic phosphate of 5'-exon as source of linkage phosphate;GO:0000968 tRNA exon ligation;GO:0000378 RNA exon ligation	Nuclear					O95218	ZRANB2	GO:0008380 RNA splicing;GO:0006397 mRNA processing;GO:0016071 mRNA metabolic process	Nuclear
Q9NQC3	RTN4	GO:0034165 positive regulation of toll-like receptor 9 signaling pathway;GO:1905580 positive regulation of ERBB3 signaling pathway;GO:0034163 regulation of toll-like receptor 9 signaling pathway	Cytoplasm					Q15942	ZYX	GO:0043149 stress fiber assembly;GO:0030038 contractile actin filament bundle assembly;GO:0071346 cellular response to interferon-gamma	Cytoplasm
Q9Y224	RTRAF	GO:0006388 tRNA splicing, via endonucleolytic cleavage and ligation;GO:0000394 RNA splicing, via endonucleolytic cleavage and ligation;GO:0006469 negative regulation of protein kinase activity	Nuclear
Q01196	RUNX1	GO:0043378 positive regulation of CD8-positive, alpha-beta T cell differentiation;GO:0043376 regulation of CD8-positive, alpha-beta T cell differentiation;GO:0043371 negative regulation of CD4-positive, alpha-beta T cell differentiation	Nuclear
Q13950	RUNX2	GO:0032332 positive regulation of chondrocyte differentiation;GO:0002051 osteoblast fate commitment;GO:0042487 regulation of odontogenesis of dentin-containing tooth	Nuclear
Q9Y265	RUVBL1	GO:1904874 positive regulation of telomerase RNA localization to Cajal body;GO:1904872 regulation of telomerase RNA localization to Cajal body;GO:0034080 CENP-A containing nucleosome assembly	Nuclear
Q9Y230	RUVBL2	GO:1904874 positive regulation of telomerase RNA localization to Cajal body;GO:0071899 negative regulation of estrogen receptor binding;GO:1904872 regulation of telomerase RNA localization to Cajal body	Nuclear
P19793	RXRA	GO:0060687 regulation of branching involved in prostate gland morphogenesis;GO:0045994 positive regulation of translational initiation by iron;GO:0060528 secretory columnal luminar epithelial cell differentiation involved in prostate glandular acinus development	Nuclear
P60903	S100A10	GO:0051894 positive regulation of focal adhesion assembly;GO:0051496 positive regulation of stress fiber assembly;GO:0051492 regulation of stress fiber assembly	Cytoplasm
P31949	S100A11	GO:0014911 positive regulation of smooth muscle cell migration;GO:0043312 neutrophil degranulation;GO:0014910 regulation of smooth muscle cell migration
Q96FQ6	S100A16	GO:0051592 response to calcium ion;GO:0010038 response to metal ion;GO:0010035 response to inorganic substance	Cytoplasm
P26447	S100A4	GO:0001837 epithelial to mesenchymal transition;GO:0043123 positive regulation of I-kappaB kinase/NF-kappaB signaling;GO:0043122 regulation of I-kappaB kinase/NF-kappaB signaling	Plasma membrane
P06703	S100A6	GO:0048146 positive regulation of fibroblast proliferation;GO:0048145 regulation of fibroblast proliferation;GO:0007409 axonogenesis	Cytoplasm
P25815	S100P	GO:0043312 neutrophil degranulation;GO:0002283 neutrophil activation involved in immune response;GO:0042119 neutrophil activation	Nuclear
Q15424	SAFB	GO:0030520 intracellular estrogen receptor signaling pathway;GO:0030518 intracellular steroid hormone receptor signaling pathway;GO:0043401 steroid hormone mediated signaling pathway	Nuclear
Q9H0E3	SAP130	GO:0000122 negative regulation of transcription by RNA polymerase II;GO:0045892 negative regulation of transcription, DNA-templated;GO:1903507 negative regulation of nucleic acid-templated transcription	Nuclear
Q9UHR5	SAP30BP	GO:0010942 positive regulation of cell death;GO:0006915 apoptotic process;GO:0010941 regulation of cell death	Nuclear
P82979	SARNP	GO:0006406 mRNA export from nucleus;GO:0071427 mRNA-containing ribonucleoprotein complex export from nucleus;GO:0071426 ribonucleoprotein complex export from nucleus	Nuclear
P49591	SARS1	GO:0006434 seryl-tRNA aminoacylation;GO:1904046 negative regulation of vascular endothelial growth factor production;GO:0016259 selenocysteine metabolic process	Cytoplasm
Q15020	SART3	GO:1903586 positive regulation of histone deubiquitination;GO:1903584 regulation of histone deubiquitination;GO:1903003 positive regulation of protein deubiquitination
Q6UVJ0	SASS6	GO:0007099 centriole replication;GO:0051298 centrosome duplication;GO:0098534 centriole assembly	Cytoplasm
Q9Y3A5	SBDS	GO:0001833 inner cell mass cell proliferation;GO:0042256 mature ribosome assembly;GO:0048539 bone marrow development	Nuclear
A3KN83	SBNO1	GO:0006355 regulation of transcription, DNA-templated;GO:1903506 regulation of nucleic acid-templated transcription;GO:0006351 transcription, DNA-templated	Nuclear
Q99590	SCAF11	GO:0000245 spliceosomal complex assembly;GO:0000398 mRNA splicing, via spliceosome;GO:0000377 RNA splicing, via transesterification reactions with bulged adenosine as nucleophile	Nuclear
Q9UPN6	SCAF8	GO:2000805 negative regulation of termination of RNA polymerase II transcription, poly(A)-coupled;GO:0120191 negative regulation of termination of RNA polymerase II transcription;GO:2000804 regulation of termination of RNA polymerase II transcription, poly(A)-coupled	Nuclear
O14828	SCAMP3	GO:0006892 post-Golgi vesicle-mediated transport;GO:0048193 Golgi vesicle transport;GO:0015031 protein transport	Cytoplasm
Q8WTV0	SCARB1	GO:0010899 regulation of phosphatidylcholine catabolic process;GO:0032497 detection of lipopolysaccharide;GO:0010867 positive regulation of triglyceride biosynthetic process	Cytoplasm
Q14108	SCARB2	GO:1905671 regulation of lysosome organization;GO:1904978 regulation of endosome organization;GO:0015917 aminophospholipid transport	Cytoplasm
Q14160	SCRIB	GO:0039563 suppression by virus of host STAT1 activity;GO:0039564 suppression by virus of host STAT2 activity;GO:0030683 evasion or tolerance by virus of host immune response	Nuclear
Q6P3W7	SCYL2	GO:2000286 receptor internalization involved in canonical Wnt signaling pathway;GO:2000370 positive regulation of clathrin-dependent endocytosis;GO:0002092 positive regulation of receptor internalization
P55735	SEC13	GO:0006409 tRNA export from nucleus;GO:0006110 regulation of glycolytic process;GO:0071431 tRNA-containing ribonucleoprotein complex export from nucleus	Nuclear
O15027	SEC16A	GO:0043000 Golgi to plasma membrane CFTR protein transport;GO:0070863 positive regulation of protein exit from endoplasmic reticulum;GO:0048208 COPII vesicle coating	Cytoplasm
O75396	SEC22B	GO:1990668 vesicle fusion with endoplasmic reticulum-Golgi intermediate compartment (ERGIC) membrane;GO:1902902 negative regulation of autophagosome assembly;GO:0048208 COPII vesicle coating
Q15436	SEC23A	GO:0048208 COPII vesicle coating;GO:0090110 cargo loading into COPII-coated vesicle;GO:0048207 vesicle targeting, rough ER to cis-Golgi	Nuclear
Q15437	SEC23B	GO:0090110 cargo loading into COPII-coated vesicle;GO:0090114 COPII-coated vesicle budding;GO:0035459 cargo loading into vesicle	Cytoplasm
Q9Y6Y8	SEC23IP	GO:0048208 COPII vesicle coating;GO:0048207 vesicle targeting, rough ER to cis-Golgi;GO:0048199 vesicle targeting, to, from or within Golgi	Cytoplasm
O95486	SEC24A	GO:0045714 regulation of low-density lipoprotein particle receptor biosynthetic process;GO:0048208 COPII vesicle coating;GO:0090110 cargo loading into COPII-coated vesicle	Nuclear
O95487	SEC24B	GO:0090178 regulation of establishment of planar polarity involved in neural tube closure;GO:1901301 regulation of cargo loading into COPII-coated vesicle;GO:0060088 auditory receptor cell stereocilium organization	Nuclear
P53992	SEC24C	GO:0048208 COPII vesicle coating;GO:0090110 cargo loading into COPII-coated vesicle;GO:0048207 vesicle targeting, rough ER to cis-Golgi	Cytoplasm
O94855	SEC24D	GO:0048208 COPII vesicle coating;GO:0090110 cargo loading into COPII-coated vesicle;GO:0048207 vesicle targeting, rough ER to cis-Golgi	Cytoplasm
O94979	SEC31A	GO:0048208 COPII vesicle coating;GO:0090110 cargo loading into COPII-coated vesicle;GO:0048207 vesicle targeting, rough ER to cis-Golgi	Cytoplasm
P61619	SEC61A1	GO:0006616 SRP-dependent cotranslational protein targeting to membrane, translocation;GO:0031204 posttranslational protein targeting to membrane, translocation;GO:0039019 pronephric nephron development	Cytoplasm
P60468	SEC61B	GO:0006616 SRP-dependent cotranslational protein targeting to membrane, translocation;GO:0031204 posttranslational protein targeting to membrane, translocation;GO:0006620 posttranslational protein targeting to endoplasmic reticulum membrane	Cytoplasm
Q96EE3	SEH1L	GO:0006409 tRNA export from nucleus;GO:0006110 regulation of glycolytic process;GO:0071431 tRNA-containing ribonucleoprotein complex export from nucleus
Q15019	SEPTIN2	GO:0061640 cytoskeleton-dependent cytokinesis;GO:0007283 spermatogenesis;GO:0007224 smoothened signaling pathway	Nuclear
Q16181	SEPTIN7	GO:1902857 positive regulation of non-motile cilium assembly;GO:1902855 regulation of non-motile cilium assembly;GO:0016476 regulation of embryonic cell shape	Nuclear
Q9UHD8	SEPTIN9	GO:1902857 positive regulation of non-motile cilium assembly;GO:1902855 regulation of non-motile cilium assembly;GO:0045724 positive regulation of cilium assembly	Cytoplasm
Q8NC51	SERBP1	GO:0030578 PML body organization;GO:0030575 nuclear body organization;GO:0043488 regulation of mRNA stability	Cytoplasm
P30740	SERPINB1	GO:0050713 negative regulation of interleukin-1 beta secretion;GO:0050711 negative regulation of interleukin-1 secretion;GO:0050706 regulation of interleukin-1 beta secretion	Cytoplasm
P35237	SERPINB6	GO:0043312 neutrophil degranulation;GO:0002283 neutrophil activation involved in immune response;GO:0010951 negative regulation of endopeptidase activity	Cytoplasm
P50454	SERPINH1	GO:0003433 chondrocyte development involved in endochondral bone morphogenesis;GO:0003413 chondrocyte differentiation involved in endochondral bone morphogenesis;GO:0060351 cartilage development involved in endochondral bone morphogenesis	Cytoplasm
O15047	SETD1A	GO:0044648 histone H3-K4 dimethylation;GO:0097692 histone H3-K4 monomethylation;GO:0080182 histone H3-K4 trimethylation	Nuclear
Q15637	SF1	GO:0000389 mRNA 3'-splice site recognition;GO:0033327 Leydig cell differentiation;GO:0006376 mRNA splice site selection	Nuclear
Q15459	SF3A1	GO:0000389 mRNA 3'-splice site recognition;GO:1903241 U2-type prespliceosome assembly;GO:0006376 mRNA splice site selection	Nuclear
Q15428	SF3A2	GO:0000389 mRNA 3'-splice site recognition;GO:1903241 U2-type prespliceosome assembly;GO:0006376 mRNA splice site selection	Nuclear
Q12874	SF3A3	GO:0000389 mRNA 3'-splice site recognition;GO:1903241 U2-type prespliceosome assembly;GO:0006376 mRNA splice site selection	Nuclear
O75533	SF3B1	GO:0000245 spliceosomal complex assembly;GO:0045815 positive regulation of gene expression, epigenetic;GO:0000398 mRNA splicing, via spliceosome	Nuclear
Q13435	SF3B2	GO:0000398 mRNA splicing, via spliceosome;GO:0000377 RNA splicing, via transesterification reactions with bulged adenosine as nucleophile;GO:0016032 viral process	Nuclear
Q15393	SF3B3	GO:0042177 negative regulation of protein catabolic process;GO:0000398 mRNA splicing, via spliceosome;GO:0000377 RNA splicing, via transesterification reactions with bulged adenosine as nucleophile	Nuclear
P31947	SFN	GO:1900740 positive regulation of protein insertion into mitochondrial membrane involved in apoptotic signaling pathway;GO:1900739 regulation of protein insertion into mitochondrial membrane involved in apoptotic signaling pathway;GO:1901030 positive regulation of mitochondrial outer membrane permeabilization involved in apoptotic signaling pathway	Cytoplasm
P23246	SFPQ	GO:0098963 dendritic transport of messenger ribonucleoprotein complex;GO:0098961 dendritic transport of ribonucleoprotein complex;GO:1902177 positive regulation of oxidative stress-induced intrinsic apoptotic signaling pathway	Nuclear
Q9NR46	SH3GLB2		Nuclear
P34897	SHMT2	GO:0019264 glycine biosynthetic process from serine;GO:0006565 L-serine catabolic process;GO:0006564 L-serine biosynthetic process	Cytoplasm
Q96ST3	SIN3A	GO:1901675 negative regulation of histone H3-K27 acetylation;GO:1901674 regulation of histone H3-K27 acetylation;GO:0043974 histone H3-K27 acetylation	Nuclear
Q9UIU6	SIX4	GO:0072107 positive regulation of ureteric bud formation;GO:0072095 regulation of branch elongation involved in ureteric bud branching;GO:0072106 regulation of ureteric bud formation	Nuclear
Q15758	SLC1A5	GO:1903803 L-glutamine import across plasma membrane;GO:0010585 glutamine secretion;GO:0015825 L-serine transport	Plasma membrane
Q02978	SLC25A11	GO:0071423 malate transmembrane transport;GO:0015742 alpha-ketoglutarate transport;GO:0015743 malate transport
Q00325	SLC25A3	GO:0035435 phosphate ion transmembrane transport;GO:0006817 phosphate ion transport;GO:0098661 inorganic anion transmembrane transport	Cytoplasm
P05141	SLC25A5	GO:1901029 negative regulation of mitochondrial outer membrane permeabilization involved in apoptotic signaling pathway;GO:1901028 regulation of mitochondrial outer membrane permeabilization involved in apoptotic signaling pathway;GO:0015866 ADP transport	Cytoplasm
Q96QD8	SLC38A2	GO:0031460 glycine betaine transport;GO:1903841 cellular response to arsenite(3-);GO:0015825 L-serine transport	Cytoplasm
P08195	SLC3A2	GO:1903801 L-leucine import across plasma membrane;GO:0098713 leucine import across plasma membrane;GO:0015827 tryptophan transport	Nuclear
Q01650	SLC7A5	GO:1904556 L-tryptophan transmembrane transport;GO:0015827 tryptophan transport;GO:0015803 branched-chain amino acid transport	Cytoplasm
Q9GZT3	SLIRP	GO:0000961 negative regulation of mitochondrial RNA catabolic process;GO:0000960 regulation of mitochondrial RNA catabolic process;GO:0000957 mitochondrial RNA catabolic process	Cytoplasm
Q13485	SMAD4	GO:1905305 negative regulation of cardiac myofibril assembly;GO:0003251 positive regulation of cell proliferation involved in heart valve morphogenesis;GO:0033686 positive regulation of luteinizing hormone secretion	Nuclear
P51532	SMARCA4	GO:1902661 positive regulation of glucose mediated signaling pathway;GO:1902659 regulation of glucose mediated signaling pathway;GO:0060766 negative regulation of androgen receptor signaling pathway	Nuclear
O60264	SMARCA5	GO:0034080 CENP-A containing nucleosome assembly;GO:0000183 chromatin silencing at rDNA;GO:0006336 DNA replication-independent nucleosome assembly	Nuclear
Q92922	SMARCC1	GO:0032435 negative regulation of proteasomal ubiquitin-dependent protein catabolic process;GO:2000059 negative regulation of ubiquitin-dependent protein catabolic process;GO:1901799 negative regulation of proteasomal protein catabolic process	Nuclear
Q8TAQ2	SMARCC2	GO:0006337 nucleosome disassembly;GO:0031498 chromatin disassembly;GO:0032986 protein-DNA complex disassembly	Nuclear
Q92925	SMARCD2	GO:0006337 nucleosome disassembly;GO:0031498 chromatin disassembly;GO:0032986 protein-DNA complex disassembly	Nuclear
Q969G3	SMARCE1	GO:0006337 nucleosome disassembly;GO:0031498 chromatin disassembly;GO:0032986 protein-DNA complex disassembly	Nuclear
Q14683	SMC1A	GO:0072423 response to DNA damage checkpoint signaling;GO:1901673 regulation of mitotic spindle assembly;GO:0072402 response to DNA integrity checkpoint signaling	Nuclear
O95347	SMC2	GO:0010032 meiotic chromosome condensation;GO:0007076 mitotic chromosome condensation;GO:0051383 kinetochore organization	Nuclear
Q9UQE7	SMC3	GO:1901673 regulation of mitotic spindle assembly;GO:0090169 regulation of spindle assembly;GO:0060236 regulation of mitotic spindle organization	Nuclear
Q2TAY7	SMU1	GO:0000381 regulation of alternative mRNA splicing, via spliceosome;GO:0000380 alternative mRNA splicing, via spliceosome;GO:0048024 regulation of mRNA splicing, via spliceosome	Cytoplasm
Q7KZF4	SND1	GO:0010587 miRNA catabolic process;GO:0034661 ncRNA catabolic process;GO:0010586 miRNA metabolic process	Cytoplasm
O75643	SNRNP200	GO:0000354 cis assembly of pre-catalytic spliceosome;GO:0000388 spliceosome conformational change to release U4 (or U4atac) and U1 (or U11);GO:0000393 spliceosomal conformational changes to generate catalytic conformation	Nuclear
Q96DI7	SNRNP40	GO:0000398 mRNA splicing, via spliceosome;GO:0000377 RNA splicing, via transesterification reactions with bulged adenosine as nucleophile;GO:0000375 RNA splicing, via transesterification reactions	Nuclear
P08621	SNRNP70	GO:1904715 negative regulation of chaperone-mediated autophagy;GO:0061084 negative regulation of protein refolding;GO:1904714 regulation of chaperone-mediated autophagy	Nuclear
P09012	SNRPA	GO:1900363 regulation of mRNA polyadenylation;GO:0031440 regulation of mRNA 3'-end processing;GO:0006378 mRNA polyadenylation	Nuclear
P09661	SNRPA1	GO:0035722 interleukin-12-mediated signaling pathway;GO:0071349 cellular response to interleukin-12;GO:0070671 response to interleukin-12	Nuclear
P62314	SNRPD1	GO:0000387 spliceosomal snRNP assembly;GO:0000245 spliceosomal complex assembly;GO:0051170 import into nucleus
P62316	SNRPD2	GO:0000387 spliceosomal snRNP assembly;GO:0000245 spliceosomal complex assembly;GO:0051170 import into nucleus	Cytoplasm
P62318	SNRPD3	GO:0000387 spliceosomal snRNP assembly;GO:0006369 termination of RNA polymerase II transcription;GO:0008334 histone mRNA metabolic process	Nuclear
P62304	SNRPE	GO:0000387 spliceosomal snRNP assembly;GO:0006369 termination of RNA polymerase II transcription;GO:0000245 spliceosomal complex assembly
P63162	SNRPN	GO:0000398 mRNA splicing, via spliceosome;GO:0000377 RNA splicing, via transesterification reactions with bulged adenosine as nucleophile;GO:0000375 RNA splicing, via transesterification reactions	Nuclear
P55769	SNU13	GO:0000492 box C/D snoRNP assembly;GO:0000491 small nucleolar ribonucleoprotein complex assembly;GO:0000470 maturation of LSU-rRNA
Q13573	SNW1	GO:0070564 positive regulation of vitamin D receptor signaling pathway;GO:0070562 regulation of vitamin D receptor signaling pathway;GO:0070561 vitamin D receptor signaling pathway	Nuclear
O60493	SNX3	GO:0046597 negative regulation of viral entry into host cell;GO:2000642 negative regulation of early endosome to late endosome transport;GO:0046596 regulation of viral entry into host cell
P18583	SON	GO:0048024 regulation of mRNA splicing, via spliceosome;GO:0000281 mitotic cytokinesis;GO:0050684 regulation of mRNA processing	Nuclear
P08047	SP1	GO:1904828 positive regulation of hydrogen sulfide biosynthetic process;GO:1904826 regulation of hydrogen sulfide biosynthetic process;GO:0043923 positive regulation by host of viral transcription	Nuclear
Q02447	SP3	GO:0043353 enucleate erythrocyte differentiation;GO:0001829 trophectodermal cell differentiation;GO:0060136 embryonic process involved in female pregnancy
Q96T58	SPEN	GO:0000122 negative regulation of transcription by RNA polymerase II;GO:0050769 positive regulation of neurogenesis;GO:0007219 Notch signaling pathway	Nuclear
Q8TCT8	SPPL2A	GO:0010803 regulation of tumor necrosis factor-mediated signaling pathway;GO:0031293 membrane protein intracellular domain proteolysis;GO:0006509 membrane protein ectodomain proteolysis	Cytoplasm
Q13813	SPTAN1	GO:0051693 actin filament capping;GO:0030835 negative regulation of actin filament depolymerization;GO:0030837 negative regulation of actin filament polymerization	Cytoplasm
Q01082	SPTBN1	GO:1900042 positive regulation of interleukin-2 secretion;GO:1900040 regulation of interleukin-2 secretion;GO:0051693 actin filament capping	Cytoplasm
Q6ZRS2	SRCAP	GO:0043486 histone exchange;GO:0016573 histone acetylation;GO:0043044 ATP-dependent chromatin remodeling	Nuclear
P30626	SRI	GO:0060315 negative regulation of ryanodine-sensitive calcium-release channel activity;GO:0010880 regulation of release of sequestered calcium ion into cytosol by sarcoplasmic reticulum;GO:0051280 negative regulation of release of sequestered calcium ion into cytosol	Nuclear
P19623	SRM	GO:0008295 spermidine biosynthetic process;GO:0008216 spermidine metabolic process;GO:0006596 polyamine biosynthetic process	Nuclear
P37108	SRP14	GO:0006614 SRP-dependent cotranslational protein targeting to membrane;GO:0006613 cotranslational protein targeting to membrane;GO:0043312 neutrophil degranulation	Nuclear
O76094	SRP72	GO:0006614 SRP-dependent cotranslational protein targeting to membrane;GO:0006613 cotranslational protein targeting to membrane;GO:0045047 protein targeting to ER
P08240	SRPRA	GO:0006614 SRP-dependent cotranslational protein targeting to membrane;GO:0006613 cotranslational protein targeting to membrane;GO:0036498 IRE1-mediated unfolded protein response
Q9Y5M8	SRPRB	GO:0036498 IRE1-mediated unfolded protein response;GO:0030968 endoplasmic reticulum unfolded protein response;GO:0034620 cellular response to unfolded protein	Plasma membrane
Q9UQ35	SRRM2	GO:0000398 mRNA splicing, via spliceosome;GO:0000377 RNA splicing, via transesterification reactions with bulged adenosine as nucleophile;GO:0000375 RNA splicing, via transesterification reactions	Nuclear
Q9BXP5	SRRT	GO:0031053 primary miRNA processing;GO:0042795 snRNA transcription by RNA polymerase II;GO:0035196 production of miRNAs involved in gene silencing by miRNA	Nuclear
Q07955	SRSF1	GO:0000395 mRNA 5'-splice site recognition;GO:0006406 mRNA export from nucleus;GO:0006376 mRNA splice site selection	Nuclear
O75494	SRSF10	GO:0000244 spliceosomal tri-snRNP complex assembly;GO:0048025 negative regulation of mRNA splicing, via spliceosome;GO:0006376 mRNA splice site selection	Nuclear
Q05519	SRSF11	GO:0006406 mRNA export from nucleus;GO:0071427 mRNA-containing ribonucleoprotein complex export from nucleus;GO:0071426 ribonucleoprotein complex export from nucleus	Nuclear
Q01130	SRSF2	GO:0033197 response to vitamin E;GO:0006406 mRNA export from nucleus;GO:0071427 mRNA-containing ribonucleoprotein complex export from nucleus	Nuclear
P84103	SRSF3	GO:0006406 mRNA export from nucleus;GO:0071427 mRNA-containing ribonucleoprotein complex export from nucleus;GO:0000381 regulation of alternative mRNA splicing, via spliceosome	Nuclear
Q13243	SRSF5	GO:0006406 mRNA export from nucleus;GO:0006376 mRNA splice site selection;GO:0071427 mRNA-containing ribonucleoprotein complex export from nucleus	Nuclear
Q13247	SRSF6	GO:0060501 positive regulation of epithelial cell proliferation involved in lung morphogenesis;GO:2000675 negative regulation of type B pancreatic cell apoptotic process;GO:2000794 regulation of epithelial cell proliferation involved in lung morphogenesis	Nuclear
Q16629	SRSF7	GO:0048025 negative regulation of mRNA splicing, via spliceosome;GO:0006406 mRNA export from nucleus;GO:0071427 mRNA-containing ribonucleoprotein complex export from nucleus	Nuclear
Q13242	SRSF9	GO:0048025 negative regulation of mRNA splicing, via spliceosome;GO:0006406 mRNA export from nucleus;GO:0006376 mRNA splice site selection	Nuclear
Q15532	SS18	GO:0097150 neuronal stem cell population maintenance;GO:0048013 ephrin receptor signaling pathway;GO:0019827 stem cell population maintenance	Nuclear
O75177	SS18L1	GO:0050775 positive regulation of dendrite morphogenesis;GO:1900006 positive regulation of dendrite development;GO:0048814 regulation of dendrite morphogenesis	Nuclear
P05455	SSB	GO:0071045 nuclear histone mRNA catabolic process;GO:0006409 tRNA export from nucleus;GO:0075522 IRES-dependent viral translational initiation	Nuclear
P43307	SSR1	GO:0006613 cotranslational protein targeting to membrane;GO:0036498 IRE1-mediated unfolded protein response;GO:0030968 endoplasmic reticulum unfolded protein response	Cytoplasm
Q9UNL2	SSR3	GO:0006614 SRP-dependent cotranslational protein targeting to membrane;GO:0006613 cotranslational protein targeting to membrane;GO:0045047 protein targeting to ER	Cytoplasm
P51571	SSR4
Q08945	SSRP1	GO:0006368 transcription elongation from RNA polymerase II promoter;GO:1901796 regulation of signal transduction by p53 class mediator;GO:0006354 DNA-templated transcription, elongation	Nuclear
P50502	ST13	GO:0061084 negative regulation of protein refolding;GO:0061083 regulation of protein refolding;GO:1903333 negative regulation of protein folding	Cytoplasm
Q92783	STAM	GO:1903551 regulation of extracellular exosome assembly;GO:1903543 positive regulation of exosomal secretion;GO:0071971 extracellular exosome assembly	Cytoplasm
P42224	STAT1	GO:0072308 negative regulation of metanephric nephron tubule epithelial cell differentiation;GO:0003340 negative regulation of mesenchymal to epithelial transition involved in metanephros morphogenesis;GO:0072183 negative regulation of nephron tubule epithelial cell differentiation	Nuclear
P40763	STAT3	GO:0072540 T-helper 17 cell lineage commitment;GO:1902728 positive regulation of growth factor dependent skeletal muscle satellite cell proliferation;GO:0002295 T-helper cell lineage commitment	Nuclear
Q687X5	STEAP4	GO:0098706 ferric iron import across cell outer membrane;GO:0033216 ferric iron import;GO:0015677 copper ion import	Cytoplasm
P31948	STIP1	GO:0098761 cellular response to interleukin-7;GO:0098760 response to interleukin-7;GO:0071345 cellular response to cytokine stimulus	Nuclear
P16949	STMN1	GO:0051497 negative regulation of stress fiber assembly;GO:0070495 negative regulation of thrombin-activated receptor signaling pathway;GO:1905098 negative regulation of guanyl-nucleotide exchange factor activity	Cytoplasm
Q93045	STMN2	GO:0031117 positive regulation of microtubule depolymerization;GO:0007026 negative regulation of microtubule depolymerization;GO:0031115 negative regulation of microtubule polymerization	Cytoplasm
P27105	STOM	GO:1901585 regulation of acid-sensing ion channel activity;GO:0044829 positive regulation by host of viral genome replication;GO:0044827 modulation by host of viral genome replication	Plasma membrane
Q9Y3F4	STRAP	GO:0060394 negative regulation of pathway-restricted SMAD protein phosphorylation;GO:0010719 negative regulation of epithelial to mesenchymal transition;GO:0030277 maintenance of gastrointestinal epithelium	Nuclear
Q96SI9	STRBP	GO:0007286 spermatid development;GO:0007638 mechanosensory behavior;GO:0048515 spermatid differentiation
Q9UNE7	STUB1	GO:0090035 positive regulation of chaperone-mediated protein complex assembly;GO:0090034 regulation of chaperone-mediated protein complex assembly;GO:0030579 ubiquitin-dependent SMAD protein catabolic process	Nuclear
P53999	SUB1	GO:0060261 positive regulation of transcription initiation from RNA polymerase II promoter;GO:2000144 positive regulation of DNA-templated transcription, initiation;GO:0060260 regulation of transcription initiation from RNA polymerase II promoter	Nuclear
Q9Y2Z0	SUGT1	GO:0043947 positive regulation by host of symbiont catalytic activity;GO:0043946 positive regulation of catalytic activity in other organism involved in symbiotic interaction;GO:0052422 modulation by host of symbiont catalytic activity	Nuclear
P61956	SUMO2	GO:0032436 positive regulation of proteasomal ubiquitin-dependent protein catabolic process;GO:2000060 positive regulation of ubiquitin-dependent protein catabolic process;GO:1901800 positive regulation of proteasomal protein catabolic process	Nuclear
O94901	SUN1	GO:0021817 nucleokinesis involved in cell motility in cerebral cortex radial glia guided migration;GO:0021815 modulation of microtubule cytoskeleton involved in cerebral cortex radial glia guided migration;GO:0021814 cell motility involved in cerebral cortex radial glia guided migration	Nuclear
Q9UH99	SUN2	GO:0021817 nucleokinesis involved in cell motility in cerebral cortex radial glia guided migration;GO:0021815 modulation of microtubule cytoskeleton involved in cerebral cortex radial glia guided migration;GO:0021814 cell motility involved in cerebral cortex radial glia guided migration	Nuclear
Q9Y5B9	SUPT16H	GO:0006337 nucleosome disassembly;GO:0032968 positive regulation of transcription elongation from RNA polymerase II promoter;GO:0031498 chromatin disassembly	Nuclear
Q7KZ85	SUPT6H	GO:0061086 negative regulation of histone H3-K27 methylation;GO:0010793 regulation of mRNA export from nucleus;GO:0045191 regulation of isotype switching	Nuclear
O60506	SYNCRIP	GO:0070934 CRD-mediated mRNA stabilization;GO:0048255 mRNA stabilization;GO:1902373 negative regulation of mRNA catabolic process	Nuclear
Q15750	TAB1	GO:0070423 nucleotide-binding oligomerization domain containing signaling pathway;GO:0002755 MyD88-dependent toll-like receptor signaling pathway;GO:0000185 activation of MAPKKK activity	Nuclear
Q9NYJ8	TAB2	GO:0070423 nucleotide-binding oligomerization domain containing signaling pathway;GO:0002755 MyD88-dependent toll-like receptor signaling pathway;GO:0002223 stimulatory C-type lectin receptor signaling pathway	Cytoplasm
Q92804	TAF15	GO:0048255 mRNA stabilization;GO:1902373 negative regulation of mRNA catabolic process;GO:0043489 RNA stabilization	Nuclear
O00268	TAF4	GO:0001541 ovarian follicle development;GO:0008585 female gonad development;GO:0046545 development of primary female sexual characteristics	Nuclear
Q92750	TAF4B	GO:1901796 regulation of signal transduction by p53 class mediator;GO:0006367 transcription initiation from RNA polymerase II promoter;GO:0048477 oogenesis	Nuclear
P49848	TAF6	GO:0042795 snRNA transcription by RNA polymerase II;GO:0009301 snRNA transcription;GO:0051123 RNA polymerase II preinitiation complex assembly	Nuclear
Q16594	TAF9	GO:1902166 negative regulation of intrinsic apoptotic signaling pathway in response to DNA damage by p53 class mediator;GO:0032435 negative regulation of proteasomal ubiquitin-dependent protein catabolic process;GO:1902165 regulation of intrinsic apoptotic signaling pathway in response to DNA damage by p53 class mediator
P37802	TAGLN2	GO:0002576 platelet degranulation;GO:0045055 regulated exocytosis;GO:0006887 exocytosis	Cytoplasm
P37837	TALDO1	GO:0005999 xylulose biosynthetic process;GO:0009052 pentose-phosphate shunt, non-oxidative branch;GO:0019322 pentose biosynthetic process	Nuclear
Q13148	TARDBP	GO:0043922 negative regulation by host of viral transcription;GO:0071765 nuclear inner membrane organization;GO:0061158 3'-UTR-mediated mRNA destabilization	Nuclear
P26639	TARS1	GO:0006435 threonyl-tRNA aminoacylation;GO:0006418 tRNA aminoacylation for protein translation;GO:0043039 tRNA aminoacylation	Cytoplasm
O75347	TBCA	GO:0007023 post-chaperonin tubulin folding pathway;GO:0007021 tubulin complex assembly;GO:0006457 protein folding	Nuclear
Q12788	TBL3	GO:0000462 maturation of SSU-rRNA from tricistronic rRNA transcript (SSU-rRNA, 5.8S rRNA, LSU-rRNA);GO:0030490 maturation of SSU-rRNA;GO:0042274 ribosomal small subunit biogenesis	Nuclear
O15119	TBX3	GO:0003167 atrioventricular bundle cell differentiation;GO:0060931 sinoatrial node cell development;GO:0060932 His-Purkinje system cell differentiation	Nuclear
P23193	TCEA1	GO:1901919 positive regulation of exoribonuclease activity;GO:1901917 regulation of exoribonuclease activity;GO:1905779 positive regulation of exonuclease activity	Nuclear
[truncated: 163 more rows]
