# Supplementary material for: Proteomic profiling and genome-wide mapping of O-GlcNAc chromatin-associated proteins reveal an O-GlcNAc-regulated genotoxic stress response
Source: Nat Commun. 2020 Nov 19;11:5898. doi: 10.1038/s41467-020-19579-y (PMC7678849; doi:10.1038/s41467-020-19579-y)
Supplement: Supplementary file 5 — Supplementary Dataset 2 [file 41467_2020_19579_MOESM5_ESM.xlsx]

## Sheet: Sheet1
OCTFs in ADR cells (200)						OCTFs in MCF-7 cells (166)
Transcription factor	TF family	Biological Process (GO)				Transcription factor	TF family	Biological Process (GO)
ARID1A	ARID	GO:0003408 optic cup formation involved in camera-type eye development;GO:0002072 optic cup morphogenesis involved in camera-type eye development;GO:0042921 glucocorticoid receptor signaling pathway				ARID1A	ARID	GO:0003408 optic cup formation involved in camera-type eye development;GO:0002072 optic cup morphogenesis involved in camera-type eye development;GO:0042921 glucocorticoid receptor signaling pathway
ARID2	ARID	GO:0060982 coronary artery morphogenesis;GO:1905168 positive regulation of double-strand break repair via homologous recombination;GO:0060977 coronary vasculature morphogenesis				ARID2	ARID	GO:0060982 coronary artery morphogenesis;GO:1905168 positive regulation of double-strand break repair via homologous recombination;GO:0060977 coronary vasculature morphogenesis
ARNT	bHLH	GO:0045821 positive regulation of glycolytic process;GO:2001171 positive regulation of ATP biosynthetic process;GO:0006110 regulation of glycolytic process				ARNT	bHLH	GO:0045821 positive regulation of glycolytic process;GO:2001171 positive regulation of ATP biosynthetic process;GO:0006110 regulation of glycolytic process
MLXIP	bHLH	GO:0045944 positive regulation of transcription by RNA polymerase II;GO:0045893 positive regulation of transcription, DNA-templated;GO:1903508 positive regulation of nucleic acid-templated transcription				TCF12	bHLH	GO:1902036 regulation of hematopoietic stem cell differentiation;GO:1901532 regulation of hematopoietic progenitor cell differentiation;GO:0060218 hematopoietic stem cell differentiation
MNT	bHLH	GO:2001234 negative regulation of apoptotic signaling pathway;GO:0007569 cell aging;GO:2001233 regulation of apoptotic signaling pathway				TFAP4	bHLH	GO:0043922 negative regulation by host of viral transcription;GO:0043923 positive regulation by host of viral transcription;GO:2001269 positive regulation of cysteine-type endopeptidase activity involved in apoptotic signaling pathway
TCF12	bHLH	GO:1902036 regulation of hematopoietic stem cell differentiation;GO:1901532 regulation of hematopoietic progenitor cell differentiation;GO:0060218 hematopoietic stem cell differentiation				BRD2	Chromatin Remodeling Factors	GO:0001843 neural tube closure;GO:0014020 primary neural tube formation;GO:0001841 neural tube formation
TFAP4	bHLH	GO:0043922 negative regulation by host of viral transcription;GO:0043923 positive regulation by host of viral transcription;GO:2001269 positive regulation of cysteine-type endopeptidase activity involved in apoptotic signaling pathway				CARM1	Chromatin Remodeling Factors	GO:0003420 regulation of growth plate cartilage chondrocyte proliferation;GO:0006977 DNA damage response, signal transduction by p53 class mediator resulting in cell cycle arrest;GO:0003419 growth plate cartilage chondrocyte proliferation
CEBPB	C/EBP	GO:2000120 positive regulation of sodium-dependent phosphate transport;GO:1901329 regulation of odontoblast differentiation;GO:2000118 regulation of sodium-dependent phosphate transport				CBX3	Chromatin Remodeling Factors	GO:0071549 cellular response to dexamethasone stimulus;GO:0070317 negative regulation of G0 to G1 transition;GO:0070316 regulation of G0 to G1 transition
BRD4	Chromatin Remodeling Factors	GO:2001255 positive regulation of histone H3-K36 trimethylation;GO:0000416 positive regulation of histone H3-K36 methylation;GO:2001253 regulation of histone H3-K36 trimethylation				CHD4	Chromatin Remodeling Factors	GO:0032508 DNA duplex unwinding;GO:0043044 ATP-dependent chromatin remodeling;GO:1901796 regulation of signal transduction by p53 class mediator
CARM1	Chromatin Remodeling Factors	GO:0003420 regulation of growth plate cartilage chondrocyte proliferation;GO:0006977 DNA damage response, signal transduction by p53 class mediator resulting in cell cycle arrest;GO:0003419 growth plate cartilage chondrocyte proliferation				CHD8	Chromatin Remodeling Factors	GO:2000270 negative regulation of fibroblast apoptotic process;GO:0045945 positive regulation of transcription by RNA polymerase III;GO:0060134 prepulse inhibition
CBX3	Chromatin Remodeling Factors	GO:0071549 cellular response to dexamethasone stimulus;GO:0070317 negative regulation of G0 to G1 transition;GO:0070316 regulation of G0 to G1 transition				DNMT1	Chromatin Remodeling Factors	GO:1905931 negative regulation of vascular smooth muscle cell differentiation involved in phenotypic switching;GO:1905916 negative regulation of cell differentiation involved in phenotypic switching;GO:1905930 regulation of vascular smooth muscle cell differentiation involved in phenotypic switching
CBX5	Chromatin Remodeling Factors	GO:0070317 negative regulation of G0 to G1 transition;GO:0070316 regulation of G0 to G1 transition;GO:0045023 G0 to G1 transition				EP400	Chromatin Remodeling Factors	GO:0043968 histone H2A acetylation;GO:0043967 histone H4 acetylation;GO:0016573 histone acetylation
CHD4	Chromatin Remodeling Factors	GO:0032508 DNA duplex unwinding;GO:0043044 ATP-dependent chromatin remodeling;GO:1901796 regulation of signal transduction by p53 class mediator				EYA3	Chromatin Remodeling Factors	GO:2001240 negative regulation of extrinsic apoptotic signaling pathway in absence of ligand;GO:0016576 histone dephosphorylation;GO:2001239 regulation of extrinsic apoptotic signaling pathway in absence of ligand
CHD8	Chromatin Remodeling Factors	GO:2000270 negative regulation of fibroblast apoptotic process;GO:0045945 positive regulation of transcription by RNA polymerase III;GO:0060134 prepulse inhibition				HDAC1	Chromatin Remodeling Factors	GO:0061198 fungiform papilla formation;GO:0043922 negative regulation by host of viral transcription;GO:0060766 negative regulation of androgen receptor signaling pathway
DNMT1	Chromatin Remodeling Factors	GO:1905931 negative regulation of vascular smooth muscle cell differentiation involved in phenotypic switching;GO:1905916 negative regulation of cell differentiation involved in phenotypic switching;GO:1905930 regulation of vascular smooth muscle cell differentiation involved in phenotypic switching				KMT2A	Chromatin Remodeling Factors	GO:0071440 regulation of histone H3-K14 acetylation;GO:1905642 negative regulation of DNA methylation;GO:2000615 regulation of histone H3-K9 acetylation
DOT1L	Chromatin Remodeling Factors	GO:0034729 histone H3-K79 methylation;GO:0006348 chromatin silencing at telomere;GO:2000677 regulation of transcription regulatory region DNA binding				RBBP4	Chromatin Remodeling Factors	GO:0034080 CENP-A containing nucleosome assembly;GO:0070317 negative regulation of G0 to G1 transition;GO:0006335 DNA replication-dependent nucleosome assembly
EP400	Chromatin Remodeling Factors	GO:0043968 histone H2A acetylation;GO:0043967 histone H4 acetylation;GO:0016573 histone acetylation				RUVBL1	Chromatin Remodeling Factors	GO:1904874 positive regulation of telomerase RNA localization to Cajal body;GO:1904872 regulation of telomerase RNA localization to Cajal body;GO:0034080 CENP-A containing nucleosome assembly
EYA3	Chromatin Remodeling Factors	GO:2001240 negative regulation of extrinsic apoptotic signaling pathway in absence of ligand;GO:0016576 histone dephosphorylation;GO:2001239 regulation of extrinsic apoptotic signaling pathway in absence of ligand				RUVBL2	Chromatin Remodeling Factors	GO:1904874 positive regulation of telomerase RNA localization to Cajal body;GO:0071899 negative regulation of estrogen receptor binding;GO:1904872 regulation of telomerase RNA localization to Cajal body
HDAC1	Chromatin Remodeling Factors	GO:0061198 fungiform papilla formation;GO:0043922 negative regulation by host of viral transcription;GO:0060766 negative regulation of androgen receptor signaling pathway				SMARCA4	Chromatin Remodeling Factors	GO:1902661 positive regulation of glucose mediated signaling pathway;GO:1902659 regulation of glucose mediated signaling pathway;GO:0060766 negative regulation of androgen receptor signaling pathway
KDM1A	Chromatin Remodeling Factors	GO:0051572 negative regulation of histone H3-K4 methylation;GO:0051573 negative regulation of histone H3-K9 methylation;GO:1902166 negative regulation of intrinsic apoptotic signaling pathway in response to DNA damage by p53 class mediator				SMARCA5	Chromatin Remodeling Factors	GO:0034080 CENP-A containing nucleosome assembly;GO:0000183 chromatin silencing at rDNA;GO:0006336 DNA replication-independent nucleosome assembly
KMT2A	Chromatin Remodeling Factors	GO:0071440 regulation of histone H3-K14 acetylation;GO:1905642 negative regulation of DNA methylation;GO:2000615 regulation of histone H3-K9 acetylation				SMARCD2	Chromatin Remodeling Factors	GO:0006337 nucleosome disassembly;GO:0031498 chromatin disassembly;GO:0032986 protein-DNA complex disassembly
RBBP4	Chromatin Remodeling Factors	GO:0034080 CENP-A containing nucleosome assembly;GO:0070317 negative regulation of G0 to G1 transition;GO:0006335 DNA replication-dependent nucleosome assembly				TAF9	Chromatin Remodeling Factors	GO:1902166 negative regulation of intrinsic apoptotic signaling pathway in response to DNA damage by p53 class mediator;GO:0032435 negative regulation of proteasomal ubiquitin-dependent protein catabolic process;GO:1902165 regulation of intrinsic apoptotic signaling pathway in response to DNA damage by p53 class mediator
RUVBL1	Chromatin Remodeling Factors	GO:1904874 positive regulation of telomerase RNA localization to Cajal body;GO:1904872 regulation of telomerase RNA localization to Cajal body;GO:0034080 CENP-A containing nucleosome assembly				TRIM33	Chromatin Remodeling Factors	GO:0030514 negative regulation of BMP signaling pathway;GO:0017015 regulation of transforming growth factor beta receptor signaling pathway;GO:0030510 regulation of BMP signaling pathway
RUVBL2	Chromatin Remodeling Factors	GO:1904874 positive regulation of telomerase RNA localization to Cajal body;GO:0071899 negative regulation of estrogen receptor binding;GO:1904872 regulation of telomerase RNA localization to Cajal body				WDR5	Chromatin Remodeling Factors	GO:0051572 negative regulation of histone H3-K4 methylation;GO:0051571 positive regulation of histone H3-K4 methylation;GO:0043982 histone H4-K8 acetylation
SMARCA4	Chromatin Remodeling Factors	GO:1902661 positive regulation of glucose mediated signaling pathway;GO:1902659 regulation of glucose mediated signaling pathway;GO:0060766 negative regulation of androgen receptor signaling pathway				YEATS2	Chromatin Remodeling Factors	GO:0043966 histone H3 acetylation;GO:0016573 histone acetylation;GO:0018393 internal peptidyl-lysine acetylation
SMARCA5	Chromatin Remodeling Factors	GO:0034080 CENP-A containing nucleosome assembly;GO:0000183 chromatin silencing at rDNA;GO:0006336 DNA replication-independent nucleosome assembly				ZMYND8	Chromatin Remodeling Factors	GO:1902897 regulation of postsynaptic density protein 95 clustering;GO:1902952 positive regulation of dendritic spine maintenance;GO:0097119 postsynaptic density protein 95 clustering
SMARCD2	Chromatin Remodeling Factors	GO:0006337 nucleosome disassembly;GO:0031498 chromatin disassembly;GO:0032986 protein-DNA complex disassembly				YBX1	CSD	GO:0070934 CRD-mediated mRNA stabilization;GO:1990428 miRNA transport;GO:2000773 negative regulation of cellular senescence
SUPT6H	Chromatin Remodeling Factors	GO:0061086 negative regulation of histone H3-K27 methylation;GO:0010793 regulation of mRNA export from nucleus;GO:0045191 regulation of isotype switching				NFIA	CTF/NFI	GO:0072189 ureter development;GO:0060074 synapse maturation;GO:0019079 viral genome replication
TAF9	Chromatin Remodeling Factors	GO:1902166 negative regulation of intrinsic apoptotic signaling pathway in response to DNA damage by p53 class mediator;GO:0032435 negative regulation of proteasomal ubiquitin-dependent protein catabolic process;GO:1902165 regulation of intrinsic apoptotic signaling pathway in response to DNA damage by p53 class mediator				NFIB	CTF/NFI	GO:2000795 negative regulation of epithelial cell proliferation involved in lung morphogenesis;GO:2000791 negative regulation of mesenchymal cell proliferation involved in lung development;GO:0021960 anterior commissure morphogenesis
TRIM33	Chromatin Remodeling Factors	GO:0030514 negative regulation of BMP signaling pathway;GO:0017015 regulation of transforming growth factor beta receptor signaling pathway;GO:0030510 regulation of BMP signaling pathway				ELF1	ETS	GO:0050860 negative regulation of T cell receptor signaling pathway;GO:0050855 regulation of B cell receptor signaling pathway;GO:0050858 negative regulation of antigen receptor-mediated signaling pathway
WDR5	Chromatin Remodeling Factors	GO:0051572 negative regulation of histone H3-K4 methylation;GO:0051571 positive regulation of histone H3-K4 methylation;GO:0043982 histone H4-K8 acetylation				ELF2	ETS	GO:0050855 regulation of B cell receptor signaling pathway;GO:0050854 regulation of antigen receptor-mediated signaling pathway;GO:0050853 B cell receptor signaling pathway
YEATS2	Chromatin Remodeling Factors	GO:0043966 histone H3 acetylation;GO:0016573 histone acetylation;GO:0018393 internal peptidyl-lysine acetylation				FOXK1	Fork head	GO:0061621 canonical glycolysis;GO:0061620 glycolytic process through glucose-6-phosphate;GO:0061615 glycolytic process through fructose-6-phosphate
ZMYND8	Chromatin Remodeling Factors	GO:1902897 regulation of postsynaptic density protein 95 clustering;GO:1902952 positive regulation of dendritic spine maintenance;GO:0097119 postsynaptic density protein 95 clustering				FOXK2	Fork head	GO:0061621 canonical glycolysis;GO:0061620 glycolytic process through glucose-6-phosphate;GO:0061615 glycolytic process through fructose-6-phosphate
CSDE1	CSD	GO:0070966 nuclear-transcribed mRNA catabolic process, no-go decay;GO:0008584 male gonad development;GO:0046546 development of primary male sexual characteristics				GTF2I	GTF2I	GO:0051481 negative regulation of cytosolic calcium ion concentration;GO:0016525 negative regulation of angiogenesis;GO:2000181 negative regulation of blood vessel morphogenesis
YBX1	CSD	GO:0070934 CRD-mediated mRNA stabilization;GO:1990428 miRNA transport;GO:2000773 negative regulation of cellular senescence				CIC	HMG	GO:0048286 lung alveolus development;GO:0035176 social behavior;GO:0051703 intraspecies interaction between organisms
RBPJ	CSL	GO:1901297 positive regulation of canonical Wnt signaling pathway involved in cardiac muscle cell fate commitment;GO:1905068 positive regulation of canonical Wnt signaling pathway involved in heart development;GO:1901295 regulation of canonical Wnt signaling pathway involved in cardiac muscle cell fate commitment				HMGB1	HMG	GO:0034165 positive regulation of toll-like receptor 9 signaling pathway;GO:0032072 regulation of restriction endodeoxyribonuclease activity;GO:0045063 T-helper 1 cell differentiation
NFIA	CTF/NFI	GO:0072189 ureter development;GO:0060074 synapse maturation;GO:0019079 viral genome replication				HMGB3	HMG	GO:0045578 negative regulation of B cell differentiation;GO:0045577 regulation of B cell differentiation;GO:0045620 negative regulation of lymphocyte differentiation
NFIB	CTF/NFI	GO:2000795 negative regulation of epithelial cell proliferation involved in lung morphogenesis;GO:2000791 negative regulation of mesenchymal cell proliferation involved in lung development;GO:0021960 anterior commissure morphogenesis				SMARCE1	HMG	GO:0006337 nucleosome disassembly;GO:0031498 chromatin disassembly;GO:0032986 protein-DNA complex disassembly
NFIC	CTF/NFI	GO:0042475 odontogenesis of dentin-containing tooth;GO:0042476 odontogenesis;GO:0000122 negative regulation of transcription by RNA polymerase II				SOX9	HMG	GO:0090190 positive regulation of branching involved in ureteric bud morphogenesis;GO:0072289 metanephric nephron tubule formation;GO:0072034 renal vesicle induction
NR3C1	ESR-like	GO:0043402 glucocorticoid mediated signaling pathway;GO:0042921 glucocorticoid receptor signaling pathway;GO:0031958 corticosteroid receptor signaling pathway				SSRP1	HMG	GO:0006368 transcription elongation from RNA polymerase II promoter;GO:1901796 regulation of signal transduction by p53 class mediator;GO:0006354 DNA-templated transcription, elongation
ELF1	ETS	GO:0050860 negative regulation of T cell receptor signaling pathway;GO:0050855 regulation of B cell receptor signaling pathway;GO:0050858 negative regulation of antigen receptor-mediated signaling pathway				TOX4	HMG	GO:0006357 regulation of transcription by RNA polymerase II;GO:0006366 transcription by RNA polymerase II;GO:0006355 regulation of transcription, DNA-templated
ELF2	ETS	GO:0050855 regulation of B cell receptor signaling pathway;GO:0050854 regulation of antigen receptor-mediated signaling pathway;GO:0050853 B cell receptor signaling pathway				WDHD1	HMG	GO:0006261 DNA-dependent DNA replication;GO:0006260 DNA replication;GO:0006281 DNA repair
GABPA	ETS	GO:1903351 cellular response to dopamine;GO:0045653 negative regulation of megakaryocyte differentiation;GO:1903350 response to dopamine				HMGA1	HMGI/HMGY	GO:0075713 establishment of integrated proviral latency;GO:0035986 senescence-associated heterochromatin focus assembly;GO:0090402 oncogene-induced cell senescence
FOXC1	Fork head	GO:1902257 negative regulation of apoptotic process involved in outflow tract morphogenesis;GO:1901491 negative regulation of lymphangiogenesis;GO:1902256 regulation of apoptotic process involved in outflow tract morphogenesis				SIX4	Homeobox	GO:0072107 positive regulation of ureteric bud formation;GO:0072095 regulation of branch elongation involved in ureteric bud branching;GO:0072106 regulation of ureteric bud formation
FOXK1	Fork head	GO:0061621 canonical glycolysis;GO:0061620 glycolytic process through glucose-6-phosphate;GO:0061615 glycolytic process through fructose-6-phosphate				ZHX1	Homeobox	GO:0000122 negative regulation of transcription by RNA polymerase II;GO:0045892 negative regulation of transcription, DNA-templated;GO:1903507 negative regulation of nucleic acid-templated transcription
FOXK2	Fork head	GO:0061621 canonical glycolysis;GO:0061620 glycolytic process through glucose-6-phosphate;GO:0061615 glycolytic process through fructose-6-phosphate				ZHX2	Homeobox	GO:0060040 retinal bipolar neuron differentiation;GO:0060042 retina morphogenesis in camera-type eye;GO:0003407 neural retina development
GTF2I	GTF2I	GO:0051481 negative regulation of cytosolic calcium ion concentration;GO:0016525 negative regulation of angiogenesis;GO:2000181 negative regulation of blood vessel morphogenesis				ZHX3	Homeobox	GO:0045669 positive regulation of osteoblast differentiation;GO:0045778 positive regulation of ossification;GO:0045667 regulation of osteoblast differentiation
CIC	HMG	GO:0048286 lung alveolus development;GO:0035176 social behavior;GO:0051703 intraspecies interaction between organisms				SMAD4	MH1	GO:1905305 negative regulation of cardiac myofibril assembly;GO:0003251 positive regulation of cell proliferation involved in heart valve morphogenesis;GO:0033686 positive regulation of luteinizing hormone secretion
HMGB1	HMG	GO:0034165 positive regulation of toll-like receptor 9 signaling pathway;GO:0032072 regulation of restriction endodeoxyribonuclease activity;GO:0045063 T-helper 1 cell differentiation				CDC5L	MYB	GO:1904568 cellular response to wortmannin;GO:1990646 cellular response to prolactin;GO:1904567 response to wortmannin
HMGB2	HMG	GO:0045654 positive regulation of megakaryocyte differentiation;GO:0007289 spermatid nucleus differentiation;GO:0045648 positive regulation of erythrocyte differentiation				NCOR1	MYB	GO:0045820 negative regulation of glycolytic process;GO:1903799 negative regulation of production of miRNAs involved in gene silencing by miRNA;GO:0060766 negative regulation of androgen receptor signaling pathway
SMARCE1	HMG	GO:0006337 nucleosome disassembly;GO:0031498 chromatin disassembly;GO:0032986 protein-DNA complex disassembly				NCOR2	MYB	GO:1903799 negative regulation of production of miRNAs involved in gene silencing by miRNA;GO:0060766 negative regulation of androgen receptor signaling pathway;GO:0060965 negative regulation of gene silencing by miRNA
SSRP1	HMG	GO:0006368 transcription elongation from RNA polymerase II promoter;GO:1901796 regulation of signal transduction by p53 class mediator;GO:0006354 DNA-templated transcription, elongation				SMARCC1	MYB	GO:0032435 negative regulation of proteasomal ubiquitin-dependent protein catabolic process;GO:2000059 negative regulation of ubiquitin-dependent protein catabolic process;GO:1901799 negative regulation of proteasomal protein catabolic process
TOX4	HMG	GO:0006357 regulation of transcription by RNA polymerase II;GO:0006366 transcription by RNA polymerase II;GO:0006355 regulation of transcription, DNA-templated				SMARCC2	MYB	GO:0006337 nucleosome disassembly;GO:0031498 chromatin disassembly;GO:0032986 protein-DNA complex disassembly
UBTF	HMG	GO:1902659 regulation of glucose mediated signaling pathway;GO:0010255 glucose mediated signaling pathway;GO:0009757 hexose mediated signaling				NFYA	NF-YA	GO:0010723 positive regulation of transcription from RNA polymerase II promoter in response to iron;GO:0034395 regulation of transcription from RNA polymerase II promoter in response to iron;GO:0045540 regulation of cholesterol biosynthetic process
HMGA1	HMGI/HMGY	GO:0075713 establishment of integrated proviral latency;GO:0035986 senescence-associated heterochromatin focus assembly;GO:0090402 oncogene-induced cell senescence				NRF1	Nrf1	GO:0045944 positive regulation of transcription by RNA polymerase II;GO:0045893 positive regulation of transcription, DNA-templated;GO:0007005 mitochondrion organization
PITX1	Homeobox	GO:0014707 branchiomeric skeletal muscle development;GO:0048625 myoblast fate commitment;GO:0035116 embryonic hindlimb morphogenesis				BCLAF1	Others	GO:2001244 positive regulation of intrinsic apoptotic signaling pathway;GO:2000144 positive regulation of DNA-templated transcription, initiation;GO:2000142 regulation of DNA-templated transcription, initiation
SIX4	Homeobox	GO:0072107 positive regulation of ureteric bud formation;GO:0072095 regulation of branch elongation involved in ureteric bud branching;GO:0072106 regulation of ureteric bud formation				CNBP	Others	GO:2000767 positive regulation of cytoplasmic translation;GO:0006695 cholesterol biosynthetic process;GO:2000765 regulation of cytoplasmic translation
ZHX1	Homeobox	GO:0000122 negative regulation of transcription by RNA polymerase II;GO:0045892 negative regulation of transcription, DNA-templated;GO:1903507 negative regulation of nucleic acid-templated transcription				FUBP1	Others	GO:0006366 transcription by RNA polymerase II;GO:0010628 positive regulation of gene expression;GO:0006355 regulation of transcription, DNA-templated
ZHX3	Homeobox	GO:0045669 positive regulation of osteoblast differentiation;GO:0045778 positive regulation of ossification;GO:0045667 regulation of osteoblast differentiation				GATAD2A	Others	GO:0006306 DNA methylation;GO:0006305 DNA alkylation;GO:0044728 DNA methylation or demethylation
SMAD4	MH1	GO:1905305 negative regulation of cardiac myofibril assembly;GO:0003251 positive regulation of cell proliferation involved in heart valve morphogenesis;GO:0033686 positive regulation of luteinizing hormone secretion				MLLT10	Others	GO:0045944 positive regulation of transcription by RNA polymerase II;GO:0045893 positive regulation of transcription, DNA-templated;GO:1903508 positive regulation of nucleic acid-templated transcription
CDC5L	MYB	GO:1904568 cellular response to wortmannin;GO:1990646 cellular response to prolactin;GO:1904567 response to wortmannin				NFRKB	Others	GO:0016579 protein deubiquitination;GO:0070646 protein modification by small protein removal;GO:0006310 DNA recombination
NCOR1	MYB	GO:0045820 negative regulation of glycolytic process;GO:1903799 negative regulation of production of miRNAs involved in gene silencing by miRNA;GO:0060766 negative regulation of androgen receptor signaling pathway				NME2	Others	GO:0006183 GTP biosynthetic process;GO:0018106 peptidyl-histidine phosphorylation;GO:0006228 UTP biosynthetic process
NCOR2	MYB	GO:1903799 negative regulation of production of miRNAs involved in gene silencing by miRNA;GO:0060766 negative regulation of androgen receptor signaling pathway;GO:0060965 negative regulation of gene silencing by miRNA				PARP1	Others	GO:1903518 positive regulation of single strand break repair;GO:0033148 positive regulation of intracellular estrogen receptor signaling pathway;GO:1904762 positive regulation of myofibroblast differentiation
SMARCC1	MYB	GO:0032435 negative regulation of proteasomal ubiquitin-dependent protein catabolic process;GO:2000059 negative regulation of ubiquitin-dependent protein catabolic process;GO:1901799 negative regulation of proteasomal protein catabolic process				PAX6	PAX	GO:0021918 regulation of transcription from RNA polymerase II promoter involved in somatic motor neuron fate commitment;GO:0021917 somatic motor neuron fate commitment;GO:0021913 regulation of transcription from RNA polymerase II promoter involved in ventral spinal cord interneuron specification
SMARCC2	MYB	GO:0006337 nucleosome disassembly;GO:0031498 chromatin disassembly;GO:0032986 protein-DNA complex disassembly				PAX8	PAX	GO:2000594 positive regulation of metanephric DCT cell differentiation;GO:2000592 regulation of metanephric DCT cell differentiation;GO:0072108 positive regulation of mesenchymal to epithelial transition involved in metanephros morphogenesis
NFYA	NF-YA	GO:0010723 positive regulation of transcription from RNA polymerase II promoter in response to iron;GO:0034395 regulation of transcription from RNA polymerase II promoter in response to iron;GO:0045540 regulation of cholesterol biosynthetic process				POU2F1	Pou	GO:0042795 snRNA transcription by RNA polymerase II;GO:0009301 snRNA transcription;GO:0098781 ncRNA transcription
NRF1	Nrf1	GO:0045944 positive regulation of transcription by RNA polymerase II;GO:0045893 positive regulation of transcription, DNA-templated;GO:0007005 mitochondrion organization				RFX1	RFX	GO:0006357 regulation of transcription by RNA polymerase II;GO:0006366 transcription by RNA polymerase II;GO:0006955 immune response
BCLAF1	Others	GO:2001244 positive regulation of intrinsic apoptotic signaling pathway;GO:2000144 positive regulation of DNA-templated transcription, initiation;GO:2000142 regulation of DNA-templated transcription, initiation				NFAT5	RHD	GO:1904996 positive regulation of leukocyte adhesion to vascular endothelial cell;GO:0070884 regulation of calcineurin-NFAT signaling cascade;GO:1904994 regulation of leukocyte adhesion to vascular endothelial cell
CNBP	Others	GO:2000767 positive regulation of cytoplasmic translation;GO:0006695 cholesterol biosynthetic process;GO:2000765 regulation of cytoplasmic translation				NFKB1	RHD	GO:0010956 negative regulation of calcidiol 1-monooxygenase activity;GO:1900127 positive regulation of hyaluronan biosynthetic process;GO:0045083 negative regulation of interleukin-12 biosynthetic process
FUBP1	Others	GO:0006366 transcription by RNA polymerase II;GO:0010628 positive regulation of gene expression;GO:0006355 regulation of transcription, DNA-templated				RELA	RHD	GO:0070431 nucleotide-binding oligomerization domain containing 2 signaling pathway;GO:0014040 positive regulation of Schwann cell differentiation;GO:0050862 positive regulation of T cell receptor signaling pathway
GATAD2A	Others	GO:0006306 DNA methylation;GO:0006305 DNA alkylation;GO:0044728 DNA methylation or demethylation				RUNX1	Runt	GO:0043378 positive regulation of CD8-positive, alpha-beta T cell differentiation;GO:0043376 regulation of CD8-positive, alpha-beta T cell differentiation;GO:0043371 negative regulation of CD4-positive, alpha-beta T cell differentiation
HMGN3	Others	GO:0061178 regulation of insulin secretion involved in cellular response to glucose stimulus;GO:0035773 insulin secretion involved in cellular response to glucose stimulus;GO:0050796 regulation of insulin secretion				MEF2D	SRF	GO:1904707 positive regulation of vascular smooth muscle cell proliferation;GO:0001958 endochondral ossification;GO:0007512 adult heart development
MLLT10	Others	GO:0045944 positive regulation of transcription by RNA polymerase II;GO:0045893 positive regulation of transcription, DNA-templated;GO:1903508 positive regulation of nucleic acid-templated transcription				STAT3	STAT	GO:0072540 T-helper 17 cell lineage commitment;GO:1902728 positive regulation of growth factor dependent skeletal muscle satellite cell proliferation;GO:0002295 T-helper cell lineage commitment
NFRKB	Others	GO:0016579 protein deubiquitination;GO:0070646 protein modification by small protein removal;GO:0006310 DNA recombination				TEAD1	TEA	GO:1902895 positive regulation of pri-miRNA transcription by RNA polymerase II;GO:1902893 regulation of pri-miRNA transcription by RNA polymerase II;GO:0061614 pri-miRNA transcription by RNA polymerase II
NKRF	Others	GO:0045944 positive regulation of transcription by RNA polymerase II;GO:0045892 negative regulation of transcription, DNA-templated;GO:1903507 negative regulation of nucleic acid-templated transcription				ATF1	TF_bZIP	GO:0032025 response to cobalt ion;GO:0045740 positive regulation of DNA replication;GO:0010976 positive regulation of neuron projection development
NME2	Others	GO:0006183 GTP biosynthetic process;GO:0018106 peptidyl-histidine phosphorylation;GO:0006228 UTP biosynthetic process				CREB1	TF_bZIP	GO:0032916 positive regulation of transforming growth factor beta3 production;GO:1900273 positive regulation of long-term synaptic potentiation;GO:0060509 type I pneumocyte differentiation
PARP1	Others	GO:1903518 positive regulation of single strand break repair;GO:0033148 positive regulation of intracellular estrogen receptor signaling pathway;GO:1904762 positive regulation of myofibroblast differentiation				FOSL1	TF_bZIP	GO:0007296 vitellogenesis;GO:0051412 response to corticosterone;GO:0060674 placenta blood vessel development
SUB1	PC4	GO:0060261 positive regulation of transcription initiation from RNA polymerase II promoter;GO:2000144 positive regulation of DNA-templated transcription, initiation;GO:0060260 regulation of transcription initiation from RNA polymerase II promoter				JUN	TF_bZIP	GO:0045657 positive regulation of monocyte differentiation;GO:0043922 negative regulation by host of viral transcription;GO:1990441 negative regulation of transcription from RNA polymerase II promoter in response to endoplasmic reticulum stress
POU2F1	Pou	GO:0042795 snRNA transcription by RNA polymerase II;GO:0009301 snRNA transcription;GO:0098781 ncRNA transcription				JUNB	TF_bZIP	GO:0001829 trophectodermal cell differentiation;GO:0060716 labyrinthine layer blood vessel development;GO:0046697 decidualization
RFX1	RFX	GO:0006357 regulation of transcription by RNA polymerase II;GO:0006366 transcription by RNA polymerase II;GO:0006955 immune response				JUND	TF_bZIP	GO:0002076 osteoblast development;GO:0045669 positive regulation of osteoblast differentiation;GO:0071277 cellular response to calcium ion
NFAT5	RHD	GO:1904996 positive regulation of leukocyte adhesion to vascular endothelial cell;GO:0070884 regulation of calcineurin-NFAT signaling cascade;GO:1904994 regulation of leukocyte adhesion to vascular endothelial cell				AGO2	Transcription Cofactors	GO:1905618 positive regulation of miRNA mediated inhibition of translation;GO:1905616 regulation of miRNA mediated inhibition of translation;GO:0060213 positive regulation of nuclear-transcribed mRNA poly(A) tail shortening
NFKB1	RHD	GO:0010956 negative regulation of calcidiol 1-monooxygenase activity;GO:1900127 positive regulation of hyaluronan biosynthetic process;GO:0045083 negative regulation of interleukin-12 biosynthetic process				APEX1	Transcription Cofactors	GO:0006286 base-excision repair, base-free sugar-phosphate removal;GO:0097698 telomere maintenance via base-excision repair;GO:0098502 DNA dephosphorylation
REL	RHD	GO:0032688 negative regulation of interferon-beta production;GO:0032480 negative regulation of type I interferon production;GO:0032648 regulation of interferon-beta production				ATF7IP	Transcription Cofactors	GO:0090309 positive regulation of methylation-dependent chromatin silencing;GO:0090308 regulation of methylation-dependent chromatin silencing;GO:0031937 positive regulation of chromatin silencing
RUNX1	Runt	GO:0043378 positive regulation of CD8-positive, alpha-beta T cell differentiation;GO:0043376 regulation of CD8-positive, alpha-beta T cell differentiation;GO:0043371 negative regulation of CD4-positive, alpha-beta T cell differentiation				ATN1	Transcription Cofactors	GO:0051402 neuron apoptotic process;GO:0000122 negative regulation of transcription by RNA polymerase II;GO:0070997 neuron death
RUNX2	Runt	GO:0032332 positive regulation of chondrocyte differentiation;GO:0002051 osteoblast fate commitment;GO:0042487 regulation of odontogenesis of dentin-containing tooth				BPTF	Transcription Cofactors	GO:0042766 nucleosome mobilization;GO:0001892 embryonic placenta development;GO:0001890 placenta development
RXRA	RXR-like	GO:0060687 regulation of branching involved in prostate gland morphogenesis;GO:0045994 positive regulation of translational initiation by iron;GO:0060528 secretory columnal luminar epithelial cell differentiation involved in prostate glandular acinus development				CBL	Transcription Cofactors	GO:0035635 entry of bacterium into host cell;GO:0007175 negative regulation of epidermal growth factor-activated receptor activity;GO:2000583 regulation of platelet-derived growth factor receptor-alpha signaling pathway
MEF2A	SRF	GO:0055005 ventricular cardiac myofibril assembly;GO:0046326 positive regulation of glucose import;GO:0055015 ventricular cardiac muscle cell development				CCAR1	Transcription Cofactors	GO:0000398 mRNA splicing, via spliceosome;GO:0030335 positive regulation of cell migration;GO:0000377 RNA splicing, via transesterification reactions with bulged adenosine as nucleophile
MEF2D	SRF	GO:1904707 positive regulation of vascular smooth muscle cell proliferation;GO:0001958 endochondral ossification;GO:0007512 adult heart development				CDK8	Transcription Cofactors	GO:0006367 transcription initiation from RNA polymerase II promoter;GO:0006352 DNA-templated transcription, initiation;GO:0045944 positive regulation of transcription by RNA polymerase II
STAT1	STAT	GO:0072308 negative regulation of metanephric nephron tubule epithelial cell differentiation;GO:0003340 negative regulation of mesenchymal to epithelial transition involved in metanephros morphogenesis;GO:0072183 negative regulation of nephron tubule epithelial cell differentiation				CNOT1	Transcription Cofactors	GO:0006977 DNA damage response, signal transduction by p53 class mediator resulting in cell cycle arrest;GO:0060213 positive regulation of nuclear-transcribed mRNA poly(A) tail shortening;GO:0033147 negative regulation of intracellular estrogen receptor signaling pathway
STAT3	STAT	GO:0072540 T-helper 17 cell lineage commitment;GO:1902728 positive regulation of growth factor dependent skeletal muscle satellite cell proliferation;GO:0002295 T-helper cell lineage commitment				CNOT2	Transcription Cofactors	GO:0006977 DNA damage response, signal transduction by p53 class mediator resulting in cell cycle arrest;GO:0033147 negative regulation of intracellular estrogen receptor signaling pathway;GO:0072431 signal transduction involved in mitotic G1 DNA damage checkpoint
TBX3	T-box	GO:0003167 atrioventricular bundle cell differentiation;GO:0060931 sinoatrial node cell development;GO:0060932 His-Purkinje system cell differentiation				CTBP2	Transcription Cofactors	GO:0048386 positive regulation of retinoic acid receptor signaling pathway;GO:0016081 synaptic vesicle docking;GO:0048790 maintenance of presynaptic active zone structure
ATF1	TF_bZIP	GO:0032025 response to cobalt ion;GO:0045740 positive regulation of DNA replication;GO:0010976 positive regulation of neuron projection development				DDX17	Transcription Cofactors	GO:2001014 regulation of skeletal muscle cell differentiation;GO:0030521 androgen receptor signaling pathway;GO:0030520 intracellular estrogen receptor signaling pathway
ATF7	TF_bZIP	GO:0016032 viral process;GO:0044403 symbiont process;GO:0044419 interspecies interaction between organisms				DDX5	Transcription Cofactors	GO:1903800 positive regulation of production of miRNAs involved in gene silencing by miRNA;GO:0060765 regulation of androgen receptor signaling pathway;GO:1903798 regulation of production of miRNAs involved in gene silencing by miRNA
CREB1	TF_bZIP	GO:0032916 positive regulation of transforming growth factor beta3 production;GO:1900273 positive regulation of long-term synaptic potentiation;GO:0060509 type I pneumocyte differentiation				DEK	Transcription Cofactors	GO:2001032 regulation of double-strand break repair via nonhomologous end joining;GO:2000779 regulation of double-strand break repair;GO:0019079 viral genome replication
FOSL2	TF_bZIP	GO:0003334 keratinocyte development;GO:0048146 positive regulation of fibroblast proliferation;GO:0030216 keratinocyte differentiation				EDF1	Transcription Cofactors	GO:0043388 positive regulation of DNA binding;GO:0045446 endothelial cell differentiation;GO:0051101 regulation of DNA binding
JUNB	TF_bZIP	GO:0001829 trophectodermal cell differentiation;GO:0060716 labyrinthine layer blood vessel development;GO:0046697 decidualization				ENO1	Transcription Cofactors	GO:0061621 canonical glycolysis;GO:0061620 glycolytic process through glucose-6-phosphate;GO:1903298 negative regulation of hypoxia-induced intrinsic apoptotic signaling pathway
MAFK	TF_bZIP	GO:0007596 blood coagulation;GO:0007599 hemostasis;GO:0000122 negative regulation of transcription by RNA polymerase II				ENY2	Transcription Cofactors	GO:0061179 negative regulation of insulin secretion involved in cellular response to glucose stimulus;GO:0016973 poly(A)+ mRNA export from nucleus;GO:0046676 negative regulation of insulin secretion
ACTL6A	Transcription Cofactors	GO:0043968 histone H2A acetylation;GO:0043967 histone H4 acetylation;GO:0001825 blastocyst formation				EWSR1	Transcription Cofactors	GO:0006355 regulation of transcription, DNA-templated;GO:1903506 regulation of nucleic acid-templated transcription;GO:0006351 transcription, DNA-templated
AIP	Transcription Cofactors	GO:0051344 negative regulation of cyclic-nucleotide phosphodiesterase activity;GO:0035722 interleukin-12-mediated signaling pathway;GO:0051342 regulation of cyclic-nucleotide phosphodiesterase activity				FHL2	Transcription Cofactors	GO:0055014 atrial cardiac muscle cell development;GO:0070885 negative regulation of calcineurin-NFAT signaling cascade;GO:0055011 atrial cardiac muscle cell differentiation
APEX1	Transcription Cofactors	GO:0006286 base-excision repair, base-free sugar-phosphate removal;GO:0097698 telomere maintenance via base-excision repair;GO:0098502 DNA dephosphorylation				FLNA	Transcription Cofactors	GO:1905000 regulation of membrane repolarization during atrial cardiac muscle cell action potential;GO:0098914 membrane repolarization during atrial cardiac muscle cell action potential;GO:0098910 regulation of atrial cardiac muscle cell action potential
ATF7IP	Transcription Cofactors	GO:0090309 positive regulation of methylation-dependent chromatin silencing;GO:0090308 regulation of methylation-dependent chromatin silencing;GO:0031937 positive regulation of chromatin silencing				HCFC1	Transcription Cofactors	GO:0019046 release from viral latency;GO:0019045 latent virus replication;GO:0043982 histone H4-K8 acetylation
ATN1	Transcription Cofactors	GO:0051402 neuron apoptotic process;GO:0000122 negative regulation of transcription by RNA polymerase II;GO:0070997 neuron death				HNRNPD	Transcription Cofactors	GO:1905663 positive regulation of telomerase RNA reverse transcriptase activity;GO:1990828 hepatocyte dedifferentiation;GO:1904586 cellular response to putrescine
BPTF	Transcription Cofactors	GO:0042766 nucleosome mobilization;GO:0001892 embryonic placenta development;GO:0001890 placenta development				ILF2	Transcription Cofactors	GO:0043312 neutrophil degranulation;GO:0002283 neutrophil activation involved in immune response;GO:0042119 neutrophil activation
BTF3	Transcription Cofactors	GO:0001701 in utero embryonic development;GO:0043009 chordate embryonic development;GO:0009792 embryo development ending in birth or egg hatching				JUP	Transcription Cofactors	GO:0086073 bundle of His cell-Purkinje myocyte adhesion involved in cell communication;GO:0098911 regulation of ventricular cardiac muscle cell action potential;GO:0086069 bundle of His cell to Purkinje myocyte communication
CALR	Transcription Cofactors	GO:0002502 peptide antigen assembly with MHC class I protein complex;GO:1901164 negative regulation of trophoblast cell migration;GO:2000510 positive regulation of dendritic cell chemotaxis				LIN54	Transcription Cofactors	GO:0051726 regulation of cell cycle;GO:0006355 regulation of transcription, DNA-templated;GO:0007049 cell cycle
CBL	Transcription Cofactors	GO:0035635 entry of bacterium into host cell;GO:0007175 negative regulation of epidermal growth factor-activated receptor activity;GO:2000583 regulation of platelet-derived growth factor receptor-alpha signaling pathway				MAML1	Transcription Cofactors	GO:0060928 atrioventricular node cell development;GO:0060922 atrioventricular node cell differentiation;GO:0060926 cardiac pacemaker cell development
CCAR1	Transcription Cofactors	GO:0000398 mRNA splicing, via spliceosome;GO:0030335 positive regulation of cell migration;GO:0000377 RNA splicing, via transesterification reactions with bulged adenosine as nucleophile				MAML2	Transcription Cofactors	GO:1902631 negative regulation of membrane hyperpolarization;GO:1900273 positive regulation of long-term synaptic potentiation;GO:1902630 regulation of membrane hyperpolarization
CDK2	Transcription Cofactors	GO:0006977 DNA damage response, signal transduction by p53 class mediator resulting in cell cycle arrest;GO:0072431 signal transduction involved in mitotic G1 DNA damage checkpoint;GO:0032298 positive regulation of DNA-dependent DNA replication initiation				MED1	Transcription Cofactors	GO:0060750 epithelial cell proliferation involved in mammary gland duct elongation;GO:0070562 regulation of vitamin D receptor signaling pathway;GO:0048822 enucleate erythrocyte development
CDK8	Transcription Cofactors	GO:0006367 transcription initiation from RNA polymerase II promoter;GO:0006352 DNA-templated transcription, initiation;GO:0045944 positive regulation of transcription by RNA polymerase II				MED12	Transcription Cofactors	GO:0048702 embryonic neurocranium morphogenesis;GO:0090245 axis elongation involved in somitogenesis;GO:0001843 neural tube closure
CHAF1B	Transcription Cofactors	GO:0006335 DNA replication-dependent nucleosome assembly;GO:0034723 DNA replication-dependent nucleosome organization;GO:0006334 nucleosome assembly				MED13	Transcription Cofactors	GO:0070328 triglyceride homeostasis;GO:0055090 acylglycerol homeostasis;GO:0042632 cholesterol homeostasis
CNOT1	Transcription Cofactors	GO:0006977 DNA damage response, signal transduction by p53 class mediator resulting in cell cycle arrest;GO:0060213 positive regulation of nuclear-transcribed mRNA poly(A) tail shortening;GO:0033147 negative regulation of intracellular estrogen receptor signaling pathway				MED14	Transcription Cofactors	GO:0006367 transcription initiation from RNA polymerase II promoter;GO:0019827 stem cell population maintenance;GO:0006352 DNA-templated transcription, initiation
CNOT2	Transcription Cofactors	GO:0006977 DNA damage response, signal transduction by p53 class mediator resulting in cell cycle arrest;GO:0033147 negative regulation of intracellular estrogen receptor signaling pathway;GO:0072431 signal transduction involved in mitotic G1 DNA damage checkpoint				MED15	Transcription Cofactors	GO:0006367 transcription initiation from RNA polymerase II promoter;GO:0019827 stem cell population maintenance;GO:0006352 DNA-templated transcription, initiation
CREBBP	Transcription Cofactors	GO:0018076 N-terminal peptidyl-lysine acetylation;GO:0002223 stimulatory C-type lectin receptor signaling pathway;GO:1990258 histone glutamine methylation				MYBBP1A	Transcription Cofactors	GO:2000210 positive regulation of anoikis;GO:2000209 regulation of anoikis;GO:0042149 cellular response to glucose starvation
CTBP2	Transcription Cofactors	GO:0048386 positive regulation of retinoic acid receptor signaling pathway;GO:0016081 synaptic vesicle docking;GO:0048790 maintenance of presynaptic active zone structure				NCOA2	Transcription Cofactors	GO:1904017 cellular response to Thyroglobulin triiodothyronine;GO:0015721 bile acid and bile salt transport;GO:1904016 response to Thyroglobulin triiodothyronine
DDX17	Transcription Cofactors	GO:2001014 regulation of skeletal muscle cell differentiation;GO:0030521 androgen receptor signaling pathway;GO:0030520 intracellular estrogen receptor signaling pathway				NCOA6	Transcription Cofactors	GO:0030099 myeloid cell differentiation;GO:0006352 DNA-templated transcription, initiation;GO:0045944 positive regulation of transcription by RNA polymerase II
DDX5	Transcription Cofactors	GO:1903800 positive regulation of production of miRNAs involved in gene silencing by miRNA;GO:0060765 regulation of androgen receptor signaling pathway;GO:1903798 regulation of production of miRNAs involved in gene silencing by miRNA				NEDD8	Transcription Cofactors	GO:0006879 cellular iron ion homeostasis;GO:0045116 protein neddylation;GO:0055072 iron ion homeostasis
DDX54	Transcription Cofactors	GO:0030520 intracellular estrogen receptor signaling pathway;GO:0030518 intracellular steroid hormone receptor signaling pathway;GO:0043401 steroid hormone mediated signaling pathway				NONO	Transcription Cofactors	GO:1903377 negative regulation of oxidative stress-induced neuron intrinsic apoptotic signaling pathway;GO:1903376 regulation of oxidative stress-induced neuron intrinsic apoptotic signaling pathway;GO:1902176 negative regulation of oxidative stress-induced intrinsic apoptotic signaling pathway
DEK	Transcription Cofactors	GO:2001032 regulation of double-strand break repair via nonhomologous end joining;GO:2000779 regulation of double-strand break repair;GO:0019079 viral genome replication				NPM1	Transcription Cofactors	GO:0060735 regulation of eIF2 alpha phosphorylation by dsRNA;GO:1902629 regulation of mRNA stability involved in cellular response to UV;GO:0000056 ribosomal small subunit export from nucleus
EDF1	Transcription Cofactors	GO:0043388 positive regulation of DNA binding;GO:0045446 endothelial cell differentiation;GO:0051101 regulation of DNA binding				NUP62	Transcription Cofactors	GO:1904781 positive regulation of protein localization to centrosome;GO:0046601 positive regulation of centriole replication;GO:1904779 regulation of protein localization to centrosome
ENO1	Transcription Cofactors	GO:0061621 canonical glycolysis;GO:0061620 glycolytic process through glucose-6-phosphate;GO:1903298 negative regulation of hypoxia-induced intrinsic apoptotic signaling pathway				PA2G4	Transcription Cofactors	GO:0043312 neutrophil degranulation;GO:0002283 neutrophil activation involved in immune response;GO:0042119 neutrophil activation
ENY2	Transcription Cofactors	GO:0061179 negative regulation of insulin secretion involved in cellular response to glucose stimulus;GO:0016973 poly(A)+ mRNA export from nucleus;GO:0046676 negative regulation of insulin secretion				PDLIM1	Transcription Cofactors	GO:0001666 response to hypoxia;GO:0036293 response to decreased oxygen levels;GO:0070482 response to oxygen levels
EP300	Transcription Cofactors	GO:0006977 DNA damage response, signal transduction by p53 class mediator resulting in cell cycle arrest;GO:0072431 signal transduction involved in mitotic G1 DNA damage checkpoint;GO:0043969 histone H2B acetylation				PML	Transcription Cofactors	GO:1902187 negative regulation of viral release from host cell;GO:0006977 DNA damage response, signal transduction by p53 class mediator resulting in cell cycle arrest;GO:0050713 negative regulation of interleukin-1 beta secretion
EWSR1	Transcription Cofactors	GO:0006355 regulation of transcription, DNA-templated;GO:1903506 regulation of nucleic acid-templated transcription;GO:0006351 transcription, DNA-templated				PQBP1	Transcription Cofactors	GO:0002230 positive regulation of defense response to virus by host;GO:0071360 cellular response to exogenous dsRNA;GO:0050691 regulation of defense response to virus by host
FHL2	Transcription Cofactors	GO:0055014 atrial cardiac muscle cell development;GO:0070885 negative regulation of calcineurin-NFAT signaling cascade;GO:0055011 atrial cardiac muscle cell differentiation				PRKDC	Transcription Cofactors	GO:0033153 T cell receptor V(D)J recombination;GO:0002681 somatic recombination of T cell receptor gene segments;GO:2001229 negative regulation of response to gamma radiation
FLNA	Transcription Cofactors	GO:1905000 regulation of membrane repolarization during atrial cardiac muscle cell action potential;GO:0098914 membrane repolarization during atrial cardiac muscle cell action potential;GO:0098910 regulation of atrial cardiac muscle cell action potential				PSIP1	Transcription Cofactors	GO:0075713 establishment of integrated proviral latency;GO:0019043 establishment of viral latency;GO:0000395 mRNA 5'-splice site recognition
GPS2	Transcription Cofactors	GO:0050859 negative regulation of B cell receptor signaling pathway;GO:1900045 negative regulation of protein K63-linked ubiquitination;GO:0034122 negative regulation of toll-like receptor signaling pathway				PSPC1	Transcription Cofactors	GO:0002218 activation of innate immune response;GO:0042752 regulation of circadian rhythm;GO:0045089 positive regulation of innate immune response
HCFC1	Transcription Cofactors	GO:0019046 release from viral latency;GO:0019045 latent virus replication;GO:0043982 histone H4-K8 acetylation				PUF60	Transcription Cofactors	GO:0000398 mRNA splicing, via spliceosome;GO:0000377 RNA splicing, via transesterification reactions with bulged adenosine as nucleophile;GO:0000375 RNA splicing, via transesterification reactions
HDGF	Transcription Cofactors	GO:0098761 cellular response to interleukin-7;GO:0036498 IRE1-mediated unfolded protein response;GO:0098760 response to interleukin-7				RAN	Transcription Cofactors	GO:0035281 pre-miRNA export from nucleus;GO:0000056 ribosomal small subunit export from nucleus;GO:0000055 ribosomal large subunit export from nucleus
HNRNPD	Transcription Cofactors	GO:1905663 positive regulation of telomerase RNA reverse transcriptase activity;GO:1990828 hepatocyte dedifferentiation;GO:1904586 cellular response to putrescine				RBBP7	Transcription Cofactors	GO:0034080 CENP-A containing nucleosome assembly;GO:0070370 cellular heat acclimation;GO:0070317 negative regulation of G0 to G1 transition
IFI16	Transcription Cofactors	GO:0097202 activation of cysteine-type endopeptidase activity;GO:0045071 negative regulation of viral genome replication;GO:0030224 monocyte differentiation				RBFOX2	Transcription Cofactors	GO:0010724 regulation of definitive erythrocyte differentiation;GO:0021942 radial glia guided migration of Purkinje cell;GO:0060318 definitive erythrocyte differentiation
ILF2	Transcription Cofactors	GO:0043312 neutrophil degranulation;GO:0002283 neutrophil activation involved in immune response;GO:0042119 neutrophil activation				RBM14	Transcription Cofactors	GO:0046600 negative regulation of centriole replication;GO:0010826 negative regulation of centrosome duplication;GO:0046599 regulation of centriole replication
JUP	Transcription Cofactors	GO:0086073 bundle of His cell-Purkinje myocyte adhesion involved in cell communication;GO:0098911 regulation of ventricular cardiac muscle cell action potential;GO:0086069 bundle of His cell to Purkinje myocyte communication				RBM39	Transcription Cofactors	GO:0008380 RNA splicing;GO:0006397 mRNA processing;GO:0016071 mRNA metabolic process
LIN54	Transcription Cofactors	GO:0051726 regulation of cell cycle;GO:0006355 regulation of transcription, DNA-templated;GO:0007049 cell cycle				RNF2	Transcription Cofactors	GO:0036353 histone H2A-K119 monoubiquitination;GO:0035518 histone H2A monoubiquitination;GO:0070317 negative regulation of G0 to G1 transition
MAML1	Transcription Cofactors	GO:0060928 atrioventricular node cell development;GO:0060922 atrioventricular node cell differentiation;GO:0060926 cardiac pacemaker cell development				SAFB	Transcription Cofactors	GO:0030520 intracellular estrogen receptor signaling pathway;GO:0030518 intracellular steroid hormone receptor signaling pathway;GO:0043401 steroid hormone mediated signaling pathway
MED1	Transcription Cofactors	GO:0060750 epithelial cell proliferation involved in mammary gland duct elongation;GO:0070562 regulation of vitamin D receptor signaling pathway;GO:0048822 enucleate erythrocyte development				SAP130	Transcription Cofactors	GO:0000122 negative regulation of transcription by RNA polymerase II;GO:0045892 negative regulation of transcription, DNA-templated;GO:1903507 negative regulation of nucleic acid-templated transcription
MED12	Transcription Cofactors	GO:0048702 embryonic neurocranium morphogenesis;GO:0090245 axis elongation involved in somitogenesis;GO:0001843 neural tube closure				SF1	Transcription Cofactors	GO:0000389 mRNA 3'-splice site recognition;GO:0033327 Leydig cell differentiation;GO:0006376 mRNA splice site selection
MED14	Transcription Cofactors	GO:0006367 transcription initiation from RNA polymerase II promoter;GO:0019827 stem cell population maintenance;GO:0006352 DNA-templated transcription, initiation				SFPQ	Transcription Cofactors	GO:0098963 dendritic transport of messenger ribonucleoprotein complex;GO:0098961 dendritic transport of ribonucleoprotein complex;GO:1902177 positive regulation of oxidative stress-induced intrinsic apoptotic signaling pathway
MED15	Transcription Cofactors	GO:0006367 transcription initiation from RNA polymerase II promoter;GO:0019827 stem cell population maintenance;GO:0006352 DNA-templated transcription, initiation				SIN3A	Transcription Cofactors	GO:1901675 negative regulation of histone H3-K27 acetylation;GO:1901674 regulation of histone H3-K27 acetylation;GO:0043974 histone H3-K27 acetylation
MLLT6	Transcription Cofactors	GO:2001161 negative regulation of histone H3-K79 methylation;GO:2001160 regulation of histone H3-K79 methylation;GO:0034729 histone H3-K79 methylation				SND1	Transcription Cofactors	GO:0010587 miRNA catabolic process;GO:0034661 ncRNA catabolic process;GO:0010586 miRNA metabolic process
MYBBP1A	Transcription Cofactors	GO:2000210 positive regulation of anoikis;GO:2000209 regulation of anoikis;GO:0042149 cellular response to glucose starvation				SNW1	Transcription Cofactors	GO:0070564 positive regulation of vitamin D receptor signaling pathway;GO:0070562 regulation of vitamin D receptor signaling pathway;GO:0070561 vitamin D receptor signaling pathway
NCOA6	Transcription Cofactors	GO:0030099 myeloid cell differentiation;GO:0006352 DNA-templated transcription, initiation;GO:0045944 positive regulation of transcription by RNA polymerase II				SPEN	Transcription Cofactors	GO:0000122 negative regulation of transcription by RNA polymerase II;GO:0050769 positive regulation of neurogenesis;GO:0007219 Notch signaling pathway
NEDD8	Transcription Cofactors	GO:0006879 cellular iron ion homeostasis;GO:0045116 protein neddylation;GO:0055072 iron ion homeostasis				SRCAP	Transcription Cofactors	GO:0043486 histone exchange;GO:0016573 histone acetylation;GO:0043044 ATP-dependent chromatin remodeling
NOC2L	Transcription Cofactors	GO:0002903 negative regulation of B cell apoptotic process;GO:0035067 negative regulation of histone acetylation;GO:0002902 regulation of B cell apoptotic process				SRSF2	Transcription Cofactors	GO:0033197 response to vitamin E;GO:0006406 mRNA export from nucleus;GO:0071427 mRNA-containing ribonucleoprotein complex export from nucleus
NONO	Transcription Cofactors	GO:1903377 negative regulation of oxidative stress-induced neuron intrinsic apoptotic signaling pathway;GO:1903376 regulation of oxidative stress-induced neuron intrinsic apoptotic signaling pathway;GO:1902176 negative regulation of oxidative stress-induced intrinsic apoptotic signaling pathway				SUMO1	Transcription Cofactors	GO:1902260 negative regulation of delayed rectifier potassium channel activity;GO:1901896 positive regulation of calcium-transporting ATPase activity;GO:1903817 negative regulation of voltage-gated potassium channel activity
NPM1	Transcription Cofactors	GO:0060735 regulation of eIF2 alpha phosphorylation by dsRNA;GO:1902629 regulation of mRNA stability involved in cellular response to UV;GO:0000056 ribosomal small subunit export from nucleus				TAF4	Transcription Cofactors	GO:0001541 ovarian follicle development;GO:0008585 female gonad development;GO:0046545 development of primary female sexual characteristics
NUP62	Transcription Cofactors	GO:1904781 positive regulation of protein localization to centrosome;GO:0046601 positive regulation of centriole replication;GO:1904779 regulation of protein localization to centrosome				TAF6	Transcription Cofactors	GO:0042795 snRNA transcription by RNA polymerase II;GO:0009301 snRNA transcription;GO:0051123 RNA polymerase II preinitiation complex assembly
PA2G4	Transcription Cofactors	GO:0043312 neutrophil degranulation;GO:0002283 neutrophil activation involved in immune response;GO:0042119 neutrophil activation				TCEA1	Transcription Cofactors	GO:1901919 positive regulation of exoribonuclease activity;GO:1901917 regulation of exoribonuclease activity;GO:1905779 positive regulation of exonuclease activity
PDLIM1	Transcription Cofactors	GO:0001666 response to hypoxia;GO:0036293 response to decreased oxygen levels;GO:0070482 response to oxygen levels				TCERG1	Transcription Cofactors	GO:0000122 negative regulation of transcription by RNA polymerase II;GO:0045892 negative regulation of transcription, DNA-templated;GO:1903507 negative regulation of nucleic acid-templated transcription
PFDN5	Transcription Cofactors	GO:0090090 negative regulation of canonical Wnt signaling pathway;GO:0060041 retina development in camera-type eye;GO:0030178 negative regulation of Wnt signaling pathway				TCF20	Transcription Cofactors	GO:0045944 positive regulation of transcription by RNA polymerase II;GO:0045893 positive regulation of transcription, DNA-templated;GO:1903508 positive regulation of nucleic acid-templated transcription
PHF5A	Transcription Cofactors	GO:0000398 mRNA splicing, via spliceosome;GO:0000377 RNA splicing, via transesterification reactions with bulged adenosine as nucleophile;GO:0048863 stem cell differentiation				THRAP3	Transcription Cofactors	GO:0048255 mRNA stabilization;GO:0048026 positive regulation of mRNA splicing, via spliceosome;GO:1902373 negative regulation of mRNA catabolic process
PML	Transcription Cofactors	GO:1902187 negative regulation of viral release from host cell;GO:0006977 DNA damage response, signal transduction by p53 class mediator resulting in cell cycle arrest;GO:0050713 negative regulation of interleukin-1 beta secretion				TRIM25	Transcription Cofactors	GO:1902187 negative regulation of viral release from host cell;GO:0039529 RIG-I signaling pathway;GO:0046597 negative regulation of viral entry into host cell
PQBP1	Transcription Cofactors	GO:0002230 positive regulation of defense response to virus by host;GO:0071360 cellular response to exogenous dsRNA;GO:0050691 regulation of defense response to virus by host				TRIM28	Transcription Cofactors	GO:1902187 negative regulation of viral release from host cell;GO:0045869 negative regulation of single stranded viral RNA replication via double stranded DNA intermediate;GO:1901536 negative regulation of DNA demethylation
PRKDC	Transcription Cofactors	GO:0033153 T cell receptor V(D)J recombination;GO:0002681 somatic recombination of T cell receptor gene segments;GO:2001229 negative regulation of response to gamma radiation				TSG101	Transcription Cofactors	GO:1903774 positive regulation of viral budding via host ESCRT complex;GO:1902188 positive regulation of viral release from host cell;GO:1903772 regulation of viral budding via host ESCRT complex
PSPC1	Transcription Cofactors	GO:0002218 activation of innate immune response;GO:0042752 regulation of circadian rhythm;GO:0045089 positive regulation of innate immune response				XRCC6	Transcription Cofactors	GO:0075713 establishment of integrated proviral latency;GO:0019043 establishment of viral latency;GO:0097680 double-strand break repair via classical nonhomologous end joining
PUF60	Transcription Cofactors	GO:0000398 mRNA splicing, via spliceosome;GO:0000377 RNA splicing, via transesterification reactions with bulged adenosine as nucleophile;GO:0000375 RNA splicing, via transesterification reactions				YWHAB	Transcription Cofactors	GO:1900740 positive regulation of protein insertion into mitochondrial membrane involved in apoptotic signaling pathway;GO:1900739 regulation of protein insertion into mitochondrial membrane involved in apoptotic signaling pathway;GO:1901030 positive regulation of mitochondrial outer membrane permeabilization involved in apoptotic signaling pathway
RAN	Transcription Cofactors	GO:0035281 pre-miRNA export from nucleus;GO:0000056 ribosomal small subunit export from nucleus;GO:0000055 ribosomal large subunit export from nucleus				TSC22D2	TSC22	GO:0006970 response to osmotic stress;GO:0006357 regulation of transcription by RNA polymerase II;GO:0006366 transcription by RNA polymerase II
RBBP7	Transcription Cofactors	GO:0034080 CENP-A containing nucleosome assembly;GO:0070370 cellular heat acclimation;GO:0070317 negative regulation of G0 to G1 transition				HIVEP2	zf-C2H2
RBFOX2	Transcription Cofactors	GO:0010724 regulation of definitive erythrocyte differentiation;GO:0021942 radial glia guided migration of Purkinje cell;GO:0060318 definitive erythrocyte differentiation				SP1	zf-C2H2	GO:1904828 positive regulation of hydrogen sulfide biosynthetic process;GO:1904826 regulation of hydrogen sulfide biosynthetic process;GO:0043923 positive regulation by host of viral transcription
RBM14	Transcription Cofactors	GO:0046600 negative regulation of centriole replication;GO:0010826 negative regulation of centrosome duplication;GO:0046599 regulation of centriole replication				SP3	zf-C2H2	GO:0043353 enucleate erythrocyte differentiation;GO:0001829 trophectodermal cell differentiation;GO:0060136 embryonic process involved in female pregnancy
RBM39	Transcription Cofactors	GO:0008380 RNA splicing;GO:0006397 mRNA processing;GO:0016071 mRNA metabolic process				VEZF1	zf-C2H2	GO:0045603 positive regulation of endothelial cell differentiation;GO:0045601 regulation of endothelial cell differentiation;GO:0001885 endothelial cell development
RNF2	Transcription Cofactors	GO:0036353 histone H2A-K119 monoubiquitination;GO:0035518 histone H2A monoubiquitination;GO:0070317 negative regulation of G0 to G1 transition				ZNF281	zf-C2H2	GO:0010172 embryonic body morphogenesis;GO:0010171 body morphogenesis;GO:0000122 negative regulation of transcription by RNA polymerase II
SAFB	Transcription Cofactors	GO:0030520 intracellular estrogen receptor signaling pathway;GO:0030518 intracellular steroid hormone receptor signaling pathway;GO:0043401 steroid hormone mediated signaling pathway				ZNF362	zf-C2H2
SAP130	Transcription Cofactors	GO:0000122 negative regulation of transcription by RNA polymerase II;GO:0045892 negative regulation of transcription, DNA-templated;GO:1903507 negative regulation of nucleic acid-templated transcription				ZNF384	zf-C2H2
SF1	Transcription Cofactors	GO:0000389 mRNA 3'-splice site recognition;GO:0033327 Leydig cell differentiation;GO:0006376 mRNA splice site selection				GATAD2B	zf-GATA	GO:0043044 ATP-dependent chromatin remodeling;GO:0000122 negative regulation of transcription by RNA polymerase II;GO:0006338 chromatin remodeling
SFPQ	Transcription Cofactors	GO:0098963 dendritic transport of messenger ribonucleoprotein complex;GO:0098961 dendritic transport of ribonucleoprotein complex;GO:1902177 positive regulation of oxidative stress-induced intrinsic apoptotic signaling pathway				MTA2	zf-GATA	GO:0010762 regulation of fibroblast migration;GO:0010761 fibroblast migration;GO:0006306 DNA methylation
SIN3A	Transcription Cofactors	GO:1901675 negative regulation of histone H3-K27 acetylation;GO:1901674 regulation of histone H3-K27 acetylation;GO:0043974 histone H3-K27 acetylation				ZMIZ1	zf-MIZ	GO:0007296 vitellogenesis;GO:0045582 positive regulation of T cell differentiation;GO:0048096 chromatin-mediated maintenance of transcription
SND1	Transcription Cofactors	GO:0010587 miRNA catabolic process;GO:0034661 ncRNA catabolic process;GO:0010586 miRNA metabolic process
SNW1	Transcription Cofactors	GO:0070564 positive regulation of vitamin D receptor signaling pathway;GO:0070562 regulation of vitamin D receptor signaling pathway;GO:0070561 vitamin D receptor signaling pathway
SPEN	Transcription Cofactors	GO:0000122 negative regulation of transcription by RNA polymerase II;GO:0050769 positive regulation of neurogenesis;GO:0007219 Notch signaling pathway
SRCAP	Transcription Cofactors	GO:0043486 histone exchange;GO:0016573 histone acetylation;GO:0043044 ATP-dependent chromatin remodeling
SRSF2	Transcription Cofactors	GO:0033197 response to vitamin E;GO:0006406 mRNA export from nucleus;GO:0071427 mRNA-containing ribonucleoprotein complex export from nucleus
TAF4	Transcription Cofactors	GO:0001541 ovarian follicle development;GO:0008585 female gonad development;GO:0046545 development of primary female sexual characteristics
TAF4B	Transcription Cofactors	GO:1901796 regulation of signal transduction by p53 class mediator;GO:0006367 transcription initiation from RNA polymerase II promoter;GO:0048477 oogenesis
TAF6	Transcription Cofactors	GO:0042795 snRNA transcription by RNA polymerase II;GO:0009301 snRNA transcription;GO:0051123 RNA polymerase II preinitiation complex assembly
TCEA1	Transcription Cofactors	GO:1901919 positive regulation of exoribonuclease activity;GO:1901917 regulation of exoribonuclease activity;GO:1905779 positive regulation of exonuclease activity
TCERG1	Transcription Cofactors	GO:0000122 negative regulation of transcription by RNA polymerase II;GO:0045892 negative regulation of transcription, DNA-templated;GO:1903507 negative regulation of nucleic acid-templated transcription
TCF20	Transcription Cofactors	GO:0045944 positive regulation of transcription by RNA polymerase II;GO:0045893 positive regulation of transcription, DNA-templated;GO:1903508 positive regulation of nucleic acid-templated transcription
THRAP3	Transcription Cofactors	GO:0048255 mRNA stabilization;GO:0048026 positive regulation of mRNA splicing, via spliceosome;GO:1902373 negative regulation of mRNA catabolic process
TRIM24	Transcription Cofactors	GO:0070562 regulation of vitamin D receptor signaling pathway;GO:0070561 vitamin D receptor signaling pathway;GO:0071305 cellular response to vitamin D
TRIM25	Transcription Cofactors	GO:1902187 negative regulation of viral release from host cell;GO:0039529 RIG-I signaling pathway;GO:0046597 negative regulation of viral entry into host cell
TRIM28	Transcription Cofactors	GO:1902187 negative regulation of viral release from host cell;GO:0045869 negative regulation of single stranded viral RNA replication via double stranded DNA intermediate;GO:1901536 negative regulation of DNA demethylation
TRIP6	Transcription Cofactors	GO:0048041 focal adhesion assembly;GO:0007045 cell-substrate adherens junction assembly;GO:1901224 positive regulation of NIK/NF-kappaB signaling
TSG101	Transcription Cofactors	GO:1903774 positive regulation of viral budding via host ESCRT complex;GO:1902188 positive regulation of viral release from host cell;GO:1903772 regulation of viral budding via host ESCRT complex
UBE2I	Transcription Cofactors	GO:1903755 positive regulation of SUMO transferase activity;GO:1903182 regulation of SUMO transferase activity;GO:0033235 positive regulation of protein sumoylation
XRCC6	Transcription Cofactors	GO:0075713 establishment of integrated proviral latency;GO:0019043 establishment of viral latency;GO:0097680 double-strand break repair via classical nonhomologous end joining
YWHAB	Transcription Cofactors	GO:1900740 positive regulation of protein insertion into mitochondrial membrane involved in apoptotic signaling pathway;GO:1900739 regulation of protein insertion into mitochondrial membrane involved in apoptotic signaling pathway;GO:1901030 positive regulation of mitochondrial outer membrane permeabilization involved in apoptotic signaling pathway
TSC22D2	TSC22	GO:0006970 response to osmotic stress;GO:0006357 regulation of transcription by RNA polymerase II;GO:0006366 transcription by RNA polymerase II
HIVEP1	zf-C2H2	GO:0030509 BMP signaling pathway;GO:0071773 cellular response to BMP stimulus;GO:0071772 response to BMP
KLF4	zf-C2H2	GO:1904998 negative regulation of leukocyte adhesion to arterial endothelial cell;GO:0007500 mesodermal cell fate determination;GO:0014740 negative regulation of muscle hyperplasia
KLF5	zf-C2H2	GO:0061586 positive regulation of transcription by transcription factor localization;GO:0014901 satellite cell activation involved in skeletal muscle regeneration;GO:0099156 cell-cell signaling via exosome
SP1	zf-C2H2	GO:1904828 positive regulation of hydrogen sulfide biosynthetic process;GO:1904826 regulation of hydrogen sulfide biosynthetic process;GO:0043923 positive regulation by host of viral transcription
SP3	zf-C2H2	GO:0043353 enucleate erythrocyte differentiation;GO:0001829 trophectodermal cell differentiation;GO:0060136 embryonic process involved in female pregnancy
VEZF1	zf-C2H2	GO:0045603 positive regulation of endothelial cell differentiation;GO:0045601 regulation of endothelial cell differentiation;GO:0001885 endothelial cell development
ZNF281	zf-C2H2	GO:0010172 embryonic body morphogenesis;GO:0010171 body morphogenesis;GO:0000122 negative regulation of transcription by RNA polymerase II
ZNF362	zf-C2H2
ZNF384	zf-C2H2
GATAD2B	zf-GATA	GO:0043044 ATP-dependent chromatin remodeling;GO:0000122 negative regulation of transcription by RNA polymerase II;GO:0006338 chromatin remodeling
MTA2	zf-GATA	GO:0010762 regulation of fibroblast migration;GO:0010761 fibroblast migration;GO:0006306 DNA methylation
PIAS2	zf-MIZ	GO:0060766 negative regulation of androgen receptor signaling pathway;GO:0060765 regulation of androgen receptor signaling pathway;GO:0033144 negative regulation of intracellular steroid hormone receptor signaling pathway
ZMIZ1	zf-MIZ	GO:0007296 vitellogenesis;GO:0045582 positive regulation of T cell differentiation;GO:0048096 chromatin-mediated maintenance of transcription
