# Supplementary material for: Proteomic profiling and genome-wide mapping of O-GlcNAc chromatin-associated proteins reveal an O-GlcNAc-regulated genotoxic stress response
Source: Nat Commun. 2020 Nov 19;11:5898. doi: 10.1038/s41467-020-19579-y (PMC7678849; doi:10.1038/s41467-020-19579-y)
Supplement: Supplementary file 6 — Supplementary Dataset 3 [file 41467_2020_19579_MOESM6_ESM.xlsx]

## Sheet: Sheet1
7112 DEGs identifed by RNA-seq (MCF-7 vs ADR)
Gene symbol	FPKM_MCF-7	FPKM_ADR	Log2 FC_MCF-7 vs ADR	FDR_MCF_7 vs ADR	P value_MCF-7 vs ADR
A1BG	0.26	7.6	4.86942	7.07522e-59	1.64988e-59
A2M	119.94	0	-13.55	0	0
A4GALT	28.38	10.92	-1.3779	6.74788e-68	1.44468e-68
AACS	28.98	12.7	-1.19023	1.04374e-86	1.87796e-87
AAED1	12.36	2.51	-2.29992	2.66202e-35	8.34662e-36
AAMDC	9.57	33.87	1.82342	2.31914e-32	7.61256e-33
AARD	0.11	3.55	5.01224	9.94005e-30	3.42292e-30
AARSD1	15.39	33.03	1.10178	2.43985e-36	7.52796e-37
AASDH	0.87	2.19	1.33184	4.04596e-09	2.15974e-09
AASS	0.06	1.62	4.75489	3.13785e-42	8.89282e-43
AATK	0.58	1.86	1.68118	4.29361e-15	1.94771e-15
ABCA1	0.44	0.02	-4.45943	1.68059e-20	6.78082e-21
abca2	34.52	11.02	-1.64731	0	0
ABCA5	1.79	0.32	-2.48382	4.81917e-41	1.38841e-41
ABCA7	14.42	2.02	-2.83564	1.75941e-285	1.11318e-286
ABCA8	0.1	0	-3.32193	0.000977414	0.000656698
ABCB1	0	64.73	12.6602	0	0
abcb10	4.75	1.11	-2.09737	3.70575e-38	1.11127e-38
ABCB4	0	5.85	9.19229	2.278e-119	3.20088e-120
ABCB6	17.1	8.15	-1.06912	2.25987e-39	6.66242e-40
ABCB7	16.62	3.92	-2.08399	5.72936e-84	1.05429e-84
ABCC2	20.44	0.09	-7.82725	0	0
ABCC3	59.41	0.14	-8.72914	0	0
ABCC4	5.73	2.52	-1.18511	4.34698e-45	1.18607e-45
ABCC9	0.8	0.33	-1.27753	8.20358e-08	4.56828e-08
ABCD1	21.61	3.24	-2.73763	9.82899e-222	7.85e-223
ABCE1	6.52	25.15	1.94761	8.98709e-193	8.13718e-194
ABCG1	21.53	0.05	-8.7502	0	0
ABCG2	7.35	0.07	-6.71425	2.35316e-167	2.4594e-168
ABCG4	0.03	0.75	4.64386	5.68067e-13	2.71036e-13
ABHD11	8.32	21.26	1.35349	2.68781e-33	8.69644e-34
ABHD13	1.65	0.72	-1.1964	4.31838e-09	2.307e-09
ABHD15	12.4	5.28	-1.23173	3.9075e-40	1.13887e-40
ABHD16B	4.43	11.49	1.375	1.27643e-23	4.85416e-24
ABHD17C	25.48	2.37	-3.42641	3.68998e-212	3.0641e-213
ABHD18	2.13	1.04	-1.03427	1.71494e-09	9.03404e-10
ABHD2	20.05	7.43	-1.43217	4.32403e-208	3.69086e-209
ABHD3	9.41	3.08	-1.61126	2.82221e-27	1.01162e-27
ABHD5	3.61	0.61	-2.56512	2.21365e-51	5.61448e-52
ABI2	3.99	11.27	1.49803	6.637e-94	1.12695e-94
ABI3	0	39.8	11.9586	0	0
ABL2	9.54	3.8	-1.32799	5.97968e-113	8.81446e-114
ABLIM1	10.47	1.9	-2.46219	1.56173e-178	1.52171e-179
ABLIM2	5.88	2.29	-1.36047	1.88092e-25	6.93724e-26
ABR	12.02	24.34	1.01789	1.68481e-94	2.84126e-95
ABRACL	3.41	16.11	2.24011	3.32447e-33	1.07685e-33
ABTB1	9.72	22.43	1.2064	2.44555e-41	7.01286e-42
ABTB2	2.95	1.14	-1.37168	2.96205e-17	1.27753e-17
ACAA2	37.65	5.64	-2.73888	1.82802e-202	1.58823e-203
ACACA	42.69	9.66	-2.1438	0	0
ACAD11	8.88	4.03	-1.13978	2.86002e-27	1.02535e-27
ACADSB	1.53	0.55	-1.47603	8.34583e-13	4.00284e-13
ACADVL	308.46	106.84	-1.52963	0	0
ACAP1	1.29	0.58	-1.15325	0.000656456	0.00043721
ACAP2	5.51	0.84	-2.71359	4.52968e-110	6.82354e-111
acap3	47.69	8.01	-2.57381	0	0
ACAT1	59.44	27.05	-1.13581	1.88683e-104	2.93098e-105
ACBD3	11.71	3.75	-1.64278	1.93103e-61	4.384e-62
ACBD4	8.07	21.11	1.38729	1.47894e-47	3.90804e-48
ACBD5	6.93	1.58	-2.13293	7.38924e-57	1.76548e-57
ACBD7	1.31	3.25	1.31087	9.27785e-13	4.45948e-13
ACKR3	10.88	1.33	-3.03218	1.32281e-71	2.7344e-72
ACOT11	1.26	0.52	-1.27684	0.000547319	0.000362052
ACOT13	14.35	4	-1.84298	5.10433e-101	8.18126e-102
ACOT4	1.75	11.55	2.72247	4.96975e-54	1.22136e-54
ACOT7	24.09	93.66	1.959	2.37029e-258	1.66022e-259
ACOX1	13.44	4.29	-1.64748	6.47688e-149	7.4411e-150
ACP6	0.54	17.44	5.0133	6.65954e-144	7.91912e-145
ACPP	2.19	0.02	-6.77479	1.03152e-23	3.91588e-24
ACRC	0.49	0.05	-3.29278	3.13843e-06	1.86601e-06
ACSL1	10.66	0.57	-4.2251	6.16363e-167	6.472e-168
ACSL3	48.89	9.75	-2.32607	0	0
ACSL4	30.72	8.77	-1.80853	9.81277e-261	6.81326e-262
ACSL5	9.28	0.19	-5.61005	1.13842e-150	1.29401e-151
ACSS1	0	4.49	8.81057	1.36598e-88	2.41776e-89
ACSS3	0.01	0.99	6.62936	6.55424e-20	2.67968e-20
ACTA2	13.59	1.71	-2.99048	1.76036e-76	3.47884e-77
ACTB	910.85	4121.15	2.17776	0	0
ACTC1	0.11	21.33	7.59924	0	0
ACTG1	921.66	2825.85	1.61638	0	0
ACTG2	3.34	0.58	-2.52572	3.29814e-11	1.6539e-11
ACTL10	1.15	2.53	1.1375	1.98549e-05	1.22061e-05
ACTL8	1.97	0.26	-2.92161	3.58904e-12	1.75357e-12
ACTN1	70.67	458.95	2.69917	0	0
ACTN2	0	0.17	4.08746	4.40225e-05	2.75792e-05
ACTN4	106.11	394.17	1.89326	0	0
ACTR10	8.83	32.27	1.86971	1.83397e-136	2.29386e-137
ACTR1A	27.13	71.47	1.39745	1.93578e-234	1.48107e-235
ACTR1B	19	54.78	1.52765	4.55284e-160	4.93896e-161
ACTR3	14.97	38.19	1.35112	2.38829e-236	1.81271e-237
ACTR3B	10.86	4.07	-1.41592	3.36748e-27	1.20892e-27
ACTR3C	2.27	0.45	-2.3347	1.15036e-07	6.44172e-08
ACTR5	3.74	8.53	1.18951	8.81923e-20	3.6154e-20
ACTR6	5.58	16.89	1.59783	2.66398e-59	6.1829e-60
ACTR8	2.11	4.38	1.05369	7.36944e-13	3.5278e-13
ACTRT3	0.52	2.27	2.12611	1.70771e-10	8.73654e-11
ACVRL1	0.58	1.29	1.15325	9.2818e-06	5.62458e-06
ADAL	2.7	1.24	-1.12262	6.75209e-09	3.6327e-09
ADAM12	0.01	0.16	4	3.12769e-06	1.85848e-06
ADAM15	149.4	55.08	-1.43958	0	0
ADAM19	1.25	5.07	2.02006	1.52409e-64	3.3569e-65
ADAM22	0.01	1.04	6.70044	9.20123e-26	3.3779e-26
ADAM23	0	0.35	5.12928	4.00764e-12	1.96274e-12
ADAM8	1.76	0.2	-3.1375	5.59205e-20	2.28322e-20
adamts12	0	11.15	10.1228	3.36827e-215	2.7538e-216
ADAMTS15	3.85	0.01	-8.58871	6.07332e-118	8.64494e-119
ADAMTS2	0	2.58	8.01123	7.31415e-52	1.84349e-52
ADAMTS3	0	0.23	4.52356	1.31379e-07	7.3689e-08
ADAMTS4	7.13	0.23	-4.9542	9.59047e-143	1.14746e-143
ADAMTS5	1.37	0.26	-2.39759	9.07687e-33	2.96286e-33
ADAMTS6	0.21	1.4	2.73697	2.271e-29	7.86604e-30
ADAMTS7	7.06	2.68	-1.39744	1.08743e-45	2.94582e-46
ADAMTSL1	0.01	0.26	4.70044	1.21956e-08	6.61644e-09
ADAMTSL3	0	0.72	6.16993	2.80666e-28	9.9098e-29
ADAP1	4.19	13.82	1.72174	2.18288e-48	5.71224e-49
ADAR	75.04	29.18	-1.36268	0	0
ADARB1	9.85	27.19	1.46488	4.7959e-145	5.6591e-146
ADAT1	7.57	2.47	-1.61578	3.17053e-62	7.13418e-63
ADAT2	2.19	0.36	-2.60486	7.96988e-42	2.26794e-42
ADCK2	11.57	39.26	1.76267	3.50904e-148	4.04428e-149
ADCY1	0.09	2.47	4.77844	2.05406e-94	3.47148e-95
ADCY3	45.46	10.2	-2.15603	0	0
ADCY5	0.11	6.29	5.83748	1.40741e-171	1.43575e-172
ADCY6	24.79	9.15	-1.43791	2.73566e-180	2.6255e-181
ADCY7	19.25	8.55	-1.17086	4.61626e-102	7.32292e-103
ADD1	19.58	57.49	1.55393	3.38287e-305	2e-306
ADD2	0	13.58	10.4073	2.04167e-291	1.26561e-292
ADGRA2	16.43	4.65	-1.82103	4.66917e-167	4.89138e-168
adgra3	8.6	2.78	-1.62925	2.48804e-57	5.90814e-58
ADGRB1	0.28	1.12	2	7.04724e-13	3.37184e-13
ADGRB2	10.03	4.42	-1.1822	5.2545e-48	1.38143e-48
ADGRB3	0	0.28	4.80735	5.11673e-09	2.74068e-09
ADGRE1	0	4.78	8.90087	6.00203e-67	1.29562e-67
ADGRE2	7.48	0.44	-4.08746	2.05983e-187	1.90777e-188
ADGRE5	108.51	36.19	-1.58416	0	0
ADGRG1	63.74	5.88	-3.43831	0	0
ADGRG2	3.78	0.2	-4.24031	4.3375e-76	8.60884e-77
ADGRG3	8.96	0	-9.80735	5.76936e-131	7.4449e-132
ADGRG5	0.49	0.11	-2.15528	0.000127069	8.1157e-05
ADGRL2	0	6.99	9.44915	2.46504e-224	1.95368e-225
ADI1	21.33	56.08	1.3946	1.52847e-82	2.83966e-83
ADM	5.35	24.08	2.17022	7.91776e-81	1.49611e-81
ADM5	3.52	0.54	-2.70454	1.85337e-21	7.32754e-22
ADNP2	5.6	2.38	-1.23447	1.53885e-29	5.3151e-30
ADO	12.88	3.79	-1.76486	9.34913e-78	1.82077e-78
ADORA1	0.87	2.71	1.63921	6.14817e-12	3.02532e-12
ADORA2A	0.63	2.46	1.96523	1.56718e-11	7.79572e-12
ADPGK	65.79	21.65	-1.6035	8.50807e-234	6.5251e-235
ADPRH	0	1.19	6.89482	3.61817e-23	1.3881e-23
ADPRHL1	3.35	0.83	-2.01298	2.82943e-13	1.34221e-13
ADPRM	4.55	1.65	-1.4634	1.50385e-09	7.90556e-10
ADRA2B	0	0.48	5.58496	5.11614e-09	2.74068e-09
ADRA2C	1.04	14.12	3.76308	5.48413e-102	8.703e-103
ADRB2	0.54	14.05	4.70147	3.72265e-124	5.0559e-125
ADRM1	79.24	250.47	1.66034	0	0
ADSL	35.7	78.67	1.13989	1.39618e-113	2.0538e-114
ADSS	22.84	6.35	-1.84673	6.68016e-109	1.01119e-109
ADSSL1	30.35	6.16	-2.30069	1.92116e-122	2.64438e-123
AEBP1	0	57.49	12.4891	0	0
AEBP2	4.22	1.67	-1.33739	9.82778e-30	3.38306e-30
AEN	26.68	7.65	-1.80223	7.92928e-138	9.84024e-139
AFDN	13.84	4.69	-1.56118	4.60835e-141	5.56714e-142
AFF1	10.81	2.57	-2.07253	3.25286e-194	2.92738e-195
AFF4	10.48	1.89	-2.47118	1.203e-249	8.70508e-251
AFTPH	6.55	1.99	-1.71873	2.12059e-42	5.9969e-43
AGA	20.18	0	-10.9787	4.36861e-232	3.37974e-233
AGAP2	1.25	4.75	1.926	3.45457e-43	9.6766e-44
AGAP4	5.42	0.61	-3.15141	2.9398e-47	7.79702e-48
AGAP5	3.57	0.74	-2.27033	1.74212e-20	7.03014e-21
AGAP6	11.25	1.63	-2.78698	1.18932e-88	2.10362e-89
AGAP9	2.42	1.19	-1.02405	3.06136e-05	1.90257e-05
AGBL5	14.41	40.82	1.50221	1.66731e-128	2.19426e-129
AGFG1	11.95	3.72	-1.68364	3.25364e-156	3.57722e-157
AGFG2	11.79	1.29	-3.19212	6.0815e-186	5.67706e-187
AGGF1	5.48	1.54	-1.83125	6.71782e-43	1.88583e-43
AGO2	8.54	18.05	1.07969	2.26989e-49	5.87484e-50
AGO4	2.95	0.91	-1.69678	5.07903e-33	1.65045e-33
AGPAT3	2.69	10.64	1.98382	3.87052e-130	5.02766e-131
AGPAT5	8.14	2.91	-1.48401	3.49233e-57	8.31e-58
AGPS	7.34	3.06	-1.26225	6.82087e-56	1.64467e-56
AGT	5.31	0.23	-4.52901	1.24841e-59	2.88986e-60
AGTPBP1	2.97	1.09	-1.44613	1.0973e-17	4.68644e-18
AHCTF1	10.77	2.94	-1.87313	2.82378e-167	2.95472e-168
AHCY	61.11	321.13	2.39368	0	0
AHCYL1	102.46	18.41	-2.4765	0	0
AHCYL2	5.66	2.77	-1.03092	3.15029e-21	1.25128e-21
AHI1	2.96	1.19	-1.31464	8.45929e-21	3.39404e-21
AHNAK2	23.06	4.5	-2.3574	0	0
AHR	4.43	0.77	-2.52438	5.12755e-72	1.05398e-72
AHRR	2	4.12	1.04264	4.46829e-18	1.89391e-18
AHSA2	16.85	4.68	-1.84817	1.6179e-102	2.55764e-103
AHSG	0	15.93	10.6375	1.27623e-133	1.62118e-134
AIF1L	21.09	42.88	1.02375	3.73227e-104	5.82498e-105
AIFM2	7.59	1.04	-2.86752	8.53876e-73	1.74318e-73
AIM1	4.35	0.85	-2.35548	2.53179e-78	4.89984e-79
AIP	25.54	96.5	1.91777	1.24485e-211	1.0375e-212
AIPL1	0.74	0.11	-2.75002	4.4016e-07	2.52172e-07
AJAP1	0	0.55	5.78136	6.87195e-08	3.815e-08
AJUBA	17.65	74.92	2.08568	0	0
AK4	10.87	4.26	-1.35143	7.64866e-82	1.43127e-82
ak5	0	0.34	5.08746	1.74579e-06	1.02574e-06
AKAP1	31.26	13.02	-1.26359	4.69505e-121	6.5112e-122
AKAP10	8.37	1.82	-2.20129	9.58455e-72	1.97597e-72
AKAP11	2.17	0.53	-2.03363	6.8436e-43	1.92197e-43
AKAP12	0.41	7.71	4.23304	4.69684e-263	3.23248e-264
AKAP13	16.31	4.94	-1.72317	3.27527e-293	2.01632e-294
AKAP17A	13.87	5.66	-1.29309	4.59295e-46	1.23833e-46
AKAP7	1.75	0.33	-2.40682	1.61895e-13	7.63542e-14
AKAP9	1.47	0.41	-1.84212	6.99755e-33	2.27858e-33
AKNA	8.33	2.55	-1.70782	1.39977e-69	2.95156e-70
AKR1B1	644.16	214.69	-1.58516	0	0
AKR1B10	3.75	0	-8.55075	7.10692e-33	2.31506e-33
AKR1B15	1.39	0.1	-3.79701	2.86897e-09	1.52306e-09
AKR1C1	4.18	1.62	-1.36751	2.05069e-07	1.15935e-07
AKR1E2	0	1.81	7.49985	8.46104e-16	3.76746e-16
AKT1	55.02	135.72	1.30261	0	0
AKT2	15.31	40.48	1.40274	1.5272e-248	1.10883e-249
AKT3	0.18	6.21	5.10852	1.0639e-118	1.50595e-119
ALAD	12.47	6.01	-1.05302	1.96093e-30	6.65568e-31
ALCAM	0	9.88	9.94837	7.11294e-259	4.96474e-260
ALDH16A1	10.48	20.96	1	1.77692e-43	4.94264e-44
ALDH18A1	89.47	22.44	-1.99533	0	0
ALDH1A2	0	0.63	5.97728	7.68073e-12	3.79116e-12
ALDH1A3	0	3.67	8.51964	1.17261e-68	2.49474e-69
ALDH1B1	11.78	31.69	1.42769	1.64382e-115	2.385e-116
ALDH1L1	0.02	1.65	6.36632	1.3347e-26	4.83064e-27
ALDH1L2	14.8	2.67	-2.47069	3.22045e-277	2.11422e-278
ALDH2	63.84	16.71	-1.93375	3.44722e-238	2.5912e-239
aldh3a1	12.59	0	-10.2981	2.44384e-118	3.46522e-119
ALDH3A2	20.81	3.78	-2.46082	1.75785e-189	1.61521e-190
ALDH3B1	52.9	17.23	-1.61835	2.22591e-213	1.8375e-214
ALDH4A1	6.8	16	1.23447	1.47012e-50	3.75648e-51
ALDH6A1	10.46	4.4	-1.24931	1.03659e-47	2.73346e-48
ALDOB	0	0.31	4.9542	0.000160007	0.000102896
ALDOC	45.51	0.13	-8.45153	0	0
ALG10	1.82	0.24	-2.92283	1.56161e-18	6.57326e-19
ALG10B	2.24	0.56	-2	2.90649e-52	7.28838e-53
ALG1L2	3.16	0.69	-2.19526	1.84859e-07	1.04306e-07
ALKBH2	10.83	49.71	2.1985	1.08325e-113	1.59084e-114
ALKBH7	22.93	73.53	1.6811	7.18946e-144	8.55366e-145
ALMS1	1.27	0.29	-2.1307	2.94181e-35	9.22748e-36
ALOX15B	2.1	0.22	-3.25481	1.36887e-19	5.63168e-20
ALPI	213.22	0	-14.3801	0	0
alpk1	4.26	1	-2.09085	2.77495e-47	7.35642e-48
ALPK2	3.67	0.31	-3.56544	5.22773e-98	8.56722e-99
ALPL	0.02	1.99	6.63662	9.20276e-26	3.3779e-26
Alpp	30.25	4.94	-2.61435	8.74531e-238	6.595e-239
ALS2CR11	0.03	0.68	4.5025	1.88454e-09	9.9447e-10
ALX1	0	1.4	7.12928	3.81085e-10	1.9689e-10
ALX3	3.09	1.25	-1.30568	8.28157e-06	5.00886e-06
ALX4	4.04	0.62	-2.70402	6.64837e-62	1.50369e-62
ALYREF	51.4	116.84	1.18469	9.69306e-113	1.43001e-113
AMACR	4.3	2.13	-1.01348	1.32145e-10	6.73868e-11
AMER1	2.39	0.48	-2.3159	1.48762e-47	3.9328e-48
AMFR	22.22	69.59	1.64702	0	0
AMH	22.64	2.15	-3.39647	6.54054e-146	7.6579e-147
AMIGO2	23.13	0.29	-6.31757	0	0
AMMECR1	3.73	0.65	-2.52066	2.00526e-52	5.01988e-53
AMN	0.22	6.83	4.95631	1.19856e-47	3.16424e-48
AMN1	6	2.45	-1.29218	5.3094e-14	2.4707e-14
AMOT	0.1	1.31	3.71149	9.46708e-33	3.09254e-33
AMOTL1	0.14	9.35	6.06147	0	0
AMOTL2	9.37	118.23	3.6574	0	0
AMPD2	31.07	13.09	-1.24706	4.17956e-112	6.20432e-113
AMPH	0	4.69	8.87344	1.31454e-82	2.4406e-83
AMY1B	0.49	0	-5.61471	2.76282e-05	1.71349e-05
AMZ1	0.86	0.11	-2.96683	4.34578e-21	1.73195e-21
ANAPC10	2.42	10.23	2.07973	2.71025e-29	9.39246e-30
ANAPC13	18.7	42.08	1.1701	1.16348e-40	3.37046e-41
ANAPC15	15.11	39.97	1.40341	2.19063e-31	7.30164e-32
ANAPC16	26.28	10.76	-1.28829	1.67765e-91	2.89674e-92
ANAPC2	27.59	11.83	-1.2217	5.02728e-70	1.05515e-70
ANG	23.93	7.44	-1.68545	1.21524e-29	4.18996e-30
ANGEL2	3.65	0.87	-2.06881	1.21921e-35	3.80344e-36
angptl2	0.34	1.33	1.96782	4.91403e-10	2.54456e-10
ANGPTL4	15.85	0.26	-5.92983	3.37498e-147	3.91448e-148
ANGPTL6	0.31	1.08	1.80069	0.000261753	0.000170051
ANK1	0.15	0.61	2.02385	2.05708e-10	1.05527e-10
ANK2	0.01	0.71	6.14975	2.12157e-29	7.3433e-30
ANKEF1	2.4	0.27	-3.152	2.56846e-30	8.74122e-31
ANKH	31.15	9.57	-1.70264	0	0
ANKHD1	13.87	5.9	-1.23318	2.09962e-228	1.63972e-229
ANKHD1-EIF4EBP3	8.26	2.1	-1.97575	3.5272e-130	4.57524e-131
ANKIB1	10.07	0.87	-3.5329	9.71126e-220	7.81522e-221
ANKLE1	2.07	7.07	1.77208	5.65095e-38	1.69942e-38
ANKRA2	3.7	1.59	-1.2185	1.312e-08	7.12276e-09
ANKRD1	0.06	49.63	9.69203	0	0
ANKRD10	24.95	3.89	-2.6812	1.29293e-169	1.33632e-170
ANKRD11	30.28	8.54	-1.82606	0	0
ANKRD12	0.68	2.34	1.7829	1.3241e-43	3.67824e-44
ANKRD13A	5.72	18.82	1.71818	6.11577e-114	8.97402e-115
ANKRD13B	19.12	2.88	-2.73094	1.10763e-169	1.14412e-170
ANKRD13C	3.43	1.29	-1.41084	8.00799e-24	3.03512e-24
ANKRD16	2.79	6.58	1.23782	1.73524e-05	1.06401e-05
ANKRD17	10.49	4.3	-1.28661	4.59244e-106	7.0862e-107
ANKRD2	0.04	4.86	6.92481	2.98056e-37	9.07988e-38
ANKRD20A4	0	0.43	5.42626	3.58688e-08	1.97508e-08
ANKRD23	0.38	1.62	2.09192	1.63232e-09	8.58986e-10
ANKRD24	1.77	0.52	-1.76717	9.11583e-13	4.37938e-13
ANKRD26	0.38	1.27	1.74076	5.73547e-15	2.61088e-15
ANKRD27	11.69	23.56	1.01106	6.12901e-73	1.24861e-73
ANKRD28	15.55	1.59	-3.28982	0	0
ANKRD29	2.3	0.22	-3.38606	1.759e-27	6.28366e-28
ANKRD36	0.37	1.23	1.73306	1.85042e-13	8.73504e-14
ankrd39	3.97	25.19	2.66564	1.76394e-60	4.04878e-61
ANKRD44	0.38	0.13	-1.54749	0.000388068	0.000254766
ANKRD50	2.69	1.07	-1.33	2.75962e-22	1.07607e-22
ANKRD6	0.02	2.19	6.77479	3.26053e-59	7.57938e-60
ANKRD63	0.08	1.75	4.45121	1.67221e-31	5.56144e-32
ANKRD9	86.04	12.64	-2.76701	0	0
ANKS3	13.96	5.61	-1.31523	2.54418e-41	7.2988e-42
ANKZF1	37.4	10.69	-1.80678	1.98119e-153	2.2169e-154
ANO2	0.02	1.76	6.45943	2.54209e-33	8.2172e-34
ANO4	1.27	0.62	-1.03449	0.000136002	8.70198e-05
ANO5	0	0.47	5.55459	3.24561e-17	1.40122e-17
ANO6	26.68	5.47	-2.28615	0	0
ANO7	0.65	1.32	1.02203	4.01141e-05	2.5045e-05
ANO8	13.41	3.87	-1.7929	5.37668e-92	9.24434e-93
ANO9	1.06	0.09	-3.558	6.52684e-12	3.21404e-12
ANP32B	262.01	86.99	-1.5907	0	0
ANP32E	38.57	15.47	-1.31801	1.78713e-138	2.20366e-139
ANPEP	164.22	33.69	-2.28524	0	0
ANTXR1	33.64	15.39	-1.12818	7.90576e-235	6.04388e-236
ANXA1	75.87	344.35	2.18227	0	0
ANXA10	1.21	0	-6.91886	5.86728e-10	3.0439e-10
ANXA11	45.83	108.75	1.24665	1.51671e-253	1.08363e-254
ANXA2	479.37	1504.38	1.64996	0	0
ANXA3	6.18	33.44	2.4359	1.7727e-130	2.29294e-131
ANXA4	32.42	7.09	-2.19303	8.07033e-156	8.9074e-157
ANXA5	166.32	488.69	1.55496	0	0
ANXA6	49.34	191.1	1.9535	0	0
ANXA8L1	13.69	0.27	-5.66402	8.37996e-140	1.02359e-140
AOC2	5.3	0.58	-3.19187	7.17264e-47	1.91372e-47
AOC3	3.17	0.29	-3.45036	2.17805e-43	6.06638e-44
AOX1	0.12	0.66	2.45943	3.09511e-09	1.64519e-09
AP1AR	2.88	1.12	-1.36257	2.70655e-20	1.09682e-20
ap1g2	8.42	47.44	2.49421	3.38636e-305	2e-306
AP1M1	20.16	49.01	1.28158	4.65379e-116	6.72656e-117
AP1M2	10.29	60.97	2.56686	1.56824e-270	1.04485e-271
AP1S2	3.1	9.91	1.67662	4.37941e-35	1.37849e-35
AP1S3	6.01	1.41	-2.09167	1.39163e-49	3.58734e-50
AP2M1	240.33	658.19	1.45349	0	0
AP3B1	13.67	5.86	-1.22204	4.19459e-52	1.05466e-52
ap3b2	0.96	0.18	-2.41504	8.89975e-10	4.6497e-10
AP3S2	10.78	3.4	-1.66475	3.04969e-95	5.10948e-96
AP4E1	3.17	0.68	-2.22088	4.48117e-48	1.17703e-48
AP5M1	2.49	5.79	1.21742	7.60283e-18	3.23642e-18
AP5S1	5.4	22.3	2.04601	3.10397e-79	5.9447e-80
APBA1	0	0.48	5.58496	3.24607e-17	1.40122e-17
APBA2	0	10.05	9.97298	8.4607e-194	7.63992e-195
APBB1	0.09	39.02	8.76007	0	0
APBB1IP	0.13	9.3	6.16065	3.99709e-120	5.59202e-121
APCDD1	0	0.5	5.64386	2.50846e-07	1.42335e-07
apcdd1l	0	1.96	7.61471	3.16367e-36	9.78634e-37
APEH	32.53	92.15	1.50221	0	0
APH1A	185.85	79.77	-1.22022	0	0
APH1B	3.68	1.13	-1.70338	1.34256e-24	5.01966e-25
APITD1-CORT	4.65	2.05	-1.18161	1.29666e-06	7.58296e-07
APLP1	10.65	3.4	-1.64725	1.05995e-39	3.10936e-40
APOA1	0	1.28	7	4.78911e-07	2.74928e-07
APOBEC3D	0.63	2.31	1.87447	2.42832e-11	1.21179e-11
APOBEC3F	1.54	5.23	1.76388	5.45073e-28	1.93353e-28
APOBEC3G	0.03	2.11	6.13614	2.35483e-19	9.73828e-20
APOBEC3H	1.91	0.17	-3.48997	3.13875e-06	1.86601e-06
APOBR	0.49	0.07	-2.80735	2.57213e-06	1.52366e-06
apoc1	0.62	9.51	3.93911	2.96167e-21	1.17545e-21
APOE	3.51	1.5	-1.22651	1.47823e-05	9.04526e-06
APOL1	2.12	7.87	1.8923	1.0985e-41	3.12996e-42
APOL4	1.67	0.78	-1.0983	1.77453e-05	1.08854e-05
APOL6	3.72	1	-1.8953	6.12993e-68	1.31051e-68
APOLD1	4.75	0.54	-3.1369	1.37048e-73	2.7744e-74
APOOL	2.73	0.59	-2.21011	9.53893e-40	2.79766e-40
APP	370.4	161.98	-1.19327	0	0
APRT	86.38	226.5	1.39074	2.06181e-188	1.90708e-189
AQP1	2.28	0.08	-4.83289	5.2574e-30	1.79887e-30
AQP11	0.16	1.33	3.05528	9.8987e-10	5.17704e-10
AQP3	94.22	2.64	-5.15742	0	0
AQP7	0.55	0	-5.78136	5.64258e-05	3.55286e-05
AQR	10.3	3.9	-1.4011	5.51537e-61	1.25652e-61
ar	0.37	0.86	1.21681	3.60649e-09	1.92141e-09
ARC	0.82	7.46	3.18548	6.02678e-71	1.25316e-71
AREG	12.94	0.47	-4.78303	1.28368e-73	2.5979e-74
AREL1	6.67	13.55	1.02253	1.24251e-52	3.10362e-53
ARF1	167.52	415.03	1.30888	0	0
ARFGAP3	34.04	8.74	-1.96153	4.2179e-179	4.08408e-180
ARFGEF2	9.69	1.59	-2.60747	1.1043e-230	8.59052e-232
ARFRP1	9.37	21.05	1.1677	1.18592e-48	3.09396e-49
ARG2	7.49	23.46	1.64717	1.41707e-67	3.04078e-68
ARGLU1	23.29	5.56	-2.06655	9.84914e-82	1.84484e-82
ARHGAP11A	8.2	3.26	-1.33075	4.60879e-36	1.42903e-36
Arhgap11b	2.43	0.41	-2.56726	1.00405e-07	5.60896e-08
arhgap18	3.2	1.35	-1.24511	6.57594e-12	3.23862e-12
ARHGAP21	10.78	2.6	-2.05177	5.16489e-153	5.79514e-154
arhgap24	0	0.55	5.78136	4.21513e-14	1.9566e-14
ARHGAP26	3.97	0.93	-2.09384	2.84717e-72	5.83852e-73
ARHGAP27	5.39	11.07	1.0383	8.26711e-23	3.1984e-23
ARHGAP29	1.93	6.7	1.79556	1.69098e-98	2.75778e-99
ARHGAP31	3.53	1.24	-1.50933	1.34492e-37	4.07168e-38
ARHGAP32	2.4	0.8	-1.58496	8.00868e-34	2.56874e-34
ARHGAP4	0.53	31.42	5.88955	0	0
ARHGAP40	0.47	2.42	2.36427	3.95914e-17	1.71217e-17
ARHGAP44	0.06	2.86	5.57491	5.28378e-59	1.23116e-59
ARHGAP45	35.49	4.77	-2.89535	0	0
ARHGAP6	0	0.24	4.58496	4.79216e-07	2.74928e-07
ARHGAP8	0.91	4.76	2.38702	4.61777e-19	1.92177e-19
ARHGAP9	0.17	0.93	2.4517	4.58547e-07	2.62818e-07
ARHGDIA	83.43	222.74	1.41672	0	0
ARHGDIB	0.28	7.05	4.65412	5.39677e-39	1.59895e-39
ARHGEF10L	6.76	2.41	-1.48799	2.70331e-37	8.22374e-38
ARHGEF12	9.94	4.49	-1.14653	4.18702e-82	7.81458e-83
ARHGEF16	33.04	8.44	-1.9689	6.87943e-179	6.68216e-180
ARHGEF25	0.03	19.55	9.34799	2.32142e-263	1.59341e-264
ARHGEF26	0	0.37	5.20945	1.03834e-10	5.27724e-11
ARHGEF3	5.75	1.73	-1.73279	7.43151e-34	2.38044e-34
ARHGEF33	0.12	0.52	2.11548	1.10194e-05	6.69902e-06
ARHGEF35	0	1.28	7	6.22949e-17	2.70654e-17
ARHGEF37	1.45	0.48	-1.59495	5.22411e-11	2.6315e-11
ARHGEF39	3.88	12.04	1.63371	8.34987e-66	1.82128e-66
ARHGEF4	16.22	2.4	-2.75667	1.40022e-168	1.45404e-169
ARHGEF40	10.14	2.39	-2.08498	2.66229e-122	3.66938e-123
ARHGEF5	0	12.38	10.2738	0	0
ARID2	3.55	0.65	-2.44931	1.63263e-74	3.28318e-75
ARID3C	1.57	0.04	-5.29462	1.21225e-09	6.35194e-10
ARID5B	8.51	0.3	-4.82612	8.51608e-284	5.4453e-285
ARIH1	18	3.77	-2.25536	1.35331e-210	1.13285e-211
ARL10	1.35	2.89	1.09811	3.17341e-09	1.68739e-09
ARL11	0.77	0.11	-2.80735	9.2231e-10	4.82032e-10
ARL13B	2.09	4.84	1.2115	6.73791e-18	2.86536e-18
ARL17B	12.71	29.17	1.19852	3.14154e-14	1.45385e-14
ARL2	28.66	240.23	3.06731	0	0
ARL4C	0	7.48	9.54689	3.84995e-160	4.17176e-161
ARL6IP5	47.37	13.69	-1.79085	3.93674e-164	4.18894e-165
ARL6IP6	12.23	2.75	-2.15292	4.59959e-73	9.34792e-74
ARL8B	44.64	10.18	-2.1326	8.10863e-276	5.33814e-277
ARMC10	19.29	2.58	-2.90241	2.27325e-143	2.70876e-144
ARMC4	1.5	0.5	-1.58496	7.86411e-08	4.3754e-08
ARMC6	11.19	28.7	1.35884	3.45539e-75	6.90868e-76
ARMC7	5.05	21.81	2.11063	7.41794e-92	1.27675e-92
ARMCX1	0	4.71	8.87958	1.4351e-53	3.54966e-54
ARMCX2	0	15.32	10.5812	9.39439e-236	7.15326e-237
ARMCX3	0	4.24	8.72792	2.40429e-76	4.7587e-77
ARMCX4	0.01	0.62	5.9542	2.99859e-23	1.14821e-23
ARMCX5	2.52	0.95	-1.40742	7.26345e-09	3.91136e-09
ARMCX5-GPRASP2	0.39	0.85	1.12399	0.000608483	0.000404034
ARMCX6	0	21.81	11.0908	9.05501e-216	7.38102e-217
ARNT	17.18	5.18	-1.72971	9.71139e-132	1.24607e-132
ARNT2	4.68	0.31	-3.91617	7.28789e-121	1.01337e-121
ARNTL	9.05	2.04	-2.14935	6.26371e-55	1.52523e-55
ARNTL2	2.01	0.74	-1.4416	2.40587e-18	1.01622e-18
ARPC1B	149.44	51.91	-1.52548	2.76831e-295	1.68902e-296
ARPC4-TTLL3	8.48	1.28	-2.72792	1.96242e-94	3.313e-95
ARPP19	17.72	7.71	-1.20058	4.91741e-87	8.81174e-88
ARRB1	15.1	4.85	-1.63849	5.30251e-164	5.64868e-165
ARRB2	38.37	87.52	1.18963	5.51204e-149	6.32926e-150
ARRDC2	15.25	6.8	-1.1652	7.31991e-34	2.3438e-34
ARRDC3	6.79	0.35	-4.27798	6.22944e-121	8.65812e-122
ARRDC4	1.98	0.59	-1.74671	6.17705e-14	2.87898e-14
ARSA	26.6	10.86	-1.2924	3.27139e-116	4.71846e-117
ARSB	3.13	1.27	-1.30133	6.95538e-15	3.17554e-15
ARSE	0	2.17	7.76155	2.73375e-26	9.94092e-27
ARSG	7.38	2.48	-1.57328	8.41552e-28	2.9919e-28
ARSI	0.07	8.57	6.9358	2.01935e-137	2.51464e-138
ARSJ	4.66	0.08	-5.86419	7.2349e-108	1.10002e-108
ARSK	6.44	1.56	-2.04551	2.98479e-43	8.34976e-44
ARTN	0.86	3.48	2.01668	5.08131e-14	2.36332e-14
arvcf	1.48	4.04	1.44876	6.3632e-21	2.54528e-21
AS3MT	4.67	0.44	-3.40785	7.95083e-41	2.29696e-41
ASAH1	22.27	7.09	-1.65124	5.29194e-89	9.31498e-90
ASAP2	6.24	1.95	-1.67807	8.11316e-54	1.99983e-54
ASAP3	24.2	9.74	-1.31301	1.87152e-105	2.89578e-106
ASB11	0.29	0.02	-3.85798	0.000905586	0.00060761
ASB13	50.89	9.54	-2.41532	0	0
ASB16	2.89	0.95	-1.60507	6.3235e-10	3.28444e-10
ASB3	8.68	2.06	-2.07505	1.5159e-40	4.39786e-41
ASB7	5.48	1.14	-2.26514	4.19389e-66	9.11448e-67
ASB8	11.26	4.19	-1.42618	1.5993e-35	4.99598e-36
ASCC3	6.31	1.01	-2.64328	6.25033e-155	6.93676e-156
ASGR1	1.08	2.82	1.38466	5.75732e-06	3.45896e-06
ASH1L	6.13	0.75	-3.03092	9.66132e-225	7.63946e-226
asic1	3.85	8.55	1.15107	1.25566e-29	4.33084e-30
ASIC3	10.49	0.87	-3.59186	1.74698e-87	3.12196e-88
ASL	15.3	64.97	2.08624	3.68077e-247	2.6904e-248
ASPHD2	0.17	2.18	3.68072	4.74478e-27	1.708e-27
ASPRV1	1.13	0.44	-1.36075	0.000715971	0.000477984
ASRGL1	0	13.98	10.4491	4.1111e-176	4.06846e-177
ASS1	634.08	75.87	-3.06306	0	0
ASTN2	8.27	3.97	-1.05875	2.17967e-24	8.18938e-25
ASUN	22.67	6.07	-1.90102	2.33339e-120	3.26162e-121
ASXL2	8.36	1.14	-2.87447	5.20627e-177	5.12686e-178
ATAD1	26.56	7.7	-1.78632	7.72155e-197	6.84528e-198
ATAD2B	0.85	0.15	-2.5025	1.93399e-18	8.15366e-19
atad3b	38.87	9.58	-2.02056	4.5487e-186	4.24342e-187
ATAD3C	4.42	0.8	-2.46597	2.74615e-43	7.67214e-44
ATAD5	1.75	0.44	-1.99178	3.64012e-24	1.37254e-24
ATE1	4.81	0.55	-3.12853	9.51776e-77	1.87452e-77
ATF1	33.94	6.03	-2.49276	2.67253e-211	2.23064e-212
ATF5	6.61	19.85	1.58642	9.39741e-58	2.22178e-58
ATF6	15.44	3.65	-2.0807	3.14691e-234	2.40962e-235
ATG10	2.65	1.32	-1.00545	4.36773e-05	2.73256e-05
atg2b	2.88	0.28	-3.36257	4.99907e-132	6.4021e-133
ATG4A	5.21	2.5	-1.05936	9.03879e-11	4.58778e-11
ATG4B	13.31	42.78	1.68443	7.42429e-185	6.95772e-186
atg9a	69.27	21.87	-1.66328	0	0
ATG9B	0.23	1.52	2.72437	2.60323e-15	1.17518e-15
ATL1	0.83	0.26	-1.6746	0.000151278	9.69878e-05
ATL2	20.9	5.78	-1.85436	5.94491e-144	7.0657e-145
ATM	3.41	0.47	-2.85904	2.83859e-131	3.65432e-132
ATMIN	4.25	1.31	-1.6979	1.43463e-32	4.69864e-33
ATOH8	3.25	0.54	-2.58941	1.09502e-50	2.79334e-51
ATOX1	42.44	126.56	1.57632	4.42316e-81	8.33896e-82
ATP10A	0	9.57	9.90238	5.22436e-268	3.52222e-269
ATP10D	3.31	0.97	-1.77077	2.86381e-36	8.84652e-37
ATP11A	9.28	2.13	-2.12327	2.70185e-168	2.8123e-169
ATP11B	4.7	1.98	-1.24716	3.21037e-34	1.02227e-34
ATP13A1	38.25	14.23	-1.42652	3.45051e-174	3.46104e-175
ATP13A3	8.91	4.07	-1.1304	1.08834e-54	2.65676e-55
ATP13A4	0.3	0.05	-2.58496	5.53542e-07	3.18616e-07
ATP1A3	0.07	14.84	7.72792	1.69656e-277	1.11275e-278
ATP1B1	47.54	17.52	-1.44014	7.8338e-125	1.0563e-125
ATP1B2	0.62	0.15	-2.04731	0.000353731	0.000231706
ATP2A1	1.65	0.71	-1.21658	9.10176e-06	5.5127e-06
ATP2A3	6.09	14.62	1.26343	4.63615e-69	9.82672e-70
ATP2B1	24.22	2.02	-3.58377	0	0
ATP2B3	0.17	0	-4.08746	1.58057e-06	9.2703e-07
ATP2B4	17.05	5.42	-1.65341	2.05187e-218	1.65752e-219
ATP5B	456.31	976.7	1.0979	0	0
ATP5C1	89.08	348.83	1.96935	0	0
ATP5E	192.28	417.85	1.11978	6.44523e-141	7.80584e-142
ATP5G1	123.37	265.62	1.10637	2.23392e-120	3.12122e-121
ATP5H	182.36	378.19	1.05232	2.74122e-165	2.90178e-166
ATP5I	66.86	248.87	1.89618	3.43891e-149	3.93828e-150
ATP5J2-PTCD1	1.43	0	-7.15987	1.42189e-43	3.9525e-44
ATP5L	57.82	218.18	1.91588	0	0
ATP5S	3.14	9.48	1.59412	1.96703e-24	7.38328e-25
ATP5SL	11.03	78.24	2.82647	0	0
ATP6AP1	220.44	53.86	-2.0331	0	0
ATP6AP1L	3.18	0.96	-1.72792	6.81694e-13	3.2604e-13
ATP6AP2	112.5	14.71	-2.93506	0	0
ATP6V0A2	6.06	1.49	-2.02401	1.13067e-77	2.20478e-78
ATP6V0A4	0.32	3.47	3.43879	4.80577e-37	1.46929e-37
ATP6V0E2	1.05	39.49	5.23303	0	0
ATP6V1A	21.22	5.44	-1.96375	2.02761e-181	1.93606e-182
ATP6V1B2	15.12	36.5	1.27144	2.74436e-110	4.12742e-111
ATP6V1C2	1.83	0.23	-2.99214	2.55107e-19	1.05623e-19
ATP6V1D	11.79	62.93	2.41618	1.38223e-270	9.2008e-272
ATP6V1E2	3.03	0.88	-1.78374	5.65687e-09	3.03552e-09
ATP6V1F	90.96	260.04	1.51543	8.93605e-240	6.68432e-241
ATP7A	2.67	0.19	-3.81277	3.37542e-88	5.99296e-89
ATP8A2	1.27	0.05	-4.66676	3.82012e-55	9.27644e-56
ATP8B2	4.3	12.48	1.53721	1.54229e-106	2.36472e-107
ATP8B3	2.93	1.46	-1.00493	3.10026e-11	1.55316e-11
ATP8B4	0.24	0.01	-4.58496	5.85371e-07	3.37258e-07
ATP9A	14.09	5.88	-1.26078	5.82553e-105	9.03152e-106
ATPAF1	16.11	0.35	-5.52446	1.07779e-140	1.30926e-141
ATPAF2	8.67	17.38	1.00332	2.95785e-19	1.22609e-19
ATR	2.27	0.7	-1.69727	1.34951e-29	4.657e-30
ATRNL1	0	1.08	6.75489	1.62186e-15	7.2771e-16
ATXN1	3.33	0.72	-2.20945	2.70624e-77	5.3068e-78
atxn7	4.06	0.72	-2.49541	7.2416e-68	1.55082e-68
ATXN7L1	1.3	0.34	-1.9349	5.04523e-17	2.18678e-17
AUH	9.71	0.68	-3.83586	2.83655e-59	6.58688e-60
AUNIP	11.02	5.13	-1.10309	9.34855e-23	3.61964e-23
AUTS2	0.78	0	-6.2854	3.04515e-21	1.20877e-21
AVEN	3.85	9.8	1.34792	1.9985e-17	8.58416e-18
AVL9	5.09	2.11	-1.27042	1.29657e-36	3.98306e-37
AVPI1	189.5	39.52	-2.26154	0	0
AXIN2	0.15	0.83	2.46815	8.23943e-10	4.29868e-10
AXL	31.21	306.19	3.29435	0	0
AZGP1	0.05	1.24	4.63227	1.45647e-07	8.18874e-08
B2M	2435.53	56.43	-5.43163	0	0
B3GALNT1	0.02	0.52	4.70044	2.27221e-08	1.24258e-08
B3GALT6	8.24	20.71	1.32961	8.58357e-62	1.94296e-62
B3GLCT	2.32	1.14	-1.02509	4.89454e-08	2.70618e-08
B3GNT3	11.54	4.07	-1.50354	1.02671e-40	2.97238e-41
B3GNT5	8.14	0.04	-7.66888	5.18018e-178	5.07588e-179
B3GNT7	1.11	0.26	-2.09398	3.44559e-09	1.83422e-09
B3GNT8	0	0.51	5.67243	1.21228e-05	7.39204e-06
B3GNT9	25.54	3.55	-2.84687	9.63468e-201	8.40022e-202
B4GALNT1	9.26	19.68	1.08765	1.35755e-41	3.87552e-42
B4GALNT3	0	1.26	6.97728	1.88096e-23	7.18644e-24
b4galnt4	18.66	7.55	-1.3054	6.00036e-67	1.29562e-67
B4GALT1	335.53	34.43	-3.2847	0	0
B4GALT6	0.08	1.3	4.02237	5.09281e-25	1.89077e-25
B4GAT1	20.04	48.29	1.26884	1.5974e-98	2.60418e-99
B9D1	11.14	40.09	1.84749	6.88094e-29	2.40602e-29
B9D2	2.75	7.11	1.37042	2.41833e-09	1.28073e-09
BACE1	14.4	6.22	-1.21108	4.06265e-78	7.86752e-79
BACH2	0.47	0.19	-1.30666	8.57919e-06	5.19148e-06
BAD	17.42	132.07	2.92249	0	0
BAG1	70.28	12.46	-2.49581	0	0
BAG5	12.55	4.18	-1.58611	1.43602e-85	2.60044e-86
BAHCC1	1.92	3.98	1.05166	1.436e-31	4.76886e-32
BAIAP2L1	21.4	8.89	-1.26736	1.38694e-77	2.70872e-78
BAIAP2L2	1.67	31.4	4.23284	2.15204e-270	1.43513e-271
BAMBI	0.51	9.72	4.25239	3.16913e-68	6.76172e-69
BANF1	79.48	339.3	2.0939	0	0
BANK1	0	0.25	4.64386	0.000159991	0.000102896
BAP1	24.82	52.02	1.06756	7.81426e-145	9.23504e-146
BARD1	2.59	0.23	-3.49325	2.75777e-51	7.00126e-52
barhl2	0	2.4	7.90689	3.36381e-19	1.39683e-19
BASP1	266.18	66.19	-2.00772	0	0
BATF2	0.12	4.56	5.24793	8.10289e-44	2.24498e-44
BAZ1B	20.45	5.25	-1.96171	1.79292e-232	1.3838e-233
BAZ2B	0.96	0.3	-1.67807	5.76889e-13	2.75492e-13
BBC3	21.32	6.57	-1.69824	3.65635e-59	8.50398e-60
BBOF1	0.93	0.2	-2.21723	1.13567e-07	6.35738e-08
BBS1	3.73	8.79	1.23669	4.15415e-29	1.44622e-29
BBS4	19.69	4.58	-2.10404	1.4824e-100	2.38414e-101
BBS9	1.69	0.83	-1.02584	5.04902e-06	3.02818e-06
bbx	9.89	4.13	-1.25983	3.98528e-87	7.13898e-88
bcam	9.26	43.08	2.21793	2.49814e-243	1.84731e-244
BCAN	2.82	0.17	-4.05209	2.50191e-32	8.21708e-33
BCAP29	4.58	1.88	-1.28461	3.61253e-28	1.27816e-28
BCAR3	61.41	18.7	-1.71544	6.7518e-305	4e-306
BCAS4	1.63	12.14	2.89682	5.46175e-46	1.47424e-46
BCAT1	0.03	5.11	7.41222	1.95318e-251	1.40381e-252
BCAT2	32.7	67.17	1.03853	1.00951e-76	1.98884e-77
BCKDK	29.98	72.12	1.2664	5.57889e-152	6.2971e-153
BCL10	9.08	4.42	-1.03865	4.34227e-21	1.73029e-21
BCL11A	0.03	4.96	7.36923	4.91394e-80	9.34818e-81
BCL2	0.98	0.18	-2.44478	1.2922e-16	5.65838e-17
BCL2L1	25.36	114.48	2.17447	0	0
BCL2L11	9.19	3.04	-1.59599	1.08812e-75	2.16894e-76
BCL2L12	15.87	45.77	1.5281	8.99809e-112	1.33791e-112
BCL3	32.21	11.4	-1.49847	7.00094e-76	1.39165e-76
BCL6	17.94	2.62	-2.77554	1.54485e-175	1.53542e-176
BCL7A	4.84	10.62	1.1337	9.74867e-34	3.1304e-34
BCL9	1.36	4.78	1.8134	4.32946e-50	1.11103e-50
BCOR	21.19	4.13	-2.35917	0	0
BDKRB2	4.09	0.37	-3.4665	2.89285e-61	6.57818e-62
BDNF	0.11	9.83	6.48162	2.54342e-197	2.24392e-198
BEAN1	0.49	1.51	1.62369	1.78395e-07	1.00561e-07
BEGAIN	5.58	1.6	-1.80219	2.17193e-26	7.88734e-27
BEND4	0	0.44	5.45943	6.72097e-21	2.68962e-21
BEND7	0	0.63	5.97728	4.79318e-07	2.74928e-07
BEST1	0.35	1.18	1.75336	4.39977e-06	2.63342e-06
BEST4	0.25	1.06	2.08406	1.75533e-05	1.07644e-05
BET1	21.55	5.21	-2.04833	2.48484e-64	5.48666e-65
BEX1	0	112.75	13.4608	0	0
BEX2	0	11.17	10.1254	3.7986e-52	9.54402e-53
BEX4	0	15.84	10.6294	2.94939e-106	4.54016e-107
BEX5	0	9.42	9.87958	4.68508e-41	1.3495e-41
BFSP1	3.03	0.66	-2.19878	2.68363e-14	1.24096e-14
BHLHA15	0	3.4	8.40939	1.09212e-12	5.26072e-13
BHLHB9	0.7	0.09	-2.95936	1.67376e-09	8.81202e-10
BHLHE40	105.31	6.83	-3.94661	0	0
BHLHE41	0.46	0.06	-2.9386	2.18345e-06	1.29022e-06
BICC1	5.7	0.19	-4.90689	2.6548e-141	3.20066e-142
BICD1	3.3	0.85	-1.95693	1.98072e-21	7.83466e-22
BICD2	14.43	3.91	-1.88383	1.06612e-130	1.3777e-131
BICDL2	0.03	0.63	4.39232	1.93814e-05	1.19091e-05
BIN1	17.81	72.79	2.03105	4.6508e-302	2.77516e-303
BIN3	4.47	12.04	1.42949	2.26047e-27	8.08748e-28
BIRC3	3.49	0.6	-2.54019	1.04448e-64	2.29862e-65
BIRC6	6.07	1.1	-2.46419	2.60473e-237	1.96904e-238
BIRC7	7.19	0	-9.48985	5.68769e-54	1.39919e-54
BIVM	4.43	0.64	-2.79116	2.94196e-44	8.11328e-45
BIVM-ERCC5	1.59	0.34	-2.22542	2.46597e-19	1.02039e-19
BLM	4.92	1.77	-1.47491	2.4493e-30	8.32672e-31
BLMH	37.98	13.53	-1.48908	1.43027e-120	1.99138e-121
BLOC1S3	8.78	4.28	-1.03661	1.74321e-17	7.47168e-18
BLOC1S6	8.57	3.56	-1.26742	1.96641e-35	6.14998e-36
BLVRA	25.05	11.48	-1.12569	2.36337e-22	9.20834e-23
BMF	1.27	0.25	-2.34483	2.23113e-15	1.00558e-15
BMI1	4.05	0.91	-2.15398	4.13163e-30	1.41091e-30
BMP1	70.85	14.36	-2.30271	0	0
BMP2	11.86	0.34	-5.12443	8.55164e-175	8.54642e-176
BMP4	0	1.1	6.78136	5.4153e-11	2.7321e-11
BMP6	20.38	0.07	-8.18558	0	0
BMP8A	0.58	0.25	-1.21412	0.000402695	0.000264614
BMPER	0	0.15	3.90689	0.000160204	0.000102896
BMPR1A	7.15	1.53	-2.22441	2.39761e-57	5.69194e-58
BMPR1B	0	0.12	3.58496	0.00030484	0.00019875
BNC1	0.02	0.74	5.20945	3.34445e-16	1.47613e-16
BNC2	0.1	0.37	1.88753	1.87349e-09	9.883e-10
BNIPL	1.54	0.71	-1.11704	0.000373583	0.000245074
BOC	0.37	1.24	1.74474	1.45612e-05	8.90464e-06
BOD1L1	4.7	0.65	-2.85415	1.15504e-145	1.35518e-146
BOK	11.11	135.37	3.60698	0	0
BOLA3	14.86	37.6	1.3393	5.5509e-22	2.17396e-22
BOP1	45.19	141.79	1.64968	0	0
BORCS6	15.67	6.57	-1.25404	6.28268e-30	2.15428e-30
BORCS8	5.35	11.36	1.08635	5.95387e-14	2.7746e-14
BORCS8-MEF2B	0.56	2.07	1.88613	3.95325e-08	2.18044e-08
BPHL	5.6	12.36	1.14218	4.98484e-21	1.98877e-21
BPTF	4.9	1.44	-1.76671	5.07305e-87	9.09372e-88
BRCA1	9	0.57	-3.98089	1.81195e-188	1.67486e-189
brca2	0.53	0.18	-1.558	9.71943e-10	5.0815e-10
BRCC3	5.87	2.5	-1.23143	4.27518e-17	1.8504e-17
BRD1	17.91	6.96	-1.36361	9.61905e-90	1.68377e-90
BRF1	9.97	22.07	1.14642	2.17099e-57	5.1513e-58
BRF2	6.34	16.85	1.41019	5.65176e-40	1.65139e-40
BRI3BP	8.41	3.22	-1.38505	5.08168e-13	2.42116e-13
BRICD5	4.08	1.4	-1.54314	9.3694e-07	5.44614e-07
BRIX1	53.56	21.85	-1.29352	6.39684e-70	1.34377e-70
brms1	15.02	47.82	1.67073	2.71588e-101	4.33646e-102
BRMS1L	0.93	3.8	2.0307	4.6026e-20	1.8767e-20
BRPF1	30.4	8.72	-1.80167	6.57482e-238	4.95418e-239
BRSK1	0.59	6.92	3.55199	2.77917e-76	5.50408e-77
BRSK2	1.99	5.41	1.44286	9.36139e-29	3.2802e-29
BRWD3	1.48	0.28	-2.4021	1.98818e-46	5.33618e-47
BSPRY	1.23	0	-6.94251	3.19841e-16	1.41089e-16
BST1	0.35	6.75	4.26946	3.46386e-41	9.95832e-42
BTAF1	7.03	0.63	-3.4801	3.51518e-176	3.47658e-177
BTBD1	34.84	4.02	-3.11548	0	0
BTBD16	0.31	0	-4.9542	0.000977148	0.000656698
BTBD3	58.24	4.19	-3.79699	0	0
BTBD6	12.78	31	1.27838	3.8714e-62	8.7325e-63
BTD	26.83	11.64	-1.20476	3.82022e-80	7.26052e-81
BTG1	39.12	11.51	-1.76502	3.45735e-294	2.12208e-295
BTG2	5.92	2.1	-1.49521	1.90841e-21	7.54632e-22
BTN3A1	19.73	3.08	-2.67939	6.981e-190	6.38896e-191
BTN3A2	53.82	6.63	-3.02106	0	0
BTN3A3	15.51	3.78	-2.03674	2.67084e-80	5.07118e-81
BTNL9	0.02	0.66	5.04439	8.23051e-11	4.172e-11
BUB1B	15.71	6.71	-1.2273	9.27919e-56	2.24082e-56
BUB1B-PAK6	0.43	0.01	-5.42626	2.47048e-09	1.30865e-09
BUB3	63.16	22.02	-1.5202	1.72081e-196	1.53182e-197
BUD31	71.15	24.14	-1.55944	4.35385e-99	7.0687e-100
BVES	0.26	0.76	1.54749	3.95535e-07	2.26244e-07
C10orf10	0.62	1.52	1.29373	0.000269176	0.000174989
c10orf107	4.49	0	-8.81057	5.47231e-31	1.83969e-31
c10orf2	19.65	9.74	-1.01254	2.43482e-60	5.59756e-61
C10orf25	0.06	4.22	6.13614	2.31889e-64	5.11598e-65
C10orf35	3.19	45.24	3.82597	6.68981e-181	6.41226e-182
c10orf54	2.86	15.04	2.39472	2.64668e-170	2.71612e-171
C10orf55	1.51	0.2	-2.91648	1.97546e-12	9.59046e-13
c10orf88	2.57	0.47	-2.45104	9.46603e-21	3.80374e-21
C10orf91	0.24	1.81	2.91488	9.33357e-05	5.93214e-05
C11orf45	1.09	3.81	1.80546	4.07887e-24	1.54021e-24
C11ORF52	0.3	1.69	2.49399	8.00921e-06	4.84022e-06
c11orf68	14.23	49.73	1.80518	3.23188e-127	4.29668e-128
C11orf74	0.78	9.66	3.63048	6.2822e-30	2.1545e-30
C11orf80	4.68	9.71	1.05296	1.7739e-15	7.96792e-16
C11orf84	10.61	61.97	2.54615	0	0
C11orf86	63.54	0.14	-8.82609	0	0
C11orf91	1.58	0.18	-3.13386	1.99399e-05	1.2262e-05
c11orf95	3.37	7.05	1.06487	1.07241e-30	3.62486e-31
C11orf98	19.6	154.6	2.97961	2.15149e-294	1.31925e-295
C12ORF43	6.45	22.02	1.77144	4.86815e-86	8.79772e-87
c12orf49	6.93	19.79	1.51384	7.72997e-135	9.74382e-136
C12orf65	31.74	15.87	-1	8.55422e-35	2.7004e-35
c12orf66	4.12	0.81	-2.34665	5.64549e-27	2.03396e-27
c12orf73	2.85	5.79	1.0226	4.00149e-08	2.20778e-08
C12orf75	5.85	37.63	2.68537	4.4085e-138	5.46288e-139
C12orf77	1.18	0.39	-1.59724	0.000973497	0.00065371
c14orf119	10.26	22.23	1.11548	9.82582e-54	2.42678e-54
c14orf159	0.62	7.97	3.68424	2.05887e-81	3.87028e-82
c14orf166	48.57	171.16	1.81721	1.80912e-294	1.10821e-295
c14orf169	4.28	8.6	1.00673	1.19422e-15	5.33866e-16
C14orf180	1.66	0.03	-5.79008	3.01961e-17	1.30272e-17
C14orf2	127.53	261.95	1.03845	4.89767e-121	6.79518e-122
C14orf37	0	0.77	6.26679	7.68168e-12	3.79116e-12
C14orf80	16.17	37.11	1.19849	9.49146e-56	2.29266e-56
c15orf39	25.49	5.86	-2.12096	2.77417e-232	2.14452e-233
c15orf41	1.8	3.85	1.09686	1.25564e-11	6.22994e-12
C15orf52	3.01	17.61	2.54856	8.86751e-240	6.62764e-241
c15orf57	5.46	11.97	1.13245	4.80726e-18	2.03964e-18
C15orf65	7.28	1	-2.86394	3.85304e-17	1.6651e-17
c16orf45	11.8	4.17	-1.50067	1.11545e-33	3.5832e-34
C16orf46	1.47	0.34	-2.11221	1.43207e-06	8.38536e-07
c16orf52	2.23	0.88	-1.34147	7.42589e-12	3.6622e-12
c16orf58	69.39	21.69	-1.6777	1.01867e-290	6.32082e-292
c16orf62	14.49	0.19	-6.25291	2.66545e-282	1.71734e-283
C16orf71	0.78	0.14	-2.47805	2.95676e-06	1.75494e-06
C16orf95	1.39	5.8	2.06097	2.42052e-12	1.17762e-12
C17orf100	1.5	5.43	1.85599	1.77196e-15	7.95816e-16
C17orf49	18.36	48.17	1.39157	1.63246e-48	4.2659e-49
c17orf53	11.98	5.92	-1.01696	2.7258e-21	1.08084e-21
C17orf96	20.51	8.21	-1.32087	8.45188e-70	1.77907e-70
C17orf97	3.23	13.5	2.06335	2.68797e-49	6.9651e-50
C18orf25	4.74	0.91	-2.38095	1.54919e-60	3.55396e-61
C18orf65	0.42	0	-5.39232	2.76364e-05	1.71349e-05
c19orf12	2.89	15.22	2.39683	7.78702e-160	8.45692e-161
C19orf25	7.98	20.97	1.39387	8.2289e-55	2.00526e-55
C19orf33	51.78	951.27	4.19939	0	0
C19orf38	2.33	5.79	1.31323	1.37446e-07	7.72264e-08
C19orf45	0.48	1.46	1.60486	0.000135492	8.66766e-05
C19orf47	3.46	11.67	1.75396	1.55408e-39	4.5731e-40
C19orf48	73.37	177.49	1.27448	5.33517e-247	3.90942e-248
c19orf53	58.34	141.32	1.27641	1.55061e-127	2.05676e-128
c19orf54	9.31	19.27	1.0495	7.5508e-40	2.2118e-40
C19orf57	0.26	4.33	4.05778	7.41323e-45	2.02948e-45
c19orf68	10.71	4.5	-1.25096	5.87613e-38	1.76786e-38
c19orf70	20.52	180.25	3.1349	0	0
C19orf71	86.85	3.01	-4.85069	2.62207e-249	1.90056e-250
C19orf73	0.33	2.26	2.77578	8.54366e-06	5.16946e-06
C19orf81	0.24	3.35	3.80305	3.33142e-10	1.71754e-10
C1ORF106	0.06	1.74	4.85798	6.87618e-33	2.23822e-33
C1ORF109	11.07	4.37	-1.34095	6.96413e-31	2.34758e-31
C1orf115	0	11.05	10.1098	7.91646e-176	7.8585e-177
C1orf159	14.5	6.41	-1.17766	1.37576e-30	4.65694e-31
c1orf198	9.08	18.26	1.00792	3.61874e-48	9.49616e-49
c1orf21	0.01	1.31	7.03342	2.82842e-70	5.91396e-71
C1orf210	1.15	0.32	-1.84549	0.000838471	0.0005613
c1orf216	5.66	15.13	1.41854	1.22164e-52	3.05074e-53
C1orf228	1.44	0.1	-3.848	2.11002e-10	1.08256e-10
c1orf43	307.29	105.75	-1.53894	0	0
C1orf52	6.35	2.2	-1.52925	2.75234e-28	9.70958e-29
C1orf53	1.47	3.69	1.3278	0.000974717	0.000654648
C1orf54	2.03	0.28	-2.85798	0.00039701	0.000260806
C1orf56	9	4.01	-1.16632	1.56387e-12	7.56556e-13
C1orf61	0	0.89	6.47573	0.000579489	0.000383898
C1orf74	1.58	0.67	-1.23769	1.48524e-08	8.07414e-09
C1QL1	12.07	39.24	1.7009	1.10157e-89	1.93094e-90
C1QL4	2.84	8.31	1.54896	1.41786e-23	5.39806e-24
C1QTNF1	38.01	0.04	-9.89216	0	0
C1QTNF2	0.3	0.89	1.56884	0.000346669	0.000226932
C1QTNF3	0.57	0.18	-1.66297	0.000438816	0.000288858
C1QTNF5	0	20.36	10.9915	2.60838e-145	3.07308e-146
C1QTNF6	38.1	4.03	-3.24094	0	0
C1RL	29.4	10.05	-1.54862	1.42585e-136	1.78166e-137
C2	56.65	0.6	-6.56097	0	0
C20orf141	0.19	2.5	3.71786	1.12226e-06	6.54456e-07
c20orf194	1.68	4.07	1.27657	3.29361e-29	1.14463e-29
C20orf27	33.31	169.28	2.34538	0	0
C20orf96	3.3	7	1.08489	8.47909e-10	4.42682e-10
C21orf58	11.86	3.25	-1.86759	1.87049e-49	4.83314e-50
c21orf59	32.28	15.86	-1.02525	1.47166e-32	4.82082e-33
c21orf62	0.98	0.44	-1.15528	0.000158607	0.000101783
C22orf46	11.49	2.69	-2.0947	1.09029e-116	1.56991e-117
C2CD2	11.49	1.09	-3.39798	1.51144e-243	1.11675e-244
C2CD2L	10.41	4.49	-1.21318	2.62787e-33	8.49768e-34
C2orf16	0.02	0.37	4.20945	2.58345e-10	1.32829e-10
C2orf27A	1.99	5.01	1.33204	1.2132e-07	6.79808e-08
c2orf42	3.81	1.78	-1.09791	9.97843e-09	5.39712e-09
C2orf48	1.93	0.32	-2.59246	8.81111e-11	4.47168e-11
c2orf68	10.77	4.99	-1.10991	1.57005e-37	4.7571e-38
c2orf70	0.08	3.84	5.58496	7.99052e-14	3.73346e-14
C2orf72	0	1.77	7.46761	3.08418e-34	9.81706e-35
c2orf76	1.63	7.56	2.21351	1.82772e-12	8.86092e-13
C2orf81	1.79	6.25	1.8039	1.86073e-22	7.23972e-23
c2orf82	1.11	0.41	-1.43686	6.50338e-05	4.10558e-05
C3	375.52	2.09	-7.48924	0	0
C3orf14	0	4.71	8.87958	3.33953e-40	9.72518e-41
C3orf33	3.33	1.24	-1.42518	1.94877e-08	1.06404e-08
C3orf35	0.56	0.03	-4.22239	6.51393e-05	4.11264e-05
C3orf38	1.91	4.96	1.37677	1.25064e-16	5.47258e-17
c3orf52	0.48	2.44	2.34577	5.56706e-14	2.59128e-14
c3orf58	3.19	1.21	-1.39855	1.80813e-20	7.30312e-21
C3orf62	3.02	1.23	-1.29589	3.67845e-12	1.79883e-12
c3orf67	0.09	1.18	3.71272	6.24396e-12	3.07398e-12
c4a	33.39	0.55	-5.92384	0	0
c4b	23.43	0	-11.1941	0	0
C4B_2	22.2	0	-11.1163	0	0
C4BPA	0.44	0	-5.45943	6.6103e-06	3.98554e-06
C4BPB	1.08	0.06	-4.16993	3.34739e-05	2.08298e-05
C4ORF19	0.61	1.76	1.52869	1.36898e-09	7.18566e-10
C4orf26	0.58	0.02	-4.85798	6.61097e-06	3.98554e-06
C4orf3	8.47	32.66	1.94709	5.63727e-170	5.8058e-171
C4orf32	6.7	2.52	-1.41074	3.19923e-22	1.24866e-22
c4orf46	6.79	2.34	-1.5369	1.30876e-32	4.28402e-33
c4orf48	46.82	111.15	1.24731	5.39768e-44	1.4935e-44
C5	0.76	0.24	-1.66297	1.01985e-08	5.51676e-09
c5ar1	59.39	0.41	-7.17845	0	0
C5AR2	51.85	0.04	-10.3401	0	0
c5orf15	36.71	14.58	-1.33218	3.47014e-89	6.10186e-90
C5ORF22	13.06	2.43	-2.42613	9.17701e-115	1.33596e-115
C5orf24	10.77	3.5	-1.62159	7.84512e-61	1.79208e-61
C5orf34	10.2	1.16	-3.13637	4.29014e-83	7.93898e-84
c5orf42	1.68	0.46	-1.86876	1.18533e-33	3.80984e-34
C5orf51	9.08	0.85	-3.41716	2.43605e-166	2.56536e-167
C5orf66	2.17	0.7	-1.63227	5.3921e-09	2.89114e-09
C6orf1	10.25	37.04	1.85346	9.95489e-57	2.38152e-57
C6orf120	7.93	2.01	-1.98013	3.54659e-64	7.83756e-65
C6orf132	0.28	4.88	4.12338	4.21394e-131	5.43518e-132
C6orf223	11.36	0.05	-7.82782	0	0
c6orf62	56.26	20.69	-1.44318	4.76283e-167	4.9924e-168
C6orf89	31.77	10.86	-1.54864	1.79034e-285	1.13385e-286
C6orf99	2.09	5.54	1.40638	4.09974e-05	2.5609e-05
C7orf31	0	1.26	6.97728	1.3797e-24	5.16272e-25
c7orf43	5.32	2.56	-1.05528	2.45746e-11	1.22648e-11
C7ORF50	16.36	91.06	2.47664	9.79971e-285	6.22422e-286
C7orf55-LUC7L2	2.51	5.69	1.18074	3.4549e-15	1.56429e-15
C7orf61	0.81	0.05	-4.01792	0.000472586	0.000311434
C8ORF22	9	0	-9.81378	5.93515e-66	1.29241e-66
c8orf37	1.64	0.71	-1.2078	3.04929e-06	1.81079e-06
c8orf4	6.77	0	-9.40301	7.59218e-68	1.62637e-68
C8orf44-SGK3	0.33	0	-5.04439	1.03973e-08	5.62622e-09
c8orf48	0	0.48	5.58496	0.000304441	0.00019875
C8orf58	3.9	12.96	1.73252	6.81983e-43	1.91488e-43
C8orf59	10.63	21.51	1.01687	4.81635e-11	2.42522e-11
c8orf76	6.74	19.49	1.53191	6.76331e-35	2.13298e-35
C8orf82	8.49	60.81	2.84047	0	0
C8orf88	0.17	10.65	5.96917	3.32202e-53	8.24526e-54
c9orf3	2.54	0.51	-2.31626	4.82778e-18	2.04864e-18
C9orf40	9.09	18.89	1.05527	2.62294e-33	8.48014e-34
C9orf47	0.14	0	-3.80735	0.000480065	0.000316714
c9orf64	23.08	9.41	-1.29438	9.46773e-57	2.2644e-57
C9orf84	0.4	0	-5.32193	6.7485e-11	3.4146e-11
CA12	18.51	0.05	-8.53216	0	0
CA13	0.22	0.83	1.91561	5.38179e-07	3.09642e-07
CA14	2.51	0.09	-4.80162	3.06889e-21	1.21857e-21
CA2	0	0.42	5.39232	0.000304526	0.00019875
CA5B	3.12	0.84	-1.89308	2.59821e-34	8.25912e-35
CA7	0.82	0.14	-2.5502	0.000237471	0.000153914
CA8	0.06	0.91	3.92283	5.82379e-20	2.37926e-20
CA9	101.36	0	-13.3072	0	0
CAB39	12.93	2.94	-2.13683	9.74483e-104	1.52683e-104
CABP1	0	3.56	8.47573	6.94456e-23	2.68122e-23
CABP4	4.29	0.58	-2.88685	2.78199e-52	6.9745e-53
CACNA1A	0.08	1.72	4.42626	8.34992e-63	1.86765e-63
CACNA1D	0	0.13	3.70044	1.21289e-05	7.39204e-06
CACNA1G	0.08	1.06	3.72792	8.28952e-32	2.74328e-32
CACNA1H	1.55	4.49	1.53445	8.36635e-49	2.17964e-49
CACNA2D1	0	0.31	4.9542	5.70614e-13	2.72356e-13
CACNA2D2	0.62	0.01	-5.9542	1.49224e-17	6.38594e-18
CACNB1	8.15	3.49	-1.22357	6.93055e-30	2.3777e-30
CACNB2	1.97	0.12	-4.03709	7.36385e-34	2.35832e-34
CACNB4	0	0.1	3.32193	8.39773e-05	5.3271e-05
CACNG4	0.79	0	-6.30378	2.78455e-15	1.25772e-15
cacng6	0.15	1.78	3.56884	3.77873e-12	1.84856e-12
CACUL1	9.02	1.99	-2.18036	1.1904e-130	1.53902e-131
CADM4	1.39	6.37	2.19621	2.07102e-30	7.03312e-31
CADPS2	0	0.21	4.39232	4.79012e-07	2.74928e-07
CALB2	1.42	7.65	2.42957	5.36673e-28	1.90308e-28
CALCRL	0	0.13	3.70044	8.40015e-05	5.3271e-05
calhm3	6.35	29.27	2.20459	1.28549e-105	1.98824e-106
CALM3	45.62	324.69	2.83132	0	0
CALML4	2.37	0.54	-2.13386	7.1825e-24	2.72006e-24
CALML6	0.9	0	-6.49185	1.3531e-05	8.26388e-06
CALY	3.27	0.14	-4.54579	5.00035e-15	2.27136e-15
CAMK1	2.46	28.54	3.53626	1.98369e-148	2.28142e-149
CAMK1D	9.26	1.95	-2.24754	2.2076e-170	2.26282e-171
CAMK2B	0.01	0.95	6.56986	6.55131e-20	2.67968e-20
CAMK2D	0.01	4.04	8.65821	1.22665e-117	1.75053e-118
CAMK2N2	2.85	23.03	3.01448	3.99419e-94	6.77234e-95
CAMK4	0.01	0.26	4.70044	4.80341e-14	2.23202e-14
CAMKK1	10.56	2.55	-2.05004	4.65058e-73	9.45438e-74
CAMKMT	6.46	1.95	-1.72806	7.2799e-17	3.1678e-17
CAMLG	58.7	17.9	-1.7134	1.30189e-201	1.1327e-202
CAMSAP2	3.82	1.34	-1.51134	7.88385e-37	2.41518e-37
CAMSAP3	9.3	3.17	-1.55275	5.60214e-52	1.41028e-52
CAND1	18.73	5.6	-1.74185	7.13719e-178	7.0022e-179
CAND2	0.18	8.57	5.57323	1.11115e-186	1.03183e-187
CAPN1	29.53	70.24	1.25011	2.75498e-209	2.33476e-210
CAPN11	0.53	0	-5.72792	2.13419e-08	1.16658e-08
CAPN3	0.66	0.16	-2.04439	1.45694e-05	8.91056e-06
CAPN5	0.73	9.64	3.72306	1.55391e-155	1.72172e-156
CAPN6	0	1	6.64386	1.75413e-19	7.23162e-20
CAPN7	9.56	0.9	-3.40901	1.46838e-145	1.7246e-146
CAPNS1	126	482.62	1.93746	0	0
CAPRIN1	41.39	15.8	-1.38936	1.53238e-251	1.10043e-252
CAPRIN2	2.04	0.67	-1.60634	4.2698e-12	2.09322e-12
CAPSL	0	1.39	7.11894	1.31293e-07	7.3689e-08
CARD11	0	8.33	9.70217	3.20845e-197	2.8326e-198
CARD14	1.78	0.32	-2.47573	1.5055e-16	6.60254e-17
CARD16	13.42	1.74	-2.94723	1.4836e-29	5.12154e-30
CARD6	4.64	0.44	-3.39855	4.74185e-67	1.02214e-67
CARD9	0.35	2.21	2.65862	1.28487e-13	6.03942e-14
CARHSP1	37.82	87	1.20187	3.5334e-213	2.9233e-214
CARMIL1	20.14	2.36	-3.0932	0	0
CARMIL2	0.32	1.88	2.55459	5.97881e-23	2.3058e-23
CARMIL3	0.02	0.43	4.42626	9.69107e-09	5.23696e-09
CASC10	3.22	9.18	1.51143	1.44926e-24	5.42568e-25
CASC4	24.36	2.36	-3.36766	0	0
CASD1	2	0.37	-2.4344	4.88499e-20	1.99304e-20
CASK	3.52	0.84	-2.06711	1.29563e-58	3.03158e-59
CASP14	7.65	0	-9.57932	6.51821e-132	8.35158e-133
CASP9	24.82	4.23	-2.55277	4.1437e-194	3.73666e-195
CAT	14.93	5.55	-1.42765	3.68198e-41	1.05877e-41
CATIP	1.87	0.12	-3.96193	2.93356e-11	1.46786e-11
CATSPER1	0.95	3.33	1.80952	1.1248e-15	5.02216e-16
CBARP	6.55	3.08	-1.08856	5.02085e-14	2.33428e-14
CBFB	13.76	6.43	-1.09759	4.96142e-35	1.56229e-35
CBLB	3.67	0.63	-2.54236	1.44181e-65	3.1528e-66
CBLL1	5.36	1.74	-1.62315	5.86392e-35	1.8479e-35
cbr3	8.73	0.44	-4.31041	9.12449e-41	2.63714e-41
CBS	77.03	156.72	1.0247	8.55552e-284	5.47574e-285
CBWD1	4.25	8.63	1.0219	2.45608e-13	1.16346e-13
CBWD2	3.51	8.71	1.3112	4.77422e-19	1.98775e-19
CBWD5	20.47	48.55	1.24596	2.45075e-28	8.6367e-29
CBWD6	0.29	1.6	2.46395	7.29756e-08	4.05618e-08
CBX2	21.14	4.69	-2.17232	1.56726e-178	1.52805e-179
CBX4	56.07	25.61	-1.13052	5.7167e-121	7.9385e-122
CBX5	45.52	3.77	-3.59386	0	0
CCAR1	8.68	4.17	-1.05765	1.81898e-31	6.0529e-32
CCDC102A	5.28	18.64	1.81979	1.36606e-76	2.69712e-77
CCDC106	5.2	20.51	1.97974	2.04656e-76	4.04816e-77
CCDC107	4.43	12.72	1.52172	2.01215e-20	8.1333e-21
CCDC112	1.25	3.05	1.28688	7.13538e-09	3.84196e-09
CCDC113	5.5	1.1	-2.32193	6.68691e-68	1.43081e-68
CCDC117	7.98	3.23	-1.30485	1.11407e-32	3.64264e-33
CCDC120	7.98	3.82	-1.06282	5.68527e-24	2.15166e-24
CCDC122	2.61	1.2	-1.12102	1.72244e-05	1.05595e-05
CCDC124	45.34	159.38	1.81361	1.37621e-250	9.9416e-252
CCDC125	5.15	1.23	-2.06591	2.75816e-37	8.39228e-38
CCDC126	0.84	2.37	1.49643	1.5657e-08	8.51532e-09
CCDC127	27.11	13.17	-1.04157	1.84579e-28	6.49348e-29
CCDC136	0.07	1.53	4.45003	1.28173e-25	4.71558e-26
CCDC14	6.71	2.56	-1.39017	2.47111e-33	7.98476e-34
CCDC148	0	0.54	5.75489	6.87044e-08	3.815e-08
CCDC149	0	1.31	7.03342	2.80763e-28	9.9098e-29
CCDC153	0.39	6.33	4.02066	2.63243e-19	1.09023e-19
CCDC167	4.66	22.33	2.26058	5.72886e-31	1.92663e-31
CCDC171	0.08	0.38	2.24793	9.53684e-05	6.06366e-05
CCDC174	11.37	3.35	-1.763	8.93247e-55	2.1778e-55
CCDC180	0.63	0.2	-1.65535	1.75255e-06	1.03153e-06
CCDC181	0.06	1.63	4.76377	2.58277e-14	1.194e-14
CCDC183	2.3	1.03	-1.15899	0.000180484	0.000116362
CCDC184	0	1.79	7.48382	6.94347e-23	2.68122e-23
ccdc187	0.29	0.01	-4.85798	3.34805e-05	2.08298e-05
CCDC188	0.38	5.51	3.85798	1.82874e-13	8.63158e-14
CCDC189	1.97	0.87	-1.17911	0.000712183	0.000475368
CCDC191	0.78	0.33	-1.24101	0.000499242	0.00032967
CCDC24	1.34	7.01	2.38718	3.92521e-25	1.45537e-25
CCDC28A	13.27	4.84	-1.45509	9.05932e-25	3.37776e-25
CCDC28B	3.43	8.67	1.33782	6.7914e-11	3.43672e-11
CCDC3	0.02	0.86	5.42626	6.63384e-12	3.26916e-12
CCDC33	2.49	0.03	-6.37504	2.5418e-33	8.2147e-34
CCDC34	13.83	5.37	-1.36481	1.65404e-23	6.30838e-24
CCDC40	4.64	0.55	-3.07662	2.59513e-64	5.73176e-65
CCDC47	34.76	10.99	-1.66124	1.21879e-175	1.21061e-176
CCDC51	15.23	30.54	1.00378	7.68612e-32	2.54172e-32
CCDC53	18.74	9.1	-1.04218	2.02432e-14	9.33608e-15
CCDC57	9.19	2.57	-1.8383	1.54877e-74	3.1136e-75
CCDC6	9.73	3.69	-1.39882	8.89899e-66	1.94214e-66
CCDC61	1.3	6.52	2.32636	2.77387e-28	9.78724e-29
CCDC62	0.25	0	-4.64386	5.64367e-05	3.55286e-05
CCDC65	1.76	0.3	-2.55254	4.22676e-09	2.25754e-09
CCDC69	3.22	8.18	1.34504	3.02153e-31	1.01154e-31
CCDC71	4.41	18.23	2.04746	5.50877e-66	1.19922e-66
CCDC74A	0.2	7.27	5.18388	1.70058e-48	4.44496e-49
CCDC74B	0.06	2.75	5.51833	6.55326e-20	2.67968e-20
CCDC77	23.51	3.59	-2.71122	6.59919e-151	7.49304e-152
CCDC8	0.19	7.83	5.36494	1.54789e-120	2.15892e-121
CCDC80	3.91	49.12	3.65107	0	0
CCDC82	1.71	4.68	1.45251	1.10052e-16	4.80966e-17
CCDC85B	23.61	246.23	3.38254	0	0
CCDC85C	5.51	30.67	2.4767	0	0
CCDC86	26.23	80.3	1.61418	1.26795e-226	9.97182e-228
CCDC87	0.04	0.52	3.70044	2.01351e-06	1.18784e-06
CCDC89	0	0.38	5.24793	2.31634e-05	1.42782e-05
CCDC90B	2.99	14.02	2.22927	8.15576e-124	1.11016e-124
CCDC97	6.86	17.7	1.36747	9.85076e-66	2.15166e-66
CCL2	7.5	0	-9.55075	2.32734e-30	7.90928e-31
CCL26	4.24	0.1	-5.40599	1.87292e-11	9.32804e-12
CCM2L	0.07	9.3	7.05373	7.00753e-119	9.89348e-120
CCNB1IP1	34.33	72.45	1.07752	4.58795e-78	8.89038e-79
CCNB3	0	0.14	3.80735	0.000579382	0.000383898
CCNC	12.29	28.7	1.22357	3.36627e-60	7.75126e-61
CCND1	9.21	103.71	3.49321	0	0
CCNE1	4.03	17.89	2.1503	3.44908e-76	6.83714e-77
CCNG2	3.69	1.51	-1.28907	1.3139e-21	5.18026e-22
ccnjl	0.47	7.51	3.99808	2.10986e-93	3.59668e-94
CCNL1	11.64	3.21	-1.85845	9.06092e-58	2.14112e-58
CCNL2	61.95	21.02	-1.55934	2.15771e-301	1.2941e-302
CCNO	8.87	3	-1.56397	1.14722e-18	4.81428e-19
CCNT1	10	1.91	-2.38836	9.42742e-170	9.72652e-171
CCNT2	1.48	2.97	1.00487	5.35514e-15	2.43546e-15
CCNYL1	3.51	0.97	-1.85541	1.07451e-23	4.08038e-24
CCPG1	23.55	2.93	-3.00675	0	0
CCR10	1.04	41.3	5.31149	4.19275e-231	3.25648e-232
CCR5	0.25	0	-4.64386	5.64422e-05	3.55286e-05
CCRL2	5.61	0.13	-5.43142	5.976e-47	1.59226e-47
CCS	14.01	42.39	1.59727	3.22476e-62	7.25818e-63
CCSAP	3.18	0.6	-2.40599	5.96899e-40	1.74517e-40
CCSER1	0.01	0.17	4.08746	3.53858e-05	2.20476e-05
CCSER2	2.59	1.17	-1.14644	5.14424e-16	2.28148e-16
CCT5	261.74	83.52	-1.64794	0	0
CCT6A	95.57	46.69	-1.03344	3.92178e-179	3.79496e-180
CCT7	186.45	392.89	1.07534	0	0
CD109	33.1	2.53	-3.70962	0	0
CD14	4.3	0	-8.74819	3.19182e-38	9.56572e-39
CD163L1	0.01	1.25	6.96578	2.1212e-29	7.3433e-30
CD164	68.35	30.73	-1.15329	4.55808e-193	4.12424e-194
CD177	0.75	0.05	-3.90689	1.58209e-07	8.9095e-08
CD180	0.25	0	-4.64386	0.000235692	0.000152747
CD1D	2.57	0.03	-6.42066	3.00349e-31	1.00532e-31
CD22	0.06	0.78	3.70044	1.94843e-09	1.02866e-09
CD274	0.26	2.17	3.06111	8.93767e-25	3.33186e-25
CD276	170.87	22.24	-2.94167	0	0
CD36	100.41	0.09	-10.1237	0	0
CD40	0	26.87	11.3918	9.24621e-228	7.24352e-229
CD46	93.05	9.3	-3.3227	0	0
CD52	4.58	0.44	-3.37977	8.5218e-09	4.59782e-09
CD55	236.92	8.85	-4.74258	0	0
CD58	16.13	3.73	-2.1125	3.141e-39	9.28118e-40
CD59	82.49	23.4	-1.81771	0	0
CD6	0	1	6.64386	4.58536e-18	1.94437e-18
CD7	4.95	0.08	-5.95128	3.61236e-32	1.18928e-32
CD70	365.67	44.76	-3.03026	0	0
CD74	2.77	0.7	-1.98446	1.25806e-09	6.59658e-10
CD79B	0.23	2.21	3.26434	1.78469e-08	9.72378e-09
CD84	0.52	0.24	-1.11548	0.000164952	0.000106207
CD8A	0.02	0.7	5.12928	1.54072e-10	7.87562e-11
CD9	315.76	144.5	-1.12776	0	0
CD99	216.01	87.64	-1.30144	3.01228e-281	1.95183e-282
CDC14B	5.7	0.93	-2.61566	2.44708e-80	4.64334e-81
CDC16	9.46	3.88	-1.28578	6.96189e-23	2.68876e-23
CDC23	19.75	7.91	-1.3201	6.40017e-66	1.39445e-66
CDC34	50.31	104.89	1.05996	3.45146e-112	5.11928e-113
CDC37	134.37	286.69	1.09328	0	0
CDC40	8.76	2.83	-1.63013	1.80676e-49	4.66628e-50
CDC42BPA	3.9	1.76	-1.1479	2.28598e-35	7.1592e-36
CDC42EP2	5.18	32.39	2.64452	7.87512e-174	7.91356e-175
CDC42EP5	3.55	37.58	3.40407	1.75542e-112	2.59296e-113
CDC42SE1	69.56	27.64	-1.3315	2.17881e-223	1.73347e-224
CDCP1	18.94	0.15	-6.98033	0	0
CDH11	0	0.43	5.42626	4.4076e-16	1.95048e-16
CDH13	2.65	0	-8.04985	1.06394e-58	2.48556e-59
CDH2	3.72	10.55	1.50387	8.24002e-54	2.0316e-54
CDH22	0.06	0.3	2.32193	0.000905077	0.000607048
CDH23	0.55	1.22	1.14938	8.14764e-05	5.16448e-05
CDH3	0.56	2.54	2.18133	1.70796e-21	6.74952e-22
CDH4	0.03	2.11	6.13614	1.33965e-66	2.90408e-67
CDH5	1.19	0.09	-3.72489	1.49875e-19	6.16874e-20
CDHR5	0.86	0	-6.42626	1.55026e-16	6.8045e-17
CDK10	13.62	28.05	1.04227	2.02538e-36	6.2405e-37
CDK11A	18.22	4.85	-1.90947	4.49503e-104	7.0264e-105
CDK13	6.64	2.57	-1.36941	4.20283e-51	1.06827e-51
CDK14	0.28	0.65	1.21501	0.000150457	9.6452e-05
CDK15	0	0.22	4.45943	8.3945e-05	5.3271e-05
CDK17	8.16	1.24	-2.71823	8.15372e-101	1.30887e-101
CDK19	3.98	0.51	-2.9642	2.33249e-75	4.65786e-76
CDK20	1.45	3.23	1.15548	4.17071e-07	2.38766e-07
CDK2AP2	37.95	124.59	1.71502	9.11489e-221	7.30748e-222
CDK5R1	0.58	2.65	2.19187	5.77439e-23	2.22626e-23
CDK5RAP2	14.96	3.95	-1.92119	2.06659e-173	2.08046e-174
CDK6	1.17	0.39	-1.58496	3.56428e-20	1.44941e-20
CDK8	6.45	1.38	-2.22463	2.2092e-44	6.07902e-45
CDKL1	3.23	0.94	-1.7808	2.78133e-10	1.43122e-10
CDKL2	0	0.16	4	0.00016025	0.000102896
CDKL5	0.84	0.06	-3.80735	3.55866e-33	1.15336e-33
CDKN1A	53.19	26.24	-1.01939	2.17364e-80	4.12182e-81
CDKN1B	23.11	5.9	-1.96973	4.72888e-109	7.14958e-110
CDKN2A	190.66	691.04	1.85777	0	0
CDKN2B	18.76	3.5	-2.42223	8.5385e-177	8.4291e-178
CDKN3	13.18	60.01	2.18685	1.27624e-115	1.85011e-116
CDNF	1.9	0.29	-2.71187	5.64239e-08	3.12414e-08
CDON	5.92	2.72	-1.12199	1.19137e-39	3.49998e-40
CDR2	24.29	5.43	-2.16134	9.60113e-138	1.19209e-138
cds1	0.3	0.07	-2.09954	0.000647717	0.000431232
CDYL	30.32	10.24	-1.56605	8.81221e-141	1.06833e-141
CDYL2	0	0.24	4.58496	1.03747e-10	5.27724e-11
ceacam19	3.07	0.98	-1.64739	2.38751e-11	1.19113e-11
CEBPA	3.1	6.64	1.09892	7.47524e-15	3.41608e-15
CEBPZOS	17.8	5.87	-1.60044	1.9944e-95	3.33414e-96
CECR2	0.05	0.7	3.80735	9.54417e-28	3.3984e-28
CECR5	21.42	48.86	1.1897	1.44492e-78	2.78582e-79
CEL	1.22	0.23	-2.40718	3.86881e-08	2.13292e-08
CELF2	0.01	1.97	7.62205	5.29296e-44	1.46356e-44
CELF4	0.01	0.23	4.52356	0.000213794	0.000138229
CELF5	0.06	0.54	3.16993	7.95964e-07	4.60678e-07
CELF6	1.13	0.3	-1.91329	4.53476e-08	2.5056e-08
CELSR1	16.88	4.58	-1.8819	0	0
celsr3	2.98	6.54	1.13398	5.02294e-66	1.09316e-66
cemip	0.16	0.39	1.2854	0.000680291	0.000453292
CEMP1	8.11	3.14	-1.36894	2.30168e-13	1.08961e-13
CEND1	0.92	0.07	-3.71621	1.12221e-06	6.54292e-07
CENPBD1	2.91	9.09	1.64326	4.13799e-41	1.1909e-41
CENPE	0.83	3.02	1.86337	2.85503e-44	7.8718e-45
CENPF	4.91	1.99	-1.30295	6.03671e-53	1.50163e-53
CENPH	30.24	13.94	-1.11723	1.51088e-34	4.7843e-35
CENPJ	2.81	0.47	-2.57984	8.01424e-39	2.37738e-39
CENPL	6.63	1.88	-1.81828	1.38605e-27	4.94124e-28
CENPP	3.5	0.7	-2.32193	2.32719e-28	8.19274e-29
CENPU	1.86	6.51	1.80735	2.01836e-28	7.10304e-29
CEP104	13.4	3.74	-1.84112	3.72893e-148	4.30226e-149
CEP120	3.03	0.58	-2.38519	2.53557e-35	7.94704e-36
CEP162	0.4	1.26	1.65535	1.00235e-10	5.09002e-11
CEP170	10.33	4.18	-1.30527	2.2202e-77	4.34558e-78
CEP19	3.56	1.2	-1.56884	9.27471e-12	4.58756e-12
CEP192	2.4	0.89	-1.43116	5.32442e-24	2.01412e-24
CEP290	0.35	0.86	1.29698	2.7943e-08	1.53252e-08
cep350	2.07	0.55	-1.91213	5.60412e-51	1.42616e-51
CEP44	3.96	1.34	-1.56327	1.39143e-25	5.12256e-26
CEP55	18.72	8.6	-1.12217	6.40449e-40	1.87328e-40
CEP70	2.6	7.94	1.61063	5.99919e-32	1.98094e-32
CEP95	7.1	2.19	-1.69689	3.36166e-32	1.10633e-32
CEP97	2.36	0.49	-2.26793	1.99575e-40	5.80096e-41
CEPT1	28.61	8.37	-1.77322	9.99304e-111	1.49743e-111
CERS1	4.3	9.79	1.18697	1.2481e-20	5.02362e-21
CERS4	19.08	50.76	1.41163	3.76858e-106	5.81038e-107
CERS6	0	3.57	8.47978	9.07784e-131	1.17198e-131
CES1	6.54	0	-9.35315	2.92041e-72	5.9905e-73
CETN3	4.55	11.97	1.39548	1.23023e-19	5.06054e-20
CFAP126	4.64	0.62	-2.90378	1.17628e-11	5.83114e-12
CFAP20	27.57	58.44	1.08386	1.7523e-58	4.10972e-59
CFAP44	0.34	0.05	-2.76553	2.22374e-09	1.17632e-09
CFAP45	1.02	0.18	-2.5025	8.73388e-06	5.28722e-06
CFAP46	0	0.16	4	1.31236e-07	7.3689e-08
CFAP53	1.5	0.15	-3.32193	1.53619e-10	7.8506e-11
CFAP58	0.28	0	-4.80735	1.35323e-05	8.26388e-06
CFAP70	0.78	0.12	-2.70044	3.52536e-09	1.87776e-09
CFAP74	0	0.19	4.24793	6.35697e-06	3.82698e-06
CFAP77	0	0.59	5.88264	6.35182e-06	3.82698e-06
CFB	393.38	2.01	-7.61258	0	0
CFI	2.09	0.07	-4.9	3.06842e-21	1.21857e-21
CFL1	310.97	1378.29	2.14803	0	0
CFL2	15.78	50.35	1.67389	8.54109e-234	6.55564e-235
CGB2	0	0.94	6.55459	0.000160098	0.000102896
CGB3	0	1.35	7.07682	9.1532e-07	5.31042e-07
CGN	0.13	1.91	3.87699	7.31485e-38	2.20472e-38
CGREF1	0.03	20.7	9.43045	2.03494e-194	1.82884e-195
CGRRF1	3.46	8.45	1.28818	2.89662e-12	1.41155e-12
CH17-360D5.1	0.78	0	-6.2854	1.58008e-06	9.2703e-07
CHAC1	7.36	25.39	1.78648	4.87134e-77	9.56436e-78
CHAF1A	46.25	22.31	-1.05176	3.92643e-112	5.82616e-113
CHAMP1	6.21	2.2	-1.49709	2.96028e-32	9.72974e-33
CHCHD10	113.81	272.91	1.2618	3.27616e-183	3.10426e-184
CHCHD4	26.78	10.78	-1.3128	7.12115e-41	2.0564e-41
chchd5	17.22	97.54	2.50191	1.93284e-136	2.41988e-137
CHCHD6	12.71	52	2.03255	2.856e-100	4.6055e-101
CHCHD7	4.39	8.78	1	7.02725e-13	3.36142e-13
CHD2	20	5.32	-1.9105	0	0
CHD6	4.33	1.95	-1.15089	6.91122e-41	1.99493e-41
CHD9	1.82	0.65	-1.48543	2.40481e-27	8.6083e-28
CHGB	0.56	0.06	-3.22239	5.8361e-06	3.507e-06
CHID1	21.75	43.82	1.01057	1.83859e-101	2.93344e-102
CHML	0.67	1.95	1.54124	1.18203e-19	4.86082e-20
CHMP1A	9.48	153.46	4.01683	0	0
CHMP2A	49.44	105.98	1.10004	5.77489e-77	1.13454e-77
CHMP4A	9.19	22.46	1.28922	1.10208e-31	3.64984e-32
CHMP5	20.78	46.32	1.15644	1.18312e-81	2.21826e-82
CHORDC1	3.99	20.85	2.38559	8.33993e-167	8.76736e-168
CHPF	60.61	30.08	-1.01075	4.74238e-125	6.38876e-126
CHRD	1.59	3.22	1.01803	3.38962e-09	1.80401e-09
CHRDL1	0	8.94	9.80413	8.4473e-192	7.6639e-193
CHRFAM7A	0.04	2.28	5.83289	1.43043e-31	4.74948e-32
CHRM1	0	0.99	6.62936	1.62274e-15	7.2771e-16
CHRM4	0.13	1.4	3.42884	1.15602e-09	6.05308e-10
CHRNA3	0.56	0.17	-1.71989	0.000171535	0.000110519
CHRNA5	7.7	2.79	-1.46459	1.70258e-35	5.32174e-36
CHRNA7	0.1	2.6	4.70044	4.77113e-39	1.41271e-39
CHRNA9	24.48	0	-11.2574	6.80789e-306	4e-307
chrnb1	3.57	23.33	2.70819	8.23872e-154	9.19882e-155
CHRNB4	0.08	1.53	4.25739	4.17462e-14	1.93754e-14
CHST10	5.54	16.09	1.53821	1.57985e-61	3.58478e-62
CHST14	13.85	34.21	1.30453	5.37623e-78	1.0431e-78
CHST2	0.03	1.74	5.85798	1.86771e-35	5.84014e-36
CHST3	19.78	9.46	-1.06413	8.83109e-103	1.39228e-103
CHST4	0	0.59	5.88264	2.50873e-07	1.42335e-07
CHST5	0.69	0.15	-2.20163	8.28248e-06	5.0084e-06
CHSY1	28.22	5.14	-2.45688	0	0
CHSY3	0.03	0.47	3.96963	3.46299e-07	1.97574e-07
CHURC1	5.88	19.54	1.73254	8.23211e-111	1.23205e-111
CHURC1-FNTB	6.53	22.05	1.75562	2.41307e-102	3.8191e-103
CIB1	232.74	71.74	-1.69787	0	0
ciita	0.97	0.11	-3.14048	7.90406e-18	3.36706e-18
CILP2	0.03	5.2	7.43741	3.08233e-112	4.55862e-113
CIT	16.6	8.21	-1.01573	1.03034e-99	1.66652e-100
CITED2	51.53	110.24	1.09716	7.5315e-165	7.99102e-166
CKAP5	50.29	17.66	-1.50979	0	0
CKB	201.81	410.28	1.02361	0	0
CKMT1A	21.5	0.78	-4.78472	7.01883e-172	7.1473e-173
CKMT1B	13.21	0	-10.3674	5.75634e-143	6.8767e-144
CLASP2	4.95	1.16	-2.0933	7.08134e-71	1.4746e-71
CLCA2	0.37	0.03	-3.62449	5.85424e-07	3.37324e-07
CLCC1	8.53	2.47	-1.78803	1.95153e-67	4.19716e-68
CLCF1	2.04	6.93	1.76429	5.4764e-21	2.18722e-21
CLCN3	21.33	2.35	-3.18215	0	0
CLCN4	1.52	0.54	-1.49304	1.5389e-13	7.25228e-14
CLCN5	2.48	0.28	-3.14684	4.00638e-79	7.67788e-80
CLCN6	10.51	4.67	-1.17027	4.73318e-53	1.17622e-53
CLCN7	86.76	35.06	-1.3072	0	0
CLCNKA	0.86	0.02	-5.42626	7.53881e-11	3.81908e-11
CLCNKB	0.67	5.92	3.14336	2.3532e-40	6.84566e-41
CLDN1	0.05	18.14	8.50303	0	0
CLDN11	0.1	7.74	6.27426	1.22523e-105	1.89428e-106
CLDN12	10.48	1.66	-2.65838	2.40648e-103	3.78224e-104
CLDN15	6.68	1.93	-1.79125	1.61024e-23	6.14034e-24
CLDN3	0.05	1.14	4.51096	4.98479e-07	2.86466e-07
CLDN4	26.94	0.97	-4.79562	6.29024e-221	5.03526e-222
CLDN7	65.09	0.15	-8.76133	0	0
CLDN9	2.91	0.4	-2.86295	5.02947e-19	2.09648e-19
CLDND2	2.4	0.22	-3.44746	4.54132e-09	2.42832e-09
CLEC11A	0	4.55	8.82972	3.08359e-34	9.81706e-35
CLEC2B	1.33	0.26	-2.35484	1.97162e-07	1.11416e-07
CLGN	0.02	9.11	8.83131	1.05938e-130	1.36834e-131
CLHC1	0.81	0.26	-1.63941	4.73083e-08	2.6148e-08
CLIC1	286.86	840.22	1.55042	0	0
CLIC2	0.26	3.57	3.77934	1.40577e-36	4.32368e-37
CLIC3	11.18	34.06	1.60716	1.72068e-38	5.13578e-39
CLIP1	19.33	1.81	-3.41678	0	0
CLIP3	0.36	37.17	6.69	0	0
CLIP4	0.56	5.69	3.34493	5.54621e-54	1.36371e-54
CLK2	32.15	12.17	-1.40149	4.57091e-81	8.6231e-82
CLK3	58.34	19.85	-1.55535	6.84204e-146	8.01508e-147
CLMN	0.12	1.67	3.79874	2.92832e-82	5.45822e-83
CLMP	16.95	4.75	-1.83529	2.71747e-85	4.9392e-86
CLP1	4.47	9.25	1.04918	1.08843e-13	5.10148e-14
CLPB	4.62	24.14	2.38546	3.47706e-181	3.32856e-182
CLPP	67.54	145.75	1.10968	5.20533e-136	6.53286e-137
CLPX	11.48	5.18	-1.1481	5.40497e-47	1.43913e-47
CLSPN	5.79	1.6	-1.85549	1.02972e-75	2.0519e-76
clstn3	11.33	24.32	1.102	4.63113e-78	8.97688e-79
CLTA	97.15	278.6	1.51991	0	0
CLTB	39.03	131.88	1.75657	5.75368e-251	4.1529e-252
CLTC	51.63	21.54	-1.26119	0	0
CLU	180.4	9.87	-4.19201	0	0
CLYBL	2.34	0.78	-1.58496	1.19486e-05	7.27194e-06
CMBL	69.57	0.25	-8.12039	0	0
CMC2	34.68	14.56	-1.25209	8.23123e-25	3.0675e-25
cmc4	8.59	4.25	-1.0152	2.91815e-07	1.65955e-07
CMPK1	33.43	11.15	-1.5841	2.11696e-135	2.66332e-136
CMSS1	36.7	12.04	-1.60794	1.32073e-65	2.88724e-66
Cmtm1	3.14	0.2	-3.97269	2.82931e-13	1.34181e-13
CMTM3	15.32	50.68	1.726	3.51613e-151	3.98166e-152
CMTM6	15.47	5.54	-1.48152	9.07101e-66	1.98024e-66
CMTM7	1.97	8.54	2.11604	1.10972e-23	4.21612e-24
CMTR2	3.68	1.09	-1.75538	3.83692e-24	1.44768e-24
CNFN	5.3	12.24	1.20754	6.34014e-07	3.65786e-07
CNGB1	1.84	0.4	-2.20163	2.86906e-31	9.59622e-32
CNIH1	35.83	101.15	1.49726	6.99912e-179	6.80268e-180
CNIH3	0.23	1.54	2.74322	4.66866e-11	2.35028e-11
CNKSR1	1.56	0.17	-3.19794	3.94541e-14	1.82996e-14
CNKSR2	0	0.5	5.64386	1.62208e-15	7.2771e-16
CNN1	0	0.76	6.24793	4.78758e-07	2.74928e-07
CNN3	23.14	77.56	1.74492	4.49366e-255	3.1749e-256
CNNM1	0.07	3.64	5.70044	1.16928e-103	1.83275e-104
CNNM4	3.55	9.4	1.40484	4.71584e-53	1.17162e-53
CNOT11	13.87	39.68	1.51644	1.12005e-129	1.46037e-130
CNOT6L	3.97	0.93	-2.09384	6.13323e-72	1.2622e-72
CNPY2	142.79	66.31	-1.1066	1.20094e-139	1.46765e-140
CNPY4	12.78	4.82	-1.40678	1.74144e-23	6.647e-24
CNRIP1	1.8	4.75	1.39993	7.3556e-12	3.62664e-12
CNST	13.07	1.78	-2.87631	2.44573e-197	2.15624e-198
CNTD1	0.25	1.47	2.55582	7.64767e-14	3.5714e-14
CNTD2	1.54	0.09	-4.09686	4.0174e-12	1.96801e-12
CNTF	0.91	0.11	-3.04836	2.18368e-06	1.29022e-06
CNTN1	0	0.17	4.08746	2.31565e-05	1.42782e-05
CNTNAP1	5.29	11.31	1.09626	1.23154e-49	3.1724e-50
CNTNAP3	0	0.51	5.67243	2.19406e-14	1.01296e-14
CNTNAP3B	0	0.68	6.08746	1.88186e-23	7.18644e-24
CNTNAP4	0.85	0.01	-6.40939	2.33692e-28	8.22982e-29
CNTRL	1.34	0.63	-1.08881	5.7408e-08	3.17898e-08
COA3	27.02	98.65	1.86829	4.21984e-133	5.37586e-134
COA4	24.16	68.61	1.5058	3.90755e-71	8.11072e-72
COA5	5.25	15.87	1.59591	1.58653e-39	4.66958e-40
COBL	33.71	0.77	-5.45217	0	0
COBLL1	0.02	0.19	3.24793	2.90403e-06	1.72275e-06
COCH	0	18.66	10.8657	1.02092e-273	6.73972e-275
COG3	4.88	0.94	-2.37615	4.73558e-54	1.16353e-54
COG5	9.14	2.45	-1.89941	1.57291e-81	2.95196e-82
COG6	4.64	1.88	-1.30339	1.92347e-18	8.10816e-19
COG7	12.26	5.1	-1.26539	2.66063e-36	8.21566e-37
COL11A2	0.31	0.89	1.52154	4.77236e-14	2.2173e-14
COL12A1	18.88	4.18	-2.17528	0	0
COL13A1	8.22	2.05	-2.00351	1.37845e-46	3.69298e-47
COL15A1	0.58	0.07	-3.05063	4.54402e-11	2.28698e-11
COL16A1	8.74	0.65	-3.74912	5.00398e-184	4.7231e-185
COL18A1	4.23	12.37	1.54812	5.7766e-89	1.01751e-89
COL1A1	26.76	69.22	1.37111	0	0
COL23A1	0.47	2.47	2.39378	3.9302e-19	1.63323e-19
COL25A1	0.05	0.62	3.63227	5.67994e-13	2.71036e-13
COL4A1	11.7	5.26	-1.15337	2.29154e-65	5.0179e-66
COL4A2	42.37	18.24	-1.21594	2.73563e-251	1.96785e-252
COL4A3	0.01	0.2	4.32193	3.46336e-07	1.97574e-07
COL4A4	0.06	0.61	3.34577	8.99712e-23	3.48302e-23
COL4A5	35.41	2.12	-4.06202	0	0
COL4A6	29.95	0.24	-6.96338	0	0
COL5A1	105.4	0.02	-12.3636	0	0
COL5A2	146.15	0.05	-11.5132	0	0
COL6A1	86.82	41.97	-1.04867	1.58761e-264	1.08392e-265
COL6A2	22.33	114.1	2.35324	0	0
COL6A3	0.19	0	-4.24793	5.8659e-10	3.0439e-10
COL7A1	22.66	0.13	-7.44549	0	0
COL9A2	0.16	6.09	5.2503	8.6715e-79	1.66711e-79
COL9A3	7.06	1.93	-1.87107	2.43861e-31	8.13712e-32
COLGALT1	161.45	65.95	-1.29164	0	0
colgalt2	0	1.67	7.3837	3.50055e-44	9.66442e-45
COMMD5	14.29	51.15	1.83973	2.47487e-124	3.3567e-125
COMMD7	7.22	18.8	1.38066	2.50822e-41	7.1941e-42
COMMD8	1.61	9.71	2.59241	7.45853e-38	2.24848e-38
COPA	105.29	43.39	-1.27893	0	0
COPB1	50.43	22.79	-1.14588	4.53539e-145	5.34894e-146
COPB2	75.15	29.36	-1.35592	6.42598e-255	4.54798e-256
COPE	96.19	237.76	1.30555	1.90958e-272	1.26529e-273
COPG2	7.1	18.81	1.40561	4.48844e-69	9.5109e-70
COPS4	9.36	27.08	1.53265	1.21468e-62	2.72284e-63
COPS7B	10.31	23.95	1.21598	1.62981e-58	3.81946e-59
COPS9	32.4	95.9	1.56554	9.78889e-56	2.3651e-56
COQ3	9.16	3.58	-1.35539	1.52234e-13	7.17142e-14
COQ7	3.1	8.15	1.39453	1.16877e-25	4.29714e-26
coro1a	0.06	3.79	5.98109	1.64043e-33	5.2816e-34
CORO1B	27.21	146.67	2.43036	0	0
CORO1C	21.16	104.92	2.30988	0	0
CORO2B	0	0.4	5.32193	1.31264e-07	7.3689e-08
CORO6	7.26	0.94	-2.94924	6.74089e-53	1.67803e-53
COTL1	32.27	297.69	3.20555	0	0
COX16	10.07	33.9	1.75122	1.37976e-91	2.37902e-92
COX17	29.55	84.75	1.52006	8.97868e-44	2.48872e-44
cox18	6.26	1.97	-1.66797	5.03403e-43	1.41162e-43
cox20	8.28	16.71	1.01301	3.84272e-29	1.33639e-29
Cox4I1	135.74	371.23	1.45147	0	0
Cox5b	174.89	576.44	1.72072	0	0
COX6A2	0	2.36	7.88264	1.21313e-05	7.39204e-06
COX7A2	125	351.01	1.48958	1.81821e-297	1.10158e-298
COX8A	172.78	805.05	2.22014	0	0
CP	0.6	0	-5.90689	6.58174e-16	2.92544e-16
CPA4	0.64	8.27	3.69174	3.20455e-85	5.82646e-86
CPAMD8	0.26	0.06	-2.11548	0.000353764	0.000231706
CPD	24	1.93	-3.63636	0	0
CPE	214.26	3.92	-5.77237	0	0
CPEB1	1.44	5.89	2.0322	8.97651e-39	2.66502e-39
CPEB2	1.24	0.34	-1.86673	5.02936e-16	2.22992e-16
cpeb3	0.67	0.06	-3.48113	4.97548e-15	2.25976e-15
CPEB4	2.38	0.36	-2.72489	1.58803e-63	3.53068e-64
CPLX1	1.61	4.43	1.46025	4.93509e-13	2.35102e-13
CPLX3	0.75	0	-6.22882	1.03915e-08	5.62622e-09
CPM	32.58	0.95	-5.09992	0	0
CPNE1	52.94	126.02	1.25122	6.80209e-239	5.10468e-240
CPNE2	4.1	42.63	3.37817	0	0
CPNE3	14.62	2.78	-2.39479	6.83243e-171	6.9825e-172
CPNE7	2.84	17.26	2.60347	1.05196e-110	1.57698e-111
CPNE8	3.93	1.34	-1.5523	2.05243e-19	8.47646e-20
CPQ	0.33	6.73	4.35007	2.90855e-54	7.12498e-55
CPS1	56.85	0.11	-9.01351	0	0
CPT1A	26.81	5.32	-2.33327	0	0
CPT1B	5.8	1.47	-1.98024	2.45015e-30	8.3311e-31
CPT1C	1.03	0.1	-3.36457	4.36738e-11	2.19728e-11
cpt2	17.02	5.75	-1.5656	9.7535e-72	2.0114e-72
CPVL	50.63	16.32	-1.63335	4.68526e-123	6.39756e-124
CRACR2A	0	2.52	7.97728	2.31431e-37	7.03048e-38
cracr2b	3.37	1.57	-1.10198	3.55393e-06	2.12e-06
CRADD	6.22	2.88	-1.11085	7.39179e-08	4.11036e-08
CRAMP1	7.65	3.33	-1.19994	4.13542e-54	1.01531e-54
CRB2	0.02	0.26	3.70044	3.60587e-06	2.15164e-06
CREB1	0.57	4.1	2.84659	6.70952e-22	2.631e-22
CREB3	20.98	60.25	1.52195	1.4775e-144	1.74884e-145
CREB3L3	5.02	0.04	-6.97154	4.13923e-68	8.83912e-69
CREB3L4	30.32	11.01	-1.46146	3.64256e-62	8.20966e-63
CREB5	2.43	0.09	-4.75489	2.72175e-90	4.74604e-91
CREBBP	8.68	3.31	-1.39086	1.76014e-100	2.8319e-101
CREBL2	8.75	2.93	-1.57838	1.07105e-46	2.86616e-47
CREBZF	5.2	2.07	-1.32888	1.27477e-42	3.59564e-43
CREG1	53.94	5.4	-3.32032	0	0
creld1	39.25	16.53	-1.24761	1.97895e-99	3.20326e-100
CREM	2.4	10.17	2.08321	1.61859e-37	4.90614e-38
CRHR1	0	0.53	5.72792	4.79267e-07	2.74928e-07
CRHR1-IT1-CRHR1	0	2.96	8.20945	9.23441e-43	2.59848e-43
CRIP1	261.37	68.72	-1.92729	2.75323e-211	2.29968e-212
CRIP3	0	0.81	6.33985	0.000160235	0.000102896
CRISPLD2	0.6	0.22	-1.44746	0.000143362	9.18428e-05
CRLF1	2.52	0.03	-6.39232	1.03169e-23	3.91588e-24
CRMP1	0.34	0.86	1.3388	0.000608705	0.000404256
CRNDE	6.53	3.1	-1.07481	3.40804e-05	2.12176e-05
CROT	0	2.74	8.09803	2.31385e-37	7.03048e-38
CRTC2	42.1	18.61	-1.17774	8.61084e-99	1.40117e-99
CRTC3	34.25	4.85	-2.82005	0	0
CRYAB	0.99	80.09	6.33805	0	0
CRYBA2	0	4.44	8.79442	8.80624e-18	3.75568e-18
CRYBB2	9.59	2.06	-2.21889	8.4623e-17	3.69006e-17
CRYBG3	0.73	0.18	-2.0199	2.47363e-16	1.08891e-16
CRYL1	16.25	0.97	-4.06631	9.41775e-98	1.54626e-98
CRYM	0	1.29	7.01123	5.41465e-11	2.7321e-11
CSAD	5.45	1.26	-2.11283	3.83849e-34	1.22345e-34
CSDC2	1.43	9.19	2.68405	2.11494e-63	4.71248e-64
CSF1	15.3	1.09	-3.81113	2.57098e-241	1.91215e-242
CSF1R	2.09	0.05	-5.38543	1.18711e-39	3.48674e-40
CSF2RA	0.82	7.74	3.23864	1.29214e-48	3.37264e-49
CSGALNACT1	16.76	0.04	-8.71081	0	0
CSGALNACT2	8.24	2.25	-1.87272	2.14498e-53	5.30944e-54
CSH2	0	0.97	6.59991	6.35568e-06	3.82698e-06
CSNK1A1	65.81	29.13	-1.1758	3.53775e-145	4.17018e-146
CSNK1G1	5.76	1.18	-2.28728	1.43155e-100	2.30148e-101
CSNK1G2	84.79	40.28	-1.07383	1.76052e-184	1.65418e-185
CSPG4	55.99	22	-1.34767	0	0
CSRNP3	0	0.06	2.58496	0.000160189	0.000102896
CSRP2	2.59	9.33	1.84892	1.14872e-15	5.13032e-16
CST6	0.2	3.46	4.1127	5.31104e-09	2.84638e-09
CT45A10	0	38.29	11.9028	9.5704e-246	7.04204e-247
CT45A7	0	4.29	8.74483	2.38386e-18	1.00663e-18
CT45A9	0	2.12	7.72792	8.08652e-14	3.7793e-14
CT83	4.94	0	-8.94837	2.78417e-15	1.25772e-15
CTAGE4	0	0.63	5.97728	5.11848e-09	2.74068e-09
CTAGE8	0	0.25	4.64386	0.000159976	0.000102896
CTBS	5.02	1.43	-1.81167	2.00721e-27	7.17772e-28
CTCFL	0.6	9.9	4.04439	1.31483e-155	1.45522e-156
CTDP1	16.49	5.52	-1.57885	3.41708e-81	6.43178e-82
CTDSP2	45.01	91.86	1.02919	0	0
CTGF	4.94	31.76	2.68463	3.24319e-200	2.83754e-201
CTHRC1	0	14.83	10.5343	7.5756e-99	1.23225e-99
CTNNA2	0	0.18	4.16993	0.000304469	0.00019875
CTNNBL1	22.21	50.49	1.18479	1.18673e-88	2.09832e-89
CTNND1	20.9	44.5	1.0903	2.68771e-199	2.35646e-200
CTNND2	0	0.35	5.12928	1.03822e-10	5.27724e-11
CTPS1	27.48	61.11	1.15303	6.05679e-151	6.87348e-152
CTPS2	5.4	1.48	-1.86736	2.60315e-38	7.78086e-39
CTR9	7.94	3.47	-1.1942	1.1688e-33	3.75528e-34
CTSA	159.79	56.18	-1.50805	0	0
CTSD	1321.45	157.76	-3.06632	0	0
CTSH	0	23.39	11.1917	2.22857e-186	2.07356e-187
CTSK	1.72	0.24	-2.8413	3.40172e-10	1.75441e-10
ctsl	346.38	28.13	-3.62217	0	0
CTSO	1.71	0.27	-2.66297	1.46003e-14	6.7158e-15
CTSS	0.9	0.11	-3.03242	1.55141e-12	7.50146e-13
CTSV	0.4	1.32	1.72247	1.28719e-10	6.56318e-11
CTTN	31.13	71.56	1.20085	7.0831e-226	5.57918e-227
CTXN1	29.02	90.66	1.64342	5.53085e-166	5.83118e-167
CUBN	0.09	0.02	-2.16993	0.000397047	0.000260806
CUL1	34.34	14.91	-1.20361	4.33691e-100	6.99886e-101
CUL3	7.16	3.29	-1.12187	3.44229e-40	1.00265e-40
CUL4A	34.19	7.55	-2.17903	9.6524e-283	6.20722e-284
CUTC	21.52	9.68	-1.1526	8.8758e-26	3.25464e-26
CWC15	10.87	35.27	1.69809	1.25365e-84	2.2916e-85
CWC22	2.48	5.57	1.16734	5.6163e-17	2.4367e-17
CWC25	9.23	4.3	-1.10199	1.18007e-23	4.48412e-24
CXADR	13.6	1.55	-3.13327	2.20831e-166	2.32418e-167
CXCL1	0	2.18	7.76818	8.08441e-14	3.7793e-14
CXCL2	15.47	0.76	-4.34733	4.02606e-79	7.71804e-80
CXCL3	2.46	0.41	-2.58496	1.11704e-08	6.05412e-09
CXCL8	15.28	0.47	-5.02284	7.18093e-119	1.01427e-119
CXCR4	77.8	1.28	-5.92555	0	0
cxorf23	0.56	0.2	-1.48543	4.52005e-06	2.70762e-06
cxorf38	15.04	3.72	-2.01543	7.32433e-122	1.01218e-122
cxorf57	0	0.3	4.90689	3.32309e-06	1.98128e-06
CXXC1	33.45	11.65	-1.52168	5.93491e-128	7.83958e-129
cxxc4	0	0.12	3.58496	0.000304583	0.00019875
CXXC5	24.56	8.2	-1.58261	1.0707e-77	2.08588e-78
CYB5A	12.35	34.53	1.48334	1.95051e-36	6.00624e-37
CYB5D2	6.73	27.72	2.04225	7.52379e-76	1.49604e-76
CYB5R4	2.65	10.16	1.93884	1.85619e-42	5.24466e-43
Cyc1	216.7	606.27	1.48426	0	0
CYCS	15.43	36.82	1.25475	1.04719e-197	9.21322e-199
CYGB	1.53	0.17	-3.16993	1.34263e-11	6.66564e-12
CYHR1	16.95	58.34	1.7832	6.04906e-148	6.9865e-149
CYLD	4.03	1.19	-1.75982	6.43724e-57	1.53685e-57
CYP11A1	7.47	0.28	-4.73761	1.15418e-66	2.4992e-67
CYP1B1	29.94	0.3	-6.64097	0	0
CYP21A2	5.82	0.06	-6.59991	1.95399e-63	4.34908e-64
CYP26A1	0.05	0.89	4.15381	9.68997e-09	5.23696e-09
CYP26C1	0	0.83	6.37504	2.50819e-07	1.42335e-07
CYP27B1	1.37	3.74	1.44886	1.7777e-12	8.613e-13
CYP2J2	0	1.82	7.50779	6.46041e-19	2.69808e-19
CYP2S1	7.99	0.14	-5.8347	7.23801e-104	1.13317e-104
CYP51A1	45.45	5.62	-3.01564	0	0
CYR61	16.56	298.44	4.17167	0	0
cys1	0.06	1.92	5	9.75045e-24	3.69732e-24
CYSRT1	6.79	1.62	-2.06742	1.33705e-18	5.62068e-19
CYTH3	15.41	48.37	1.65025	0	0
D2HGDH	4.11	10.98	1.41767	1.43419e-34	4.53972e-35
DAAM2	0	1.07	6.74147	1.17111e-35	3.65122e-36
DACH1	0	0.24	4.58496	2.51035e-07	1.42335e-07
DACT1	0	0.17	4.08746	0.000579222	0.000383898
DACT2	0.33	0	-5.04439	5.64586e-05	3.55286e-05
DACT3	0.07	1.27	4.18133	2.27311e-14	1.05001e-14
DAD1	156.11	344.73	1.1429	7.71807e-196	6.88928e-197
DAGLA	0.72	2.43	1.75489	2.03973e-23	7.79802e-24
DAGLB	21	50.55	1.26732	4.99098e-141	6.03242e-142
DALRD3	16.24	33.29	1.03554	3.28849e-43	9.20738e-44
DAND5	2.57	0.74	-1.79617	1.36897e-08	7.43538e-09
DAPK1	0.03	9.29	8.27457	2.08161e-284	1.32339e-285
DAPK2	5.86	0.55	-3.4134	5.60801e-54	1.37925e-54
DAW1	0	1.52	7.24793	4.40881e-16	1.95048e-16
DBF4	3.13	8.19	1.3877	4.32083e-37	1.31892e-37
DBI	111.08	269.81	1.28034	9.50654e-164	1.0133e-164
DBN1	38.01	186.92	2.29797	0	0
DBNDD1	3.78	36.14	3.25714	4.67703e-254	3.32728e-255
DBNL	7.7	59.04	2.93876	0	0
DBT	2.36	1.03	-1.19614	2.55176e-24	9.60298e-25
DCAF1	10.77	5.02	-1.10126	1.40083e-51	3.53668e-52
DCAF12L1	0	1.41	7.13955	1.00961e-25	3.70888e-26
DCAF12L2	0	3.18	8.31288	3.49978e-44	9.66442e-45
DCAF4	3.84	8.21	1.09628	2.83105e-17	1.21982e-17
DCBLD1	9.37	2.17	-2.11035	2.08811e-40	6.07194e-41
DCBLD2	5.7	2.47	-1.20645	9.72645e-33	3.17786e-33
DCDC2	0.07	1.23	4.13516	1.47349e-24	5.51726e-25
DCHS1	0.19	1.95	3.3594	1.16109e-71	2.39798e-72
dchs2	0	0.15	3.90689	9.14743e-07	5.31042e-07
DCLK1	0	0.38	5.24793	5.95949e-15	2.71504e-15
DCLK2	4.77	0.61	-2.96711	1.52412e-62	3.4202e-63
DCLRE1C	1.47	0.45	-1.70782	1.67181e-15	7.50428e-16
DCN	4.06	0.02	-7.66534	1.56563e-91	2.70236e-92
DCP2	1.72	0.78	-1.14086	9.13501e-16	4.07146e-16
DCST2	2.18	0.2	-3.44626	2.16674e-19	8.95516e-20
DCTD	11.13	89.29	3.00405	0	0
DCTN3	34.62	126.87	1.87367	2.28586e-182	2.17568e-183
DCTN4	20.74	10.31	-1.00837	5.34849e-56	1.28866e-56
DCTN6	35.27	15.08	-1.22581	4.75681e-37	1.45403e-37
DCTPP1	39.53	81.82	1.04951	2.02736e-67	4.36148e-68
DCUN1D1	1.81	3.69	1.02763	1.59868e-21	6.31472e-22
DCUN1D2	4.52	1.62	-1.48033	3.28705e-18	1.39183e-18
DCUN1D3	3.06	1.17	-1.38702	1.46714e-22	5.6967e-23
DCUN1D4	4.45	1.55	-1.52154	5.68473e-26	2.07966e-26
DDA1	9.26	25.73	1.47437	3.66232e-130	4.75498e-131
DDAH1	4.82	10.55	1.13014	2.7028e-38	8.08036e-39
DDAH2	26.62	130.37	2.29203	0	0
ddb2	45.5	9.56	-2.25078	1.86317e-184	1.75176e-185
DDHD1	1.27	0.35	-1.8594	7.48462e-30	2.5687e-30
DDI2	2.72	0.51	-2.41504	1.21214e-18	5.08818e-19
DDIT3	86.21	40.39	-1.09386	6.69601e-57	1.59944e-57
DDIT4	1109.92	22.62	-5.61671	0	0
ddr1	71.83	15.64	-2.19935	0	0
DDR2	16.11	0.14	-6.84639	1.8476e-263	1.26705e-264
DDRGK1	24.1	90.9	1.91525	1.46551e-212	1.21425e-213
DDX11	41.23	19.5	-1.08022	1.55333e-120	2.16746e-121
DDX18	13.37	28.44	1.08892	5.38547e-84	9.90348e-85
DDX20	6.9	1.59	-2.11757	1.18182e-50	3.01548e-51
DDX21	67.56	21.09	-1.67961	0	0
DDX39A	29.69	84.34	1.50624	2.98564e-165	3.16234e-166
DDX3X	58.33	13.74	-2.08586	0	0
DDX46	12.88	5.18	-1.31411	1.11377e-77	2.17046e-78
DDX47	30.96	15.05	-1.04064	1.14655e-40	3.32072e-41
DDX51	6.31	2.56	-1.3015	1.42377e-31	4.7265e-32
DDX52	4.68	2.32	-1.01238	8.69803e-22	3.41606e-22
DDX55	25.3	6.19	-2.03113	2.74063e-131	3.52654e-132
DDX58	0.64	3.35	2.38802	1.54831e-38	4.61754e-39
DDX59	10.14	2.5	-2.02006	1.52965e-45	4.15218e-46
DDX6	10.22	5.01	-1.02851	5.43674e-45	1.48573e-45
DDX60L	4.27	0.41	-3.38054	4.80251e-101	7.69456e-102
DEF6	1.35	20.05	3.89257	7.72322e-176	7.66196e-177
DEF8	7.72	81.43	3.39889	1.57482e-281	1.01753e-282
DEFB1	14.42	0	-10.4939	5.08022e-36	1.57614e-36
DEK	41.7	189.74	2.1859	0	0
DENND2A	1.32	45.75	5.11516	0	0
DENND2C	0.38	0.1	-1.926	0.000838395	0.0005613
DENND4A	2.73	0.88	-1.63333	8.05912e-36	2.50772e-36
DENND4C	3.93	1.01	-1.96017	2.01811e-60	4.63586e-61
DENND5B	5.57	1.75	-1.67032	2.77939e-79	5.31628e-80
DES	9.03	3.04	-1.57065	9.96774e-29	3.49388e-29
DESI2	16.25	7.94	-1.03323	2.32716e-47	6.16222e-48
DET1	3.41	1.69	-1.01275	1.26343e-06	7.38478e-07
DFFB	4.57	1.77	-1.36844	7.93047e-17	3.45428e-17
DGAT1	12.75	27.25	1.09576	5.25149e-80	9.99354e-81
DGCR6L	17.46	56.66	1.69828	1.10602e-102	1.74642e-103
DGKD	41.28	6.95	-2.57036	0	0
DGKE	3.73	0.28	-3.73568	2.58363e-110	3.88412e-111
DGKH	0.63	0.22	-1.51785	4.16085e-15	1.88698e-15
DHFR	25.76	9.61	-1.42252	1.00456e-118	1.42135e-119
DHRS1	11.55	24.46	1.08253	9.54826e-29	3.34626e-29
DHRS2	0.27	1.02	1.91754	0.000163815	0.000105435
DHRS3	23.93	3.68	-2.70104	1.01074e-116	1.45414e-117
DHRS4L1	0.21	0.93	2.14684	0.000978067	0.000658032
DHRS7B	14.87	7.4	-1.00681	1.87392e-19	7.7335e-20
DHX32	15.5	2.57	-2.59243	1.21626e-124	1.64369e-125
DHX33	19.47	5.17	-1.91302	1.36455e-196	1.21385e-197
DHX36	8.39	3.9	-1.1052	5.24084e-25	1.94605e-25
dhx37	14.78	6.84	-1.11158	1.88375e-54	4.6065e-55
DHX57	6.82	1.54	-2.14684	5.4492e-69	1.15733e-69
DIAPH2	2.81	0.71	-1.98468	1.27014e-23	4.82946e-24
DICER1	2.65	0.87	-1.60691	1.32299e-39	3.88826e-40
DIEXF	5.27	0.74	-2.83221	2.01277e-130	2.60714e-131
DIP2B	9.66	2.52	-1.9386	3.2806e-154	3.6569e-155
DIP2C	1.21	2.56	1.08114	1.0172e-16	4.44302e-17
DIRAS3	0.47	0	-5.55459	1.3535e-05	8.26388e-06
DIS3L	10.66	3.79	-1.49194	1.78929e-51	4.52836e-52
DISC1	4.01	1.17	-1.77709	3.13655e-47	8.32458e-48
DISP1	1.07	0.49	-1.12676	1.39096e-05	8.50106e-06
DISP2	0.08	1.55	4.27612	7.06913e-33	2.30232e-33
DISP3	0	0.12	3.58496	0.000578902	0.000383898
DIXDC1	3.85	1.82	-1.08092	2.08847e-33	6.74198e-34
DKC1	73.28	29.84	-1.29617	5.32205e-197	4.70834e-198
DKK1	1.57	15.5	3.30343	9.29234e-93	1.59087e-93
DKK3	12.17	121.69	3.32181	0	0
DKKL1	0	1.17	6.87036	9.14935e-07	5.31042e-07
DLC1	0.52	8.26	3.98956	8.81631e-194	7.96642e-195
DLG5	95.89	11.29	-3.08633	0	0
DLGAP4	15.61	35.1	1.169	1.81085e-111	2.70026e-112
DLGAP5	6.98	25.13	1.84811	4.67639e-126	6.26562e-127
DLK2	8.39	23.03	1.45677	1.73061e-42	4.88668e-43
DLL1	0.12	0.84	2.80735	4.16427e-09	2.2234e-09
DLL3	0.76	9.93	3.70772	1.10197e-78	2.12124e-79
DLST	38.19	121.1	1.66493	0	0
DLX1	1.35	4.35	1.68806	4.72423e-16	2.0929e-16
DLX2	0.18	1.59	3.14296	1.15119e-12	5.55294e-13
DLX3	0.73	0.02	-5.18982	1.21211e-09	6.35194e-10
DLX5	0	0.73	6.18982	6.35439e-06	3.82698e-06
DLX6	0	1.63	7.34873	1.19521e-16	5.22786e-17
DMAP1	10.97	24.7	1.17095	1.7837e-35	5.57638e-36
DMBT1	1.25	0.01	-6.96578	7.62807e-45	2.08876e-45
DMBX1	2.85	1.12	-1.34746	4.58391e-10	2.37222e-10
DMKN	10.29	172.23	4.06502	0	0
DMRTA2	0.04	0.77	4.26679	1.40567e-10	7.175e-11
DMTN	0.57	11.99	4.39473	1.08721e-125	1.46067e-126
DMXL1	1.23	0.37	-1.73306	3.11246e-23	1.19238e-23
DMXL2	2.72	0.83	-1.71242	1.44856e-48	3.78182e-49
DNAAF3	3.08	8.72	1.5014	5.51594e-26	2.01724e-26
dnah14	2.21	9.63	2.12349	1.68232e-22	6.54144e-23
DNAH17	3.08	0.39	-2.98138	9.66832e-130	1.26001e-130
DNAH2	0.91	0.27	-1.75291	9.77788e-25	3.64866e-25
DNAJA1	38.99	86.9	1.15625	8.65809e-177	8.55244e-178
DNAJA4	0.06	1.91	4.99247	3.50218e-26	1.27587e-26
DNAJB5	2.33	15.12	2.69806	4.77199e-101	7.64276e-102
DNAJC1	20.7	4.26	-2.28071	8.19291e-103	1.29117e-103
DNAJC12	23.14	0.14	-7.36882	6.57065e-138	8.14616e-139
DNAJC15	6.2	0	-9.27612	1.16364e-94	1.9588e-95
DNAJC16	5.65	2.47	-1.19374	1.35808e-32	4.44712e-33
DNAJC17	7.18	16.26	1.17927	1.45622e-15	6.52054e-16
DNAJC21	8.6	1.7	-2.3388	1.10243e-122	1.51206e-123
DNAJC24	2.27	0.54	-2.07166	1.31543e-14	6.04586e-15
DNAJC25	3.84	0.62	-2.63077	3.52764e-24	1.32991e-24
DNAJC27	1.25	0.17	-2.87832	3.81477e-20	1.55197e-20
DNAJC3	7.43	1.63	-2.18849	7.59813e-90	1.32909e-90
DNAJC30	3.66	9.56	1.38517	3.05914e-28	1.08106e-28
DNAJC5G	0.17	1.54	3.17932	3.73518e-11	1.87488e-11
DNAL1	2.75	6.13	1.15646	5.23619e-46	1.41272e-46
DNALI1	0.02	0.57	4.83289	2.69802e-07	1.53239e-07
DNASE1L3	0.6	0	-5.90689	0.000479887	0.000316714
dnase2	78.02	21.92	-1.8316	1.30165e-261	9.0059e-263
DND1	8.57	4.25	-1.01183	5.9799e-11	3.02096e-11
DNER	11.88	0.64	-4.21432	1.53396e-159	1.6678e-160
DNHD1	6.03	0.32	-4.23601	0	0
DNM3	2.17	0.21	-3.36923	2.91043e-31	9.73992e-32
DNMT3A	3.19	7.32	1.19829	9.77724e-20	4.0135e-20
DNMT3L	0.47	0	-5.55459	5.64312e-05	3.55286e-05
DOC2A	9.09	3.18	-1.51525	2.32827e-25	8.60848e-26
dock10	0.77	0.1	-2.94486	1.98181e-18	8.35648e-19
DOCK11	7.22	0.72	-3.32593	5.11237e-163	5.46484e-164
DOCK2	0.05	0.83	4.05311	3.92131e-21	1.56135e-21
DOCK3	0.09	0.99	3.45943	6.75395e-31	2.27508e-31
DOCK4	1.61	0.19	-3.08299	2.76038e-43	7.71356e-44
DOCK5	5.71	2.64	-1.11295	1.46134e-46	3.91594e-47
DOCK6	11.86	5.22	-1.18398	1.29014e-67	2.76684e-68
DOCK7	2.95	0.97	-1.60466	8.3655e-29	2.9292e-29
DOCK8	0	0.22	4.45943	9.79183e-09	5.2938e-09
DOCK9	3.15	0.61	-2.36847	1.37311e-56	3.28994e-57
DOK7	0.1	2.44	4.60881	2.5023e-25	9.25804e-26
DONSON	16.23	4.11	-1.98145	1.12549e-77	2.19398e-78
DOPEY1	1.07	0.17	-2.654	3.15084e-24	1.18729e-24
DOT1L	24.8	3.93	-2.65774	0	0
DPEP2	0.93	0.15	-2.63227	0.000137918	8.83048e-05
dpf1	0.57	5.7	3.32193	1.2426e-44	3.41164e-45
DPF2	15.96	46.25	1.53499	2.36995e-154	2.6389e-155
DPF3	0.01	0.6	5.90689	3.53698e-12	1.7277e-12
DPH3	5.99	16.84	1.49126	9.86619e-87	1.77459e-87
DPH3P1	4.92	2.18	-1.17433	5.25792e-08	2.90966e-08
DPM3	180.93	67.27	-1.4274	5.33662e-83	9.88528e-84
DPP3	6.47	31.56	2.28626	3.49984e-218	2.82934e-219
DPP8	3.95	0.89	-2.14998	2.72068e-61	6.18502e-62
DPT	79.49	0	-12.9566	0	0
DPY19L1	9.23	1.6	-2.52826	1.96843e-115	2.85716e-116
DPY19L2	0.14	0.72	2.36257	6.19319e-08	3.43176e-08
DPYSL2	30.01	14.34	-1.0654	2.64419e-104	4.11552e-105
DPYSL3	59.33	10.23	-2.53596	0	0
DPYSL4	0.21	1.79	3.0915	3.68382e-16	1.62682e-16
DR1	20.81	8.19	-1.34534	1.29302e-72	2.64364e-73
DRAM1	64.48	19.92	-1.69463	0	0
DRAM2	27.04	7.62	-1.82723	2.74309e-86	4.95062e-87
DRAP1	52.32	423.48	3.01686	0	0
DRD4	1.62	0.24	-2.75489	2.84399e-07	1.61686e-07
DRG1	32.53	66.77	1.03743	9.56583e-70	2.01472e-70
DROSHA	29.39	8.6	-1.77292	4.19578e-256	2.95932e-257
DRP2	0.45	0.04	-3.49185	3.45809e-12	1.68833e-12
DSC2	0	0.82	6.35755	3.61702e-23	1.3881e-23
DSC3	0.11	1.62	3.88042	9.92462e-49	2.58682e-49
DSE	22.21	1.81	-3.61715	0	0
DSEL	2.47	0.31	-2.99417	2.26349e-71	4.68718e-72
DSG2	23.74	5.52	-2.10458	3.08063e-284	1.96416e-285
dsn1	24.6	11.84	-1.05499	3.78441e-45	1.03188e-45
DSP	56.22	15.55	-1.85417	0	0
DSTYK	6.64	3.22	-1.04412	3.04354e-38	9.11576e-39
DTD1	12.53	37.29	1.5734	6.4697e-70	1.35947e-70
DTD2	4.45	1.93	-1.2052	3.63764e-12	1.77821e-12
DTL	11.85	2.04	-2.53825	4.11508e-140	5.01894e-141
DTNA	2.43	0.62	-1.97062	2.46751e-19	1.02118e-19
DTWD1	7.35	2.8	-1.39232	5.55439e-23	2.14076e-23
DTWD2	1.32	0.49	-1.42968	1.4337e-10	7.3207e-11
DTX1	0.02	0.69	5.10852	2.34364e-11	1.16896e-11
DTX3	0.14	12.08	6.43105	4.13765e-130	5.37718e-131
DTX3L	5.19	1.74	-1.57665	5.19502e-42	1.47546e-42
DTYMK	43.71	102.23	1.22578	3.27799e-114	4.79398e-115
DUS4L	4.07	0.53	-2.94096	2.54252e-27	9.10438e-28
DUSP1	234.48	76.19	-1.62179	0	0
DUSP10	3.69	0.6	-2.62059	3.35176e-27	1.20307e-27
DUSP13	1.48	0.54	-1.45457	0.000681268	0.000454026
DUSP18	0.65	2.38	1.87245	1.52686e-13	7.19368e-14
DUSP19	0.7	0.28	-1.32193	1.96865e-05	1.21002e-05
DUSP2	8.13	4.06	-1.00178	2.04269e-10	1.04777e-10
DUSP27	0.31	0	-4.9542	1.84344e-07	1.03993e-07
DUSP4	27.25	4.64	-2.55406	0	0
DUSP5	8.38	42.58	2.34515	2.31725e-248	1.68527e-249
DUSP9	9.2	2.95	-1.64092	1.33873e-32	4.38292e-33
DYM	16.48	5.09	-1.69498	4.82198e-66	1.04913e-66
DYNC1I2	10.15	22.95	1.17701	6.5683e-88	1.16819e-88
DYNC1LI2	28.53	11.1	-1.36192	1.91574e-136	2.3973e-137
DYNLL1	99.7	268.33	1.42834	3.7737e-221	3.0185e-222
DYNLRB1	53.89	207.12	1.94238	2.98499e-259	2.08166e-260
DYRK1A	6.73	1.75	-1.94325	8.56208e-67	1.8519e-67
DYRK1B	1.41	5.41	1.93993	7.56061e-25	2.8162e-25
DYRK3	4	1.72	-1.21759	2.64906e-09	1.40534e-09
DYX1C1	5.32	17.51	1.71868	3.33758e-49	8.65856e-50
DZIP1	1.08	2.67	1.30581	8.53997e-22	3.35294e-22
DZIP1L	1.14	2.6	1.18948	5.85783e-10	3.03864e-10
E2F2	12.29	3.81	-1.68962	4.79364e-97	7.90556e-98
E2F3	11.02	4.98	-1.14591	4.10757e-43	1.15107e-43
E2F5	0.79	5.51	2.80213	5.23867e-27	1.88675e-27
E2F7	2.92	0.69	-2.0813	6.31091e-35	1.98953e-35
E2F8	3.18	0.52	-2.61244	1.23532e-32	4.04136e-33
EAF1	12.85	4.59	-1.4852	6.08521e-73	1.23932e-73
EAF2	1.03	2.61	1.34141	0.000608761	0.000404256
EARS2	5.04	14.64	1.53842	6.38383e-76	1.2682e-76
EBF4	0.04	7.67	7.58308	2.369e-115	3.44148e-116
EBI3	2	8.34	2.06005	1.55499e-19	6.40116e-20
ECE1	105.02	43.04	-1.28691	0	0
ECEL1	0.32	0.04	-3	0.000631138	0.000419886
ECI1	89.04	260.21	1.54715	0	0
ECM2	1.17	0.06	-4.2854	4.38865e-17	1.90032e-17
ECSCR	0.06	1.45	4.59495	9.20659e-07	5.34926e-07
ECSIT	23.31	49.37	1.08269	1.5394e-58	3.60478e-59
EDA	0.02	1.97	6.62205	2.11679e-49	5.4773e-50
EDA2R	3.49	0	-8.44708	1.98326e-63	4.41544e-64
EDARADD	0.02	1.96	6.61471	5.31813e-28	1.88552e-28
EDC3	34.14	11.44	-1.57738	5.92729e-177	5.8405e-178
EDEM1	37.32	3.28	-3.50818	0	0
EDEM3	3.36	0.55	-2.61096	4.19489e-60	9.67206e-61
EDF1	195.39	448.02	1.19721	1.39992e-258	9.79686e-260
EDIL3	10.41	0.18	-5.85383	7.86526e-243	5.83056e-244
EDN2	0.15	1.25	3.05889	5.98836e-06	3.59996e-06
EDNRB	0.03	0.99	5.04439	1.65065e-13	7.78698e-14
EDRF1	3.14	0.77	-2.02783	4.09216e-30	1.39718e-30
EEF1A2	276.01	876.79	1.66751	0	0
EEF1D	246.55	1180.08	2.25893	0	0
EEF1G	1058.51	3446.31	1.70302	0	0
EEF2K	14.41	2.79	-2.36873	1.06928e-252	7.65918e-254
EEPD1	0.05	0.63	3.65535	1.1214e-11	5.5557e-12
EFCAB11	4.68	2.02	-1.21215	2.188e-14	1.00977e-14
EFCAB14	17.2	4.61	-1.89957	4.53146e-177	4.45958e-178
EFCAB3	2.12	0.07	-4.92057	1.87008e-15	8.40794e-16
EFEMP1	18	4.83	-1.8979	1.09527e-98	1.78358e-99
EFEMP2	0.5	78.11	7.28744	0	0
EFHC1	3.73	1.62	-1.20318	4.47643e-20	1.82471e-20
EFHD2	79.81	38.41	-1.05509	5.14954e-140	6.28376e-141
EFL1	15.9	2.15	-2.88662	1.99054e-174	1.9954e-175
EFNA1	131	5.53	-4.56614	0	0
EFNA2	0.33	2.69	3.02707	1.19251e-18	5.00506e-19
EFNB1	2.99	101.33	5.08277	0	0
EFNB2	1.65	3.7	1.16506	2.40525e-15	1.08478e-15
EFNB3	0	7.37	9.52552	4.58204e-127	6.10566e-128
EFTUD2	45.37	93.67	1.04585	2.21606e-282	1.42645e-283
EGLN2	15.5	70.05	2.17612	0	0
EGLN3	10.5	1.6	-2.71425	2.71062e-79	5.18308e-80
EGR2	0	0.79	6.30378	2.09202e-12	1.01614e-12
EGR4	0.02	0.5	4.64386	1.05716e-05	6.42164e-06
EHD1	14.1	108.3	2.94127	0	0
EHD2	26.58	77.6	1.54572	0	0
EHD3	0	1.81	7.49985	6.26216e-38	1.88438e-38
ehhadh	2.07	0.72	-1.52356	1.24472e-11	6.1735e-12
EI24	44.57	96.97	1.12147	5.97269e-178	5.85608e-179
eif2ak2	4.64	1.52	-1.61005	8.44933e-27	3.05238e-27
EIF2AK3	12.03	1.07	-3.49095	1.09201e-191	9.92066e-193
EIF2AK4	10.17	4.97	-1.033	8.3416e-41	2.41036e-41
EIF2B1	42.51	17.25	-1.30121	1.6322e-81	3.06424e-82
EIF2D	35.22	17.06	-1.04578	6.81134e-54	1.67769e-54
EIF2S1	16.36	60.1	1.87719	0	0
EIF2S3	153.19	49.02	-1.64388	0	0
EIF3A	36.88	5.98	-2.62462	0	0
EIF3C	75.34	154.19	1.03322	0	0
EIF3G	162.74	468.51	1.52551	0	0
EIF3H	144.96	322.98	1.15579	0	0
EIF3K	98.9	296.21	1.58258	0	0
EIF4B	304.73	116.04	-1.39291	0	0
EIF4E2	21.88	51.7	1.24055	7.29602e-38	2.1986e-38
EIF4E3	0.37	0.13	-1.50901	0.000589172	0.00039096
EIF4EBP1	123.58	443.07	1.84209	0	0
EIF4G3	19.19	4.33	-2.14792	1.42955e-241	1.06235e-242
EIF5A2	0.27	0.78	1.53051	3.70063e-07	2.11358e-07
EIF6	99.3	342.7	1.78708	0	0
ELANE	0.58	0	-5.85798	0.000977325	0.000656698
ELAVL1	10.71	28.26	1.3998	1.01785e-196	9.03586e-198
ELAVL2	0.06	1.27	4.40372	1.59143e-20	6.41814e-21
ELF1	5.57	1.92	-1.53657	3.93692e-28	1.39389e-28
ELF2	12.02	3.9	-1.62389	1.39461e-59	3.22912e-60
ELF3	9.36	0.2	-5.54844	1.7387e-141	2.09302e-142
ELFN1	1.72	4.35	1.33861	1.21825e-18	5.11456e-19
ELK1	35.41	16.22	-1.12638	5.19734e-84	9.55436e-85
ELK3	10.29	2.24	-2.19967	5.53092e-94	9.38806e-95
ELK4	3.31	0.69	-2.26216	8.11808e-82	1.5196e-82
ELL2	16.72	1.97	-3.08531	0	0
ELMOD1	0.19	1.47	2.95174	6.4531e-15	2.94504e-15
ELOF1	30.78	70.28	1.19112	1.11184e-63	2.4679e-64
ELOVL2	0.01	9.07	9.82496	5.48486e-195	4.91596e-196
ELOVL3	10.02	2.06	-2.28217	1.86951e-33	6.02714e-34
ELOVL4	0	3.41	8.41363	3.93841e-56	9.48438e-57
ELOVL7	0.2	1.39	2.79701	2.30897e-16	1.01629e-16
ELP2	14.22	7.07	-1.00814	2.49024e-57	5.9149e-58
EMB	0	3.32	8.37504	1.24898e-76	2.46366e-77
EMC1	46.27	18.38	-1.33194	0	0
EMC10	39.58	0	-11.9506	0	0
EMC2	5.15	10.77	1.06437	6.27144e-15	2.86022e-15
EMC6	57.91	145.58	1.32993	1.52759e-114	2.22754e-115
EMC7	141.75	51.96	-1.44788	3.63367e-178	3.55164e-179
EMC8	6.64	25.14	1.92073	5.20377e-88	9.24868e-89
EMC9	9.97	58.45	2.55154	1.4457e-128	1.90172e-129
EME1	11.46	5.22	-1.13449	3.81852e-23	1.46637e-23
EMG1	47.31	106.62	1.17226	1.65601e-97	2.72196e-98
EMID1	0.03	6.14	7.67713	1.91077e-67	4.10834e-68
EMILIN2	0	2.88	8.16993	8.01966e-62	1.81482e-62
EML1	2.44	0.91	-1.42294	4.03294e-14	1.87105e-14
EML2	44.49	14.68	-1.59963	4.87694e-153	5.46908e-154
EML4	16.59	2.88	-2.52617	3.76526e-238	2.83256e-239
eml6	2.21	0.14	-3.98055	3.01248e-69	6.37234e-70
EMP1	10.28	107.42	3.38535	0	0
EMP2	61.02	28.1	-1.11871	9.26711e-255	6.56444e-256
EMP3	95.72	216.21	1.17554	6.24024e-123	8.53226e-124
EN1	2.81	0.47	-2.57984	1.04393e-22	4.04452e-23
ENDOD1	4.62	2.2	-1.07039	1.72247e-17	7.38172e-18
endog	39.79	16.44	-1.2752	4.56588e-45	1.24608e-45
ENGASE	8.65	4.13	-1.06656	5.42865e-30	1.85813e-30
ENHO	0	17.86	10.8025	1.07041e-101	1.70455e-102
ENO2	18.23	42.11	1.20785	3.55044e-93	6.0611e-94
ENO3	30.35	2.62	-3.53406	4.16699e-160	4.51784e-161
ENOSF1	7.87	0.35	-4.49094	1.42805e-95	2.38124e-96
enox1	1.31	0.12	-3.44846	1.78258e-14	8.21464e-15
ENOX2	3.07	0.97	-1.66218	1.91507e-20	7.73738e-21
ENPP1	0.08	0.44	2.45943	3.0944e-09	1.64519e-09
ENPP4	0	2.39	7.90087	4.08996e-60	9.42512e-61
ENPP5	0	0.31	4.9542	9.15609e-07	5.31042e-07
ENTPD1	2.2	1.06	-1.05344	2.60427e-21	1.03202e-21
ENTPD2	6.31	0	-9.3015	7.73748e-74	1.56307e-74
ENTPD6	7.2	21.61	1.58563	6.65652e-123	9.10956e-124
ENTPD7	3.73	0.41	-3.18548	1.09766e-104	1.70308e-105
ENY2	7.54	27.65	1.87464	3.96002e-141	4.7815e-142
EOGT	1.73	0.32	-2.43463	3.15588e-21	1.25369e-21
EOMES	0.09	0.75	3.05889	1.15616e-09	6.05308e-10
EP300	13.91	6.91	-1.00936	1.80802e-83	3.33806e-84
EP400	10.82	3.56	-1.60375	2.83242e-187	2.62504e-188
EPAS1	61.49	4.97	-3.62903	0	0
EPB41	18.55	4.94	-1.90884	3.1559e-184	2.97298e-185
EPB41L1	18.94	8.51	-1.15421	6.02887e-92	1.03694e-92
EPB41L3	0.06	8.6	7.16323	2.95e-173	2.9734e-174
EPB41L5	0.74	5.06	2.77354	1.81494e-94	3.06292e-95
EPC1	4.29	0.79	-2.44105	1.88551e-45	5.1262e-46
EPDR1	4.21	22.64	2.42698	7.91115e-136	9.93358e-137
epgn	15.02	0.12	-6.96771	1.48535e-206	1.27419e-207
EPHA10	0.5	2.66	2.41143	5.36127e-48	1.40983e-48
EPHA4	0	0.18	4.16993	9.14262e-07	5.31042e-07
EPHA5	1.34	0.12	-3.48113	2.7111e-38	8.10684e-39
epha6	0	0.96	6.58496	5.11731e-09	2.74068e-09
EPHB1	0.02	6.49	8.34207	3.90285e-158	4.2648e-159
EPHB2	1.99	5.29	1.4105	5.97011e-69	1.26833e-69
EPHB3	0.8	2.59	1.69488	1.09111e-17	4.65936e-18
EPHB4	46	13.73	-1.7443	0	0
EPHB6	0.15	1.22	3.02385	3.38096e-14	1.56547e-14
EPHX2	0	4.68	8.87036	5.32537e-53	1.32436e-53
EPHX4	0	0.6	5.90689	4.40611e-05	2.75792e-05
EPM2A	0.98	0.37	-1.40526	4.36055e-05	2.72754e-05
EPM2AIP1	2.18	0.37	-2.55873	6.00367e-43	1.68462e-43
EPPK1	16.01	0.59	-4.76211	0	0
EPRS	43.65	15.9	-1.45695	3.74127e-265	2.54516e-266
EPS8L1	2.2	0.1	-4.45943	2.72669e-21	1.08136e-21
EPSTI1	0.18	0	-4.16993	0.000977059	0.000656698
ERAP1	4.6	1.37	-1.74746	1.26685e-37	3.8338e-38
ERBB2	15.54	33.7	1.11676	3.83583e-127	5.10898e-128
ERBB3	2.99	37.44	3.64636	0	0
ERC2	0.01	0.42	5.39232	1.00179e-12	4.81948e-13
ercc1	17.02	60	1.81773	1.74894e-122	2.40626e-123
ERCC2	12.56	68.45	2.44621	0	0
ERCC4	3.9	0.73	-2.41751	5.44125e-65	1.19515e-65
ERCC5	12.06	0.47	-4.68143	1.13878e-216	9.24784e-218
ERCC6	4.1	0.63	-2.7022	1.9999e-70	4.17672e-71
ERCC6L2	1.16	0.44	-1.39855	2.16598e-15	9.75552e-16
ERCC8	1.69	3.99	1.23937	3.92025e-08	2.16176e-08
EREG	4.07	0.02	-7.66888	2.84187e-101	4.53936e-102
ERG	0	0.27	4.75489	1.74307e-06	1.02574e-06
ERGIC1	230.62	102.27	-1.17313	0	0
ERH	77.9	256.8	1.72095	6.74486e-305	4e-306
ERI2	2.5	0.97	-1.36587	1.67577e-09	8.82462e-10
ERLEC1	32.08	7.17	-2.16163	2.94623e-175	2.93904e-176
ERLIN1	44.05	20.22	-1.12336	1.19779e-113	1.76051e-114
ERMAP	3.62	0.89	-2.02411	4.20977e-26	1.53622e-26
ERMP1	23.39	4.65	-2.33059	4.13616e-289	2.57658e-290
ERO1A	14.02	4.82	-1.54038	9.8982e-103	1.56233e-103
ERO1B	0.16	0.58	1.85798	3.13832e-06	1.86633e-06
ERP44	13.67	2.99	-2.1928	4.33423e-143	5.17252e-144
ERRFI1	65.36	12.37	-2.40156	0	0
ERVMER34-1	0	7.76	9.59991	8.66031e-123	1.18676e-123
ERVW-1	0.85	0.12	-2.82443	4.89106e-08	2.70396e-08
ESAM	1.37	10.64	2.95725	1.6062e-59	3.72102e-60
ESCO1	1	2.08	1.05658	3.78393e-08	2.0852e-08
ESCO2	2.36	0.97	-1.28273	3.49541e-09	1.86138e-09
ESF1	2.04	6.98	1.77466	4.66167e-37	1.42467e-37
ESPL1	19.33	9.47	-1.02941	1.3445e-90	2.33954e-91
ESPN	3.64	0.85	-2.0984	3.41404e-27	1.22606e-27
ESPNL	0.43	13.4	4.96175	2.4411e-210	2.05088e-211
ESRP1	0.02	0.72	5.16993	1.50342e-13	7.08048e-14
ESX1	0	1.09	6.76818	1.399e-09	7.34584e-10
ESYT2	70.18	16.97	-2.04807	0	0
ESYT3	0.29	1.14	1.97491	1.15408e-13	5.41624e-14
ETFA	168.75	59.88	-1.49474	3.00341e-278	1.96623e-279
ETFDH	10.23	4.26	-1.26388	4.63201e-23	1.78272e-23
ETHE1	47.09	99.25	1.07565	1.07535e-73	2.17564e-74
ETNK2	0.7	20.77	4.891	5.75002e-240	4.28708e-241
ETS2	116.28	13.27	-3.13136	0	0
ETV1	0	1.14	6.83289	1.26782e-41	3.61704e-42
ETV3	4.36	1.5	-1.53937	9.07402e-13	4.35874e-13
ETV6	3.46	1.57	-1.14001	1.70963e-18	7.20258e-19
EVA1A	1.65	3.93	1.25206	3.07209e-08	1.68712e-08
EVA1C	13.78	3.01	-2.19474	5.39793e-58	1.27225e-58
EVC	0.99	4.94	2.31901	3.15589e-57	7.50752e-58
EVC2	0	1.58	7.30378	1.20323e-37	3.6398e-38
EVI5	1.57	0.57	-1.46173	2.10063e-15	9.45734e-16
evpll	3.5	0	-8.45121	1.54724e-38	4.6134e-39
EXO1	22.54	3.72	-2.59911	1.02453e-196	9.10138e-198
EXO5	1.28	4.04	1.65821	8.05312e-14	3.7632e-14
EXOC3L1	0.02	0.32	4	0.000696231	0.000464338
EXOC3L4	1.36	0.1	-3.76553	3.87103e-14	1.79452e-14
EXOC5	1.99	5.86	1.55813	2.71539e-68	5.7903e-69
EXOC7	22.35	54.47	1.28519	1.58922e-263	1.08889e-264
EXOC8	3.64	0.95	-1.93794	1.42676e-35	4.4535e-36
EXOSC3	7.59	16.58	1.12727	5.06512e-26	1.85113e-26
EXOSC4	33.27	87.8	1.4	4.39545e-93	7.51168e-94
EXOSC8	20.41	8.84	-1.20716	2.79136e-27	1.00022e-27
EXT1	25.27	126.73	2.32626	0	0
EYA1	3.37	0.28	-3.58925	5.17446e-49	1.34429e-49
EYA4	7.68	0.82	-3.22741	1.68536e-142	2.02058e-143
EYS	0.11	0.02	-2.45943	0.000122025	7.78532e-05
[truncated: 5,114 more rows]
