# Supplementary material for: Proteomic profiling and genome-wide mapping of O-GlcNAc chromatin-associated proteins reveal an O-GlcNAc-regulated genotoxic stress response
Source: Nat Commun. 2020 Nov 19;11:5898. doi: 10.1038/s41467-020-19579-y (PMC7678849; doi:10.1038/s41467-020-19579-y)
Supplement: Supplementary file 7 — Supplementary Dataset 4 [file 41467_2020_19579_MOESM7_ESM.xlsx]

## Sheet: Sheet1
Quantitative proteomics comparisons between MCF-7 and ADR O-GlcNAz chromatin (1952)
UniProt ID	Genes	Intensity ADR_1_1	Intensity ADR_1_2	Intensity ADR_1_3	Intensity ADR_2_1	Intensity ADR_2_2	Intensity ADR_2_3	Intensity ADR_3_1	Intensity ADR_3_2	Intensity ADR_3_3	Intensity MCF-7_1_1	Intensity MCF-7_1_2	Intensity MCF-7_1_3	Intensity MCF-7_2_1	Intensity MCF-7_2_2	Intensity MCF-7_2_3	Intensity MCF-7_3_1	Intensity MCF-7_3_2	Intensity MCF-7_3_3	P value	-LOG 10 P Value	Mean of ADR	Mean of MCF-7	LOG 2 fold change ADR/MCF-7	FDR
P05534	1A24	13249000	22793000	18128000	29952000	28936000	24917000	13680000	19688000	13813000	101357	149360	64457	35813	157676	83925	14219	93424	54004	9.7e-06	5.01323	20572889	83804	7.93951	1e-06
P01891	1A68	38619000	58367000	42451000	72673000	61469000	69504000	64037000	49892000	40532000	58619	75327	93512	41978	99557	88447	10008	61338	27734	6e-07	6.22185	55282667	61836	9.80416	<0.000001
P08195	4F2	117900000	158820000	156930000	184220000	205200000	196700000	189530000	118710000	116630000	7067900	10585000	450370	8474600	4532700	346910	5931700	8689500	39211	1.5e-06	5.82391	160515556	5124210	4.96924	<0.000001
O95081	AGFG2	74526000	80303000	65862000	120180000	100130000	102360000	129710000	64449000	79819000	11267000	10532000	74211	2304200	3784900	2564300	8758500	12702000	4273700	2.6e-06	5.58503	90815444	6251201	3.86073	<0.000001
P14550	AK1A1	3439400	2973200	3395500	3485500	3570800	4742400	4607300	2506200	3270000	1757700	1028600	676340	84387	123407	3120	68756	464450	89558	3.9e-06	5.40894	3554478	477369	2.89646	<0.000001
Q9BTT0	AN32E	7720100	11494000	10039000	14895000	14162000	15270000	12539000	9971300	10791000	1403600	1575000	26098	1538100	1381400	76887	1365000	62577	3918	2.5e-06	5.60206	11875711	825842	3.846	<0.000001
Q9HDC9	APMAP	4788300	7222600	6017400	4104200	3638400	10659000	5569700	6033300	5877300	81357	152993	56234	82481	67202	39057	53486	90613	86068	1.8e-06	5.74473	5990022	78832	6.24764	4e-06
Q68CP9	ARID2	36197000	32107000	22602000	56332000	54154000	56905000	47930000	35049000	35035000	1529600	5384600	23608	5077100	1001100	3718	1832000	6983100	555240	4.3e-06	5.36653	41812333	2487785	4.07099	2e-06
P54709	AT1B3	7341100	9186900	10573000	16704000	15225000	11917000	12925000	8887900	7325900	16401	112092	29604	52029	864180	27681	79623	1967900	31577	1.2e-06	5.92082	11120644	353454	4.97557	1e-06
P18846	ATF1	129090000	160720000	140870000	197120000	199560000	175280000	175440000	146890000	129340000	3654600	4882300	1737600	13890000	12216000	4572900	15287000	16148000	3727900	2.6e-06	5.58503	161590000	8457367	4.25599	<0.000001
Q9UBB4	ATX10	5283000	13313000	10118000	16399000	18879000	11583000	17731000	10831000	9727300	976970	125212	67228	1048000	1545500	54797	2346300	2642400	78914	1.3e-06	5.88606	12651589	987258	3.67975	1e-05
P35613	BASI	18174000	20019000	20210000	29772000	17524000	25994000	26920000	20535000	16889000	2232200	3758600	24929	88884	3353000	404560	2781700	3911100	1148600	1e-07	7	21781889	1967064	3.46901	<0.000001
Q6AI39	BICRL	2898200	3750700	5349200	5617600	7791400	3526000	7237100	4267100	5533900	485420	19514	90525	74855	134714	78146	75064	82731	53973	3.9e-06	5.40894	5107911	121660	5.39181	2e-06
P11021	BIP	78761000	116840000	114910000	142590000	137910000	134400000	135780000	92180000	91560000	38373000	31071000	7249	31632000	32265000	6894300	32973000	47156000	7378600	4.9e-06	5.3098	116103444	25305572	2.19788	1e-06
P27824	CALX	30031000	32223000	24065000	31779000	35307000	33473000	27556000	20825000	22299000	6043800	1601300	45191	3195000	178614	28955	1291300	2615900	84495	1.1e-06	5.95861	28617556	1676062	4.09375	<0.000001
Q9NPF0	CD320	19623000	22227000	11618000	28398000	25541000	31160000	26625000	21186000	22117000	1402300	1512700	29210	47195	154403	17451	25086	1771300	20051	4.6e-06	5.33724	23166111	553300	5.38781	<0.000001
P16671	CD36	22508000	30324000	28819000	50775000	47538000	46428000	36868000	23140000	24942000	59365	37111	58369	53153	29127	9986	64425	17096	41020	1.2e-06	5.92082	34593556	41072	9.71813	2e-06
P13987	CD59	18695000	18112000	17817000	25212000	24097000	21878000	21431000	11993000	12489000	677160	130145	80335	94585	1084200	26954	10462	1861100	41245	3e-07	6.52288	19080444	445132	5.42172	<0.000001
P32970	CD70	43672000	48825000	46967000	66485000	64096000	58987000	60019000	46309000	43185000	806	103995	83516	53065	168676	84807	41903	28154	78110	3.1e-06	5.50864	53171667	71448	9.53955	<0.000001
P10809	CH60	14751000	24862000	19020000	15245000	26755000	18873000	21336000	17638000	12872000	3036400	5357400	92538	1578200	1935700	1082300	43422	2357700	27146	1.4e-06	5.85387	19039111	1723423	3.46562	<0.000001
Q53ET0	CRTC2	8697100	9728100	10998000	14256000	17052000	10881000	10887000	10403000	11159000	3611600	2217000	77990	4295900	1650000	12659	4105100	3525300	536930	1e-07	7	11562356	2225831	2.37702	2e-06
P08174	DAF	326150000	403410000	321280000	524040000	500670000	480320000	478570000	337290000	329020000	4260900	2673700	1234000	8563100	8772100	1934600	10340000	10833000	1265300	4.4e-06	5.35655	411194444	5541856	6.21331	<0.000001
Q14118	DAG1	10628000	17648000	11184000	20879000	19429000	18221000	16539000	12361000	13987000	2141400	88139	98627	2771800	72702	59855	1836100	2494700	71589	1e-06	6	15652889	1070546	3.87001	<0.000001
Q9NR30	DDX21	54067000	63461000	65277000	119400000	93680000	93048000	89904000	70120000	58181000	7761600	15203000	758290	16355000	10970000	1924100	9801300	18322000	993220	1.4e-06	5.85387	78570889	9120946	3.10674	2e-06
P55265	DSRAD	53113000	48414000	48795000	94334000	83524000	76962000	88781000	60379000	63058000	5086900	3191000	818900	4588900	4845400	845410	7095100	7290800	793520	1.4e-06	5.85387	68595556	3839548	4.15911	<0.000001
Q13627	DYR1A	12299000	24577000	26888000	38146000	35110000	33383000	29242000	25515000	17804000	5870500	6798900	62677	1305100	4258300	31573	9925200	6348900	20747	3.4e-06	5.46852	26996000	3846877	2.81099	1.1e-05
Q99848	EBP2	2797100	5551500	5834600	2926600	7159900	7362700	8888900	6118000	5520800	157657	676320	69187	33527	111369	38324	78791	79583	24372	1.2e-06	5.92082	5795567	141014	5.36104	4e-06
Q16658	FSCN1	40731000	50923000	57072000	95698000	73838000	74516000	70318000	57675000	51417000	10115000	11596000	1055200	14572000	13540000	2124600	21818000	21422000	3970600	2.6e-06	5.58503	63576444	11134822	2.51341	4e-06
Q96AE4	FUBP1	81546000	107150000	75395000	120380000	124570000	123600000	132560000	96928000	89624000	25973000	25554000	3818700	37978000	22955000	15000000	19884000	33094000	3607200	3.4e-06	5.46852	105750333	20873767	2.3409	<0.000001
Q96CP2	FWCH2	1851000	4456000	2791300	5953600	6516900	4224400	4217000	3478900	4385400	86859	720890	86717	9581	127204	70907	22929	946360	14585	3.6e-06	5.4437	4208278	231781	4.1824	7e-06
Q92616	GCN1	13669000	11980000	4745200	16261000	13846000	12917000	17440000	15572000	11643000	4055000	579990	36268	3236300	2423100	1247	2604400	47104	59119	2.6e-06	5.58503	13119244	1449170	3.17839	3e-06
P38646	GRP75	6892000	19377000	13439000	17742000	15053000	19334000	17705000	9903600	11269000	1111500	1515200	367630	22108	5475	87314	1113300	608530	34638	4.5e-06	5.34679	14523844	540633	4.74763	2e-06
P16403	H12	89187000	111820000	93501000	136280000	127120000	124570000	141060000	54373000	87816000	20512000	22440000	5188000	33417000	21253000	6772100	11896000	9596600	54675	4.3e-06	5.36653	107303000	14569931	2.88062	2e-06
P10412	H14	670170000	766930000	750070000	1147300000	1062900000	975480000	1029600000	755150000	683600000	270760000	279380000	105240000	354600000	270140000	139450000	404920000	433490000	124360000	3e-06	5.52288	871244444	264704444	1.7187	5e-06
Q71DI3	H32	927770000	1198600000	1102700000	1371900000	1445200000	1271200000	1249500000	939640000	986310000	398330000	375580000	131170000	477510000	364880000	183500000	526080000	525530000	123980000	1.8e-06	5.74473	1165868889	345173333	1.75601	<0.000001
Q9H1B7	I2BPL	8877100	11177000	5984700	14633000	10977000	10786000	10130000	10466000	7126200	4057300	3165500	31654	1035400	737640	39237	1102400	1262600	29763	2.2e-06	5.65758	10017444	1273499	2.97564	2e-06
P17275	JUNB	17188000	19395000	20455000	34692000	22005000	30567000	32174000	20337000	22666000	3277500	1564300	80070	1889800	2149300	51966	4592600	3676400	891010	3e-07	6.52288	24386556	2019216	3.59422	<0.000001
Q04695	K1C17	17899000	36353000	28458000	39576000	27860000	39731000	33704000	21077000	26865000	21254	57377	21740	1087800	13994	90057	1481200	44976	59410	2.3e-06	5.63827	30169222	319756	6.55996	<0.000001
O43790	KRT86	16076000	31196000	32937000	11617000	21916000	38588000	34229000	25431000	17531000	144626	17826	33731	39958	836030	96407	14448	49597	82576	8e-07	6.09691	25502333	146133	7.4472	6e-06
P11279	LAMP1	119950000	153440000	124950000	183710000	205660000	172330000	125610000	125650000	96538000	2564500	1920300	39329	6233900	4410900	1518400	6806300	6160800	1648300	9e-07	6.04576	145315333	3478081	5.38475	<0.000001
P00338	LDHA	148050000	159800000	127760000	164380000	203870000	194150000	212590000	140940000	136340000	36835000	34985000	8027700	43129000	30535000	19491000	36080000	37784000	13018000	1.8e-06	5.74473	165320000	28876078	2.51731	<0.000001
Q08380	LG3BP	17089000	10626000	17544000	25884000	20874000	18666000	11084000	14468000	13406000	1879800	971410	46192	15562	196601	90562	660920	712780	42121	4.4e-06	5.35655	16626778	512883	5.01874	<0.000001
Q12907	LMAN2	8294700	11916000	9892500	21136000	19509000	22249000	21003000	14053000	11846000	160441	2444700	28208	2146700	173885	6399	1753800	51346	86551	1.6e-06	5.79588	15544356	761337	4.35171	7e-06
Q8N1G4	LRC47	3225900	6745200	5173900	6528200	9123500	5787500	6798100	5899500	3603300	143490	68532	15084	21996	701440	74977	686060	1657700	32046	2e-06	5.69897	5876122	377925	3.95869	3e-06
O60675	MAFK	6626200	11784000	9359300	17664000	6504900	14086000	12774000	8617200	8582300	1166800	764000	48413	1189500	1909100	71921	1263700	15823	87638	4e-06	5.39794	10666433	724099	3.88075	9e-06
P26038	MOES	37713000	55182000	44357000	66621000	69343000	62797000	64962000	46066000	52049000	18464000	27339000	2633900	16119000	19287000	3781800	22701000	27322000	831300	2.7e-06	5.56864	55454444	15386556	1.84963	9e-06
Q00325	MPCP	5396900	5751300	5053200	5891400	5929600	7450800	7396100	6037200	5509300	88042	2433100	84244	4490	1668000	1424900	83536	1581400	72906	2e-07	6.69897	6046200	826735	2.87053	<0.000001
P20645	MPRD	6185300	7734500	7707200	10753000	15083000	11153000	11867000	7760800	7441000	196191	68238	14730	1761600	1102100	128	1822000	1325700	54205	1e-06	6	9520533	704988	3.75537	3e-06
Q86TC9	MYPN	108280000	137150000	133120000	181020000	195890000	184720000	173240000	140840000	110800000	2226500	106292	56747	4644800	4216400	55954	4163500	3457400	77223	1.7e-06	5.76955	151673333	2111646	6.16646	<0.000001
Q9Y639	NPTN	4983400	8632400	5502000	10948000	8858700	8799700	9597200	4625300	2716500	13647	195044	91771	41995	178270	27693	43569	95465	85642	3.3e-06	5.48149	7184800	85900	6.38615	1.1e-05
Q08J23	NSUN2	19571000	19477000	18506000	35508000	36838000	36826000	32822000	24128000	20342000	2821500	1923800	98923	2226900	3491100	44752	1409000	3355500	4861	4.2e-06	5.37675	27113111	1708482	3.9882	2e-06
P13674	P4HA1	5728600	4645200	6330800	5173400	4076600	6166300	4063100	4154600	1555600	176292	115303	99512	27334	26272	84101	97457	571	89066	2.3e-06	5.63827	4654911	79545	5.87084	2e-06
Q9UNF0	PACN2	2577400	3267600	2486600	2482600	1755900	2682500	2787500	2419800	1512500	784190	6826	31910	64682	168576	94689	1016200	45286	53333	1.2e-06	5.92082	2441378	251744	3.27767	<0.000001
Q8WX93	PALLD	33038000	40255000	41713000	67552000	70075000	59265000	56502000	41146000	39107000	22137	755800	20870	48217	1001000	64425	70219	689870	42758	2e-07	6.69897	49850333	301700	7.36834	<0.000001
O75340	PDCD6	22852000	33202000	24841000	48413000	45000000	41526000	33816000	28669000	25864000	4966500	4303900	57624	3151600	2887800	88668	3404300	5526300	411860	3.3e-06	5.48149	33798111	2755395	3.61661	<0.000001
P00558	PGK1	216080000	273580000	230380000	343980000	359950000	301320000	289100000	263350000	220100000	74682000	82912000	5424400	90259000	74542000	13050000	80109000	97731000	9023000	3.7e-06	5.4318	277537778	58636933	2.2428	<0.000001
P35232	PHB	2362800	5508400	3023200	4684000	4908400	4747100	3334700	1649600	2642500	165895	82802	5046	97186	156108	1603	168	47826	82010	3.4e-06	5.46852	3651189	70960	5.68522	8e-06
Q96Q06	PLIN4	12943000	18900000	15467000	43124000	31923000	36700000	30048000	20276000	26787000	96322	70023	25855	1099	124087	937	27579	51706	77403	2.7e-06	5.56864	26240889	52779	8.95764	1.1e-05
Q02809	PLOD1	11123000	16580000	13822000	20552000	16079000	19867000	18578000	13315000	14805000	973350	185837	89012	1781600	1131200	304370	2320800	478670	41178	3.7e-06	5.4318	16080111	811780	4.30804	<0.000001
O00469	PLOD2	14857000	21083000	16085000	26651000	26656000	26649000	22692000	16712000	14500000	2673000	3587900	462680	3345100	95116	67273	2782700	3930700	44348	1.7e-06	5.76955	20653889	1887646	3.45175	<0.000001
Q8TEM1	PO210	78808000	100460000	77628000	141000000	132700000	125930000	138450000	99343000	99575000	4016200	6102800	73590	9132600	5409100	1084500	4579900	15196000	1679300	3.4e-06	5.46852	110432667	5252666	4.39397	<0.000001
P23284	PPIB	14599000	17904000	16080000	25389000	26311000	28373000	29776000	22076000	15615000	2477800	3717300	48115	5081900	863000	369260	3672600	3191200	650430	4.3e-06	5.36653	21791444	2230178	3.28853	1e-06
O75400	PR40A	30867000	42230000	36952000	43369000	39255000	48952000	37950000	29585000	28503000	13499000	18243000	3036	14163000	11642000	1417700	11615000	20840000	2834800	4.4e-06	5.35655	37518111	10473060	1.8409	8e-06
Q96M27	PRRC1	91192000	80166000	92835000	138950000	152620000	135480000	124330000	95744000	71227000	27212000	27331000	1286800	20127000	24353000	1976600	16498000	28367000	2905000	4.6e-06	5.33724	109171556	16672933	2.71102	3e-06
P11498	PYC	56082000	66626000	56397000	90145000	79610000	88676000	73068000	54274000	53597000	70209	161585	9960	93280	1062800	365710	62700	40140	39083	1.4e-06	5.85387	68719444	211719	8.34242	<0.000001
A0AV96	RBM47	5574000	6433400	6537300	7247600	7783300	6354000	11929000	4099400	5134900	70637	100437	43790	1608	62157	86174	5597	81443	77096	7e-07	6.1549	6788100	58771	6.85176	2e-06
Q9P258	RCC2	53217000	59419000	47230000	74399000	85048000	82704000	81081000	42171000	50544000	6609700	10741000	5446	6191700	8306600	749590	9337500	13631000	1163800	3.9e-06	5.40894	63979222	6304037	3.34326	<0.000001
P13489	RINI	59845000	64260000	52680000	74995000	87206000	72615000	64058000	67212000	53430000	28901000	26098000	583870	24418000	28111000	652040	30182000	22042000	2725400	4e-06	5.39794	66255667	18190368	1.86487	4e-06
P62913	RL11	33887000	46712000	51482000	74425000	86357000	65315000	63031000	53954000	57246000	21755000	16958000	4573800	14562000	13654000	2648700	12845000	20688000	2944700	3.2e-06	5.49485	59156556	12292133	2.2668	6e-06
P35268	RL22	67759000	85042000	77018000	105570000	103350000	97386000	105300000	85696000	67566000	39160000	38557000	11631000	54109000	35413000	17431000	38113000	47289000	16189000	2.3e-06	5.63827	88298556	33099111	1.4156	1e-05
P61513	RL37A	7543200	10199000	7125200	14531000	7921200	13000000	13285000	9918500	9682400	5017300	3097000	624610	2495600	4192400	25877	50116	38401	1076100	4.3e-06	5.36653	10356167	1846378	2.48772	1.1e-05
Q5VT52	RPRD2	97964000	145570000	94228000	206490000	182810000	177810000	179120000	138870000	110270000	29690000	27667000	6015900	49322000	29758000	9912500	42161000	51268000	11611000	4.3e-06	5.36653	148125778	28600600	2.37271	7e-06
P62244	RS15A	15232000	26198000	20155000	29307000	26025000	20103000	24752000	23232000	17842000	9145800	7836800	563720	10560000	3833200	18191	8127100	9601900	52531	1e-07	7	22538444	5526582	2.02793	7e-06
P46781	RS9	56668000	85851000	79845000	98378000	120670000	99338000	106450000	90319000	66118000	20329000	27883000	2213900	31396000	24680000	7505300	37734000	38103000	5057600	2.9e-06	5.5376	89293000	21655756	2.0438	5e-06
Q13950	RUNX2	4612200	5551300	8149600	8717400	10316000	9784800	8530800	8521600	6399400	32623	11426	36860	51492	21097	55308	36893	10303	33522	3.9e-06	5.40894	7842567	32169	7.92951	<0.000001
P25815	S100P	11926000	13391000	3120000	22458000	16696000	18917000	17802000	14978000	12716000	197896	153064	53420	1986	171689	50047	24214	35032	3479	1e-06	6	14667111	76759	7.57803	8e-06
P26447	S10A4	21412000	20585000	12809000	40779000	31304000	27618000	27672000	20948000	22442000	133295	165820	15122	11463	85128	93234	24167	59422	95227	5e-07	6.30103	25063222	75875	8.36773	2e-06
P31949	S10AB	30821000	36209000	24611000	57483000	54731000	56086000	49633000	35735000	38096000	11442000	11374000	1988800	10889000	10691000	5814000	9527400	17058000	5074600	2.7e-06	5.56864	42600556	9317644	2.19284	1.1e-05
Q96QD8	S38A2	16459000	21498000	28036000	40020000	48476000	42394000	33235000	27927000	26677000	4282000	5234600	6773	2154500	2371800	90479	5566900	7303500	20821	3e-06	5.52288	31635778	3003486	3.39685	7e-06
Q8WTV0	SCRB1	21634000	18406000	23516000	25912000	21787000	25912000	32391000	24157000	24516000	199138	169366	72199	26772	49073	15451	49166	77501	23144	1.2e-06	5.92082	24247889	75757	8.32226	<0.000001
O43175	SERA	20684000	20826000	23886000	38765000	37178000	38620000	27653000	27415000	30302000	6644200	4944200	56845	5448700	2068100	510550	4859200	4986300	85001	7e-07	6.1549	29481000	3289233	3.16396	<0.000001
Q7KZF4	SND1	49278000	61144000	54544000	90339000	103390000	88038000	84910000	63665000	63159000	11890000	7465800	74352	15085000	11628000	1959200	10546000	17176000	723820	3.3e-06	5.48149	73163000	8505352	3.10467	<0.000001
P18583	SON	14879000	25123000	24575000	39996000	42151000	36937000	30030000	28699000	27018000	8789900	4304800	69932	9496800	5444700	28535	10884000	8016900	44351	3.8e-06	5.42022	29934222	5231102	2.51661	1.1e-05
Q01082	SPTB2	154780000	193950000	167860000	265110000	253240000	255010000	238130000	181920000	180770000	47780000	47889000	9893100	64388000	45825000	14886000	64189000	69675000	12438000	6e-07	6.22185	210085556	41884789	2.32648	<0.000001
Q687X5	STEA4	7798400	10621000	4169400	16166000	11219000	13853000	10171000	7063900	7423900	38663	74542	40309	18346	151814	30537	89067	29960	19475	4.8e-06	5.31876	9831733	54746	7.48855	8e-06
P07814	SYEP	8640300	10016000	9221000	16890000	13416000	14059000	13388000	7683200	9752500	642420	777510	80400	1345200	881540	463930	2144100	3889300	24269	2.5e-06	5.60206	11451778	1138741	3.33006	2e-06
P41252	SYIC	2489100	4638800	3992700	3755400	3953400	3703000	3211400	3116400	2976000	570630	13484	31919	875640	552110	76637	96213	68370	39317	2.6e-06	5.58503	3537356	258258	3.77579	<0.000001
Q12788	TBL3	1533800	1587400	1870900	2428000	3297400	3213100	2271700	2177500	2723500	773140	534000	23929	3973	332850	9052	12417	343970	10129	4.6e-06	5.33724	2344811	227051	3.36838	2e-06
Q13428	TCOF	27654000	41339000	36416000	61811000	56313000	58333000	48574000	37705000	42743000	13931000	14358000	2504900	18503000	14251000	4354300	16851000	19281000	3404200	1.4e-06	5.85387	45654222	11937600	1.93524	1.2e-05
P02786	TFR1	72923000	83952000	60454000	138520000	124080000	118600000	108040000	79888000	87220000	23717000	18746000	2340200	27954000	15461000	3037900	19401000	26757000	1262300	1e-06	6	97075222	15408489	2.65538	3e-06
Q04726	TLE3	9942500	9464600	8095300	9642800	9731200	8715200	8972600	9807900	7129400	1786100	1613400	44617	2824800	2192600	580750	45083	1477600	38075	3.8e-06	5.42022	9055722	1178114	2.94235	<0.000001
Q13641	TPBG	22501000	24714000	23108000	24872000	30545000	33318000	31248000	18153000	22814000	5473100	3702900	93386	4389300	2230600	91166	1005000	1809600	60761	1.4e-06	5.85387	25697000	2095090	3.61652	<0.000001
Q12815	TROAP	4592400	5747000	10214000	13098000	8979700	8368400	8110600	5947200	5848600	6636	719260	52101	558360	58117	96657	17311	84649	24617	4.9e-06	5.3098	7878433	179745	5.45389	4e-06
Q8NBS9	TXND5	15176000	22885000	20318000	27977000	29812000	27750000	31132000	18904000	18379000	6197100	4324700	349020	4672300	2028200	1226700	5024800	2554000	879800	2.4e-06	5.61979	23592556	3028513	2.96165	<0.000001
Q14157	UBP2L	1221400000	1392300000	1299300000	2066400000	2127800000	2005700000	1950100000	1436800000	1360800000	571630000	533470000	133930000	710970000	566930000	184420000	714660000	795340000	216150000	1e-06	6	1651177778	491944444	1.74693	1.1e-05
Q9UMX0	UBQL1	17794000	15143000	16823000	26478000	26304000	24597000	24287000	19115000	17985000	6143700	5414000	22245	4846900	68626	70244	3556500	20448	42668	4.5e-06	5.34679	20947333	2242815	3.22338	<0.000001
P45880	VDAC2	9196200	13325000	7240600	13327000	10978000	13654000	15401000	7687900	8927900	2675700	2038300	303070	4363100	1488700	1390900	93921	820470	70916	1.6e-06	5.79588	11081956	1471675	2.91268	3e-06
Q9ULM3	YETS2	10629000	10466000	7814900	16582000	13113000	16829000	16418000	9993200	12012000	4106700	1285100	59408	3819200	2812800	17757	5366300	4539000	94644	5e-06	5.30103	12650789	2455657	2.36505	1e-05
Q5T0B9	ZN362	13553000	13047000	14332000	17939000	22414000	11047000	18898000	10706000	15085000	8800800	1117900	53911	2214100	2737800	40584	1907800	2547200	56862	2.3e-06	5.63827	15224556	2164106	2.81456	5e-06
Q13887	KLF5	862590	89071	1348100	3888000	1689200	2662900	1932900	1918800	1386400	113682	133328	24458	2969300	1241500	11009	18945	1360200	25639	0.041618	1.38072	1753107	655340	1.4196	0.049078
P04406	G3P	156220000	197630000	161730000	254700000	249240000	256550000	229660000	159350000	173870000	186200000	172210000	36388000	181020000	146130000	52810000	199840000	240430000	48831000	0.042117	1.37554	204327778	140428778	0.541047	0.049616
O14737	PDCD5	2556100	1011500	1241700	1492800	4298600	4247300	4148500	3557400	2925900	7589700	11237000	62246	8981000	9891800	92777	11630000	16328000	63052	0.041789	1.37894	2831089	7319508	-1.37039	0.04928
Q6DKI1	RL7L	59353	730580	450630	416	791620	395020	1288700	60434	127165	20976	507760	14975	94570	56057	51386	44388	31332	9254	0.041546	1.38147	433769	92300	2.23252	0.049042
Q96A72	MGN2	1360000	56847	8990	28576	28328	2383200	870050	1261900	160292	36935	60589	67575	70503	111539	14209	42550	40497	96942	0.041416	1.38283	684243	60149	3.5079	0.048939
P11216	PYGB	16962	40905	25559	28266	11201	59369	39128	10309	85971	1002500	844070	13440	3101700	42802	67669	1240900	589980	29934	0.041265	1.38442	35297	770333	-4.44786	0.048811
Q9Y5K5	UCHL5	21845	99005	23497	1447700	1017600	1152200	89011	35569	602910	197956	103689	22313	35372	148323	30217	73352	4215	48495	0.041117	1.38598	498815	73770	2.7574	0.048685
Q8NC51	PAIRB	1807900	11776000	10915000	40040000	38210000	53337000	36461000	24672000	33603000	6193900	6158800	68446	14113000	17258000	1810700	2613500	47534000	6525900	0.040983	1.3874	27869100	11364027	1.29419	0.048576
P35222	CTNB1	81644	33511	27047	89975	58678	87003	45194	61712	69256	2154800	1008900	41792	810080	465870	10100	528	77301	671750	0.040834	1.38898	61558	582347	-3.24186	0.04845
Q96AQ6	PBIP1	3886	17113	17398	73471	95540	64925	96415	79304	10694	177637	177530	95363	65438	121133	84107	69821	15738	85972	0.040828	1.38904	50972	99193	-0.960533	0.04845
P22626	ROA2	178150000	211860000	174630000	298350000	293960000	271220000	320260000	275470000	222550000	179220000	179150000	46973000	288170000	208810000	76312000	243820000	259540000	74453000	0.040755	1.38982	249605556	172938667	0.52939	0.04845
Q92610	ZN592	65186	897410	17426	797400	1398900	1254200	1181700	65328	616650	54241	580160	76455	658210	22201	84254	2740	661870	21663	0.040645	1.39099	699356	240199	1.5418	0.048373
Q9Y2L1	RRP44	3953100	3075200	4906700	4429500	7605200	6068700	3633600	3354800	2249800	3625300	3313300	55878	3053600	729690	482780	4732600	5330100	751030	0.040604	1.39143	4364067	2452698	0.831304	0.048373
Q9UHX1	PUF60	19427000	24442000	26896000	42884000	52240000	49322000	40052000	34954000	18328000	31007000	20241000	1392100	26740000	30653000	439810	25786000	39700000	3346300	0.040574	1.39175	34282778	19922801	0.783064	0.048373
Q92979	NEP1	1023400	26065	7101	1758300	6953000	5654400	1565600	1494800	168405	761110	657800	13783	34934	98281	62790	5393	5056	80753	0.040391	1.39372	2072341	191100	3.43886	0.04822
Q9H334	FOXP1	1263600	2303400	22887	82607	2166700	3834400	72268	86840	89004	64551	84543	35682	61275	172028	97107	44897	58068	18172	0.040389	1.39374	1102412	70703	3.96275	0.04822
P41223	BUD31	34377	85066	12708	559100	1183600	1676800	1424900	80175	140218	123925	138067	92304	43150	82553	47423	26323	99086	50679	0.040229	1.39546	577438	78168	2.88502	0.048125
O94901	SUN1	663100	2425600	2157200	1826100	754980	2558500	1460800	1911200	1032900	10068000	7218900	27951	2085600	5663200	509830	3524300	9261600	1918000	0.040153	1.39628	1643376	4475265	-1.44531	0.048084
Q5T749	KPRP	5054800	7001400	5261200	11139000	7839500	7398900	5003500	1774500	4965600	4727600	2262900	582480	3688800	4800500	750880	3982800	8793500	1214200	0.040147	1.39635	6159822	3422629	0.847784	0.048084
Q8WW12	PCNP	1204400	1556300	849680	28683	24792	2061000	23746	63979	191286	75283	182939	81746	74245	155926	9404	21763	63816	85306	0.039917	1.39884	667096	83381	3.0001	0.0479
Q9NQW6	ANLN	2062800	2753200	3771600	9048400	8360900	11971000	7126500	477990	99754	2749800	2042900	4012	1301500	2371000	720860	1846400	4733900	6127	0.03953	1.40307	5074683	1752944	1.53354	0.047485
O76071	CIAO1	76534	66936	2079400	70444	1827900	60479	24743	922740	814420	20131	2634	55700	38125	149649	51803	65393	124	87401	0.039409	1.4044	660400	52329	3.65766	0.047389
P61970	NTF2	6503400	10166000	17278000	13518000	3075900	21620000	12952000	8843600	7645700	34634000	29826000	3839000	42180000	29581000	5359200	21504000	43343000	4814700	0.039296	1.40565	11289178	23897878	-1.08194	0.047302
Q15155	NOMO1	5791500	3436500	5799900	5571800	9143100	4852200	4793900	3395600	3497100	5395700	1641200	88759	5205700	5512600	1111700	2488300	4922600	67495	0.03897	1.40927	5142400	2937117	0.808041	0.046959
Q96T88	UHRF1	39104	13202	974290	4095200	2714200	2577300	2127800	56217	2643400	642540	47860	52024	705060	936920	14726	12195	1912300	44534	0.03894	1.4096	1693413	485351	1.80283	0.046959
Q96JB1	DYH8	28678	52781	8759	54180	57373	99382	53333	1033300	64898	5918	987	93535	1135700	10536000	14775	14056000	16934000	4526400	0.038929	1.40973	161409	5255924	-5.02515	0.046959
O43290	SNUT1	38776	504790	13026	44443	36410	44782	60276	47006	11589	1958600	638640	95561	2887500	29333	30546	6400000	3955300	51764	0.038811	1.41105	89011	1783027	-4.3242	0.046913
Q9BV86	NTM1A	20470	42726	25482	1226300	64490	25223	54413	62624	31134	49942	1387300	37031	1822900	827450	50827	1830100	1718000	48837	0.038736	1.41189	172540	863599	-2.32343	0.046872
Q8NFW8	NEUA	663370	90441	698990	1261000	1377400	30353	11225	11667	147391	114756	30592	29812	1792	98233	93280	16314	95899	97693	0.038675	1.41257	476871	64263	2.89154	0.046846
P31483	TIA1	1182300	3613100	2911400	2756200	2134000	1874700	2158400	2579600	1213200	2530900	689800	20692	3096400	170471	79263	1730200	2125600	317420	0.038322	1.41655	2269211	1195638	0.92441	0.046468
Q96KP4	CNDP2	38629	716720	10768	50293	621110	3021500	1279100	409530	1009600	178160	139751	53876	48384	67021	17522	87427	65823	80266	0.038271	1.41713	795250	82026	3.27726	0.046454
Q96SI9	STRBP	96811	2165100	1756100	727630	684080	3112200	64974	1883900	57606	139246	122348	84384	1652500	50702	74589	59193	16524	98886	0.038259	1.41727	1172045	255375	2.19834	0.046454
O94842	TOX4	9594900	8669700	12120000	16759000	16445000	15372000	12748000	10062000	12635000	9257900	9386200	972900	18074000	12239000	1530100	5257900	11555000	1448400	0.038131	1.41872	12711733	7746822	0.714484	0.046381
Q9UMS4	PRP19	27031000	34042000	29042000	39718000	34758000	54603000	40826000	33806000	25768000	27890000	30439000	76186	31217000	30713000	6408400	36924000	35391000	7991000	0.038127	1.41877	35510444	23005510	0.626264	0.046381
P01024	CO3	2355600	2421000	2058200	20500	61058	72206	40987	1236100	1541500	17312	831810	970090	65556	95252	80927	60729	6265	88898	0.037845	1.42199	1089683	246315	2.14533	0.04613
Q96D71	REPS1	1877500	2039800	991760	72356	1448600	70199	2660200	891520	29406	3612900	5653200	1024	8190800	1790200	28296	9853300	6454600	488260	0.037766	1.4229	1120149	4008064	-1.83921	0.046083
Q13492	PICAL	101760000	118120000	110240000	190490000	151020000	168950000	188230000	120820000	107130000	308570000	352910000	51001000	324220000	282230000	76849000	341520000	351600000	85173000	0.037572	1.42514	139640000	241563667	-0.790691	0.045894
O00139	KIF2A	15130	46232	2902	66804	58555	17968	77898	78022	127107	166144	568970	86285	795570	161858	82850	16042	465410	45330	0.037471	1.4263	54513	265384	-2.28341	0.045819
O75170	PP6R2	818120	2533700	1108200	3388500	3064500	3360100	1409900	34058	1007400	774010	1527600	41784	1257000	647620	55673	1145100	1668400	59681	0.037346	1.42776	1858275	797430	1.22053	0.045714
O15234	CASC3	538240	782780	1776100	1270500	74736	71880	37834	96238	199838	91620	162358	39179	98458	1237	70353	48462	30956	22771	0.036757	1.43466	538683	62822	3.10009	0.045041
P49757	NUMB	88769	50196	1626	85761	22684	9431	10560	55321	42108	1134500	1401000	77866	6459	550510	14247	74165	1825700	94727	0.036126	1.44218	40717	575464	-3.82102	0.044315
P78406	RAE1L	82560000	116650000	84503000	137660000	149920000	140120000	135780000	96655000	90539000	117680000	87251000	4407600	87377000	93798000	12649000	97146000	135910000	19058000	0.035911	1.44477	114931889	72808511	0.6586	0.044098
Q86V85	GP180	72999	1147400	20431	73271	54608	270160	75107	93531	174480	1877200	1403800	563750	1175900	1031800	729000	96341	96036	62714	0.035825	1.44581	220221	781838	-1.82792	0.044038
Q9UL36	ZN236	69783	69611000	78623000	43448	72926	118820000	117620000	50280	125012	195126	78290	204	9722800	119397	78123	8979500	11210	58534	0.035807	1.44603	42781717	2138132	4.32257	0.044038
P43243	MATR3	30010000	43440000	29771000	79258000	75035000	61577000	55612000	43815000	43895000	37891000	34219000	594940	44252000	37137000	7692700	58381000	47572000	9425700	0.035529	1.44942	51379222	30796149	0.738435	0.043768
Q96IZ0	PAWR	97549	82065	13287	75771	64272	99244	1001600	48513	32009	2343600	133053	91916	1333500	1881900	525060	89715	2639900	67772	0.035116	1.45449	168257	1011824	-2.58822	0.043305
Q6UXN9	WDR82	1710500	5125400	4508800	7142300	6416000	6131600	5227100	3518000	3673900	2862000	2585700	77679	5866500	3476000	99877	4899500	4359200	91571	0.035071	1.45505	4828178	2702003	0.83745	0.043296
P78364	PHC1	1181900	1618900	18521	1846700	1565100	1166800	26404	940860	1100500	2838300	3852400	83813	7887900	6157700	30999	2105000	9581300	1131700	0.034877	1.45746	1051743	3741012	-1.83065	0.043102
P37198	NUP62	573470000	755030000	639570000	1027400000	1043300000	998370000	945040000	721670000	634540000	576360000	632700000	167800000	771270000	595670000	218540000	829410000	946920000	254010000	0.034792	1.45852	815376667	554742222	0.555649	0.043042
Q53GS9	SNUT2	67027	1091400	1004600	4666800	9998	11533	3378800	2833	2142600	153768	173648	52265	4312	125130	47635	71121	5269	5911	0.034773	1.45876	1375066	71007	4.2754	0.043042
Q9BUP3	HTAI2	740110	1620900	894430	976940	3146300	37277	21449	13988	74767	3333	17500	5164	11456	129566	88189	53064	46598	9415	0.034685	1.45986	836240	40476	4.36878	0.043002
Q9BQB6	VKOR1	19159	25768	1893900	2754400	3384900	79519	6946	75121	1799500	159890	84274	27254	87261	108094	45282	31444	39061	66228	0.034611	1.46079	1115468	72088	3.95175	0.042956
Q9HCJ0	TNR6C	3412800	3441200	28799	56424	4875300	79466	18319	75570	122	9569300	8420800	1905700	1263900	1006900	698730	13255000	15019000	2490800	0.034437	1.46297	1332000	5958903	-2.16145	0.042785
P51114	FXR1	51844000	64841000	55268000	92901000	100290000	91385000	89150000	68542000	68597000	159840000	156450000	27437000	222230000	147230000	48649000	220980000	221810000	45313000	0.034055	1.46782	75868667	138882111	-0.872285	0.042357
Q7Z2W4	ZCCHV	1187600	3788100	4005500	2068900	1876800	5863200	6289000	4722900	5172000	9966900	7745900	659610	11588000	9336000	2506400	11125000	10417000	3216600	0.033771	1.47146	3886000	7395712	-0.928403	0.042049
O60610	DIAP1	1010600	768750	1814	757360	2003800	791770	36177	25955	114416	96682	412150	66587	95616	55857	13495	14143	68738	7591	0.033383	1.47647	612294	92318	2.72954	0.04161
Q92783	STAM1	8855100	6272600	9214600	11040000	12726000	11771000	13441000	6965900	6281500	2900600	10698000	349860	9050300	3055600	1388200	8297800	12168000	1634400	0.033088	1.48033	9618633	5504751	0.805155	0.041286
Q8WVV9	HNRLL	464150	15694	29308	1095900	573410	34270	1011800	386390	80944	153179	57691	90438	35728	137600	61868	86421	95648	3495	0.032501	1.4881	410207	80230	2.35414	0.040598
P40939	ECHA	684070	48750	8989	96522	573080	554470	59013	60325	812070	192886	3533	68964	83660	17368	81294	11305	22079	89112	0.03246	1.48865	321921	63356	2.34515	0.04059
P17980	PRS6A	69699	98013	28016	16558	50200	46731	111	60866	91671	1306000	803650	56939	1089800	182036	22981	34745	401350	79427	0.032206	1.49206	51318	441881	-3.10612	0.040316
Q6WCQ1	MPRIP	60679	42298	29631	38158	30617	11295	10643	53464	9746	5930	1658700	19377	1824200	116674	12935	23623	1750000	713860	0.032106	1.49341	31837	680589	-4.41801	0.040235
Q92621	NU205	584280000	796980000	54295000	796750000	748540000	95193000	724270000	639470000	60068000	47403000	371520000	4027000	504640000	316500000	13293000	70738000	418430000	17770000	0.031709	1.49882	499982889	196035667	1.35076	0.03978
Q15032	R3HD1	72401	15410	13044	17751	59328	57215	68586	65589	94899	1220300	883010	9849	4354700	63962	92056	5110900	2672400	37342	0.03164	1.49976	51580	1604947	-4.95957	0.039737
P83916	CBX1	48586	76914	28181	27757	60350	28341	39754	61740	181525	2803200	2405800	8165	25687	197283	68432	3245100	4959500	24900	0.031631	1.49989	61461	1526452	-4.63437	0.039737
Q9UJV9	DDX41	533240	25840	643540	1380900	1325100	970600	1205200	74252	166258	145520	171529	26839	808770	195271	80718	14831	535670	73594	0.031467	1.50214	702770	228082	1.6235	0.039605
Q8N163	CCAR2	992220	940710	1450500	1278000	2697900	1305600	46597	46427	4116700	56286	745200	74241	1693700	196419	26427	89949	22557	80766	0.031371	1.50347	1430517	331727	2.10847	0.039527
P49736	MCM2	8953000	5885500	2223500	7643800	7426900	6755400	3746400	4499800	2959700	4383500	3584300	1653	5687800	4305400	595070	4959300	3767800	36717	0.030933	1.50958	5566000	3035727	0.874599	0.039018
Q9Y314	NOSIP	86696	74610	442	69386	11668	93297	13563	89887	166612	1947800	740950	95989	6658900	571990	1316	6837100	3408600	52273	0.030793	1.51155	67351	2257213	-5.0667	0.038884
Q7L576	CYFP1	589370	784270	803410	60996	11381	56029	1973200	846300	733260	2572700	1524300	49106	2498000	3772100	390640	1264600	4598800	912000	0.030677	1.51319	650913	1953583	-1.58559	0.038779
P30622	CLIP1	1124700	33353	751780	926270	58801	1227700	40351	11656	147110	167680	12829	68273	92899	131487	21269	56104	11495	45779	0.03033	1.51813	480191	67535	2.8299	0.038382
O95573	ACSL3	13284	1287300	373200	2513200	38270	2048400	789660	54233	111681	86509	51748	1980	49816	92886	98333	22997	77732	3071	0.030253	1.51923	803248	53897	3.89757	0.038327
P17812	PYRG1	1265200	1422100	368300	1539700	2357300	1930000	1440400	1199000	1400800	604650	128725	15564	1495900	1287100	54492	1608900	1375100	87601	0.03024	1.51942	1435867	739781	0.956752	0.038327
Q8NHP1	ARK74	879270	71612	803770	991060	37998	1000100	64614	36453	12170	108339	48760	77322	35006	194204	51348	7489	16405	8962	0.029883	1.52458	433005	60871	2.83056	0.037941
O75608	LYPA1	67022	51281	27697	14189	3296	51176	33718	73735	88661	565540	544420	44514	1234400	152142	47034	25288	1171400	96497	0.029793	1.52589	45642	431248	-3.24008	0.037869
O00151	PDLI1	5632700	7014300	6239300	5776300	2349600	7488600	12480000	7804200	6339800	5336300	5477300	63027	5298500	5399000	1223000	6593200	4912300	997980	0.029563	1.52925	6791644	3922290	0.792065	0.037617
P49368	TCPG	38369000	45155000	41586000	76984000	77891000	75248000	55996000	39494000	45217000	41580000	41124000	4051800	55101000	33592000	5913600	53874000	55605000	3512800	0.029496	1.53024	55104444	32706022	0.752612	0.037573
P09382	LEG1	2146000	4209600	8054200	5715300	8902100	6748200	7577100	4796200	2528300	17719000	15265000	2629800	19857000	13255000	1080400	18897000	24067000	2260000	0.029274	1.53352	5630778	12781133	-1.18261	0.037332
Q14152	EIF3A	3372600	4357800	3398800	6620500	9318700	4426100	8539900	4069800	4086600	6651100	2966400	80884	1912800	1766100	57487	956160	7568100	92065	0.028189	1.54992	5354533	2450122	1.12791	0.035988
Q9H8H3	MET7A	95981	23567	1400200	50570	52144	1648900	29548	1832700	1113300	99969	35739	88488	57094	15306	58465	89623	78149	20091	0.028159	1.55038	694101	60325	3.52432	0.035988
P08865	RSSA	33497000	39100000	32569000	55456000	44858000	38832000	47034000	37105000	35883000	34934000	19131000	4599500	41703000	36349000	7990100	30617000	49941000	6617200	0.027911	1.55422	40481556	25764644	0.651872	0.035711
Q9NTJ3	SMC4	601560	223	3675	4403000	4203700	2368700	5210900	42110	37327	18772	169863	51559	7552	35382	79782	96146	405150	41988	0.027786	1.55617	1874577	100688	4.2186	0.03559
P50502	F10A1	3183900	7686900	8299400	10296000	8857900	7252500	8821800	2890600	7276900	8204300	7288800	67459	4109200	3738700	907300	6047900	5259800	8388	0.027445	1.56154	7173989	3959094	0.857605	0.035193
Q04446	GLGB	723270	75250	25046	1055900	512700	2228	2223100	21991	40653	49403	1958800	61092	5037900	2930000	773820	3850700	3318800	830330	0.027201	1.56542	520015	2090094	-2.00694	0.034919
Q00688	FKBP3	12272000	16303000	15333000	19075000	25479000	23626000	28042000	4631300	12367000	14770000	13806000	80719	7057600	5597700	6491000	8101300	23737000	979510	0.027162	1.56604	17458700	8957870	0.962719	0.034907
Q99615	DNJC7	2951400	4034100	2369500	54417	4093800	5527100	62408	1878900	8920	1765500	909220	6222	1100400	27350	66860	1418100	29360	80041	0.027134	1.56649	2331172	600339	1.95721	0.034907
Q96KB5	TOPK	791270	998160	19463	1995300	812310	2741600	70845	40407	143327	41970	88434	32543	59688	25318	61990	90581	99839	96671	0.026935	1.56968	845854	66337	3.67252	0.034692
Q15436	SC23A	2756200	3657500	2935300	6220100	7849900	7310300	5767400	4799400	5452800	13366000	8716800	2008400	14729000	14386000	3603400	18231000	21676000	3257900	0.026919	1.56994	5194322	11108278	-1.09663	0.034692
Q9BR76	COR1B	90774	68858	11564	19518	50534	97501	21785	39654	38753	9557	2502700	73642	1490300	579890	63043	1616000	3702600	35149	0.026838	1.57125	48771	1119209	-4.52031	0.034644
Q06330	SUH	17897	2749500	1668300	3690000	5151300	3646000	3828900	5590200	1900800	5522700	1808200	58962	631360	140744	1950	1253500	69941	539030	0.026737	1.57289	3138100	1114043	1.49409	0.034553
P21333	FLNA	109650000	140920000	108740000	221850000	229230000	176130000	190330000	129440000	125640000	102450000	115800000	5680200	127600000	111400000	25317000	156170000	187830000	24035000	0.02671	1.57333	159103333	95142467	0.741803	0.034553
Q9Y282	ERGI3	644660	91552	24941	2839300	1715800	1546	1388400	871660	108394	151825	110925	82829	24747	24756	84157	8392	60956	5961	0.026629	1.57465	854028	61616	3.79291	0.03449
Q15050	RRS1	431	60240	1213800	67526	1035300	1273100	1127700	13446	105415	38233	90071	67708	70870	89866	93972	44329	36933	31877	0.026574	1.57554	544106	62651	3.11848	0.034457
Q04206	TF65	28615	31785	1165400	3502300	2659300	1852900	1906800	29190	8100	4555900	2211900	526290	5999000	3926100	995950	4354100	8309600	1416900	0.026478	1.57711	1242710	3588416	-1.52986	0.034371
P62979	RS27A	184550000	205930000	156170000	301720000	295270000	292770000	208180000	162900000	163730000	171470000	164080000	11615000	152770000	120990000	40891000	263450000	227170000	30282000	0.02636	1.57905	219024444	131413111	0.736983	0.034256
P04350	TBB4A	74448	15368	10017	59482	36651	53901	70703	29385	71177	1353400	1273200	97576	727120	139442	499550	82925	38572	87376	0.026176	1.5821	46792	477685	-3.35173	0.034055
Q9BXP5	SRRT	3692000	3601800	7702800	7537500	9686400	4598300	5264500	3877300	3023500	3521100	4771600	707540	6809800	1530000	89474	1715600	4990700	355620	0.026093	1.58348	5442678	2721270	1.00004	0.033985
P52209	6PGD	9649700	14327000	10026000	20126000	19051000	16574000	18174000	15872000	10242000	10561000	12347000	878340	15117000	14185000	1899000	12727000	12291000	1932700	0.02605	1.58419	14893522	9104227	0.710077	0.033967
P13797	PLST	1697600	1598700	3368700	3141500	2895700	4055900	1263400	86621	160789	31634	733740	187	57704	54607	79136	6884	3618100	73847	0.025783	1.58867	2029879	517315	1.97228	0.033657
Q9UHD1	CHRD1	76154	45623	13185	50961	89671	1137700	40105	41423	14223	4858500	649750	63445	3413800	1013700	42540	6370500	8473100	88782	0.025643	1.59103	167672	2774902	-4.04872	0.033512
P21796	VDAC1	2446900	7292200	2244400	1370100	1528800	13124	1528100	1457500	3297200	745980	1061200	53774	95201	1074000	1877100	80493	94447	92364	0.025169	1.59913	2353147	574951	2.03308	0.03293
Q5VZL5	ZMYM4	59722	4989800	18412	4961900	2390200	5813800	2673000	2828900	1515900	156220	1330100	94454	1344700	1264400	837220	1784000	1629000	496450	0.025095	1.60041	2805737	992949	1.49859	0.032871
Q9UK58	CCNL1	83950	1023000	1069100	1145800	1310300	1714800	1246400	1419200	18032	1162000	199861	43651	1011900	49572	8802	84871	845790	76575	0.024988	1.60227	1003398	387002	1.37448	0.032767
Q6ZSJ8	CA122	84618	83462	11638	1530000	1453600	1048200	67976	1415300	134531	115665	177732	53863	10946	125719	52497	53419	84037	10026	0.024889	1.60399	647703	75989	3.09147	0.032675
P50570	DYN2	66370	481250	1772	29938	467750	53081	69371	94578	109097	1477400	865690	48424	1235600	1840500	42917	30412	1587700	62094	0.024824	1.60513	152579	798971	-2.38859	0.032626
Q96FQ6	S10AG	70246	2444300	570250	80742	2068700	45153	493600	466910	2740400	141557	75368	62902	41924	341950	5175	48627	14357	71792	0.024806	1.60544	997811	89295	3.48212	0.032626
Q12816	TROP	74357	1402	8754	97823	30360	90492	51425	89610	84814	3532500	31474	89664	6754100	3534300	613480	78782	5171400	71856	0.024342	1.61364	58782	2208617	-5.23163	0.032065
P05556	ITB1	17044000	24078000	17030000	36575000	30526000	35402000	34425000	28004000	24725000	20511000	18172000	1396900	23404000	19356000	3441300	25267000	32797000	5346200	0.02417	1.61672	27534333	16632378	0.727237	0.031875
Q15417	CNN3	60919	78221	10172	20613	78543	32816	164	93903	36030	1346400	1376400	56598	75702	1546900	53114	94750	2240600	62849	0.024012	1.61957	45709	761479	-4.05825	0.031702
Q9NW82	WDR70	39569	836680	21646	1360100	3717000	3321600	1974400	99946	41008	55662	25128	12695	32504	196653	35345	67403	73199	43303	0.023887	1.62184	1267994	60210	4.3964	0.031574
P49848	TAF6	30943000	63326000	38695000	76918000	78167000	81320000	72901000	43462000	45829000	48901000	38832000	4357400	48107000	37245000	13490000	53301000	62776000	12166000	0.023766	1.62404	59062333	35463933	0.735886	0.03145
P55316	FOXG1	65895	95123	25818	72850	69495	98792	69792	40840	58386	989360	135689	70674	1598800	1656400	87949	1693100	27829	89444	0.023729	1.62472	66332	705472	-3.41081	0.031436
P10155	RO60	1307900	87889	2569600	2485000	1368800	1482200	2953600	2244700	1134600	1440900	1131100	10132	16936	879890	96446	99314	2512400	104	0.023546	1.62808	1737143	687469	1.33735	0.03123
P53814	SMTN	87563	31956	3376	56868	61394	60703	43376	11813	171137	1446900	1940400	95841	1036400	133346	55578	95759	1204800	61750	0.023444	1.62997	58687	674530	-3.52277	0.031129
P98175	RBM10	4288200	5571500	4826500	4818600	4219300	3148100	4156200	3313800	3078300	5337900	2088400	29491	4484900	2794400	390340	1783100	4150600	74468	0.023347	1.63177	4157833	2348178	0.82429	0.031036
Q96RK0	CIC	24524000	31327000	25617000	66850000	55979000	54486000	52440000	30889000	32997000	28152000	15020000	21627	28642000	33272000	1388200	33242000	52087000	6527800	0.023171	1.63506	41678778	22039181	0.919242	0.030839
P11388	TOP2A	12427000	18435000	24298000	54446000	56927000	48960000	23797000	24411000	11871000	619150	3522900	25924	914590	830330	90768	35391000	35673000	20359000	0.02286	1.64092	30619111	10825185	1.50004	0.030458
P00387	NB5R3	1052900	3662	1113900	1068300	892800	78938	87554	45861	77136	30163	64638	88954	52251	80991	71977	22033	48647	51148	0.022785	1.64235	491228	56756	3.11355	0.030394
P57740	NU107	12024000	21004000	16154000	25527000	32701000	26103000	31046000	20393000	20654000	19689000	17181000	97966	20380000	13023000	2058400	18404000	25193000	4609300	0.022588	1.64612	22845111	13403963	0.769226	0.030166
Q9UKX7	NUP50	40097000	42425000	44109000	69175000	73899000	75446000	64365000	43622000	44684000	37875000	43264000	6531300	43761000	25793000	9206200	49919000	70631000	12884000	0.022552	1.64681	55313556	33318278	0.731319	0.030153
Q8WWM7	ATX2L	219420000	314600000	218790000	452990000	432810000	418110000	358650000	283900000	300910000	233920000	193770000	50759000	346240000	236430000	72816000	329190000	338090000	92664000	0.022511	1.64761	333353333	210431000	0.663705	0.030133
Q15904	VAS1	28693	21736	28689	78356	4879	6721	13402	82435	109793	164445	154776	32425	84157	186375	95881	78952	56163	39108	0.022393	1.64989	41634	99142	-1.25173	0.030009
O43242	PSMD3	2075800	78338	365730	1425900	4306600	511450	2339800	2282100	410870	450690	457450	91854	18635	635620	15616	82813	1191700	38171	0.022349	1.65074	1532954	331394	2.2097	0.029984
O95677	EYA4	79411	38406	1014400	2237	954960	1088600	66022	2534500	1097100	20702	197296	58639	12342	7412	87881	44529	80450	48719	0.022255	1.65257	763960	61997	3.62323	0.029894
Q02447	SP3	3324500	10353000	3434000	9773000	16600000	9411800	5491900	8885300	4782500	3159400	6562100	27690	4061100	6348400	1334100	4834300	6352600	2392700	0.022052	1.65655	8006222	3896932	1.03878	0.029655
Q08211	DHX9	67191000	93563000	76843000	122240000	120290000	119520000	107980000	90918000	74638000	65875000	62906000	6409800	93318000	61405000	15110000	95211000	116180000	10792000	0.021841	1.66073	97020333	58578533	0.727915	0.029406
Q05519	SRS11	5877100	3216600	2731400	13458000	10881000	8833500	5229000	2477100	4414200	2987900	4920900	47516	2995400	115812	79378	2111900	7798200	44103	0.021706	1.66342	6346433	2344568	1.43662	0.029258
Q9NYV4	CDK12	52284000	82172000	68635000	107670000	112520000	112480000	103220000	54986000	48643000	67142000	35230000	7181600	59035000	47876000	13711000	90863000	88009000	17118000	0.021661	1.66432	82512222	47351733	0.801191	0.029231
Q66PJ3	AR6P4	4592	769540	512010	2850000	2720200	1670100	83150	778950	1063200	73105	199892	83862	815580	101875	56868	91067	647100	87292	0.021491	1.66774	1161305	239627	2.27688	0.029035
Q86VY4	TSYL5	4468	47277	7187	63394	63922	49182	32419	11830	167454	1373700	1813200	92836	1564900	1281400	10846	33978	3730300	21885	0.021383	1.66993	49681	1102561	-4.47202	0.028924
Q15149	PLEC	100830000	157920000	144470000	215590000	175930000	186850000	200580000	132170000	129770000	116690000	99963000	14853000	146880000	117530000	22655000	163980000	176460000	16030000	0.021171	1.67426	160456667	97226778	0.722758	0.02867
P15586	GNS	4997200	31794	1497500	1544500	2708400	9433300	9303300	1546600	1481500	160486	1017800	57494	39679	1211300	547860	964330	1211900	14435	0.021166	1.67436	3616010	580587	2.63881	0.02867
P62081	RS7	11647000	21425000	6819100	18829000	22032000	26954000	19007000	7969400	10082000	13759000	10139000	766990	6688900	6510600	2595600	15539000	16078000	841280	0.021119	1.67533	16084944	8102041	0.989354	0.028667
Q9H7B2	RPF2	32452	90217	24645	1617000	1273100	3227800	909250	492940	910980	136355	33294	51042	29729	171711	28311	70810	93471	82760	0.020866	1.68056	953154	77498	3.62048	0.028356
P22061	PIMT	5240800	1655900	1035800	6779100	8428900	7140300	3231200	6789200	1044900	178938	1030400	1758000	1171800	35141	75447	4756000	4605900	1480900	0.020827	1.68137	4594011	1676947	1.45392	0.028336
Q06830	PRDX1	83353000	137880000	111090000	188890000	194570000	173700000	160820000	118410000	119900000	107890000	103990000	11614000	115610000	110740000	24114000	133320000	154520000	19948000	0.020764	1.68269	143179222	86860667	0.721047	0.028284
P05067	A4	27995	88431	18223	1875500	3009300	1876600	1663700	675940	10930	128238	157152	40531	5251	136950	60499	67865	72920	36718	0.020738	1.68323	1027402	78458	3.71094	0.028282
Q9NUQ9	FA49B	30616	9313	10523	1122	53430	30713	71854	55284	158876	1003700	963540	29209	77727	197746	58003	1258200	1750600	92399	0.02064	1.68529	46859	603458	-3.68686	0.028181
Q8NFD5	ARI1B	17490	60805	28995	1942	74296	31635	48635	42991	167221	654390	660220	97060	3088	114279	478010	39459	86975	747870	0.020535	1.68751	52668	320150	-2.60375	0.028071
P13639	EF2	151650000	200410000	158880000	277240000	277370000	245480000	224800000	189840000	152320000	171030000	163710000	27023000	135340000	173230000	36110000	165810000	251380000	38901000	0.020493	1.68839	208665556	129170444	0.691916	0.028047
P12081	SYHC	86553	1846600	11874	2138900	2585000	1635800	1766000	1347300	944280	102559	135575	95322	91170	1198800	46063	970090	1493300	85629	0.020294	1.69263	1373590	468723	1.55114	0.027807
Q12905	ILF2	33505000	28895000	24567000	56022000	54763000	53748000	59754000	42027000	39329000	32876000	35161000	5556200	37675000	37653000	6482000	37861000	37993000	4796100	0.020251	1.69355	43623333	26228144	0.733984	0.027781
P63313	TYB10	34165	85417	14350	88021	2191600	74760	39639	94769	24207	8116700	5874200	63924	8931	5479900	31638	2803000	6164700	20792	0.020136	1.69603	294103	3173754	-3.4318	0.027656
P62333	PRS10	89899	706500	716340	84108	1128200	19449	24027	1178700	158159	917000	3926600	425220	4797700	2046100	29014	2835400	4881500	47593	0.020127	1.69622	456154	2211792	-2.27762	0.027656
P46783	RS10	8295500	5437500	7490700	27041000	16963000	28490000	23659000	17092000	15034000	3715900	6423400	52249	12794000	9762700	1077300	15785000	16157000	1128900	0.020016	1.69862	16611411	7432939	1.16017	0.027557
P41250	GARS	37804	459850	4430	5940800	3663900	3283100	2410000	55013	1667600	159860	775940	21998	89709	55775	95826	97613	8885	89954	0.019998	1.69901	1946944	155062	3.65029	0.027557
Q86UE4	LYRIC	2975900	3429000	842270	4202300	40556	59050	86497	71257	2211600	129416	130038	11443	47905	165454	400250	8335	638	27123	0.019994	1.6991	1546492	102289	3.91828	0.027557
Q13642	FHL1	2523900	3908000	945030	1616500	1655900	3165100	4696300	1790400	1224500	12528000	6696300	987940	9482600	9751700	2265400	9625800	19833000	38481	0.019991	1.69917	2391737	7912136	-1.72601	0.027557
Q9H4M9	EHD1	97972	10155	20307	76607	984	84280	19739	85383	110407	886060	703750	65349	931580	79325	31175	80482	852930	92187	0.019943	1.70021	56204	413649	-2.87966	0.027557
Q96K80	ZC3HA	2788300	3125400	6287	3055100	2095800	2394500	3387200	4034800	1148900	1329300	198567	85783	3867500	1461000	1295100	6419	16278	22979	0.019771	1.70397	2448476	920325	1.41167	0.027381
O00622	CYR61	3423	58215	8454	91562	78285	38169	51728	85249	144686	167952	174247	49815	1225600	1385100	50272	1697300	1799000	42241	0.019417	1.71182	62197	732392	-3.5577	0.026924
Q99661	KIF2C	26265	19986	12373	94206	1278900	1697600	827290	665810	978420	168121	113313	28037	71499	51766	60972	96166	46384	79399	0.019393	1.71236	622317	79517	2.96831	0.026922
P62314	SMD1	7245900	7558800	6999300	16940000	10121000	13273000	2203900	9394400	7216000	7228800	5146500	404980	7145000	3468700	40637	6954400	8332100	82066	0.019368	1.71292	8994700	4311465	1.0609	0.02692
P48556	PSMD8	20783	997840	4040	1134300	1191100	1291900	2873500	1205700	1520300	186260	274210	48836	23518	137472	36478	816490	1268100	9661	0.019365	1.71298	1137718	311225	1.87011	0.02692
Q9UK76	JUPI1	30008	76959	18469	13841	10044	13830	57322	22462	61084	1110400	2904600	92706	2062800	14658	18571	6926000	4694500	1068900	0.01933	1.71377	33780	2099237	-5.95755	0.02692
Q8N3X1	FNBP4	6875200	3371400	8928100	14087000	11687000	10087000	11404000	6609400	5664700	5965300	5547100	997120	5275900	4527600	413580	10146000	7623500	1519200	0.018912	1.72326	8745978	4668367	0.905702	0.026381
Q96RN5	MED15	28203000	32732000	32948000	64228000	61287000	48850000	48905000	39020000	40513000	25257000	31628000	4981600	36899000	36671000	4053400	41000000	45870000	9326500	0.018872	1.72418	44076222	26187389	0.751128	0.026358
Q5SSJ5	HP1B3	2264500	2674300	1365600	4813100	3481500	2063400	994610	2532500	909780	1988900	2531400	96018	83065	590790	52454	815620	2201300	79020	0.018654	1.72923	2344366	937619	1.32212	0.026084
P04083	ANXA1	106750000	100760000	113020000	175580000	164890000	141660000	148560000	109170000	107990000	385880000	388570000	26118000	449230000	364250000	55639000	473510000	532020000	68724000	0.018337	1.73667	129820000	304882333	-1.23174	0.025671
P16949	STMN1	3392600	1842300	2125000	5997300	1584700	2158500	4699100	2340700	3549200	7717800	7617900	7079	12528000	9591800	3243600	18910000	12696000	2996500	0.018328	1.73688	3076600	8367631	-1.44348	0.025671
Q9UPV9	TRAK1	1678	63122	14581	25908	35660	8259	61089	85881	48600	827080	681280	26611	20818	1362400	97417	1004900	2123300	9980	0.018146	1.74122	38309	683754	-4.15772	0.025467
P46977	STT3A	75165	49254	4551400	5747100	42370	3335600	4502600	3454800	12072	28584	119935	51306	10011	112519	45402	1148800	1151400	77924	0.017949	1.74596	2418929	305098	2.98702	0.02522
P42166	LAP2A	6935200	11587000	10042000	15767000	22051000	18742000	14859000	9418800	12301000	34307000	35025000	4612400	45372000	37568000	10481000	37542000	58171000	8390200	0.017894	1.74729	13522556	30163178	-1.15742	0.025173
P49748	ACADV	1238700	2833400	759500	931050	50393	675680	958100	46274	62879	179701	98607	44641	83266	6528	60070	93763	6312	86756	0.01785	1.74836	839553	73294	3.51785	0.025142
P07737	PROF1	49616000	59878000	53359000	85301000	76339000	74817000	84811000	69913000	49128000	48791000	57204000	7150000	61296000	52485000	4785000	56954000	69616000	7474300	0.017827	1.74892	67018000	40639478	0.721667	0.02514
Q16719	KYNU	46391	88623	575120	2049300	5188900	4178200	78944	1250400	2415200	184643	173895	73387	28017	190784	17015	28446	98792	94791	0.017415	1.75908	1763453	98863	4.15683	0.024589
Q8IWI9	MGAP	91172	842350	8473	1625600	48016	583390	788290	8850	1001600	14544	19897	70953	52318	162852	5350	40820	72881	44996	0.017327	1.76128	555305	53846	3.36637	0.024495
Q96FZ2	HMCES	563360	61086	973630	1834800	852350	4442	68720	527910	820730	426560	197084	72344	43407	45988	12928	86440	23479	55534	0.017311	1.76168	634114	107085	2.56599	0.024495
P60900	PSA6	71667	27039	28178	2212100	3337400	975650	3723800	1747800	4170000	89481	991490	58129	911280	562100	3470	41891	58835	15423	0.017146	1.76584	1810404	303567	2.57622	0.024298
Q96EE3	SEH1	8825600	13601000	5550400	15595000	16976000	17178000	15763000	8510000	6979800	6832300	8156400	1220700	12499000	5709200	1138700	7069200	13174000	1162300	0.017038	1.76858	12108756	6329089	0.935981	0.024175
P42224	STAT1	941350	2450000	1470000	2068500	3774300	2656500	1033500	849310	1253300	1313900	171261	76070	1113400	859820	19513	1123400	2037700	95457	0.017023	1.76896	1832973	756725	1.27634	0.024175
P02545	LMNA	509880000	596110000	465100000	844350000	796980000	706810000	670570000	537220000	468840000	474360000	426680000	93166000	643920000	451900000	138660000	572310000	601020000	145720000	0.016805	1.77456	621762222	394192889	0.657461	0.023903
Q12769	NU160	1867700	1593100	3733000	9040900	6938000	5408000	5001600	1495400	1678800	901610	2636900	379940	1740300	935530	575270	732820	4220100	562670	0.016592	1.7801	4084056	1409460	1.53486	0.023628
P08047	SP1	45240000	44117000	117161000	106700000	116920000	120230000	89992000	67911000	69427000	38717000	37967000	1874900	68024000	41807000	6042700	84332000	73016000	5241400	0.016591	1.78013	86410888	39669111	1.1232	0.023628
E9PRG8	CK098	5670	1605	15230	31454	15872	23476	88742	64537	106618	137870	617900	80832	1130400	47850	81334	723850	938380	64761	0.016435	1.78423	39245	424797	-3.43619	0.023463
Q92841	DDX17	75918000	87814000	71383000	135150000	126420000	128110000	131620000	92608000	84364000	77418000	77111000	6855200	94863000	85141000	16736000	82026000	104970000	26653000	0.016181	1.79099	103709667	63530356	0.707032	0.023129
P33176	KINH	632890	1155300	17961	70331	715850	636210	1037000	53341	2521	2614700	5952400	404780	3867300	4970700	718330	4262700	13088000	540920	0.016129	1.79239	480156	4046648	-3.07515	0.023083
Q13724	MOGS	3521500	5371600	5411100	8057500	8336700	7334300	7570000	3461200	4377800	4923200	2370400	20344	7091700	1266400	957910	6085200	4112300	440720	0.016047	1.79461	5937967	3029797	0.970748	0.022993
Q9Y4X5	ARI1	810500	734200	1484800	1132000	37752	16210	83217	498820	117809	104662	92889	48190	3617	195886	60497	12758	66593	308	0.016027	1.79515	546145	65044	3.0698	0.022993
Q6W2J9	BCOR	50798	1092200	1352000	35044	23505	67405	966070	481520	1311400	162653	190097	70672	16527	735	63329	36129	65291	52892	0.015972	1.79664	597771	73147	3.03072	0.022942
Q9BVC6	TM109	63170	3110800	2035100	3076300	2450300	2966800	2580400	2426700	2478400	1766600	1956000	74728	1929900	1664400	58684	1586200	1810400	2749	0.015884	1.79904	2354219	1205518	0.965595	0.022844
Q9Y2J2	E41L3	72380	95026	9495	68404	59388	58529	1298	98869	171456	876900	3635500	46723	1742300	982710	346690	99682	1184000	679800	0.015719	1.80358	70538	1066034	-3.91771	0.022636
P08238	HS90B	246500000	321790000	260530000	390810000	414290000	375600000	336350000	282270000	261580000	259020000	257690000	34883000	297180000	244540000	44626000	271600000	332660000	49289000	0.015489	1.80998	321080000	199054222	0.689771	0.022332
P14923	PLAK	8091700	6255500	5543900	12233000	13785000	9959200	10845000	6614000	10267000	4200400	6099300	52656	10308000	5820200	9822	4259900	11275000	73837	0.015339	1.8142	9288256	4677679	0.989615	0.022143
P11166	GTR1	914970	1334000	1232200	2165900	18436	52404	14254	2598500	99785	19061	59746	92713	97499	48590	7069	17463	61647	34671	0.015299	1.81534	936717	48718	4.26509	0.022113
Q9HAP2	MLXIP	1191900	3979600	4662	2177600	3259800	2292800	3428300	1332900	1616000	181950	99885	69134	1502700	1070700	90831	1816500	2046700	26727	0.015023	1.82324	2142618	767236	1.48163	0.021742
Q7RTV0	PHF5A	60044	3199600	2267200	3222600	1034000	3249200	3250	598800	84976	35453	186868	19452	24100	1077	26656	44914	1109600	43908	0.014919	1.82626	1524408	165781	3.2009	0.021617
P05386	RLA1	2784900	27017	24420	3016900	2744500	1877900	47609	1653600	127408	89338	45599	1666	15847	150339	63350	50267	814840	90028	0.014772	1.83056	1367139	146808	3.21916	0.021431
P09211	GSTP1	5980100	15879000	13103000	16334000	16069000	23170000	20992000	8170200	15162000	49234000	57230000	4261900	77616000	57284000	2509400	70804000	76119000	4783000	0.014631	1.83473	14984367	44426811	-1.56797	0.021253
Q9ULJ6	ZMIZ1	1863300	1727100	3032200	4612400	2309500	4904600	1330100	3705500	2392600	1571300	2650700	443210	1291300	1467600	82877	2892200	1904100	11973	0.014557	1.83693	2875256	1368362	1.07124	0.021172
P62258	1433E	19171000	36777000	27726000	33367000	39553000	37792000	37149000	31552000	29821000	101800000	92521000	12738000	135420000	90427000	16102000	114510000	119140000	16112000	0.014524	1.83791	32545333	77641111	-1.25437	0.021152
P42677	RS27	12774000	18044000	15054000	28001000	24805000	24628000	25506000	17773000	17920000	11013000	14148000	3104900	19744000	14238000	5210400	14266000	24471000	6266600	0.014461	1.8398	20500556	12495767	0.714224	0.021086
Q15021	CND1	1697000	510780	780050	999030	512770	403300	8019	13653	132253	76698	26592	87467	80867	112574	83333	34212	3214	81459	0.01441	1.84134	561873	65157	3.10825	0.021038
Q7Z3B4	NUP54	322550000	406270000	323730000	528410000	600020000	529610000	542580000	409650000	380350000	390800000	282440000	69201000	396430000	322040000	95754000	448230000	422530000	93405000	0.014406	1.84146	449241111	280092222	0.681588	0.021038
P23526	SAHH	7864400	13670000	10784000	16080000	15358000	17327000	16594000	17552000	12441000	35210000	46169000	3445300	44165000	30982000	10800000	46517000	55082000	11504000	0.014311	1.84433	14185600	31541589	-1.15283	0.020947
O75475	PSIP1	944920	70465	7496	69747	10740	69222	25540	29626	167618	47972	2979400	9186	4380200	1060800	721720	3719300	3369000	47360	0.013833	1.85908	155042	1814993	-3.54923	0.020272
O95628	CNOT4	8108500	2899800	11415000	19877000	11200000	21786000	16758000	7105200	9953300	2680700	7626200	20530	12468000	2567100	2399600	9939800	7032200	2127300	0.013707	1.86306	12122533	5206826	1.21922	0.020112
Q96ST3	SIN3A	12759000	17360000	16452000	39797000	35966000	26712000	21699000	13326000	14832000	11911000	9406500	19821	20065000	9044000	2423600	20849000	16959000	3844000	0.013694	1.86347	22100333	10502436	1.07334	0.020112
Q9Y2W2	WBP11	3054900	4605100	2533000	5349900	7001100	4060900	3204500	2542100	1334900	2437500	105028	92782	1577400	2132400	98882	3769100	3820800	647290	0.013611	1.86611	3742933	1631242	1.1982	0.020023
C9JLW8	MCRI1	26626	72449	10049	44185	4414	81494	66340	93277	98135	1693100	2479900	1575	1497800	140262	47127	1037100	1051000	9267	0.013597	1.86656	55219	884126	-4.00102	0.020023
Q9GZV4	IF5A2	12840000	12033000	6579300	14532000	26656000	17504000	16057000	11905000	13729000	6930900	8223100	21126	10564000	6435900	10806	15198000	15836000	88286	0.013591	1.86675	14648367	7034235	1.05827	0.020023
O60290	ZN862	50074	27875	3296000	4879400	6154300	5956300	4944900	27993	2726000	198970	29692	91883	1358	171625	99373	3452300	23166	761740	0.013582	1.86704	3118094	536679	2.53853	0.020023
P07602	SAP	64801	1052800	1756600	2433	1541	6375	1781500	1273700	993920	97796	137550	46591	74842	11029	75046	85547	11214	47744	0.01356	1.86774	770408	65262	3.56131	0.020023
Q7Z7H5	TMED4	1656400	3320900	1913500	18817	84323	84180	2803500	20227	1549600	188842	180183	66314	54008	76132	7222	68891	37402	95808	0.013552	1.868	1272383	86089	3.88556	0.020023
Q9Y6X3	SCC4	64945	2054200	1524400	56447	988360	311840	15893	934590	658660	109149	91703	58317	55672	175325	6198	39243	87997	10048	0.013328	1.87524	734371	70406	3.38274	0.019756
P08133	ANXA6	1535500	1207600	1222900	2213600	4189300	4908700	1950500	554370	1500700	9319400	8405300	733330	17768000	8979300	926530	14866000	11099000	700160	0.013221	1.87874	2142574	8088558	-1.91654	0.019623
O95232	LC7L3	5003700	7872600	9448000	13905000	8353600	8978900	6767200	10561000	7358900	8362400	5774100	73815	8211700	5606300	77917	6990600	6614100	1045800	0.013128	1.8818	8694322	4750748	0.871919	0.01951
Q6ZS17	RIPR1	24943000	35712000	21979000	32905000	47753000	39485000	38736000	23231000	31959000	93103000	114910000	5865600	130810000	116620000	13639000	141270000	134920000	20927000	0.013036	1.88486	32967000	85784956	-1.3797	0.019399
Q9BUJ2	HNRL1	126460000	137730000	106290000	227640000	218560000	166480000	204400000	139130000	120890000	105100000	105810000	8470200	130520000	111250000	33546000	153790000	162850000	30157000	0.012918	1.8888	160842222	93499244	0.78262	0.019248
P19022	CADH2	36297	72928	29635	99010	38470	60312	52281	29474	179396	4774500	79900	18609	5317900	4572000	2299	5706800	10128000	97755	0.012744	1.89469	66423	3410863	-5.68231	0.019013
P31943	HNRH1	94065000	117820000	82873000	153760000	158250000	121760000	129390000	95825000	83690000	100200000	93961000	12756000	91955000	81588000	25722000	82294000	119910000	25500000	0.012738	1.8949	115270333	70431778	0.710723	0.019013
P17858	PFKAL	743200	1253700	656430	1597400	1474300	1447700	1566300	980430	1070200	702090	666120	9759	1382900	790440	38850	962020	1062000	69450	0.012705	1.89603	1198851	631514	0.924766	0.019004
O14964	HGS	111230000	130900000	100190000	215650000	193550000	171830000	179730000	129690000	115440000	120280000	103130000	21083000	113360000	101890000	32553000	140550000	146700000	35047000	0.012672	1.89715	149801111	90510333	0.726894	0.018978
Q99873	ANM1	5564900	11156000	6728600	31271000	26066000	22332000	25300000	17775000	18933000	8203900	10804000	46101	12035000	15138000	33769	9230400	15546000	3850300	0.012639	1.89829	18347389	8320830	1.14078	0.018954
O75151	PHF2	20913	1476000	1003600	2375800	2081400	1924300	84545	17719	93196	179738	156917	91824	88561	57554	19110	91484	89240	7720	0.012604	1.89949	1008608	86905	3.53678	0.018925
Q96DI7	SNR40	1087100	93028	2140	1820400	3693000	4501800	3357500	46807	1383200	182183	89866	80495	62174	190833	29642	43678	748160	79442	0.012598	1.8997	1776108	167386	3.40747	0.018925
P60174	TPIS	23981000	32604000	27084000	51811000	39076000	43701000	41989000	40322000	29616000	31998000	31918000	9584700	26624000	25128000	13411000	15307000	42813000	9001400	0.012596	1.89977	36687111	22865011	0.682132	0.018925
P06733	ENOA	344250000	432750000	360100000	568700000	561290000	550490000	490980000	366290000	371950000	320110000	334920000	66229000	413120000	304840000	79145000	438290000	450550000	81869000	0.012586	1.90011	449644444	276563667	0.701173	0.018925
P20290	BTF3	1294200	12596	2656000	5151700	5365800	6951700	6060200	3719000	147248	192131	29738	30782	3348700	141723	69905	2841600	51533	62571	0.012528	1.90212	3484272	752076	2.21191	0.01891
Q6P4R8	NFRKB	52052000	82627000	71751000	133850000	128850000	120320000	122070000	88286000	96096000	61319000	63911000	13366000	76364000	67528000	30119000	96221000	104450000	25471000	0.01247	1.90413	99544667	59861000	0.733728	0.018846
Q8WVJ2	NUDC2	49180	2373	24616	434	68179	17741	67582	16559	100643	2442	1923100	639120	1606700	2618400	671020	84660	4143800	325370	0.012401	1.90654	38590	1334957	-5.11242	0.018767
Q14686	NCOA6	13229000	12074000	14282000	23023000	27110000	25706000	29160000	20048000	19035000	11554000	13867000	33568	18710000	13150000	1256900	17843000	19930000	2836200	0.012327	1.90914	20407444	11020074	0.888962	0.018679
O00410	IPO5	476590	98922	621700	3014000	1942200	1855000	84289	1962100	2344700	8078800	6200000	531	9585500	11998000	598500	18151000	18372000	502230	0.012253	1.91176	1377722	8165173	-2.5672	0.018591
Q13495	MAMD1	1094300	69247	1038600	22253	1623800	75713	2065500	15786	1773000	101101	108579	13543	83143	150498	4127	67498	79840	55737	0.012142	1.91571	864244	73785	3.55004	0.018446
P13645	K1C10	290300000	293650000	315180000	517310000	493630000	474260000	452360000	348410000	335270000	266600000	247000000	46131000	352800000	273840000	82412000	351100000	424980000	79228000	0.012135	1.91596	391152222	236010111	0.728881	0.018446
P56537	IF6	1289800	1996300	2978100	2352800	54997	65259	3816800	2630900	2607500	1783800	125517	7397	2314900	115125	17898	38236	41019	73068	0.011937	1.9231	1976940	501884	1.97784	0.018183
O95373	IPO7	6408300	11310000	6309100	18305000	15570000	11511000	12730000	13156000	3310700	10060000	3608500	29173	4364200	4651200	987000	11865000	7867300	896810	0.011902	1.92438	10956678	4925465	1.15348	0.018154
O95025	SEM3D	52098	38522	16681	11200	91736	41440	50883	46565	169935	1207600	3257600	41756	24546	2008100	55636	5367800	4540700	1119300	0.01189	1.92482	57673	1958115	-5.08543	0.018154
Q75N03	HAKAI	2670200	7860900	3726700	25185	51387	4437600	2395500	2953400	4986900	1939000	2321200	1132000	15657	181626	1184700	94239	29237	41860	0.011865	1.92573	3234197	771058	2.0685	0.018144
Q14694	UBP10	51121	94475	5419	22196	81474	63910	80988	36845	102255	1226400	2121100	90012	1370700	3129900	7678	3116300	5830200	50088	0.01165	1.93367	59854	1882486	-4.97505	0.01784
P43034	LIS1	49987	333090	13605	30716	429890	337270	456230	95407	161569	738970	563240	88195	2660100	365710	806170	2392100	1882800	575050	0.011643	1.93394	211974	1119148	-2.40044	0.01784
P27348	1433T	3639500	2388600	3714600	2511500	6057500	5551000	5656400	5339200	4483400	14536000	12015000	2017400	22435000	12564000	4710200	12470000	13130000	2632100	0.011634	1.93427	4371300	10723300	-1.29461	0.01784
P40222	TXLNA	44534	1170100	932750	4463500	3638600	1046900	3263600	1577500	178695	117219	186080	18634	97414	696980	42723	79273	1099700	43682	0.011541	1.93776	1812909	264634	2.77624	0.017743
Q9Y3C1	NOP16	91473	42159	1647100	2896700	2487700	84194	87350	1260000	1525400	27906	104819	49167	91897	67123	75424	77199	59741	66694	0.011481	1.94002	1124675	68886	4.02915	0.017674
Q9NR12	PDLI7	52537000	71275000	67187000	92757000	91182000	83181000	82453000	56221000	54531000	189030000	189940000	25735000	223540000	177950000	52866000	206420000	267080000	62938000	0.011474	1.94029	72369333	155055444	-1.09933	0.017674
Q9Y285	SYFA	1478900	4653100	25858	736840	2401800	3861000	1958000	2790300	1818400	2158700	2272100	2706	76782	166679	47033	83848	66756	11404	0.011411	1.94268	2191578	542890	2.01324	0.017614
Q6PIU2	NCEH1	1439000	2480500	2306100	3271200	1272500	1319800	2648000	1875700	894570	1713800	1811700	68685	922380	1759100	61677	94693	1386400	22446	0.011333	1.94566	1945263	871209	1.15887	0.017517
Q16531	DDB1	3405400	4518600	4547600	7635300	5257700	9700600	5450500	2659200	4448600	1643800	872940	27531	6426700	1896100	85009	4393000	4713300	24979	0.011325	1.94596	5291500	2231484	1.24567	0.017517
Q8NI36	WDR36	850280	29855	6821	2275900	23267	3017500	2879800	771050	1288600	90093	185165	65935	90367	144347	14637	43653	33643	57834	0.011321	1.94612	1238119	80630	3.94069	0.017517
O75694	NU155	18670000	32592000	26147000	41983000	38493000	40023000	40637000	24719000	24517000	23960000	20601000	734150	25981000	20562000	1625500	29236000	32144000	3657600	0.011256	1.94862	31975667	17611250	0.860477	0.017467
O60885	BRD4	5684600	2914900	3332200	5914400	8106400	4817300	7531200	2199300	90744	2775800	3863800	15160	53376	38887	72510	3724000	2971900	23010	0.011242	1.94916	4510116	1504271	1.5841	0.017467
Q13126	MTAP	842350	96446	2326	65102	1421200	62080	4926	63347	174276	2614500	2009200	62524	2420800	1872500	71761	2197300	3970400	30358	0.011202	1.9507	303561	1694371	-2.48069	0.01743
Q15648	MED1	5578800	3997000	3500900	8765900	5302600	6835200	7327000	1271800	2956300	131867	2685200	26961	6057600	3627700	663350	2477600	2629500	785700	0.011072	1.95577	5059500	2120609	1.25452	0.017252
Q14676	MDC1	1089300	1005000	650650	1321500	86399	983620	1124400	2642600	824420	658850	1124800	266240	98682	14073	649380	15571	19814	52516	0.011069	1.95589	1080877	322214	1.74611	0.017252
P09493	TPM1	82724	12641	23520	99303	29735	15866	97849	552560	61232	3901800	1435900	67732	533850	1938100	523630	4886300	4249200	28406	0.010878	1.96345	108381	1951658	-4.17052	0.016995
Q9HCD5	NCOA5	2135600	3197200	1255500	5165200	925270	2969500	92860	4256	32968	55401	54089	69941	25338	85836	60485	20204	76344	29629	0.01085	1.96457	1753150	53030	5.047	0.016974
P49589	SYCC	39447	35655	1495000	1121500	61094	1030700	1712100	47921	1235400	135654	50992	35302	81110	198911	86506	82351	34125	2012	0.010826	1.96553	753202	78551	3.26134	0.016958
Q99714	HCD2	679440	2027400	1079000	93930	96849	1051600	1173600	33926	125312	10118	38961	41962	37082	47014	1904	98025	70986	77697	0.010784	1.96722	706784	47083	3.90799	0.016916
P63279	UBC9	3250300	3695700	3357600	5043100	5610400	4352300	24103	1323500	4007700	3178100	73687	59973	88969	2891000	968120	21582	3348000	47841	0.010751	1.96855	3407189	1186364	1.52204	0.016887
P08758	ANXA5	5876700	8062400	4820600	11316000	10466000	11783000	6602900	5846600	6147500	27911000	25373000	3468200	37689000	31161000	3275400	36219000	41746000	3123500	0.010679	1.97147	7880189	23329567	-1.56586	0.016797
P62750	RL23A	21430000	37494000	32935000	48182000	69683000	50403000	41065000	33276000	22745000	23769000	21922000	1987600	23910000	20609000	7342100	28154000	46281000	11280000	0.010679	1.97147	39690333	20583856	0.947274	0.016797
P24941	CDK2	1728200	3513600	28624	4672900	2810700	2126500	3681400	75195	154325	1149100	91309	78420	62809	67938	92826	2609	1449500	36703	0.010583	1.97539	2087938	336802	2.63211	0.016691
Q9H0H5	RGAP1	873110	33039	1513000	2840400	918850	1045800	1186400	86349	153486	85721	163324	8939	495370	9698	52208	67527	8397	3917	0.010557	1.97646	961159	99456	3.27264	0.016673
Q9ULX9	MAFF	96643	96618	27586	569320	21165	15299	13720	10136	35313	180965	2047100	44953	1320200	1385600	78144	1273600	1550000	27934	0.010539	1.9772	98422	878722	-3.15835	0.016667
Q15185	TEBP	1090800	24228	1243400	5957700	95535	1782200	2419000	5629400	1365300	151921	29758	74579	42291	123220	83765	48639	13679	64905	0.010495	1.97902	2178618	70306	4.95362	0.01662
Q9BTV4	TMM43	983710	336900	393280	2941200	4062500	2273200	1170100	27119	503270	80243	143151	49641	52307	159669	4789	17365	72783	77473	0.01044	1.9813	1410142	73047	4.27087	0.016556
P14625	ENPL	11377000	20802000	18091000	24841000	23745000	20703000	33451000	19017000	19271000	74122000	63307000	5274400	87218000	65986000	15433000	90396000	105300000	12985000	0.010369	1.98426	21255333	57780156	-1.44275	0.016466
Q9UNL2	SSRG	1540800	2039700	6598	2958100	2034300	3099300	1606000	1393000	2064900	1270400	173299	88698	997320	983080	97162	1234800	1933300	21165	0.010334	1.98573	1860300	755469	1.30009	0.016432
P43487	RANG	2883600	5022400	2834000	7180800	7671900	7232900	8937400	3359600	7005000	4117800	5258500	28612	2408700	5225300	1308400	76088	5049900	19133	0.010285	1.9878	5791956	2610270	1.14985	0.016376
P31629	ZEP2	55581	15270	25549	63137	98118	38534	54575	89585	142241	1363000	2988800	62656	6145400	191731	70894	3543900	4458400	924200	0.010234	1.98995	64732	2194331	-5.08316	0.016318
P04843	RPN1	10132000	12102000	17511000	22607000	24718000	22232000	26859000	19590000	20076000	11253000	11592000	47510	18726000	11975000	2293300	12052000	22866000	2364000	0.010124	1.99465	19536333	10352090	0.916238	0.016165
Q15365	PCBP1	82438000	93300000	90405000	138590000	125870000	134900000	125060000	87720000	84286000	78983000	78413000	12172000	95537000	77406000	25866000	94428000	104720000	22208000	0.009969	2.00135	106952111	65525889	0.706828	0.015939
P34932	HSP74	4566700	3890500	2504500	10380000	9700600	11189000	2388400	3241600	1049300	2025300	2329100	63719	1812000	147888	588950	4882700	36011	44827	0.009901	2.00432	5434511	1325611	2.03549	0.015852
O60231	DHX16	560490	580270	586970	32913	5060	586290	34229	70927	978120	51630	23369	32545	62071	69288	14566	3558	25267	54725	0.009876	2.00542	381697	37447	3.34951	0.015835
Q16637	SMN	22232	72521	22062	9625	2504700	1742100	2035600	1801300	1912200	186340	181684	82371	6063	135389	50619	7734	69466	82953	0.009868	2.00577	1124704	89180	3.65668	0.015835
Q9Y383	LC7L2	22375000	22378000	14348000	37577000	33951000	20057000	26450000	16144000	17221000	18279000	11516000	474400	17630000	18869000	883390	17400000	20788000	3358300	0.009837	2.00714	23389000	12133121	0.946879	0.015816
Q9P2E9	RRBP1	17233	1682400	776860	615810	2006600	2073700	1417000	569450	580820	5678000	3898600	805410	5371500	3790100	1138600	2877800	4440800	329040	0.00983	2.00745	1082208	3147761	-1.54035	0.015816
Q9C037	TRIM4	32456	86958	2294	19298000	17447000	17306000	12101000	16581	9035900	196981	154456	57536	94391	48072	97571	5981	44592	17209	0.009687	2.01381	8369577	79643	6.71546	0.015618
P04062	GLCM	97903	46921	29756	690440	1058800	1519900	1038100	974160	63677	68230	73004	39205	46250	65898	97396	78458	2446	45963	0.009589	2.01823	613295	57428	3.41675	0.015481
P00505	AATM	2799600	3835200	2569600	2209100	2705400	2558000	3833800	5183800	4715200	1636300	1924500	551820	3314900	2893000	3286100	856640	1876400	79037	0.009558	2.01963	3378856	1824300	0.889192	0.015452
P17535	JUND	82684	90268	10271	11353	57908	16255	1562400	85469	157672	2073200	1917600	48061	1524700	3058200	91658	4029600	2906800	47122	0.009463	2.02397	230476	1744105	-2.9198	0.015321
Q53GS7	GLE1	10057000	10649000	7663500	13530000	9562700	12229000	7780200	9735800	8431000	8274000	10449000	40597	8741400	5183700	1787200	5966200	9488900	1449000	0.009406	2.0266	9959800	5708889	0.802907	0.015249
Q13523	PRP4B	2103700	4191300	3770700	6771900	7630900	7522900	5663100	3380800	2350900	2716900	2192900	57314	4076400	1668800	94299	2994700	4866200	78037	0.009396	2.02706	4820689	2082839	1.21069	0.015249
P07996	TSP1	85412	44113	23178	33616	6179	60521	76160	13813	183408	1916800	2631500	38660	1003800	728820	53051	1644200	3519900	19558	0.009396	2.02706	58489	1284032	-4.45637	0.015249
P84077	ARF1	2190800	2822300	2303600	2552100	3670600	4110000	3291500	3594600	2424000	104070	2335600	39291	21135	2251800	713090	4053400	2726200	1207	0.009356	2.02891	2995500	1360644	1.13851	0.015232
Q6P4E1	CASC4	49158	924230	1022800	1357700	36100	2896500	2991500	1746200	177055	38957	33266	23705	577760	163244	66122	28616	43749	84057	0.009337	2.02979	1244583	117720	3.40223	0.015222
Q8NE71	ABCF1	721410	836970	6192	5282700	2098700	4948100	5608000	747960	3658900	63321	115008	73879	877700	195755	66873	1096500	1157100	8959	0.009335	2.02989	2656548	406122	2.70957	0.015222
Q15717	ELAV1	5826100	8476500	9528600	9448800	18358000	22439000	10544000	10437000	7876500	43445000	51682000	989880	60268000	34328000	8802200	62401000	66815000	7397400	0.009326	2.0303	11437167	37347609	-1.70729	0.015222
P29692	EF1D	4624700	9549900	7364900	17604000	16263000	13846000	11986000	6278800	10030000	28056000	31440000	7425300	25288000	26677000	9100900	36599000	37096000	8805300	0.009224	2.03508	10838589	23387500	-1.10956	0.015102
Q14914	PTGR1	1109300	749640	818920	8838	946500	1481100	68708	21907	159914	170701	47664	63977	42263	80641	7422	63985	4901	13071	0.009219	2.03532	596092	54958	3.43913	0.015102
Q9C0B0	UNK	973150	1356200	8357	3963800	5095800	2281500	5792200	2062400	4377100	640990	164582	92042	10275	892390	515970	1114900	2692000	578970	0.009178	2.03725	2878945	744680	1.95085	0.015069
Q9P0V9	SEPTIN10	3091	81132	1916	87022	99236	16408	47281	9185	170194	598670	625180	70608	746960	597830	38501	768210	1653600	2141	0.009161	2.03806	57274	566856	-3.30703	0.015063
Q96G23	CERS2	18872	94866	2315300	3351600	61577	2532900	2642900	1828100	37591	101307	149838	28177	94388	154605	20941	92991	6351	86362	0.009135	2.03929	1431523	81662	4.13174	0.015041
Q8IYB5	SMAP1	92023	98938	25456	854850	35444	975620	1142600	16649	108737	1628400	3745900	11781	5747900	5242600	10810	6099400	7259700	7290	0.009134	2.03934	372257	3305976	-3.15071	0.015041
Q02078	MEF2A	4446400	4639300	4304700	35942	57349	21168	5626600	4746400	4653600	2737000	2214500	9962	90147	72168	44639	72337	28773	44977	0.009122	2.03991	3170162	590500	2.42455	0.015041
Q9NVC6	MED17	46479	79405	23602	5013	28407	14618	37859	54278	64200	183046	52780	92360	622450	641500	80779	749940	795270	57077	0.009066	2.04258	39318	363911	-3.21032	0.014992
O94973	AP2A2	16720	58598	672	31934	56958	68787	25593	449590	1179400	1669700	3731900	90044	3963500	1819800	32467	3485800	1699600	43005	0.00902	2.04479	209806	1837313	-3.13047	0.014937
P61769	B2MG	45970	89659	28328	8403800	6856200	8313800	2271400	4841200	1572700	93151	142233	87386	22775	149102	96026	22849	73794	44662	0.008981	2.04668	3602562	81331	5.46907	0.014895
Q99733	NP1L4	2195100	50805	801250	3779100	3511100	3674700	5236100	720120	3553500	1238800	1102400	65059	977280	24313	6665	53347	2530400	35439	0.008951	2.04813	2613531	670411	1.96288	0.014866
Q9BRA2	TXD17	3614900	2696500	2234000	8752100	15860000	7150300	9930900	5734300	5207600	3981400	1957900	72663	2258500	1648500	23550	5163900	4034500	66114	0.00891	2.05012	6797844	2134114	1.67144	0.014818
Q9NRP0	OSTC	1139100	1290400	1287600	52412	55553	89332	1058900	439250	706970	82830	54140	9337	388290	386160	49158	26803	80053	79709	0.00883	2.05404	679946	128498	2.40367	0.014706
Q00839	HNRPU	213880000	252250000	214110000	358190000	352820000	351050000	298760000	218360000	227690000	189610000	166230000	26743000	249740000	159030000	40872000	266180000	281590000	56962000	0.008821	2.05448	276345556	159661889	0.791453	0.014706
Q96FW1	OTUB1	67547	81146	1117	729460	536620	49153	10049	843360	113813	2920900	2187300	73738	6319400	3662400	632300	5613000	9206600	64813	0.008766	2.0572	270252	3408939	-3.65695	0.014641
Q9NZN8	CNOT2	8942000	10729000	10962000	13673000	15229000	13526000	10089000	11561000	8283400	27456000	24445000	6852300	34521000	25711000	10924000	35196000	38616000	8905300	0.008744	2.05829	11443822	23625178	-1.04576	0.014626
Q9UHG3	PCYOX	12375	1185400	10341	59097	1262800	1481500	1699200	1215300	36295	26284	35541	50301	51305	179882	23427	48746	14112	34866	0.008657	2.06263	773590	51607	3.90593	0.014502
P51149	RAB7A	2489600	6197100	6727500	9077900	6808600	8259600	6285100	4004100	6680300	4095700	1303500	4875	7425600	4698300	1248400	5273900	3266000	97344	0.008622	2.06439	6281089	3045958	1.04412	0.014464
P05455	LA	3753600	3760200	4649500	18787000	18237000	15886000	11603000	19436000	8851300	4033700	6413500	26556	4860300	3944800	871580	7719300	9738000	31743	0.00854	2.06854	11662622	4182164	1.47957	0.014348
P19793	RXRA	865570	895200	956990	2100800	3051900	2591100	16560	2105300	865000	39695	673690	41918	976160	619960	80019	709620	647790	41767	0.008341	2.07878	1494269	425624	1.81179	0.014034
P54886	P5CS	78349	687900	602910	12518	785420	1116600	1040100	54217	176913	121007	172210	74192	53050	51366	41089	11327	57205	12938	0.008301	2.08087	506103	66043	2.93795	0.013986
P02549	SPTA1	74226	1024900	29673	1183400	62656	1508700	1381300	1329800	62769	43455	168159	15911	23895	183347	51274	82427	11853	80907	0.008287	2.0816	739714	73470	3.33174	0.013984
A6NKT7	RGPD3	23214000	24884000	24161000	31112000	33318000	32705000	32564000	26948000	23880000	19526000	17909000	7169600	30502000	21934000	9496100	26976000	24758000	8194100	0.008274	2.08228	28087333	18496089	0.602699	0.013982
Q7Z4V5	HDGR2	41313	23352	1154	45674	5025	664	4614	91959	186700	903570	70088	36872	843790	1053000	48470	1086300	45676	586410	0.008048	2.09431	44495	519353	-3.545	0.013619
P22670	RFX1	14586000	15984000	17482000	28460000	28078000	32634000	34664000	18131000	17351000	11516000	11488000	37583	19337000	15868000	451270	20185000	20993000	2093600	0.008027	2.09545	23041111	11329939	1.02407	0.013604
P61978	HNRPK	180680000	206310000	170560000	286610000	322470000	294280000	259130000	211390000	203530000	129760000	147490000	16321000	230510000	138200000	38653000	229700000	230700000	25197000	0.007828	2.10635	237217778	131836778	0.847459	0.013286
Q9Y6M1	IF2B2	30660	78629	4717	42693	76941	59191	95698	30865	462610	5387400	4723500	73131	8101500	1977000	91466	12253000	9433500	43549	0.007817	2.10696	98000	4676005	-5.57635	0.013286
Q92522	H1X	2306100	2515700	2430000	4365800	2907600	3528600	3728600	2466500	3521100	2202400	1749600	34743	2962300	2997600	72104	2595900	1928800	32929	0.007806	2.10757	3085556	1619597	0.929896	0.013286
Q01813	PFKAP	71615	601070	763630	2868700	1586000	1694600	1113200	30626	935	6761800	9345500	66142	13279000	7808000	64494	12696000	17076000	98459	0.007802	2.10779	970042	7466155	-2.94425	0.013286
Q9HC07	TM165	2190400	89653	23165	2564000	2458500	2468400	80549	1407100	46425	17641	64724	11276	87875	80803	60462	78014	8992	85883	0.007734	2.1116	1258688	55074	4.51441	0.013204
P41091	IF2G	7406700	15593000	10870000	26361000	23005000	30546000	23371000	11929000	12876000	10834000	12086000	907670	8931600	8514100	1337100	9611700	18078000	1354600	0.007727	2.11199	17995300	7961641	1.17648	0.013204
O60493	SNX3	13838	704420	487530	1686500	8294	655710	1395300	995880	134875	95355	112375	14155	91611	108376	62541	66185	5786	56748	0.007709	2.113	675816	68126	3.31035	0.013201
P38159	RBMX	51621000	72102000	53589000	91822000	88905000	87366000	85667000	58986000	44985000	44107000	26852000	2599300	66923000	51368000	7481600	60121000	69263000	13695000	0.007557	2.12165	70560333	38045544	0.89113	0.012959
Q15785	TOM34	744020	1271800	1217500	3867600	2671200	42464	1009200	56609	2086900	7107	855430	69702	13887	142198	51258	35332	79343	6028	0.007522	2.12367	1440810	140032	3.36305	0.012918
P62942	FKB1A	2832200	3503100	2895300	4272800	4184200	4068000	3980800	2546900	2362900	7792600	7375700	2860600	10086000	7648700	3136600	7555800	11153000	2635000	0.00746	2.12726	3405133	6693778	-0.97511	0.012831
Q9UKK9	NUDT5	7098	90281	1364	2209600	2037700	863920	1080000	832530	1046900	109336	60172	29359	77013	192431	37135	22977	38824	89927	0.007458	2.12738	907710	73019	3.63589	0.012831
P11586	C1TC	6575900	6376600	5801300	13247000	14146000	13299000	5088700	2256600	7674200	27946000	29889000	3575900	39321000	27187000	7507900	42278000	47888000	5834300	0.007455	2.12755	8273922	25714122	-1.63592	0.012831
Q9Y5L0	TNPO3	1010100	1280500	4952300	7033000	5006800	9223200	3289500	1874700	3495400	60053	3369600	74258	85593	2692600	50774	60957	2442800	30883	0.007387	2.13153	4129500	985280	2.06736	0.012762
Q07065	CKAP4	7666500	11034000	8907400	24140000	25812000	22311000	21121000	15843000	18208000	61268000	59528000	9012800	85651000	50729000	14091000	86488000	86888000	10717000	0.007355	2.13342	17226989	51596978	-1.58262	0.012725
O43169	CYB5B	75505	45924	1306600	1683300	1897500	82455	1887000	1116900	17689	22730	32391	99300	40530	27878	54079	19177	9168	56154	0.007285	2.13757	901430	40156	4.48853	0.012624
P18754	RCC1	2205600	3669400	2946800	1389500	2292800	3493300	5036500	3702900	2264400	2890200	1983500	8791	2016900	893900	88177	44486	3237000	4636	0.007072	2.15046	3000133	1240843	1.27371	0.012272
P07339	CATD	33206	1877200	29539	2729500	6217900	4231800	2156600	995600	947680	157404	42822	37039	13129	8043	24339	11999	19431	76619	0.007068	2.1507	2135447	43425	5.61987	0.012272
P61221	ABCE1	92894	96141	8795	1905100	2840100	16594	2121400	84282	138219	6585200	7752700	64384	14311000	12661000	370790	16764000	24942000	2238400	0.006998	2.15503	811503	9521053	-3.55245	0.01218
Q92466	DDB2	1030100	17435	1097300	1141400	1698900	1020200	73945	71611	175202	36560	52270	79964	72844	51684	67567	50132	37470	95472	0.006885	2.1621	702899	60440	3.53974	0.012002
Q9NX58	LYAR	56642	1865200	553780	1731500	1398000	2282700	953850	697370	1557700	890580	1352600	58375	62901	51006	19406	84935	507530	27834	0.006778	2.1689	1232971	339463	1.86081	0.011833
Q8TEQ6	GEMI5	774200	1034500	2446900	452020	55984	2239200	3328800	1130	2915800	189185	608780	31922	55853	164933	12923	70930	46048	19024	0.006577	2.18197	1472059	133289	3.46521	0.011499
P23193	TCEA1	1750700	1784700	1548900	3578200	2112900	3280200	2651700	926140	2111900	11511000	8366500	53193	10122000	6745700	3500400	14155000	16187000	1729800	0.00651	2.18642	2193927	8041177	-1.87389	0.011399
P51003	PAPOA	81116	2182500	2450600	3729600	3100600	5203200	2983900	943950	1841400	193933	748310	12385	980730	1853900	74894	55766	2133600	458160	0.006494	2.18749	2501874	723520	1.7899	0.011389
P21964	COMT	54685	36272	4060	1499400	1562200	1682500	981870	1591600	79408	52845	4176	2652	34360	5304	5638	47452	56022	13796	0.00646	2.18977	832444	24694	5.07512	0.011345
Q86X55	CARM1	127250000	141790000	65895000	208140000	205860000	193530000	160830000	132590000	117440000	115730000	89634000	7961800	116140000	90452000	24284000	126110000	127660000	22121000	0.006448	2.19057	150369444	80010311	0.910254	0.011342
P06756	ITAV	1241500	1296900	27188	2172500	3689000	3547400	2243100	816870	892190	857950	174432	71750	9879	440920	10216	1565500	4301	32235	0.006431	2.19172	1769628	351909	2.33017	0.011329
Q15843	NEDD8	8706500	10787000	8488200	12168000	12472000	9475000	8330400	6318800	6335800	7108500	5380100	39291	7435500	4747100	21622	9896300	7381500	981270	0.006404	2.19355	9231300	4776798	0.95049	0.011299
Q96PK6	RBM14	112880000	142720000	128640000	204360000	171930000	173340000	181450000	159170000	132700000	105400000	118850000	19701000	133330000	106410000	24318000	139570000	156100000	28588000	0.006391	2.19443	156354444	92474111	0.757699	0.011294
Q9UHB6	LIMA1	78713	1738000	16382	1408000	867	15139	82313	42820	102914	9073900	5239100	62738	5139700	4061900	601590	14122000	10732000	904690	0.006385	2.19484	387239	5548624	-3.84083	0.011294
O43670	ZN207	352370000	453700000	420150000	690140000	602830000	630650000	411030000	424880000	396170000	374680000	309760000	86426000	406670000	315360000	113300000	469350000	406650000	110650000	0.006379	2.19525	486880000	288094000	0.757027	0.011294
P17544	ATF7	9926	1908800	25481	1339500	19646	3349400	716300	2406200	2699300	125015	24623	82507	17839	74202	58746	49729	35394	2234	0.006288	2.20149	1386061	52254	4.72931	0.011163
Q92615	LAR4B	3450	1095100	15660	1668900	90779	89764	36148	97987	678520	1987500	3505700	71824	3733800	2913500	33280	2339500	2814200	839800	0.006153	2.21091	419590	2026567	-2.27199	0.010939
Q05048	CSTF1	1502900	3875700	2029100	3059600	9846200	3599300	5102300	739970	6441800	2830900	78134	22544	2411500	121010	94911	836820	1019600	338340	0.006116	2.21353	4021874	861529	2.2229	0.010891
P61619	S61A1	613770	3988000	2228700	6170900	5122200	4225000	3527100	1674400	1501500	191363	2214600	47769	34649	1689800	359260	1669400	2471300	606410	0.006048	2.21839	3227952	1031617	1.64571	0.010786
P08243	ASNS	43364	92511	14488	3411800	1416200	3241100	1786000	1749900	1158000	106256	188131	81310	70602	37971	50953	44692	43682	81991	0.006032	2.21954	1434818	78399	4.19389	0.010775
Q14240	IF4A2	51051	47224	3226	80401	35867	50918	98951	74200	148437	64321	4253000	61121	5083700	3958700	696860	2473900	2965100	81452	0.005993	2.22236	65586	2182017	-5.05613	0.01072
Q9UIU6	SIX4	3576500	1555500	29956	2801800	3313600	2552100	4431000	2249300	3606200	18213000	19938000	1311200	14468000	15596000	1343900	26752000	31276000	1655700	0.005933	2.22673	2679551	14505978	-2.43658	0.01063
P09661	RU2A	557130	1986300	2976600	1839500	2219500	31261	2145800	47101	1061300	50536	23290	2826	37025	76966	44032	648770	1205600	55972	0.005913	2.22819	1429388	238335	2.58433	0.010611
Q86UP2	KTN1	56380	1549200	1473700	3030900	3066700	2666100	2151200	82	114546	9495200	9475300	614840	18030000	8927100	2585300	25804000	23619000	3633200	0.005801	2.2365	1567645	11353771	-2.8565	0.010426
P42892	ECE1	1515000	1774700	1011900	13950	962410	2941400	2754300	49869	112150	67755	81282	87166	55185	18389	81152	71269	25311	28842	0.005745	2.24071	1237298	57372	4.4307	0.010341
O43684	BUB3	14694000	22650000	18879000	37127000	34398000	23029000	29533000	18248000	21749000	16382000	19054000	1723900	19787000	17853000	2475300	15256000	19582000	5349200	0.005725	2.24222	24478556	13051378	0.907316	0.01032
Q03164	KMT2A	10486000	2278400	4280300	9642600	10176000	9467000	6698200	2705800	4073200	32382000	34528000	863670	24396000	26780000	2394500	34825000	31612000	9028100	0.005706	2.24367	6645278	21867697	-1.7184	0.010303
O94826	TOM70	51412	1967400	27348	849240	1939300	1394500	702250	397980	444810	177809	88650	19398	42240	152807	36453	24280	78266	5553	0.005697	2.24435	863804	69495	3.63572	0.010303
Q92879	CELF1	29513000	55971000	51841000	61757000	60261000	58850000	86597000	61001000	54589000	40647000	27374000	2820900	55152000	33222000	12092000	56935000	45356000	7603800	0.005644	2.24841	57820000	31244744	0.887955	0.010223
Q9HBD1	RC3H2	94439	408430	1613200	1360700	1276700	586940	2424600	2974000	2375500	197148	30051	59433	343610	199829	27985	776830	1194100	9391	0.00564	2.24872	1457168	315375	2.20803	0.010223
Q71UI9	H2AV	5262100	5396700	5541500	9857600	10346000	8239400	10279000	5740000	6199600	4193000	4538100	41855	5333200	4138400	1833900	6435400	7393300	1623000	0.005639	2.2488	7429100	3947795	0.91214	0.010223
Q13885	TBB2A	25184	2216500	6210	17870	85965	36375	6308500	5387700	4867900	8659300	7139200	19481	21102000	13185000	10272000	10174000	16445000	1357400	0.005509	2.25893	2105800	9817042	-2.22092	0.010025
P09972	ALDOC	567880	2186000	1548400	71904	90885	2583000	2373700	2067100	1999600	33478	188098	93869	1824300	42161	65338	16954	75211	61223	0.005492	2.26027	1498719	266737	2.49024	0.01001
P15529	MCP	1796200	60964	463490	3916900	1772100	3030700	3097000	487410	39004	182257	140924	49460	19704	43194	4488	32599	24015	98006	0.005468	2.26217	1629308	66072	4.62408	0.009981
O96005	CLPT1	2280200	1168800	1280500	1326800	1249400	6986	3788900	1682700	937310	673110	658980	53664	992270	526440	44053	54694	57697	13362	0.005467	2.26225	1524622	341586	2.15813	0.009981
Q9BTA9	WAC	3143800	2750300	4678700	9631900	7412600	10806000	11037000	5874800	5843300	89302	1304600	76691	5128300	6155500	95271	4716800	4419400	1102	0.00545	2.2636	6797600	2442996	1.47637	0.00998
O75396	SC22B	1685700	658950	2442800	3398200	3316000	3515800	2856200	1530200	2174900	195843	2004300	53840	950390	1573500	49163	98627	2818300	90147	0.005376	2.26954	2397639	870457	1.46177	0.00986
Q16555	DPYL2	2165200	4467400	4881400	8047100	3307800	7521600	13726000	10913000	4644500	1552700	1728600	70490	5340100	2643100	4182500	1002300	2708300	59084	0.005312	2.27474	6630444	2143019	1.62946	0.009759
P42771	CDN2A	71825	48485	16206	45727	681190	48551	805610	334610	147338	1743100	4564600	95319	5698700	3405500	52550	3653000	4282300	26478	0.005308	2.27507	244394	2613505	-3.41871	0.009759
P33992	MCM5	7323900	4994800	6951400	7651900	9392800	9263600	9287500	7271400	6660800	7194000	4114800	9425	8392500	3336400	1334800	3874000	7210300	1278800	0.005277	2.27761	7644233	4082781	0.90482	0.009724
P22681	CBL	37920	7464	1082300	1442200	1351100	1628300	1120100	1063300	96377	3937200	9241800	62939	6272200	10860000	1757600	9461000	11668000	6078	0.005145	2.28861	869896	5918535	-2.76633	0.009497
P30484	1B46	3342400	745700	7819	1671700	1705800	3871500	1511200	799920	73202	102042	43858	65357	39729	127139	68250	67016	98203	45208	0.005059	2.29594	1525471	72978	4.38565	0.009354
P63162	RSMN	12106000	18748000	12754000	18684000	23445000	19004000	13937000	14848000	6560800	10090000	3727300	16033	12558000	12675000	1313600	12226000	12747000	1959000	0.005034	2.29809	15565200	7479104	1.05739	0.009322
Q01196	RUNX1	44536	1130500	1262900	2570100	5715200	6985800	2947000	1711900	1535700	13457000	11272000	1394000	14479000	13487000	3054200	13773000	22857000	2509600	0.005018	2.29947	2655960	10698089	-2.01005	0.009307
Q14697	GANAB	51893	2551400	5789400	6847900	2401200	4253000	4856200	3410700	2333400	185233	1420500	78467	2712800	1792700	354480	2525400	590670	253670	0.004952	2.30522	3610566	1101547	1.71269	0.0092
Q14643	ITPR1	74291	64719	17641	4601600	4868100	4605500	1612800	2686300	2865600	27933	184712	68865	14969	196827	51917	20150	728150	53385	0.004939	2.30636	2377395	149656	3.98966	0.009191
Q92804	RBP56	16214000	21227000	15867000	43552000	35114000	29937000	28441000	22057000	19316000	20432000	18783000	17604	3915900	14823000	78928	10276000	27437000	2292400	0.004913	2.30865	25747222	10895092	1.24074	0.009156
Q9UNE7	CHIP	5034700	2601900	9113100	5576200	6554300	4904200	6948900	6977000	5002300	3834500	1823300	1087500	7402400	1563400	2917	4050000	3630600	29834	0.00488	2.31158	5856956	2602717	1.17013	0.00911
Q9H910	JUPI2	60393	859160	28766	42758	49476	69973	55973	76196	1209700	1170700	1226300	15930	2018400	2253200	513820	1723900	1911700	456150	0.004876	2.31194	272488	1254456	-2.2028	0.00911
Q9Y4L1	HYOU1	1488000	4869200	2527100	2969800	1603100	2191400	4580700	3034000	1376300	1358100	1518200	44833	1908700	1498200	9420	1140000	2146800	35410	0.004862	2.31319	2737733	1073296	1.35093	0.009105
Q5SRE5	NU188	63055000	79712000	69525000	96094000	70159000	98167000	75498000	58062000	54675000	73734000	52293000	9155000	58396000	40894000	11322000	57064000	62897000	10484000	0.004861	2.31327	73883000	41804333	0.82159	0.009105
P53999	TCP4	74976	1281700	1149	2412800	2361300	53720	1269200	2515000	1666200	120456	12683	66951	25121	10523	32007	77822	769380	16327	0.004851	2.31417	1292894	125697	3.36258	0.009105
Q13561	DCTN2	536830	74053	16312	77716	9190	10751	90608	18947	142788	1195000	1559400	291500	1417200	1199700	9069	74095	1718300	358620	0.004843	2.31489	108577	869209	-3.00098	0.009105
Q15596	NCOA2	39366	966610	4994	22270	90991	51620	63934	80977	183534	2663600	5324000	93025	2325300	1131100	1068500	5081800	5292700	89720	0.004843	2.31489	167144	2563305	-3.93884	0.009105
P30041	PRDX6	4786300	5821100	6819800	7934000	7030900	8458300	8041300	7562000	7335600	4191200	6145600	4955	7495100	4070900	1406500	3395500	7026400	63521	0.004821	2.31686	7087700	3755520	0.916305	0.009102
Q9BY77	PDIP3	686600	812330	1790800	1470900	5650	719750	749610	917320	119547	758590	157891	24439	36596	87172	68049	50663	518	71999	0.004807	2.31813	808056	139546	2.53371	0.009091
Q6PJT7	ZC3HE	16388000	16156000	21323000	32385000	32954000	18253000	21903000	5935500	19443000	12483000	9881500	17210	17170000	12211000	4104500	8451300	15965000	6251800	0.004792	2.31948	20526722	9615034	1.09414	0.009077
P55010	IF5	88012	1072900	26017	885250	34712	24256	1465100	33862	148611	5558200	4962600	4753	4797400	4160400	77429	3764100	6746400	36689	0.004732	2.32496	419858	3345330	-2.99418	0.008978
P33993	MCM7	6618700	17196000	22081000	25429000	28484000	27098000	28071000	16559000	12711000	6453600	10369000	25285	18890000	5502500	776910	19178000	15057000	1891300	0.00467	2.33068	20471967	8682622	1.23745	0.008874
Q9H6S3	ES8L2	18227	85574	17833	13821	56901	6634	5192	35304	90983	166275	556640	56620	825280	754440	59226	1130100	1079000	92152	0.004575	2.33961	36719	524415	-3.83611	0.008708
Q04917	1433F	1340800	1767100	27593	1990800	15649	1673000	2811700	1061500	911580	10994000	12309000	64025	6922900	7575700	1288400	13793000	13123000	895330	0.004567	2.34037	1288858	7440595	-2.52932	0.008706
P35637	FUS	138230000	169040000	62661000	113920000	126010000	133630000	103100000	77420000	74447000	117110000	116580000	30673	35590000	40806000	5853500	37282000	74180000	6264100	0.004512	2.34563	110939778	48188475	1.20302	0.008618
P17987	TCPA	8809500	22820000	9325400	27808000	25731000	20957000	28576000	20585000	21851000	10840000	13088000	1655900	21463000	10946000	3285800	14795000	11719000	1853800	0.004498	2.34698	20718100	9960722	1.05657	0.008604
P99999	CYC	3587700	4695200	5313200	780540	1147500	805430	3859700	1251400	1050700	1589800	1313200	23620	91238	85559	10767	17254	62556	46637	0.004488	2.34795	2499041	360070	2.79503	0.0086
Q12931	TRAP1	721410	22469	716470	1213500	810100	1076800	1494600	30617	1117	54627	165976	42478	12256	87244	91170	33140	78750	24720	0.004467	2.34998	676343	65596	3.36608	0.008574
O00629	IMA3	710620	1184800	782770	3527400	3357800	2310000	2471800	1165600	2153400	175278	152285	48830	81300	1355500	70661	1059100	1944600	92239	0.004448	2.35184	1962688	553310	1.82667	0.00855
Q96CB8	INT12	2249300	3254600	1411600	8903100	4817600	4396300	4725400	4019900	3765300	70064	1553500	79262	2007200	2722900	39919	2663200	3421700	210	0.004426	2.35399	4171456	1395328	1.57995	0.008523
P30876	RPB2	82666	1129100	1107900	1429500	38725	2580700	1033200	49695	1857200	177619	35768	38285	80501	80181	453	81379	70458	46326	0.004393	2.35724	1034298	67886	3.92939	0.008473
P28347	TEAD1	34317	83009	621820	98416	798320	54177	83154	17598	81073	1493800	2530100	38163	2283300	180920	608010	1590100	1562900	806850	0.004348	2.36171	207987	1232683	-2.56724	0.008401
Q9Y3F4	STRAP	15147	4278200	2517200	4895400	6445200	3190400	989150	70005	1181100	574420	46102	31986	30514	54081	93291	72497	56346	8170	0.004304	2.36613	2620200	107490	4.6074	0.008329
P62879	GBB2	44979	4574000	1264100	4587500	5034000	3264100	1815200	787480	1189400	163708	578400	76828	5064	122966	630120	70821	1476400	59617	0.004283	2.36825	2506751	353769	2.82494	0.008303
Q9Y333	LSM2	50569	99211	2589400	3772100	3223400	2721000	3336000	2358900	2464600	116168	76117	66390	1984200	190254	25203	88686	2117800	43933	0.004268	2.36978	2290576	523195	2.13029	0.008287
P52943	CRIP2	6439900	8759200	8986600	22534000	16661000	13063000	14293000	10644000	10904000	6778900	6002800	731820	7759400	4564600	89452	8503900	12651000	85029	0.004217	2.375	12476078	5240767	1.25131	0.008203
P26640	SYVC	10335000	11843000	11998000	17293000	25331000	19461000	19056000	19049000	11495000	10941000	7933100	760840	13257000	9720500	2212000	15995000	9456900	1953500	0.004168	2.38007	16206778	8025538	1.01393	0.00812
Q9BVL2	NUP58	380120000	483510000	414600000	601340000	594010000	548520000	538590000	426940000	413100000	337830000	317720000	29058000	426900000	341060000	78707000	437820000	456640000	79717000	0.004166	2.38028	488970000	278383556	0.812672	0.00812
O15118	NPC1	420870	1478100	2367500	2449500	1499000	1645000	97507	95169	185174	34910	138702	90860	24539	196026	46666	8018	31022	48749	0.004127	2.38437	1137536	68832	4.04669	0.008067
Q9UH99	SUN2	1524900	1175300	17139	11557000	13725000	8716800	6099600	4095500	2564700	26159	118064	34951	39902	123361	7937	15487	63694	6409	0.004047	2.39287	5497327	48440	6.82639	0.007925
Q96AC1	FERM2	27071	17098	20690	2371700	37142	2434400	36428	12588	53852	2967700	2790800	63883	3559600	2591300	928590	3106800	4393100	1750300	0.003966	2.40165	556774	2461341	-2.14428	0.00778
P49792	RBP2	113650000	111740000	116120000	233660000	222120000	215520000	202670000	144340000	144500000	94694000	95088000	9647900	141150000	78101000	20774000	130520000	155870000	29200000	0.003922	2.40649	167146667	83893878	0.994477	0.007706
Q96RQ3	MCCA	5454000	903620	3523700	64664	6351400	7662900	6245100	5099400	4934900	645320	1302400	45485	2477900	1592100	32023	3363700	2301900	8885	0.003912	2.4076	4471076	1307746	1.77354	0.0077
Q13227	GPS2	67963	1613500	24391	2719500	3823800	2172900	1994100	21242	1500700	108004	29026	84621	91841	141453	16063	61068	21395	10842	0.003908	2.40805	1548677	62701	4.6264	0.0077
Q7Z5J4	RAI1	11161000	9083100	7832100	25440000	28218000	22932000	25393000	11622000	12197000	6222900	7915400	475280	10366000	8943200	3536000	8111900	13393000	2376400	0.003889	2.41016	17097578	6815564	1.32689	0.00768
Q9NZM1	MYOF	89581	33558	24143	15178	17371	21490	79549	7420	87146	694200	1579700	28232	1086300	612940	66706	1631300	897260	75051	0.00377	2.42366	41715	741299	-4.15142	0.007457
Q13151	ROA0	2264900	13386000	12869000	30266000	33699000	21044000	16981000	11086000	13943000	11347000	11314000	8025	10314000	4598800	64063	2411500	4659800	10063	0.003764	2.42435	17282100	4969695	1.79805	0.007457
O60701	UGDH	2256400	4130800	3441800	3712300	5632300	1904600	2537100	2940100	3470700	3199100	2227300	98326	2543700	967310	75199	79289	2894300	49628	0.00372	2.42946	3336233	1348239	1.30714	0.007385
P06737	PYGL	86328	35954	27850	66480	28576	34093	852170	7689	1656500	8651800	7678400	27763	10110000	7091800	68685	7165300	15826000	561680	0.003679	2.43427	310627	6353492	-4.35429	0.007315
Q8NFH4	NUP37	15330	94257	21944	1526700	747390	1210900	1631800	714610	1036200	104274	76313	57243	22568	135481	327	34078	87687	44038	0.003651	2.43759	777681	62445	3.63852	0.007271
Q15654	TRIP6	1133900	836940	2882500	48235	5803700	8645300	3556900	4348000	4337100	474900	51199	43572	775700	187520	42979	1656	1686700	55377	0.003495	2.45655	3510286	368845	3.2505	0.006973
P61758	PFD3	1659400	1851200	1866000	2438400	2001200	83050	2377300	1204200	1561600	1412100	864340	23974	1379700	172023	57077	96571	1263900	80141	0.003492	2.45693	1671372	594425	1.49147	0.006973
Q9UKY7	CDV3	64513	91797	5047	1834200	81435	21090	5818	59790	18005	4883900	4021500	75634	6479700	4885000	12465	3253900	5076800	36728	0.003479	2.45855	242411	3191736	-3.71881	0.006965
P14314	GLU2B	488020	3679500	660140	4677500	7022900	3865300	2368100	924890	5677800	880750	32694	75100	45381	1634700	98214	63532	1575500	58974	0.003475	2.45905	3262683	496094	2.71737	0.006965
Q6P3W7	SCYL2	14460000	16180000	6332200	30979000	13523000	28276000	18910000	10361000	13412000	74218000	74690000	6447600	93207000	69858000	13534000	75204000	97543000	19532000	0.003397	2.4689	16937022	58248178	-1.78203	0.006824
O75369	FLNB	6845900	13636000	11288000	19996000	19510000	18284000	15815000	15548000	9038600	63669000	65470000	3392400	91995000	68812000	17868000	93354000	113290000	15989000	0.003293	2.48241	14440167	59315489	-2.03832	0.006627
O43251	RFOX2	2316200	3005800	2699300	3434600	3670000	4227000	3554100	3472000	2871600	2322300	1898900	345510	2428100	1739500	453510	3982600	1857300	81941	0.003251	2.48798	3250067	1678851	0.952995	0.006555
P61803	DAD1	56395	2186200	1741800	2290900	905910	1315200	1550700	64995	11783	86074	9374	40779	66368	190923	70820	3475	14690	99104	0.003058	2.51456	1124876	64623	4.12157	0.006176
Q9BQ52	RNZ2	856560	2059000	2515400	3517900	5123400	2768500	1333800	1132400	79525	92455	578610	93462	75031	146095	99224	9926	1444600	47448	0.003046	2.51627	2154054	287428	2.90578	0.006163
Q13112	CAF1B	630110	634010	554090	692590	1914500	90635	755000	560120	1234300	481340	497310	10861	57899	51866	40641	77418	67743	5161	0.003019	2.52014	785039	143360	2.45312	0.006119
O43709	BUD23	1546000	1739300	1378500	2054600	751	29467	2677500	1349400	140444	141378	177977	87974	92048	189507	66452	1773	40693	73649	0.00299	2.52433	1212885	96828	3.64687	0.00607
Q9UBG0	MRC2	3099100	2836800	1384200	76119	1144400	55953	1636400	1081300	742680	175862	148421	69285	49024	180921	24884	21626	70739	62806	0.002934	2.53254	1339661	89285	3.90731	0.005966
O94855	SC24D	4788700	7767100	6199000	7248000	4934800	6153800	7462600	6505100	5039400	55573000	48642000	38021	53868000	55918000	5780300	69923000	76957000	3703200	0.002872	2.54182	6233167	41155836	-2.72306	0.005851
Q9UNN8	EPCR	42884	4943500	4960400	2744900	3646800	61565	6187800	3709700	2174800	1029200	811560	82551	800180	693420	68759	942390	1006600	12203	0.002844	2.54607	3163594	605207	2.38606	0.005803
Q96MY1	NOL4L	1723200	942730	11935	1608400	1189200	2372600	38711	1178100	844650	4547000	7400400	82689	9059000	4887800	3298900	4000700	6118900	1323900	0.002816	2.55037	1101058	4524365	-2.03882	0.005757
Q14444	CAPR1	42681000	47623000	49650000	94878000	81368000	93600000	87671000	59066000	66315000	36536000	30951000	77252	51668000	54153000	16306000	33254000	68654000	9359300	0.002807	2.55176	69205778	33439839	1.04932	0.00575
P54920	SNAA	44840	59972	1949400	2004600	1879300	404360	2003100	1591500	1959200	26871	1182900	67187	38575	175893	77644	91265	47374	96355	0.002802	2.55253	1321808	200452	2.72118	0.005749
P52594	AGFG1	51650000	53841000	71332000	133850000	108030000	109310000	115280000	73306000	68863000	43498000	36959000	2684800	67480000	44846000	22535000	67710000	72695000	22951000	0.002756	2.55972	87273556	42373200	1.04239	0.005663
Q15418	KS6A1	595220	926000	1053700	1370300	49362	1718000	55690	1267400	181172	89270	122399	96657	78679	189017	18	11822	29152	63607	0.002745	2.56146	801872	75625	3.40644	0.005652
O43707	ACTN4	5934900	11703000	6496500	13058000	12029000	10947000	10458000	9355600	6780900	65616000	46525000	2345000	58958000	62239000	9995000	73164000	85246000	10380000	0.002729	2.564	9640322	46052000	-2.25611	0.005629
O15446	RPA34	942070	1331900	9886	1280400	1312500	765470	19704	1068800	5251	88382	181593	54227	48362	5501	11623	71754	10559	36751	0.002666	2.57414	748442	56528	3.72685	0.005508
Q9NUU7	DD19A	4454800	6382200	6017200	10163000	6921900	7835500	9801700	3402600	5998000	5129200	5178300	694410	4324000	4448800	76385	4901200	2625400	25065	0.00266	2.57512	6775211	3044751	1.15394	0.005506
Q71UM5	RS27L	63365	82888	2451700	4146400	4327600	4812900	4311400	2132600	8187	104985	135934	60015	49922	161873	28387	31296	94627	70597	0.002641	2.57823	2481893	81960	4.92038	0.005477
P27540	ARNT	5980600	5577900	8455700	13361000	12730000	12558000	10602000	9569700	10861000	3516400	10394000	4648900	4694200	9336600	2058100	4668700	4958900	1850100	0.00264	2.5784	9966211	5125100	0.959465	0.005477
O43681	ASNA	40466	867310	1004400	2654300	49663	1175100	986320	825120	1036900	6741	27433	50065	88620	191258	12526	14861	37070	77342	0.00264	2.5784	959953	56213	4.09399	0.005477
Q15424	SAFB1	3579600	1451600	3428700	9076900	3970000	7080500	3588300	4136600	5851700	1341100	943620	64679	1540200	3099800	424310	3158000	3329100	90833	0.002639	2.57856	4684878	1554627	1.59144	0.005477
O15014	ZN609	4334900	2438600	1394000	5717000	11652000	8351100	7825700	3082300	4187900	77090	937240	44124	5119000	684380	78927	56591	2386200	54770	0.002633	2.57955	5442611	1048702	2.37569	0.005477
P62861	RS30	13051000	23365000	21040000	27881000	28219000	27303000	26839000	18271000	20930000	10898000	15462000	9972	19274000	15783000	4345800	19233000	19775000	3121600	0.002624	2.58104	22988778	11989152	0.9392	0.005477
Q9NYF8	BCLF1	2305200	7637600	5538200	7861700	9626400	9056200	5726700	3823200	7728200	2707000	3132100	73092	5820500	2219900	46638	5847000	3678100	28180	0.002564	2.59108	6589267	2616946	1.33223	0.005374
P26367	PAX6	9237	18453	17976	35278	3518	73882	6764	46371	20503	2498400	2608700	88302	3152600	2424300	76513	5477500	5583200	528770	0.002557	2.59227	25776	2493143	-6.59579	0.005369
Q13595	TRA2A	4550100	5645900	3828600	8192700	8546600	7796700	7463900	7106600	6245800	2464700	4253800	51745	6385400	4436800	95140	2935500	6240800	69805	0.00254	2.59517	6597433	2992632	1.14049	0.005343
P25788	PSA3	77322	1696500	1830900	1993600	5348700	7371700	7308600	2230700	2534100	34058	64228	36845	19274	99728	80979	912920	657630	61525	0.002531	2.59671	3376902	218576	3.94949	0.005335
Q12906	ILF3	55298000	80225000	69922000	90170000	115600000	90446000	94883000	67311000	66343000	55300000	60293000	10972000	43626000	50962000	14777000	76069000	70192000	14490000	0.002511	2.60015	81133111	44075667	0.880308	0.005301
O95817	BAG3	25127	2233100	2875900	1117000	2610800	60146	1295200	958800	757580	191985	28571	87448	22896	113233	96711	56149	49994	78690	0.002483	2.60502	1325961	80631	4.03956	0.005253
P15822	ZEP1	39876	89182	1629	2275900	2864000	1897200	1537600	2619300	1287800	80942	17409	26346	59679	175082	565	27312	36047	33332	0.002478	2.6059	1401387	50746	4.78742	0.005251
Q13838	DX39B	43153000	65770000	51898000	95772000	84414000	71991000	80333000	56111000	49244000	39212000	43647000	10656	51311000	41849000	17090000	48674000	57017000	10741000	0.002459	2.60924	66520667	34394628	0.951619	0.005221
P19623	SPEE	49026	27963	861830	2595900	3285400	3260700	3112900	2892000	2433400	164063	8024	10426	671010	827760	33129	524230	977070	96660	0.002459	2.60924	2057680	368041	2.48308	0.005221
Q9ULU4	PKCB1	13507000	15304000	10054000	25101000	20678000	23496000	23660000	17909000	12853000	7334700	12299000	461420	15239000	10640000	2254900	9657400	16458000	2612400	0.002454	2.61013	18062444	8550758	1.07887	0.005221
Q6VY07	PACS1	1809	26047	10616	874	761000	45213	625950	70590	12005000	12942000	14993000	70482	12571000	15181000	7229200	12358000	10759000	1421600	0.002441	2.61243	1505233	9725031	-2.69172	0.005211
P05387	RLA2	21608	1503200	1875200	5814	1423100	90420	1427300	852770	1090700	82341	12210	8978	55375	103060	62520	88863	42175	84012	0.002436	2.61332	921124	59948	3.94161	0.00521
O00159	MYO1C	98428	29816	13049	74614	18779	78638	85729	15097	52001	4554500	2551600	34020	5146800	3237300	832440	2879500	7047300	26626	0.002431	2.61422	51795	2923343	-5.81866	0.005209
O00231	PSD11	918800	1082700	2687900	6281400	4800800	4539100	4656200	4214000	999600	21769	1562900	80204	2211900	102095	60271	966730	1688500	78998	0.002411	2.6178	3353389	752596	2.15567	0.005177
Q9NPG3	UBN1	1037400	3678400	1255300	6135600	5025800	3996400	10185000	1832000	3010100	997560	161495	53849	61922	60335	84013	27816	2386500	60066	0.002351	2.62875	4017333	432617	3.21508	0.005057
Q16222	UAP1	86370	13175	17718	13605	90747	1430	22190	30073	161255	5008400	5451400	91355	9983600	9290100	800520	3757800	8676200	64972	0.002344	2.63004	48507	4791594	-6.62617	0.00505
O75718	CRTAP	1991800	41086	2206900	2682600	1168700	830110	3800000	53807	1341200	109914	182216	48592	7282	187107	84276	67467	9607	17067	0.002333	2.63209	1568467	79281	4.30624	0.005035
P84090	ERH	21707000	17099000	24416000	46559000	36888000	36739000	37417000	29203000	29433000	17893000	17682000	73023	24918000	19865000	7885800	26378000	18668000	1018300	0.002307	2.63695	31051222	14931236	1.05632	0.004989
Q9H4H8	FA83D	6181	45849	12351	742780	861020	1064500	1050900	676810	680250	1184	66398	87235	7880	36405	82386	50179	10016	57501	0.002305	2.63733	571182	44354	3.68681	0.004989
P98179	RBM3	87595	49751	5681	75656	458830	563360	80037	83167	83083	2009700	2733500	86695	2555200	2644100	47360	3912000	5617800	1277000	0.002258	2.64628	165240	2320373	-3.81172	0.004901
Q15434	RBMS2	48198	37125	12042	3598200	60534	74429	63105	1225500	2222800	12602000	8612600	958730	14131000	6816400	898080	17785000	12723000	2140800	0.002245	2.64878	815770	8518623	-3.38439	0.004882
P61254	RL26	11624000	13628000	12645000	25780000	20425000	24641000	13587000	27492000	23011000	10336000	7678700	931320	6228800	10832000	4672700	2476000	23949000	3602600	0.002237	2.65033	19203667	7856347	1.28945	0.004875
Q9UQ80	PA2G4	25482000	24241000	30020000	56830000	36972000	46983000	56764000	39674000	33064000	24974000	15681000	514620	23198000	24350000	9900600	29492000	33238000	2544700	0.002165	2.66454	38892222	18210324	1.09473	0.004727
P50990	TCPQ	46460000	63637000	50962000	90475000	73954000	80510000	71208000	52939000	42358000	45515000	45661000	568420	39251000	35167000	8087200	46111000	55808000	7507000	0.002131	2.67142	63611444	31519513	1.01304	0.00466
P16402	H13	28306	2185100	1798900	3624700	6478000	3787300	3015500	1866400	2566600	26692	85558	2075	38544	1078000	50535	1523000	1579200	75987	0.002124	2.67285	2816756	495510	2.50705	0.004655
O60341	KDM1A	732780	1825400	1445900	940010	2280000	1886900	2215200	2222600	561330	487990	1103200	63184	61314	22886	29510	1886200	33989	70223	0.002103	2.67716	1567791	417611	1.9085	0.004617
P68366	TBA4A	1383100	2010100	1725400	2133200	26517	1812900	2627700	62431	196320	95442	524380	58737	49203	65537	32317	92604	62729	22028	0.002093	2.67923	1330852	111442	3.57799	0.004603
P10586	PTPRF	3581200	1203400	2067700	4507900	7087300	4895800	5181600	5018200	2953700	2648700	2216000	2085	65557	1941100	87320	43589	3871700	14549	0.002082	2.68152	4055200	1210067	1.74469	0.004589
Q9NQG5	RPR1B	12402000	13152000	6828000	16124000	14420000	10238000	14987000	6737900	9780000	8901200	7415200	12387	8317800	5373300	37302	8063700	8281600	63975	0.001961	2.70752	11629878	5162940	1.17157	0.004331
O75347	TBCA	6877700	4496400	8768400	11514000	13515000	12925000	9109500	7752100	5193700	2611500	5590900	72968	4977000	2424700	43305	7061400	7895700	70293	0.001959	2.70797	8905756	3416418	1.38225	0.004331
Q99575	POP1	14392	2601600	1436700	3169500	1142400	1089100	1459100	3854300	137883	25515	46159	72600	28231	109426	13217	64717	123	30353	0.001953	2.7093	1656108	43371	5.25492	0.004329
P35527	K1C9	171580000	212550000	159190000	327300000	289980000	271570000	307800000	232980000	195360000	132320000	126350000	17322000	187830000	165050000	45654000	174010000	221800000	39549000	0.001893	2.72285	240923333	123320556	0.966161	0.004203
P30508	1C12	72654	3361100	4433900	7090	3930600	1856300	6845100	2415300	1739900	102925	9710	8338	37908	16621	28070	2912	43200	89917	0.001863	2.72979	2740216	37733	6.18232	0.004145
Q6UN15	FIP1	31345000	26735000	26805000	42523000	40219000	33265000	33996000	23624000	25840000	20665000	22680000	1509800	24792000	19318000	6324300	27927000	23514000	4084100	0.001824	2.73898	31594667	16757133	0.914906	0.004066
Q9Y490	TLN1	6765400	4358900	6870300	9045100	5679300	7030000	6078100	2735300	4120300	49569000	42318000	47978	58189000	41302000	6072500	54045000	63400000	9812400	0.001814	2.74136	5853633	36083986	-2.62395	0.004052
P60903	S10AA	30935000	35908000	33690000	37252000	41423000	37045000	38516000	33313000	26701000	31939000	20555000	4426400	10464000	23945000	8651900	34254000	31789000	7362800	0.001789	2.74739	34975889	19265233	0.860361	0.004005
Q14687	GSE1	1340000	1365000	1417000	3024900	93196	38540	1610800	1185100	1270300	436910	526070	3774	38479	74791	19162	43188	90751	14217	0.001755	2.75572	1260537	138594	3.1851	0.003935
P52948	NUP98	1082300000	1550500000	1197300000	2073000000	2266600000	2071200000	1782300000	1515900000	1382500000	1078900000	985340000	158900000	1127200000	1003100000	315430000	1301900000	1493100000	312700000	0.001731	2.7617	1657955556	864063333	0.940196	0.003889
O60488	ACSL4	87782	709520	1950900	1595000	1817000	971970	3262500	8123	1705000	163947	150436	31102	84771	37211	14660	10075	58924	15134	0.001729	2.76221	1345311	62918	4.41832	0.003889
P04075	ALDOA	129510000	178240000	145260000	255250000	244840000	220090000	218570000	173100000	169440000	107620000	123160000	14420000	152030000	108780000	36497000	165930000	165770000	41919000	0.001726	2.76296	192700000	101791778	0.920736	0.003889
Q02790	FKBP4	15490000	19624000	17803000	21323000	21458000	9717100	15683000	17632000	13993000	12901000	12978000	2091200	12401000	9310700	2563400	12915000	13696000	4043700	0.001699	2.76981	16969233	9211111	0.881474	0.00384
P56192	SYMC	2290800	4284200	1919900	8346300	4554400	5234500	2562900	2426600	3892000	174414	1714500	4773	2480100	1820400	35866	1591600	2110500	25930	0.001699	2.76981	3945733	1106454	1.83435	0.00384
P15559	NQO1	41062	473400	1020900	32151	939240	903060	988770	38225	525190	8794400	7254500	799310	15092000	6144500	1556900	10934000	17369000	2894300	0.001692	2.7716	551333	7870990	-3.83555	0.003838
Q14160	SCRIB	1792900	1724700	4914200	4768600	7226900	5818700	4437700	3811600	6579100	22261000	24640000	1079800	24465000	20812000	7948200	25591000	30987000	4966900	0.001666	2.77833	4563822	18083433	-1.98635	0.003786
Q15942	ZYX	29286000	34858000	32512000	56938000	39207000	53712000	44362000	36066000	32106000	118820000	142020000	41745000	175950000	129970000	55417000	205400000	226760000	47499000	0.001639	2.78542	39894111	127064556	-1.67131	0.003732
Q01469	FABP5	4366500	3741200	4103400	5662400	9073600	5766900	2411400	3708500	4013900	48856000	49852000	4837100	62290000	43414000	6274400	65826000	77708000	4970000	0.001624	2.78941	4760867	40447500	-3.08675	0.003706
Q9Y3T9	NOC2L	1166100	873450	952050	1146600	1207700	7192	1393400	872500	50357	117805	82055	63317	771970	151651	50256	91459	34748	75056	0.001609	2.79344	852150	159813	2.41472	0.003679
P14384	CBPM	2136900	3202500	682900	5995200	1868000	2533000	1329200	1939500	197644	32180	131858	62233	49490	84894	77782	97915	80440	83442	0.001606	2.79425	2209427	77804	4.82768	0.003679
P42766	RL35	11093000	12480000	18290000	27282000	21548000	25728000	5027900	9362500	13373000	7168900	7811300	83297	7485900	7355500	798670	6962500	9211300	2223200	0.001605	2.79452	16020489	5455619	1.5541	0.003679
Q04637	IF4G1	45782000	72656000	58788000	114540000	109740000	89358000	143350000	53190000	98947000	39544000	33891000	4731200	49557000	40632000	4115300	68656000	68180000	10012000	0.001576	2.80244	87372333	35479833	1.30018	0.003624
P60953	CDC42	1807000	3506100	1877900	4903400	4412600	2670700	4855600	2688200	3269100	1309000	1285700	4612	2444300	1779900	1217400	2436100	2228600	751070	0.001496	2.82507	3332289	1495187	1.15619	0.003448
O15504	NUPL2	17165000	15671000	18694000	26471000	24491000	22696000	25372000	14431000	14808000	11529000	10954000	1559700	14687000	17706000	3041700	9164900	17527000	2057300	0.001486	2.82798	19977667	9802956	1.0271	0.003432
P63165	SUMO1	17919	3628500	15863	85436	3640500	73030	2961000	3629800	3812400	17676000	17730000	24164	30117000	15733000	6725900	25833000	29363000	3450900	0.001481	2.82944	1984939	16294774	-3.03724	0.003426
Q7Z6J0	SH3R1	724020	872870	24706	804070	865240	38524	589580	50914	74926	10104000	11448000	58130	10706000	10086000	94867	8998500	16544000	2063900	0.001458	2.83624	449428	7789266	-4.11533	0.00338
Q8NAV1	PR38A	1684	1997800	1389000	75942	2136100	1974100	3052600	1075400	2184000	1055800	78153	75017	2863	137287	26627	75449	87336	59769	0.001433	2.84375	1542958	177589	3.11908	0.003329
Q96J92	WNK4	68890	93377	15848	32866	28270	66588	95925	748	24244	1422900	5602100	1346	1375000	4007100	1949200	4791300	1403400	1543100	0.001429	2.84497	47417	2455050	-5.6942	0.003327
Q8WUM0	NU133	4753600	6510100	5050200	7827200	7445300	8237200	12526000	10010000	6058900	2432500	5747100	28579	7359600	5190600	94133	1083800	3619600	290430	0.001428	2.84527	7602056	2871816	1.40443	0.003327
Q5T8P6	RBM26	188870000	198940000	203770000	303570000	281190000	314290000	273320000	203890000	191670000	165740000	180700000	29411000	175830000	136950000	46075000	182550000	200960000	49937000	0.00142	2.84771	239945556	129794778	0.886475	0.003319
Q12874	SF3A3	14545000	18016000	17263000	27869000	29902000	26290000	23398000	13676000	12676000	12192000	10882000	837	13584000	12708000	2236100	13140000	14940000	2255600	0.00139	2.85699	20403889	9104282	1.16423	0.003255
Q5JTH9	RRP12	37505	3812600	2165400	4787100	1175000	3584000	699290	2420000	837460	148316	162152	16763	80851	78146	34424	45964	48649	85576	0.00138	2.86012	2168706	77871	4.7996	0.003239
O95218	ZRAB2	2758400	3223300	3556300	6149200	4064100	2893900	3944800	2647900	2285500	2368900	3302600	23066	1305900	2034300	763370	163	2238500	401150	0.001368	2.86391	3502600	1381994	1.34167	0.003216
P49023	PAXI	1048700	92054	26723	1856000	2090100	1003000	2098500	94167	37784	5976400	5235700	693660	4742000	3772500	4520000	10928000	10279000	2435800	0.001359	2.86678	927448	5398118	-2.54112	0.003201
Q6P1J9	CDC73	954150	795330	1410500	1517600	1481500	1272100	33364	961280	987690	45177	1098200	9236	9834	122605	17235	678520	71015	381360	0.001334	2.87484	1045946	270354	1.95189	0.00315
Q14192	FHL2	1229800	1178000	1403900	80228	2159800	2081300	6124	30176	1532500	24716000	24304000	50393	27132000	18297000	1289900	31571000	29628000	2730000	0.001323	2.87844	1077981	17746477	-4.04113	0.00313
Q7LBC6	KDM3B	27855000	23990000	14001000	46557000	48538000	32317000	40832000	12874000	15754000	6288700	13185000	86811	11238000	10543000	4565400	17689000	18483000	2377600	0.001301	2.88572	29190889	9384057	1.63723	0.003085
O75152	ZC11A	2017000	511460	1447900	914330	816900	1314900	625920	558580	439730	610990	38843	46617	725760	74662	67402	54961	34754	15363	0.001296	2.88739	960747	185484	2.37286	0.003078
Q96QK1	VPS35	5414200	6223400	6980700	8737800	4416900	4916600	5480900	3654900	2013700	1405900	1244500	81095	3908400	4642700	1269400	3591200	1614400	1110900	0.001282	2.89211	5315456	2096499	1.34221	0.003051
P61026	RAB10	1933600	1834000	8136600	7697800	6431600	5101400	6455500	4547800	4956500	2611500	860110	27455	2950300	2840600	1616400	2612800	3258100	447650	0.001266	2.89757	5232756	1913879	1.45107	0.003019
O00468	AGRIN	1977200	1405400	1448400	3961100	2789800	3620300	2691100	6838300	1700200	1022700	390860	55822	708180	63267	65428	1361900	1382000	82536	0.001249	2.90344	2936867	570299	2.36449	0.002986
P23588	IF4B	8672100	9870800	11099000	17892000	18057000	16446000	15005000	8967500	9042700	6079000	9496800	1412000	8731200	4915800	2185100	8229900	9996900	1455700	0.001233	2.90904	12783567	5833600	1.13183	0.002954
P46782	RS5	3541300	17856000	16785000	33041000	11696000	25947000	10225000	6942400	11740000	4209100	3284300	2123	2304000	4009600	93963	4750200	5956700	636050	0.001231	2.90974	15308189	2805115	2.44817	0.002954
P78347	GTF2I	3786000	5726400	6979700	20057000	18706000	11537000	17843000	8324600	3516800	2717900	3910900	8132	4568900	3149200	668490	90879	1027300	45538	0.001221	2.91328	10719611	1798582	2.57532	0.002936
P02533	K1C14	47605000	55256000	51929000	87611000	94311000	72828000	72328000	46752000	57962000	40213000	29132000	3436500	45572000	29935000	11575000	57789000	51440000	8591500	0.001215	2.91542	65175778	30853778	1.07889	0.002927
Q08752	PPID	75750	1922900	1843200	2496600	4766400	4221900	2916500	1203200	184005	30594	67061	8023	54457	146755	75474	69993	44391	23183	0.001206	2.91865	2181162	57770	5.23863	0.002911
P55036	PSMD4	1266000	1510600	1409400	3416100	2145900	30670	1346200	1329300	126242	143202	155367	67333	81503	7274	91953	63189	22239	18906	0.001189	2.92482	1397824	72330	4.27244	0.002877
P15407	FOSL1	61341	18527	2967	63268	3890	34575	25776	39630	127910	7623700	5285300	88084	13548000	6524300	1343700	12506000	9910700	1506300	0.001181	2.92775	41987	6481787	-7.27031	0.002865
P37837	TALDO	3180600	5614200	6638800	6404000	6439700	4429100	5101800	7517200	4592700	3564200	1191200	36069	4820300	1837800	48176	2031000	5981400	70608	0.001163	2.93442	5546456	2175639	1.35013	0.002826
P30085	KCY	813650	965480	2324800	2750000	1796000	2686300	4612800	1078300	1173400	507490	49250	85426	593060	2686	25966	66479	1344900	63375	0.001145	2.94119	2022303	304292	2.73247	0.002789
P51610	HCFC1	1041300000	1359800000	1215700000	1881100000	1834800000	1646100000	1705300000	1255900000	1211400000	952770000	911380000	245700000	1122800000	966070000	363600000	1037600000	1323500000	344000000	0.001127	2.94808	1461266667	807491111	0.855701	0.00275
P68400	CSK21	33431000	37801000	29397000	66214000	70556000	70772000	49282000	47179000	38725000	24730000	19129000	1603800	36380000	22876000	3053800	27726000	42869000	3746300	0.001121	2.95039	49261889	20234878	1.28363	0.002741
P54259	ATN1	24919000	22059000	21437000	29591000	31981000	31486000	29500000	16848000	21536000	17971000	12616000	1926300	21678000	11998000	5727300	13412000	25485000	4358800	0.001109	2.95507	25484111	12796933	0.9938	0.002717
Q9ULW0	TPX2	5383600	9700500	6508600	6870400	8825400	17557000	15880000	9832500	4614900	2601500	6084100	31373	6047300	998550	65392	2121600	5286200	46097	0.001108	2.95546	9463656	2586901	1.87117	0.002717
P04150	GCR	1200100	1786300	15839	4403300	6062100	3288600	3076100	1022000	1887500	123377	44517	47175	27323	36017	1604	67207	28035	21096	0.001105	2.95664	2526871	44039	5.84243	0.002717
O15371	EIF3D	5136000	6551400	1410400	7499100	6261100	4846800	6718700	2227700	7132300	5927700	2249700	59889	55564	631700	978100	97271	2405700	1193600	0.001087	2.96377	5309278	1511025	1.81299	0.002681
P39656	OST48	1040900	2286300	1875100	4379500	11757000	8195600	5252700	5290400	4143700	171080	137746	35995	807	1124200	27099	37175	1867200	85983	0.001087	2.96377	4913467	387476	3.66456	0.002681
O15226	NKRF	3372700	2353700	1341700	40416	7767100	3256400	5333300	3317300	1416000	81194	23335	86310	10805	105641	60758	83504	93956	27414	0.001069	2.97102	3133180	63657	5.62116	0.002649
Q9NZM4	BICRA	30441	32550	12870	68575	26106	29107	84509	91504	99392	7321800	5248100	738540	6219700	4033400	407730	9074200	7079900	229880	0.001035	2.98506	52784	4483694	-6.40844	0.002569
Q9H0A0	NAT10	72796	1010400	2557700	2798500	2224100	4663300	2431400	1817900	178474	1975	134200	87702	37518	6922	74542	76040	98443	74942	0.001023	2.99012	1972730	65809	4.90576	0.002546
P17931	LEG3	12519000	12037000	16961000	45635000	39904000	16657000	14659000	14499000	15521000	5290000	4690400	16953	7754300	3449900	33554	6548500	4817900	884850	0.001017	2.99268	20932444	3720706	2.49209	0.002535
Q9UHV7	MED13	910900	1129900	6969	18011	80682	80441	39403	12815	52382	3762100	4035800	76580	3356500	3353700	517510	3698500	4077100	522760	0.001001	2.99957	259056	2600061	-3.32721	0.0025
Q13740	CD166	9884	10952	4169	27101	97274	68669	49911	57138	92565	9318900	6205300	14875	12000000	7860000	2258500	16614000	15104000	2057200	0.000994	3.00261	46407	7936975	-7.4181	0.002488
Q6UVJ0	SAS6	1485100	5758700	2872600	11100000	7283100	7027100	7498600	7398700	6585200	4536100	1775900	77605	3739100	2069500	692520	2133700	3155500	72087	0.000981	3.00833	6334344	2028001	1.64314	0.002461
P16615	AT2A2	3885900	4639500	4792900	6916800	3017000	2311700	8618500	4417600	1620300	1914500	1513300	44859	65023	2482400	81742	21696	3323500	3282	0.000969	3.01368	4468911	1050034	2.08949	0.002436
Q13509	TBB3	50069	68352	9706	4436	83094	22055	71138	26519	47463	9329200	6255600	72436	7816700	4529300	3006200	9896600	12530000	64882	0.000951	3.02182	42537	5944546	-7.1267	0.002396
Q09666	AHNK	6088500	5250300	6012200	15127000	6132100	7520000	5897500	4790200	4979700	152820000	159880000	4088000	189840000	155290000	13971000	206930000	230830000	22122000	0.000937	3.02826	6866389	126196778	-4.19998	0.002365
Q13310	PABP4	29519000	22816000	21824000	63665000	60495000	69380000	61733000	49167000	39404000	15102000	9891200	939400	20583000	27827000	2652000	33644000	30601000	4482800	0.000934	3.02965	46444778	16191378	1.52029	0.002364
O43592	XPOT	3166700	23786	854750	5582400	5406800	5576600	4121300	3922000	2776400	655570	97543	39520	66017	1424900	516990	55605	2231900	58969	0.00092	3.03621	3492304	571890	2.61037	0.002334
Q9P2N5	RBM27	63471000	65712000	72922000	106430000	101910000	92783000	107940000	63988000	64324000	52467000	37432000	2432400	62743000	46435000	10820000	63843000	65059000	13372000	0.000914	3.03905	82164444	39400378	1.0603	0.002322
Q02878	RL6	65431000	83946000	79758000	123780000	131320000	111940000	118590000	83639000	73634000	55244000	51572000	5336100	70924000	49426000	13516000	72179000	82176000	10746000	0.000913	3.03953	96893111	45679900	1.08483	0.002322
P35579	MYH9	8642900	12430000	7097100	19999000	18215000	18317000	15835000	11925000	10165000	168790000	135130000	9552800	212900000	139100000	24900000	231690000	191490000	37538000	0.000897	3.04721	13625111	127898978	-3.23066	0.002289
Q15269	PWP2	532520	469600	328460	532700	92824	1127600	522930	98699	459250	90415	75469	11223	39355	75897	2573	85640	9866	25678	0.000886	3.05257	462731	46235	3.32312	0.002268
Q15459	SF3A1	413340000	480920000	429180000	700360000	698870000	662250000	594640000	487360000	407630000	333280000	323070000	67288000	397600000	305320000	83066000	417520000	455570000	95836000	0.000886	3.05257	541616667	275394444	0.975773	0.002268
P60866	RS20	65314000	49807000	83750000	109720000	109940000	115400000	76344000	47045000	71802000	49833000	43034000	16610000	33195000	29080000	17345000	58126000	69472000	9872600	0.000868	3.06148	81013556	36285289	1.15878	0.002232
Q6P2Q9	PRP8	5150100	4817600	3880200	11813000	7111300	7143700	10999000	3705700	5163600	2592100	5383300	418010	3626500	1599700	1184800	86710	2321500	681260	0.000863	3.06399	6642689	1988209	1.7403	0.002222
Q5VZF2	MBNL2	15426000	24764000	21650000	33330000	29667000	30813000	29023000	19806000	17962000	14060000	4636300	656780	20543000	12254000	7480300	20172000	17907000	1183000	0.000849	3.07109	24715667	10988042	1.16949	0.002192
P12814	ACTN1	13619000	20725000	15813000	34875000	25669000	32221000	25171000	21008000	20227000	261040000	228120000	20118000	188380000	199540000	36582000	265780000	301790000	47307000	0.000846	3.07263	23258667	172073000	-2.88718	0.002188
Q5T6F2	UBAP2	325820000	362020000	283030000	470720000	464950000	457370000	446300000	317660000	306660000	1385900000	1287000000	315730000	1399800000	1204800000	505890000	1621800000	1673400000	494480000	0.000834	3.07883	381614444	1098755556	-1.52568	0.002162
P48436	SOX9	67594	81098	2868	417	29638	91203	47190	22129	157962	3684900	3856700	57617	2916200	1714500	82841	4166800	5858000	1952200	0.000829	3.08145	55567	2698862	-5.60198	0.002154
Q9BVA1	TBB2B	84240	49949	7419	19656	6748	90303	3349	1001	87197	2414200	2697200	78126	3409200	1729000	29003	3097500	3419100	600440	0.000825	3.08355	38874	1941530	-5.64224	0.002148
P08240	SRPRA	701250	1025300	758810	73539	92576	1769900	1560600	896330	970730	175612	137448	53656	93040	149944	8781	89372	37536	28320	0.000812	3.09044	872115	85968	3.34265	0.00212
Q9UQ88	CD11A	2832400	6577200	2057700	3436600	5849400	2715300	5695300	5577300	2818500	946580	3802600	86172	1427300	1247900	38507	1632600	2252700	41737	0.000811	3.09098	4173300	1275122	1.71055	0.00212
Q9Y5M8	SRPRB	1518600	1730400	3570900	5038400	3169900	2403600	6428000	44706	1391700	163796	142550	90460	24224	97653	74594	77159	8574	30885	0.000779	3.10846	2810690	78877	5.15518	0.002044
P05412	JUN	95032	82855	9338	74577	20713	1709500	45787	64341	135843	55726000	46277000	2762700	45026000	50287000	4620300	70577000	77124000	5573100	0.000766	3.11577	248665	39774789	-7.32151	0.002013
O43663	PRC1	1316900	2025000	2357500	2081800	4127700	5823300	3032700	1059400	75733	128560	32588	13537	48446	61820	81388	43211	55568	32319	0.000764	3.11691	2433337	55271	5.46027	0.002013
Q969G3	SMCE1	5094800	5192000	10090000	12263000	12598000	6869900	7767300	6209500	6365100	1717300	656620	66343	7638800	4007500	426830	4430000	4519200	343000	0.00076	3.11919	8049956	2645066	1.60568	0.002007
P62834	RAP1A	1991800	1117900	970720	1671800	2254000	73556	1642300	1550700	1051500	1345300	682710	8203	65058	160714	66037	56891	5313	21857	0.000733	3.1349	1369364	268009	2.35315	0.001939
Q9UG63	ABCF2	1509200	31493	4042900	5652600	2287300	76983	2918400	3641800	3529400	17482	66523	91484	54340	6393	37133	55265	11839	97235	0.00073	3.13668	2632231	48633	5.75821	0.001935
P10599	THIO	14937000	20737000	6723300	14141000	16660000	15189000	14156000	17365000	2726100	7365900	4139100	27767	5850800	4643400	1107800	10281000	6923400	1125400	0.000726	3.13906	13626044	4607174	1.56441	0.001931
P49773	HINT1	17884000	17979000	14781000	19963000	18945000	19383000	21503000	18077000	17973000	3046900	3177000	1574700	17490000	11705000	1548300	18028000	14627000	5734100	0.000711	3.14813	18498667	8547889	1.11378	0.001894
Q13011	ECH1	602450	1866900	13491	1179700	1019500	2521400	1075800	659900	727840	25005	124033	16685	18492	58969	9879	56325	61087	11115	0.000708	3.14997	1074109	42399	4.66297	0.001891
Q02539	H11	2639100	2591300	3825000	4637400	26582	2452200	4200300	80397	1301400	126050	85870	91125	50523	56413	94673	49213	80386	27530	0.000703	3.15304	2417075	73531	5.03877	0.001882
P61353	RL27	30349000	38466000	37825000	49726000	57253000	64220000	52106000	38087000	29431000	11701000	20746000	7275	28990000	22881000	2147700	35618000	36108000	1043700	0.000697	3.15677	44162556	17693631	1.31959	0.001869
Q01664	TFAP4	2338700	4169600	3557800	8402600	7679400	8244500	6773100	3041400	2418000	773950	2348500	16961	1045100	419270	39590	2383800	3387200	728580	0.000694	3.15864	5180567	1238106	2.06498	0.001866
Q9ULT8	HECD1	7151400	23088000	8364700	13536000	15622000	16333000	20069000	12370000	10422000	7635100	3893800	472770	6589100	4729300	1112600	6871500	12384000	1058100	0.000688	3.16241	14106233	4971808	1.50449	0.001855
Q9BYJ9	YTHD1	12089000	9861100	3690200	27183000	18721000	17821000	17332000	8929800	12795000	5508900	1765100	72040	5109600	9111400	1189200	14699	8098700	93139	0.000677	3.16941	14269122	3440309	2.05229	0.00183
P31947	1433S	3150900	3230900	3695600	4173500	3144100	4103400	7091100	3277100	4871300	10202000	11520000	4284100	16738000	12808000	7349100	14704000	14599000	4290600	0.000671	3.17328	4081989	10721644	-1.39318	0.001817
Q13451	FKBP5	1575300	55748	2476400	5674200	1495700	2087100	6192200	3077000	2842500	125405	85517	79195	73605	17122	74908	73116	12237	10238	0.000668	3.17522	2830683	61260	5.53006	0.001814
Q2NL82	TSR1	62634	1796200	1367300	1721800	4621400	1495100	1479600	1745900	1369200	45773	78084	70717	38374	35693	54784	63997	15051	94126	0.000664	3.17783	1739904	55178	4.97877	0.001807
P07305	H10	1163000	1583400	1395200	1888500	1378900	92845	1601900	1751400	1016200	5215400	7165000	652040	10145000	7819600	3495200	13507000	12212000	4909500	0.000661	3.1798	1319038	7235638	-2.45563	0.001802
Q9ULH7	MRTFB	1669500	9261000	6614000	12301000	13847000	14406000	14463000	4580900	9007100	2674800	7605	61344	3507200	4157300	1057200	4450300	5525000	763090	0.000643	3.19179	9572167	2467093	1.95603	0.001757
Q96GQ7	DDX27	827140	681200	1538200	1738500	881990	929210	1268500	91680	171892	145833	166117	51341	4087	70323	21209	51672	353650	68108	0.000642	3.19246	903146	103593	3.12403	0.001757
Q99623	PHB2	1643600	827370	2240400	50884	1799500	1173800	44013	1218300	1197500	156196	198562	30279	95399	80310	3228	71128	42834	53922	0.000622	3.20621	1132819	81318	3.8002	0.001709
P61081	UBC12	3587300	7724700	8763900	13130000	10773000	10648000	12820000	11338000	11966000	2084300	7639900	51906	7980400	6352300	1441700	2838300	6330900	74944	0.000621	3.20691	10083433	3866072	1.38305	0.001709
Q15723	ELF2	11045000	9487800	11288000	24201000	20645000	21021000	16439000	11160000	9415700	2366200	4156700	47931	11099000	6349800	742240	7963700	10410000	620560	0.000611	3.21396	14966944	4861792	1.62222	0.001685
Q9Y696	CLIC4	28101	24572	25574	748680	17572	1042700	22794	93218	121003	7761600	10029000	2448100	10145000	11761000	55682	15747000	21081000	5805800	0.000603	3.21968	236024	9426020	-5.31964	0.001669
P32519	ELF1	4830600	5144800	3433400	7402200	4665000	5086900	9358200	4809600	6145200	3714700	3690800	73360	54167	2747400	646410	969350	5134800	1197000	0.000594	3.22621	5652878	2025332	1.48083	0.001647
P16435	NCPR	72093	1191400	3542	1362900	1127400	2769400	1949500	2198200	2015500	82116	117863	44032	15879	154919	79331	94796	16207	74816	0.00059	3.22915	1409993	75551	4.22209	0.001639
Q9Y5V0	ZN706	72460	4887400	4835200	6102200	6385800	5926000	44975	2540700	2256800	188232	163737	13995	84820	147387	90501	3386	36358	78418	0.000582	3.23508	3672393	89648	5.35631	0.001622
P21980	TGM2	1317400	936160	1063300	89859	2570700	898360	35122	21524	1062000	15747000	22457000	3462800	9449100	15197000	2974100	21721000	24919000	4022500	0.000577	3.23882	888269	13327722	-3.90729	0.001611
P62937	PPIA	374380000	530960000	454990000	602870000	600810000	613050000	556860000	437630000	450040000	310470000	322400000	55791000	365340000	331320000	89027000	396700000	442980000	63033000	0.000576	3.23958	513510000	264117889	0.95921	0.001611
Q9UKV3	ACINU	1286800	1624500	2259700	4820900	2652400	5668600	3866000	1958500	1516200	1291400	1218000	30662	1230300	10829	89726	41289	36524	74101	0.000568	3.24565	2850400	446981	2.67288	0.001595
P62495	ERF1	2421500	7695000	3937700	9661900	9769500	5264100	5648400	4398100	5864100	3424600	3339000	40156	3342000	1505900	89118	1797700	3142100	49147	0.000548	3.26122	6073367	1858858	1.70808	0.001541
Q96AG4	LRC59	10822000	19206000	14267000	21141000	22973000	26689000	18345000	12479000	18020000	5892800	10062000	44585	7869200	8753300	1938800	11352000	17984000	1762400	0.000537	3.27003	18215778	7295454	1.32012	0.001516
A8CG34	P121C	231480000	256560000	212810000	372110000	391800000	338260000	316730000	224780000	215330000	150290000	145620000	12539000	193890000	143280000	28760000	192590000	242820000	20122000	0.000536	3.27084	284428889	125545667	1.17986	0.001515
Q9NR45	SIAS	1060200	1585200	2403400	29227	99068	1517700	1644000	927200	1094600	37834	199103	8800	7670	132171	49042	18147	26618	71028	0.000534	3.27246	1151177	61157	4.23445	0.001513
Q13162	PRDX4	2848000	2883600	23850	4800200	5672400	3920700	3710000	2880000	82302	703260	31072	85589	3816	770570	52046	53548	23825	7315	0.000523	3.2815	2980117	192338	3.95365	0.001487
Q9NRW1	RAB6B	4612400	5085000	3844500	6743500	5713300	6408800	6977900	4062000	129874	2615100	2195400	42269	55879	3235400	1808100	71661	1195600	1077700	0.000523	3.2815	4841919	1366345	1.82526	0.001487
Q7Z5L9	I2BP2	2697700	4832700	3755500	10186000	9136200	13680000	6605100	5422400	6908800	148069	1846200	32881	3798000	2090900	665260	2969500	2977600	6054	0.000522	3.28233	7024933	1614940	2.121	0.001487
Q7L014	DDX46	11856000	17183000	16708000	27174000	31656000	32567000	30391000	14098000	23564000	10678000	5641500	62652	11259000	9517800	1348700	15707000	17038000	1651100	0.000517	3.28651	22799667	8100417	1.49294	0.001479
Q9UQ35	SRRM2	80663000	83772000	76706000	121520000	111980000	117560000	114630000	88051000	79472000	81139000	47356000	11270000	74182000	58026000	21872000	68261000	70846000	21383000	0.0005	3.30103	97150444	50481667	0.944461	0.001435
Q15181	IPYR	3860900	2481400	2327200	4471400	2896400	4781600	3515400	4028300	2707400	1348500	1597000	43352	2684900	93584	5999	2104500	3166500	20968	0.000499	3.3019	3452222	1229478	1.48948	0.001435
A3KN83	SBNO1	6288900	7372300	6397800	11109000	13574000	13205000	5704600	3085100	5466800	3724700	2908700	69689	878240	2493700	85197	1140200	5788800	741880	0.000497	3.30364	8022611	1981234	2.01767	0.001433
Q14498	RBM39	8876700	11178000	10494000	19680000	14668000	18830000	12765000	8941300	13910000	6536900	9598400	74180	7762900	6055000	928710	4943000	10439000	771740	0.000494	3.30627	13260333	5234426	1.34101	0.001427
P50579	MAP2	791590	74241	1073300	1640900	1464200	1359000	2107600	14250	1104600	32886	59219	50788	13891	186568	47040	73252	44645	51635	0.000486	3.31336	1069965	62214	4.10418	0.001407
P08621	RU17	13966000	11903000	11367000	16740000	11763000	14538000	13637000	14137000	7728300	5539200	10057000	899870	6036500	4991600	1316700	11535000	10388000	1176200	0.000483	3.31605	12864367	5771119	1.15646	0.001404
Q13185	CBX3	35871000	43832000	27313000	38128000	51327000	33598000	50882000	39717000	35058000	33795000	16406000	3393900	20840000	25101000	14165000	18954000	36968000	8615800	0.000473	3.32514	39525111	19804300	0.996956	0.001378
P35998	PRS7	1122500	2130400	823700	2733200	1775000	1989200	23502	991060	806480	590820	106954	76942	30143	15228	78338	88807	95301	78086	0.000472	3.32606	1377227	128958	3.41679	0.001378
P26373	RL13	92979000	143290000	102840000	206990000	185350000	185250000	185370000	139240000	132480000	85462000	74629000	14229000	106590000	84749000	29757000	109690000	113440000	30548000	0.000472	3.32606	152643222	72121556	1.08166	0.001378
Q15758	AAAT	3651900	1416100	1605300	4686600	2695200	47550	3845800	2728100	2627400	1668000	871470	37672	479630	102358	4129	71398	52453	51657	0.00047	3.3279	2589328	370974	2.80319	0.001378
P40925	MDHC	10140000	10187000	12786000	12638000	17174000	14973000	17144000	9932400	8255100	6050900	6756200	927960	10184000	8102500	2249400	88948	9757300	55987	0.000467	3.33068	12581056	4908133	1.35801	0.001374
P62273	RS29	83956	10001000	6390300	10441000	9203200	7052300	11422000	6442200	6270900	4797500	3265700	862090	81707	2474900	1506800	46013	3451000	1107300	0.000453	3.3439	7478540	1954779	1.93575	0.001337
P00533	EGFR	421300	830320	1528800	1133900	713720	2566900	1295100	70361	42561	18901000	12782000	1283800	22999000	23920000	5046200	23998000	31218000	5988500	0.000445	3.35164	955885	16237389	-4.08634	0.001315
Q9ULV4	COR1C	16789	398320	999	94821	8153	2909	441000	26587	151414	13654000	15502000	1128500	13853000	18836000	2612200	21032000	24187000	2968100	0.000438	3.35853	126777	12641422	-6.63972	0.001297
P06493	CDK1	10784000	18915000	9975000	20150000	21338000	23355000	20886000	7982200	13527000	5365400	7654400	49400	9458700	4898800	805140	12418000	9242700	771430	0.00043	3.36653	16323578	5629330	1.53592	0.001278
Q93077	H2A1C	55731000	65813000	51626000	75183000	70095000	67368000	87561000	47961000	53754000	37392000	17215000	54658	54210000	40615000	1885900	47564000	40982000	1615400	0.00043	3.36653	63899111	26837106	1.25157	0.001278
Q8IZL2	MAML2	73021	189	18388	66714	3277	53487	32257	59715	94465	8405700	11288000	4078100	12288000	1915600	55891	13820000	14705000	5189000	0.000429	3.36754	44613	7971699	-7.48128	0.001278
Q16186	ADRM1	2953200	6223600	5885200	7814800	3927500	4057400	6719400	3855300	6561200	1240200	3430500	42838	2584100	3622700	86167	4043200	2084800	62025	0.000426	3.37059	5333067	1910726	1.48084	0.001276
Q9UPN6	SCAF8	6319600	7062700	3123500	8184900	6458100	5601500	5713400	8709800	2979100	2676700	3174400	39871	3829600	2142700	2512	1931900	4981400	523100	0.000424	3.37263	6016956	2144687	1.48827	0.001273
O15212	PFD6	1010700	2159100	1952100	4197200	3132900	2610700	4265800	2754300	2329500	1693600	1372300	79542	66030	941250	51741	2195800	50016	40710	0.000418	3.37882	2712478	721221	1.9111	0.001258
P51571	SSRD	12151000	13704000	12115000	14751000	16449000	17161000	15723000	13367000	12923000	9536700	10130000	3135	10153000	6449200	78070	13627000	5124100	70438	0.000397	3.40121	14260444	6130183	1.21802	0.001198
P19838	NFKB1	3932900	6425400	6673100	14840000	4993800	13555000	11233000	8535200	6520200	1904400	2164200	21236	2534700	2767900	32256	2491000	6541100	21591	0.000393	3.40561	8523178	2053154	2.05355	0.00119
O76021	RL1D1	1170200	6489900	9297300	28481000	27582000	15780000	26535000	20988000	13722000	516940	1272400	4723	590740	570620	88210	21593	8880900	65552	0.000387	3.41229	16671711	1334631	3.64289	0.001174
P30530	UFO	80638	95992	17133	62234	50452	87550	25029	33655	12169	4234600	4028400	39936	5251600	4461400	838320	5692900	5455200	663960	0.000382	3.41794	51650	3407368	-6.04375	0.001163
Q9UHD9	UBQL2	23796000	26040000	3659400	40440000	37796000	37030000	34432000	19876000	23729000	11629000	9634300	6602	13319000	9123100	23229	12687000	14496000	76606	0.000379	3.42136	27422044	7888315	1.79755	0.001155
Q01844	EWS	903090000	910740000	775060000	1339300000	1560700000	1232200000	1121100000	1122300000	948380000	788820000	766840000	223120000	274290000	730100000	235980000	503500000	975670000	239010000	0.000376	3.42481	1101430000	526370000	1.06523	0.001149
O15027	SC16A	8926200	10929000	7376100	13969000	19007000	23356000	15571000	14297000	9236000	5235900	3741600	604820	9961000	6466900	1227800	5670800	6832200	1138100	0.000368	3.43415	13629700	4542124	1.58531	0.00113
P09923	PPBI	1345100	1804200	731750	2406300	1400300	1350100	3330500	840470	106842	59744	50723	22767	57190	82653	46081	60293	39663	20227	0.000366	3.43652	1479507	48816	4.92162	0.001124
Q6ZVX7	FBX50	5770300	4280700	2723700	9509300	11080000	25017000	11744000	10704000	7852000	179355	197437	16554	77911	117630	78167	54124	49965	13647	0.00036	3.4437	9853444	87199	6.82017	0.00111
Q07954	LRP1	2129900	1209100	2125700	4939100	4282200	1225900	3776200	1096100	1084000	765440	59502	9439	28224	75350	29508	48678	80131	86764	0.000357	3.44733	2429800	131448	4.20827	0.001104
P18621	RL17	37605000	25726000	16685000	56524000	66928000	53125000	43409000	43182000	37425000	14471000	21342000	20160	26461000	15507000	1968500	21850000	24620000	943890	0.000353	3.45223	42289889	14131506	1.5814	0.001094
P49755	TMEDA	1309300	5986300	5410900	3643800	14177000	6122400	7704900	6440500	4260800	1211500	860020	24085	1773600	159472	16947	2333	1748800	20540	0.000348	3.45842	6117322	646366	3.24248	0.001083
P62906	RL10A	26438000	38630000	26654000	63298000	63096000	55946000	59708000	43639000	41193000	23312000	18393000	769350	28403000	19601000	5282700	26665000	34818000	3873500	0.000341	3.46725	46511333	17901950	1.37747	0.001064
P23396	RS3	48331000	67112000	48395000	91401000	91845000	89243000	80762000	64340000	56085000	39031000	26199000	1317800	47754000	39955000	10410000	41248000	59139000	9610500	0.000338	3.47108	70834889	30518256	1.21479	0.001057
Q96HC4	PDLI5	50840000	65097000	64066000	117790000	99960000	95499000	95901000	71068000	66181000	430570000	444370000	108270000	455240000	427970000	136310000	507740000	633780000	148460000	0.000336	3.47366	80711333	365856667	-2.18044	0.001054
P62829	RL23	4174100	14576000	10914000	27548000	30390000	22746000	30489000	19724000	18093000	85329	3449900	81167	5479400	5151300	29842	7398900	15435000	1204600	0.000333	3.47756	19850456	4257271	2.22117	0.001045
P25789	PSA4	839280	3393400	4999400	5978000	9490700	1895500	5908900	4840400	2369600	47919	1143500	92182	844660	1007500	29942	10706	34031	2865	0.000328	3.48413	4412798	357034	3.62756	0.001034
Q8WWB7	GLMP	1051900	26600	12749	2024800	1862100	1940900	1989300	1070200	1420000	42459	137136	20986	71906	83275	10155	81067	1814	5089	0.000327	3.48545	1266505	50432	4.65037	0.001034
P55884	EIF3B	8607500	9257000	6075000	10714000	7670100	8787900	6926800	6219200	4910700	5227100	3999200	71396	4290400	3033000	11080	6964300	3412800	239510	0.000326	3.48678	7685356	3027643	1.34392	0.001033
Q13308	PTK7	3425	93103	23522	15643	74045	37226	89562	13746	51839	2938100	5277800	633750	3667300	2124400	663940	2649700	3310000	741740	0.000326	3.48678	44679	2445192	-5.77421	0.001033
Q8WWI1	LMO7	2417900	2908600	2923200	4163900	3841700	4439200	7568700	1236100	1152500	33566	719200	99543	64959	1135100	35480	69528	1043300	72257	0.000325	3.48812	3405756	363659	3.22732	0.001033
P34897	GLYM	1520600	2443500	22708	3360400	2686200	2655700	3045200	49296	1735800	198116	174180	94074	50076	5250	70301	6793	27789	72168	0.000318	3.49757	1946600	77639	4.64803	0.001015
Q8IWZ3	ANKH1	49257000	58470000	61013000	83007000	82733000	84242000	72467000	64901000	66131000	39494000	34727000	874140	59691000	34638000	9951000	51772000	47811000	6036300	0.00031	3.50864	69135667	31666049	1.12649	0.000993
Q9Y6Y8	S23IP	74178000	92086000	77802000	131360000	170830000	149770000	127190000	78971000	82521000	60532000	62464000	3714100	36585000	48176000	12623000	38998000	86954000	14026000	0.00031	3.50864	109412000	40452456	1.43547	0.000993
O43390	HNRPR	107750000	170900000	154250000	245730000	241260000	225000000	190680000	190040000	163610000	139780000	104230000	17806000	106250000	79016000	19469000	123130000	141940000	32091000	0.000303	3.51856	187691111	84856889	1.14526	0.000977
Q15637	SF01	351280000	456110000	403500000	644410000	588880000	550070000	581670000	419480000	393460000	293210000	308640000	78478000	257850000	283110000	129170000	300920000	447960000	114600000	0.000292	3.53462	487651111	245993111	0.987231	0.000944
P58107	EPIPL	1377800	1035000	28076	1184900	1427500	1019500	2805700	2621200	813220	107841	113015	8875	18224	6194	1431	5787	21504	22950	0.000289	3.5391	1368100	33980	5.33134	0.000935
P05023	AT1A1	6764100	9871600	5406600	2162600	2618100	3018000	6677400	6695100	5215000	2506000	503270	77503	3029900	1931200	2000700	38132	96764	6718	0.000287	3.54212	5380944	1132243	2.24868	0.000933
Q86VP6	CAND1	4099100	7705500	4850400	6880600	8150400	15796000	7383000	5868900	6601300	3044500	2097000	1191	3759900	2385000	24504	934460	3532400	60147	0.000287	3.54212	7481689	1759900	2.08787	0.000933
P21589	5NTD	71751	28060	4581	92840	18907	84463	40005	97006	192223	3874300	3382600	1082000	5683500	6237900	1419600	7469600	7739300	1018500	0.000286	3.54363	69982	4211922	-5.91135	0.000933
Q14671	PUM1	37003000	44421000	38084000	60137000	60997000	59807000	47884000	50047000	35537000	20499000	19051000	79512	32950000	27140000	4104100	41862000	33035000	3019700	0.000286	3.54363	48213000	20193368	1.25554	0.000933
P98172	EFNB1	31372	57746	10231	74773	32392	73855	73194	97428	44037	14455000	14496000	33803	23535000	17336000	4399100	20639000	20906000	3716000	0.000267	3.57349	55003	13279545	-7.91548	0.000878
Q8WXI9	P66B	62045000	67264000	72299000	104020000	108520000	83546000	74178000	63904000	75196000	42304000	41064000	3066000	54610000	22412000	16358000	63694000	61325000	7138100	0.000267	3.57349	78996889	34663456	1.18838	0.000878
P30520	PURA2	2575700	2623300	4052900	5845400	8164400	6797500	3999900	5158200	927940	1476800	1737500	82148	31941	1092900	29488	51343	1883800	42035	0.000267	3.57349	4460582	714217	2.6428	0.000878
Q9NQR4	NIT2	942450	1346200	2198900	64749	1240200	937710	1111900	614710	617910	12262	192417	35284	68167	172416	89402	51681	99840	45052	0.000265	3.57675	1008303	85169	3.56546	0.000877
O43324	MCA3	774690	679660	25604	1003600	1130800	1188400	732580	85333	968870	190733	61580	7083	41144	189488	8724	50755	10817	60491	0.000263	3.58004	732171	68979	3.40795	0.000874
Q16576	RBBP7	6393100	10637000	9692700	14585000	21292000	18611000	10624000	4794000	9353500	3401700	1405100	49607	2156400	1190700	9218	2169000	9080000	1424200	0.00026	3.58503	11775811	2320658	2.34322	0.000866
O75928	PIAS2	3883800	1249600	3880700	3562000	5076900	5347400	3531100	2600100	3981000	1768300	2552500	495730	2724400	1872200	72566	69312	38832	61652	0.000259	3.5867	3679178	1072832	1.77796	0.000866
Q86TG7	PEG10	2314700	3845900	1564100	7901900	8213100	13725000	3414100	5260100	8369300	192562	61787	76534	26347	41686	1309	49111	50485	855	0.000252	3.5986	6067578	55631	6.76909	0.000844
P14618	KPYM	333830000	380760000	332720000	557940000	531730000	519530000	492380000	347100000	330680000	264980000	238860000	42093000	267730000	215460000	48152000	288950000	312290000	44389000	0.000246	3.60906	425185556	191433778	1.15125	0.000827
P14635	CCNB1	821200	5208100	3298300	10055000	13580000	8161900	10456000	7459600	4266100	2072900	823970	333	99652	116080	23882	1051600	1541000	25729	0.000243	3.61439	7034022	639461	3.45942	0.000818
P63167	DYL1	5354000	18150000	10416000	24672000	17677000	11339000	15421000	14623000	10926000	4523500	7162600	1053800	1418400	6992400	82495	49042	10339000	2625500	0.00024	3.61979	14286444	3805193	1.90861	0.00081
O75607	NPM3	3370800	3024300	11751	3255000	2806900	4394000	2802900	1862900	3257900	1218100	1402700	49872	804750	1012300	79001	14945	1045100	53433	0.000235	3.62893	2754050	631133	2.12554	0.000795
Q6UUV7	CRTC3	4429200	1994800	3472400	11639000	5487400	2965200	4861400	2566200	3988200	85039	122530	96710	82684	163167	89341	84328	67124	93842	0.000234	3.63078	4600422	98307	5.54833	0.000795
Q9Y3A5	SBDS	5068400	6817600	2854500	13466000	11047000	8463100	7210300	7077900	2699700	1499000	2960300	98608	2287800	759860	404270	1427700	2775500	26249	0.000229	3.64016	7189389	1359921	2.40235	0.00078
Q6NZI2	CAVN1	93803	1604	651080	36449	57743	71542	42222	8420	186386	1679300	1531100	90853	1777200	977580	493510	1835100	1812600	717210	0.000228	3.64207	127694	1212717	-3.24748	0.00078
Q8NDX5	PHC3	30610000	36183000	31316000	53604000	51340000	52110000	38224000	27433000	26993000	8935700	15741000	2920200	23152000	17801000	2639900	27955000	29027000	4223800	0.000226	3.64589	38645889	14710622	1.39346	0.000774
P32320	CDD	6193000	5049400	8203900	14862000	10569000	6442900	4917200	6356200	4193100	1661200	1663900	68806	1758600	533190	64925	3892100	4045300	10001	0.000221	3.65561	7420744	1522002	2.28559	0.000759
P09936	UCHL1	23304	10590	1908	69118	12223	79153	856	38721	84230	29224000	30369000	5439400	15245000	26236000	9290400	17027000	39964000	4292100	0.00022	3.65758	35567	19676322	-9.11171	0.000759
O15397	IPO8	861350	2391400	2262300	2283700	1451700	2901900	6361300	3914000	2304400	640120	155585	39078	336790	385830	23749	882	91689	25219	0.000214	3.66959	2748006	188771	3.86368	0.000742
Q8TEK3	DOT1L	3276300	2478600	5460900	11969000	9332200	4427800	6083400	2762800	2345900	11410	27382	74936	76499	30492	18341	48359	40225	78726	0.000213	3.67162	5348544	45152	6.88821	0.000738
P08651	NFIC	8815800	5622700	13386000	12433000	7698600	4813000	10582000	2190700	592180	155284	1112600	45329	55351	122212	43506	62565	917110	92837	0.000211	3.67572	7348220	289644	4.66504	0.000736
O95274	LYPD3	952900	2699900	23625	3551600	2003300	3485600	4009200	1253400	1875900	188150	101914	21522	1131	133885	47239	69416	44312	81799	0.000209	3.67985	2206158	76596	4.84812	0.000731
Q13085	ACACA	67757000	72673000	74312000	114630000	117310000	100170000	104510000	77489000	76407000	40096000	36961000	4478600	51810000	48460000	12338000	57941000	82387000	10917000	0.000205	3.68825	89473111	38376511	1.22123	0.000719
P84098	RL19	36585000	51943000	50620000	96127000	103100000	74869000	84220000	64700000	76080000	15677000	16928000	3257200	23983000	32027000	8242600	43179000	63484000	14563000	0.000203	3.6925	70916000	24593422	1.52784	0.000715
Q9BUF5	TBB6	68594	59470	3615	1121800	56680	1351	94617	53843	49652	21433000	17588000	1534400	15647000	14081000	2993400	21121000	17179000	3685800	0.000203	3.6925	167736	12806956	-6.25459	0.000715
Q96KA5	CLP1L	2448900	1916900	1964	2661300	2063100	1411700	2350200	1551300	90710	88324	24259	78549	17351	63041	44961	55980	27272	92638	0.000201	3.6968	1610675	54708	4.87977	0.000709
Q13895	BYST	26120	747440	13175	996440	740120	922480	727690	758500	764790	4686	182448	42999	16059	12248	50753	40308	63211	57744	0.0002	3.69897	632973	52273	3.59801	0.000708
P30453	1A34	2493500	4183000	3356800	52679	4834400	44017	3101800	4330700	3245000	6355	187013	27210	34426	131108	48563	99544	2349	24662	0.000195	3.70997	2849100	62359	5.51376	0.000694
P30740	ILEU	497120	1311800	1016600	1647400	1243300	2592400	61857	1127000	1550300	159166	107068	102	26765	96298	43494	98863	85031	86401	0.000193	3.71444	1227531	78132	3.9737	0.00069
Q58FF8	H90B2	4242600	5586200	5113400	7283000	6002300	7082500	7758300	5954400	6531500	4180300	2794300	74348	5086300	2904700	21950	3519700	4039200	47639	0.000184	3.73518	6172689	2518715	1.29321	0.000659
Q9UKD2	MRT4	5326300	4154800	3465500	3157300	7741300	2549500	5874800	2201200	797540	707300	634600	45308	1768	829140	58492	34055	1374200	86562	0.000183	3.73755	3918693	419047	3.22519	0.000658
Q06710	PAX8	68901	6722	25339	82354	68864	5060100	66291	74139	122908	29790000	36982000	2108700	46817000	40658000	11725000	52232000	46472000	9333300	0.000178	3.74958	619513	30679778	-5.63001	0.000641
P46087	NOP2	14284000	19754000	14010000	19226000	20632000	22116000	28730000	17131000	9370400	6730400	7035600	502390	16901000	9221200	1015100	6202800	6356700	501800	0.000177	3.75203	18361489	6051888	1.60123	0.000639
P17096	HMGA1	4525100	8997100	8227700	10560000	8808400	8122500	9331100	5380900	5496600	32554000	31088000	9614200	34207000	21616000	13392000	34495000	31899000	13017000	0.000176	3.75449	7716600	24653578	-1.67576	0.000637
O60684	IMA7	5901500	6130100	5329500	9408200	10225000	8358700	12899000	10345000	8697000	7751500	5534900	5525	30115	3408700	916700	1469600	3984700	87526	0.000176	3.75449	8588222	2576585	1.7369	0.000637
Q9BUQ8	DDX23	3093500	2790700	2583500	4480600	4998700	1771000	4719100	3090700	154589	155038	138566	38574	97041	120465	68418	1517600	1406100	66820	0.000175	3.75696	3075821	400958	2.93945	0.000637
P39019	RS19	22736000	25150000	20686000	28562000	53742000	24654000	47337000	24583000	20938000	10165000	8445000	718130	13736000	16219000	1281500	6632700	13632000	1911900	0.000175	3.75696	29820889	8082359	1.88347	0.000637
Q01804	OTUD4	25434	87699	22221	449340	532020	508770	85836	42790	84732	10953000	11076000	2197300	19710000	12303000	3324900	13527000	18640000	3847800	0.000169	3.77211	204316	10619889	-5.69982	0.000621
Q7Z7K6	CENPV	5684600	7061600	6645000	11560000	13320000	8566600	13924000	4343100	8811200	5126100	4361700	61970	1795000	2333000	47266	3843800	4262500	1112900	0.000167	3.77728	8879567	2549360	1.80035	0.000615
O00571	DDX3X	25086000	37979000	36282000	63786000	57558000	55931000	47781000	33954000	33934000	17039000	14562000	1130600	26976000	17810000	7447400	27735000	29101000	4722000	0.000163	3.78781	43587889	16280333	1.4208	0.000601
P60468	SC61B	3275400	2418200	2147900	4176000	3969800	4633200	3881000	4137500	3176900	1606200	2116400	76948	1954500	2067200	53654	1622700	2732800	52440	0.000162	3.79048	3535100	1364760	1.3731	0.000601
Q8WU90	ZC3HF	1692800	699090	24129	1117700	739920	993740	1140700	1076600	619230	114417	13248	31416	67034	133908	95360	22718	497420	37184	0.000162	3.79048	900434	112523	3.0004	0.000601
P48651	PTSS1	1961100	3510800	10612	6701500	4058600	5035600	3727500	1791700	2760900	196856	187219	25442	37273	89788	16766	39215	85148	52443	0.000156	3.80688	3284257	81128	5.33922	0.000583
P62899	RL31	17795000	11644000	18692000	33051000	27522000	26304000	34816000	27805000	23694000	13601000	13019000	1293600	16748000	7904100	1898400	15236000	7573600	4654700	0.000156	3.80688	24591444	9103156	1.43372	0.000583
Q8IY81	SPB1	1147200	1622700	1267500	5356600	2131500	4589300	4665300	3936300	1318000	121090	83318	71590	3446	188317	94165	18077	77904	69442	0.000155	3.80967	2892711	80817	5.16162	0.000583
P02751	FINC	66565	80001	11919	66053	65856	98911	32859	89617	157550	32758000	22623000	74400	33692000	26128000	8856800	31909000	35798000	6980200	0.000152	3.81816	74370	22091044	-8.21453	0.000572
Q9UHV9	PFD2	1968400	3009500	3865000	4234500	5481500	3572100	2793900	1762300	2420900	1455500	84985	56764	1630600	1078500	5380	1609900	1889600	328030	0.000152	3.81816	3234233	904362	1.83845	0.000572
P15408	FOSL2	7018300	5086200	6500700	16079000	13523000	4278500	15844000	5062200	6929000	1698500	2451400	66921	97062	1616900	91853	50090	1659600	67148	0.000151	3.82102	8924544	866608	3.36433	0.000572
P62888	RL30	30115000	39237000	37101000	52807000	58422000	46692000	46237000	37012000	36791000	24315000	24176000	1272500	31619000	23607000	6067600	20948000	31503000	6753900	0.000149	3.82681	42712667	18918000	1.1749	0.000569
P23381	SYWC	1899600	4742700	2619100	6203500	9997900	6517300	4763200	6034500	7456400	76437	1139300	96631	2151300	2349100	22930	2175800	2337000	37762	0.000148	3.82974	5581578	1154029	2.27399	0.000567
Q14166	TTL12	850070	1866700	912120	2441300	2279200	3291800	3062100	24747	1851900	115337	15664	58761	38756	115799	31012	90097	47499	65554	0.000146	3.83565	1842215	64275	4.84104	0.00056
P62263	RS14	71248000	70436000	81621000	90990000	87153000	93910000	104590000	75982000	68974000	46735000	50529000	10555000	62686000	40758000	21045000	65078000	66056000	21553000	0.000143	3.84466	82767111	42777222	0.952215	0.00055
P52292	IMA1	44622000	55335000	42357000	71305000	59797000	54683000	65838000	53700000	39108000	34207000	27747000	2985400	37910000	33949000	6303900	38882000	27850000	5621300	0.000142	3.84771	54082778	23939511	1.17578	0.000549
P15941	MUC1	4948300	6348000	5992	9795700	8352800	9805600	1746800	3987300	7963600	159362	167871	3698	43876	37939	74198	91325	80516	13795	0.000133	3.87615	5883788	74731	6.29889	0.000515
P09429	HMGB1	60853000	68275000	60299000	113460000	112020000	107410000	95176000	60952000	58448000	34972000	28564000	7094100	49757000	28640000	10932000	53935000	51323000	7821400	0.00013	3.88606	81877000	30337611	1.43235	0.000506
Q86XN7	PRSR1	3837700	870350	3099600	4110900	7141000	3397500	5362500	4289700	2636900	148357	2080700	41870	502700	1698400	37588	70143	1214300	37044	0.00013	3.88606	3860683	647900	2.57501	0.000506
O15047	SET1A	37908000	41634000	40974000	68924000	55923000	79486000	63418000	52068000	35965000	20606000	26115000	1293800	31676000	28305000	6244100	32157000	29516000	9442900	0.000127	3.8962	52922222	20595089	1.36157	0.000499
Q02543	RL18A	11836000	33225000	29552000	76387000	74093000	67201000	72657000	51244000	50294000	13623000	4703100	1127000	20357000	17500000	6146200	17065000	18979000	2494300	0.000125	3.90309	51832111	11332733	2.19335	0.000492
P32119	PRDX2	5743200	7227900	5736300	18504000	19846000	19082000	17253000	15806000	11800000	2940100	2801000	64507	6780400	3108600	10964	6260000	2199100	95167	0.000124	3.90658	13444267	2695538	2.31835	0.00049
P24534	EF1B	2813600	4959300	4592900	9064200	10265000	6209800	10431000	8617800	5967800	1710800	1685100	60779	3199800	4220700	1649300	5615	3246300	43254	0.000122	3.91364	6991267	1757961	1.99165	0.000482
P20700	LMNB1	71307000	72954000	70978000	119710000	121080000	113550000	101740000	64697000	73399000	50910000	31954000	2917500	42718000	35991000	6093500	66354000	58758000	10640000	0.000115	3.9393	89935000	34037333	1.40176	0.000458
P62701	RS4X	58369000	79386000	87975000	127260000	122140000	148730000	122200000	88693000	91303000	38040000	28660000	3897900	49210000	46273000	6403800	54877000	88201000	14574000	0.000115	3.9393	102895111	36681856	1.48804	0.000458
P29590	PML	4447200	4714800	6163000	8425800	10336000	5971400	7180200	6102400	3526000	1917200	2042900	352620	2884400	1076800	517380	2631200	5144400	1111300	0.000113	3.94692	6318533	1964244	1.68562	0.00045
P29317	EPHA2	96956	10254	26781	66677	28735	20453	97501	92090	31866	14932000	16798000	2376600	10861000	13457000	5649400	13031000	24035000	3980000	0.000112	3.95078	52368	11680000	-7.80114	0.000449
P47914	RL29	30425000	37311000	26325000	42788000	36317000	39734000	42771000	15840000	29294000	14127000	22597000	10141000	17200000	13609000	11556000	22100000	22585000	10502000	0.000112	3.95078	33422778	16046333	1.05859	0.000449
P36578	RL4	82157000	99589000	95991000	170200000	155890000	166820000	141890000	96768000	105840000	51853000	55267000	6692500	74501000	60784000	16733000	67195000	84214000	9705600	0.00011	3.95861	123905000	47438344	1.38511	0.000444
P50238	CRIP1	4208000	4528800	3010000	11716000	17272000	9642600	5984500	5156700	10492000	122950	22495	18627	45431	184433	64003	94946	770	96838	0.000101	3.99568	8001178	72277	6.79053	0.000411
Q9BVK6	TMED9	10257000	10618000	11198000	4288800	13012000	14132000	17084000	13382000	10099000	4953400	4282500	23499	4032200	2840200	24528	10233000	3747100	750800	0.0001	4	11563422	3431914	1.75248	0.000409
P62277	RS13	37105000	46299000	48621000	84288000	68769000	50431000	74639000	54942000	49027000	24914000	23559000	1916800	35226000	22633000	6894700	32045000	41094000	4174900	9.9e-05	4.00436	57124556	21384156	1.41757	0.000404
P05141	ADT2	15157000	17789000	15505000	13975000	16108000	12695000	32848000	23340000	18352000	4041500	3166700	3407300	11867000	7026200	13195000	85128	25340	93895	9.8e-05	4.00877	18418778	4767563	1.94985	0.000403
Q86V81	THOC4	16297000	16372000	14805000	20343000	22429000	16147000	20827000	14453000	14765000	11083000	7302500	1851100	14567000	7618200	2345600	7334800	14146000	3656400	9.8e-05	4.00877	17382000	7767178	1.16213	0.000403
P49257	LMAN1	982860	1552400	1215200	3365500	2146700	1704900	2666000	2328100	2383800	629220	55061	6762	762510	160180	487810	87542	1704400	40186	9.6e-05	4.01773	2038384	437075	2.22147	0.000396
P46013	KI67	1053000	1534600	3335900	5633300	6901300	6017300	2776300	3993000	2446200	478290	355940	47808	68777	130723	85159	3280	521910	62795	9.4e-05	4.02687	3743433	194965	4.26307	0.00039
Q15750	TAB1	13393000	14819000	14023000	20255000	23506000	20335000	20651000	14227000	14083000	11772000	9369900	36057	7596200	11000000	48000	4496400	11570000	574610	9.3e-05	4.03152	17254667	6273685	1.4596	0.000387
P0DMV9	HS71B	225980000	295260000	271090000	439100000	447310000	430240000	361130000	322490000	298560000	186950000	187130000	23790000	195690000	171290000	36329000	196510000	246600000	50479000	9.1e-05	4.04096	343462222	143863111	1.25545	0.000378
P26583	HMGB2	5786600	15957000	17340000	25613000	16144000	10475000	24353000	15213000	6243800	4233100	135236	8956	4290300	4173200	11197	5640700	3942200	2590	9e-05	4.04576	15236156	2493053	2.61151	0.000376
Q96T58	MINT	81550000	100480000	98819000	164060000	155530000	142700000	124040000	92190000	89791000	52753000	40903000	2596300	71847000	57878000	5756400	64933000	75826000	2504200	8.9e-05	4.05061	116573333	41666322	1.48428	0.000373
Q9Y3U8	RL36	7922600	9414900	11621000	13711000	17335000	9296100	21750000	8041100	7811000	1769300	62281	22136	5901000	4351400	838340	2022200	6259400	34573	8.7e-05	4.06048	11878078	2362292	2.33004	0.000369
Q9NQC3	RTN4	3763700	4730100	4846100	9604300	6828100	5241900	4522000	1333700	903370	167158	51406	58714	21955	170527	63488	43452	55471	13053	8.7e-05	4.06048	4641474	71692	6.01663	0.000369
P35237	SPB6	1156600	1078400	1048200	3808900	4748200	2641100	3101100	1449200	2525100	127211	161606	49352	47667	134729	84261	89149	46752	99800	8.7e-05	4.06048	2395200	93392	4.6807	0.000369
P30101	PDIA3	19588000	30250000	24300000	42734000	36287000	44999000	37740000	28189000	27874000	13884000	9576000	1048300	22935000	16346000	2309700	18580000	19066000	2034800	8.6e-05	4.0655	32440111	11753311	1.46471	0.000367
Q14315	FLNC	10832000	9755900	9220000	12209000	8419100	12721000	9961400	8159300	7467800	427540000	403430000	56704000	467580000	380010000	121420000	509160000	557140000	114910000	8.5e-05	4.07058	9860611	337543778	-5.09725	0.000362
P43307	SSRA	10933000	16516000	17633000	16079000	17548000	14798000	17503000	12845000	12809000	8179800	1778800	43761	13272000	141519	3026100	74015	13349000	76980	8.4e-05	4.07572	15184889	4437997	1.77466	0.000362
O75131	CPNE3	4190600	2847100	4140500	8111200	6903200	7111900	5598400	5147300	6244600	2130000	2449700	55140	2777400	3502200	94650	2963500	2257100	61812	8.2e-05	4.08619	5588311	1810167	1.62629	0.000355
Q13620	CUL4B	6778100	2782900	3276200	8304000	11794000	9230400	10672000	4307000	2598900	152657	485730	65086	394500	427740	721	13599	1856900	34654	8.2e-05	4.08619	6638167	381287	4.12184	0.000355
P63244	RACK1	62106000	49187000	53443000	87543000	80356000	79625000	86956000	71511000	67106000	40179000	47756000	1598000	30609000	49413000	16313000	17833000	54137000	14468000	8.1e-05	4.09151	70870333	30256222	1.22795	0.000353
P18077	RL35A	2014000	10335000	8795500	5111500	4288700	4846900	4732300	7623700	5569300	988610	2592500	65516	76940	670230	80678	75818	3595500	16304	7.8e-05	4.10791	5924100	906900	2.70758	0.000342
P62318	SMD3	38104000	36279000	34124000	43086000	52999000	44475000	42708000	36020000	30657000	23856000	25427000	33948	27281000	21038000	4122500	24347000	22005000	40456	7.7e-05	4.11351	39828000	16461212	1.27471	0.000337
Q9BS26	ERP44	5749900	9586300	5475000	15425000	17820000	17258000	10014000	11334000	10674000	4381300	4421400	43617	4556700	2698300	39335	3150000	4948200	63096	7.6e-05	4.11919	11481800	2700216	2.0882	0.000336
P52701	MSH6	1680400	4593200	3081400	4980500	8450900	8405600	4074800	5128600	1403200	25378	1068300	34829	41274	59470	33136	86298	30091	64227	7.5e-05	4.12494	4644289	160334	4.85631	0.000331
Q32P28	P3H1	1646200	1831600	2463500	5593900	2270400	5193400	2440300	1836300	1619100	170813	96252	97952	28843	123283	58032	30405	2875	56872	7.4e-05	4.13077	2766078	73925	5.22564	0.000325
Q7KZ85	SPT6H	1499200	1094300	2684600	4935100	5317600	4081700	3486100	2747700	1344700	38437	89807	5309	917	123011	12895	70276	1279900	35072	7.3e-05	4.13668	3021222	183958	4.03768	0.000322
P21926	CD9	2099800	2126800	10502	3859300	2582400	2993300	2856300	2156500	2409300	107958	185131	94234	34759	885590	45294	1394500	77102	66158	7.2e-05	4.14267	2343800	321192	2.86734	0.000322
Q8NI27	THOC2	563210	2174600	2580300	2525900	1810800	3410600	4209600	3363000	1247900	178390	1414900	76215	400970	118719	36554	92807	90004	96825	7.2e-05	4.14267	2431768	278376	3.1269	0.000322
P13667	PDIA4	3984100	5832900	6372500	3656200	4199400	8375100	2607300	5237800	3743200	1101100	2498400	22895	3196200	1919300	583960	1121200	34343	65315	7e-05	4.1549	4889833	1171413	2.06154	0.000316
P62910	RL32	20085000	37309000	38960000	72001000	65272000	63090000	49966000	36979000	36033000	13208000	12946000	4725700	18416000	13724000	6914600	28137000	17847000	6588900	6.7e-05	4.17393	46632778	13611911	1.77647	0.0003
P17676	CEBPB	801050	1139800	25438	1488000	1221300	2250700	1576100	1006600	846030	82418	157984	18548	67928	12211	37486	47806	47535	14441	6.6e-05	4.18046	1150558	54040	4.41216	0.000297
P25786	PSA1	3804400	10330000	8744500	10391000	11681000	5871100	5159000	2881500	2603800	1898300	1144900	18570	793430	130219	54277	21650	81527	34802	6.6e-05	4.18046	6829589	464186	3.87902	0.000297
P49207	RL34	20123000	36714000	17259000	45787000	49620000	44031000	41517000	34217000	34928000	1076900	6974300	95474	17538000	12180000	2103000	15363000	29072000	5307500	6.6e-05	4.18046	36021778	9967797	1.85352	0.000297
P48643	TCPE	8451800	14967000	10662000	17533000	17113000	19939000	12877000	9844500	12042000	5851400	5373900	15117	4060500	5359300	1353200	1948700	12092000	2941000	6.6e-05	4.18046	13714367	4332791	1.66232	0.000297
P38435	VKGC	1899500	2068800	2872000	3116900	5628300	4141900	1137900	1017800	2285900	92466	11396	34136	1116	162109	64388	31412	84485	65826	6.6e-05	4.18046	2685444	60815	5.46459	0.000297
Q15046	SYK	3085300	4185700	4615900	10274000	9196600	8002200	5152300	5027200	4564200	3804300	14663	32700	2690100	1235100	10723	34219	87565	74434	6.5e-05	4.18709	6011489	887089	2.76057	0.000297
P55197	AF10	11198000	10767000	10865000	15984000	12471000	9715000	18447000	10462000	10923000	8224500	6260600	1431800	9020300	4208600	83255	4996900	5410200	43702	6.3e-05	4.20066	12314667	4408873	1.4819	0.000292
P38919	IF4A3	20089000	22791000	19095000	36403000	34680000	29182000	40253000	34205000	24750000	6035300	18235000	1405300	16489000	19282000	5299600	14304000	11329000	2732200	6.3e-05	4.20066	29049778	10567933	1.45883	0.000291
P62266	RS23	19562000	7688100	22310000	29897000	27271000	25585000	22401000	18479000	21765000	5825100	10007000	1893000	13061000	9248600	2088200	11757000	11897000	3255100	6e-05	4.22185	21662011	7670222	1.49783	0.000279
Q99613	EIF3C	6049900	15094000	9132100	13078000	15497000	16420000	10294000	10170000	10669000	3053500	6427100	93592	7784300	4436100	396810	5216200	5984200	611710	5.9e-05	4.22915	11822667	3778168	1.6458	0.000277
O43143	DHX15	23159000	33562000	27846000	33816000	45292000	36075000	42156000	32207000	24552000	19281000	11660000	988240	20170000	14947000	3073500	18440000	23192000	2192100	5.6e-05	4.25181	33185000	12660427	1.39021	0.000263
O14776	TCRG1	201240000	249510000	220160000	377830000	395790000	354130000	341690000	239230000	217480000	132050000	146560000	18407000	155630000	126320000	39429000	147870000	188490000	49070000	5.6e-05	4.25181	288562222	111536222	1.37137	0.000266
P62851	RS25	19485000	33927000	28918000	39659000	36797000	37520000	44196000	31047000	28303000	16687000	17672000	2624000	24361000	16951000	4763600	18832000	18699000	4496700	5.4e-05	4.26761	33316889	13898478	1.26133	0.000258
P17480	UBF1	1956600	3944200	1860400	2484200	4644400	2096300	2194300	1555000	1187800	198829	69924	99437	46539	92910	90408	1388400	55367	73415	5.3e-05	4.27572	2435911	235025	3.37358	0.000254
Q92922	SMRC1	2479600	4262800	2374500	3774700	6901100	4601200	4432000	2124900	4233300	1289100	1034100	24203	1518800	1234700	551420	98330	2115700	456860	5.1e-05	4.29243	3909344	924801	2.07971	0.000244
P50991	TCPD	22068000	35931000	26596000	46145000	46845000	43096000	45688000	26840000	26602000	13134000	9496100	925440	18973000	17777000	2499900	14062000	24826000	3364700	5e-05	4.30103	35534556	11673127	1.60603	0.00024
Q969Q0	RL36L	3959500	9128600	8661000	10609000	14163000	15456000	14713000	9427600	10155000	2948600	2827200	877040	2230600	4167800	1149500	5314000	6898100	1818200	4.9e-05	4.3098	10696967	3136782	1.76984	0.000237
P61247	RS3A	98263000	139950000	118960000	167310000	157060000	154050000	169800000	129540000	111530000	63203000	64797000	7219800	96938000	68492000	23068000	92047000	94256000	9159400	4.9e-05	4.3098	138495889	57686689	1.26353	0.000237
Q9H0S4	DDX47	52979	2610000	2396000	3167600	1667600	1509100	2929800	1768200	1012000	162259	25934	56884	71134	125649	90399	52462	74957	37883	4.6e-05	4.33724	1901475	77507	4.61665	0.000226
P62280	RS11	85032000	118870000	93698000	167140000	146860000	133020000	151260000	101870000	80699000	49827000	52315000	11197000	65453000	52166000	21785000	68343000	77754000	15074000	4.2e-05	4.37675	119827667	45990444	1.38156	0.000203
P62753	RS6	79218000	84956000	99136000	154420000	150990000	129460000	138570000	93611000	97393000	51035000	44492000	9058800	56635000	44465000	10684000	68808000	79255000	15785000	4.2e-05	4.37675	114194889	42246422	1.4346	0.000203
P06748	NPM	99622000	107040000	104810000	194860000	185870000	190560000	168810000	125430000	126250000	64455000	54865000	19186000	74419000	56243000	35506000	90432000	88883000	39552000	4.1e-05	4.38722	144805778	58171222	1.31574	0.000203
Q8TDM6	DLG5	2059900	1895000	1714300	1143600	2901500	3394400	1177400	2186300	136342	49285	2772	73565	49373	7296	41868	25899	45679	2947	4e-05	4.39794	1845416	33187	5.79718	0.000201
Q8TDD1	DDX54	707090	905480	576150	1258600	1360800	2141100	1602100	710570	583050	173447	67367	37407	33962	196645	78561	39864	22073	36987	3.7e-05	4.4318	1093882	76257	3.84244	0.000185
P07195	LDHB	27742000	21297000	30932000	27309000	36293000	39556000	50818000	28191000	32940000	13343000	13872000	2604700	18743000	18625000	14717000	16337000	17037000	7170700	3.6e-05	4.4437	32786444	13605489	1.26891	0.000182
P32969	RL9	4195100	4045700	5227000	8173800	12316000	11306000	12470000	6842200	5174200	92292	1779800	45148	2419600	1716800	91208	1317700	1285100	350320	3.6e-05	4.4437	7750000	1010885	2.93858	0.000182
P62854	RS26	16735000	22630000	31231000	38731000	33676000	31787000	34330000	27301000	23917000	14731000	10450000	3005000	16610000	12104000	5186400	17489000	19489000	3092600	3.6e-05	4.4437	28926444	11350778	1.3496	0.000182
Q6UVK1	CSPG4	4803900	12674000	6610900	15529000	11134000	11556000	14867000	12790000	4192600	3743200	2259300	595170	1650800	3338900	29477	3531000	2621700	643770	3.5e-05	4.45593	10461933	2045924	2.35432	0.000177
Q16666	IF16	4729200	8173000	7011300	18341000	15903000	17297000	11094000	6056700	5120600	103414	86722	14630	56411	137866	26792	659550	98984	4198	3.5e-05	4.45593	10413978	132063	6.30115	0.000177
P27797	CALR	2885200	8483100	6306200	5870100	4984700	6919400	5419700	2586200	1064900	162788	168778	31066	2076500	153590	60360	89262	26760	55988	3.4e-05	4.46852	4946611	313899	3.97807	0.000173
O00264	PGRC1	1761000	1179100	1946000	1744100	1744500	930010	1453600	930570	1064400	999780	1137200	32171	7830	82952	79122	29754	76439	55744	3.4e-05	4.46852	1417031	277888	2.3503	0.000173
P63173	RL38	21621000	28695000	23496000	39268000	41280000	42281000	42588000	31477000	26442000	17981000	10348000	95146	17090000	12195000	1672100	22782000	14554000	3668200	3.4e-05	4.46852	33016444	11153938	1.56563	0.000176
P46777	RL5	62361000	71878000	39415000	87418000	95903000	97769000	61321000	57804000	61698000	18980000	17185000	342340	34035000	20374000	719320	48867000	41493000	6480700	3.3e-05	4.48149	70618556	20941818	1.75366	0.00017
O14828	SCAM3	13165	4885000	3881000	2897700	5066000	6951000	4909600	2157600	4140600	112244	114293	93695	27083	85269	98837	82150	45613	89808	3.3e-05	4.48149	3877963	83221	5.54221	0.00017
Q99832	TCPH	7221300	15456000	9979700	13315000	16538000	15818000	21492000	14774000	15159000	4235000	6898800	33385	8057700	7632900	1100500	5952400	7049600	1318700	3.3e-05	4.48149	14417000	4697665	1.61776	0.00017
P60981	DEST	7557600	9515200	9034000	14351000	13622000	16876000	14479000	10276000	9218800	2325600	5899000	1224	6376200	4665800	62227	5259500	6582200	18621	3.2e-05	4.49485	11658844	3465597	1.75025	0.000167
Q7Z7F0	KHDC4	3536100	3695300	3845400	5428100	3118400	5521500	67017	3440200	2830900	1066500	44798	5943	12357	59634	59595	57062	1320200	67450	3.1e-05	4.50864	3498102	299282	3.54699	0.000163
Q10589	BST2	21653000	26583000	13552000	40312000	34105000	32585000	31421000	21263000	16696000	10161000	1978100	1110600	8875600	7070000	2247200	10621000	16292000	1655500	2.9e-05	4.5376	26463333	6667889	1.98869	0.000153
Q02978	M2OM	1096900	1508000	1291300	1202000	1479500	1033600	1470600	15420	854960	168772	1360	10560	652660	150054	95340	8307	6879	43636	2.9e-05	4.5376	1105809	126396	3.12908	0.000154
Q04941	PLP2	2154800	1958000	29107	3079000	3258300	2176800	3473200	1361500	1684100	56337	111297	16137	12140	122579	79681	78486	11767	88476	2.9e-05	4.5376	2130534	64100	5.05475	0.000153
O14818	PSA7	5335900	6031500	3732600	2304700	3912500	1671200	3548800	1197600	4730400	40699	1006700	57679	1315300	27768	80678	27484	532	32957	2.7e-05	4.56864	3607244	287755	3.64798	0.000143
Q8NHW5	RLA0L	2327600	3178000	3530000	7759000	9762600	6834600	6370300	7350700	7745000	29847	1190800	7791	2345000	659890	64008	1317600	2309700	3152	2.6e-05	4.58503	6095311	880865	2.79071	0.000142
P51858	HDGF	3349300	1275900	3336400	2645700	6247600	3623400	4197800	981300	2545900	4282	167154	57293	41546	153547	50531	25580	82245	31691	2.5e-05	4.60206	3133700	68208	5.52178	0.000136
Q9NR56	MBNL1	148840000	158840000	134260000	207600000	200830000	210780000	208660000	156480000	125450000	89235000	77438000	27165000	120770000	85131000	32626000	109830000	101890000	28383000	2.5e-05	4.60206	172415556	74718667	1.20635	0.000134
Q07020	RL18	72594000	89477000	83491000	134010000	127100000	120660000	101650000	72189000	74446000	41131000	42684000	8429000	51759000	38265000	11814000	58761000	57018000	16639000	2.4e-05	4.61979	97290778	36277778	1.42322	0.000133
Q8NEZ2	VP37A	986420	3488700	4743400	4977000	3512700	5475000	7115600	3935900	5057400	1093800	628670	47582	803530	190547	821720	1670600	1915200	50774	2.4e-05	4.61979	4365791	802491	2.44369	0.00013
P46776	RL27A	39875000	45599000	41566000	67380000	74013000	70594000	62616000	34934000	37574000	20124000	16621000	4979500	21576000	13680000	6537900	28548000	30798000	8910300	2.3e-05	4.63827	52683444	16863856	1.64342	0.000124
Q0VDF9	HSP7E	5065500	1415400	4490100	4226100	6729900	4475400	3372200	5037200	1456200	657710	851750	7591	91668	1753900	81358	91300	511380	20502	2.2e-05	4.65758	4029778	451907	3.1566	0.000122
P31153	METK2	5476200	9003900	7576000	10738000	11816000	9682000	10546000	8305500	7184500	5664600	3986100	2514	3378500	3617300	684830	1677200	6498200	727070	2.1e-05	4.67778	8925344	2915146	1.61434	0.000118
P55198	AF17	3342400	1693700	1238900	2072600	6362200	4401500	6189300	4928800	4462200	199950	169992	86608	98167	111086	68619	93867	58762	1	2e-05	4.69897	3854622	98561	5.28943	0.000111
Q06546	GABPA	2966100	6571400	5318400	6288800	4839800	6226200	2671400	2060700	1425700	182726	88318	42963	84928	27544	76618	1345000	56687	29272	2e-05	4.69897	4263167	214895	4.31022	0.000114
O43865	SAHH2	1788400	2135200	987620	1798700	1264700	2313600	2959500	3590900	634060	63350	154777	97279	7071	185012	71851	26918	2586	1977	2e-05	4.69897	1941409	67869	4.83821	0.000111
Q96L91	EP400	26390000	39383000	31514000	41587000	51437000	47400000	50345000	34397000	33426000	16528000	22719000	2281300	21458000	18835000	5058800	23532000	20496000	5564400	1.9e-05	4.72125	39542111	15163611	1.38278	0.000109
P30040	ERP29	2487400	1234600	5034300	2656900	4580300	6466800	4850500	7042700	5517100	190052	114061	68850	96458	1105400	61716	983760	1266200	78692	1.9e-05	4.72125	4430067	440577	3.32986	0.000108
P22102	PUR2	7719700	8881800	9604200	10563000	10559000	9953600	6893600	4420900	6024400	3468500	3253900	32000	4694400	2372600	1011500	3964600	4861000	863030	1.9e-05	4.72125	8291133	2724614	1.60552	0.000108
P27105	STOM	1428100	2768900	1621400	2970700	4513700	4436900	2860900	2145200	815570	32213	73506	84935	50658	177096	29901	47651	11238	91953	1.8e-05	4.74473	2617930	66572	5.29737	0.000106
O14980	XPO1	55198000	51955000	52820000	80763000	78397000	79002000	57286000	46295000	38821000	25083000	26315000	45430	28237000	22235000	2002500	28951000	34937000	1901700	1.8e-05	4.74473	60059667	18856403	1.67134	0.000106
P46940	IQGA1	7042900	9866200	3808100	11375000	12421000	7227600	13960000	4520900	6181300	2554500	952400	11242	507480	368050	722070	1598100	2506500	48868	1.7e-05	4.76955	8489222	1029912	3.04311	0.000101
Q14978	NOLC1	4021200	8638800	8078400	12095000	17577000	21003000	14327000	5065100	12908000	107080	192448	79328	12644	99902	33637	67702	5451	90311	1.6e-05	4.79588	11523722	76500	7.23493	9.3e-05
Q04864	REL	2349300	4879000	5829400	3558900	3257200	7890000	1777900	3221600	2872200	44255	108687	99972	84816	117795	58941	8364	8943	70038	1.6e-05	4.79588	3959500	66868	5.88786	9.4e-05
P18124	RL7	65261000	84361000	67748000	109760000	105400000	75835000	94967000	67640000	60907000	35719000	39444000	2538300	50308000	24584000	4682400	43067000	45677000	8473700	1.6e-05	4.79588	81319889	28277044	1.52398	9.3e-05
P06744	G6PI	2811500	6851500	11435000	12434000	11494000	8971600	11706000	11154000	6945700	4907	1635300	87427	6260900	3714300	12012	39730	79583	239870	1.5e-05	4.82391	9311478	1341559	2.7951	8.8e-05
P48507	GSH0	2395400	2753400	1268600	2253700	2022400	48789	2285500	1192200	1728700	189850	2813	97111	72218	133849	89969	43537	85327	47671	1.5e-05	4.82391	1772077	84705	4.38685	9e-05
Q8NBJ5	GT251	7386300	10681000	10274000	12607000	14436000	10159000	16052000	8600400	6189500	4667700	2665900	34111	4339400	4289800	96553	2964200	5768000	431240	1.5e-05	4.82391	10709467	2806323	1.93213	8.9e-05
Q12965	MYO1E	676160	1217000	815140	1175200	2721200	1729600	1669700	1727000	871550	302710	152412	83319	2705	57243	43326	50223	8661	68796	1.5e-05	4.82391	1400283	85488	4.03385	9e-05
Q99590	SCAFB	5335800	11520000	11930000	21085000	25907000	24866000	16427000	16029000	9312400	1455300	2445000	68871	2196300	1554400	709510	2118100	1220900	492030	1.5e-05	4.82391	15823578	1362268	3.53799	9e-05
Q96S55	WRIP1	1856800	3593600	1411100	1541400	4172300	2005300	4201000	3759300	2671800	465360	144968	7410	25746	585720	23046	1016900	798720	87364	1.5e-05	4.82391	2801400	350582	2.99832	9e-05
P45973	CBX5	6288800	3847700	5811500	12975000	13936000	11855000	5758900	9787400	3651200	91796	90337	39185	60699	5004	48940	76354	41531	55029	1.4e-05	4.85387	8212389	56542	7.18234	8.6e-05
P15880	RS2	59396000	75886000	60659000	91200000	86546000	83338000	67830000	63825000	67592000	41668000	39858000	8468600	40361000	39075000	13394000	42200000	51348000	10385000	1.4e-05	4.85387	72919111	31861956	1.19446	8.8e-05
O43172	PRP4	3382400	4493800	4736900	9281100	6132700	8602600	9757900	5946000	5320100	198099	404380	16713	1170500	42659	343410	2704100	3707700	62251	1.3e-05	4.88606	6405944	961090	2.73667	8.1e-05
P48960	CD97	2344400	13529000	8476800	20981000	16010000	12262000	9112600	9496500	7997600	76867	38136	80633	45832	153257	3602	16643	80842	3162	1.2e-05	4.92082	11134433	55442	7.64983	7.8e-05
P08574	CY1	2912600	3115600	1271600	2904400	2958000	29548	2310000	2444000	3974600	4383	34643	63617	35119	33465	395	23930	81880	47700	1.2e-05	4.92082	2435594	36126	6.07509	7.8e-05
Q12948	FOXC1	1214500	2665400	2378800	2696500	2034100	2327100	1927600	17184	1361100	68401	157754	83799	54322	4737	95330	8424	59280	21798	1.2e-05	4.92082	1846920	61538	4.9075	7.8e-05
P47813	IF1AX	6807900	9259400	7922600	14693000	18344000	12621000	13061000	10261000	4275900	1729700	946	15511	2817200	12126	23569	61576	4725500	1378900	1.2e-05	4.92082	10805089	1196114	3.17528	7.8e-05
Q12857	NFIA	22329000	21799000	15196000	41975000	25707000	42624000	34129000	10002000	18203000	2445700	2963100	1134400	96404	44197	1546	3293900	3362000	1138200	1.2e-05	4.92082	25773778	1608827	4.00182	7.5e-05
P19338	NUCL	246380000	263070000	207020000	366690000	372220000	342050000	337550000	239300000	238200000	116010000	110490000	16044000	167090000	110010000	22131000	176430000	159590000	22551000	1.1e-05	4.95861	290275556	100038444	1.53687	6.9e-05
P07237	PDIA1	816130	3969600	4074400	7547100	5838900	4393700	9378600	6655500	4443600	90798	6027	57606	384890	61617	95612	4712	24697	30291	1.1e-05	4.95861	5235281	84028	5.96125	7.3e-05
P40763	STAT3	11643000	9600200	10631000	18477000	22339000	17976000	16369000	8612700	11126000	2850400	1870100	4488	2892600	3319000	972970	8368300	3716200	912630	1.1e-05	4.95861	14085989	2767410	2.34765	6.8e-05
Q9BVP2	GNL3	5394400	5187100	3508800	6178200	3172400	4077300	9527000	7180900	7166600	2217200	2136900	73676	2149800	943690	5839	14782	453960	1161	1e-05	5	5710300	888556	2.68403	6.3e-05
P27635	RL10	41850000	59126000	40673000	78527000	82604000	74334000	62535000	49083000	45619000	25642000	20408000	1861000	26693000	21472000	7587700	17399000	34937000	4030000	1e-05	5	59372333	17781078	1.73945	6.4e-05
P61313	RL15	60191000	65975000	56983000	118550000	90948000	115840000	92811000	72255000	64717000	19915000	18119000	5395100	36790000	25377000	9126000	30155000	52909000	9463600	1e-05	5	82030000	23027744	1.83278	6.7e-05
Q16656	NRF1	7107600	10034000	6366900	12950000	11262000	12413000	9124500	6770800	6345600	3855700	3950900	56576	2022800	3749600	795470	1301700	4965100	1264000	9e-06	5.04576	9152711	2440205	1.9072	6e-05
P46778	RL21	41357000	56142000	57337000	90478000	67184000	86557000	73240000	62171000	46430000	29424000	22878000	2767200	28637000	22875000	8241500	33912000	32623000	7753600	9e-06	5.04576	64544000	21012367	1.61904	6e-05
P62241	RS8	184220000	237310000	203050000	324310000	337640000	319180000	328980000	234940000	235450000	109960000	97855000	18881000	151840000	102560000	34882000	144050000	161710000	31397000	9e-06	5.04576	267231111	94792778	1.49524	6e-05
Q01831	XPC	873440	1129	1045000	1084200	1108500	1666700	1288600	1089600	968940	76186	88542	73028	95676	72012	91455	7696	61910	45589	9e-06	5.04576	1014012	68010	3.89818	6e-05
Q8TDN6	BRX1	4606900	8417400	4580600	3990200	11106000	4939700	4963800	5881700	2578100	157825	668400	57841	86045	169701	65867	51501	93572	57695	8e-06	5.09691	5673822	156494	5.18014	5.7e-05
O75367	H2AY	17522000	26563000	31750000	43756000	36917000	38619000	36120000	19175000	24456000	8140500	9534600	72218	13518000	9102500	867070	11112000	14964000	735490	8e-06	5.09691	30542000	7560709	2.0142	5.7e-05
Q14684	RRP1B	5329500	3149300	3079100	5128500	9489800	8187200	4765000	2335500	4842400	69150	175279	86651	93188	176115	76238	17394	64465	54454	8e-06	5.09691	5145144	90326	5.83193	5.7e-05
P04216	THY1	8167900	4155900	8009900	5456100	4000400	3408600	3017400	2410400	3332900	137669	118464	6838	32667	128571	82252	30319	99886	72342	8e-06	5.09691	4662167	78779	5.88705	5.2e-05
P22314	UBA1	15371000	23419000	19986000	35530000	35636000	33960000	28901000	21500000	16232000	7988500	7785700	60764	7654800	6663300	462020	10337000	10698000	68760	8e-06	5.09691	25615000	5746538	2.15622	5.3e-05
P15144	AMPN	16252000	29380000	17901000	58276000	44430000	48137000	38786000	31551000	23282000	3634600	4076800	66869	3950200	3234200	473140	3866800	5929000	655720	7e-06	5.1549	34221667	2876370	3.57259	5.2e-05
P05026	AT1B1	1235100	1005500	857720	1705000	2113500	1961100	1092800	834890	972780	157677	492450	72412	40202	515240	91788	67684	4331	83193	7e-06	5.1549	1308710	169442	2.94928	5.2e-05
Q9H5V9	CX056	61754	1066500	752390	1145900	1263200	1508200	864210	913110	1117300	4518	98829	72210	18557	188883	85665	60032	61967	90064	7e-06	5.1549	965840	75636	3.67464	5.2e-05
P04080	CYTB	1624500	964590	1255500	1351500	1018200	1357500	1011900	1743100	718390	110718	771180	88900	799810	186191	53963	18703	12793	98075	7e-06	5.1549	1227242	237815	2.36751	5.2e-05
P50402	EMD	10559000	10994000	6946100	21878000	15344000	16348000	15060000	13444000	9022200	905160	1206300	6326	4429500	5662200	963830	3508700	4991900	1068200	7e-06	5.1549	13288367	2526902	2.39472	5.2e-05
P62805	H4	1026100000	1162700000	920640000	1508600000	1387100000	1329500000	1357400000	989820000	861840000	698020000	591310000	129360000	591360000	420170000	178990000	618550000	667980000	141770000	7e-06	5.1549	1171522222	448612222	1.38484	5.1e-05
Q15056	IF4H	37839000	46165000	38972000	70942000	71916000	74246000	65236000	48479000	48411000	17363000	14025000	1435000	25173000	24348000	2684700	25608000	28408000	30064	7e-06	5.1549	55800667	15452752	1.85242	5.2e-05
P46779	RL28	33403000	41846000	27799000	56533000	55852000	62012000	51096000	39585000	37589000	14908000	13829000	91786	11306000	16312000	3785500	22956000	28116000	7458300	7e-06	5.1549	45079444	13195843	1.77239	5.2e-05
Q9GZT3	SLIRP	3900800	4567600	5229600	4543200	5997200	5143800	64047	4707200	2189800	143487	38790	56387	56317	187073	31562	83517	21278	83771	7e-06	5.1549	4038139	78020	5.6937	5.2e-05
P57088	TMM33	1358800	1721700	4553	2624100	2510400	2426600	2089200	1629800	1880700	74934	108820	80610	17262	97144	84409	71791	55779	13846	7e-06	5.1549	1805095	67177	4.74796	5.2e-05
O43583	DENR	3925300	5047200	4337500	2990000	4010100	6331800	6277600	6205000	4093100	1608100	1521200	59369	2822100	1870200	73778	3763	2426500	45678	6e-06	5.22185	4801956	1158965	2.05079	4.8e-05
Q9BTC0	DIDO1	26947000	35073000	28413000	65817000	65561000	46383000	36007000	36105000	33153000	9664200	6796700	34451	11557000	7415500	3048000	12482000	13579000	3300800	6e-06	5.22185	41495444	7541961	2.45994	4.8e-05
Q99879	H2B1M	757610000	1023400000	805890000	1169000000	1159000000	970350000	1166300000	934600000	928330000	483400000	478210000	137240000	623960000	475680000	139550000	631320000	609730000	146680000	6e-06	5.22185	990497778	413974444	1.25861	4.8e-05
Q01650	LAT1	14358000	16200000	12820000	19406000	82866	15563000	20572000	13156000	9028100	57180	100213	24690	23329	173966	69550	27828	8372	85553	6e-06	5.22185	13465107	63409	7.73032	4.7e-05
P20618	PSB1	1041700	2587900	1565000	1370300	3556000	2593400	1820600	1955800	911920	9467	104138	52668	79166	17740	77934	69262	71816	60480	6e-06	5.22185	1933624	60297	5.00308	4.7e-05
Q15437	SC23B	1189400	1336400	2064500	4804100	2801000	4218900	2830300	2810800	2976900	106290	577720	53131	16946	83834	53249	5744	77719	29753	6e-06	5.22185	2781367	111598	4.63941	4.3e-05
O43776	SYNC	5263100	5646700	6103400	9760400	12139000	10616000	5994800	6574300	7865700	2126200	1669500	7288	3472100	2302900	404340	27767	3196600	344860	6e-06	5.22185	7773711	1505728	2.36814	4.4e-05
Q92734	TFG	51625000	66786000	64302000	121500000	97830000	113470000	89261000	61860000	60377000	16648000	17579000	94445	26971000	19365000	4162800	36095000	33793000	5394400	6e-06	5.22185	80779000	17789183	2.18298	4.5e-05
Q96KR1	ZFR	546230000	643890000	532570000	802480000	809330000	739000000	741210000	546820000	500280000	351280000	331220000	80059000	353620000	281050000	138440000	350210000	415340000	118960000	6e-06	5.22185	651312222	268908778	1.27623	4.8e-05
Q8IX12	CCAR1	99952000	136080000	112350000	190450000	184840000	173160000	184330000	132130000	127690000	53126000	61504000	5915500	58422000	56427000	19430000	67816000	95120000	19488000	5e-06	5.30103	148998000	48583167	1.61676	3.8e-05
Q96DG6	CMBL	4828800	5960300	3372500	10661000	10289000	8368000	12409000	3467700	7358100	104980	156796	50959	45733	19872	44719	58240	37586	61393	5e-06	5.30103	7412711	64475	6.84512	3.8e-05
Q9Y295	DRG1	3024600	3196000	1451900	1488400	2393200	1083000	2094100	2388800	2024900	94616	316230	18531	92476	999940	50182	951470	82393	52384	5e-06	5.30103	2127211	295358	2.84843	3.8e-05
Q92598	HS105	8950000	12834000	15407000	20833000	22795000	15313000	10424000	12544000	14201000	5898100	3717100	8666	3148100	4059200	940670	5724800	6275600	93729	5e-06	5.30103	14811222	3318441	2.15811	4.1e-05
P43246	MSH2	1489000	4944700	4317300	6095800	6765800	3984300	4634900	2332600	3770400	136429	1428200	24855	840180	119726	80293	7517	853380	6003	5e-06	5.30103	4259422	388509	3.45464	4.1e-05
P83731	RL24	43967000	55954000	56503000	71615000	77917000	50620000	54478000	53832000	46110000	27540000	26305000	1022200	27147000	22632000	486040	24284000	33094000	3345200	5e-06	5.30103	56777333	18428382	1.62339	3.9e-05
P37108	SRP14	7212700	14314000	14318000	21738000	24357000	23034000	21804000	15635000	14522000	5507000	4115800	18895	6000200	4849500	1432900	6924700	2952700	92491	5e-06	5.30103	17437189	3543798	2.2988	3.8e-05
P25705	ATPA	13049000	22834000	26697000	19162000	15750000	15573000	24211000	27240000	25695000	8217600	6270900	5255200	11117000	4909200	11240000	6564700	5827300	542070	4e-06	5.39794	21134556	6660441	1.66591	3.2e-05
Q13442	HAP28	49275	1085200	1252300	837120	1434600	1543700	1002700	1055300	1249200	168219	39517	15780	30867	173223	4901	43571	8126	46462	4e-06	5.39794	1056599	58963	4.16347	3.7e-05
O43474	KLF4	2925700	7484500	3128000	10247000	7955800	8539400	5627900	4064400	4369400	21985	7379	70701	18482	75711	51403	27544	41091	58704	4e-06	5.39794	6038011	41444	7.18677	3.3e-05
Q7Z417	NUFP2	42396000	48480000	47687000	75886000	80125000	76617000	69770000	41678000	56578000	19196000	11551000	80279	29551000	19644000	3466400	26412000	26176000	2190400	4e-06	5.39794	59913000	15363009	1.96341	3.2e-05
Q15165	PON2	1217500	3246300	3183000	6114900	5329800	3621300	5394000	2349200	2841900	85316	39361	11634	4664	165151	15788	21321	61471	67430	4e-06	5.39794	3699767	52460	6.14007	3.5e-05
P40429	RL13A	34003000	35251000	39085000	37091000	51998000	49645000	49242000	44763000	29592000	16216000	12075000	4718300	26313000	16999000	5044500	23447000	22239000	5172200	4e-06	5.39794	41185556	14691556	1.48715	3.4e-05
P39023	RL3	41003000	98506000	66992000	104580000	107820000	98534000	94010000	72881000	87057000	42431000	36019000	3771700	40881000	32432000	9263500	20347000	39058000	15541000	4e-06	5.39794	85709222	26638244	1.68595	3.7e-05
P62917	RL8	94603000	152180000	120270000	200890000	169940000	183980000	161290000	134610000	112220000	59315000	52370000	9615100	77199000	37385000	14727000	69884000	81231000	21364000	4e-06	5.39794	147775889	47010011	1.65237	3.7e-05
P25398	RS12	45227000	59760000	43995000	80614000	82036000	75152000	78899000	55953000	52390000	26178000	17789000	1385800	29741000	19602000	4097100	31911000	31300000	2856700	4e-06	5.39794	63780667	18317844	1.79987	3.5e-05
Q8TCT8	SPP2A	38866	1647600	2023400	2250200	2736100	2880900	2855300	1781800	2299400	25898	62141	94578	22169	135113	56180	72350	59351	41154	4e-06	5.39794	2057063	63215	5.02418	3.7e-05
O15119	TBX3	1425600	4188600	1284700	6634600	5495300	5357600	5852200	3868000	4792300	190041	124919	96092	48249	92060	26022	67713	53102	54606	4e-06	5.39794	4322100	83645	5.69131	3.7e-05
Q9UPN9	TRI33	52039000	57903000	54228000	96964000	87579000	76712000	78125000	64824000	59687000	24340000	31224000	1897300	35881000	22691000	4098200	26116000	41534000	6619900	4e-06	5.39794	69784556	21600156	1.69187	3.7e-05
O75179	ANR17	95216000	125090000	114570000	252290000	226970000	225500000	204420000	161320000	139090000	28253000	22211000	7193000	46138000	35017000	14690000	54081000	60522000	14445000	3e-06	5.52288	171607333	31394444	2.45053	2.8e-05
P00966	ASSY	9705100	6076900	2136700	8611500	12047000	7441400	8207900	5294800	4316400	65637	184	98	61289	157990	71176	33771	89340	12737	3e-06	5.52288	7093078	54691	7.01896	2.6e-05
P08648	ITA5	2754800	4698800	4876800	11065000	8854600	12406000	6735300	6822900	8867700	99679	575650	52750	29397	103617	93804	59602	17692	49179	3e-06	5.52288	7453544	120152	5.95499	2.8e-05
O75376	NCOR1	106830000	99739000	95239000	161000000	132480000	133780000	128730000	92461000	89262000	47615000	43433000	5112900	61564000	35969000	10106000	55431000	65290000	9487900	3e-06	5.52288	115502333	37112089	1.63796	3.1e-05
O60568	PLOD3	4726200	7891600	3891200	14670000	9502200	8326700	9248200	8842400	5301800	86156	177909	51426	44311	623660	360630	1910400	72632	32210	3e-06	5.52288	8044478	373259	4.42975	2.8e-05
Q8IUD2	RB6I2	14730000	21010000	14137000	20872000	21137000	22389000	20949000	15610000	15394000	10494000	7453800	92763	6034300	3995400	2402100	8715900	12385000	3394800	3e-06	5.52288	18469778	6107563	1.5965	2.5e-05
P62424	RL7A	176040000	229650000	169770000	262590000	293100000	283130000	289160000	221240000	185140000	111440000	95525000	26524000	125980000	87057000	28655000	96506000	126830000	22822000	3e-06	5.52288	234424444	80148778	1.54837	2.6e-05
P62269	RS18	22587000	41394000	27355000	30538000	27103000	35336000	35922000	27723000	26805000	15431000	13761000	704430	11830000	12366000	3773400	12438000	18186000	1269700	3e-06	5.52288	30529222	9973281	1.61405	2.4e-05
P54577	SYYC	6690500	12579000	9262800	17344000	13831000	14374000	13506000	7124900	8278200	2066200	1570100	39990	2178200	1537300	70636	5991100	2332100	35985	3e-06	5.52288	11443378	1757957	2.70254	2.8e-05
P15121	ALDR	23501000	25850000	19819000	40585000	42515000	46511000	30997000	32301000	24117000	7582300	8398100	90076	8045800	9654900	5863	10432000	12718000	2224800	2e-06	5.69897	31799556	6572427	2.27451	2.2e-05
Q92793	CBP	7657400	7743800	7793000	15060000	18270000	13489000	18462000	10945000	6337000	807070	839480	53923	88007	648240	90721	3270	1293400	53439	2e-06	5.69897	11750800	430839	4.76947	2.4e-05
Q14195	DPYL3	2999500	5189300	6149300	5436900	7330500	10845000	10831000	8277300	4143100	157583	150057	55160	86311	109542	64196	60350	50808	40287	2e-06	5.69897	6800211	86033	6.30455	2e-05
Q16777	H2A2C	853570000	946070000	803920000	1083500000	987010000	938040000	1100100000	784180000	735900000	521150000	438650000	109810000	529270000	397630000	128820000	501800000	521030000	105310000	2e-06	5.69897	914698889	361496667	1.33931	2.1e-05
Q969V3	NCLN	41017000	55522000	23393000	65153000	67943000	58079000	65781000	45408000	46655000	14134000	11521000	59399	15147000	15262000	1457000	22109000	20398000	1251900	2e-06	5.69897	52105667	11259922	2.21024	1.8e-05
O43395	PRPF3	5246100	7893600	9796700	12062000	18170000	11192000	14580000	8512800	10005000	2300000	103910	15666	1504600	1058700	64634	1507200	3796800	24112	2e-06	5.69897	10828689	1152847	3.23159	2.1e-05
Q7Z6E9	RBBP6	26512000	41836000	47173000	74051000	78042000	73488000	70643000	47147000	48434000	13004000	14081000	75347	21677000	12346000	1658900	10515000	15752000	2336500	2e-06	5.69897	56369556	10160639	2.47193	2.4e-05
P30050	RL12	29000000	32388000	30271000	42679000	45658000	39275000	37846000	28107000	26216000	13958000	13710000	3283900	15769000	13339000	3732000	17821000	20785000	3436400	2e-06	5.69897	34604444	11759367	1.55715	2.3e-05
P62249	RS16	30455000	43639000	33163000	41749000	45625000	34838000	37622000	33570000	38206000	19233000	19764000	1561100	20189000	16628000	1397600	17555000	19462000	1266900	2e-06	5.69897	37651889	13006289	1.53351	2e-05
Q14108	SCRB2	3830500	7459600	4857300	5428300	13282000	11944000	11402000	7843100	7172000	14421	22028	48479	15049	65479	24845	1833	83551	19372	2e-06	5.69897	8135422	32784	7.95508	2e-05
O95347	SMC2	2966600	5798000	2845500	5548100	4511900	6061400	2686400	1962500	2898100	193713	28713	42768	63388	9650	17397	96723	98605	42033	2e-06	5.69897	3919833	65888	5.89463	1.7e-05
Q13813	SPTN1	22712000	28600000	22589000	48791000	40617000	30927000	35024000	20527000	22355000	1468800	6956900	97219	7449400	3200400	20788	14156000	6508200	490760	2e-06	5.69897	30238000	4483163	2.75377	2.2e-05
Q9NSD9	SYFB	10144000	16304000	10782000	18568000	18875000	14152000	15851000	11026000	9858800	3349600	3074200	78326	4555800	6762400	85601	4145200	6045800	773750	2e-06	5.69897	13951200	3207853	2.12071	1.7e-05
Q9UGI8	TES	5016500	12342000	7739700	13001000	14825000	10069000	13964000	6220300	4605800	144561	110894	68069	5406	137827	90505	55792	82259	15849	2e-06	5.69897	9753700	79018	6.94762	1.9e-05
Q16778	H2B2E	32794000	55523000	39696000	86338000	73389000	70599000	66770000	62132000	54400000	17263000	8333600	64199	24986000	18976000	7607400	20589000	20141000	6242900	1e-06	6	60182333	13800344	2.12464	1.6e-05
Q14814	MEF2D	45764000	52005000	42655000	75123000	78558000	76277000	75373000	56908000	46182000	18330000	15956000	2046100	22578000	19612000	3699500	28737000	25692000	4326400	1e-06	6	60982778	15664111	1.96094	1.4e-05
Q96BD5	PF21A	11543000	13100000	13011000	19597000	20552000	18369000	19389000	12676000	11441000	5729400	5126000	25987	6531800	5787100	2322700	2272200	7066000	1952300	1e-06	6	15519778	4090387	1.9238	1.4e-05
P50914	RL14	52814000	49969000	52742000	58291000	50892000	49184000	67480000	49815000	47997000	13285000	17605000	8801100	40231000	30796000	13690000	32224000	25053000	10303000	1e-06	6	53242667	21332011	1.31956	1.4e-05
P26639	SYTC	2635200	7474600	5274600	8241600	8846000	6822300	4113500	3752400	5368300	80454	170593	75639	80293	610890	44239	1147800	813680	74600	1e-06	6	5836500	344243	4.0836	1.3e-05
Q9Y5A9	YTHD2	33270000	36934000	37906000	62943000	53139000	55748000	58332000	45847000	33462000	13089000	14912000	74960	19770000	15852000	6740100	18253000	21058000	6307500	1e-06	6	46397889	12895173	1.84723	1.5e-05
Q06787	FMR1	47253	1087600	756080	1619300	1750600	1198900	2738500	3363800	965840	1328600	1122300	60461	2997100	1425600	409030	4118000	2085100	15743	0.994782	0.00227208	1503097	1506882	-0.00362833	0.590452
P39687	AN32A	883390	61880	969300	11478	2068000	1970000	2223100	5542	142933	4737600	1263800	77385	1255200	934640	43835	28040	13799	21849	0.994095	0.00257211	926180	930683	-0.00699725	0.590346
Q9NVA2	SEPTIN11	54205	17418	2415000	84332	21008	74014	90659	51992	124113	2522500	123361	2148	43276	78878	64820	18325	93457	18870	0.992425	0.0033023	325860	329515	-0.0160919	0.589656
Q15043	S39AE	80255	76633	1477800	85064	68199	32919	3206400	14635	70596	8091	1477400	43135	1906400	1440700	21808	81082	47078	46148	0.99213	0.00343142	568056	563538	0.0115203	0.589656
Q9Y6Q9	NCOA3	5601	741140	789620	25736	66179	76475	96834	56296	6611	69235	511940	63048	50735	59293	22141	57451	1052200	3420	0.986221	0.00602575	207166	209940	-0.0191898	0.586571
P04070	PROC	75382	61158	7056	5190000	44268	4891500	90837	45568	199813	2315200	94601	1043300	2793200	2521600	885560	82608	62553	634960	0.981644	0.00804598	1178398	1159287	0.0235891	0.584149
Q92567	F168A	4879	69588	3360	39134	1300300	62115	43305	58059	172241	82595	97074	33434	56968	196300	74785	85287	1103100	70592	0.977117	0.0100534	194776	200015	-0.0382923	0.581753
Q53H96	P5CR3	40632	26278	20001	61804	65862	35161	1732000	19719	121533	67666	88942	30434	6621	170787	19992	885240	912250	1629	0.976541	0.0103095	235888	242618	-0.0405846	0.581709
P42704	LPPRC	6077400	6744900	9320000	15764000	15633000	13512000	20602000	12612000	10473000	90060	1227700	8211	1879400	49542000	4492	59721000	482460	41227	0.975821	0.0106298	12304256	12555172	-0.0291244	0.58158
O15143	ARC1B	3664000	5162500	6023600	9586000	8344800	5985100	4187000	6044300	1069200	927610	622320	39846	42692000	90280	93657	1652600	2472400	46369	0.973706	0.0115722	5562944	5404120	0.0417889	0.580617
O43237	DC1L2	3236	59213	620300	54572	77286	64351	8251	49957	54499	133401	37063	6183	13786	684390	13681	14238	62084	60734	0.969488	0.0134576	110185	113951	-0.0484857	0.5784
Q07666	KHDR1	22513000	23685000	23930000	38882000	30211000	29700000	32552000	26775000	27015000	24324000	26286000	8139300	47813000	29907000	10461000	49141000	42968000	14238000	0.968573	0.0138676	28362556	28141922	0.0112667	0.578151
Q9UKM9	RALY	93721	5567700	12549	19793000	8434000	6518900	5024000	5144300	3021000	4639900	8769500	13069	10569000	5016600	70724	7235500	14536000	3710700	0.967138	0.0145116	5956574	6062333	-0.0253903	0.577592
Q8IYT4	KATL2	68228	3514	29946	52149	1977400	1699100	7188900	1301800	5552700	16026	57136	27564	7409600	5460500	85089	2004900	2236600	92952	0.966726	0.0146966	1985971	1932263	0.0395531	0.577592
P02654	APOC1	14298000	17864000	19237000	49517	72875	96227	26813	97368	157259	18080000	14526000	20487000	88172	123119	20393	84746	51663	28119	0.966488	0.0148035	5766562	5943246	-0.0435397	0.577592
O60869	EDF1	43852	94629	2709500	4911800	6552400	5081100	3373000	2383600	147819	4044200	2854100	36946	3815300	2756600	86465	3580800	7561500	93629	0.964323	0.0157775	2810856	2758838	0.0269488	0.576802
Q92878	RAD50	12834	58134	26933	54867	48994	58066	887720	62685	896340	143836	149406	35842	86424	1517400	90526	40643	99749	26096	0.964118	0.0158698	234064	243325	-0.0559815	0.576802
Q14258	TRI25	92255	1001700	816450	2983200	2042100	1406200	4002700	21738	654870	1078400	713080	17150	3790900	1044300	26124	3162700	3478600	2304	0.962818	0.0164558	1446801	1479284	-0.0320326	0.576497
Q15532	SSXT	18902000	30816000	25071000	40633000	42338000	33488000	40625000	28946000	35253000	23706000	17084000	4867000	46969000	49305000	15324000	52529000	68508000	14392000	0.962114	0.0167735	32896889	32520444	0.0166042	0.576373
P01009	A1AT	11909000	12801000	13014000	61539	3469	14835	19999	16872	177603	12306000	13690000	10290000	84498	189002	34576	47956	70242	21533	0.961479	0.0170602	4224257	4081534	0.0495861	0.576291
P49585	PCY1A	125	27607	973890	1917100	1434900	1654700	97675	80553	65530	1147000	1296500	22939	786450	68985	52050	49860	2055300	604300	0.958834	0.0182566	694676	675932	0.0394621	0.575002
O95486	SC24A	31206000	35532000	47330000	57035000	25230000	49245000	46452000	17475000	31342000	75991000	59796000	7501	56739000	46454000	3080200	48277000	54405000	1782300	0.953004	0.0209053	37871889	38503556	-0.0238643	0.571803
P02655	APOC2	2272300	2211000	6107600	35247	86480	99205	68818	87250	187283	2181000	2801000	6363900	80009	15049	78668	77684	36260	75732	0.951496	0.021593	1239465	1301034	-0.0699411	0.571193
Q86YZ3	HORN	70826	98625	4719	35829	58487	14240	2421200	90341	1206500	105141	170839	82383	7853	54596	65669	76601	3721000	2547	0.94933	0.0225828	444530	476292	-0.0995655	0.570188
Q7Z6Z7	HUWE1	45085000	60551000	43071000	68855000	95095000	80660000	78491000	42886000	46268000	76761000	76647000	10215000	77356000	73569000	19028000	98532000	115110000	22136000	0.947666	0.0233447	62329111	63261556	-0.0214229	0.569484
P02656	APOC3	13844000	15858000	15206000	14903	86692	46523	53696	65717	146713	14525000	11784000	16533000	42256	45502	96388	70105	58635	41024	0.946409	0.0239211	5035805	4799546	0.0693245	0.569024
Q6ZTR5	CFA47	30598	40271	5810	55810	1362600	1558900	47295	85816	95940	190841	68838	72557	81267	145261	13449	1188900	1667900	37829	0.944704	0.0247042	364782	385205	-0.0785919	0.568293
Q99536	VAT1	37012	61787	20159	1810500	91011	2186300	26681	22499	186942	135176	65073	15097	12644	1040600	339750	1449200	1570400	73189	0.937195	0.02817	493655	522348	-0.0815081	0.564069
Q9Y224	RTRAF	3577500	5873700	1759800	5744800	5838400	8109200	6417300	3504100	4847200	2939100	7628500	54813	11009000	5073000	78918	6558300	11965000	1571700	0.934691	0.0293319	5074667	5208703	-0.037611	0.562854
P02652	APOA2	213150000	286080000	280760000	25323	24023	82601	4951700	4995700	567910	205090000	243100000	279680000	4712200	3041300	8384000	1794	1323300	61086	0.933657	0.0298126	87848584	82821520	0.0850134	0.562524
P35250	RFC2	56828	82692	2151	1040900	2962700	75426	3284400	10798	79604	145188	2981500	22251	1091500	184254	2072	1531700	1174200	26722	0.931889	0.0306358	843944	795487	0.0853089	0.56175
Q9Y230	RUVB2	40541000	31578000	29634000	46325000	48980000	44621000	47105000	31729000	31955000	50973000	49608000	6279700	66478000	47683000	11767000	54820000	60361000	11181000	0.929179	0.0319006	39163111	39905633	-0.027097	0.560408
Q93074	MED12	31016	2739300	15630	1527800	8991300	5201500	2731900	27990	2172200	1190100	4373000	794820	4405200	3846400	1348700	2146600	4651700	1598100	0.928185	0.0323655	2604293	2706069	-0.0553069	0.5601
Q92890	UFD1	42026	1521900	772510	9087	85890	1798100	62310	28063	1513900	95982	159636	97634	1035600	937040	58313	53895	2989700	63269	0.927631	0.0326247	648198	610119	0.0873439	0.560057
Q09028	RBBP4	4733400	5233200	4016700	9717500	6448900	3757700	3228400	49355	4549500	5998200	1642200	711	4500700	3831200	37263	13494000	12188000	1619200	0.926564	0.0331246	4637184	4812386	-0.0535034	0.559704
P07741	APT	56605	4998	819150	75729	89027	26201	7750	42268	761820	585440	197041	89906	19981	61071	38266	33702	900110	92175	0.922541	0.0350143	209283	224188	-0.0992539	0.557565
Q15542	TAF5	46513	76153	1788700	32966	795490	93154	74041	10558	178481	117565	80132	44330	87943	582640	94840	33183	1761200	46233	0.92114	0.0356744	344006	316452	0.120447	0.557008
Q96CT7	CC124	34741	5359	2044	40617	1293500	30358	74365	945070	122635	197617	94557	95389	17101	880310	45038	1385300	28867	16090	0.919521	0.0364383	283188	306697	-0.115054	0.55632
P63000	RAC1	56834	38389	1306	50160	1046600	60715	60547	778890	76120	160534	33814	84230	30174	24378	64970	77723	1859700	54163	0.919364	0.0365125	241062	265521	-0.139422	0.55632
P13533	MYH6	22189	45117	6466	7510	53036	55710	1639100	2900000	2403800	181255	184918	14269	2046500	544530	4493900	81421	82375	96852	0.9191	0.0366372	792548	858447	-0.115231	0.55632
O75886	STAM2	22423	1706700	2910	98137	62187	1798100	61925	11300	1097000	109310	28215	48091	5083	1387500	589700	1946900	29454	393410	0.918994	0.0366873	540076	504185	0.0992092	0.55632
Q9UBT2	SAE2	650670	702560	21672	1235600	769350	2024800	64523	90022	537310	1583700	1395400	55359	1474700	130821	73560	77698	1532000	82728	0.917903	0.0372032	677390	711774	-0.0714325	0.55632
P35606	COPB2	2304600	2526000	2465800	4351600	3129500	6029500	3826800	2575000	1495700	4643500	2976800	287950	3786700	4393900	402600	5004900	6007800	378880	0.917399	0.0374417	3189389	3098114	0.0418898	0.55632
Q9NXG2	THUM1	803180	65039	756120	72093	3196500	1714800	52132	44745	120189	1089300	767740	97743	78695	1112900	9789	1915800	1278200	68549	0.916722	0.0377623	758311	713191	0.0885012	0.55632
P22352	GPX3	15173	90121	548710	47952	84829	75335	2878	4845	165878	148157	46732	435560	92343	119900	69702	97561	44279	50582	0.914053	0.0390286	115080	122757	-0.0931682	0.55504
P62306	RUXF	29388	2584800	715600	21969	999400	52801	99191	1480000	140001	1017100	460440	94214	1941600	165192	50808	1947500	6053	44512	0.913593	0.0392472	680350	636380	0.0963886	0.55504
O14556	G3PT	4040900	69954	28145	4349900	4025600	74192	4629900	3362600	2959300	3943500	120728	97849	4250200	2855700	75909	6745200	4630900	1871700	0.911162	0.0404044	2615610	2732410	-0.0630265	0.553864
P62140	PP1B	13949000	7688400	14261000	33267000	21496000	9124100	14458000	4773200	6412300	18214000	14189000	77255	23891000	14326000	818710	22378000	22167000	4929300	0.910193	0.0408665	13936556	13443363	0.05198	0.553566
Q5JSZ5	PRC2B	4066600	5451700	3903800	5849900	5444200	4646400	5080600	4417500	4085400	8295500	10462000	377220	4387600	6156500	72068	5969200	8520900	94141	0.909796	0.041056	4771789	4926125	-0.045923	0.553566
Q5XKE5	K2C79	56689	2396700	11091000	31184	42379	51143	18547000	12834000	189618	3510100	2999400	40509	18162000	15326000	8570000	34591	47586	30070	0.909412	0.0412393	5026635	5413362	-0.106932	0.553566
P51116	FXR2	9200800	9945300	12712000	14418000	21689000	18617000	18783000	12097000	10792000	15629000	16759000	1979500	21441000	17475000	1400900	20770000	26286000	2882400	0.908466	0.0416913	14250456	13846978	0.0414369	0.553386
Q9UKY1	ZHX1	4154100	5794600	5787200	10829000	14254000	9810900	10670000	4373200	7149700	9285200	10428000	695620	6174100	9900600	3711900	11469000	21170000	2502200	0.906744	0.0425153	8091411	8370736	-0.0489632	0.552627
O75083	WDR1	11734000	19723000	17026000	27639000	26849000	26625000	23865000	17491000	14742000	27561000	29017000	45948	32195000	28860000	1534900	36631000	31616000	4062900	0.904361	0.0436582	20632667	21280416	-0.044596	0.551465
Q15691	MARE1	5773300	3359000	4976200	3542800	6935700	3443900	5147200	3228600	4241100	4084600	3594300	821210	8505600	3204900	55564	9668400	9133100	78101	0.903707	0.0439724	4516422	4349531	0.0543204	0.551357
O95302	FKBP9	959080	6856	7854	1226500	1094500	1055400	2681600	8770	1393400	113	1061300	55458	1282400	930140	11543	4310200	84469	77786	0.900962	0.0452935	937107	868157	0.110258	0.549971
P69905	HBA	50069000	47112000	40992000	83417	8901	97471	57889000	52372000	40716000	51248000	35550000	34622000	53504000	34607000	65998000	31634	51639	89345	0.898867	0.0463046	32148865	30633513	0.069657	0.548981
P23246	SFPQ	129620000	224720000	185470000	296990000	294030000	289440000	264180000	218610000	200710000	259790000	272640000	55664000	351870000	242780000	93651000	362860000	325330000	87503000	0.897993	0.046727	233752222	228009778	0.0358844	0.548737
P14174	MIF	1998800	14548000	12798000	17894000	17260000	16828000	15479000	13990000	14448000	16509000	15815000	1700900	18944000	20606000	1891900	22458000	18992000	4546400	0.897453	0.0469883	13915978	13495911	0.0442199	0.548696
Q86T24	KAISO	905230	556380	11292	956220	927580	1461800	1367000	14910	183004	1112600	63253	36312	902050	1653500	99410	913750	1907700	74660	0.890996	0.0501242	709268	751471	-0.0833866	0.545036
P02765	FETUA	4713600	8931500	8263900	40333	8067	73249	7454	45302	50003	4973800	4756400	9893900	94459	84469	18399	82908	21383	17716	0.890266	0.0504802	2459268	2215937	0.150312	0.544877
P52294	IMA5	95264	3058	953740	14622	1371800	55508	5112900	1604200	60474	93240	880670	81101	23044	1075200	1443300	4602800	84863	29728	0.887589	0.0517881	1030174	923772	0.157279	0.543525
Q04323	UBXN1	922550	82241	1063600	1913400	2130100	1449900	2014500	95705	1178100	1818300	1570100	5717	2750300	1612700	57144	88336	2262300	99777	0.884705	0.0532015	1205566	1140519	0.0800202	0.542045
Q13586	STIM1	714050	756960	919850	674450	45426	94113	79497	88390	133434	2344200	393440	92012	96223	21890	6634	21415	72670	85658	0.88454	0.0532825	389574	348238	0.161824	0.542045
Q99439	CNN2	946970	65521	876910	2263100	89747	2683100	1588100	36220	120205	1446500	1239500	70227	2002500	2187900	58139	14922	2179700	95401	0.883945	0.0535748	963319	1032754	-0.100411	0.542045
P68371	TBB4B	168000000	208700000	140650000	255840000	255610000	224210000	237350000	211290000	182940000	307730000	246040000	16043000	318740000	244220000	65481000	285180000	316150000	23407000	0.881104	0.0549728	209398889	202554556	0.0479433	0.540696
Q9NRF9	DPOE3	38797	41818	1263	87994	63522	1413100	96968	76809	15	33103	166058	79303	1543800	119045	42292	20635	78820	49447	0.878601	0.0562083	202254	236945	-0.228384	0.539446
P24666	PPAC	1632000	704680	830490	2838900	2975400	1051500	3559900	749980	2535100	2747600	1006100	26137	3765100	2536200	786920	4053500	2823500	25773	0.877698	0.0566549	1875328	1974537	-0.0743715	0.539178
P51532	SMCA4	6860900	9754800	3380200	8752300	2412700	2688400	6885400	5316600	2187900	8338200	7940700	90329	8495300	4861900	1650500	4446100	8863900	1405700	0.875112	0.0579364	5359911	5121403	0.06567	0.537874
P68133	ACTS	4559300	4501100	4167900	11662	6377	79420	5612000	8265100	7010200	3227500	4234100	95341	6704800	6687300	10692000	81604	86984	7188	0.874201	0.0583887	3801451	3535202	0.104758	0.537599
O43809	CPSF5	4996600	3981200	3991200	18012000	11775000	19183000	14528000	5254300	8615300	8309400	11350000	40518	16670000	12328000	1001700	17619000	18171000	9360	0.86991	0.0605257	10037400	9499886	0.0794035	0.535244
P07942	LAMB1	5632	78964	27417	95389	2232	90834	4289	70481	169730	153777	41718	50915	42016	92228	1067	95804	42343	60808	0.869441	0.0607599	60552	64520	-0.0915718	0.535239
O15355	PPM1G	2238400	3588700	3216400	1927700	1865600	4214300	5054800	3954400	5017600	4435500	4701100	40527	6719300	2918100	4512	4489900	5951200	375650	0.868998	0.0609812	3453100	3292865	0.0685487	0.535239
Q96I24	FUBP3	61958000	83575000	72894000	106130000	114470000	111240000	75917000	59790000	51299000	91542000	81868000	10157000	124980000	86324000	21702000	126660000	139960000	26678000	0.868369	0.0612957	81919222	78874556	0.054642	0.535148
P17066	HSP76	13926000	48746	13921000	57243	14966000	2881300	16168000	13145000	13796000	10277000	10426000	5377100	15084000	11478000	7315400	10921000	10282000	3907800	0.867811	0.0615748	9878810	9452033	0.0637126	0.535089
Q9HAV4	XPO5	99992	75419	23597	1125000	1393200	1411500	1318200	98402	1040000	86967	653160	98734	1505700	181509	51348	2107400	1305300	61693	0.861528	0.0647306	731701	672423	0.121885	0.531497
Q9BTC8	MTA3	11506	64292	13980	1235000	33837	31387	2731900	1017700	191939	154267	149878	49117	2776600	1025400	365820	1001	38858	75658	0.860562	0.0652178	592393	515178	0.201484	0.531184
Q9H3U1	UN45A	93834	50204	7233	52782	33235	64509	96312	79141	143383	185293	50821	23874	30388	169121	99287	53438	956	48392	0.859699	0.0656536	68959	73508	-0.0921624	0.530934
P01834	IGKC	2145100	1565000	2140400	39812	15318	16568	97604	15552	33545	2602700	1748800	698240	2927	26507	45405	75529	53578	70488	0.857184	0.0669259	674322	591575	0.188877	0.529663
O95104	SFR15	20932	30993	2764	15500000	18441000	19838000	31552	26678	85524	145809	11513	69906	3116800	98121	17560	12659000	20885000	10391000	0.85487	0.0680999	5997494	5266079	0.187631	0.528515
Q5TGY3	AHDC1	728440	81754	6114	574510	36174	2574600	1530800	1239900	765150	9635	199777	37755	1729800	1165700	39473	2260400	1376300	29168	0.852536	0.0692873	837494	760890	0.138391	0.527353
Q14320	FA50A	50346	89998	2332000	7070600	3567500	1437500	1760100	1799100	151970	1393400	58878	47958	3623800	1259700	62997	5390500	4632800	26019	0.851668	0.0697297	2028790	1832895	0.146495	0.527097
Q8NFH5	NUP35	8757500	12079000	7268700	21923000	6995400	13295000	17156000	9461500	11873000	13841000	10588000	2935300	22020000	15805000	7075000	20003000	15104000	6099400	0.850009	0.0705765	12089900	12607856	-0.0605207	0.526352
Q99816	TS101	6738900	12569000	9887100	13568000	9742200	17127000	14441000	9999100	7874500	12930000	13031000	43434	18752000	14312000	3438200	13190000	17445000	4529500	0.848893	0.071147	11327422	10852348	0.0618123	0.525942
Q9H0D6	XRN2	76615	4123200	2668800	5249400	3854500	7608200	6789200	1956800	3056800	6840800	5693700	99092	2806700	7943300	96448	2938500	5407300	1382300	0.848802	0.0711936	3931502	3689793	0.0915407	0.525942
P24928	RPB1	22450	329340	1288	59170	4879	270710	15722	10080	176693	735460	107638	86877	4350	10995	16637	14514	24365	45839	0.847783	0.0717153	98926	116297	-0.233392	0.525816
Q13889	TF2H3	92064	85206	15698	85126	77961	62027	61801	67876	43629	29797	53478	61836	16938	178175	73918	46441	38765	61186	0.847615	0.0718014	65710	62282	0.0772977	0.525816
Q15020	SART3	1293900	3842900	23190	1924800	4152700	738490	29000	994240	3529	2757200	1674000	49149	982380	1995700	676930	5318700	90614	814230	0.846094	0.0725814	1444750	1595434	-0.143129	0.52533
Q8WU79	SMAP2	9270	89732	306	1026200	1306500	682400	815710	11599	556530	35003	990990	1481	88991	150033	91617	62864	2479500	25901	0.845617	0.0728263	499805	436264	0.196164	0.525316
Q8NCA5	FA98A	2313800	4067000	1881600	4811500	5178900	3916000	3967000	2731000	3448800	4578000	3153300	40237	5249300	3132100	1211000	7236600	7827700	1623900	0.843954	0.0736812	3590622	3783571	-0.0755147	0.524564
P09874	PARP1	36597000	50329000	44172000	49861000	61833000	69372000	60767000	43605000	37194000	50661000	60030000	2324300	62743000	55116000	8206100	88646000	92721000	11871000	0.843296	0.07402	50414444	48035378	0.0697398	0.524436
P02647	APOA1	159750000	162670000	196300000	94782	60621	78986	9220	624260	710700	159470000	125020000	164460000	668450	403790	90181	39860	61829	80069	0.841921	0.0747287	57810952	50032687	0.208472	0.523862
O75882	ATRN	80362	79357	19511	57524	41157	65753	75748	45182	113945	40872	26169	64857	75063	154763	27579	23640	87160	47902	0.841368	0.075014	64282	60889	0.0782332	0.523799
Q8NDV7	TNR6A	4736100	2565000	2698100	6262900	5104000	2920100	7265100	5743200	3867600	9096900	3520500	1967600	2858500	6191700	2505000	2786900	7741200	2568000	0.839297	0.0760843	4573567	4359589	0.0691277	0.52279
P35659	DEK	14044000	13569000	9591000	20568000	11080000	20680000	15246000	9712700	17007000	14864000	14858000	71717	27273000	18961000	3142200	26545000	31604000	2087200	0.835304	0.0781554	14610856	15489569	-0.0842563	0.520583
P14136	GFAP	1602	74925	100	52740	34783	11513	19790	681730	160167	51150	158589	5643	373690	41050	503800	44209	28236	11077	0.834865	0.0783837	115261	135272	-0.230959	0.520583
O43660	PLRG1	86973	92788	16213	47043	57279	69047	56023	94851	172277	56420	5558	15582	22026	634770	3600	8152	4216	77103	0.832944	0.0793842	76944	91936	-0.256821	0.519671
Q5T750	XP32	43782	25182	28911	65832	1875400	20188	1881800	98347	1144600	916450	41395	49616	1159300	948330	61204	1012200	1633600	26001	0.831558	0.0801075	576005	649788	-0.173888	0.519086
Q13409	DC1I2	77309	93155	640400	1216500	1566400	2155300	71915	55348	935680	1026600	2377000	95504	31656	1332600	64024	1063700	1567100	3135	0.829853	0.0809988	756890	840147	-0.150558	0.518301
Q52LJ0	FA98B	46307	23553	4678	49449	10781	1041800	10707	1687900	109750	1469000	563730	40515	1291	1195600	92620	24327	65665	82103	0.827836	0.0820557	331658	392761	-0.243955	0.51732
Q9H4A3	WNK1	485920000	637540000	575460000	912420000	869920000	814730000	827990000	645730000	571140000	739510000	731210000	175120000	1002200000	759010000	264990000	952890000	1080900000	393890000	0.827108	0.0824378	704538889	677746667	0.0559332	0.517143
O75909	CCNK	1989000	2692800	2301800	3544300	36230	2057100	2648100	2017600	160991	2103500	2042700	5293	2980500	1555000	62536	3307600	4039900	89441	0.826958	0.0825165	1938658	1798497	0.108267	0.517143
O00170	AIP	1005700	976960	734100	86141	1427000	900040	1377700	1068000	757880	1453200	1399900	13705	1539500	1379100	67832	60602	1797900	35116	0.826643	0.082682	925947	860762	0.105315	0.517143
Q9UGU0	TCF20	1507800	1823400	1921500	2170100	2085900	4236800	2204500	2084800	1337800	2178100	2920800	696600	2572400	2675200	497620	3993300	4285800	654780	0.825713	0.0831709	2152511	2274956	-0.079818	0.517108
P34896	GLYC	3961	946400	1013500	26584	56354	20777	77448	9879	109142	173157	84699	72393	65143	42784	46633	44488	1252600	97973	0.825579	0.0832414	251561	208874	0.268275	0.517108
P54253	ATX1	60548	4194600	3471600	7712200	5283600	3236900	2324400	886190	2252200	5312400	4120900	77318	4597700	4899100	11262	6752400	6045400	51402	0.822515	0.0848562	3269138	3540876	-0.115196	0.515662
O75934	SPF27	701950	2610700	672860	3062800	707830	3474100	2044500	89418	144337	5663	2474900	377770	2895500	1457500	97050	3285100	4325400	23486	0.822456	0.0848873	1500944	1660263	-0.145542	0.515662
Q14839	CHD4	4135200	4345100	4214300	8310900	6594200	11545000	9428400	6385000	8262100	5564000	8220200	1331200	11336000	7654800	1558900	10141000	11424000	2700900	0.822449	0.084891	7024467	6659000	0.0770832	0.515662
P54136	SYRC	4309000	5469600	8175000	11918000	10805000	10150000	9596000	803880	1221100	13964000	6960700	432	9763600	7129800	553580	14612000	13847000	633150	0.822037	0.0851086	6938620	7496029	-0.111478	0.515662
Q15019	SEPTIN2	1850100	1473600	1880200	2662400	2212000	3808700	2313800	1238000	1444100	2723000	2469000	616360	2147000	1997600	71712	4886800	4223100	967420	0.821866	0.085199	2098100	2233555	-0.0902583	0.515662
P49327	FAS	7829800	11490000	15663000	16657000	10688000	12144000	10159000	7583000	7783800	16506000	11708000	480540	20743000	12187000	534210	16762000	25792000	2052300	0.819995	0.0861888	11110844	11862783	-0.0944741	0.515476
Q01518	CAP1	72038	77368	28719	81029	72211	47905	1393500	21256	199068	106170	199900	34669	47777	978420	29743	94797	88629	31147	0.815723	0.0884573	221455	179028	0.306828	0.513069
P68871	HBB	70541000	88254000	84012000	802820	933030	915920	47100000	47162000	40439000	63216000	66077000	82780000	39358000	31622000	61402000	35937	1094700	2746	0.811701	0.0906039	42239974	38398709	0.137551	0.510817
Q86YP4	P66A	3961400	6167500	4160400	12356000	7914200	5548500	8829800	6702500	3483200	6610800	7780100	1780900	12377000	8625900	1058700	11500000	10956000	2234200	0.811024	0.0909663	6569278	6991511	-0.0898695	0.510667
P62136	PP1A	26356000	32656000	32344000	51274000	48395000	53172000	48442000	29752000	29921000	41965000	47580000	5717	49848000	46774000	10394000	57591000	68524000	10016000	0.807297	0.0929667	39145778	36966413	0.0826417	0.508597
P35542	SAA4	2577500	4089900	6773200	1431	77713	99585	33846	10775	36440	4393800	1861900	4745400	81646	97689	33610	34082	38728	64183	0.806861	0.0932013	1522266	1261226	0.271394	0.508597
P12883	MYH7	17988	25370	16170	1549	37344	87433	6229600	28873000	7686700	113320	171089	38640	4428300	7267700	21769000	37497	17817	51357	0.803492	0.0950184	4775017	3766080	0.342442	0.506751
A8MV65	VGLL3	20797	52999	9246	2218600	1161600	1655200	67895	1523800	69351	26455	135990	11281	2012600	1407700	5608	75985	2078400	62299	0.803328	0.0951071	753276	646258	0.221068	0.506751
Q15643	TRIPB	1060900	47801	1252500	46419	912980	55849	1579800	33648	513130	813870	940500	18103	82085	93384	31552	918670	1836500	95474	0.801004	0.0963653	611447	536682	0.18816	0.505732
O00303	EIF3F	69830	14354	18500	60657	24744	908750	4333	1102800	1234200	90880	45950	96204	701360	1123200	34576	1149500	712670	47915	0.795871	0.0991573	382019	444695	-0.219172	0.502765
P02768	ALBU	195290000	278860000	281570000	78622	52259	15252	9094800	4944300	5198300	219170000	222960000	186600000	5390400	6513800	3281300	85051	67131	92347	0.793498	0.100454	86122615	71573337	0.26697	0.501539
P11717	MPRI	2008800	3775800	2291300	4682600	4296400	6352800	4365200	2915200	2886900	4442800	4514200	649070	6071900	7367400	35144	6458900	6607700	73345	0.791664	0.101459	3730556	4024495	-0.109417	0.500653
Q12996	CSTF3	2512700	2048900	1028200	1905500	98488	2455200	3722800	22419	880060	2774800	2177500	90538	2408500	1281000	36788	22233	4218800	69117	0.789332	0.10274	1630474	1453253	0.166006	0.499451
P01130	LDLR	2370100	415830	3303000	5418000	2710600	5311400	3981900	4583700	3996800	5792600	2870300	34113	4279700	4711900	580910	4616600	6725800	42189	0.789318	0.102748	3565703	3294901	0.113951	0.499451
P13647	K2C5	18941000	24241000	22763000	30876000	41329000	34162000	34087000	30464000	26594000	25938000	38932000	5734200	32707000	42780000	13877000	41904000	65258000	12609000	0.788625	0.103129	29273000	31082133	-0.0865149	0.499451
P84022	SMAD3	3393	4674	4824	91506	72307	431500	22249	18073	194056	139578	98135	46139	62764	161211	78516	9792	39171	84496	0.787299	0.10386	93620	79978	0.227214	0.498981
Q9NR46	SHLB2	1025400	4639300	1871000	7975300	5689000	7346500	3990100	3089600	1041400	2627800	5918500	47303	6804900	3247200	676610	8616500	10298000	2118800	0.784448	0.105436	4074178	4483957	-0.138263	0.497446
P62633	CNBP	5778500	8598300	7396600	12887000	12995000	14363000	17117000	7174100	11077000	5170900	12229000	89060	17500000	12031000	2012800	11139000	38302000	8867700	0.784358	0.105486	10820722	11926829	-0.140414	0.497446
Q53GQ0	DHB12	552350	1688	1091700	2194	37056	10404	71996	49251	2346	832690	122837	5158	482870	133098	83385	8747	501220	47317	0.78382	0.105784	202109	246369	-0.285687	0.497446
Q15233	NONO	134250000	179770000	138040000	237430000	238260000	200790000	195620000	144700000	122880000	214670000	195530000	58115000	276320000	190600000	64959000	289500000	330730000	66504000	0.781958	0.106817	176860000	187436444	-0.0837937	0.496682
Q9Y3B4	SF3B6	56089	54755	13028	1864800	78979	723200	1689900	505	105228	1273800	931650	96532	37971	14436	90711	1283600	41655	18129	0.781399	0.107127	509609	420943	0.275766	0.4966
P00568	KAD1	5494	19405	13026	75028	1330200	1189300	1252500	1022700	133527	602020	52560	61762	1120300	272	82100	80636	2161400	66628	0.780534	0.107608	560131	469742	0.253896	0.496322
P39748	FEN1	7664200	10448000	8227500	17481000	14071000	13068000	10120000	7667500	3619800	12287000	10869000	1397300	16889000	10100000	3455400	14151000	13869000	3461200	0.779512	0.108177	10263000	9608767	0.0950293	0.495944
P61160	ARP2	53979	62429	28161	756740	3597	882340	64833	10906	136534	789020	600170	70084	47369	858670	34967	6218	28683	224	0.775523	0.110405	222169	270601	-0.28451	0.493677
Q9Y2S6	TMA7	79793	98447	9811	1067000	761220	1494600	58289	19758	75291	56061	43519	56427	28957	63952	78664	999630	1574500	73027	0.775126	0.110628	407134	330526	0.30074	0.493677
Q9ULK4	MED23	25245	594740	29824	32561	93705	57599	96142	1847900	18531	909950	72005	89756	54429	176696	3410	3572	818740	49521	0.772966	0.11184	310694	242009	0.360434	0.492591
Q8WZ42	TITIN	67946	581	2172300	96040	56110	78108	48888	22077	90373	1169300	1072100	596660	64685	161697	70708	98104	64362	75581	0.772598	0.112046	292491	374800	-0.357729	0.492591
Q6NUQ4	TM214	6751500	10444000	9771700	11836000	11002000	11172000	9152200	9527600	8965600	14714000	13650000	1335700	16392000	13454000	2977600	10534000	20132000	1761900	0.769051	0.114045	9846956	10550133	-0.0995115	0.490635
Q71RC2	LARP4	925930	1475000	1443400	3276400	1532900	614620	89264	45753	1617600	2057300	984750	38773	2125800	1933800	99782	12721	2436600	28440	0.767103	0.115146	1224541	1079774	0.181512	0.489662
P26196	DDX6	62966	1835200	4239100	8442200	4461500	6823600	6042400	4108600	4694600	3941900	4646500	45696	6745800	5821000	42356	7429800	8205400	53693	0.765523	0.116042	4523352	4103572	0.140512	0.488923
Q8WXF1	PSPC1	7486900	8984900	10520000	13657000	20573000	16798000	17821000	14119000	7988000	11146000	12553000	17717	21367000	14315000	858180	23867000	21064000	3456600	0.765002	0.116337	13105311	12071611	0.118533	0.488859
Q04837	SSBP	47448	55074	489	25086	57047	5262	55402	343980	179546	154467	120995	25198	8421	99086	79415	45427	71682	54056	0.761761	0.118181	85482	73194	0.223895	0.487056
Q92925	SMRD2	1596500	3367000	2842600	1833500	5265500	1627800	5554400	738960	1568400	1443500	8548500	54582	2620600	2615100	699680	3672200	1750000	71360	0.759507	0.119468	2710518	2386169	0.183872	0.485884
P62191	PRS4	77248	55482	558630	89676	3883	91798	25053	48114	162277	16399	451800	73426	545140	155965	75121	4932	18115	19203	0.759111	0.119695	123573	151122	-0.29035	0.485884
O15294	OGT1	19151000	22247000	26500000	41704000	38672000	39654000	36561000	18483000	16693000	21152000	31543000	5241800	46769000	24355000	7686000	45099000	50008000	8533000	0.756949	0.120933	28851667	26709644	0.111294	0.484782
P00738	HPT	3358000	5888300	4134300	39529	63743	44197	95018	26157	55915	122748	6841100	3264900	40356	62495	66066	98472	31486	33911	0.755178	0.121951	1522795	1173504	0.375899	0.483915
Q9H7L9	SDS3	460390	631860	7585	57807	825650	15501	92662	638550	98479	196351	1153700	42354	941980	47514	90646	60255	812140	23412	0.751968	0.123801	314276	374261	-0.252013	0.482125
Q9H0U3	MAGT1	5040	1120900	20931	59718	14657	56934	1903700	86867	8560	173247	196288	71891	1831900	148087	56487	1589200	91935	70959	0.750488	0.124656	364145	469999	-0.368145	0.481442
P09234	RU1C	8516	55178	19455	66458	25545	84334	2912600	2568300	124936	135224	36328	53364	40416	1764400	25014	1962200	3582300	9576	0.74501	0.127838	651702	845425	-0.375464	0.478193
Q96TA1	NIBL1	6671	93792	25129	650260	307740	697670	84768	35993	527250	731050	148156	97186	520090	329920	65025	32201	30507	94936	0.741263	0.130028	269919	227675	0.245551	0.476051
P13984	T2FB	69177	3696000	755	89379	2556000	2734100	3430300	80438	1516100	2010100	1789900	34379	3733900	1871600	3769	3452100	3406900	76645	0.739586	0.131011	1574694	1819921	-0.208804	0.475237
Q92900	RENT1	852130	1236800	657760	2379000	687950	873450	3001100	3993400	1247400	5628600	1198000	66299	2778400	3434800	84002	18438	3475000	612510	0.738582	0.131601	1658777	1921783	-0.212325	0.474855
Q01105	SET	915770	5718900	26284	86865	67046	86591	2699900	2137600	125451	4233100	10296	56435	2613300	1534400	748190	82654	15961	31205	0.733716	0.134472	1318267	1036171	0.34738	0.471989
O75821	EIF3G	899520	5347	28262	618820	4161400	3734200	99435	2322	539390	81458	1083100	32399	90114	2376400	90414	56618	3954000	22957	0.726659	0.138669	1120966	865273	0.373515	0.467708
P29558	RBMS1	3309300	1793400	4749500	8295600	6988100	6384600	8541000	7629000	6801300	8337100	2549200	1151900	10847000	9667600	2216400	11327000	11887000	2162500	0.716727	0.144646	6054644	6682856	-0.142423	0.461572
P49915	GUAA	7842200	6451900	9702500	17535000	13031000	12836000	3343300	4944400	4530100	10703000	8127200	734240	12957000	9789700	1217300	12311000	15205000	719960	0.708354	0.14975	8912933	7973822	0.160629	0.456434
O60506	HNRPQ	64994000	73308000	61642000	114240000	115130000	132100000	87249000	68980000	61504000	89896000	68397000	44289	118480000	76185000	14421000	159470000	152690000	25898000	0.706318	0.151	86571889	78386810	0.143288	0.455375
P02686	MBP	38417	92726	26589	91308	46278	8749	7118600	5476800	3336400	156214	143945	10140	3971600	3299400	4592800	4215	20264	65461	0.70385	0.15252	1803985	1362671	0.40475	0.454036
P50454	SERPH	13426000	25649000	10610000	29962000	18898000	17100000	21617000	19802000	18361000	47336000	25639000	61624	34168000	26831000	2251200	29691000	29128000	1251000	0.699032	0.155503	19491667	21817425	-0.162623	0.45118
O94913	PCF11	7311	2205400	29626	2537300	4314300	2020600	3958400	68820	107846	124129	131012	79453	4804400	138551	5334	2716400	4054000	92493	0.696834	0.156871	1694400	1349530	0.328317	0.450011
P46060	RAGP1	13793000	11987000	7974600	19100000	17337000	11540000	15149000	12729000	8354200	15986000	9489200	1190400	15261000	14182000	2377200	21316000	26128000	250340	0.696471	0.157097	13107089	11797793	0.15183	0.450011
P07900	HS90A	76646000	81944000	77832000	137320000	123620000	128770000	115310000	94046000	80904000	97121000	95304000	7747800	151690000	116760000	18594000	159280000	163420000	26919000	0.695011	0.158008	101821333	92981756	0.13102	0.449335
E7EW31	PROB1	17579	43599	1735100	58892	15298	2638100	2002600	83803	59459	82886	22214	27878	2525000	2026000	24881	21792	79147	74164	0.690332	0.160942	739381	542662	0.446264	0.446559
Q15398	DLGP5	9236	52715	23249	93969	11993000	23837	31458000	83731	11645000	12242	159041	38567	15607000	22594000	66069	10756000	24492000	57607	0.687475	0.162743	6153637	8198058	-0.413843	0.444959
P01857	IGHG1	3094300	54112	5581100	93163	54715	89719	56656	74900	125909	2558900	1977700	1565700	82270	4047	84144	36034	94094	72010	0.685824	0.163787	1024953	719433	0.510626	0.444138
P35080	PROF2	1506000	67182	1733000	2096200	2443800	2137700	2478200	1873400	2069900	2256400	1828200	87522	3244700	2729500	1333300	2420700	2978300	1082300	0.683767	0.165092	1822820	1995658	-0.130692	0.443054
Q9H4I2	ZHX3	2256700	3724200	3270900	1350200	5555500	4062500	4964400	4355200	57462	9906500	2517900	60822	5964500	5033000	505290	4673800	5627000	2375	0.683532	0.165241	3288562	3810132	-0.212384	0.443054
Q86U42	PABP2	4067200	7862100	10120000	22579000	19599000	14397000	11668000	16490000	11042000	8089100	12473000	32974	21347000	13248000	2629400	25273000	20040000	936400	0.682096	0.166154	13091589	11563208	0.179099	0.442465
Q5T200	ZC3HD	37650000	1245900000	895290000	29621000	56711000	38801000	43637	81791	500590	50559000	32692000	92975	80083	22561000	22956	29593	1128200000	318430000	0.681752	0.166374	256066558	172518623	0.569767	0.442465
P42167	LAP2B	7728700	8352600	10341000	12182000	9122300	7317100	9718700	6916500	4145300	5920800	11277000	1409400	8618600	8215000	798870	16429000	14618000	604160	0.681743	0.166379	8424911	7543426	0.159442	0.442465
Q9UHD8	SEPTIN9	1618500	2102500	1050100	1558500	1507500	1157800	1393900	2251000	1224500	4033800	4556300	80896	1701900	1004900	57055	1638100	2539400	389670	0.680646	0.167079	1540478	1778002	-0.206879	0.442268
P19367	HXK1	99296	21361	13785	90986	35550	54074	92431	843820	427780	155270	59651	44142	53150	387750	327610	92730	75289	99880	0.679999	0.167492	186565	143941	0.374201	0.442095
P08590	MYL3	55017	6241	2506	33651	82846	90770	6470300	6087000	5749500	191458	40169	32608	3714000	3834500	5789800	15537	25389	28004	0.671881	0.172708	2064203	1519052	0.442414	0.437062
P52597	HNRPF	29508000	25150000	28741000	42342000	47417000	41699000	26666000	28328000	24414000	51661000	47317000	3267400	37763000	40828000	11660000	53304000	62989000	14980000	0.670936	0.173319	32696111	35974378	-0.137851	0.436692
Q96J01	THOC3	16265	43014	12260	1906400	2612000	7141	4122	99873	1347900	126781	77338	68663	3303	463060	52951	1590900	1970900	52637	0.670018	0.173914	672108	489615	0.457045	0.43634
P67870	CSK2B	34654	850510	1151600	1649000	1238200	1427300	48684	1508500	935210	1340300	986090	6369	1851600	1254900	727030	1579400	1373500	776700	0.669541	0.174223	982629	1099543	-0.162185	0.436274
Q3MHD2	LSM12	7213800	7725400	6154600	15469000	16742000	14957000	8834200	10459000	5694800	11866000	12686000	25117	13031000	8011900	2541000	13634000	17428000	4506800	0.667177	0.175759	10361089	9303313	0.155359	0.434979
Q9UBU9	NXF1	12563000	18346000	12023000	37660000	42789000	43971000	27592000	23119000	12103000	34922000	28167000	4225700	41943000	24879000	3178300	54598000	57929000	12156000	0.665884	0.176601	25574000	29110889	-0.186881	0.43438
P35249	RFC4	1020300	1053300	452310	4432900	2373500	2194900	998000	924940	63262	1329500	1784600	44701	865870	1691500	23735	2940300	2476100	73940	0.661993	0.179147	1501490	1247805	0.267002	0.432085
Q12888	TP53B	44939	93932	21404	6792	1502300	2149000	90506	83863	188992	187904	5809	99086	1487400	39848	68805	949510	18438	53645	0.661569	0.179425	464636	323383	0.522857	0.432051
Q8ND56	LS14A	1006900	1075500	1582700	23537	18572	95575	2280100	1510400	94539	1341500	173515	20502	1667600	901740	9078	82685	1934900	4672	0.65921	0.180976	854203	681799	0.325232	0.430753
O75643	U520	9358000	4780600	5890800	18489000	12151000	9345900	9393100	8021900	7939500	7608600	10265000	20550	14197000	9049800	856990	12570000	16899000	4376300	0.658937	0.181156	9485533	8427027	0.170705	0.430753
P11047	LAMC1	1099700	54388	27769	7956	49701	9766	502380	70542	623470	120546	125966	23618	3106900	428690	38000	39578	12300	11117	0.658782	0.181258	271741	434079	-0.675725	0.430753
Q9UL46	PSME2	56585	10608	24636	1690600	14255	8918	49848	71467	4265	63455	138837	1336	55702	175258	97593	69255	2627200	74424	0.657997	0.181776	214576	367007	-0.774319	0.430689
Q15027	ACAP1	3931900	5104000	4058100	5119100	6692100	5336500	48099	4548600	4166600	5987300	3865700	1490000	7452600	2975800	70232	6023100	5047800	1961000	0.657506	0.1821	4333889	3874837	0.161527	0.430611
Q13425	SNTB2	13281	98211	441910	98414	15846	24000	63937	63311	141223	176745	164823	56602	9388	115526	72636	88879	33991	40762	0.650604	0.186683	106681	84372	0.338467	0.426331
Q13155	AIMP2	30936	94663	13888	74628	296650	28276	1976100	96408	56901	40828	5539	53556	1207400	122438	74530	7085	55852	68537	0.649683	0.187298	296494	181752	0.706032	0.425968
P07355	ANXA2	276940000	346350000	282580000	424640000	441010000	424570000	394010000	303660000	272910000	486860000	497870000	81344000	561020000	435830000	118690000	579400000	627240000	103020000	0.648896	0.187825	351852222	387919333	-0.140787	0.425693
O96019	ACL6A	1703000	4196500	1284700	1791600	30449	47212	1584900	1229700	100638	1958500	4214100	24431	8463	2790300	12717	42255	32598	2825	0.646007	0.189763	1329855	1009577	0.397518	0.424038
P41240	CSK	1913100	76176	2053400	98694	60501	69730	1956000	13147	130983	2085800	1526000	66351	20406	18148	30225	40023	815180	32273	0.645416	0.19016	707970	514934	0.459301	0.423891
Q08722	CD47	48395	77583	15770	84994	4342800	1671800	75897	81561	1260400	150420	111506	25911	61967	1410200	26168	1837800	1613700	70187	0.640113	0.193743	851022	589762	0.529064	0.420645
A6NHR9	SMHD1	37006	90874	10610	42058	55474	57106	2832700	52103	134991	17684	17408	77144	395750	101209	15450	641290	653150	14937	0.64007	0.193773	368102	214891	0.776501	0.420645
Q9UJA5	TRM6	84293	20423	11313	52956	98383	33429	64410	1862900	93128	81562	145089	28130	1634	117244	35565	3009	932190	9309	0.637881	0.19526	257915	150415	0.777947	0.419654
Q8NC56	LEMD2	41538	76597	19319	21172	34392	1397500	76735	61934	158675	95923	193249	16097	64048	622060	85055	66945	20680	20188	0.6365	0.196202	209762	131583	0.67278	0.418984
Q9P0U4	CXXC1	82438	99884	22461	35160	927700	706150	1353100	61868	32909	85813	927840	7540	769250	196641	3928	1318800	1011800	42420	0.635442	0.196924	369074	484892	-0.393753	0.418525
Q8IXM2	BAP18	7401	6534	22151	1140700	1298800	1175800	799150	26466	585920	71086	198549	40891	1224300	131071	68365	938120	1226500	41861	0.633346	0.198359	562547	437860	0.361504	0.417382
Q8TEX9	IPO4	21238	452650	511970	706910	867180	810910	12533	67509	21417	562650	583060	69883	519820	105121	2817	16344	833600	80543	0.633156	0.198489	385813	308204	0.324016	0.417382
P98196	AT11A	22745	59922	15537	67271	967320	52125	44620	23147	189318	136992	32895	87753	76738	104949	67822	1823000	27621	53563	0.631079	0.199916	160223	267926	-0.741753	0.416361
Q9UQE7	SMC3	926300	8607	1880600	1204700	1136900	3448000	4420700	2163200	1325800	196157	4134300	76518	3713700	843210	16158	2846400	1515800	16562	0.630963	0.199996	1834979	1484312	0.305969	0.416361
P11766	ADHX	1259700	1141400	1389100	1651700	2326200	1938100	1735200	1477700	192827	1458900	1680700	472550	2856100	1429800	451930	13959	2363000	734130	0.628486	0.201704	1456881	1273452	0.194138	0.415123
Q9NQT5	EXOS3	76755	63978	4071	1504200	1603800	1720000	1659800	859240	62175	954410	144222	8386	63426	1437900	94818	1498400	1713200	51107	0.628269	0.201854	839335	662874	0.340512	0.415123
P15924	DESP	19478000	25339000	19215000	37582000	37017000	36483000	27275000	18625000	17919000	22191000	37265000	1360500	29184000	25023000	5787500	34152000	50228000	6415900	0.628181	0.201915	26548111	23511878	0.175219	0.415123
O75691	UTP20	70872	2416	25777	608890	25965	48440	58134	58201	194457	102664	179366	84901	83763	96743	56632	39475	97160	63525	0.627951	0.202074	121461	89359	0.442808	0.415123
Q96GM5	SMRD1	638490	1104600	3169	16261	1581900	89193	71921	76671	46039	1825600	75399	43250	91833	112960	40939	22142	93817	97726	0.62698	0.202746	403138	267074	0.594034	0.415075
Q9GZN1	ARP6	16011	76129	5266	4011	5196	74973	55685	9195	48635	5532	149283	96879	2475	2091	57907	519	31994	37487	0.626952	0.202766	32789	42685	-0.380517	0.415075
Q9P2N6	KANL3	1680100	3978900	1342800	3140000	3031100	3159700	2281600	2097000	1415000	3147000	2848700	55357	3533000	4619500	1581700	4650900	4690800	84997	0.624903	0.204187	2458467	2801328	-0.188352	0.414173
P47756	CAPZB	2936800	3204700	2770700	3374900	5620600	4211800	57350	1983100	91483	2428300	2296400	5618	4812400	31236	39614	5311300	4887100	25060	0.622142	0.20611	2694604	2204114	0.289874	0.412578
P42285	MTREX	897520	1926400	2669900	3169300	1713000	600320	2538600	82002	1107400	2732700	2316000	82760	794690	137299	19764	2786400	3217800	3911	0.621891	0.206286	1633827	1343480	0.28228	0.412578
P54578	UBP14	1793000	2125000	2151400	2419000	3032600	2551700	2442300	1675700	1760400	1802000	2467300	33502	3951100	2133800	68962	2030000	4747300	79147	0.621663	0.206445	2216789	1923679	0.204603	0.412578
P23528	COF1	47809000	39846000	45906000	72849000	61803000	63457000	68913000	52324000	45298000	73100000	93154000	2904300	86083000	83548000	22111000	85553000	92109000	17570000	0.621253	0.206732	55356111	61792478	-0.158689	0.412578
P48059	LIMS1	87834	95017	10538	1673700	3871400	158	44120	3578600	199416	186431	123032	24759	1396800	963730	84733	2932300	965120	50319	0.620156	0.207499	1062309	747469	0.507118	0.412205
O60828	PQBP1	1842200	1681400	3064700	2030900	64978	66159	4337400	3146800	3347400	1858200	2735900	516380	4826300	1993500	755200	1842700	1929000	20295	0.617629	0.209272	2175771	1830831	0.249028	0.41076
P11055	MYH3	94953	14671	27494	51671	66192	6702	1161400	1196600	920350	37135	131580	24378	1053900	952140	2754500	39911	81708	91690	0.614696	0.21134	393337	574105	-0.545549	0.409045
Q92545	TM131	835610	1937300	1415900	2627300	1037700	88587	994000	849710	774720	1249000	1293700	408800	75268	7323000	5062	4132700	51089	68629	0.613266	0.212351	1173425	1623028	-0.467962	0.408327
P27694	RFA1	7024700	5915100	4997700	13590000	12783000	9341000	9517400	5240700	4127300	10241000	10389000	708350	12768000	15083000	1144400	12119000	17474000	3441500	0.61309	0.212476	8059656	9263139	-0.200783	0.408327
Q9H3N1	TMX1	947080	863070	27366	1027000	68667	1580000	88220	29045	73374	721	1443000	29364	53900	1596000	74298	1650800	1287400	91095	0.606728	0.217006	522647	691842	-0.404606	0.404439
Q86U70	LDB1	574	48259	932	937600	5129	40105	64445	77533	27149	38315	196960	38340	46405	176349	20549	82056	36890	77679	0.606288	0.217321	133525	79283	0.752026	0.404378
P10916	MLRV	84495	46572	9767	34264	96069	26593	79480	3003900	2746600	30884	166510	71331	843340	840000	1804900	14298	76332	72237	0.603483	0.219335	680860	435537	0.644563	0.402739
P04899	GNAI2	3313700	69291	3350600	2616400	96542	78799	4897700	3045500	4395900	2574600	3240800	3378	3433900	2371200	1809400	7761600	2860000	2283900	0.602159	0.220289	2429381	2926531	-0.268603	0.402087
Q09161	NCBP1	10389	2548	18327	6410	60901	833200	80006	28711	110116	113177	160345	32320	71494	90640	55167	26690	98738	70313	0.601794	0.220552	127845	79876	0.678562	0.402074
Q14527	HLTF	45391	821460	19662	45076	79131	8269	60656	579030	57967	1926500	578800	87134	76675	2515	30188	91248	8340	30759	0.600702	0.221341	190738	314684	-0.722312	0.401577
O00743	PPP6	91164	24506	376	24832	907840	53412	17259	97496	25891	876360	738630	85496	76836	10279	2687	85433	19422	68628	0.596818	0.224158	138086	218197	-0.660064	0.39921
Q9NU22	MDN1	33157	61508	13519	95574	12290	353400	413780	976920	89506	484900	1376100	56995	437620	431740	83412	28354	33039	9467	0.591916	0.22774	227739	326847	-0.521234	0.39616
O60264	SMCA5	4656100	8638000	9915900	6248200	9302400	9982800	7353800	3212700	3730300	9303100	7011900	561320	7419100	6535200	441130	8790200	13162000	1354700	0.591266	0.228217	7004467	6064294	0.207936	0.395953
P61019	RAB2A	51353	583680	1244800	18160	28311	69710	41036	30959	51585	1997500	907710	87472	62385	61871	78455	88588	91890	44957	0.589286	0.229674	235510	380092	-0.69056	0.394856
P56545	CTBP2	6328400	6946100	3878300	13517000	10377000	10149000	7912200	5337300	5767400	9409300	9964800	16711	6671500	10809000	575880	10532000	11045000	2018500	0.588947	0.229924	7801411	6782521	0.201913	0.394856
P12035	K2C3	22749	80086	24494	5950	60179	96276	17374	81469	2995200	35530	18331	4521	14003	2488600	91606	10210	3318000	81225	0.588021	0.230607	375975	673558	-0.841165	0.394464
P18615	NELFE	9972	22899	26861	1211000	1533400	2314100	774930	77302	1297000	1287700	1070500	64607	30754	144693	73854	1214600	1519200	98105	0.584131	0.23349	807496	611557	0.400968	0.392082
P62304	RUXE	6680500	35045	3357800	7881600	10534000	6486700	3881200	2953800	7343000	9156600	7964200	8163	6463800	2328900	83465	9580300	4903900	96306	0.582825	0.234462	5461516	4509515	0.276329	0.391432
O60841	IF2P	3516300	1518000	3428400	4792800	3154700	2010000	6590700	5388500	4967900	6985300	6804800	52832	8133200	5649700	538570	5578100	6955300	779260	0.57995	0.236609	3929700	4608562	-0.229897	0.389726
O94905	ERLN2	1501900	80885	27761	1911000	59604	98530	63141	40155	167187	106293	77839	20259	58800	14444	32491	93985	1874300	23955	0.57024	0.243942	438907	255818	0.778798	0.383423
Q9Y2I6	NINL	18497	57913	4615	3773700	3951500	80967	41293	76320	91503	18066	103321	91595	11229	186814	36505	3877100	47398	51445	0.569305	0.244655	899590	491497	0.872085	0.383017
Q9UBL3	ASH2L	714690	31234	12649	1294800	74502	33221	97306	58590	35704	196718	191809	61069	92217	5319	63766	4246300	65117	1131	0.565162	0.247827	261411	547050	-1.06535	0.38045
P60201	MYPR	41094	14340	28251	64065	700	1586	11278000	13692000	9570600	79805	20976	95810	10547000	6709000	4554500	41097	19338	78539	0.560145	0.2517	3854515	2460674	0.647496	0.377292
O75153	CLU	1507100	3278900	2736900	5404300	8813500	8351300	7936700	4516900	3786900	5844100	4679100	73491	7157800	5196700	57067	5334700	9857200	350360	0.559161	0.252463	5148056	4283391	0.265274	0.376849
Q15652	JHD2C	7556700	6164200	8522200	5393100	12783000	19548000	15860000	14295000	11790000	13651000	10566000	87669	14359000	15809000	2519700	12362000	16095000	2118500	0.556897	0.254225	11323578	9729763	0.218853	0.375541
Q8TCT9	HM13	17493	10802	1196	689150	60682	42606	53750	14722	86365	156074	1161900	66097	26119	48793	92219	96188	67652	33466	0.554284	0.256268	108530	194279	-0.840036	0.373997
P55081	MFAP1	30542	12792	15568	79322	17384	860020	74500	56159	93715	194073	129679	50903	98409	102100	92577	35405	18277	11802	0.553115	0.257185	137778	81469	0.758022	0.373425
Q15428	SF3A2	69945	2383500	24417	6787900	10515000	8168500	32453	1577000	1601100	1283300	89564	32504	2460100	1344000	14738	9100100	7283200	18906	0.552693	0.257516	3462202	2402935	0.526892	0.373358
P11142	HSP7C	217750000	306130000	282260000	407680000	403310000	378960000	324170000	286650000	264830000	342080000	315770000	39533000	406010000	334920000	85485000	444890000	483840000	92493000	0.552623	0.257571	319082222	282780111	0.174248	0.373358
P30153	2AAA	1384800	2333800	2527500	2054000	1223200	29093	3069300	48197	70794	3591900	21474	50906	2518700	1592200	14124	4403200	4702500	36838	0.551975	0.258081	1415632	1881316	-0.410296	0.373308
Q14980	NUMA1	2393000	4191200	3284500	1274500	5161700	8100400	8175800	2582600	4335800	2050300	6172900	593490	4555200	3887000	99541	6672400	7775200	829200	0.550802	0.259004	4388833	3626137	0.275404	0.372732
P10768	ESTD	3765500	3398200	1833500	6835100	6073900	10632000	4953100	3675000	1696000	6100700	6351800	677060	9258400	6493100	1066500	9914200	11388000	766130	0.547787	0.261388	4762478	5779543	-0.279243	0.370908
Q9Y2X9	ZN281	4231900	12086000	5737100	14195000	21858000	16321000	16661000	8591000	6603700	17582000	13832000	2861300	17662000	19086000	90934	24181000	29627000	3169300	0.54705	0.261973	11809411	14232393	-0.269241	0.370625
Q92499	DDX1	10714000	12638000	10099000	20038000	16178000	17826000	14198000	9907400	10964000	18504000	22695000	1217300	20884000	19616000	1564500	28707000	26634000	3990300	0.543596	0.264724	13618044	15979122	-0.230669	0.368501
P35251	RFC1	91184	14408	18743	48252	92238	3475	12406	1053500	31930	98768	562940	64073	60531	1505700	21587	12671	99884	59555	0.540803	0.266961	151793	276190	-0.863556	0.366822
P26641	EF1G	36444000	48350000	31250000	63756000	62022000	49749000	54463000	27490000	50621000	85332000	77107000	9789900	65935000	59917000	16886000	75327000	79246000	17298000	0.537277	0.269802	47127222	54093100	-0.198884	0.364644
P49588	SYAC	981830	1157300	797930	5021000	5031200	8106300	64719	3220300	190092	1885600	5349100	71911	2057500	4391100	1201100	10396000	7841400	47608	0.535252	0.271442	2730075	3693480	-0.43604	0.363482
P11940	PABP1	135780000	194500000	124550000	258810000	254990000	227310000	218090000	165940000	165110000	223020000	177730000	17557000	252250000	192210000	50350000	301240000	256700000	52465000	0.529609	0.276045	193897778	169280222	0.195883	0.359861
Q99829	CPNE1	55459	5380000	3568300	6636900	5952700	5176800	3912200	3611100	5120600	1225600	3050300	68979	5300100	6029500	9015	7987400	7946800	373310	0.529484	0.276147	4379340	3554556	0.301044	0.359861
P0DOY3	IGLC3	90628	4327400	2926700	77881	36769	96487	60719	16539	197707	153751	3074600	687580	70977	5195	66469	36535	54970	35406	0.529297	0.276301	870092	465054	0.90377	0.359861
Q13573	SNW1	2032800	2710100	2500500	5743400	10220000	8480400	8419300	6403000	4555600	7888200	8266100	77349	12987000	4214900	2673300	12853000	10621000	2358400	0.527062	0.278138	5673900	6882139	-0.278516	0.358761
P06703	S10A6	5833200	10748000	26135	11029000	11335000	10418000	1793600	7382900	2674100	8580800	8246400	3922400	15190000	8499100	1468400	13446000	14748000	788510	0.52611	0.278923	6804437	8321068	-0.290293	0.358323
O94979	SC31A	347470000	428820000	393780000	584400000	549320000	555030000	534970000	351670000	383900000	483270000	487210000	92728000	563110000	441760000	148590000	624950000	664410000	161430000	0.525918	0.279082	458817778	407495333	0.171138	0.358323
Q92622	RUBIC	91392	773250	29066	871930	96557	31679	717100	551430	65894	110534	114640	98204	67278	170813	314570	89525	6449600	5899	0.523313	0.281238	358700	824563	-1.20085	0.356838
Q13363	CTBP1	26234	64106	29403	1162600	13622	613810	25599	630030	21041	12324	156627	31024	1127500	148554	44389	35447	3270600	40272	0.521864	0.282443	287383	540749	-0.911984	0.356059
P35908	K22E	152310000	180080000	136030000	239740000	230160000	197330000	186840000	194300000	166300000	200920000	194140000	18362000	271030000	186520000	44748000	244320000	262910000	55406000	0.521606	0.282657	187010000	164261778	0.187119	0.356059
Q01085	TIAR	3236900	4672900	865910	6779500	3493100	4888600	5636000	2605600	144693	3774700	6530000	43871	7841500	2812500	89185	2380000	1745100	56346	0.519109	0.284741	3591467	2808134	0.354961	0.354597
P30626	SORCN	3026700	2270000	1927	4656000	1202300	4287000	35198	98540	1761700	3194800	927270	44981	2717000	5755300	96926	2713100	6708200	1086400	0.517108	0.286419	1926596	2582664	-0.422806	0.353438
Q99798	ACON	17023	725330	25552	73999	33865	81298	58968	1094600	99350	31501	23626	96456	1092900	16297	2653200	94255	42855	95542	0.516197	0.287185	245554	460737	-0.907903	0.353024
Q01130	SRSF2	11660000	15194000	13848000	19774000	16367000	15180000	16779000	14265000	10258000	14016000	15188000	4424500	23234000	14084000	4435000	18290000	20266000	3845300	0.515818	0.287504	14813889	13086978	0.178818	0.352973
Q99459	CDC5L	3688100	2070100	2198600	47425000	29003000	5258600	5713400	16990000	3220700	6162300	4487300	600530	5279900	13159000	761890	24951000	23237000	46615	0.514673	0.288469	12840833	8742837	0.554565	0.352398
Q9NYJ8	TAB2	2932000	1128900	2520900	2162200	3938100	1771700	3077500	3018700	2911400	3435200	2211200	95046	7680200	1089100	1113400	96186	1624800	1121300	0.513133	0.28977	2606822	2051826	0.345384	0.351551
P16152	CBR1	84037	57200	1150300	1596100	1791000	1169100	7393	21233	156990	1541100	159221	11763	13085	1606700	519770	1687300	2143500	583200	0.512657	0.290173	670373	918404	-0.454165	0.351432
O15144	ARPC2	54626	11805	827110	27570	62263	75814	1295600	28407	19655	15642	166080	61155	56359	36471	58214	1726000	2118600	72552	0.511625	0.291048	266983	479008	-0.843302	0.350932
Q96AY3	FKB10	7573400	5161500	10829000	15871000	15031000	8120200	7486100	6797100	6294700	12159000	7676300	517860	3699200	6402200	1531500	13022000	21717000	81963	0.511616	0.291056	9240444	7423003	0.315959	0.350932
O00273	DFFA	82334	4019	18811	1231000	51086	1493500	19881	1134900	882630	845600	1053300	71399	24450	111251	83994	3430000	1484800	372470	0.511014	0.291567	546462	830807	-0.604392	0.350929
P0C0L5	CO4B	1223100	1269900	1598200	19684	34205	95915	46116	25803	144387	1019000	1331700	59959	61551	54721	81151	54919	92594	10827	0.505602	0.296191	495257	307380	0.688154	0.347418
Q13247	SRSF6	19347000	25107000	24308000	13323000	28409000	12367000	33083000	25773000	25384000	21636000	26631000	5013100	26805000	24018000	9553300	27613000	34761000	4490400	0.501775	0.299491	23011222	20057867	0.198169	0.344993
Q8N1N4	K2C78	98819	60120	471750	4148	93353	73065	631770	69933	199946	192011	157640	81720	1635500	23067	62685	581760	49204	85609	0.501193	0.299995	189212	318800	-0.752648	0.344797
P31040	SDHA	3736	63548	27312	61284	1036000	29931	49337	28543	27004	65057	119928	49605	78920	71373	63517	50200	98002	37777	0.500448	0.300641	147411	70487	1.06442	0.344489
A6NDG6	PGP	42659	13983	16306	36643	58238	17002	1289100	943470	115177	165541	24897	43183	3363400	1185700	43404	82247	68712	67567	0.500377	0.300703	281398	560517	-0.994146	0.344489
Q9BWF3	RBM4	14451000	20075000	14635000	28136000	23606000	21675000	31713000	20030000	23103000	18675000	22775000	503390	26320000	17603000	1402500	39538000	35539000	2735700	0.497969	0.302798	21936000	18343510	0.258031	0.34319
P06454	PTMA	1739600	25375	1508900	90697	2989700	51265	1380400	1041	1265100	1740600	1955800	85573	51084	35527	89400	2079100	30279	66976	0.497145	0.303517	1005786	681593	0.561341	0.342826
Q9ULE4	F184B	467140	638660	480980	77745	48628	82155	24066	68180	38750	51822	62476	17944	18025	17333	39580	61564	5337500	36644	0.497131	0.303529	214034	626988	-1.5506	0.342826
Q16401	PSMD5	3355800	2369400	2855100	1712200	4660000	2399300	4163600	2553600	3517000	4934100	7370600	46143	5955900	3015500	470910	3486600	8888400	389190	0.49643	0.304142	3065111	3839705	-0.325056	0.342741
Q9NYL9	TMOD3	3542000	3854700	1150500	84752	2679500	2378200	1811100	1116900	199703	1328400	2625100	67897	2789700	946	2104	3862800	1946100	7472	0.496238	0.30431	1868595	1403391	0.413037	0.342741
Q96EA4	SPDLY	47478	83223	19184	64581	5165	4372300	59907	36905	199581	886110	609960	10624	301	103749	75586	55081	16135	44564	0.494722	0.305639	543147	200234	1.43966	0.341969
P46379	BAG6	7299200	7835700	9941500	13845000	25082000	15974000	13402000	9320100	7526700	5388900	9445600	38068	18788000	13307000	1248200	16705000	21996000	2256000	0.492082	0.307963	12247356	9908085	0.305792	0.340347
Q9BZZ5	API5	83669	530890	829020	1431200	42260	38965	31444	83552	37075	18224	9635	98068	2986900	164841	55575	2398900	11161	56486	0.490757	0.309133	345342	644421	-0.899978	0.339633
Q9UNX4	WDR3	94253	44249	19190	5776	49349	1184900	37495	57699	73596	176184	115693	40081	71117	159409	23	73089	71603	45013	0.490121	0.309697	174056	83579	1.05834	0.339396
Q8IWR0	Z3H7A	45949	99946	15971	86275	710650	3983	24424	86593	1575700	48551	977410	7620	55363	5525	27809	39538	99563	80397	0.487911	0.311659	294388	149086	0.981574	0.338067
Q96PU8	QKI	4781200	5267200	2151700	5533400	4861400	6084200	7335500	2909000	4396400	8172100	9023200	534830	9791800	7253200	834600	10625000	5413600	995200	0.486859	0.312597	4813333	5849281	-0.281223	0.33754
O95456	PSMG1	33157	2546700	2727900	2987900	2587700	4480600	3705600	1946500	149425	195379	902700	92108	85420	1259500	30439	9147500	2371700	20612	0.485848	0.3135	2351720	1567262	0.58547	0.337041
P25205	MCM3	3603500	7265500	5721100	10210000	21982000	11486000	8162300	7953400	6579100	7427500	7523800	42545	11543000	7989200	2766	15694000	14388000	1241500	0.484531	0.314678	9218100	7316923	0.333232	0.336329
P52272	HNRPM	66083000	92159000	95811000	132330000	150750000	110570000	124200000	104360000	106950000	99588000	88003000	6021300	172000000	102600000	29696000	167200000	147520000	25737000	0.480989	0.317865	109245889	93151700	0.229925	0.33407
Q07955	SRSF1	5726700	3121800	10896000	31037000	25796000	19142000	23920000	16077000	7483600	4484900	7046100	1553100	19209000	13819000	5725300	22209000	31428000	7508100	0.479525	0.319189	15911122	12553611	0.341933	0.333253
P02538	K2C6A	87934	43969	1433900	76551	27080	87689	24285	31377	152729	104958	15720	51195	48409	2300000	7090	85804	1370000	39289	0.476326	0.322096	218390	446941	-1.03318	0.331228
P61964	WDR5	17443000	18516000	12801000	42128000	49228000	59180000	24977000	21112000	24821000	11603000	14670000	634590	10985000	18485000	3264600	53911000	80068000	7963200	0.473689	0.324507	30022889	22398266	0.422676	0.329592
Q9P2J5	SYLC	851560	56974	16628	92440	12115	41509	68863	3833200	40238	131634	838080	84973	10640	197216	21869	17900	769970	80950	0.473549	0.324635	557059	239248	1.21932	0.329592
Q9Y5B9	SP16H	13929000	15756000	8025900	24932000	28627000	21470000	12203000	14235000	9936800	23520000	17382000	697660	36252000	18211000	2648100	43197000	38208000	7214000	0.470505	0.327436	16568300	20814418	-0.329158	0.32777
P48382	RFX5	3675	81775	8363	23406	84733	97558	19102	64404	174332	84296	10331	54836	783720	37709	968	75214	63110	13026	0.470076	0.327832	61928	124801	-1.01097	0.327668
Q9HC38	GLOD4	602560	760550	587850	2601	44104	794390	52669	18037	188030	780700	897900	61716	688580	703070	5914	65881	1033400	24582	0.468813	0.329	338977	473527	-0.482259	0.326984
O60313	OPA1	36747	83325	5050	3342300	27004	45719	49438	12720	134709	851030	36431	30410	48961	80168	66869	68064	26346	2839	0.467403	0.330309	415224	134569	1.62554	0.326197
Q9UN86	G3BP2	6744800	5972100	3754300	7941600	9546100	10644000	5500400	4513400	5020300	6724500	6674500	95191	4277600	4670200	2349200	13126000	10506000	8944	0.466825	0.330846	6626333	5381348	0.300243	0.32599
P12004	PCNA	37978	4750600	5786200	5799700	12965000	6385500	3167400	3675900	2259700	3486800	2441400	1166300	3684500	1974000	406260	10180000	9769000	33151	0.466406	0.331236	4980886	3682379	0.435764	0.325894
Q9BW27	NUP85	9550900	10186000	11904000	11254000	16714000	15966000	17198000	13645000	10562000	16059000	12395000	2134100	29945000	8859900	1850500	11161000	11577000	1934500	0.465495	0.332085	12997767	10657333	0.286417	0.325453
P46459	NSF	17978	1842500	3651600	94416	7230	99055	773330	8811	127372	1926100	1030400	51142	93707	91022	76188	23596	94880	61684	0.465009	0.332539	735810	383191	0.94127	0.32531
P30566	PUR8	93378	7647	18751	4526	2470	1968100	57183	43854	195511	15621	1299300	6356	1486700	1673200	2	7407	32300	67563	0.464931	0.332611	265713	509828	-0.940142	0.32531
Q13765	NACA	1281700	2096800	2696	88821	49462	50334	76933	92254	1303000	1220	24426	278	1094700	125544	23176	52326	1491500	39757	0.461424	0.3359	560222	316992	0.821552	0.323192
Q9BSJ2	GCP2	85249	99342	20473	10752	92241	52800	347520	19332	184306	160889	78385	73971	1242000	84106	55030	81497	20820	35711	0.460568	0.336706	101335	203601	-1.00661	0.322787
Q9BUL5	PHF23	48994	64065	1099700	1901000	41516	653790	32028	14717	90715	692440	163512	44813	54590	60095	47171	23188	1057600	74329	0.459906	0.337331	438503	246415	0.831497	0.322518
P14868	SYDC	1523500	1484700	1140800	691650	940520	1508100	60104	582830	95279	2189900	2390000	19226	1666000	601970	42421	1071300	2518600	208900	0.459064	0.338127	891943	1189813	-0.415711	0.322123
P31948	STIP1	15142000	18824000	12274000	27366000	31491000	31411000	21119000	19306000	17476000	26107000	23619000	2246300	37852000	28518000	3890000	56843000	57186000	8046400	0.457986	0.339148	21601000	27145300	-0.329604	0.321561
O95757	HS74L	561770	992090	3146800	1503700	1686900	2548200	1266000	768510	20908	3035000	2276400	390870	3780200	4400100	499180	31101	1915100	484930	0.457514	0.339596	1388320	1868098	-0.42823	0.321424
P52788	SPSY	69638	57410	25498	1678800	86451	1248600	1012200	817040	174124	1907400	922330	35016	4437000	159918	40098	63691	1143400	90034	0.456108	0.340932	574418	977654	-0.767223	0.320631
Q9Y678	COPG1	2043500	8129000	7024300	9381400	8312800	10865000	10797000	6662300	5900200	6597200	6205200	27638	11479000	11142000	549130	6255400	13126000	629040	0.455741	0.341282	7679500	6223401	0.303309	0.320567
P98082	DAB2	921250	48169	16373	6367900	12198000	12425000	5534100	34211	6569000	62844	1420400	51783	98811	102898	16547	10845000	14304000	71793	0.455078	0.341914	4901556	2997120	0.709663	0.320295
Q14677	EPN4	18770000	12020000	30717000	51403000	41604000	44250000	30151000	19591000	18713000	26944000	24814000	995980	32983000	21661000	3846700	43411000	55586000	3536300	0.453679	0.343251	29691000	23753109	0.321909	0.319505
O95747	OXSR1	733870	2445500	3367000	6012400	3728800	7600300	2485500	3259900	2225000	2934200	4982300	45806	7702100	7243700	84123	6364800	14504000	2281	0.453465	0.343456	3539808	4873701	-0.461347	0.319505
P18031	PTN1	52869	70313	21616	765440	604060	740110	615390	632570	542470	129378	131097	70757	718490	96023	26523	933190	800600	7826	0.449951	0.346835	449426	323765	0.473137	0.317265
Q8TA86	RP9	62891	1864	28819	3578800	52702	2711800	1952800	19810	123813	136846	107987	69191	94807	1677800	78908	87752	2340200	94157	0.449007	0.347747	948144	520850	0.864238	0.316792
Q9NPA8	ENY2	1035100	6442500	6133200	11576000	7302900	6917900	8874200	6549500	5655300	5025100	9316100	51451	8255300	10979000	32793	7223800	6244600	1990700	0.448542	0.348197	6720733	5457649	0.300339	0.316656
Q01167	FOXK2	12433000	8381700	16205000	21188000	17279000	19619000	21672000	12061000	11881000	19606000	16866000	3222600	34779000	24354000	4560400	34067000	26696000	6855500	0.448343	0.34839	15635522	19000722	-0.281227	0.316656
Q9P2I0	CPSF2	1119900	744400	6810	880770	94160	8461	648390	15647	131346	70151	481330	45481	525130	159978	18175	94247	941400	44242	0.447078	0.349617	405543	264459	0.616811	0.316008
Q9H944	MED20	76797	567330	668890	59252	86941	760510	84657	87463	195945	958680	920760	86404	33568	658290	28921	91383	1019600	47828	0.444807	0.351828	287532	427270	-0.571425	0.314595
Q07157	ZO1	579150	71981	25466	2246200	566040	535790	76399	16207	84188	1356100	1188800	16585	88640	537810	70718	79473	4894200	43001	0.44404	0.352578	466825	919481	-0.977938	0.314244
Q9UIA9	XPO7	23930	12025	1047800	1469200	2010800	1683400	1171300	1311200	808860	131895	1092600	79	2174300	1571700	70947	99207	1734100	37785	0.442731	0.35386	1059835	768068	0.464534	0.313508
Q70UQ0	IKIP	4697400	2735500	2409600	4043500	5399300	2776800	1733900	2847300	2212900	2132200	3944900	10384	3378900	4046200	54475	4188400	5375300	5170	0.442593	0.353995	3206244	2570659	0.318746	0.313508
Q8N1F7	NUP93	99818000	123440000	135680000	171060000	156130000	164100000	161770000	115900000	104900000	145310000	136600000	25949000	187650000	130230000	46757000	176860000	176990000	43552000	0.442521	0.354066	136977556	118877556	0.204463	0.313508
O94906	PRP6	69431	876390	1029	97274	1486100	1879900	77339	1053500	3695100	1277700	831500	95846	1737400	1314700	88672	23646	516470	85373	0.441611	0.35496	1026229	663479	0.62923	0.31329
Q9BQ39	DDX50	63042	1623600	979070	874520	77146	99114	618120	565970	8227	1102100	197620	17013	1071400	401890	5131	97159	310810	33742	0.437058	0.359461	545423	359652	0.600774	0.31025
P61158	ARP3	1910700	51496	22656	3582600	3656600	3181600	2333300	2461900	1923900	3538300	2417300	73443	4822400	4435500	39352	4385600	5747100	7820	0.436174	0.36034	2124972	2829646	-0.413178	0.309812
P05362	ICAM1	4940900	5532800	3381700	6666800	8266400	5931500	4863900	7210500	6691100	7423200	7939600	939860	3143900	5030000	2187900	6878600	9504000	2404800	0.435992	0.360521	5942844	5050207	0.234811	0.309812
Q14137	BOP1	81243	43238	502530	22039	77374	46660	96438	46137	78040	192561	65296	88706	56838	6521	78384	59289	21084	45822	0.435971	0.360542	110411	68278	0.693391	0.309812
Q9H7N4	SFR19	1102	77311	4423	9170	90695	1182100	62065	2811	129619	120501	26938	63140	3679	181242	23769	98358	67600	48278	0.434749	0.361761	173255	70389	1.29948	0.309368
Q9Y4D7	PLXD1	28363	77528	14874	52670	21691	961750	82397	2577	147927	74745	6010	92352	9276	199959	87926	62008	32455	75299	0.434154	0.362356	154420	71114	1.11865	0.309135
Q9Y4B4	ARIP4	10744	2125200	1451500	2228200	2909500	718390	1865800	1041300	893490	2972300	1507100	99280	3343400	2451500	9508	3639700	2862700	468940	0.430388	0.36614	1471569	1928270	-0.389952	0.306641
O15145	ARPC3	40776	69786	23830	567670	362370	425930	1347800	36973	530210	498840	112741	91210	86868	599650	73829	44069	608110	93508	0.429105	0.367436	378372	245425	0.624523	0.305916
O95433	AHSA1	1204600	8076	2582900	5319400	2097200	4479000	2342800	1815500	1429600	4905900	2136100	60217	3035300	802920	74103	1611000	2870300	84450	0.428605	0.367943	2364342	1731143	0.449714	0.305747
Q15008	PSMD6	806	85934	29741	19711000	27180	48302	77795	52829	150880	61433	114971	12310	60644	177688	31067	3393500	38488	45711	0.426929	0.369644	2242719	437312	2.35851	0.304739
Q6Y7W6	GGYF2	770320	1317	2415	2043500	1720000	71258	2905	33868	168084	50140	1130100	53611	94939	2995700	9402	1341500	1861200	491510	0.426547	0.370033	534852	892011	-0.737922	0.304654
Q9BQE3	TBA1C	9467400	7662700	9086800	11851000	15744000	10444000	13395000	9009300	9191500	16126000	14085000	17913	8188400	14664000	706010	6101100	17219000	54409	0.426203	0.370383	10650189	8573537	0.312917	0.304596
Q9BSJ8	ESYT1	774970	39164	3313	448340	544570	503310	511560	433760	166286	1258300	1224400	79906	1507200	469620	50116	45857	345800	50886	0.4248	0.371815	380586	559121	-0.554938	0.303781
Q15287	RNPS1	889420	2556600	1923900	4467500	3316300	4139200	3442200	1669600	3679900	2965800	1851100	88878	5518200	1871400	4081	4935700	2933600	60569	0.424548	0.372073	2898291	2247703	0.366751	0.303781
P08779	K1C16	1592300	2987700	2449000	873140	2881100	3191100	2594500	1830200	2428500	5448400	6239100	818140	2287300	2111500	947570	33740	9033000	1599000	0.424163	0.372467	2314171	3168639	-0.453368	0.303699
Q8IXT5	RB12B	47527	22544	12290	86169	52918	12959	3419200	52443	198750	42555	195700	9207	68484	169520	88710	55087	454910	33728	0.422903	0.373759	433867	124211	1.80446	0.302985
Q92540	SMG7	1083500	1852100	23966	1410800	56416	1471200	4158	85029	379	727230	177986	50211	89880	13335	72781	20306	2178100	59392	0.421962	0.374727	665283	376580	0.821012	0.302497
P45974	UBP5	2275600	1325700	1245200	4592800	3384100	5180500	3934100	95419	3132400	179371	4099600	577900	2052100	3326900	1294600	1170400	5502100	765740	0.417019	0.379844	2796202	2107635	0.407844	0.299139
Q9NUQ8	ABCF3	1686	62856	3647	56731	610330	7726	1309100	487440	430230	103460	161248	52525	623680	544150	17430	93215	89277	41267	0.413333	0.3837	329972	191806	0.782696	0.296678
Q14126	DSG2	11065000	10456000	11543000	8179900	10705000	13306000	12243000	5510700	13192000	20591000	18275000	77951	13263000	14440000	1435200	25181000	25112000	3405800	0.412767	0.384295	10688956	13531217	-0.340171	0.296456
O43399	TPD54	1267600	1050900	27466	1541200	6091800	1603700	1356700	1261700	1008500	1798700	3019100	479	4678100	3792000	694980	4450600	2299600	626350	0.412102	0.384995	1689952	2373323	-0.489926	0.296161
P50440	GATM	10673	84506	4194	90394	43345	8258	4327	38970	4115500	143151	84713	325650	86664	99113	11842	65665	99797	17124	0.409261	0.388	488907	103747	2.23649	0.294303
P40121	CAPG	99096	1869000	1629700	4843300	7826500	4903200	2235500	1251000	2960200	5089400	2900900	35841	8143900	5343100	93431	10561000	6887900	86475	0.407925	0.38942	3068611	4349105	-0.503133	0.293523
Q9BW19	KIFC1	1037500	1331300	10071	3192000	3131200	1664300	17670000	1717900	12363000	1630600	2421200	637740	2173400	107083	87406	3194200	12654000	752470	0.407701	0.389658	4679697	2628678	0.832078	0.293523
O75874	IDHC	1232800	4128600	941090	6988600	3794700	5215800	4295900	1076500	1714700	3223700	3224800	2133800	1960900	1614200	884090	2217300	5604700	2054600	0.406704	0.390722	3265410	2546454	0.358774	0.293009
P35241	RADI	64122	75393	4838	948480	63233	81415	57308	43990	93604	170154	51178	61585	6863	184909	23744	25173	57558	71378	0.404702	0.392865	159154	72505	1.13427	0.291748
Q9BY42	RTF2	48665	94621	1868	1056000	65492	899480	86416	81677	602220	95640	6779	30497	89154	36461	86353	67329	1104500	28914	0.404505	0.393076	326271	171736	0.925878	0.291748
Q16181	SEPTIN7	23740	1910700	1575500	6022700	5398200	5305100	2124000	4197900	1520900	1052000	5524100	84914	5479000	4134800	1800900	12336000	10137000	75616	0.403625	0.394022	3119860	4513814	-0.532866	0.291334
P24752	THIL	59684	78265	2432	765880	81716	44293	3793	16210	125647	127144	82503	34702	24199	56674	76596	10462	55460	81199	0.403201	0.394478	130880	60993	1.10153	0.291209
Q13242	SRSF9	4114200	5539600	3972300	2222900	3621900	9106300	4911700	4429300	4463700	5555900	7706000	265760	9613200	6301400	2499700	6177100	14169000	2098500	0.400651	0.397234	4709100	6042951	-0.359802	0.289547
Q9UK22	FBX2	74539	84191	6188	60703	62027	870390	5098	35201	101613	136626	74035	86030	88845	17880	10685	56979	50847	59505	0.399816	0.39814	144439	64604	1.16076	0.289125
Q14739	LBR	1181500	31701	13832	4355500	1938200	4089700	2627800	35825	3513700	1322400	1364900	11543	2788800	2889600	72199	1759000	2046000	68468	0.397366	0.400809	1976418	1369212	0.529542	0.287532
O00567	NOP56	15726000	10718000	18400000	18055000	17228000	11442000	14086000	11138000	12911000	18337000	17244000	804970	16344000	10643000	3219800	23172000	14844000	2702700	0.395431	0.402929	14411556	11923497	0.273419	0.286311
Q9C005	DPY30	690130	1214000	1515900	1132100	11492	37738	25380	37475	34739	1478500	126324	62826	1257900	1464300	89123	4445	4056900	27562	0.393796	0.404729	522106	951987	-0.866599	0.285305
P67936	TPM4	1000600	46585	10356	3789500	1392900	3457000	1346000	1439700	102419	1735300	3460900	95133	3946500	52967	9293	4285400	4388000	861240	0.393116	0.405479	1398340	2092748	-0.581683	0.28499
Q9UHP3	UBP25	73408	13585	3865	46480	46042	2844600	32482	9821	30168	161000	158859	5037	69701	67458	20066	2621	47706	93460	0.393048	0.405554	344495	69545	2.30846	0.28499
Q13485	SMAD4	2655600	1388300	2468500	3506600	3695600	3757100	3581900	3469400	1228800	26467	1890900	658050	4218400	2691800	17094	4544400	5278700	334440	0.391741	0.407001	2861311	2184472	0.389392	0.28435
Q9Y266	NUDC	2459000	2611000	2228800	8905200	9051200	6550700	7417400	5885700	5791600	7088500	9720000	16724	13888000	7387900	3692000	11713000	9808800	1741500	0.391159	0.407647	5655622	7228492	-0.354009	0.284105
Q9Y4E8	UBP15	52652	46290	949160	1918200	97281	981810	1222200	21956	132216	129915	123260	58243	1176400	768560	93204	99822	766690	66967	0.390888	0.407948	602418	364785	0.723718	0.284086
Q06587	RING1	43149	57738	16591	1160000	46151	980530	2156400	1191300	1203300	79639	151228	77336	1490100	2000900	13938	98214	74091	49184	0.390541	0.408333	761684	448292	0.764754	0.284012
Q92614	MY18A	52679	28597	26442	12529	63293	79160	1032400	40350	52306	103397	119985	51512	9002	2153	49152	4522	96640	66248	0.388661	0.410429	154195	55846	1.46523	0.282822
Q9NTZ6	RBM12	163200000	166640000	192440000	258510000	272160000	247220000	237650000	176760000	170390000	291290000	283900000	47284000	410010000	317670000	88103000	411050000	367440000	74691000	0.387432	0.411805	209441111	254604222	-0.281712	0.282105
P0C7T5	ATX1L	7495000	9516700	7547700	15578000	16633000	12541000	14095000	11806000	13100000	13914000	8851800	3697800	25444000	18444000	7254000	23309000	27581000	5706200	0.385289	0.414213	12034711	14911311	-0.309206	0.280721
P16070	CD44	73630000	127800000	70987000	123790000	124550000	106160000	105240000	82988000	75561000	118010000	96359000	24392000	123860000	95521000	23360000	121500000	123980000	25949000	0.383964	0.415709	98967333	83659000	0.242432	0.279932
Q9BYG3	MK67I	79539	4086	2910	44547	547460	33960	68077	22953	193658	31414	51672	80104	80486	118487	45301	23671	119	87566	0.382589	0.417268	110799	57647	0.942627	0.279105
Q16630	CPSF6	3282400	2904300	5484200	9356100	10865000	10281000	12411000	7229300	9778800	166026	3560400	710510	17868000	10683000	632320	9245800	9365000	46071	0.381541	0.418459	7954678	5808570	0.45362	0.278515
P62993	GRB2	50506	16399	1502	1257300	15280	1182200	77502	754180	2379	135185	787750	60029	6936	11382	74437	2589500	3424800	65076	0.379613	0.420659	373028	795011	-1.09169	0.277283
P19784	CSK22	41914	2718700	29799	46999	1965200	13707	2842300	88171	118829	43124	192594	95623	1142900	741230	1494	51628	1772100	27426	0.379518	0.420768	873958	452013	0.9512	0.277283
P16144	ITB4	81738	88833	24316	9323	60654	38053	20130	495080	94023	114641	22784	42491	35219	40632	4321	5706800	61784	19715	0.379511	0.420776	101350	672043	-2.72921	0.277283
P22392	NDKB	30183000	48002000	31899000	51983000	53549000	62513000	49372000	37896000	29642000	40162000	37256000	2670600	63758000	43864000	22171000	53298000	53471000	15422000	0.378578	0.421845	43893222	36896956	0.250496	0.277051
P08134	RHOC	34041	41304	27179	5184400	5172800	6330900	5058900	3642400	4811300	990100	3176700	65311	3503700	2513200	89535	3765600	6104500	1193300	0.377142	0.423495	3367025	2377994	0.501729	0.276174
Q9H8Y8	GORS2	1681200	5787300	2764900	9034600	4257400	10037000	8955200	1485800	6219200	135567	2174300	27262	9228000	5017200	804030	9888600	8350900	73947	0.376868	0.423811	5580289	3966645	0.492421	0.276148
Q2M3G0	ABCB5	8869	1530	29575	93275	60308	45839	98718	118	5062800	88518	107318	80621	76742	5836800	95403	9399800	73406	72887	0.37685	0.423831	600115	1759055	-1.55149	0.276148
O75446	SAP30	40543	55798	1571	17477	7956	2288000	71448	63729	81372	1434	117638	88316	59519	85916	59915	60165	82189	18046	0.374624	0.426404	291988	63682	2.19695	0.274851
Q9NQ29	LUC7L	79607	415600	473890	3886400	712810	60100	701920	1164100	645810	1304000	3423500	56618	2025800	1641700	68129	776390	3782400	79504	0.37461	0.426421	904471	1462005	-0.692802	0.274851
Q6ZRS2	SRCAP	26118000	32169000	31872000	50147000	49675000	49070000	51157000	42062000	34032000	23696000	22164000	4939400	70944000	78091000	8021300	34831000	36392000	9322700	0.37274	0.428594	40700222	32044600	0.344955	0.273815
Q9H3K6	BOLA2	938760	21278	2777900	4376200	1331700	1300600	12296	2072200	3219800	57359	193280	84984	3196300	1507600	62645	4647100	59779	33740	0.372123	0.429313	1783415	1093643	0.705501	0.273535
P0DP25	CALM3	1870600	33715	6554	2882000	3051900	2654600	4665500	5143700	3978900	3020400	1931600	6440	4097600	3388500	1217700	3127800	28509	868670	0.367736	0.434464	2698608	1965247	0.457505	0.270482
P40938	RFC3	92998	75072	2432	1705200	77924	19870	42360	94656	175112	161820	127144	96628	68087	135766	60648	21439	53862	33950	0.367569	0.434661	253958	84372	1.58975	0.270482
Q8N684	CPSF7	685410	1976100	2061200	6865900	1238500	3504800	9667800	4084900	4124000	9481500	3663800	1033200	8398400	5873200	2606700	1152700	17026000	1763400	0.365004	0.437702	3800957	5666544	-0.576106	0.268814
Q13884	SNTB1	33712	32598	14841	14679	43843	83234	66040	81479	83026	3683	17117	17947	34833	59246	55505	2775300	38534	15455	0.364452	0.43836	50384	335291	-2.73438	0.268578
Q9Y2P8	RCL1	86442	28143	2557	2208	1545000	37063	4144	38361	197807	3348	108401	8456	57879	88842	56886	38664	71355	90880	0.362231	0.441014	215747	58301	1.88775	0.267111
P59998	ARPC4	51348	564350	495290	31178	76936	44238	858470	120	24527	178665	519090	35306	58769	83924	38130	97779	50660	92245	0.360792	0.442743	238495	128285	0.894607	0.266219
P27695	APEX1	4354700	8059300	7716800	7012900	6019600	10158000	13365000	5375200	6602000	6116000	10268000	45958	8684400	6742400	3005600	6900400	11064000	3017600	0.36031	0.443324	7629278	6204929	0.298132	0.266033
P48668	K2C6C	19834000	18819000	29375000	34429000	36214000	39847000	37671000	36320000	30660000	48838000	47463000	6595200	52490000	48610000	9245400	50835000	68495000	16626000	0.359397	0.444426	31463222	38799733	-0.30238	0.265528
Q13362	2A5G	46932	1434	4033	35065	63031	2099900	21788	30331	196905	25418	133872	40210	85132	25426	89394	38362	80440	35562	0.35911	0.444773	277713	61535	2.17412	0.265485
Q13263	TIF1B	16910000	28063000	35437000	46175000	48114000	48968000	50367000	39425000	37444000	63063000	63407000	5691300	87282000	62231000	12097000	66036000	80037000	7397600	0.358994	0.444913	38989222	49693544	-0.349983	0.265485
Q15369	ELOC	41427	72873	21700	74186	84007	77988	52878	35779	176901	77206	67694	14564	63567	2565200	68223	29413	87750	45617	0.357405	0.446839	70860	335470	-2.24314	0.264562
Q8WXX5	DNJC9	3443600	3539900	1090000	1483400	4687400	4041900	6490100	3566500	4343500	2066000	4411800	898910	5669000	4126000	55828	1922000	4971500	1212200	0.356714	0.44768	3631811	2814804	0.367655	0.264219
Q05209	PTN12	45647	82423	10280	46084	38000	86928	72436	88146	164003	29991	129200	23612	9551	44500	12346	88299	39273	86417	0.356163	0.448351	70439	51465	0.452783	0.263979
P20718	GRAH	8798	15821	28534	25467	31841	4822500	33470	21333	183018	63037	175848	43735	9105	157242	22642	82368	51281	13211	0.355574	0.44907	574531	68719	3.0636	0.263712
P48444	COPD	1887900	3118800	1554400	3132700	1663900	2258400	5072300	997580	1038200	4947600	3407300	68033	3156100	4683400	655180	6354300	4252700	558490	0.354905	0.449888	2302687	3120345	-0.438387	0.263384
Q8N139	ABCA6	70345	83784	4160	3596100	92132	49727	8713	643	25502	55706	113252	24340	99896	56990	73768	93914	5703	16046	0.35462	0.450237	436790	59957	2.86494	0.263341
Q86XZ4	SPAS2	65876	15345	1027	14055	8461	96780	895800	32969	197101	88255	2428	45817	8252	110295	62034	77658	66664	36846	0.354125	0.450843	147490	55361	1.41368	0.263142
O15516	CLOCK	36387	2519000	11156	57135	26960	1537600	1634100	8783	635370	77342	98084	43495	4087	169961	577890	1200200	1206000	27626	0.353634	0.451446	718499	378298	0.925463	0.262946
P49321	NASP	2246800	2727200	24250	2597800	1201200	1483300	1675600	55663	1570300	1188900	1422200	517630	1774300	3616700	679920	4710700	5121400	493320	0.353334	0.451815	1509124	2169452	-0.523619	0.262891
Q6GYQ0	RGPA1	45363	68664	13761	2210200	22541	35600	71207	69428	144129	132745	100228	54216	82222	87916	57025	89327	48381000	42225	0.35203	0.45342	297877	5447434	-4.19279	0.262089
Q9C0C7	AMRA1	79404	63049	25736	95934	609280	81961	54608	20787	114969	53011	141828	4868	74865	42668	30284	98382	94859	64747	0.352012	0.453443	127303	67279	0.920038	0.262089
Q96HA1	P121A	17331000	7013400	1747500	27542000	39033000	32264000	19232000	16022000	25769000	47389000	25617000	15754	55680000	38738000	95634	56901000	37874000	89240	0.351851	0.453641	20661544	29155514	-0.496821	0.262089
O43556	SGCE	73041	26286	12373	90904	92435	25278	75217	4076400	40630	103921	188150	19135	56407	140404	82765	2809	22514	15311	0.34955	0.456491	501396	70157	2.83729	0.260746
P55084	ECHB	11676	20123	17985	51306	98338	22	85378	62155	605680	53800	44436	31295	15578	66173	86640	10702	46067	42860	0.349443	0.456624	105851	44172	1.26083	0.260746
P04179	SODM	855770	894890	947110	20967	22120	64880	68070	36425	98939	72722	1001100	86316	57453	67583	44318	74766	6431	68646	0.34921	0.456913	334352	164371	1.02441	0.260746
P53621	COPA	5019400	7374800	3367500	10775000	9901100	5993900	10685000	6073900	6202800	6756400	8983700	73842	13315000	6338900	75432	6412900	7723600	533490	0.349078	0.457078	7265933	5579252	0.381076	0.260746
P55060	XPO2	30767000	38005000	33156000	754200000	713430000	588590000	43246000	30441000	602850000	72404000	64084000	5919200	493560000	61149000	98430000	442760000	442530000	13514000	0.348785	0.457442	314965000	188261133	0.742456	0.260746
P28827	PTPRM	6813	4822	26098	92035	94318	49277	19224	75987	173467	3163900	17034	27325	81955	88826	65290	10326	32639	90354	0.344751	0.462494	60227	397517	-2.72253	0.257996
P52747	ZN143	7970	10686	9051	1687300	1122000	892410	55297	711800	36362	184187	23565	38073	29293000	135579	49771	1315600	1646900	74036	0.344512	0.462796	503653	3640079	-2.85347	0.257984
Q16594	TAF9	1388700	1400500	3359700	5121500	3150400	3936600	2245400	1783900	1277600	1415300	2375000	81562	3954200	2379100	37748	2338600	4676200	72159	0.343217	0.464431	2629367	1925541	0.449452	0.25718
P61923	COPZ1	77108	743640	19064	982460	2670400	1103800	2323900	96644	126176	854820	1188400	44855	1698000	753780	26020	8255	12176	84704	0.340696	0.467633	904799	519001	0.80186	0.255456
Q92882	OSTF1	2135000	1278200	729530	52408	923170	1217400	1711100	1317500	150121	174472	1069500	29572	477350	903180	37421	2147300	1605000	42607	0.339927	0.468614	1057159	720711	0.5527	0.255044
O60502	OGA	59427000	79388000	64902000	93233000	107290000	106060000	73243000	53221000	51136000	104820000	75043000	9065900	60679000	69591000	19796000	65090000	127390000	23440000	0.338517	0.47042	76433333	61657211	0.309932	0.254151
Q14566	MCM6	1681200	9569900	6778200	7416900	4083900	8993000	12567000	2734400	6115900	3713900	5152200	14079	12628000	7327200	478520	6196500	7778700	580250	0.338314	0.47068	6660044	4874372	0.450315	0.254151
P02775	CXCL7	3170600	3001300	4584600	49374	56498	27618	11056	27030	197857	1924000	1272900	1645800	90824	94334	81591	78645	57760	14729	0.338111	0.470941	1236215	584509	1.08063	0.254151
P55854	SUMO3	31925	20088	22306	12820	74514	98401	17546	73048	151680	1907	182175	46010	4328000	48354	8106	45410	60767	14651	0.337638	0.471549	55814	526153	-3.23678	0.253985
Q9UBF2	COPG2	523420	388820	9953	56613	35671	82538	63709	68734	18392	996190	532480	13112	600180	22266	28943	64612	97127	76444	0.337388	0.47187	138650	270150	-0.962313	0.253961
P15311	EZRI	5010600	15799000	9277900	16332000	20370000	11533000	8000000	8651800	7521400	6958400	13269000	85854	8673900	2212800	1406200	13431000	24262000	4924100	0.33699	0.472383	11388411	8358139	0.446313	0.253827
Q06210	GFPT1	757410	81512	777360	86581	89594	78586	636090	41513	86378	1810500	466850	25111	684450	1098300	71275	16340	516000	10472	0.335277	0.474596	292780	522144	-0.834631	0.2527
P48634	PRC2A	7420	62590	2512800	3906600	1265300	2750400	2910800	1019300	193733	426790	519200	26066	4087400	913200	52882	1280700	1303100	334300	0.334981	0.47498	1625438	993738	0.709891	0.252642
P61604	CH10	1360900	1267900	3356500	80355	73321	45932	663130	47199	12635	1347500	1164100	418640	62269	70305	13507	22739	74954	64194	0.334338	0.475814	767541	359801	1.09304	0.252321
P06753	TPM3	44854000	62280000	60829000	86250000	81683000	79939000	65187000	49923000	50446000	70735000	62851000	3724000	74859000	49993000	6313300	95211000	91261000	8023700	0.334241	0.47594	64599000	51441222	0.328587	0.252321
P68363	TBA1B	255560000	306930000	254000000	392420000	406650000	360900000	387560000	305610000	280420000	356310000	362930000	23563000	383000000	348710000	84104000	371800000	444170000	46134000	0.33312	0.477399	327783333	268969000	0.285303	0.251729
Q96NN9	AIFM3	74733	65364	5959	38535	7145400	2545	92163	41510	75645	114788	14062	23960	37165	72991	40792	44190	6935	97406	0.332709	0.477935	837984	50254	4.05961	0.251582
Q6VMQ6	MCAF1	13876000	13964000	11990000	27417000	29116000	28871000	27429000	19166000	13769000	24747000	36324000	84394	40210000	40976000	3447800	41274000	54627000	7059000	0.332403	0.478335	20622000	27638799	-0.422511	0.251516
P05783	K1C18	231950000	313540000	266950000	394250000	362920000	392640000	389500000	289460000	264180000	467030000	504230000	96898000	552600000	452570000	161640000	540020000	625510000	140780000	0.332187	0.478617	322821111	393475333	-0.285538	0.251516
Q7Z589	EMSY	27434000	26639000	22551000	52608000	38118000	46351000	37616000	31280000	24970000	48846000	49521000	5950300	65557000	56010000	14244000	67389000	74316000	10746000	0.331776	0.479155	34174111	43619922	-0.352083	0.251369
O76094	SRP72	680690	723040	5071	830760	944920	87871	602170	471120	93892	950770	689200	38135	2342700	1848300	75537	84900	1136800	41514	0.331764	0.479171	493282	800873	-0.699161	0.251369
A8MT70	ZBBX	27853	77138	10783	85990	84621	66072	94719	38229	60246	71790	66974	88986	88681	24954	88396	8016100	46057	28057	0.330993	0.480181	60628	946666	-3.9648	0.251104
Q6IBS0	TWF2	68591	11830	29136	1137900	64495	89428	84849	97152	118765	1150000	22891	91563	1149100	62002	55151	918410	84294	46601	0.330267	0.481135	189127	397779	-1.07261	0.250718
Q9H0E9	BRD8	33299	66913	641550	66913	97183	76545	10792	71672	358420	175118	198424	84722	12339	35197	60658	53755	75945	72587	0.329292	0.482419	158143	85416	0.888651	0.250141
Q9UNS2	CSN3	33786	69707	12034	91442	420930	12382	35033	405610	177505	173552	155873	69923	45286	12698	77457	29364	94954	79737	0.328514	0.483446	139825	82094	0.768274	0.249714
P27816	MAP4	36459000	43012000	32068000	51299000	43844000	39881000	50167000	33780000	26510000	53492000	55906000	19407000	59639000	46153000	28531000	61344000	65268000	25376000	0.327014	0.485434	39668889	46124000	-0.21751	0.248737
Q14008	CKAP5	7300600	10284000	7611700	11809000	11760000	14182000	11690000	5889300	9415400	13653000	8578200	647560	7855800	9854600	792880	14527000	14139000	67604	0.32689	0.485598	9993556	7790627	0.359259	0.248737
Q92820	GGH	64656	94306	26691	82914	87108	43895	31453	18293	18792	6011	103060	90344	37925	75566	99441	19126	3700600	26301	0.326558	0.48604	52012	462042	-3.15111	0.248716
P05423	RPC4	72076	30670	8346	21740	52787	34151	34726	48847	158162	8086900	192549	66709	44831	9115	93188	14657	13211	68238	0.326334	0.486338	51278	954378	-4.21815	0.248709
P51570	GALK1	29846	35559	1086800	1202300	1219400	885060	53853	22053	923580	25664	188632	77736	1366700	2174700	36565	1668700	6456500	38449	0.326253	0.486445	606495	1337072	-1.14051	0.248709
Q9Y2X3	NOP58	5532400	4113000	7203200	6863100	11468000	4604200	4791400	2504400	3939000	3327700	3975000	743030	5382900	3534300	80511	7476300	11894000	635390	0.325951	0.486848	5668744	4116570	0.461586	0.248709
Q15029	U5S1	4499700	5024200	2420700	8134700	10212000	9863200	12144000	3447900	7847100	6895100	4469000	58358	8517100	4743700	541180	10573000	10694000	645900	0.324779	0.488412	7065944	5237482	0.432009	0.248013
Q9Y6E2	BZW2	2224900	81279	2609800	1031500	2629800	4025900	2971500	2392800	2508500	2622000	1979300	85726	2690500	2485200	70114	2332000	2986400	90363	0.324241	0.489132	2275109	1704623	0.416483	0.247765
O76090	BEST1	48102	36654	28075	64111	63312	89644	96944	86804	15020	106689	22188	22998	98348	1537100	63476	17288	80393	91513	0.322513	0.491453	58741	226666	-1.94813	0.246608
Q9UHG2	PCSK1	32807	50318	5751	24871	94285	90420	71825	12128	160882	145031	80608	27949	92156	20090	1107300	34450	48927	69187	0.322144	0.49195	60365	180633	-1.58128	0.246488
Q96QC0	PP1RA	84646	11476	753790	1285100	3164000	67072	35571	99389	6917	23542	79458	40370	62915	18291	1584	52590	1603000	18161	0.32174	0.492495	611996	211101	1.53559	0.246342
Q7Z739	YTHD3	30266000	42448000	31997000	71173000	69208000	59325000	48758000	46896000	44712000	60409000	62492000	5595000	102760000	62429000	20600000	92783000	133840000	37014000	0.320021	0.494822	49420333	64213556	-0.377773	0.245187
P63261	ACTG	35106	1358400	25172	70942	488050	457620	50915	33779	69506	2213300	57348	73687	1428400	573460	54383	46585	824090	67711	0.31935	0.495733	287721	593218	-1.04389	0.244835
P48735	IDHP	68615	501310	14676	27824	68567	51119	416450	25717	199036	180252	145479	71319	69782	82389	88971	45322	47831	56675	0.316955	0.499002	152590	87558	0.80135	0.24316
P32004	L1CAM	6031300	12625000	10100000	21397000	19473000	15111000	18661000	10854000	8662900	17044000	13968000	471050	14199000	11032000	3485300	15415000	17572000	3702300	0.316817	0.499192	13657244	10765406	0.343264	0.24316
Q5BKZ1	ZN326	2044700	1951600	3900200	1383300	2934800	6781200	2562700	764240	1020500	1452000	4182800	98253	3342500	1323400	69498	2785200	2590200	33791	0.316619	0.499463	2593693	1764182	0.556008	0.24316
P84243	H33	45217	77992	28619	86782	69582	93806	28543	96783	112721	151947	87808	51561	66241	158694	47313	5027500	73366	94251	0.315383	0.501162	71116	639853	-3.16949	0.242435
Q9Y371	SHLB1	39608	9851	3220	31476	59635	36637	1759000	26393	152429	153180	993510	31037	189	2837700	98395	1370000	85992	48805	0.314009	0.503058	235361	624312	-1.40739	0.241539
Q9Y3D8	KAD6	57393	440280	396820	68632	35753	25228	35875	72862	40734	182247	115632	27598	7451	112865	51452	74064	3012	53673	0.313008	0.504445	130397	69777	0.902087	0.240929
O60232	SSA27	64812	58160	25319	85059	10685	66725	83875	67800	197144	173430	181840	91613	725920	22197	28505	66409	78860	10482	0.311424	0.506648	73287	153251	-1.06427	0.239869
Q9P2P1	NYNRI	72669	76739	3525200	32331	7748400	10651000	28921	3957500	41669	122120	194143	63644	3348600	187661	59453	49225	7360000	4235	0.311268	0.506866	2903825	1265453	1.1983	0.239869
Q14789	GOGB1	38087	87769	11845	66635	91533	47093	1024000	3476	1949	7660	25646	25216	46614	18697	26490	76073	89582	20893	0.310759	0.507576	152487	37430	2.02642	0.239675
Q9BUT9	MCRI2	47536	24628	27933	3443100	800560	40650	24674	81697	134912	187280	66198	25030	4309	127470	30307	69887	31340	508370	0.310248	0.508291	513966	116688	2.13902	0.239441
O00505	IMA4	1004200	2880600	3285200	3447600	2675900	6071100	4977900	5356300	1308400	1439400	3733200	56720	4296000	3003500	1450700	2631900	5999200	91795	0.309333	0.509574	3445244	2522491	0.449757	0.238893
P35573	GDE	83685	67138	9791	8338	90223	89759	7011	65090	66855	33741	687560	60879	29593	187891	9915	27487	53511	85318	0.309113	0.509883	54210	130655	-1.26913	0.238883
Q9GZP8	IMUP	74097	60609	2247	14640	24327	96053	74698	77711	219	112962	16080	21030	66208	38700	92179	2933100	93231	73156	0.308446	0.510821	47178	382961	-3.02101	0.238526
P27708	PYR1	2299100	4749400	720730	4305700	3871100	5814800	7547100	3788300	4036000	4130500	6347600	263050	2791700	4833300	379130	4745600	4021300	71622	0.307614	0.511994	4125803	3064867	0.42885	0.238042
Q14CX7	NAA25	19323	81458	3097	539470	402410	12637	12998000	33448	58938	130485	15558	99683	81402	444	91584	97214	45956	9083	0.307041	0.512804	1572087	63490	4.63001	0.237756
Q9BZK7	TBL1R	2521100	1577900	532	1686900	58881	1586200	14667	81771	45930	152305	128446	31394	16998	53322	2763	7967	2569200	487610	0.304052	0.517052	841542	383334	1.13443	0.2356
Q562R1	ACTBL	76938	45243	5662	56929	29064	39249	87867	69938	117057	75743	42481	19860	41189	171657	70767	75547	1519500	73317	0.299646	0.523392	58661	232229	-1.98507	0.232341
Q9H0C8	ILKAP	45695	1791900	8235	1192200	646810	91817	1422500	1234600	932070	727690	530640	47423	612100	119742	53365	1632900	861520	74370	0.299288	0.523911	818425	517750	0.660595	0.232219
Q15651	HMGN3	4453800	4289900	4756800	30485000	35047000	51520	25072	23547	5179300	4637800	5293300	69002	10815	20039	14866	20484	23905000	97505	0.299017	0.524304	9367993	3785423	1.30729	0.232163
Q9Y265	RUVB1	56713000	62864000	59515000	84834000	82533000	78881000	81319000	62713000	57822000	75745000	78553000	10548000	85535000	68477000	15399000	82192000	84367000	10429000	0.297944	0.525865	69688222	56805000	0.294897	0.231486
P14859	PO2F1	19577000	21215000	20454000	30778000	36491000	34038000	35227000	18923000	22716000	24291000	23626000	54557	36119000	24432000	10223000	31919000	34331000	6550000	0.297025	0.527207	26602111	21282840	0.32185	0.230927
P68104	EF1A1	335080000	445170000	364620000	521340000	531830000	485250000	451440000	367880000	315390000	617160000	626940000	151740000	792480000	574870000	178060000	816970000	849160000	177990000	0.296879	0.527421	424222222	531707778	-0.325813	0.230927
Q9BZE4	NOG1	3947400	5083600	4954300	5630700	6524500	8486200	2462400	1059000	1815800	5766900	2580300	17591	5604500	4969300	73009	3322300	6142600	14343	0.295161	0.529941	4440433	3165649	0.488199	0.229786
P84103	SRSF3	6068900	42108000	42228000	80540000	73938000	68955000	63817000	39756000	52085000	31343000	34639000	9899900	61918000	45626000	10076000	77067000	70252000	17430000	0.295161	0.529941	52166211	39805656	0.390142	0.229786
Q8N608	DPP10	99299	5775	11684	28141	99	32588	36378	66587	42326	77197	60221	60360	1028400	41125	935	91350	32900	4914	0.294281	0.531238	35875	155267	-2.1137	0.229408
O15347	HMGB3	63643	49011	1387	40833	769550	940680	2281400	1898800	2312200	2383800	161724	92645	2902700	1710500	1596700	2243600	2103300	4147	0.292672	0.533619	928612	1466568	-0.659296	0.228308
P12270	TPR	33784000	41243000	37031000	75035000	77965000	73840000	74534000	49824000	51492000	52868000	46370000	4257900	65285000	61706000	13831000	60241000	87992000	11202000	0.292226	0.534281	57194222	44861433	0.350394	0.228113
P53618	COPB	32847	33300	21642	2648200	3052200	456850	62028	442660	584110	15909	80219	60606	640170	704650	41328	36122	1537600	88	0.291932	0.534718	814871	346299	1.23455	0.228037
O75494	SRS10	6848800	10109000	5881800	6855400	13090000	8755700	5619100	5100900	10683000	8192200	7704100	75256	8305600	3027200	55946	12435000	13072000	1107300	0.289836	0.537848	8104856	5997178	0.434503	0.226553
P61956	SUMO2	29889000	52269000	48637000	81213000	50288000	67589000	51104000	54081000	44933000	82654000	72134000	21061000	103980000	57094000	28881000	103800000	115930000	24527000	0.288725	0.539516	53333667	67784556	-0.34591	0.225837
O94916	NFAT5	5322000	1600400	4892900	10828000	7659700	8848000	7451500	2957200	4042500	7201200	9546600	1438800	9068000	10745000	3207300	9842400	12052000	5760200	0.288698	0.539556	5955800	7651278	-0.361405	0.225837
Q9UNM6	PSD13	37097	10101	15156	95842	84387	3261100	1822000	2831	93740	130374	120019	41629	901610	22347	97674	1558	86114	78956	0.286084	0.543506	602473	164476	1.87302	0.224073
Q96JM3	CHAP1	1258900	1450400	15587	1196000	20968	1392100	1226100	1247	1428800	1258800	69018	15273	1132600	135461	31404	1974300	27870	37582	0.282546	0.548911	887789	520256	0.770995	0.221452
Q7L0J3	SV2A	43514	97160	15561	16848	46317	10544	12004	51234	16873	197335	169226	56063	58911	61937	19905	32151	3135900	10962	0.279678	0.553342	34451	415821	-3.59334	0.219352
Q8NB14	UBP38	71089	95268	26775	24365	86131	5591	91275	20413	50765	118163	1163100	55063	86409	141429	86683	90150	11766000	6479	0.2774	0.556894	52408	1501497	-4.84047	0.217713
P12956	XRCC6	56438000	58878000	46508000	86703000	85020000	79225000	86470000	72003000	53894000	66777000	68718000	6532800	98653000	69191000	15301000	72843000	83346000	20261000	0.27608	0.558965	69459889	55735867	0.317574	0.216824
Q03252	LMNB2	13868000	20569000	19934000	35321000	31768000	28497000	28288000	25599000	22271000	25111000	16366000	568200	30338000	18812000	1719500	40070000	34491000	4142800	0.275207	0.560341	25123889	19068722	0.397852	0.216284
P68402	PA1B2	53662	68708	24936	565370	580580	457120	814750	740680	822930	132335	1158600	6638	1610800	1345300	39743	1012200	1230600	82916	0.274904	0.560819	458748	735459	-0.680943	0.216193
O15042	SR140	40109	11068000	8233900	16153000	12408000	14052000	13978000	11371000	9803500	1327500	649920	2910300	13318000	11028000	4152300	14945000	18124000	3134100	0.274684	0.561167	10789723	7732124	0.480721	0.216167
Q9Y2K5	R3HD2	25306	4250	530380	19805	80688	8364	98088	80795	139796	189552	1187100	99176	25485	51034	18500	51137	918300	49913	0.273786	0.562589	109719	287800	-1.39125	0.215606
P05787	K2C8	144880000	245120000	200690000	324540000	313530000	289830000	289810000	233910000	207540000	327030000	352580000	90448000	428250000	393630000	133030000	466880000	502700000	127440000	0.273116	0.563653	249983333	313554222	-0.326883	0.215225
O60925	PFD1	1674100	1637600	1253500	1175100	1269100	1592400	1049300	1300900	92636	1288000	1511700	406180	1376300	1103700	2929	1087000	1404700	394290	0.27221	0.565096	1227182	952755	0.365172	0.214657
P62316	SMD2	17328000	23759000	8023000	11388000	11003000	10951000	14300000	7793800	4040700	18756000	8952700	3666300	11674000	13559000	3021300	6325900	8016000	8545400	0.27194	0.565527	12065167	9168511	0.396089	0.21459
Q13907	IDI1	79254	20241	18088	575980	604130	32218	46032	99772	43342	761760	652720	59924	610110	167003	41153	2312	560730	29925	0.268679	0.570766	168784	320626	-0.925713	0.212161
P04271	S100B	4225	39306	8922	68428	266	59953	2813600	3457800	1515700	189364	26278	4891	1406800	1097300	6083	46190	51178	60962	0.268191	0.571556	885356	321005	1.46366	0.21192
P06576	ATPB	13188000	26585000	21939000	10621000	9685600	10218000	27949000	19360000	25761000	21000000	19955000	8346400	18155000	18073000	26314000	6657200	7234100	83347	0.267823	0.572152	18367400	13979783	0.393805	0.211774
Q96P70	IPO9	79082	778550	813820	24677	45805	43071	436690	56129	110903	59567	570220	99305	66495	150771	31048	1391	59590	77717	0.267193	0.573175	265414	124012	1.09776	0.21142
O94776	MTA2	617660	539830	4006600	3101100	3514300	4457800	5760900	533870	2839200	1706700	2199900	660580	4753600	1835200	11901	2043800	3338900	563150	0.267044	0.573417	2819029	1901526	0.568041	0.21142
P08670	VIME	249770000	290130000	281830000	437590000	433870000	382420000	386860000	296950000	293860000	492340000	470570000	95751000	624780000	489540000	169270000	646960000	711450000	178130000	0.2664	0.574466	339253333	430976778	-0.345247	0.211081
P62308	RUXG	45350	46140	4958	49417	86488	6646	2877600	853590	805	168673	141983	58188	41236	139616	26258	53575	27529	13776	0.266376	0.574505	441222	74537	2.56548	0.211081
Q13243	SRSF5	23129	2359400	1280100	469540	1677600	1580700	5072	965930	67437	1463700	1011000	44698	2138700	1164400	644080	2601800	3432500	678320	0.264605	0.577402	936545	1464355	-0.644845	0.209946
Q8IWA0	WDR75	11191	29505	8471	50514	797140	899940	9964	25359	60251	168847	30628	73085	49584	86994	91626	7622	77635	35416	0.264375	0.57778	210259	69049	1.60648	0.209907
Q15084	PDIA6	9230000	4621500	4643100	7832700	9299500	10501000	12810000	5078800	5948500	8373200	7811000	919980	7018600	7272900	1030800	9374300	9662800	2728600	0.264195	0.578075	7773900	6021353	0.368551	0.209907
Q6ZU65	UBN2	6463600	7594900	3760600	10381000	8084700	8183800	11455000	6451200	6577600	6289900	7452200	1641100	9094600	8789100	2325400	5352700	11297000	2386600	0.26229	0.581218	7661378	6069844	0.335944	0.208536
O95487	SC24B	66329000	95226000	78377000	138130000	134490000	132450000	122600000	80089000	101960000	181690000	115090000	11132000	212630000	171550000	48591000	209020000	226570000	67669000	0.262259	0.58127	105516778	138215778	-0.38945	0.208536
O60361	NDK8	4662	78009	9214	45545	44801	68898	15289	42106	95319	131288	25497	66948	1607000	163092	61264	18180	45052	81464	0.261319	0.582829	44871	244421	-2.44551	0.20805
P05062	ALDOB	65713	1369200	1939800	33817	82855	45755	87898	44907	98036	44962	591120	94477	86772	129502	45786	97649	79075	20404	0.260355	0.584434	418665	132194	1.66314	0.207425
P26599	PTBP1	31167000	64478000	69832000	121240000	92515000	86227000	82296000	64414000	59510000	79286000	75089000	2144100	82623000	59579000	13947000	78559000	107380000	16120000	0.260011	0.585008	74631000	57191900	0.383964	0.207293
O95816	BAG2	13362	1206800	975400	1546700	44644	1413800	37659	1117300	192788	1733400	1606900	52859	26568	2391900	91005	2210500	3500200	9031	0.259885	0.585219	727606	1291374	-0.827678	0.207293
O00233	PSMD9	86192	82930	14799	97564	1287900	96659	56214	65310	160687	24896	31819	18440	27892	198352	73942	786	97682	43077	0.259557	0.585767	216473	57432	1.91426	0.207216
O43747	AP1G1	27154	70584	6394	906810	52095	71614	1357	55813	83781	810350	34495	3879	1173900	143391	32756	1019700	20130	30393	0.258806	0.587026	141734	363222	-1.35767	0.206759
Q9NVI1	FANCI	94660	69461	12070	32804	64087	1487300	6122	67113	7855500	71312	29651	90890	39000	163898	35504	47462	51339	65709	0.258375	0.58775	1076569	66085	4.02597	0.206557
Q9UNZ2	NSF1C	28663	77520	14880	42061	77884	3305	95516	75859	72666	654250	2759000	80610	58459	1111	32277	27070	53536	11775	0.257521	0.589187	54262	408676	-2.91294	0.206017
Q6YHK3	CD109	1287	46987	21256	87797	3527500	910470	99226	21269	15839	105134	54066	44027	77706	131581	6179	70156	47296	96942	0.257222	0.589692	525737	70343	2.90186	0.20592
O00541	PESC	672520	2086000	3917	3979700	1653600	388570	11428000	2221700	119267	68585	556670	93560	1277800	4283500	1627100	499600	559100	76019	0.256135	0.591531	2505919	1004659	1.31863	0.205191
O14497	ARI1A	35454000	39369000	36049000	58398000	74027000	41966000	47600000	41321000	40534000	70508000	65224000	5644600	100360000	81098000	12510000	135460000	103870000	10276000	0.255893	0.591942	46079778	64994511	-0.496184	0.205139
P36873	PP1G	2001100	2030200	2217900	5656700	5865800	5969100	2575400	2762400	1608100	5623300	102473	862920	2130400	1538900	9100	4434100	5044000	829450	0.255466	0.592667	3409633	2286071	0.576746	0.204939
O00592	PODXL	1210200	1252900	3291700	5756400	6713800	1434100	3897200	1743700	2679200	9178600	3062700	909240	3701700	3695500	2889800	7703700	10639000	736410	0.255311	0.59293	3108800	4724072	-0.603673	0.204939
Q13427	PPIG	81408	96074	13877	437720	19148	381320	23148	13281	178093	850460	789480	87115	51675	96996	31238	37031	643200	44326	0.255208	0.593106	138230	292391	-1.08083	0.204939
Q05BV3	EMAL5	59367	1952	11598	65110	65150	71449	35065	48739	9558	14827	78277	66204	14050	2034200	90706	73825	11699000	10404	0.253242	0.596464	40888	1564610	-5.25798	0.203577
Q9Y617	SERC	97595	37181	978770	21686	66587	3990200	38782	39050	10069	37005	99656	30370	16193	194651	56321	74108	73480	23596	0.25321	0.596519	586658	67264	3.12461	0.203577
P04264	K2C1	784070000	958950000	856160000	1426500000	1441400000	1421000000	1425600000	1010400000	943260000	1220800000	1042100000	170020000	1334900000	1072200000	292940000	1299100000	1482200000	249700000	0.2527	0.597395	1140815556	907106667	0.330721	0.203423
Q9NRG9	AAAS	71477	19554	597600	54312	90672	41340	19571	892990	70721	101445	186418	75241	64719	137525	25461	49940	18929	60168	0.252668	0.59745	206471	79983	1.36817	0.203423
P46531	NOTC1	24209	2074800	14392	2302000	3307600	3052100	2422600	77528	1565200	1140600	30467	632820	1926400	1076300	483470	1933000	2113200	17451	0.252659	0.597465	1648937	1039301	0.665923	0.203423
P36915	GNL1	1343500	1693300	1519100	2230600	1896600	1323600	541010	79779	796560	1500200	1555600	79271	2209100	635420	92125	70416	1419200	12544	0.252546	0.59766	1269339	841542	0.59297	0.203423
P22087	FBRL	19554000	27899000	24223000	37446000	36000000	27815000	26741000	22828000	24234000	27188000	26703000	2932500	38034000	21566000	5241300	36035000	29064000	8849600	0.252437	0.597847	27415556	21734822	0.334986	0.203423
O00299	CLIC1	15629000	10107000	14859000	23542000	21336000	19557000	20271000	9917700	12564000	32529000	35495000	2288000	28713000	28848000	4366100	29900000	35673000	4353700	0.249742	0.602508	16420300	22462867	-0.452062	0.201743
Q8TCZ2	C99L2	12935	58212	26769	1917500	2790800	77225	28756	1793000	111263	182291	172830	763030	2416500	1673800	806340	2602800	2740100	832960	0.249043	0.603726	757384	1354517	-0.838682	0.201318
P01859	IGHG2	32928	6074	422630	9329	86831	69144	4649	74659	8229	18870	1342100	1131900	28149	36478	36721	31786	41653	41404	0.243946	0.612706	79386	301007	-1.92284	0.197336
A8TX70	CO6A5	88118	26502	11574	2963500	96737	43734	20652	1057400	26006	137409	137416	57170	64944	199498	55089	35144	5312	33269	0.242667	0.614989	481580	80583	2.57923	0.196438
P49005	DPOD2	51089	94029	509570	88137	79958	1352600	40337	23008	21101	92271	87251	3619	70045	81036	91140	54413	74528	99325	0.24248	0.615324	251092	72625	1.78968	0.196424
Q9BY44	EIF2A	11902	11165	5060	83457	98385	2309000	95409	87839	696590	63669	182607	61866	9529	164718	15895	40581	21146	68223	0.240843	0.618266	377645	69804	2.43565	0.195235
Q03001	DYST	77063	36985	20675	16548	40448	3859400	965210	78202	189708	2408700	682320	48363	1220200	2109500	1197	958960	8976900	155350	0.240397	0.619071	587138	1840166	-1.64806	0.195009
P21283	VATC1	32480	72857	22970	54236	58585	56332	26918	92215	63465	340900	61880	88379	21726	132459	25013	15245	71225	99272	0.23977	0.620205	53340	95122	-0.834561	0.194637
P05091	ALDH2	449770	90291	1124500	54604	43788	49222	68809	24131	171468	193493	98185	74560	96169	164973	23398	30378	16076	28426	0.23621	0.626702	230731	80629	1.51684	0.191881
P55209	NP1L1	11649000	23613000	15955000	29087000	23560000	31461000	28492000	19533000	18106000	20398000	26745000	2914700	24983000	18440000	5204300	28720000	24734000	2956900	0.234962	0.629002	22384000	17232878	0.377304	0.191002
Q9Y6A4	CFA20	70673	1149300	20915	37043	14700	74087	1175800	1712	760000	90074	77152	83839	2958	47769	80754	3247	752530	87463	0.234633	0.629611	367137	136198	1.43061	0.190868
Q9Y6M0	TEST	59275	57167	11696	2035600	27978	87985	1177900	32118	1117400	1077900	158365	73973	13324	119576	80280	25641	991	17033	0.234375	0.630089	511902	174120	1.55579	0.190792
Q08945	SSRP1	4399300	4645400	7323200	5741100	3665600	5010800	5492100	5058600	2540800	10606000	5290600	94143	12384000	8523100	686130	11024000	14875000	1497400	0.232633	0.633329	4875211	7220041	-0.566542	0.189506
Q92945	FUBP2	105800000	138080000	140650000	180840000	190310000	177600000	173940000	129030000	116570000	228940000	208880000	46312000	293170000	232790000	75065000	297650000	325240000	63715000	0.232398	0.633768	150313333	196862444	-0.389215	0.189448
H7BZ55	CRCC2	58080	57366	9097	27598	84448	80978	90790	75219	188951	33037	180860	66790	43429	50885	98721	50571	1221700	374190	0.23233	0.633895	74725	235576	-1.65653	0.189448
Q96K21	ANCHR	94788	1138600	1730900	83055	51164	35643	4607	15925	136659	30672	1668400	490080	98261	125748	11172	20021000	3794300	1298200	0.232183	0.63417	365705	3059759	-3.06467	0.189448
Q14204	DYHC1	6115800	13267000	10464000	11014000	12671000	22314000	19032000	9048900	9885600	19073000	20002000	348110	35384000	19090000	3707600	38568000	34209000	1826600	0.232182	0.634171	12645811	19134257	-0.597498	0.189448
Q93009	UBP7	53641	41355	1157700	1055200	1097100	1491600	1459600	872350	42571	159047	1107200	78974	1330100	588520	14424	935560	35282	41323	0.231792	0.634902	807902	476714	0.761056	0.189448
Q9UNF1	MAGD2	34012	72194	5563	4187600	5582900	2482100	50863	1791300	27844	1310500	153132	70003	932680	188937	11491	58577	2815600	82563	0.231716	0.635044	1581597	624831	1.33984	0.189448
O15231	ZN185	1490600	1055100	2777	23608	1564100	1476700	27498	883490	199940	3192800	1803000	582190	55999	504590	1026000	12824	3475100	1475000	0.231325	0.635777	747090	1347500	-0.850931	0.189373
Q9Y6D9	MD1L1	65259	91272	5800	1016600	62301	835640	757890	1122000	804340	810790	1183900	77585	1136200	900270	8562	2635500	1497100	88858	0.231214	0.635986	529011	926529	-0.808538	0.189373
P12036	NFH	79821	82452	18509	19023	80207	66379	7212	14847	161603	28117	14490	83252	88650	344330	54080	24395	947710	91144	0.230689	0.636973	58895	186241	-1.66095	0.18912
Q9NXE4	NSMA3	64800	473620	24144	45544	2057	2360	3434700	30094	58103	574580	10909	38211	54363	3480800	2029	4134200	2847500	595430	0.228915	0.640326	459491	1304225	-1.50508	0.187798
P31939	PUR9	26059	57394	469190	1396400	1305500	1039400	34743	685790	759640	1199400	499860	75713	2101300	1023700	21197	2722300	2806100	29892	0.228379	0.641344	641568	1164385	-0.859894	0.187491
O15400	STX7	23542	45528	5080	82089	55992	86634	37006	53270	21738	193799	1190900	37030	42421	157282	79890	68827	21298	33616	0.228205	0.641675	45653	202785	-2.15117	0.187481
Q9Y570	PPME1	36057	35221	1158900	606830	843470	80362	2027000	2069900	867220	2751300	875730	32382	1156800	1758500	91774	3371900	4250200	20731	0.226949	0.644072	858329	1589924	-0.889355	0.186581
Q15393	SF3B3	2429300	716550	3474100	4573900	9371500	5962900	6688200	3229000	41436000	3456200	7549	56911	3034600	1949800	8654700	3810900	928390	7263000	0.226652	0.64464	8653494	3240228	1.41719	0.186469
P04792	HSPB1	78386000	95112000	81703000	128380000	132490000	134810000	121530000	75552000	92258000	76725000	88220000	15300000	135760000	115600000	20926000	115120000	138790000	23385000	0.226368	0.645185	104469000	81091778	0.365447	0.186368
Q9H000	MKRN2	51748	14366	27973	25797	1933200	781140	50349	91215	164569	161399	40012	98269	27573	146874	34255	65980	32807	98918	0.225526	0.646803	348929	78454	2.15301	0.185807
Q9H7S9	ZN703	994690	85099	1044000	1387100	3324200	2387700	2072200	840900	729820	1883400	2633100	75228	3210700	3283300	44760	5691100	4707400	38707	0.225464	0.646923	1429523	2396411	-0.745342	0.185807
Q00610	CLH1	146890000	169150000	157060000	244060000	228680000	240230000	223940000	160300000	156020000	212990000	181910000	11906000	198450000	188170000	37469000	212760000	258070000	43267000	0.224622	0.648548	191814444	149443556	0.360111	0.185325
Q9BXR0	TGT	24284	43571	8722	16250	94664	67294	81106	12751	65816	187378	113977	76344	56822	101142	15224	21047	1276300	93294	0.223957	0.649835	46051	215725	-2.22789	0.184908
O43252	PAPS1	87619	1887500	28307	4472600	3282500	1725200	3178100	761770	1207000	2800700	4025200	10661	2473200	4854400	63028	5954300	4795200	1607400	0.223747	0.650243	1847844	2953788	-0.676723	0.184867
P49756	RBM25	13083000	21388000	16422000	25654000	35342000	34292000	21338000	13647000	20614000	19288000	17617000	1157500	27050000	11529000	3466700	29437000	33412000	2895100	0.220726	0.656147	22420000	16205811	0.468275	0.182501
Q9P2K5	MYEF2	71610	17480	16076	56744	68689	9457	84861	40406	111282	172552	35308	86007	1312800	31114	66700	9314400	1025600	18995	0.220534	0.656524	52956	1340386	-4.66171	0.182472
P40926	MDHM	3697700	3091200	3410800	3387000	3827000	3275300	7303500	5581800	9092500	173850	1519500	395510	4972700	1718200	3365000	11640000	2011100	885660	0.219882	0.65781	4740756	2964613	0.677273	0.182063
P58546	MTPN	88611	99063	24197	72414	28490	37026	45680	96939	162696	140393	906810	82461	22365	158911	93140	79731	3340600	1653	0.219697	0.658176	72791	536229	-2.88102	0.182039
Q6FI81	CPIN1	25708	610880	1914700	1888300	2128300	2529300	2792600	2048000	1508400	1380200	1494600	22376	1755500	1340300	85582	2380700	2093100	10478	0.219304	0.658953	1716243	1173648	0.548254	0.181844
Q14011	CIRBP	40511	1495700	1102800	3551600	2185100	2923600	994	17470	1935000	2970000	2408500	27774	2097000	2995800	573500	6167900	6153400	78356	0.218717	0.660117	1472531	2608026	-0.82466	0.181487
A8MYZ0	MIY4B	16507	65548	18157	87879	776520	75054	25800	59008	165767	57562	14032	33521	2859700	49531	75363	92280	3393800	40885	0.217792	0.661958	143360	735186	-2.35847	0.180849
Q2TAY7	SMU1	3036400	2900200	4198800	2215200	2228900	2062700	2985000	1753600	2223700	91575	2498300	1668	2949900	2933400	4477	4515400	2981700	502510	0.217051	0.663438	2622722	1830992	0.518439	0.180363
Q13952	NFYC	77138	12971	10197	1388800	2135500	16250	10124	930800	144901	193941	135760	61819	57212	160439	54784	767690	61335	89523	0.216824	0.663893	525187	175834	1.57862	0.180303
P28066	PSA5	42780	41095	2768800	55505	925550	6022	36514	16970	184316	97787	46518	23957	7724	190064	64290	5938	9185	85469	0.21628	0.664984	453061	58992	2.94111	0.17998
P37802	TAGL2	3387600	7284900	5802700	5782400	5424900	6007000	16313000	12815000	5427800	4392200	3965100	18801	2431600	13052000	1201000	9375900	8645500	1472300	0.212935	0.671753	7582811	4950489	0.615162	0.177324
O94888	UBXN7	66324	654420	27249	52954	86313	1726700	60436	48291	88063	136785	29580	9460	41566	158986	90002	95403	20807	4795	0.210931	0.67586	312306	65265	2.25858	0.175781
O14579	COPE	43113	549690	29115	59245	33247	814030	31235	19040	19754	35257	52905	10660	52256	67636	93726	62681	30839	40420	0.21091	0.675903	177608	49598	1.84034	0.175781
P51991	ROA3	20468000	27048000	26151000	53451000	56686000	41521000	51553000	33664000	22440000	31332000	22239000	1022100	40506000	26962000	6248500	54007000	50767000	5004700	0.21073	0.676274	36998000	26454256	0.483947	0.175781
Q8TCJ2	STT3B	89463	80098	17220	23050	2518400	1371800	857700	849530	1005300	194602	857190	8147	1769	539750	5710	6665	1377500	29095	0.210168	0.677433	756951	335603	1.17344	0.175523
P67809	YBOX1	10135000	3228400	4775000	18385000	14457000	21928000	20476000	5779400	16628000	8837000	10859000	36421	14497000	9992300	734270	18685000	12412000	2091500	0.210071	0.677634	12865756	8682721	0.567317	0.175523
Q2KHR3	QSER1	16833000	19813000	14840000	37888000	42353000	27979000	31583000	23741000	24017000	25798000	25444000	3586700	28661000	17864000	6035200	16103000	44337000	8458700	0.209025	0.679802	26560778	19587511	0.439363	0.174821
Q5SW79	CE170	63810	1633500	1332200	2912600	2542700	1668400	1704100	1216100	102456	2970700	2716600	60643	5406300	1590700	557060	2708900	5616100	413710	0.208313	0.681284	1463985	2448968	-0.742273	0.174351
P78527	PRKDC	41423000	47163000	38915000	63430000	65883000	68237000	71897000	47815000	38022000	85373000	98917000	6998900	124170000	89664000	7456300	130550000	139580000	17587000	0.208273	0.681367	53642778	77810689	-0.536584	0.174351
P30044	PRDX5	92202	819190	9324	88022	71073	64613	83000	768920	189132	1090100	122840	77920	807600	1414900	8125	82454	1162300	16791	0.207746	0.682467	242831	531448	-1.12998	0.174128
Q01415	GALK2	51796	1052300	24162	93577	79870	691840	65104	80228	18092	144079	42735	78732	97690	31788	77171	97913	68468	47665	0.206281	0.685541	239663	76249	1.65222	0.173025
Q8WUA2	PPIL4	49821	31831	1305100	89593	3084800	2033700	8634	29474	116090	1460	188026	92521	75111	28453	56242	1371300	87874	32248	0.205703	0.686759	749894	214804	1.80367	0.172665
Q9Y2W1	TR150	4100300	3440800	6180000	11514000	4541400	4622500	6978300	6775800	3808300	683080	4347900	39245	8437200	3658700	2014800	6669900	8313700	1705500	0.20538	0.687442	5773489	3985558	0.534662	0.172519
Q5H8A4	PIGG	954770	65673	694590	5543	44837	69575	25236	15549	168300	97023	139595	26842	46946	134991	71799	14959	19916	97010	0.204509	0.689288	227119	72120	1.65498	0.171912
P68431	H31	45097	65362	25271	59465	41493	10116	84094	49044	39443	92164	147974	58887	69670	148456	91124	4386100	53789	1051900	0.203085	0.692322	46598	677785	-3.86249	0.170839
O00268	TAF4	6416900	8208700	9250500	10777000	11175000	8589800	13395000	8103300	8591400	15061000	14518000	1637500	27681000	13667000	3599500	18483000	27768000	2577500	0.202273	0.694062	9389733	13888056	-0.564689	0.170279
Q99567	NUP88	108900000	133850000	110020000	204060000	182380000	173900000	182310000	116810000	114600000	122020000	124910000	16473000	168710000	131270000	38555000	184600000	194370000	38056000	0.200747	0.697351	147425556	113218222	0.38088	0.169118
P55263	ADK	947590	36072	1350600	1082600	1403800	49350	48793	31788	38863	2326900	1666300	38314	1724000	880200	12693	91970	2560300	439970	0.20062	0.697626	554384	1082294	-0.965135	0.169118
P85037	FOXK1	36894000	47802000	39677000	63284000	60332000	55358000	64120000	52643000	47229000	98444000	87768000	11716000	80134000	77729000	24891000	97755000	133490000	24974000	0.200239	0.698451	51926556	70766778	-0.4466	0.168936
P43121	MUC18	32082000	26568000	31807000	63777000	53547000	59574000	51722000	37297000	22797000	38736000	33387000	5341300	54230000	32618000	11838000	49368000	49429000	6155500	0.199334	0.700419	42130111	31233644	0.431751	0.168294
Q8TAT6	NPL4	23782	1259500	1668100	2478500	4801400	2299700	19160	35772	197395	61359	67436	11041	32736	177617	35767	3380500	1093900	17058	0.197728	0.703932	1420368	541935	1.39007	0.16706
Q8TB72	PUM2	3714600	5802300	6551400	8935300	7782200	4525200	8391900	4787900	4677600	5253100	5970900	1053700	7383600	4748200	28516	7267000	7506000	2132200	0.19648	0.706682	6129822	4593691	0.416191	0.166126
O95236	APOL3	27233	97048	8566	7520500	19895	5080200	96115	80960	136532	197218	160510	37485	11142	168752	18763	534	39160	968300	0.196057	0.707618	1451894	177985	3.02811	0.16589
P51572	BAP31	9808	887400	3903	34497	1615300	97213	40163	86854	68241	54185	87054	88060	64869	109575	38794	74975	9389	30846	0.194393	0.711319	315931	61972	2.34992	0.164602
Q9NPI6	DCP1A	2916100	3784400	4309100	6925400	7810800	5480000	9216900	4950800	4923100	7901800	6779100	2277500	17221000	10632000	4030600	7844500	10333000	3589500	0.194335	0.711449	5590733	7845444	-0.488818	0.164602
Q9HCK8	CHD8	1907800	4148100	3427700	5209400	6071200	5460000	5153200	3637400	4189100	6820600	9347100	85352	9944300	8129000	94255	14105000	11467000	1012900	0.193944	0.712324	4355989	6778390	-0.637942	0.164462
Q99081	HTF4	9923500	15263000	15394000	16446000	12840000	14501000	18820000	12686000	9429800	18510000	10939000	1127100	11591000	10883000	4326600	9193500	23351000	4039800	0.193417	0.713505	13922589	10440111	0.41529	0.164136
Q8N766	EMC1	77367	74053	854950	61882	7024	315540	64113	70663	140723	26036	96812	84968	15148	119162	96740	18813	18591	91138	0.192754	0.714997	185146	63045	1.55421	0.163693
O60244	MED14	6707200	11537000	11318000	21860000	12702000	18910000	16804000	16126000	11450000	25960000	32079000	1079200	26052000	26637000	3057500	33915000	37543000	3298000	0.191572	0.717668	14157133	21068967	-0.57359	0.162808
P25440	BRD2	43805	43503	991400	1394200	1242500	1125400	1358200	68152	140080	473550	1024900	31670	4076900	1032200	83671	3408100	3527900	45104	0.189597	0.722169	711916	1522666	-1.09682	0.161248
Q99504	EYA3	17657000	23750000	13733000	26234000	36965000	26908000	21979000	33749000	26651000	42493000	30127000	6309500	53883000	37364000	15453000	62624000	62444000	11047000	0.18737	0.7273	25291778	35749389	-0.49925	0.159471
Q5JVF3	PCID2	3733700	3725900	3468100	7583200	1513600	4547900	7251200	6796700	4683500	3855700	4409700	1447	5527900	3282000	1721000	5748000	5059600	2142200	0.187201	0.727692	4811533	3527505	0.447848	0.159444
O15164	TIF1A	1055600	24623	461230	2931000	44034	2623800	1280000	823830	84961	617450	117588	44216	818830	555630	72801	624990	1509800	39774	0.187018	0.728117	1036564	489009	1.08388	0.159406
P35221	CTNA1	77787	97115	26595	23007	32472	53995	84745	889570	67065	573030	64126	23898	3177900	2611200	64377	49648	3333	57853	0.186978	0.728209	150261	736152	-2.29253	0.159406
Q9UKL0	RCOR1	75766	85486	683020	48577	75068	11009	1246700	93745	102204	30123	118296	6857	30605	188893	82888	63100	49200	96541	0.186085	0.730289	269064	74056	1.86126	0.158844
Q8NDG6	TDRD9	89778	89305	16937	15857	1552	4263800	30492	43296	8549000	62667	162515	79844	79180	54462	28313	10698	90335	75000	0.185996	0.730496	1455557	71446	4.34857	0.158844
Q13435	SF3B2	15140000	16452000	13004000	31192000	32361000	24293000	25000000	16462000	6537100	15436000	16322000	2159500	17467000	17606000	4441800	23931000	26747000	5595900	0.185383	0.73193	20049011	14411800	0.476281	0.158478
P55786	PSA	539370	34786	1247700	1437200	1200100	1204500	1758500	3007600	1982300	936430	690620	51243	1330400	1548500	98008	1415200	1779900	3418	0.184588	0.733797	1379117	872635	0.660295	0.157914
Q13547	HDAC1	2565900	6520600	4834800	7844800	10124000	6491900	5151500	6974400	3607900	3673200	3937600	29181	7068500	3950800	1616000	10015000	6553800	828580	0.184402	0.734234	6012867	4185851	0.522532	0.157872
Q9BYP7	WNK3	15942	22787	7647	3233700	3455100	2821400	80982	2593100	1808000	1263500	3926400	87032	1168200	4387100	653260	9051900	9184300	560600	0.183288	0.736866	1559851	3364699	-1.10907	0.157034
O60306	AQR	56439	72088	10677	1138800	1914500	57611	34838	75786	189174	101301	190046	51835	94010	160660	2694	41157	66809	17854	0.182451	0.738854	394435	80707	2.28902	0.156433
Q13546	RIPK1	49556	946440	957360	4243500	84840	3762800	4150100	1901300	1935900	2155100	5899300	14959	5011000	2490500	2035600	7166400	3808800	1416700	0.18152	0.741076	2003533	3333151	-0.73434	0.15575
O75534	CSDE1	1536300	3977200	3335800	2863900	3054000	2174400	64203	74982	1105900	2266200	2762000	30300	4773	7442	780	1916500	3012100	2516	0.181032	0.742245	2020743	1111401	0.862506	0.155446
O00429	DNM1L	57449	71323	11672	83403	54901	89585	83169	27897	73933	28634	97235	32208	918890	9872	65815	72739	842450	35628	0.180729	0.742972	61481	233719	-1.92656	0.155301
P43490	NAMPT	59696	1427600	12495	79401	32529	1759600	44880	5026	55030	113889	9243	49004	83356	72137	76648	81827	26215	60026	0.180141	0.744387	386251	63594	2.60258	0.154911
O60826	CCD22	44717	89852	26663	26415	69099	58910	33153	73295	107489	47015	372590	39744	85197	192227	49336	73537	1136400	46165	0.17936	0.746274	58844	226912	-1.94717	0.154354
P61962	DCAF7	6374	9930	763080	1893700	77724	1511700	1094400	1159600	102322	799920	704770	69920	22163	122327	53710	8050	1196300	67831	0.177676	0.750371	735426	338332	1.12014	0.153018
P49750	YLPM1	10255000	11511000	14677000	29709000	21385000	27042000	24622000	20923000	16855000	29094000	22303000	5340000	38639000	35222000	13121000	46644000	49163000	10746000	0.177439	0.750951	19664333	27808000	-0.499919	0.152927
P56134	ATPK	33794	70258	817470	97429	690380	10516	74258	73777	102407	75497	178408	51353	79816	67111	84675	8358	52740	58002	0.176337	0.753657	218921	72884	1.58674	0.152091
Q00796	DHSO	66706	1061200	15678	918820	2007900	45296	94133	24739	22818	168922	44735	25550	48618	119488	37092	76710	553280	95532	0.175829	0.754909	473032	129992	1.86351	0.151765
P55735	SEC13	7591900	4111400	10320000	14322000	4463200	10785000	5366200	10350000	9095600	8196900	3230600	2736200	3841800	9010500	4025700	10183000	12191000	1016400	0.175728	0.755159	8489478	6048011	0.489215	0.151765
P63220	RS21	1102200	1524700	1168100	1917300	50314	2366500	30658	73840	2227100	968830	1159900	484720	73211	176870	94496	1150100	1503100	235520	0.175013	0.75693	1162301	649639	0.839274	0.151286
Q9H583	HEAT1	77646	35124	639830	22768	78186	85666	34472	894880	174743	174835	193343	98983	13575	11181	82958	15137	68520	2917	0.174489	0.758232	227035	73494	1.62722	0.150946
Q8ND24	RN214	91499	54621	22541	5487	38262	32903	18898	40618	126374	175017	54578	41261	96170	21937	28342	724920	1708000	8001	0.174489	0.758232	47911	317581	-2.7287	0.150946
P80723	BASP1	57917	84987	29497	73412	2976500	5231100	47227	2017	94724	169033	119353	47377	97493	80077	16090	1879	66493	8540	0.174179	0.759004	955265	67371	3.8257	0.150903
Q9H8V3	ECT2	87840	91822	23009	1365300	915450	7872	85165	54758	79243	101814	162452	69242	2944	73679	98706	65009	12923	22993	0.174179	0.759004	301162	67751	2.15223	0.150903
O76003	GLRX3	97647	10056	2044900	18848	30781	41679	20924	79084	1584800	160421	20461	89027	57742	76881	10649	70050	52881	8338	0.173695	0.760213	436524	60717	2.84589	0.150709
O43491	E41L2	25587000	26589000	30289000	41808000	41393000	45100000	39823000	25371000	27141000	55645000	39416000	6489100	97097000	61600000	11275000	96246000	86819000	10372000	0.173267	0.761284	33677889	51662122	-0.617305	0.15045
Q9UL25	RAB21	339660	78807	1220900	382470	25463	89715	43492	1490	39437	43095	22858	19682	70708	91538	95696	92893	17245	88955	0.173052	0.761823	246826	60297	2.03334	0.150377
Q9BQG0	MBB1A	2283100	2633100	695560	5773200	7211800	6337500	3878100	2918500	3415000	1658200	1393600	44446	4280900	4060000	29287	4081200	6200100	27902	0.172773	0.762524	3905096	2419515	0.69064	0.150247
O43155	FLRT2	46381	66394	6841	86188	22330	72738	69250	33503	99771	65138	174243	22905	721660	70109	98040	1526600	25277	1879	0.170711	0.767738	55933	300650	-2.42631	0.148565
P61981	1433G	5028400	7531400	4759000	9348100	9435900	8458700	8383900	5632300	5952100	4922200	5650700	5153	8448500	4212700	3834200	7747300	10848000	2729600	0.170419	0.768482	7169978	5377595	0.415008	0.148422
Q9UL62	TRPC5	90546000	120800000	112140000	145220000	136350000	130250000	168690000	123630000	115490000	109150000	123060000	43836000	154250000	120670000	61358000	118510000	157750000	42159000	0.170367	0.768615	127012889	103415889	0.296517	0.148422
Q10567	AP1B1	85177	37115	24666	53545	14995	88892	85469	17876	128533	108376	1014600	57226	2081800	16400	56233	93160	87987	64298	0.170111	0.769268	59585	397787	-2.73898	0.148377
P31689	DNJA1	4226100	5227100	1577600	7327600	10382000	6603400	5909600	4894100	5908200	12506000	8858600	1098800	12496000	11454000	3380900	9369100	12521000	2791100	0.169979	0.769605	5783967	8275056	-0.51671	0.148373
P05165	PCCA	16973	96545	9544	1523700	40123	1355800	18842	4032	22358	16634	28930	62511	47367	100502	7676	12997	84055	28628	0.169109	0.771833	343102	43256	2.98767	0.147725
Q13526	PIN1	1455600	72417	2436100	1764200	1974500	1229100	1754900	1232600	1256600	3724800	1985000	32217	4182000	2166400	4101	6985600	4399400	355480	0.168819	0.772579	1464002	2648333	-0.855167	0.147583
Q15629	TRAM1	1369100	3789300	1058200	3200000	2177800	3143100	1923700	1715500	1602800	6013800	735080	72080	1439000	38837	29576	1150100	38707	1293800	0.16823	0.774097	2219944	1201220	0.886023	0.147179
P49591	SYSC	24582	1818300	807360	3923300	2399800	1711400	2509600	1147300	605500	946840	2617400	51099	1458500	405730	39215	1423100	1538700	53338	0.168142	0.774324	1660794	948214	0.808589	0.147179
Q9NYL4	FKB11	91745	7510	25160	64949	14172	72127	68500	73554	119839	47904	33112	19322	1533300	50929	78367	1441400	83275	12899	0.167705	0.775454	59728	366723	-2.61821	0.146942
Q8NHV4	NEDD1	22483	86727	4652	12005	1515100	1726400	24963	66211	124427	1184	127604	63327	40326	23793	89391	79985	39630	90314	0.167186	0.7768	398108	61728	2.68916	0.146598
Q9Y2Z0	SGT1	1296500	1225600	23259	1353600	7565	2622900	2191300	1397100	49116	1375400	196103	90908	8381800	2878700	539940	3617700	5257600	691670	0.167136	0.77693	1129660	2558869	-1.17962	0.146598
Q969S9	RRF2M	65753	11888	2293	93445	2847	68285	55718	91557	26239	156658	10850	79045	55671	161128	37735	13202000	4027300	1609900	0.166693	0.778083	46447	2148921	-5.53188	0.146386
Q5HY92	FIGN	95125	86795	2967	81978	92195	90992	85942	98306	175944	165516	123194	41278	71806	106339	90804	1137000	1907500	45099	0.166565	0.778416	90027	409837	-2.18662	0.146385
Q70E73	RAPH1	10321	52012	25364	77863	45561	61178	72611	68897	36679	144302	745400	44113	9543	57517	77791	51873	1405600	9926	0.165692	0.780698	50054	282896	-2.49871	0.145729
P35580	MYH10	79875	90173	25617	7837000	1425800	6080700	584160	590730	1155900	4184100	3650500	93529	24171000	2068100	73275	37995000	5161900	19309	0.165259	0.781835	1985551	8601857	-2.11511	0.145458
Q9Y3I0	RTCB	2673600	3592500	5061500	2729300	7393800	7886600	68526	6503600	5683200	8718000	8568500	1077500	10622000	12137000	894060	13936000	51390000	2672300	0.164566	0.78366	4621403	12223929	-1.40331	0.144958
P08579	RU2B	87076	26278	2160	13203	15624	1498800	43126	1614100	167228	63581	47873	52616	68938	95418	28847	71797	26613	92888	0.163974	0.785225	385288	60952	2.66019	0.144547
Q9UQR0	SCML2	56199	96569	16023	55528	67244	57907	92766	30084	183815	9116	132682	70374	89194	88240	40416	1229100	1357500	33336	0.162866	0.78817	72904	338884	-2.21672	0.143679
Q8TCU4	ALMS1	1807000	5082100	2591600	1871600	8032000	1218400	3363200	2848500	2911100	2051400	2275100	975	3642300	2964700	783620	54932	4982800	1184800	0.162421	0.789358	3302833	1993403	0.728471	0.143396
O75182	SIN3B	76368	22206	14527	58987	54184	1305200	1945600	58683	136216	26099	109905	84465	24770	127474	52376	58101	14014	46594	0.161578	0.791618	407997	60422	2.75541	0.14276
Q13404	UB2V1	62096	47387	2018800	37015	42893	21923	23952	82919	108376	2961100	2708700	61259	4549200	148608	39281	80682	14320	87309	0.160845	0.793592	271707	1183384	-2.12279	0.142221
O75157	T22D2	3921800	4959900	19337	3873300	6253900	3995000	7107900	1323700	177766	9685000	7574500	1078900	5957900	9321400	19703	9656600	8499100	959070	0.160556	0.794373	3514734	5861353	-0.737818	0.142073
P61088	UBE2N	1518200	1804200	1184400	1903900	49949	21528	78401	2042100	1424900	1184900	137147	78543	9169	1078800	67254	89456	2027000	509960	0.160088	0.795641	1114175	575803	0.952329	0.141767
Q6P2D8	XRRA1	35761	93612	17296	2934700	56968	26061	1408500	80701	105085	62955	1702	8992	75287	54605	10889	18919	10006	51093	0.159035	0.798507	528743	32716	4.0145	0.140943
P09960	LKHA4	93807	97459	13099	14388	718040	776780	12102	8952	168649	2814900	802970	90255	59541	909730	6944	67382	1495300	81266	0.158856	0.798996	211475	703143	-1.73333	0.140892
Q96H79	ZCCHL	23709	75889	4585	87643	85924	99729	97938	49736	34997	109094	85679	35322	919430	93388	464340	67591	92520	21157	0.158613	0.799661	62239	209836	-1.75337	0.140784
Q13283	G3BP1	41989000	59146000	48293000	85195000	83581000	69358000	67712000	46729000	42892000	47669000	63028000	2171300	46185000	61528000	9059200	57169000	92846000	12284000	0.158162	0.800898	60543889	43548833	0.475347	0.140491
P20042	IF2B	2540100	903470	7816300	13863000	12032000	8220400	9349800	7692100	7659100	5396700	4345600	49575	13421000	4395400	87895	7180300	8132900	339120	0.157684	0.802212	7786252	4816499	0.692944	0.140174
P07437	TBB5	91288000	103130000	85441000	131970000	129750000	114910000	112930000	82394000	81231000	98337000	102570000	5091800	128870000	84449000	8196000	115540000	127940000	13339000	0.15765	0.802306	103671556	76036978	0.447247	0.140174
P53992	SC24C	168270000	248920000	191980000	329980000	311660000	308200000	289430000	189440000	209760000	239060000	230110000	36807000	273100000	217640000	47398000	285600000	306530000	44921000	0.157416	0.802951	249737778	186796222	0.418949	0.140151
O60832	DKC1	7704800	8172800	8316200	21849000	26973000	17144000	27743000	12095000	12947000	8026800	14349000	96451	29276000	8307600	3380300	10886000	12742000	3630500	0.156075	0.806667	15882756	10077183	0.656369	0.139064
P16930	FAAA	31660	66566	20880	636170	643530	498510	66819	42763	139713	160123	161372	76993	53348	161308	91317	72583	73240	68316	0.15555	0.80813	238512	102067	1.22455	0.138703
Q92973	TNPO1	63732000	61941000	53349000	111850000	102070000	111500000	90820000	63561000	76738000	78143000	70801000	11009000	89552000	65514000	18282000	91581000	102160000	21900000	0.154691	0.810535	81729000	60993556	0.422191	0.138043
P26368	U2AF2	17588000	18902000	16152000	34252000	30109000	32226000	29408000	26398000	20507000	22272000	15320000	44527	27727000	21824000	1241900	28433000	36703000	6179400	0.153229	0.814659	25060222	17749425	0.497627	0.136843
P62995	TRA2B	8206300	8706900	13350000	21384000	20795000	23527000	20877000	13265000	11437000	15281000	15283000	612070	13799000	12216000	1751400	17331000	20186000	2425800	0.152915	0.81555	15727578	10987252	0.517466	0.136668
Q13501	SQSTM	33432	83690	4916	13497	79960	2643700	2555700	77624	148485	133177	118287	45721	58612	38457	91727	56949	8334	41195	0.152548	0.816593	626778	65829	3.25116	0.136446
O43795	MYO1B	7903	55276	21756	59513	61072	62801	90852	28407	21205	39408	66308	10759	73371	17585	67342	83928	2820800	2052900	0.152383	0.817063	45421	581378	-3.67805	0.136403
P62847	RS24	2541800	1155000	2354300	5772900	7870100	6938000	5125800	5237000	3884700	2795800	1569000	15539	5677200	2622900	599020	963190	9358000	93091	0.151505	0.819573	4542178	2632638	0.786875	0.135722
O43524	FOXO3	39339	82521	1202	933330	624500	92369	892540	35072	76627	136293	526940	23815	21604	18077	69782	3919	45461	1315	0.150115	0.823576	308611	94134	1.713	0.134581
O75436	VP26A	1393700	2164900	1828300	93207	63332	87427	3362500	59140	2154000	1490300	1266200	79605	1591100	197269	41320	47388	62249	37001	0.149173	0.82631	1245167	534715	1.2195	0.13384
Q9NVX2	NLE1	73104	13438	8610	72449	75980	1154700	71642	1277700	194069	116524	167886	16938	17743	86506	49313	93996	62135	2472	0.148161	0.829266	326855	68168	2.26148	0.133035
Q9UBQ7	GRHPR	98284	87316	26439	66095	54463	69515	53577	967	6673	1334200	1132000	80924	4688500	53178	75402	93066	9578	2839	0.147932	0.829938	51481	829965	-4.01094	0.132933
Q7Z4Q2	HEAT3	86847	78765	1780700	3191300	3337600	1715300	1204900	2229100	2626000	1338300	97512	5255	1282600	1049500	423960	2406400	2384400	425680	0.147809	0.830299	1805612	1045956	0.787666	0.132925
Q96EV2	RBM33	97243	29736	1585600	2763100	7316500	6130100	1536000	26537	490140	1059300	137554	64257	1415400	3485000	32075	9607	66088	93162	0.145501	0.837134	2219440	706938	1.65054	0.130951
Q16831	UPP1	70825	82247	11414	2554500	54231	13087	3742300	16055	198136	69698	88132	34754	21520	41845	7520	40459	17772	22347	0.14544	0.837316	749199	38227	4.29269	0.130951
P46063	RECQ1	2979800	20200	1303500	9493300	3838300	8640000	61974	23101	848020	157532	1556700	490070	85818	741710	34741	4363700	1590300	24785	0.144064	0.841445	3023133	1005040	1.58879	0.129859
Q9Y618	NCOR2	13222000	19549000	15864000	42566000	31896000	39455000	29630000	20755000	20716000	17667000	23385000	1873300	25763000	22962000	6245300	28803000	31992000	4346300	0.143948	0.841794	25961444	18115211	0.519169	0.129856
P12277	KCRB	5892900	6495600	7308500	8706000	9057300	8686900	14064	1225100	9398700	15188000	9403200	31013	15216000	11258000	4138800	19316000	33176000	7562	0.143266	0.843857	6309452	11970508	-0.923898	0.129341
Q8IWS0	PHF6	96793	757120	2655	662720	5030	1843500	20343	33691	81621	119262	124932	95460	67749	76384	30273	11278	42493	67172	0.14266	0.845698	389275	70556	2.46395	0.128895
P14866	HNRPL	46678000	65614000	41887000	86722000	104660000	94311000	76295000	40538000	62785000	53198000	47348000	7053800	74399000	58375000	7475800	75687000	94741000	20185000	0.142513	0.846146	68832222	48718067	0.498627	0.128862
P55769	NH2L1	4204900	6922800	6060300	5095500	5030400	11274000	3415200	5638200	4824500	4757100	4865700	1978700	7489500	3542000	884400	1577900	9255800	681220	0.1424	0.84649	5829533	3892480	0.582691	0.12886
Q9ULX6	AKP8L	59815	987110	2643	1333400	1073200	37977	1337200	1068900	684460	1563100	875120	20721	6019500	3373000	377590	1202000	1878500	420190	0.141714	0.848587	731634	1747747	-1.2563	0.12834
Q15527	SURF2	656090	825900	5466	828040	39669	23811	39568	69687	1154600	755490	198021	52023	68099	56073	18090	25264	27650	54142	0.141202	0.850159	404759	139428	1.53754	0.127976
P29372	3MG	1914400	15950000	1869200	1023600	23299	1142900	1769000	97131	583850	615200	7741	6073	31321	85379	59394	21379	97386	79445	0.140338	0.852825	2708153	111480	4.60245	0.127293
Q99666	RGPD5	92120	24587	22138	39777	54064	56775	8581	26893	28744	121904	1773700	67555	1850	1490000	32752	2663	47770	85755	0.14	0.853872	39298	402661	-3.35704	0.127085
P63104	1433Z	56471000	51481000	66854000	97955000	85044000	78012000	70346000	83155000	66458000	80760000	113070000	32685000	204220000	104450000	38398000	203240000	161090000	42038000	0.138911	0.857263	72864000	108883444	-0.579507	0.126196
Q8TAQ2	SMRC2	22920000	17979000	18028000	36996000	45444000	42688000	31906000	22055000	22685000	27397000	34023000	60186	27093000	24179000	4806100	28634000	31700000	2501500	0.138837	0.857495	28966778	20043754	0.531246	0.126196
Q92794	KAT6A	42772	891400	1033	70796	30063	81195	2606	95649	17521	1733800	1614600	15861	26315	57836	30006	3094700	81944	37585	0.138129	0.859715	137004	743627	-2.44036	0.125682
Q92542	NICA	22905000	3841000	31634000	5219900	5518700	4441500	3223700	2954300	2440200	746770	20548000	66467	1110700	11721	88164	66682	831050	49094	0.138125	0.859728	9130922	2613183	1.80495	0.125682
Q8IWB9	TEX2	795820	4069	523160	411850	83507	372700	66016	50390	39292	1421300	1466100	56257	857570	752500	53557	558680	93885	77219	0.137883	0.860489	260756	593008	-1.18535	0.125656
Q13190	STX5	46803	51484	29015	14747	74264	34771	58478	56309	6429	136177	86963	18582	69709	24026	66090	21797	84104	71691	0.137221	0.862579	41367	64349	-0.637437	0.125151
Q8TF68	ZN384	77402000	104770000	90198000	171600000	168510000	144400000	147830000	101720000	81942000	108110000	85475000	21903000	126920000	104940000	42295000	135610000	148570000	32949000	0.136684	0.864282	120930222	89641333	0.431939	0.124759
O60563	CCNT1	63421	92559	3459	1249300	1198400	43481	1461300	720810	70294	123303	149625	59132	84292	145916	48990	465190	728480	9370	0.136676	0.864308	544780	201589	1.43426	0.124759
Q16543	CDC37	6526300	5854300	5674000	11088000	10054000	7289500	9503000	5027900	1438000	13728000	14222000	1288000	12526000	10030000	3802700	20399000	24176000	2209400	0.136227	0.865737	6939444	11375678	-0.713061	0.124538
O60678	ANM3	625360	7581100	6520	20468	95486	69580	83284	87818	5616300	82298	116077	25811	3091	140815	7697	9951	91586	72231	0.136087	0.866183	1576213	61062	4.69004	0.124508
Q9BRP8	PYM1	89649	81088	10870	66932	1714700	1934600	55199	78042	118462	197531	56872	19801	13855	21857	54210	80165	7060	33059	0.135811	0.867065	461060	53823	3.09866	0.124354
P48047	ATPO	903980	49712	17925	1101800	62239	86682	20495	61424	442660	128587	41470	93675	70678	196812	19208	51910	71934	78849	0.135434	0.868272	305213	83680	1.86686	0.124107
Q8IZ21	PHAR4	10061000	7152900	7393800	10016000	8991200	11216000	14131000	6996500	7228600	13435000	16510000	3726900	17090000	13270000	3941800	25908000	25501000	5311200	0.135246	0.868876	9243000	13854878	-0.583961	0.124033
P52298	NCBP2	97611	80945	454060	15084	47583	943000	41496	51539	521990	96084	90079	23359	85631	121994	78726	93932	96003	43820	0.135234	0.868914	250368	81070	1.62681	0.124033
Q99460	PSMD1	78858	25869	476950	980320	99799	2159100	1235600	512370	195318	59844	150882	19254	591620	39693	40169	28633	1022300	89013	0.135086	0.86939	640465	226823	1.49755	0.124033
Q16881	TRXR1	1263800	6166500	590210	6901000	4441500	6732200	4064700	3588500	2669500	7011200	6100900	35650	9616500	8163500	1478500	11197000	15149000	3055000	0.133436	0.874727	4046434	6867472	-0.763128	0.122664
P09012	SNRPA	4585700	6420700	8468400	15198000	16321000	18059000	14284000	3991200	2746600	5931500	8404700	66912	7527400	3646100	5157	12060000	13032000	3337400	0.133059	0.875956	10008289	6001241	0.737863	0.122414
Q7Z406	MYH14	66243	87736	5022	39645	45388	79120	3014	25785	122479	126344	1477400	3019100	1321600	1021800	69461	24113	12750000	70311	0.131897	0.879765	52715	2208903	-5.38897	0.121442
P46937	YAP1	44684	98746	27384	90896	62093	31001	84803	88404	125578	196110	2141100	90971	1869400	86326	37751	98215	70038	98246	0.131468	0.88118	72621	520906	-2.84256	0.121143
Q92585	MAML1	972460	1049000	815820	1639600	1463200	1091500	1647300	1044100	1086900	1134700	3190300	71467	3351700	3539900	683680	2159700	2260100	755570	0.131268	0.881841	1201098	1905235	-0.665615	0.121055
P78344	IF4G2	29813	731100	759920	624900	86358	37667	5779	865380	120510	2334200	2599100	70493	36263	68071	57158	1324900	3108800	71785	0.130174	0.885476	362381	1074530	-1.56813	0.120141
Q05397	FAK1	99678	31494	14632	70367	51988	31566	1697300	47288	68118	196900	83352	20770	1425900	790190	66990	4059300	5134700	3032	0.129603	0.887385	234715	1309015	-2.4795	0.11971
Q5JTV8	TOIP1	10627000	12186000	12582000	21191000	12254000	18527000	19854000	13893000	14919000	16197000	15320000	56511	16343000	14496000	3701300	13885000	16224000	2629200	0.129533	0.88762	15114778	10983557	0.460614	0.11971
Q96EY4	TMA16	58573	769840	8351	4117500	2782000	83981	24570	5467	21258	22588	59028	87321	66147	170601	76642	1044	38949	66750	0.129318	0.888341	874616	65452	3.74014	0.119637
Q92990	GLMN	43547	67633	27181	997340	892400	809030	67443	77170	162612	145640	104427	86098	13290	25353	80832	87710	444520	61286	0.129222	0.888664	349373	116573	1.58353	0.119637
P53582	MAP11	77122	17983	9310	90862	19850	87818	1733	25131	660750	184615	110314	5007	2430900	171131	66531	929190	1070500	41233	0.127724	0.893727	110062	556602	-2.33833	0.118351
Q12904	AIMP1	39549	2329600	886850	2058100	2192900	1029100	2910000	748170	942970	1311500	1076200	19339	1836100	2051400	6941	31956	738570	38107	0.126826	0.896792	1459693	790013	0.885717	0.117613
P35269	T2FA	882320	15161	1055600	30485	73478	23775	83073	82371	135482	1122300	1711000	13831	1577600	148628	17906	1205	5002900	754560	0.126326	0.898507	264638	1149992	-2.11953	0.117244
O00461	GOLI4	1036300	2629	24642	60330	558	2082900	68057	77297	870260	34739	154296	88440	28949	91710	81615	74536	63199	92719	0.126215	0.898889	469219	78911	2.57196	0.117234
Q9NZM3	ITSN2	81914	1537900	1245300	2615700	2064100	2182900	1225700	1243300	826300	1297400	170400	574400	57094	1639600	13594	56691	2968000	49599	0.125341	0.901907	1447013	758531	0.931798	0.116516
Q5T4S7	UBR4	28870	68187	7091	29846	1904900	49784	89434	12055	86456	684950	2240200	26950	1518900	814250	29840	1116900	591380	10589	0.124108	0.9062	252958	781551	-1.62744	0.115462
Q7Z3K3	POGZ	56783000	85271000	72550000	134970000	138840000	139240000	123930000	83041000	107200000	68002000	80450000	13920000	107000000	82908000	23623000	118870000	146520000	32760000	0.124057	0.906379	104647222	74894778	0.482597	0.115462
O14607	UTY	21107	52270	4654	77953	37604	2228600	1503100	935560	1172200	196570	8264	64568	54854	1123200	66992	14030	72977	46516	0.123341	0.908893	670339	183108	1.8722	0.114933
O60664	PLIN3	52262	39788	15952	45710	37792	39452	44229	73168	6139	886070	109128	46328	14763	1196300	50961	97033	3402200	22042	0.123314	0.908988	39388	647203	-4.03839	0.114933
P28799	GRN	1143500	1300600	1149900	36980	1900200	1688800	1805000	1176700	1363700	95982	1846500	1263300	2501400	2483900	1612700	3030900	2380300	1440900	0.120679	0.918368	1285042	1850654	-0.52622	0.112634
P09525	ANXA4	60258	84931	4478	2565200	22254	611800	59881	64916	1909200	197211	114165	87101	3151	39137	79314	13571	58163	38983	0.119686	0.921957	598102	70088	3.09315	0.111797
Q13148	TADBP	5929000	13704000	10933000	12900000	17858000	19525000	24545000	17263000	15626000	13160000	8506500	10417	19188000	12672000	6726200	10317000	20586000	5410900	0.119565	0.922396	15364778	10730780	0.517872	0.111774
P21291	CSRP1	19786000	21048000	17184000	25178000	33875000	28439000	30126000	18533000	20325000	18604000	21439000	84728	29638000	20430000	35232	25042000	29888000	1363700	0.118676	0.925637	23832667	16280518	0.549794	0.111032
P17844	DDX5	107900000	145060000	141350000	224390000	216480000	209870000	219050000	154550000	148030000	129450000	128970000	20037000	188320000	145410000	33261000	206970000	228140000	51277000	0.118239	0.927239	174075556	125759444	0.469047	0.110713
P33991	MCM4	1032200	5182700	3210900	13722000	9492300	10643000	4420800	3863400	3338900	2610300	2377600	71943	8481900	4666500	481160	5887500	4579800	736960	0.118102	0.927743	6100689	3321518	0.877129	0.110674
Q2TAL8	QRIC1	85444	702560	7938	658920	1874800	2300500	1968900	40753	179939	1078000	61405	45086	5802	6777	411	1293500	23564	54268	0.117822	0.928774	868862	285424	1.60602	0.110501
P08962	CD63	85241	3924100	2258900	2264700	4183200	2748500	95007	45662	175032	120111	118896	33900	3186300	52438	83367	1902700	49472	96962	0.117432	0.930214	1753371	627127	1.4833	0.110224
Q09472	EP300	6819	3637900	1157500	87451	24015	3046000	2611000	4010800	2853500	1463300	107901	82006	892980	127081	86590	99050	4089300	23605	0.117001	0.93181	1937221	774646	1.32238	0.109909
Q8NFH3	NUP43	5583300	7739900	7496000	8925900	7741300	10971000	4699900	4602700	3931100	6413200	7806700	41640	3309100	3803900	670620	9502300	8155700	631770	0.116793	0.932583	6854567	4481659	0.613033	0.109802
Q12830	BPTF	50575000	55086000	45995000	106580000	116030000	108130000	78268000	67561000	54578000	57709000	57446000	10300000	88780000	54069000	17842000	90266000	80348000	19966000	0.116391	0.934081	75867000	52969556	0.518309	0.109513
Q99426	TBCB	29653	80374	14386	25755	52092	1426500	35313	20	19302	1154800	71982	47864	2553500	519560	17194	62582	3656000	509310	0.115177	0.938634	187044	954755	-2.35175	0.108459
Q16629	SRSF7	34002000	32791000	32989000	25276000	20296000	51919000	35844000	21220000	29387000	27568000	19303000	1040200	33972000	24788000	6785100	32223000	43845000	8743400	0.115112	0.938879	31524889	22029744	0.517039	0.108459
P52907	CAZA1	7939300	7217300	5432600	6778500	4803700	2451200	6758400	4893300	4663500	8143700	2996200	952430	7090600	4249900	934930	6561800	2741900	625370	0.114675	0.940531	5659756	3810759	0.570661	0.108162
Q71SY5	MED25	59377	53874	24722	4787	10184	92754	50205	870930	1588800	1393500	1190900	73748	1245800	1241200	64554	71676	2415400	89824	0.113597	0.944633	306181	865178	-1.49861	0.107233
O00712	NFIB	5073100	5911900	3672400	7430300	7405700	7978400	5680700	3351000	3062600	11991000	15383000	99726	16875000	10974000	1613100	15075000	10328000	1533000	0.112385	0.949292	5507344	9319092	-0.758833	0.106175
P36952	SPB5	84311	59185	15402	85781	718120	897340	1290000	4386	30052	181335	69710	55560	12311	133646	84407	35954	78339	75299	0.111929	0.951057	353842	80729	2.13195	0.10583
Q8IY67	RAVR1	614930	506880	2519700	1662700	3393200	59255	280070	1577400	2619700	760550	640080	18638	1051200	407760	54213	63879	2750000	46422	0.111429	0.953002	1470426	643638	1.19191	0.105444
Q00535	CDK5	29915	48860	1789	12963	67279	66828	85776	9967	57870	121191	1281600	30619	96465	1053600	30988	88890	91988	52072	0.111361	0.953267	42361	316379	-2.90085	0.105444
P60842	IF4A1	71545000	97736000	76653000	148070000	147280000	147260000	145760000	96714000	110490000	83469000	79673000	9495400	137150000	73630000	27665000	142050000	149730000	22654000	0.110836	0.955319	115723111	80612933	0.521594	0.105054
Q5VWN6	F208B	35299	37813	2611	95670	2514700	96283	1514300	75481	746110	137686	87415	73021	77354	145298	54681	6092	21318	13511	0.110478	0.956724	568696	68486	3.05378	0.1048
Q9Y4P3	TBL2	1465600	1075600	7613	90442	24419	38771	30071	6388	714290	49105	120029	84723	86268	2569	10426	98047	61147	96805	0.110223	0.957728	383688	67680	2.50313	0.104644
O75937	DNJC8	7658600	956660	24145000	8282000	8324400	10718000	5586100	77812	3157000	3698600	780150	662730	2903300	2863200	60675	8170700	8570400	1497500	0.109572	0.9603	7656175	3245251	1.23829	0.104112
Q99729	ROAA	24055000	32352000	19211000	75094000	73923000	74247000	49532000	31602000	32760000	40130000	7571600	2195500	37902000	25039000	5649100	62857000	57357000	8374300	0.109554	0.960372	45864000	27452833	0.740407	0.104112
P11413	G6PD	15052	21461	6094	934200	1015400	950090	9603	46152	146747	194978	187558	65543	51818	74620	2926	90790	75247	6638	0.108988	0.962621	349422	83346	2.06779	0.103726
Q99583	MNT	1433800	1014900	1003000	1772100	1590000	97228	12455	1463000	948450	1921200	880060	37971	60183	55900	84676	18145	1345500	95173	0.108161	0.965929	1037215	499868	1.0531	0.103024
P25685	DNJB1	1195000	1632300	2626400	2217600	3692800	2681700	2151500	2544300	1405600	135325	2889500	661650	2741400	3137200	686110	1351000	852170	634210	0.10786	0.96714	2238578	1454285	0.622273	0.102822
Q02297	NRG1	14878	37585	12710	39788	25724	47897	93558	76271	100835	703140	101173	8499	54758	179504	81759	818730	22109	67100	0.107324	0.969303	49916	226308	-2.18071	0.102395
P78337	PITX1	11516	782710	990470	842350	994380	897190	1172500	6386500	5854	1188200	192767	91861	85487	176507	94105	55330	74422	30078	0.107278	0.969489	1342608	220973	2.6031	0.102395
P08708	RS17	3806100	3691600	4378200	85123	5280700	8556600	57655	5629700	1514600	33615	151644	70191	8267800	1623000	30816	86456	2748000	48269	0.106769	0.971555	3666698	1451088	1.33735	0.102034
Q6PKG0	LARP1	800090	481010	620460	1435400	1720700	2358400	12300	1305000	1207100	76448	28037	99419	917780	188962	76514	1226800	2050800	96983	0.105978	0.974784	1104496	529083	1.06182	0.101361
O95793	STAU1	20899	88913	6690	4979	41155	33963	26727	69945	157569	118613	4105400	16025	29898	1368500	75124	83637	1634400	96964	0.105832	0.975383	50093	836507	-4.0617	0.101305
Q9HBL0	TENS1	2431500	3631500	3823700	2549000	2728500	5661200	5229700	2991200	3875100	2719900	2273400	49058	5054900	1551600	667750	1839900	6212400	34545	0.10545	0.976953	3657933	2267050	0.690212	0.101023
Q14004	CDK13	7862200	1786100	18505	3858100	962980	2298800	7223900	1240900	1499100	85234	5878	43225	50402	4442100	30030	86755	4418100	95630	0.105366	0.9773	2972287	1028595	1.5309	0.101023
Q8NBJ4	GOLM1	40869	32816	3532600	26798	80368	4047	72409	2907600	1152000	47356	180959	83637	6068	131919	73606	73130	80916	11757	0.105226	0.977877	872167	76594	3.5093	0.100975
Q96S94	CCNL2	12243	74553	802290	1377900	59248	2202	20543	28388	703160	51127	113137	68490	10491	70921	58959	83940	4184	39126	0.104873	0.979336	342281	55597	2.6221	0.10072
Q15003	CND2	11654	96243	15514	48089	76588	29484	61218	15779	128862	157446	152326	95540	7308	180032	66509	13104	97080	92838	0.104147	0.982353	53715	95798	-0.834671	0.100106
Q9UI10	EI2BD	4241200	820290	28439	595150	27955	537240	99958	878060	86805	39472	35477	53660	28267	42830	9801	76664	94813	39129	0.103246	0.986127	812789	46679	4.12204	0.099321
Q13616	CUL1	358	61306	26513	2538700	44582	1903000	1498900	453440	57175	120325	111757	8107	809910	93813	59695	33448	60320	31876	0.103177	0.986417	731553	147695	2.30834	0.099321
Q9Y3Y2	CHTOP	3964	69379	1414300	972660	36018	1052300	1475900	862570	1128300	182967	8609	98056	1253900	114786	91309	1131800	80003	67450	0.102073	0.991089	779488	336542	1.21174	0.098357
P30086	PEBP1	3128	1370600	12933	4326800	4353000	3354100	3027400	53439	960920	190574	173144	65792	1019200	63100	13218	1490900	3014000	528850	0.101163	0.994978	1940258	728753	1.41275	0.097561
P18669	PGAM1	2384900	4512300	1923400	5816800	2350200	10718000	10341000	7633700	4316300	635950	1135100	276130	8042200	7938700	1541500	93431	4387500	1876000	0.10098	0.995765	5555178	2880723	0.947402	0.097465
P09651	ROA1	150520000	244640000	188000000	404370000	394000000	388080000	304530000	242950000	232950000	213490000	199150000	71110000	262600000	202780000	94056000	334330000	350400000	98810000	0.100931	0.995975	283337778	202969556	0.48126	0.097465
Q6EMK4	VASN	38440	44082	26443	9229	71175	87506	2750800	2377000	893450	47441	193183	75881	72288	59206	52109	10809	32251	11457	0.100467	0.997977	699792	61625	3.50534	0.097132
Q96P16	RPR1A	13131	1169600	1941100	72116	709320	89773	53939	11569	195074	116167	156270	76846	70376	59328	43866	88522	18619	63986	0.099787	1.00093	472847	77109	2.6164	0.096555
P10644	KAP0	41492	82695	4667	63029	24800	3259	97771	57832	82658	671840	156916	4372	742620	146283	46367	5415	99079	88619	0.098057	1.00852	50911	217946	-2.09792	0.094961
Q13057	COASY	89757	1550900	1785900	18443	3216300	55170	55737	20935	84786	154236	83611	71287	47520	93369	22389	96031	80575	95199	0.096366	1.01608	764214	82691	3.20817	0.093401
P13010	XRCC5	31715000	50544000	56145000	84729000	79836000	72647000	73013000	41384000	42431000	51315000	38370000	4519400	62789000	36083000	9700900	73414000	71054000	10250000	0.095968	1.01787	59160444	39721700	0.574706	0.093093
P43699	NKX21	84995	22769	12498	16437	38003	42412	58836	37783	132737	2901500	169507	85139	3806800	21436	11768	12231	1105000	37696	0.095387	1.02051	49608	905675	-4.19035	0.092607
P53041	PPP5	89780	31500	13611	1519400	2197400	1424800	16565	34983	195010	99528	150095	14569	419060	22391	6654	89766	53271	57206	0.093909	1.02729	613672	101393	2.59751	0.091248
P51148	RAB5C	956680	36297	680070	76913	906	56862	1994800	70795	1203700	667420	25342	71832	52809	145764	86659	64929	23866	17270	0.093488	1.02924	564114	128432	2.13498	0.090915
P47755	CAZA2	1214200	1256200	3646	31065	1627800	96369	32393	82995	50124	193329	194673	91662	17644	31626	48147	64236	87134	64749	0.09287	1.03212	488310	88133	2.47004	0.09039
Q10570	CPSF1	99052	4694	21914	44621	29987	52721	92682	21384	104661	453990	149104	89183	87283	34733	13617	65625	571910	91059	0.092665	1.03308	52413	172945	-1.72232	0.090267
Q99549	MPP8	62920	50607	13798	633700	903430	802010	52751	63668	83644	194991	60076	58687	590	145789	73302	25402	27291	70708	0.09255	1.03362	296281	72982	2.02135	0.09023
Q96EP5	DAZP1	11175000	14289000	12202000	30866000	26258000	18511000	17066000	11906000	6246900	6787300	13899000	73093	11813000	14651000	753090	12308000	24513000	4788900	0.09208	1.03583	16502211	9954043	0.729305	0.089847
Q13123	RED	871040	3450900	2328000	3313600	3378100	1862800	24268	906520	62969	171598	177142	31374	61586	945100	80795	2246200	2699000	487890	0.091663	1.03781	1799800	766743	1.23102	0.089516
O14974	MYPT1	204750000	216730000	191530000	303860000	259800000	273890000	312920000	224380000	221890000	463520000	452680000	81958000	510800000	386320000	144240000	504470000	611210000	130510000	0.0911	1.04048	245527778	365078667	-0.572321	0.089041
P05114	HMGN1	46134	59504	2820700	27582000	18978000	28298000	4237400	68015	65162	126372	154547	94031	7118	197013	68260	31941	10768000	1972300	0.090908	1.0414	9128324	1491065	2.61401	0.088929
P50395	GDIB	9884600	6648600	6405800	20577000	18839000	18147000	12231000	8003300	10748000	31481000	28984000	1375300	38719000	24552000	2691900	33633000	37674000	2441600	0.090626	1.04275	12387144	22394644	-0.85431	0.088728
P52888	THOP1	615960	85527	491300	54810	66371	32890	94395	82171	153294	112733	906	10667	71158	106133	79612	51280	24396	48458	0.090595	1.0429	186302	56149	1.73031	0.088728
P61289	PSME3	833340	10276000	5632000	18883000	18265000	7318100	11169000	10060000	8470200	1651700	1788500	7170	12140000	8959500	1047400	5184900	15593000	995110	0.090044	1.04555	10100738	5263031	0.940495	0.088307
Q05639	EF1A2	1113600	1336600	1187800	44658	2637100	2097900	2082500	1721900	1398300	3367900	5677400	16281	4702700	2588100	70697	5170200	7980300	40469	0.089966	1.04592	1513373	3290450	-1.12052	0.088305
P08237	PFKAM	13656	32465	408740	44206	45150	61590	726110	631530	521880	146972	179050	47636	81877	190203	34948	52784	75419	55736	0.08995	1.046	276147	96069	1.52329	0.088305
Q14573	ITPR3	86860	63667	664840	10043	1847100	1249500	39457	2046	117303	65256	55445	6595	65679	41483	56175	3809	77850	74123	0.08968	1.0473	453424	49602	3.19239	0.088174
Q9P287	BCCIP	871330	962600	26176	1830200	1482400	1027500	840880	798180	856800	21339	1711400	39858	889770	99060	17778	809840	862600	7284	0.089648	1.04746	966230	495437	0.963665	0.088174
Q13557	KCC2D	46548	34062	9736	1233	55718	77196	53827	97322	127811	173460	898780	29763	2639700	81131	27133	90060	1502500	42244	0.08954	1.04798	55939	609419	-3.44551	0.088174
P98160	PGBM	64971	1085900	1083400	40309	94118	67652	73706	1094600	3929200	159745	88585	71555	11867	47770	86244	87335	66717	64081	0.088995	1.05063	837095	75989	3.46153	0.087724
Q86XP3	DDX42	955310	2468900	4698	747070	1391200	1897700	3623100	858570	1639600	105723	984400	26050	949390	2196700	30685	84228	1774900	41553	0.088366	1.05371	1509572	688181	1.13328	0.087178
O00487	PSDE	821790	836040	557930	71619	4515	46600	9819	684440	770980	113787	449020	48657	47006	582850	31376	90812	76940	14883	0.088222	1.05442	422637	161703	1.38607	0.08711
Q14669	TRIPC	14739	1535700	476130	696610	460390	49971	64725	4900	16351	104837	121748	35128	19537	21484	55769	51483	67891	63382	0.087764	1.05668	368835	60140	2.61658	0.086732
Q5VT79	AXA81	58906	1305100	11989	1595400	434870	14097	65346	6305	1290100	151934	32281	539710	4386	166930	74877	837	28743	15396	0.087392	1.05853	531346	112788	2.23604	0.086437
O75175	CNOT3	54520	68035	4139	57977	85814	39260	18890	28483	118834	911870	140042	45564	2420600	13716	79640	15951	2745400	97402	0.087255	1.05921	52884	718909	-3.76491	0.086375
Q9H3S7	PTN23	70329000	98071000	97648000	158330000	122100000	130230000	137510000	98210000	86405000	98719000	91769000	13159000	116960000	91799000	29723000	104130000	138300000	28827000	0.087011	1.06043	110981444	79265111	0.485561	0.086208
Q969X6	UTP4	70253	2189800	4384	22174	2488300	13022	2538	67153	1336500	145646	39361	32170	44238	109812	56627	23798	83177	7458	0.086912	1.06092	688236	60254	3.51377	0.086184
Q14232	EI2BA	28993	64390	4243	1087400	1195400	1568900	19168	14800	99138	45527	23826	48225	14919	197479	84351	51846	73179	43080	0.086318	1.0639	453604	64715	2.80926	0.085667
Q9HB71	CYBP	8210100	6282200	6875100	11461000	14221000	6065900	15431000	7126900	6500100	6999000	5106600	6411	10696000	4730800	441020	8208900	12940000	883880	0.086264	1.06417	9130367	5556957	0.716378	0.085667
Q14690	RRP5	84395	652170	18156	988990	84156	35480	2305500	80839	484180	115196	128158	13909	30259	142002	67930	51516	56599	10357	0.086071	1.06514	525985	68436	2.94219	0.085569
P28482	MK01	14836	9429	28166	10875	4238	95529	35850	68239	198492	1042300	169118	33350	3031300	833010	492810	51399	79856	69217	0.085694	1.06705	51739	644707	-3.63932	0.085267
O43813	LANC1	78375	39296	862750	29265	919130	1383400	24251	42924	29477	107868	46680	85111	38196	139894	8302	19889	22290	30688	0.085459	1.06824	378763	55435	2.77243	0.085106
Q2NL68	PRSR3	87279	59084	1788	9371	41307	77185	41949	73613	45560	579010	139035	63370	36223	785170	24739	4507	1290800	34883	0.085343	1.06883	48571	328637	-2.75833	0.085064
Q14974	IMB1	79324000	102940000	75933000	138120000	112790000	119160000	132570000	78753000	80594000	98159000	78978000	7494700	120300000	78572000	21365000	112230000	105620000	24669000	0.085315	1.06897	102242667	71931967	0.507292	0.085064
P26358	DNMT1	634540	2044400	2107900	2207100	1213800	834180	1920200	899770	605150	2534500	4530800	16125	3235600	3584700	59146	5536000	4443700	530700	0.085282	1.06914	1385227	2719030	-0.97297	0.085064
O75976	CBPD	11667	1166800	27859	769130	907440	28816	45561	7828	17784	31584	48811	64628	28055	4421	67229	39757	87948	632	0.085222	1.06945	331432	41452	2.9992	0.085064
P22234	PUR6	7281900	9962700	5040500	5634300	12989000	12049000	11545000	11687000	10175000	18429000	18281000	3138000	24914000	19828000	5902000	18667000	23754000	3459600	0.084833	1.07144	9596044	15152511	-0.659045	0.084847
Q99502	EYA1	40291	4459	13659	52302	96966	1963700	1529800	70864	1415300	182006	189891	26853	55165	8961	74898	51592	61293	66494	0.084786	1.07168	576371	79684	2.85464	0.084847
O14929	HAT1	42995	74093	12022	3687000	4497300	3019300	2052700	1014000	7588	1317800	24637	89973	16537	109310	14953	1447500	992970	42321	0.084421	1.07355	1600778	450667	1.82864	0.084581
P60228	EIF3E	31541	72755	1609	939970	1340400	2522200	1248100	1506800	1142200	615740	150567	13863	76574	2200	27247	1770500	481400	73505	0.084119	1.07511	978397	356844	1.45513	0.084352
Q14119	VEZF1	34727000	38403000	59791000	63259000	62402000	73242000	68995000	40981000	38448000	51413000	50953000	95558	37273000	33886000	14795000	54082000	71493000	13646000	0.084012	1.07566	53360889	36404062	0.551683	0.084318
Q99471	PFD5	1184700	1773500	1284400	2054900	3872800	3809900	1955900	1804300	1653600	1117600	131438	93300	86067	1120400	49443	1190700	5057000	86526	0.08389	1.07629	2154889	992497	1.11848	0.084268
Q9NY12	GAR1	90999	2239800	21949	2299200	1472400	714500	11366	984330	77037	869140	517210	56313	673120	132193	83317	55370	38703	3311	0.083864	1.07642	879065	269853	1.7038	0.084268
Q96J84	KIRR1	20447	18416	8197	26117	62853	24064	63270	89985	90813	5450000	895410	29441	48540	26296	1250100	94738	2888500	15695	0.083832	1.07659	44907	1188747	-4.72636	0.084268
Q53EP0	FND3B	1534000	1566500	1232900	19765	62099	16267	6666	2112800	133457	1100600	29414	85514	70036	170998	49410	9067	47049	2631	0.083434	1.07866	742717	173858	2.0949	0.084028
P62826	RAN	84381000	136440000	125980000	152330000	158400000	147120000	150140000	131300000	104310000	130520000	98151000	16501000	125010000	130590000	32461000	121140000	169820000	40554000	0.082677	1.08262	132266778	96083000	0.461098	0.083338
P33240	CSTF2	1115400	7906	1105300	4323400	1286800	2310200	21204	1976400	632180	167345	1569000	64617	992390	670560	10519	53526	1095500	26979	0.08191	1.08666	1419866	516715	1.45831	0.082637
Q16880	CGT	15674	13967	23973	20548	77989	37734	27507	26755	173601	56742	49448	74282	845040	151323	18418	905400	1933900	59577	0.081284	1.08999	46416	454903	-3.29286	0.082077
Q9BXS5	AP1M1	44000	13891	8384	49425	43203	44292	40345	41053	51556	145587	124175	52006	32045	751980	51854	1317200	2273900	3524	0.081258	1.09013	37350	528030	-3.82144	0.082077
Q02880	TOP2B	1553	3025700	694570	80756	38429	11063	1753800	743490	74531	135345	153215	59761	73875	2692	64019	21105	24103	58924	0.081042	1.09129	713766	65893	3.43725	0.081976
P78371	TCPB	8990800	16080000	7778400	15822000	28666000	15321000	16357000	18398000	4266700	7920400	10988000	763860	15846000	3332100	750650	16669000	17703000	1292800	0.08085	1.09232	14631100	8362868	0.806969	0.081853
Q14103	HNRPD	103550000	126910000	66067000	189270000	182320000	173620000	127480000	122530000	148350000	134180000	92454000	8719600	134650000	109130000	31323000	148150000	160590000	29797000	0.080273	1.09543	137788556	94332622	0.546627	0.081339
Q15059	BRD3	71193	18989	21179	98305	1869000	2235700	59539	912280	2627600	161431	88379	25783	49695	1105100	4888	7767	25612	90969	0.080192	1.09587	879309	173292	2.34317	0.081329
Q5T3J3	LRIF1	2669200	4011800	18314	3518100	1505400	4027100	2866300	2060000	53779	2777800	4862300	1199500	9036000	3459700	968490	8806000	8619100	1770700	0.080029	1.09675	2303333	4611066	-1.00138	0.081234
A5YKK6	CNOT1	79471000	80304000	92682000	154910000	132000000	129780000	125090000	98306000	92240000	224070000	194420000	15819000	256810000	179430000	72428000	271070000	278490000	64363000	0.079864	1.09765	109420333	172988889	-0.660799	0.081138
O00479	HMGN4	23748	4289900	26323	7158400	5223300	987560	4125600	4852200	5179300	95767	167706	418	5987500	5385100	918	78397	89760	16786	0.079509	1.09958	3540703	1313595	1.43052	0.080848
Q15819	UB2V2	915700	964380	22046	32977	1064800	1150800	1490500	1139100	823310	1824700	1923200	843840	70411	2178100	917350	2364400	2435900	642230	0.078979	1.10249	844846	1466681	-0.795795	0.080379
O14979	HNRDL	10156000	37830000	29504000	70721000	75945000	77913000	63398000	48304000	36664000	36040000	34170000	1396700	50582000	27769000	5893500	45273000	61079000	12651000	0.078854	1.10318	50048333	30539356	0.712652	0.080323
P05198	IF2A	4294900	7596200	6971700	9483600	11954000	10498000	9540100	5177900	4437700	20897000	17774000	2985400	12806000	13832000	3737900	19966000	25225000	2853700	0.078782	1.10357	7772678	13341889	-0.779479	0.08032
P60660	MYL6	4728800	6066500	5118900	6219700	5559300	5189000	6496300	5762100	5908800	10719000	10335000	23093	11440000	9569000	4585100	12053000	16278000	4165600	0.078562	1.10479	5672156	8796421	-0.633019	0.080167
Q8WYP5	ELYS	5076600	5062100	3197200	12256000	11852000	11107000	5149500	5515300	1755000	1733700	3305500	72407	6500900	104534	60763	7055600	10773000	14205	0.078454	1.10538	6774522	3291179	1.04151	0.080127
P04156	PRIO	15230	32346	568	52327	29183	62491	63053	8966	193604	1114800	1026200	8076	93257	817720	33246	19931	9173	73541	0.077495	1.11073	50863	355105	-2.80356	0.079217
Q14019	COTL1	46496	43136	19616	93782	90864	22759	25907	587	34578	4625	1279100	54235	40122	133879	53082	1973700	54821	828480	0.077388	1.11133	41969	491338	-3.54932	0.079178
Q5VYK3	ECM29	1411800	2434800	1840000	4645100	2312700	4028800	1499700	1011600	1299700	814070	686620	44143	12270	46012	27910	16180	532980	5687400	0.077301	1.11181	2276022	874176	1.38052	0.079158
Q9H0E3	SP130	156620000	184260000	180660000	213850000	225200000	232950000	196570000	184480000	148190000	172450000	177480000	61445000	195420000	165800000	87220000	191670000	223280000	71813000	0.077188	1.11245	191420000	149619778	0.355441	0.079113
Q9NZL9	MAT2B	75151	6982	1230100	31182	2045100	2322400	1463100	1235100	1006100	58067	81953	32226	748210	140139	45108	944360	1523800	67830	0.076485	1.11642	1046135	404633	1.37038	0.078462
Q96PZ0	PUS7	582030	13834	10412	2239700	693220	30944	3293500	83791	558300	156781	169994	33083	98163	148276	63289	98088	45097	98281	0.076276	1.11761	833970	101228	3.04239	0.078317
Q9H307	PININ	549300	3813500	21452	1630200	5392500	2906000	29392	81384	809250	152964	753720	36861	63168	1891500	73782	87757	8642	613790	0.076061	1.11884	1692553	409132	2.04856	0.078165
Q99496	RING2	1010600	1767900	1132000	4039000	1711000	4899400	4766200	1228100	2370900	1530000	179437	97269	1695500	1548300	481070	1783900	4009200	60367	0.075917	1.11966	2547233	1265005	1.00979	0.078086
P61201	CSN2	3517	65300	9278	1968400	1429500	1580100	13904	58595	128124	138957	156866	63828	80032	12304	80874	23424	4891	17755	0.075748	1.12063	584080	64326	3.18269	0.077982
Q5ZPR3	CD276	78034	930410	1347400	18338	69666	91283	10022	64316	1181300	9278	146397	88935	42406	92092	70237	50800	62747	26773	0.07529	1.12326	421197	65518	2.68453	0.077579
Q08117	AES	72552	11057	27902	1500000	1077900	886980	94778	4166	55254	131382	114675	4340	1898	49666	17713	31151	33666	38397	0.075285	1.12329	414510	46988	3.14104	0.077579
Q9NXV6	CARF	4580600	4950400	8199600	12515000	15177000	17428000	16384000	9590300	11692000	7536000	10034000	43817	15223000	7682500	1456300	10456000	7117100	2167400	0.075265	1.12341	11168544	6857346	0.703719	0.077579
Q9Y2U8	MAN1	782240	1103800	15760	1854100	1503300	1493300	28918	1666	104494	111340	1423500	79839	49875	25208	51245	36230	24070	61482	0.074607	1.12722	765286	206977	1.88653	0.07708
Q13347	EIF3I	2134600	2076100	1584500	1456700	4890600	2344300	1726600	519350	1195400	1159000	168930	5101	2663200	87144	28889	3096800	863190	72592	0.074232	1.12941	1992017	904983	1.13827	0.076762
P40227	TCPZ	29202000	16519000	14021000	44268000	43403000	41924000	25459000	31885000	20454000	25242000	10648000	560710	26786000	19042000	648940	34128000	39368000	3444600	0.073851	1.13164	29681667	17763139	0.740686	0.076436
Q6P2E9	EDC4	26818000	32029000	34636000	50340000	46547000	43036000	36743000	16974000	22746000	33941000	36771000	601590	28979000	28937000	2768200	31971000	34121000	2293900	0.073465	1.13392	34429889	22264854	0.628893	0.076104
Q9Y5S9	RBM8A	1534200	1427900	3013200	92567	3582700	1289900	4276800	2392900	1278900	1628400	716680	68032	11561	861200	6203	3238400	2187200	79658	0.072981	1.13679	2098785	977482	1.10241	0.075671
P15923	TFE2	96754	71355	9842	2236600	99244	1381200	98877	68043	1129200	115670	30443	98529	81744	27520	54091	72736	39413	10746	0.072945	1.137	576791	58988	3.28956	0.075671
Q13601	KRR1	95831	40169	26539	35609	98623	40405	840600	1760300	1283600	100282	9086	28124	99006	40139	4198	60307	35436	29780	0.07274	1.13823	469075	45151	3.37699	0.075556
Q86V48	LUZP1	64807	48183	20649	1448600	67573	3830500	1337500	22273	1157000	84561	189481	87198	90595	118147	64954	34922	18115	2605	0.072444	1.14	888565	76731	3.5336	0.075316
P12268	IMDH2	1206400	4501200	4266000	11661000	5990400	7580200	2970600	2056900	2971200	3529200	3981500	54481	3965800	3203100	748240	3666000	2980700	44144	0.072421	1.14014	4800433	2463685	0.962347	0.075316
P30419	NMT1	3473100	4515600	4107200	2648800	4106000	2619100	4512000	3337700	4036500	5286300	2753400	17033	2771600	3563800	861930	1890000	4318900	1156000	0.071904	1.14325	3706222	2513218	0.560413	0.074889
P07910	HNRPC	85911000	112320000	92440000	194410000	179650000	183040000	155630000	118130000	126430000	120980000	83949000	19235000	141150000	101060000	43448000	145340000	166880000	43182000	0.071561	1.14532	138662333	96136000	0.528427	0.074599
P25787	PSA2	77913	3829	19687	994650	75672	1236800	53252	7342	1471000	30416	35716	54432	8608	131067	1721	47777	81942	10819	0.07153	1.14551	437794	44722	3.2912	0.074599
Q8WUM4	PDC6I	6699700	6813500	5705000	22557000	20841000	21106000	16104000	10613000	4902200	9869200	13119000	410700	8562200	6908500	2394000	8389500	12760000	3049000	0.071402	1.14629	12815711	7273567	0.817179	0.074567
Q01081	U2AF1	3727400	4327200	5938100	9594800	11432000	9953200	8497900	6998400	6753800	6578000	6255900	849200	3541600	5768700	2633400	7411400	9612100	2269900	0.071377	1.14644	7469200	4991133	0.581586	0.074567
P18206	VINC	37503000	48804000	51882000	69287000	61148000	57973000	56538000	43549000	38807000	100380000	94467000	9169200	125430000	97454000	27334000	119830000	129910000	35213000	0.070488	1.15188	51721222	82131911	-0.667187	0.073745
Q76L83	ASXL2	430440	76018	21029	60108	2324200	1803800	97932	1290200	708260	2508	182367	70538	77592	62761	28842	92210	986190	5592	0.070313	1.15296	756887	167622	2.17487	0.073628
Q9HC35	EMAL4	972420	954280	14209000	56102	59506	917450	11961000	8349800	124564	125143	103220	63818	48281	79477	1941100	77037	40060	1610500	0.069993	1.15495	4178236	454293	3.2012	0.07336
P19105	ML12A	66	3078200	2883200	3585700	4070000	4546400	4003600	2093900	2609300	7423100	7789000	12294	7146100	7484100	46902	11620000	9802300	1614900	0.069868	1.15572	2985596	5882077	-0.978307	0.073295
Q9H7D7	WDR26	12927	77403	25453	10428	7680	35852	51972	71874	62945	151420	1149600	82170	63879	40809	13266	1309900	2273900	35623	0.069677	1.15691	39615	568952	-3.84419	0.07316
A7E2V4	ZSWM8	25427	57477	2284	1842000	2337600	2067800	54238	49639	160553	130925	146283	46896	53605	14551	68122	10770	73680	90585	0.069552	1.15769	733002	70602	3.37604	0.073096
O75717	WDHD1	68110	19308	438860	80908	76932	77666	27599	25200	80441	997880	1306400	51852	1214900	836480	7277	1627000	6488100	71489	0.069254	1.15956	99447	1400153	-3.81551	0.072848
O43511	S26A4	94770	90426	26172	92635	33032	63344	70055	6959	121736	75086	46362	55673	2428100	137032	46955	1869300	1424600	78818	0.069205	1.15986	66570	684658	-3.36244	0.072848
P07951	TPM2	98400	55170	25037	78166	86138	60005	79899	52090	21384	5031300	3456400	20578	78188	150647	12759	15318	5088100	50210	0.069114	1.16043	61810	1544833	-4.64347	0.072834
Q9UHR5	S30BP	82240000	118090000	89449000	166560000	157640000	145880000	135900000	98649000	92258000	97921000	96278000	15998000	119100000	93940000	32063000	135910000	135110000	33304000	0.068725	1.16289	120740667	84402667	0.516551	0.072489
Q96SK2	TM209	44332000	64019000	56757000	107070000	90411000	96957000	91267000	71968000	76312000	58527000	62689000	2738700	81949000	64949000	19772000	92260000	76874000	15402000	0.067759	1.16903	77677000	52795633	0.557069	0.071535
P47897	SYQ	67069	75615	5458	53137	98921	32887	35547	17781	46532	21808	81370	21952	59818	802390	16746	697400	846410	72590	0.067642	1.16978	48105	291165	-2.59758	0.071477
P46108	CRK	5105	42493	20361	50854	7840	7296	98142	986	125120	74835	36769	14803	1715	1375100	15888	1184600	1002900	89240	0.067471	1.17088	39800	421761	-3.40559	0.071362
Q6PJG2	EMSA1	63043	94278	1867	1513200	68904	1969400	673710	970370	1138300	3571300	2781400	33555	1486300	1856600	46894	5493200	8508000	81254	0.06745	1.17102	721452	2650945	-1.87753	0.071362
Q13200	PSMD2	521750	3098900	2203200	2260400	4236100	6067100	3912600	4073600	2189700	3098100	2604500	62750	2356300	70970	1195600	3635200	2500000	826890	0.067446	1.17104	3173706	1816701	0.804847	0.071362
P17655	CAN2	30119	37541	6296	49279	81132	76692	15239	25105	26908	2690900	90708	19702	1912700	98840	74155	1372300	8234	92367	0.067119	1.17315	38701	706656	-4.19057	0.071184
P41567	EIF1	1507100	19569	9813	1909100	1206600	1651800	1093600	20806	77845	122449	117288	5919	99382	17693	30094	87554	1476400	93761	0.067049	1.17361	832915	227838	1.87016	0.071175
Q03060	CREM	10118	80310	14869	76645	60438	58979	97744	64605	146432	122673	1058200	11342	84840	1150400	74593	79549	1608900	69921	0.067034	1.1737	67793	473380	-2.80379	0.071175
Q14683	SMC1A	897790	3470200	4308500	5071300	2578600	5965800	3455400	2539600	2514900	1747600	920810	48272	4451700	2900000	57153	2081200	4356200	807740	0.066145	1.1795	3422454	1930075	0.826374	0.070344
O43719	HTSF1	51177	1826	16254	1844900	1922100	2463400	59708	47132	138246	83503	20634	19195	59312	77619	10471	97871	44576	45734	0.065817	1.18166	727194	50991	3.83403	0.07006
P04183	KITH	2042000	614400	3826800	99416	82285	3896200	1721500	2426900	2073600	10183000	1170400	1462300	1348100	6702600	1593200	7348300	10596000	1630300	0.065812	1.18169	1864789	4670467	-1.32455	0.07006
Q8N339	MT1M	3011700	2701300	3469500	5766300	4660500	6569400	4043200	3207100	3562800	5286300	7740400	90604	4880400	8026400	6399800	7429400	17064000	7585500	0.065804	1.18175	4110200	7166978	-0.802156	0.07006
Q8IWX8	CHERP	1882900	3485400	813020	4253000	3463900	3541500	3321400	1230900	1285900	814970	1895600	35409	2524900	63426	15590	2905000	3618100	53914	0.065699	1.18244	2586436	1325212	0.964742	0.07006
O95490	AGRL2	97854	42266	26075	53991	59826	10947	4531	90249	130412	125266	745290	71579	1800200	48904	80657	2187100	5108000	315630	0.065619	1.18297	57350	1164736	-4.34407	0.07006
Q92750	TAF4B	97433	65534	1318000	644570	1480000	1842400	1518800	1190400	1209800	109432	1126300	3942	1343100	144260	29716	38016	1325900	60415	0.065548	1.18344	1040771	464565	1.1637	0.07006
A5D8V6	VP37C	62740	22561	930	29009	83010	39119	54082	76860	96470	12640	936700	43010	1012600	121221	26906	887610	66487	32072	0.065511	1.18369	51642	348805	-2.7558	0.07006
Q14966	ZN638	652880	2252200	22545	3164200	3190700	98970	1991000	1342100	899440	702140	181023	2893	1330800	1048700	61766	1047700	1279500	7337	0.064478	1.19059	1512671	629095	1.26575	0.069079
Q9Y6N7	ROBO1	66228	41323	21707	98997	23116	86494	91667	33254	23722	1786100	86285	17104	1894900	98579	52526	95665	2433000	24224	0.063593	1.19659	54056	720931	-3.73733	0.068193
P08729	K2C7	84831000	91087000	74700000	132940000	108310000	97540000	116770000	88894000	78559000	93387000	75265000	17809000	90989000	78169000	27248000	106350000	112460000	20948000	0.063224	1.19912	97070111	69180556	0.488661	0.067861
O43432	IF4G3	1044300	39	1499200	1336000	2320200	1498100	86701	1231500	87450	43790	491100	43546	1053400	67677	52895	3660	1517800	862	0.06275	1.20239	1011499	363859	1.47504	0.067414
P51452	DUS3	558	22233	27717	28681	42026	69080	34704	23805	135251	686630	1305200	68347	1298400	126956	29553	35906	96121	28055	0.062693	1.20278	42673	408352	-3.25842	0.067414
P55072	TERA	1586000	897510	1747300	3798500	2753100	36327	4270300	1669300	1952000	6068400	7104700	66230	9633600	4362200	526630	7774400	6354200	38397	0.062203	1.20619	2078926	4658751	-1.1641	0.066951
O15173	PGRC2	58329	839390	2890	1137600	1378300	994690	1085400	1125900	996780	1000500	700600	66194	546470	628130	80837	4510	805600	78118	0.061839	1.20874	846587	434551	0.962133	0.066621
Q93045	STMN2	3577	93697	1031300	2397800	1133600	2120500	2340100	1281800	1308400	105798	87574	63681	6803000	4217100	2893000	5295500	7585400	2857600	0.061838	1.20874	1301197	3323184	-1.35273	0.066621
O75448	MED24	85120	254680	27812	69486	4908	9274	42227	29574	179868	529580	498900	27768	387550	425650	61739	18868	99941	67004	0.061649	1.21007	78105	235222	-1.59054	0.06654
Q9NZB2	F120A	37741	25806	1404700	1004900	753590	527000	1954	17918	25469	4402	192260	20651	53076	116492	11176	76176	50343	72747	0.061629	1.21021	422120	66369	2.66907	0.06654
P30533	AMRP	81484	4205200	14964	1487200	1770000	8582	1367900	38165	77998	21816	110987	37546	45277	171995	11350	98093	44941	24606	0.061556	1.21073	1005721	62957	3.99772	0.06654
Q6MZP7	LIN54	16951000	18314000	22871000	38613000	32398000	33161000	21447000	20083000	17206000	21682000	13973000	1362500	21060000	14522000	10149000	27542000	29910000	3703200	0.06141	1.21176	24560444	15989300	0.61923	0.066467
P11117	PPAL	46179	592380	5257	791280	1192500	13280	51553	68733	495100	194921	51197	61120	37339	114614	55853	65627	31683	31942	0.061368	1.21206	361807	71588	2.33743	0.066467
Q9UNH7	SNX6	1193	47262	7552	20828	96389	50314	86423	30050	67740	85716	2662600	30430	536640	952950	84691	27896	2298900	3529	0.06117	1.21346	45306	742595	-4.0348	0.066332
P52565	GDIR1	3862800	4664800	3790300	6761400	9381900	7075900	2205700	3414300	4253100	3927200	3507300	58264	6598600	1624500	52064	4262100	5222500	35560	0.061024	1.2145	5045578	2809788	0.844558	0.066235
Q92600	CNOT9	977230	1023800	882730	46932	587170	98468	2155900	65449	914290	3430600	5236500	34290	3949100	3237600	82059	49637	5532300	3269	0.060651	1.21716	750219	2395039	-1.67467	0.065892
Q96CW1	AP2M1	920860	3049500	3097100	2265900	1155000	3816400	5008900	1135200	1692300	5844500	8100700	9854	9866900	3601100	1517400	6302400	7051500	1781700	0.060344	1.21937	2460129	4897339	-0.993264	0.06562
P16401	H15	60344000	85621000	65388000	110550000	93452000	97604000	76633000	61842000	59410000	107990000	114860000	49020000	148890000	124520000	70762000	157520000	158530000	58868000	0.060151	1.22076	78982667	110106667	-0.479294	0.065472
P60891	PRPS1	70484	2158800	10352	1499800	1303800	1618900	1596700	1237200	2781800	1129500	900080	6535	973170	925630	38148	65039	1658900	35118	0.060069	1.22135	1364204	636902	1.09892	0.065444
O95758	PTBP3	1008000	17132	905740	1582000	1686100	2785900	85887	93953	97085	854380	99928	74609	38999	14840	63765	45008	778870	92898	0.05923	1.22746	917977	229255	2.0015	0.06459
P49790	NU153	1095700000	1369500000	1307800000	2224100000	2201300000	2138300000	2023100000	1516100000	1523400000	1381800000	1411200000	331360000	1544200000	1448200000	545830000	1637700000	2074000000	506620000	0.058978	1.22931	1711033333	1208990000	0.501066	0.064377
O95782	AP2A1	4671700	8269300	8734800	13692000	8970200	14766000	14116000	7961700	12112000	19855000	22150000	4060300	28760000	19761000	3288000	24448000	37241000	7411200	0.058858	1.23019	10365967	18552722	-0.839776	0.064306
P52732	KIF11	92426	40968	703830	48327	1451000	81623	25183	844950	2474000	153321	91773	45355	5791	22538	70678	57293	49891	71069	0.058543	1.23253	640256	63079	3.34342	0.064022
Q9NZI8	IF2B1	2121800	14438000	5425900	7529600	7780100	8406700	5637200	5365900	4226500	28408000	23342000	606680	20979000	16157000	711150	17291000	28359000	13985	0.058476	1.23302	6770189	15096424	-1.15694	0.064009
P23511	NFYA	1965200	3789200	11806	8844600	6802100	7122200	7249400	5748800	6366300	1542600	2904200	29606	3337300	4474900	81412	6942500	5318600	28621	0.058396	1.23362	5322178	2739971	0.957856	0.063982
Q99700	ATX2	108550000	173960000	144610000	289900000	275840000	282260000	239360000	193890000	190860000	178100000	141240000	30903000	193290000	176220000	58168000	216630000	235970000	64114000	0.058389	1.23367	211025556	143848333	0.552869	0.063982
Q15366	PCBP2	63041000	90685000	70668000	108820000	83722000	100880000	94821000	70864000	76349000	80035000	71465000	16406000	83890000	72386000	23790000	88191000	90424000	20684000	0.05805	1.2362	84427778	60807889	0.473459	0.063723
O75177	CREST	1776900	2424000	2243500	3824700	3529700	2887300	3223200	2000900	2336700	3992400	3657800	40790	7452500	5764200	3444300	7831800	8561100	1757400	0.057881	1.23746	2694100	4722477	-0.80974	0.063598
Q8N131	PORIM	1479100	1900200	1173700	8755900	9388300	1410500	8453100	97883	606190	7424000	9738900	2644800	11881000	8590700	3398400	9609200	9642100	2657000	0.05701	1.24405	3696097	7287344	-0.97939	0.0627
Q9Y6X8	ZHX2	2719	1728400	7317	40495	93078	699020	3354000	1109300	2434400	4756800	3401600	23793	4623800	3803100	38325	3030300	4428400	81871	0.056981	1.24427	1052081	2687554	-1.35305	0.0627
Q14847	LASP1	19087000	20812000	10256000	39061000	33525000	34478000	31953000	18437000	19324000	43943000	42924000	1729800	66169000	55182000	18427000	72090000	91750000	21477000	0.056762	1.24594	25214778	45965756	-0.86629	0.062546
P16220	CREB1	1449300	3359800	3934500	2584200	4014500	2259100	4013200	1748700	1401000	2688400	1681400	463100	1470700	1354800	432110	2262100	3984900	282780	0.05594	1.25228	2751589	1624477	0.76029	0.061699
P31942	HNRH3	12735000	15021000	14027000	26046000	24256000	23434000	19899000	16276000	12036000	13714000	7747400	662200	21653000	16600000	4229500	19305000	18260000	1785400	0.05584	1.25305	18192222	11550722	0.655339	0.061648
P15170	ERF3A	5928300	11148000	5556300	9078200	7107600	20553000	7595200	4248900	9345000	9308700	4108500	1193200	8299700	1464600	415970	6148100	9808400	1995100	0.055752	1.25374	8951167	4749141	0.914409	0.061608
Q5JRA6	TGO1	2994800	1857300	2170700	1450800	2848900	7489300	5200700	2963300	135430	763420	2800800	64352	2185100	196563	85883	2452900	2922600	31768	0.055408	1.25643	3012359	1278154	1.23683	0.061287
O60884	DNJA2	2147700	3185100	2753300	1462700	1518600	1353200	1629300	3656000	1451900	3612700	5052400	1032400	3187000	3339000	2355700	4022200	3718400	1999800	0.054642	1.26247	2128644	3146622	-0.563869	0.060498
P82979	SARNP	15007000	13515000	18225000	26450000	15205000	28800000	15940000	16904000	16108000	12313000	13738000	1063300	15423000	7607900	3429600	21763000	25288000	2637100	0.054445	1.26404	18461556	11473656	0.686199	0.060337
P61960	UFM1	41924	599570	633590	86069	502450	833950	5247	57132	29229	140449	1390	25743	62876	197259	89318	58475	35088	99128	0.053853	1.26879	309907	78858	1.97451	0.059739
P53396	ACLY	23538000	33494000	27993000	33264000	32265000	35349000	24950000	25222000	16343000	27578000	23198000	2840400	27279000	25254000	3520900	25560000	30340000	5426300	0.053669	1.27028	28046444	18999622	0.561847	0.059591
Q9NRX4	PHP14	18431	30657	10495	1156800	28170	54259	64073	36753	21458	1018100	36880	655530	1176300	454440	688600	32505	80668	855320	0.053588	1.27093	157900	555371	-1.81444	0.059558
P07108	ACBP	37158	61392	1371400	98450	2619500	13225	96802	692740	1079100	1812700	2239900	19580	1601500	2274500	437210	3029200	2879500	565970	0.053469	1.2719	674419	1651118	-1.29173	0.059483
Q12797	ASPH	3767500	2620900	3199100	75638	3037700	51462	4193500	2550900	2988900	11130000	10048000	63026	9374800	3403600	1001500	6612600	11649000	528780	0.053456	1.272	2498400	5979034	-1.25891	0.059483
P60709	ACTB	378280000	485950000	481380000	567750000	562320000	549450000	605320000	446170000	432930000	447920000	408580000	158130000	537970000	404020000	207310000	538720000	534970000	131160000	0.053254	1.27365	501061111	374308889	0.420757	0.059358
Q9Y262	EIF3L	1214900	1546100	1609800	2811800	3738000	1689400	3442	1719900	1646600	1941900	1919500	51396	1650000	17984	69549	92232	1563000	75430	0.05315	1.2745	1775549	820110	1.11438	0.059299
O00267	SPT5H	341830	347870	15638	40743	97852	57027	9499	1086800	147923	914800	1421300	4594	3034400	1706100	71439	1989800	45679	85234	0.052928	1.27631	238354	1030372	-2.11199	0.059108
P29401	TKT	65372000	87664000	71961000	127750000	164520000	140260000	117670000	85846000	89370000	74798000	79087000	3623000	94862000	79688000	8151800	107410000	130120000	16352000	0.052921	1.27637	105601444	66010200	0.677869	0.059108
Q9Y520	PRC2C	548510000	653270000	588630000	1058900000	1017800000	1021600000	949260000	643090000	621570000	652450000	584540000	152870000	732160000	546750000	256420000	803810000	936510000	258800000	0.052115	1.28304	789181111	547145556	0.528432	0.058312
P20073	ANXA7	2390300	4189000	5072400	6608100	6781000	10812000	6023000	6126500	3319600	3473500	6343600	47546	5049500	5063300	1674900	3030000	5325200	78191	0.051976	1.2842	5702433	3342860	0.770495	0.058213
Q7L1Q6	BZW1	73975	88199	2600500	3598500	4636200	1043000	2728600	2693700	1862800	865950	1828400	62952	58164	983230	26636	42888	3322500	87337	0.051789	1.28576	2147275	808673	1.40888	0.058059
Q10471	GALT2	1872700	60236	12812	2248300	6655900	72446	2143300	502550	2453100	35413	126599	39327	66793	942080	773630	34687	95774	475720	0.051523	1.288	1780149	287780	2.62896	0.057818
Q92692	NECT2	18935	8119	29208	46585	39501	96958	87219	20062	134443	1337200	155998	84095	8507	721020	40357	9028	906640	268310	0.051347	1.28948	53448	392351	-2.87594	0.057675
Q5H9F3	BCORL	3738900	4821800	4388700	7977700	7003200	4369300	5572200	5423100	4543400	3652400	3760600	31353	5033700	4163900	88044	2314300	8694900	70815	0.051215	1.2906	5315367	3090001	0.782562	0.057583
O43852	CALU	730440	11148000	4100700	11899000	9809100	8702300	6637700	4603300	4549200	10406000	3028900	885240	5019900	1525800	771950	4623900	3024200	2719400	0.051071	1.29183	6908860	3556143	0.958134	0.057477
Q14247	SRC8	2274600	2243900	983680	1409200	1684800	1782500	1310000	775380	863490	3694500	5822800	77543	5113900	4259400	21602	5498600	5011600	61636	0.050954	1.29282	1480839	3284620	-1.14931	0.057401
Q15833	STXB2	24217	666200	15369	1050600	402340	430160	64593	53147	80582	41947	138717	76072	19187	50947	15363	24503	75660	41809	0.050832	1.29386	309690	53801	2.52512	0.05732
Q8NDC0	MISSL	50556	87245	9500	1382000	1605300	39309	73766	94886	140598	3368600	195165	74431	1840000	2334600	87913	2055400	3041700	24940	0.050301	1.29842	387018	1446972	-1.90256	0.056776
P35270	SPRE	22897	455010	2306	82183	89473	1048900	1057800	512720	42990	30720	98823	37605	60383	153245	77320	42619	32636	26345	0.049924	1.30169	368253	62188	2.56599	0.056406
Q00341	VIGLN	5472700	5870200	6299200	14870000	18277000	14139000	8518100	12370000	8463500	29291000	21356000	1047200	45457000	23264000	4840800	38502000	44183000	2551300	0.048545	1.31386	10475522	23388033	-1.15875	0.054901
O95159	ZFPL1	95910	66757	13001	55213	25153	14201	20885	23687	78010	1934600	3006000	40052	90904	79409	51520	45521	3184200	527870	0.048514	1.31413	43646	995564	-4.51159	0.054901
P36542	ATPG	867040	17956	1126300	1591500	1185800	1357200	1409600	901290	7736200	176830	6929	95160	9101	143830	958950	17581	75973	16460	0.048475	1.31448	1799210	166757	3.43154	0.054901
P50213	IDH3A	68840	55967	27039	47355	32306	41658	75769	39184	45896	194864	145761	373880	56467	94085	569100	36527	35339	92749	0.048428	1.3149	48224	177641	-1.88114	0.054901
Q15054	DPOD3	20577	14845	401	1813400	38843	1095600	21233	1489100	1061300	194162	170259	90155	41368	20807	54263	97382	86201	27558	0.048413	1.31504	617255	86906	2.82834	0.054901
P49336	CDK8	3163800	6169800	2375300	9517400	7586200	6909500	5466200	923590	4047000	2978200	2322600	621790	1658000	4733500	626100	3633900	6770700	573370	0.048072	1.31811	5128754	2657573	0.948499	0.054632
O75533	SF3B1	9890300	5530300	5838700	9274700	14599000	7542900	9717800	6066200	6069700	5549300	7202000	91029	8611500	5214400	1357600	7517000	8865600	1542300	0.047883	1.31982	8281067	5105637	0.697726	0.054471
Q9BXJ9	NAA15	2265000	3930800	3312400	2625100	5606600	88571	2896000	3434600	1220900	3643100	3107500	18188	96775	1132700	90382	1632600	1833600	502880	0.047809	1.32049	2819997	1339747	1.07373	0.05444
Q96N66	MBOA7	79949	832830	840760	37999	45302	80247	74642	1022600	106315	52162	24347	62307	37074	73469	91366	32838	2108	51866	0.047784	1.32072	346738	47504	2.86773	0.05444
Q9Y316	MEMO1	67520	68023	5819	65759	25190	32564	53589	62210	85948	120703	150980	41287	96984	985900	45715	1406600	1341000	76558	0.047655	1.32189	51847	473970	-3.19246	0.054371
Q86Y56	DAAF5	19198	700010	435330	65976	995840	635650	1826200	1027300	2980	425510	123253	57482	662060	156272	61370	34029	83382	11947	0.047564	1.32272	634276	179478	1.8213	0.054321
O60318	GANP	36299000	49609000	53010000	93368000	89870000	93958000	76034000	52936000	57905000	45099000	39360000	1576000	60322000	53883000	6668500	74559000	78053000	10167000	0.047405	1.32418	66998778	41076389	0.705825	0.054193
Q15293	RCN1	8063	2673700	1048400	59056	2459	992870	79353	51787	1929900	72149	70175	70927	20566	131619	7798	5181	22859	90158	0.047375	1.32445	760621	54604	3.8001	0.054193
P50995	ANX11	651600	2184600	21735	3603800	86866	1006000	1581800	44682	1099500	2875400	5846200	43153	5907700	2536400	1216300	1675000	5116100	1114200	0.047369	1.32451	1142287	2925606	-1.35681	0.054193
O15460	P4HA2	40209	1974500	15347	1258700	3042300	44924	90714	793480	128562	71428	67176	24950	28101	6508	34255	64911	65025	58817	0.047191	1.32614	820971	46797	4.13284	0.054109
P49411	EFTU	10573000	13148000	11841000	10903000	11267000	4244500	2000400	8494400	2357100	6505900	6227100	7971	24564	5787500	38026	8114300	9056800	2726800	0.047053	1.32741	8314267	4276551	0.959141	0.054004
Q9H792	PEAK1	1085500	97528	243	36684	1297400	95299	1150400	37927	1216900	157746	131638	29166	72600	110780	49978	4763	18641	458480	0.046941	1.32845	557542	114866	2.27913	0.053928
Q9UKV8	AGO2	29536	32469	20053	72445	57700	63281	74244	617590	20420	604030	1479200	284270	599480	93381	86359	14887	694260	325410	0.04657	1.33189	109749	464586	-2.08174	0.053555
Q29RF7	PDS5A	737120	590330	554450	1682600	515260	426900	363840	570320	286050	611500	463800	45948	271450	825020	60576	86209	29540	35881	0.046537	1.3322	636319	269992	1.23683	0.053555
P54727	RD23B	146570000	177690000	162780000	249140000	262230000	233350000	235760000	169790000	171430000	122340000	160870000	35005000	216720000	160520000	65793000	224860000	214160000	50775000	0.046484	1.3327	200971111	139004778	0.531854	0.053555
O43818	U3IP2	20945	1292500	22357	7095	7004100	1704100	2207500	1608400	882880	109095	167444	36959	28480	91929	86658	12439	44848	83055	0.046037	1.33689	1638875	73434	4.48011	0.0531
P23229	ITA6	88094	1709300	726050	2286000	1045100	1482000	994510	798790	1618300	2776600	3833000	87419	5579400	3814500	92563	4543300	5433000	51112	0.045771	1.33941	1194238	2912322	-1.28608	0.052846
P11387	TOP1	17364000	25452000	11866000	33962000	33864000	33334000	24269000	24491000	25112000	18432000	16944000	931960	28474000	18448000	1230400	30896000	22497000	1995000	0.045729	1.33981	25523778	15538707	0.715975	0.052846
Q5TZA2	CROCC	1782900	2473100	1682600	3790300	5652300	4454000	4350400	3423600	2361900	2169000	1749400	650480	3698300	1535400	590120	3602800	3292500	428410	0.045573	1.34129	3330122	1968490	0.758486	0.052723
Q9BVI4	NOC4L	8654	86999	17376	928560	981740	799440	460780	32848	112394	29906	197607	15731	89848	150927	78280	37782	8236	73220	0.045443	1.34253	380977	75726	2.33084	0.052625
O15031	PLXB2	2084	98790	29788	50448	53477	49809	77641	94943	135046	845250	11039	50240	2060400	121530	641830	3833400	1367400	2370	0.045153	1.34531	65781	992607	-3.91548	0.052342
Q14CN4	K2C72	1793200	1237300	1035600	9525	1066900	59182	26832	1262500	6424	193057	985890	64537	13928	111797	73024	53152	3691	27403	0.044923	1.34753	721940	169609	2.08967	0.052127
Q9P016	THYN1	66322	2519	231	852880	11107	69219	1000700	482600	618250	9484	63149	25249	23406	123914	83145	49309	81741	17725	0.04483	1.34843	344870	53014	2.70161	0.052071
P23919	KTHY	9501	43191	12139	711990	64123	61032	625160	63822	142373	661150	538250	96824	2150800	531660	95281	1094700	1404800	76411	0.044437	1.35226	192592	738875	-1.93978	0.051667
O00425	IF2B3	3219500	4661700	3679600	5486400	1919400	3240200	4273200	1713200	40017	13604000	9966100	658640	8278100	7570800	4075	13095000	11373000	916300	0.044318	1.35342	3137024	7274002	-1.21335	0.05158
P35658	NU214	918000000	1171700000	1012200000	1594800000	1553800000	1429000000	1348100000	1014400000	951530000	986740000	973450000	245670000	1193100000	910250000	347490000	1305200000	1364600000	324040000	0.044288	1.35371	1221503333	850060000	0.523021	0.05158
Q1KMD3	HNRL2	2785300	1941700	1567000	4314400	3356500	2304900	924350	927070	973450	9236800	9161100	91647	7179400	6816400	522720	5134100	18520000	1123200	0.044023	1.35632	2121630	6420596	-1.59753	0.051339
Q8IVF2	AHNK2	89082	53012	16313	55765	63772	13307	43794	16929	134491	62751	511480	85691	437110	153465	76998	8304	590860	61783	0.04399	1.35665	54052	220938	-2.03122	0.051339
P05204	HMGN2	30078000	30693000	23093000	209420000	190130000	169960000	38019000	27085000	42249000	26175000	21217000	6499000	20246000	20666000	7852400	85639000	23920000	5399	0.043941	1.35713	84525222	23579978	1.84182	0.051339
Q9UKJ3	GPTC8	2737700	1708	2022600	3663300	3046700	3259400	4042800	2601600	2829500	2016600	11391	91265	2362700	1236600	44520	3651700	2431600	976600	0.043836	1.35817	2689479	1424775	0.916593	0.051276
P26006	ITA3	5948600	10347000	4355400	9729300	7799900	8623800	9386300	7738200	5120400	17755000	14895000	3080900	16403000	19584000	2937400	19352000	20961000	5122400	0.043374	1.36277	7672100	13343411	-0.798434	0.050788
Q93052	LPP	49834000	43587000	53826000	83292000	83754000	79682000	63233000	36403000	46322000	49215000	54378000	10175000	58124000	39165000	15536000	39927000	71895000	15212000	0.043145	1.36507	59992556	39291889	0.610552	0.05057
P63010	AP2B1	19436000	20816000	19704000	24867000	27433000	29145000	29764000	29756000	23834000	48731000	43366000	9718400	55742000	45228000	15951000	65201000	75406000	18608000	0.042944	1.3671	24972778	41994600	-0.749848	0.050436
Q14525	KT33B	65517	85225	742090	1015900	1129500	2297400	57038	36495	177367	165696	16196	79437	52836	25215	31460	42199	76264	55462	0.04289	1.36764	622948	60529	3.36341	0.050424
P31946	1433B	7981500	9644600	6533400	14795000	6674100	13549000	13590000	4592100	7650700	15982000	22646000	842210	31792000	22843000	5227200	25243000	35359000	7836300	0.042855	1.368	9445600	18641190	-0.98078	0.050424
