# Supplementary material for: Proteomic profiling and genome-wide mapping of O-GlcNAc chromatin-associated proteins reveal an O-GlcNAc-regulated genotoxic stress response
Source: Nat Commun. 2020 Nov 19;11:5898. doi: 10.1038/s41467-020-19579-y (PMC7678849; doi:10.1038/s41467-020-19579-y)
Supplement: Supplementary file 8 — Supplementary Dataset 5 [file 41467_2020_19579_MOESM8_ESM.xlsx]

## Sheet: Sheet1
Differential quantitative OCTFs in LC-MS/MS (88)
Transcription factor	Family	UniProt ID	Means of ADR	Means of MCF-7	Log2 FC MCF-7 vs ADR	-Log 10 P Value	FDR
ARID2	ARID	Q68CP9	41812333	2487785	4.07099	5.36653	2e-06
MLXIP	bHLH	Q9HAP2	2142618	767236	1.48163	1.82324	0.021742
TFAP4	bHLH	Q01664	5180567	1238106	2.06498	3.15864	0.001866
CEBPB	C/EBP	P17676	1150558	54040	4.41216	4.18046	0.000297
KMT2A	Chromatin Remodeling Factors	Q03164	6645278	21867697	-1.7184	2.24367	0.010303
EP400	Chromatin Remodeling Factors	Q96L91	39542111	15163611	1.38278	4.72125	0.000109
BRD4	Chromatin Remodeling Factors	O60885	4510116	1504271	1.5841	1.94916	0.017467
KDM1A	Chromatin Remodeling Factors	O60341	1567791	417611	1.9085	2.67716	0.004617
DOT1L	Chromatin Remodeling Factors	Q8TEK3	5348544	45152	6.88821	3.67162	0.000738
CBX5	Chromatin Remodeling Factors	P45973	8212389	56542	7.18234	4.85387	8.6e-05
NFIA	CTF/NFI	Q12857	25773778	1608827	4.00182	4.92082	7.5e-05
NFIC	CTF/NFI	P08651	7348220	289644	4.66504	3.67572	0.000736
ELF1	ETS	P32519	5652878	2025332	1.48083	3.22621	0.001647
ELF2	ETS	Q15723	14966944	4861792	1.62222	3.21396	0.001685
GABPA	ETS	Q06546	4263167	214895	4.31022	4.69897	0.000114
FOXG1	Fork head	P55316	66332	705472	-3.41081	1.62472	0.031436
FOXP1	Fork head	Q9H334	1102412	70703	3.96275	1.39374	0.04822
FOXC1	Fork head	Q12948	1846920	61538	4.9075	4.92082	7.8e-05
GTF2I	GTF2I	P78347	10719611	1798582	2.57532	2.91328	0.002936
SOX9	HMG	P48436	55567	2698862	-5.60198	3.08145	0.002154
HMGB1	HMG	P09429	81877000	30337611	1.43235	3.88606	0.000506
HMGB2	HMG	P26583	15236156	2493053	2.61151	4.04576	0.000376
HMGA1	HMGI/HMGY	P17096	7716600	24653578	-1.67576	3.75449	0.000637
SIX4	Homeobox	Q9UIU6	2679551	14505978	-2.43658	2.22673	0.01063
NCOR1	MYB	O75376	115502333	37112089	1.63796	5.52288	3.1e-05
NRF1	Nrf1	Q16656	9152711	2440205	1.9072	5.04576	6e-05
FUBP1	Others	Q96AE4	105750333	20873767	2.3409	5.46852	<0.000001
NKRF	Others	O15226	3133180	63657	5.62116	2.97102	0.002649
PAX6	PAX	P26367	25776	2493143	-6.59579	2.59227	0.005369
PAX8	PAX	Q06710	619513	30679778	-5.63001	3.74958	0.000641
RFX1	RFX	P22670	23041111	11329939	1.02407	2.09545	0.013604
NFKB1	RHD	P19838	8523178	2053154	2.05355	3.40561	0.00119
REL	RHD	Q04864	3959500	66868	5.88786	4.79588	9.4e-05
RUNX1	Runt	Q01196	2655960	10698089	-2.01005	2.29947	0.009307
RUNX2	Runt	Q13950	7842567	32169	7.92951	5.40894	<0.000001
RXRA	RXR-like	P19793	1494269	425624	1.81179	2.07878	0.014034
MEF2D	SRF	Q14814	60982778	15664111	1.96094	6	1.4e-05
MEF2A	SRF	Q02078	3170162	590500	2.42455	2.03991	0.015041
STAT1	STAT	P42224	1832973	756725	1.27634	1.76896	0.024175
STAT3	STAT	P40763	14085989	2767410	2.34765	4.95861	6.8e-05
TBX3	T-box	O15119	4322100	83645	5.69131	5.39794	3.7e-05
TEAD1	TEA	P28347	207987	1232683	-2.56724	2.36171	0.008401
JUN	TF_bZIP	P05412	248665	39774789	-7.32151	3.11577	0.002013
FOSL1	TF_bZIP	P15407	41987	6481787	-7.27031	2.92775	0.002865
MAFF	TF_bZIP	Q9ULX9	98422	878722	-3.15835	1.9772	0.016667
JUND	TF_bZIP	P17535	230476	1744105	-2.9198	2.02397	0.015321
FOSL2	TF_bZIP	P15408	8924544	866608	3.36433	3.82102	0.000572
JUNB	TF_bZIP	P17275	24386556	2019216	3.59422	6.52288	<0.000001
MAFK	TF_bZIP	O60675	10666433	724099	3.88075	5.39794	9e-06
ATF1	TF_bZIP	P18846	161590000	8457367	4.25599	5.58503	<0.000001
ATF7	TF_bZIP	P17544	1386061	52254	4.72931	2.20149	0.011163
MAML2	Transcription Cofactors	Q8IZL2	44613	7971699	-7.48128	3.36754	0.001278
TRAK1	Transcription Cofactors	Q9UPV9	38309	683754	-4.15772	1.74122	0.025467
FHL2	Transcription Cofactors	Q14192	1077981	17746477	-4.04113	2.87844	0.00313
NCOA2	Transcription Cofactors	Q15596	167144	2563305	-3.93884	2.31489	0.009105
PSIP1	Transcription Cofactors	O75475	155042	1814993	-3.54923	1.85908	0.020272
MED13	Transcription Cofactors	Q9UHV7	259056	2600061	-3.32721	2.99957	0.0025
MED17	Transcription Cofactors	Q9NVC6	39318	363911	-3.21032	2.04258	0.014992
SUMO1	Transcription Cofactors	P63165	1984939	16294774	-3.03724	2.82944	0.003426
CBL	Transcription Cofactors	P22681	869896	5918535	-2.76633	2.28861	0.009497
PAWR	Transcription Cofactors	Q96IZ0	168257	1011824	-2.58822	1.45449	0.043305
TCEA1	Transcription Cofactors	P23193	2193927	8041177	-1.87389	2.18642	0.011399
CNOT2	Transcription Cofactors	Q9NZN8	11443822	23625178	-1.04576	2.05829	0.014626
SIN3A	Transcription Cofactors	Q96ST3	22100333	10502436	1.07334	1.86347	0.020112
PA2G4	Transcription Cofactors	Q9UQ80	38892222	18210324	1.09473	2.66454	0.004727
MED1	Transcription Cofactors	Q15648	5059500	2120609	1.25452	1.95577	0.017252
RBM39	Transcription Cofactors	Q14498	13260333	5234426	1.34101	3.30627	0.001427
CCAR1	Transcription Cofactors	Q8IX12	148998000	48583167	1.61676	5.30103	3.8e-05
PML	Transcription Cofactors	P29590	6318533	1964244	1.68562	3.94692	0.00045
BTF3	Transcription Cofactors	P20290	3484272	752076	2.21191	1.90212	0.01891
RBBP7	Transcription Cofactors	Q16576	11775811	2320658	2.34322	3.58503	0.000866
NOC2L	Transcription Cofactors	Q9Y3T9	852150	159813	2.41472	2.79344	0.003679
CDK2	Transcription Cofactors	P24941	2087938	336802	2.63211	1.97539	0.016691
BCOR	Transcription Cofactors	Q6W2J9	597771	73147	3.03072	1.79664	0.022942
SND1	Transcription Cofactors	Q7KZF4	73163000	8505352	3.10467	5.48149	<0.000001
PHF5A	Transcription Cofactors	Q7RTV0	1524408	165781	3.2009	1.82626	0.021617
TRIP6	Transcription Cofactors	Q15654	3510286	368845	3.2505	2.45655	0.006973
PHF2	Transcription Cofactors	O75151	1008608	86905	3.53678	1.89949	0.018925
DDX54	Transcription Cofactors	Q8TDD1	1093882	76257	3.84244	4.4318	0.000185
CALR	Transcription Cofactors	P27797	4946611	313899	3.97807	4.46852	0.000173
GPS2	Transcription Cofactors	Q13227	1548677	62701	4.6264	2.40805	0.0077
HDGF	Transcription Cofactors	P51858	3133700	68208	5.52178	4.60206	0.000136
SP3	zf-C2H2	Q02447	8006222	3896932	1.03878	1.65655	0.029655
SP1	zf-C2H2	P08047	86410888	39669111	1.1232	1.78013	0.023628
KLF5	zf-C2H2	Q13887	1753107	655340	1.4196	1.38072	0.049078
KLF4	zf-C2H2	O43474	6038011	41444	7.18677	5.39794	3.3e-05
ZMIZ1	zf-MIZ	Q9ULJ6	2875256	1368362	1.07124	1.83693	0.021172
PIAS2	zf-MIZ	O75928	3679178	1072832	1.77796	3.5867	0.000866
