# Supplementary material for: Proteomic profiling and genome-wide mapping of O-GlcNAc chromatin-associated proteins reveal an O-GlcNAc-regulated genotoxic stress response
Source: Nat Commun. 2020 Nov 19;11:5898. doi: 10.1038/s41467-020-19579-y (PMC7678849; doi:10.1038/s41467-020-19579-y)
Supplement: Supplementary file 9 — Supplementary Dataset 6 [file 41467_2020_19579_MOESM9_ESM.xlsx]

## Sheet: Sheet1
Quantitative proteomics comparisons between MCF-7 and ADR whole-cell proteins (5145)
Uniprot ID	Genes	Intensity ADR_1_1	Intensity ADR_1_2	Intensity ADR_1_3	Intensity ADR_2_1	Intensity ADR_2_2	Intensity ADR_2_3	Intensity ADR_3_1	Intensity ADR_3_2	Intensity ADR_3_3	Intensity MCF-7_1_1	Intensity MCF-7_1_2	Intensity MCF-7_1_3	Intensity MCF-7_2_1	Intensity MCF-7_2_2	Intensity MCF-7_2_3	Intensity MCF-7_3_1	Intensity MCF-7_3_2	Intensity MCF-7_3_3	P value	-LOG 10 P Value	Mean of ADR	Mean of MCF-7	LOG 2 fold change ADR/MCF-7	FDR
O60828	PQBP1	99937000	119150000	89855000	130530000	127740000	91498000	138520000	169840000	150480000	109960000	128340000	117110000	111500000	130340000	172860000	122430000	144410000	82109000	0.998717	0.000557763	124254444	124234333	0.000233524	0
Q9Y580	RBM7	42529000	14852000	31512000	33323000	31357000	38728000	31415000	18850000	43438000	26549000	27831000	45717000	35636000	18060000	31794000	37160000	25267000	38058000	0.998607	0.000605324	31778222	31785778	-0.000342993	0
Q8NEZ5	FBX22	36579000	41829000	63250000	73933000	84803000	69176000	68408000	83298000	78318000	23011000	34897000	41278000	77319000	39782000	136210000	85755000	78409000	83447000	0.997972	0.000881662	66621556	66655333	-0.000731258	0
P53794	SC5A3	11429000	11668000	9103500	797005	11793000	10560000	842224	10893000	743288	9021300	979545	8796600	8487700	10106000	6856800	8823200	8435300	6374000	0.997674	0.0010113	7536557	7542272	-0.00109359	0.0025422
Q07020	RL18	402540000	322060000	629900000	494960000	523160000	473190000	372210000	516480000	579300000	692530000	513650000	666480000	357400000	238240000	268560000	626990000	571010000	375650000	0.997375	0.00114168	479222222	479000000	0.000669153	0
O76095	JTB	14226000	12971000	27601000	20336000	21610000	15507000	13605000	14705000	16799000	21562000	25343000	21733000	21530000	1034242	22391000	24390000	198413	19057000	0.997072	0.00127344	17484444	17470962	0.00111287	0.002709
Q15366	PCBP2	454200000	1842200000	2556600000	1357200000	2582000000	1595100000	2584100000	2783400000	1721600000	1482300000	2445900000	2401400000	2457700000	1445300000	2439100000	2237900000	1274200000	1267600000	0.996098	0.00169808	1941555556	1940000000	0.00115634	0
P49756	RBM25	311530000	324280000	517470000	514070000	496460000	439370000	789590000	587600000	465910000	575880000	641090000	612590000	368640000	425530000	456520000	430140000	370630000	560110000	0.995565	0.0019306	494000000	493666667	0.000973806	0
Q13330	MTA1	20531000	26236000	57714000	34832000	80860000	30268000	78900000	57229000	18162000	32729000	56365000	70502000	18313000	68930000	24646000	14927000	54821000	62701000	0.993657	0.00276349	44970222	44881556	0.00284731	0
Q9UHY7	ENOPH	129890000	134960000	176160000	206840000	115060000	170810000	160590000	56917000	145230000	167410000	321750000	142680000	55870000	54022000	67367000	184220000	134390000	171550000	0.993497	0.00283328	144101889	144362111	-0.0026029	0
Q07955	SRSF1	1257600000	1845900000	2578300000	2653900000	2786600000	2598700000	2990000000	2497200000	2951200000	2866000000	2811200000	2711100000	2591300000	2631300000	2189800000	1417800000	2380000000	2546100000	0.992668	0.00319579	2463333333	2461111111	0.00130207	0
Q12834	CDC20	12118000	13674000	4480200	47960000	865796	17482000	5764300	9495800	11763000	38210000	18733000	6829500	15485000	4951700	37512000	282449	624423	367756	0.992257	0.00337592	13733677	13666203	0.00710548	0
Q99627	CSN8	136690000	103060000	101680000	151040000	146130000	147140000	152760000	170230000	172790000	107370000	174120000	203120000	96426000	135340000	167920000	162830000	123300000	113870000	0.991514	0.00370121	142444444	142602889	-0.00160386	0
Q9NQ50	RM40	675656	19151000	29246000	16078000	6775600	25384000	39025000	17559000	29309000	26612000	27557000	23494000	17314000	589544	14992000	26666000	31607000	14929000	0.990425	0.00417862	20355917	20417838	-0.0043819	0
O15212	PFD6	127470000	298570000	296350000	168790000	417850000	400660000	462590000	483420000	370790000	375950000	376540000	252470000	381080000	394220000	333940000	275760000	287640000	344340000	0.990314	0.00422709	336333333	335777778	0.00238501	0
P43243	MATR3	2009800000	2255900000	3399800000	3982300000	3379700000	3837400000	3771500000	3785100000	3810000000	3328700000	3757300000	3931500000	3169900000	3675400000	2933500000	3172600000	3113400000	3115000000	0.986972	0.00569513	3360000000	3355555556	0.00190959	0
Q13685	AAMP	18058000	38274000	48744000	73759000	48068000	59130000	55347000	104100000	50920000	47161000	55095000	91441000	54236000	60971000	62839000	55140000	25234000	45715000	0.986417	0.00593944	55144444	55314667	-0.00444653	0
Q92733	PRCC	20712000	15471000	32759000	29221000	31114000	43820000	58994000	31739000	36485000	32261000	32102000	38397000	35390000	23713000	36739000	34709000	30251000	37589000	0.983728	0.00712512	33368333	33461222	-0.00401052	0
P36873	PP1G	173640000	172810000	241210000	254050000	234810000	268600000	300960000	281890000	252960000	241530000	231970000	255450000	211700000	257990000	255150000	265940000	229520000	228880000	0.983437	0.00725348	242444444	242111111	0.0019849	0
O43264	ZW10	22744000	70285000	104300000	51529000	56234000	69465000	69188000	69431000	153590000	179420000	74330000	24279000	69566000	64294000	70933000	68034000	90964000	29212000	0.983092	0.00740597	74097333	74512444	-0.00805977	0
Q6NYC1	JMJD6	18778000	19658000	33502000	43673000	31411000	59588000	52149000	31659000	48007000	38540000	52943000	49048000	43560000	26807000	34653000	20787000	9900700	60755000	0.982624	0.00761275	37602778	37443744	0.00611455	0
Q9BPW8	NIPS1	20060000	29603000	82212000	71620000	56150000	60541000	110590000	90040000	73491000	55247000	71385000	77327000	80285000	34798000	44727000	94190000	45307000	93873000	0.982427	0.00769964	66079667	66348778	-0.00586348	0
O14617	AP3D1	243680000	167240000	370070000	405550000	321530000	311330000	372260000	309150000	404990000	248090000	257250000	294550000	270830000	342640000	294710000	389990000	452650000	346670000	0.982298	0.00775669	322888889	322111111	0.00347937	0
P33764	S10A3	756851	910041	599822	357117	934493	130106	184780	1074233	1176000000	13420000	11712000	8583500	12351000	10651000	1058600000	11455000	9848000	9826500	0.981538	0.00809278	131660827	127538556	0.0458927	0.0022026
Q9NUT2	MITOS	9828700	15838000	12201000	19750000	25253000	19376000	6617600	28244000	19237000	23685000	23039000	26811000	8749100	10490000	5486400	14318000	27905000	15095000	0.981524	0.00809911	17371700	17286500	0.00709315	0
Q9BXJ9	NAA15	726600000	594590000	629240000	908270000	686630000	1009400000	1041600000	998880000	726700000	809400000	903420000	868630000	685110000	643900000	740000000	833810000	822620000	1029900000	0.98136	0.00817164	813555556	815222222	-0.00295251	0
Q9ULK4	MED23	19250000	4516000	5677100	7249700	35447000	11263000	7160300	5872300	4698000	18503000	11517000	11622000	5803400	13464000	3007400	10866000	13407000	12146000	0.981241	0.0082245	11237044	11148422	0.0114231	0
Q4VC31	CCD58	155710000	122030000	266490000	251980000	287310000	213810000	325660000	327480000	283670000	319620000	339120000	315390000	255870000	297400000	275570000	94536000	170160000	156680000	0.977849	0.00972834	248222222	247170667	0.00612474	0
Q2TAL8	QRIC1	11044000	15145000	31353000	46074000	43450000	48610000	51089000	54333000	64839000	47594000	53884000	53638000	35065000	44968000	46122000	48431000	6688800	31552000	0.977515	0.0098766	40659667	40882533	-0.00788619	0
P09012	SNRPA	289610000	441260000	458260000	668590000	695130000	660760000	401080000	663320000	281820000	646740000	595030000	409920000	437360000	551300000	595440000	333810000	561460000	410840000	0.975078	0.0109605	506666667	504555556	0.00602379	0
P46779	RL28	35060000	97192000	141550000	54233000	68833000	157830000	131110000	139170000	158370000	178890000	181520000	62474000	41718000	41672000	37082000	62254000	192990000	175980000	0.975007	0.0109922	109257556	108355556	0.0119599	0
Q9NSV4	DIAP3	8901600	8432600	9474800	142130000	6284900	7981200	8804500	16632000	18496000	5513800	9864800	176160000	7843800	10922000	843070	1054171	7785000	210730	0.974648	0.0111522	25223067	24448597	0.044992	0
Q9UL15	BAG5	16722000	16182000	83054000	8181300	98808000	70863000	74620000	11308000	45537000	32586000	85485000	138110000	20637000	15333000	16470000	20093000	89794000	711072	0.972348	0.0121785	47252811	46567675	0.0210713	0
O95168	NDUB4	73083000	47448000	106640000	67662000	71370000	106800000	116720000	126370000	87141000	171850000	50210000	167190000	23334000	44182000	88355000	47037000	57704000	146990000	0.971713	0.0124619	89300444	88535778	0.0124068	0
Q9UJF2	NGAP	28199000	43060000	66145000	43334000	54262000	47115000	71625000	84032000	65423000	216030000	17034000	5946300	6778900	4986800	944118	11697000	228390000	976705	0.970647	0.0129387	55910556	54707091	0.0313928	0
P39023	RL3	471050000	489770000	728660000	816730000	612750000	597520000	581950000	631960000	522600000	856970000	843210000	847810000	582630000	523810000	522620000	574910000	479250000	249930000	0.969697	0.013364	606111111	609111111	-0.00712313	0
Q99567	NUP88	132500000	87866000	256250000	188110000	240120000	252510000	271560000	217440000	265360000	243580000	225710000	177510000	212240000	196950000	232480000	201170000	188810000	225450000	0.969672	0.013375	212429556	211555556	0.00594793	0
O15318	RPC7	17347000	5806900	16146000	10569000	16760000	16298000	22293000	16234000	17803000	15854000	12650000	22805000	21424000	10444000	27937000	622513	14730000	13876000	0.969125	0.0136202	15472989	15593613	-0.0112033	0
Q15070	OXA1L	127410000	119060000	216050000	137430000	155380000	206580000	212240000	150240000	175260000	146440000	209440000	154470000	146250000	169230000	115330000	163410000	181070000	209310000	0.96761	0.0142997	166444444	165777778	0.00579008	0
Q9H8V3	ECT2	14664000	641252	43773000	30823000	28541000	41330000	15120000	23264000	29727000	25655000	33128000	36996000	27012000	8266500	38649000	12913000	23971000	19169000	0.967562	0.0143213	25320361	25084389	0.0135082	0
Q9NY12	GAR1	90880000	89848000	151520000	144280000	94985000	139770000	179610000	148360000	197250000	139730000	140500000	150960000	156810000	104230000	139390000	162120000	109740000	126570000	0.965619	0.015194	137412556	136777778	0.00667998	0
Q9P270	SLAI2	10870000	26584000	50439000	51309000	70266000	58935000	73308000	54417000	85900000	51387000	50956000	44295000	57832000	41912000	60590000	42478000	52258000	83858000	0.965157	0.015402	53558667	53951778	-0.0105505	0
Q5JV73	FRPD3	33838000	66729000	680738	31513000	39601000	828408	46304000	56014000	104120000	51792000	49717000	836616	58670000	58565000	64514000	44698000	975915	44288000	0.964407	0.0157398	42167572	41561837	0.0208745	0.0098472
Q8N6L1	KTAP2	41015000	45159000	65547000	69359000	75162000	64728000	81535000	67192000	62114000	74386000	84046000	78437000	51175000	49335000	38195000	69029000	58085000	66406000	0.964348	0.0157663	63534556	63232667	0.00687141	0.00022139
Q14160	SCRIB	318930000	318800000	436840000	210760000	386430000	435990000	439560000	354100000	440030000	405760000	671820000	185930000	326560000	389290000	337150000	254650000	402210000	346490000	0.963032	0.0163594	371333333	368888889	0.00952849	0
Q8IWX8	CHERP	137270000	158010000	221370000	217710000	213480000	208950000	221590000	201430000	234060000	149180000	226270000	174490000	143030000	271910000	238740000	172210000	199900000	230140000	0.961739	0.0169429	201444444	200555556	0.00638008	0
O75190	DNJB6	57798000	93309000	132100000	38143000	39127000	136260000	55877000	217717	73355000	70537000	47586000	54665000	99263000	69795000	69841000	91940000	56951000	57981000	0.960245	0.0176178	69536302	68728778	0.016852	0
Q9Y3E5	PTH2	52834000	72791000	109300000	122830000	87259000	72649000	112420000	155560000	167950000	136420000	153090000	115740000	84812000	103240000	50211000	53819000	129450000	136190000	0.959439	0.0179825	105948111	106871333	-0.0125171	0
Q96QK1	VPS35	1248800000	1186600000	1657600000	1309800000	1974000000	1912400000	2081800000	1864200000	1836000000	1706500000	1860000000	1622500000	1876400000	1618600000	1608300000	1273000000	1773900000	1673600000	0.959068	0.0181508	1674444444	1667777778	0.00575544	0
O43181	NDUS4	46058000	37357000	80367000	78469000	68155000	69310000	96740000	70164000	69178000	67671000	54260000	83836000	52576000	90665000	80295000	59784000	51987000	70838000	0.955562	0.019741	68422000	67990222	0.00913299	0
P61081	UBC12	252250000	309410000	490180000	407090000	372150000	365560000	408790000	426810000	436920000	331720000	441050000	356990000	465490000	500410000	346110000	395170000	301080000	349170000	0.954603	0.0201771	385444444	387333333	-0.00705273	0
P35232	PHB	1557700000	2019000000	2894000000	3152200000	2617400000	2877200000	3799400000	3354900000	3479500000	2934900000	3037600000	3887400000	2676100000	3094100000	2524900000	1669500000	2598300000	3160500000	0.952159	0.0212904	2861111111	2842222222	0.00955617	0
P56211	ARP19	40037000	96494000	114790000	56577000	53634000	128830000	122260000	56569000	137920000	101520000	102280000	97114000	98382000	101710000	40439000	49618000	109110000	98363000	0.951814	0.0214478	89701222	88768444	0.0150807	0
Q15059	BRD3	8008400	6417600	7394900	19983000	40085000	63546000	7421800	22619000	21630000	31203000	21282000	22067000	9184300	32011000	34193000	23657000	6448600	21091000	0.950717	0.0219485	21900633	22348544	-0.0292083	0
Q8IUI8	CRLF3	9615500	39935000	38070000	36729000	41717000	34256000	61148000	31891000	47815000	47295000	49591000	66910000	26279000	25270000	36860000	13980000	47704000	31320000	0.950124	0.0222199	37908500	38356556	-0.0169518	0
P16333	NCK1	51191000	57308000	79191000	107430000	68449000	87392000	140140000	59360000	88127000	110460000	123020000	86069000	76476000	56889000	80623000	82259000	42222000	73340000	0.949879	0.0223315	82002000	81208667	0.0140254	0
Q9UPN4	CP131	5521100	9196100	18135000	17817000	32492000	19511000	19430000	25774000	18146000	7935300	20725000	18287000	22266000	20511000	26071000	21191000	10241000	20706000	0.949312	0.0225911	18446911	18659256	-0.0165122	0
Q13045	FLII	193660000	254710000	394610000	250730000	584860000	421880000	314720000	325570000	327990000	398770000	445550000	407520000	290080000	303080000	325560000	256690000	270190000	346110000	0.94901	0.0227293	341222222	338333333	0.0122663	0
P60468	SC61B	48380000	454890000	606620000	770640000	905100000	709390000	705740000	679680000	615400000	814130000	712840000	557920000	531380000	631800000	477900000	496120000	773530000	555450000	0.947728	0.0233165	610708889	616777778	-0.0142659	0
P62273	RS29	44526000	53682000	64601000	88774000	86565000	81574000	103320000	93324000	102020000	91088000	80759000	78924000	70243000	65772000	71313000	84649000	82562000	88170000	0.947159	0.0235771	79782889	79275556	0.00920327	0.000205
P17858	PFKAL	213900000	273400000	409660000	339230000	410870000	326130000	430580000	465540000	358830000	377610000	456180000	392540000	333240000	258200000	285210000	287410000	413600000	402850000	0.945495	0.0243406	358777778	356333333	0.00986309	0
Q13123	RED	66713000	68569000	102580000	193320000	213330000	244450000	86945000	147920000	186610000	133510000	175010000	113600000	114740000	153540000	124890000	111500000	123180000	276130000	0.945223	0.0244657	145580778	147555556	-0.0194384	0
Q92541	RTF1	59397000	54658000	107680000	72244000	64527000	49159000	61471000	84661000	87335000	101460000	59390000	99189000	79903000	97743000	59030000	47997000	45634000	45143000	0.944904	0.0246121	71272444	70558778	0.0145188	0
Q6P1M0	S27A4	70126000	61924000	15136000	27555000	32939000	44185000	30650000	30957000	19274000	22591000	22269000	61260000	14667000	23733000	10595000	92858000	34562000	43385000	0.944531	0.0247839	36971778	36213333	0.0299035	0
P62316	SMD2	346420000	662270000	694080000	1053200000	1024100000	745860000	692430000	660340000	744280000	974490000	1052600000	793780000	640350000	1072100000	386100000	627120000	543910000	596640000	0.9443	0.0248898	734888889	742444444	-0.0147569	0
P40222	TXLNA	239360000	257340000	369310000	389320000	472100000	398290000	360830000	279210000	425410000	358290000	277890000	471360000	353870000	354600000	277310000	295610000	367480000	411410000	0.943433	0.0252889	354333333	351888889	0.00998723	0
P28074	PSB5	445500000	642370000	673560000	627080000	830450000	752070000	973790000	629430000	981100000	830100000	631680000	789990000	794870000	602270000	683020000	715060000	743870000	806820000	0.941684	0.026095	728333333	733111111	-0.009433	0
P82663	RT25	25456000	18724000	347924	13449000	17338000	34511000	55119000	44401000	113860000	20083000	72153000	26566000	22073000	14679000	21330000	20714000	35962000	80441000	0.941082	0.0263726	35927325	34889000	0.0423093	0
Q13243	SRSF5	91209000	164500000	223720000	211440000	280070000	317210000	223020000	366000000	363040000	213320000	238860000	272390000	202270000	282390000	242570000	239550000	236800000	334870000	0.940308	0.0267297	248912111	251444444	-0.0146032	0
P67812	SC11A	96853000	94481000	149520000	134070000	134110000	151850000	67120000	141440000	138420000	171780000	161960000	159780000	52481000	51724000	51243000	152780000	144960000	145780000	0.939534	0.0270877	123050444	121494222	0.0183622	0.00020161
Q9UM00	TMCO1	129660000	128290000	193950000	203510000	174890000	96267000	182260000	180800000	182900000	122610000	130920000	232620000	109020000	133740000	69227000	226480000	213600000	217300000	0.937115	0.028207	163696333	161803000	0.0167836	0
P36507	MP2K2	159320000	156080000	188370000	185130000	287590000	192890000	294390000	232320000	242980000	244250000	283140000	288330000	253780000	250940000	159210000	156210000	159650000	122770000	0.935772	0.0288301	215333333	213111111	0.0149658	0
Q4G0J3	LARP7	52660000	100040000	111980000	180640000	119800000	122190000	144690000	137680000	132230000	117930000	129940000	129140000	140100000	119790000	138500000	110780000	141680000	62950000	0.934233	0.0295447	122517778	121327778	0.0140812	0
P16152	CBR1	674410000	749150000	944900000	1009700000	1034100000	960920000	1246800000	1221400000	1184500000	1089500000	1009600000	1213000000	1018700000	1109000000	1088200000	798250000	843630000	908230000	0.933753	0.0297678	1002111111	1008888889	-0.00972482	0
O75351	VPS4B	27271000	435950	40961000	9548700	55794000	68279000	44862000	57150000	28744000	53195000	55219000	45941000	29528000	57844000	39841000	16613000	9993300	17437000	0.933133	0.0300563	37005072	36179033	0.0325692	0
Q96QU8	XPO6	18001000	22277000	51227000	16092000	7050100	48737000	28570000	34999000	26648000	21559000	35193000	27255000	23524000	19160000	26754000	29532000	16079000	59607000	0.932384	0.0304052	28177900	28740333	-0.0285127	0
Q9BTM9	URM1	18626000	22391000	1087443	10154000	8420800	33323000	11860000	10275000	10822000	10002000	985492	9576400	281614	509340	377098	35976000	28167000	36372000	0.93229	0.030449	14106583	13582994	0.0545671	0.0033748
P12429	ANXA3	258380000	234150000	664510000	535700000	498750000	647580000	537580000	361580000	432330000	478880000	501820000	437220000	412510000	570680000	441040000	437630000	534240000	399860000	0.9321	0.0305377	463555556	468333333	-0.0147935	0
Q9NS87	KIF15	135964	3304500	16982000	19657000	12278000	41724000	35256000	21141000	21777000	23239000	16751000	9399400	42103000	17249000	4185400	6180700	2870600	44822000	0.930861	0.0311151	19139496	18533344	0.0464296	0
Q9BQI0	AIF1L	12284000	19283000	22409000	27615000	22392000	803477	4261200	4335300	5067800	4380700	3355000	26669000	3675000	4989200	33500000	17602000	15911000	4302500	0.929572	0.0317168	13161197	12709378	0.0503973	0.0007814
Q15018	ABRX2	23712000	17501000	32985000	20828000	31068000	39860000	18579000	48098000	22145000	19247000	21639000	44818000	33463000	18036000	39160000	50076000	15969000	7359000	0.92725	0.0328031	28308444	27751889	0.0286465	0
O75955	FLOT1	108830000	578200000	898500000	290870000	284060000	316750000	404890000	313080000	930760000	687330000	574690000	615510000	420010000	336240000	459950000	124290000	490250000	512450000	0.926615	0.0331009	458555556	468888889	-0.0321496	0
Q5VZL5	ZMYM4	8101900	788326	448820	11813000	117950000	107040000	6951900	114340000	14474000	98537000	96210000	9336600	870230	467178	882854	89409000	98936000	7201900	0.926503	0.0331531	42397550	44650085	-0.074682	0
Q9NPD3	EXOS4	59781000	56639000	96271000	74601000	89926000	49229000	111390000	88523000	94948000	59224000	70636000	72194000	65073000	62598000	105540000	109680000	91930000	75216000	0.925579	0.0335866	80102000	79207889	0.0161941	0
Q9Y608	LRRF2	39622000	57146000	91470000	92951000	42182000	49405000	108360000	55052000	24982000	83744000	102170000	50875000	57489000	96165000	68498000	40849000	23845000	48727000	0.922921	0.0348353	62312222	63576889	-0.0289873	0
O95415	BRI3	9724700	7537200	12700000	255373	11074000	12940000	484298	750562	11449000	7202600	8549800	9537700	760362	8195200	7681100	9123100	9934100	7731400	0.922757	0.0349124	7435015	7635040	-0.0383001	0
Q13185	CBX3	361080000	834620000	707990000	433680000	688720000	956130000	1220900000	1098600000	761390000	806600000	861550000	1047400000	942000000	867310000	400840000	613790000	1026000000	598480000	0.921573	0.0354701	784888889	796777778	-0.021689	0
P12956	XRCC6	1624300000	1874300000	2650800000	2692700000	2525300000	2911000000	2766500000	2992600000	2976600000	2972500000	2758700000	2608500000	2495300000	2525300000	2321300000	2330300000	2476700000	2668900000	0.921242	0.0356262	2556666667	2574444444	-0.00999706	0
Q06787	FMR1	30674000	16688000	30348000	41597000	71434000	69571000	109380000	70575000	44082000	51208000	44473000	42791000	70194000	64185000	39723000	73331000	63657000	43976000	0.920656	0.0359026	53774333	54837556	-0.0282465	0
Q7LBC6	KDM3B	7558200	14005000	20270000	40290000	404440000	45531000	39307000	42701000	37174000	49967000	24838000	44102000	32255000	42747000	32567000	385550000	41588000	48801000	0.920228	0.0361047	72315133	78096111	-0.110953	0
Q9BV81	EMC6	23371000	11792000	15011000	39154000	34803000	14834000	41808000	37444000	34472000	19643000	45407000	17719000	12570000	26461000	25552000	32657000	41688000	35966000	0.92	0.0362122	28076556	28629222	-0.0281225	0.00020704
Q96BT7	ALKB8	106808	2781800	4661900	3783100	5423900	3558400	5417100	5649000	4553400	939619	517471	855280	580176	1053002	799342	491251	33706000	408775	0.919868	0.0362744	3992823	4372324	-0.130991	0.0025496
P49366	DHYS	38173000	43422000	15971000	53685000	10958000	29540000	51537000	29837000	17553000	47035000	52820000	47893000	27877000	24010000	25496000	25018000	29466000	4385700	0.919845	0.0362851	32297333	31555633	0.0335175	0
P38606	VATA	265530000	322810000	544510000	718400000	535710000	598830000	636860000	590110000	696200000	460130000	651890000	565340000	690960000	542780000	665530000	421380000	423220000	429900000	0.919226	0.0365779	545555556	539000000	0.0174408	0
A6NKT7	RGPD3	569808	37529000	50154000	1091985	41182000	735847	44635000	47989000	45998000	546024	55142000	1022457	1041672	47766000	57808000	949500	50167000	44472000	0.917472	0.0374074	29987182	28768295	0.0598662	0.0011372
P35914	HMGCL	14179000	18012000	17832000	46482000	22260000	19782000	25255000	85434000	14452000	52442000	55780000	19952000	17185000	19639000	24268000	14946000	31353000	19217000	0.916425	0.037903	29298667	28309111	0.0495686	0
Q9UI26	IPO11	109480000	63397000	104810000	117970000	119160000	130380000	143430000	100920000	110750000	129880000	99032000	112310000	110790000	106250000	78835000	95761000	106040000	151080000	0.91559	0.0382991	111044111	109958667	0.0141716	0
P19838	NFKB1	42132000	42725000	40277000	23588000	56304000	54631000	36664000	43271000	65340000	48945000	31640000	52325000	57219000	50730000	59144000	17131000	55371000	26013000	0.914461	0.0388349	44992444	44279778	0.0230347	0
Q3LXA3	TKFC	53439000	57095000	61130000	95209000	105280000	107180000	84819000	136430000	83854000	76690000	100130000	63746000	96020000	89494000	97944000	123870000	51007000	96097000	0.913854	0.0391233	87060667	88333111	-0.0209332	0
Q8NEW0	ZNT7	33182000	38564000	123580000	52821000	48338000	111680000	108410000	56731000	58314000	99648000	99045000	63066000	69647000	49919000	74923000	37554000	74832000	49784000	0.913003	0.0395279	70216667	68713111	0.0312281	0
Q96KR1	ZFR	164520000	161270000	225580000	281870000	292220000	2722500000	2755200000	273220000	2353400000	453230000	401670000	382960000	299090000	2405500000	2141500000	289610000	2006100000	324810000	0.91047	0.0407345	1025444444	968000000	0.0831704	0
Q96MX6	WDR92	6982500	21872000	18534000	21090000	518228	838227	5192900	16211000	6066200	13542000	22125000	19078000	11344000	14546000	5772800	13589000	628148	667875	0.90894	0.0414646	10811673	11254758	-0.0579453	0.00020657
P12694	ODBA	37457000	63000000	96315000	83039000	114560000	73064000	83387000	86365000	58356000	64126000	107430000	77338000	95045000	52879000	69137000	28740000	95239000	94696000	0.908767	0.0415476	77331444	76022222	0.024634	0
Q9Y450	HBS1L	128110000	183470000	255810000	243620000	254880000	200040000	238170000	222950000	258960000	207320000	244620000	197590000	225250000	233560000	235910000	193620000	221950000	242030000	0.906499	0.0426327	220666667	222555556	-0.0122968	0
Q08209	PP2BA	201520000	194310000	274130000	264470000	285030000	252100000	462300000	292440000	279300000	301490000	348310000	360610000	230530000	232460000	194900000	359880000	233220000	278710000	0.905944	0.0428988	278222222	282222222	-0.0205939	0
Q8TCJ2	STT3B	125630000	142700000	242820000	232700000	213150000	263970000	275670000	242250000	202660000	215540000	246560000	302040000	148580000	163860000	125820000	213780000	257130000	239600000	0.904622	0.043533	215888889	212777778	0.0209415	0
O14975	S27A2	26339000	352685	312247	208387	222011	38664000	42121000	40126000	42215000	28710000	29437000	53421000	13667000	113810	5596800	11431000	29878000	27916000	0.903705	0.0439731	21173370	22241179	-0.0709824	0
Q9H0U6	RM18	10681000	12149000	17378000	18394000	41732000	14425000	34062000	18287000	41512000	33946000	30828000	32192000	7055500	963011	70186000	748213	22056000	846314	0.901925	0.0448294	23180000	22091226	0.0694071	0
P32004	L1CAM	214250000	333810000	437390000	408000000	520370000	500000000	513340000	514740000	566830000	442170000	494430000	539150000	494790000	404870000	490700000	353940000	391310000	445470000	0.901127	0.045214	445333333	450666667	-0.0171751	0
Q2VPK5	CTU2	4177700	9954100	6166000	6650500	6867200	7142600	17233000	20541000	394334	7463500	9732700	13782000	16104000	10648000	6136400	488715	1023041	10621000	0.900935	0.0453066	8791826	8444373	0.0581725	0.00021896
P30260	CDC27	10486000	15362000	27195000	7921200	21803000	23808000	8109800	650969	37092000	24579000	9251700	25669000	20562000	6465200	12075000	20593000	13149000	15026000	0.900857	0.0453442	16936441	16374433	0.0486858	0
P28070	PSB4	381440000	531440000	522780000	737940000	363950000	899120000	783330000	857920000	919300000	798860000	793640000	827190000	673530000	537920000	481820000	165740000	754570000	842050000	0.900673	0.0454327	666222222	653000000	0.0289205	0
P12270	TPR	1375500000	1354400000	1802000000	1734300000	1900800000	1961300000	2516900000	2222500000	2525700000	2120900000	2147400000	2094400000	2036900000	1996600000	1885200000	1564800000	1818300000	1899400000	0.899916	0.0457978	1932222222	1952222222	-0.0148563	0
Q16594	TAF9	4019800	9003300	9721400	6998700	8993000	5997400	652221	5715800	8755400	6551300	7168500	6356300	6257600	5809900	5320600	5712400	12582000	5520600	0.899553	0.0459732	6650780	6808800	-0.033877	0.0027203
Q8NBF6	AVL9	5453800	14413000	29282000	29921000	11930000	31239000	6038400	25474000	21685000	997835	33194000	11228000	578553	11224000	46489000	38033000	605772	25204000	0.899039	0.0462213	19492911	18617129	0.0663189	0.0011383
P62820	RAB1A	355930000	104330000	116980000	36680000	95080000	37393000	37053000	21546000	85881000	75991000	68149000	86093000	84721000	74238000	15278000	194100000	171120000	166530000	0.898943	0.0462677	98959222	104052222	-0.0724017	0
O15498	YKT6	140640000	172340000	287940000	294440000	319190000	247840000	228980000	286620000	244260000	285740000	236140000	312670000	192180000	217150000	209760000	213470000	300230000	284090000	0.898385	0.0465375	246888889	250111111	-0.0187072	0
Q9UBQ5	EIF3K	200000000	215230000	347260000	319180000	323900000	370110000	424360000	370290000	393530000	321070000	374080000	323520000	298100000	322220000	321140000	387720000	287930000	293620000	0.89719	0.0471158	329222222	325555556	0.016158	0
P25325	THTM	68235000	73109000	118200000	166120000	220570000	185890000	216590000	226010000	184010000	183000000	162240000	146650000	156400000	144840000	135470000	156820000	138380000	209710000	0.895834	0.0477722	162149333	159222222	0.0262814	0
Q16186	ADRM1	534370000	172540000	336410000	613050000	551690000	644330000	512650000	362260000	632050000	129760000	688340000	578600000	669190000	673030000	670710000	287040000	408680000	358860000	0.894028	0.048649	484333333	496111111	-0.034663	0
Q13496	MTM1	325323	1133506	22193000	10197000	481859	453285	17350000	19989000	186191	2481000	17332000	5757100	9452600	190010	7772100	7978200	8420100	8601900	0.893745	0.0487866	8034352	7553890	0.0889619	0.00021313
Q5JU69	TOR2A	5477000	6152900	8894200	16931000	10151000	11033000	10834000	10978000	8527600	9919800	10108000	11561000	7939900	8594400	9191400	12930000	9783000	7406200	0.892844	0.0492243	9886522	9714856	0.0252705	0.002873
O15305	PMM2	51080000	176040000	265290000	328430000	74553000	79479000	67400000	92726000	410590000	139660000	307100000	145140000	210200000	184440000	180350000	127980000	83964000	106010000	0.891962	0.0496539	171693111	164884889	0.058373	0
Q8NFW8	NEUA	32316000	34406000	27148000	76496000	63927000	60249000	53371000	45192000	83579000	60749000	49210000	52200000	38194000	72975000	26245000	88991000	46488000	52945000	0.891253	0.0499992	52964889	54221889	-0.0338391	0
P38159	RBMX	1770800000	1880300000	2454500000	2548100000	2421600000	2390900000	2983800000	3029600000	2501400000	2588900000	2911200000	2292000000	2821100000	2246200000	1863900000	2346300000	2859600000	2272900000	0.890669	0.0502835	2441111111	2466666667	-0.0150248	0
Q5BKZ1	ZN326	211140000	212510000	359620000	458870000	360100000	399550000	443180000	395270000	277460000	416810000	321340000	354600000	410080000	309060000	312980000	249190000	380200000	409670000	0.889997	0.0506114	346444444	351555556	-0.0211287	0
Q9NY27	PP4R2	135780000	76740000	153890000	104780000	72822000	136740000	124360000	78564000	135230000	106620000	130600000	105550000	128660000	104180000	120790000	111340000	74207000	121280000	0.889534	0.0508375	113236222	111578556	0.0212757	0
O14578	CTRO	20397000	17923000	10459000	6147700	41911000	30291000	34914000	27177000	31667000	24957000	45191000	44431000	9236500	10599000	8959800	41103000	8245400	36755000	0.889165	0.0510174	24542967	25497522	-0.0550474	0
Q9BTY7	HGH1	90616000	114930000	214150000	159920000	175440000	201720000	175670000	205600000	191220000	191300000	181400000	180950000	167300000	186360000	142440000	126080000	189000000	145900000	0.888866	0.0511635	169957333	167666667	0.0195767	0
Q01968	OCRL	78125000	35259000	40389000	66915000	68288000	106100000	102260000	68167000	130160000	29043000	32995000	303860000	44888000	47124000	55122000	30151000	39944000	72093000	0.888413	0.0513853	77238111	72817778	0.0850222	0
Q9HCC0	MCCB	79972000	178470000	160670000	204820000	155330000	204860000	97197000	196780000	156900000	169720000	129400000	187380000	187060000	178140000	151070000	119830000	132390000	159060000	0.888047	0.0515643	159463222	157000000	0.0224592	0
O94887	FARP2	43703000	38223000	392249	4043500	49844000	4013000	4467700	4246300	42059000	40987000	942834	55257000	57167000	849628	367020	366899	49468000	375805	0.887364	0.0518981	21221305	22864576	-0.107601	0.00078771
Q96TA1	NIBA2	307720000	411990000	367070000	576480000	562110000	474790000	390060000	653210000	510430000	488230000	528800000	575460000	352480000	433950000	524450000	442170000	400050000	568330000	0.887171	0.0519928	472555556	479111111	-0.0198763	0
Q8WUF5	IASPP	101620000	103790000	121760000	71748000	106660000	86710000	98903000	114600000	112840000	135980000	108750000	115360000	126060000	113340000	105730000	65761000	60709000	75455000	0.886823	0.0521633	102262333	100769444	0.0212166	0
P00414	COX3	286170000	626201	246687	268024	10953000	12052000	311050000	11335000	519970000	13851000	424400000	11532000	162730000	10854000	12049000	389200000	11339000	710822	0.883488	0.0537993	128053435	115148425	0.153251	0.00077912
P18669	PGAM1	3550500000	4973600000	6005000000	4172300000	3844800000	4296700000	4722000000	5113000000	4882100000	4111200000	4256300000	4178100000	5268100000	4905400000	4928500000	3520300000	5608600000	4308500000	0.881734	0.0546625	4616666667	4566666667	0.0157101	0
Q9BRJ7	TIRR	6329600	3286600	3919800	16187000	9214500	9136100	28028000	12674000	9381300	18564000	19070000	6415600	8791700	11115000	14317000	2972300	11726000	9406400	0.881112	0.054969	10906322	11375333	-0.0607441	0
P54578	UBP14	879460000	1128500000	1399800000	1431600000	1497200000	1494000000	1529900000	1298500000	1714400000	1326200000	1402400000	1576100000	1425000000	1593300000	999320000	1243100000	1444300000	1502700000	0.880908	0.0550695	1374333333	1389888889	-0.0162376	0
Q6NXT1	ANR54	9012000	17873000	22204000	14131000	24905000	10539000	24408000	26738000	16853000	20442000	13948000	18010000	13247000	18033000	22736000	12442000	26161000	18013000	0.879984	0.0555252	18518111	18114667	0.0317787	0
Q9NXX6	NSE4A	619347	8031000	686484	10290000	30088000	20897000	16902000	8236200	10416000	24098000	22401000	6710500	6138100	16463000	6877900	301137	11937000	17000000	0.879644	0.0556929	11796226	12436293	-0.0762311	0
Q96PK6	RBM14	621160000	782730000	1048500000	1187200000	898250000	967890000	1399900000	1262500000	952060000	1157400000	1217200000	1201100000	1010000000	1102800000	1062100000	810510000	945530000	751050000	0.879251	0.0558871	1013555556	1028666667	-0.0213504	0
P13693	TCTP	1001700000	896470000	1463600000	1387100000	1615500000	1711300000	1496900000	1836300000	1934600000	1597300000	1648000000	1630400000	1429300000	1478300000	1297600000	1248100000	1381000000	1447700000	0.878803	0.0561087	1482888889	1463333333	0.0191521	0
Q9NVA1	UQCC1	22137000	16407000	27281000	36714000	6538600	36045000	27772000	27777000	27524000	31243000	35418000	29338000	5587000	25875000	28061000	15650000	21418000	42555000	0.874188	0.058395	25355067	26127222	-0.0432797	0
Q00577	PURA	4726800	4179600	31244000	6566700	26787000	5525900	6742800	6252700	22245000	47415000	6343500	25627000	877828	8437000	4109700	215349	4457800	7725600	0.874188	0.0583952	12696722	11689864	0.119198	0
Q96HY6	DDRGK	71583000	82218000	95843000	151750000	123350000	116820000	189400000	124520000	165030000	113330000	252330000	140760000	35045000	42875000	96824000	190970000	125790000	161300000	0.874023	0.0584772	124516000	128749333	-0.0482338	0
Q9Y3C0	WASC3	14162000	13510000	247959	20750000	40252000	909499	20155000	41823000	773372	35015000	16030000	19109000	12234000	20790000	8455200	14010000	10884000	7366900	0.873746	0.0586149	16953648	15988233	0.0845852	0
Q12972	PP1R8	137100000	128890000	192970000	261310000	188680000	286540000	225850000	201400000	281300000	207820000	238420000	166210000	187570000	267460000	338430000	129020000	222590000	188160000	0.872543	0.0592129	211555556	216111111	-0.0307367	0
Q16540	RM23	35856000	36637000	60344000	923297	58209000	54379000	50026000	59116000	57316000	12945000	57814000	56331000	51372000	52218000	45557000	51467000	48385000	48213000	0.87224	0.0593639	45867366	47144667	-0.0396265	0
P43686	PRS6B	706080000	641040000	984520000	1282600000	792630000	1171100000	1151800000	983350000	1124300000	928020000	1037200000	787590000	1201400000	1150800000	796050000	928260000	1042300000	1092400000	0.871151	0.0599064	980888889	995555556	-0.0214121	0
P49773	HINT1	949310000	1002100000	1095500000	2115500000	1556100000	1592600000	1913300000	1585300000	1555200000	1747600000	1621900000	1685300000	1573300000	1340800000	1388400000	1220800000	1673900000	1348600000	0.870101	0.0604306	1486555556	1511111111	-0.0236364	0
Q9Y2U8	MAN1	20343000	30953000	37945000	34361000	31337000	23145000	60316000	18315000	31220000	14126000	45623000	48749000	20686000	14980000	19191000	30850000	52186000	51944000	0.868728	0.0611161	31992778	33148333	-0.0511901	0
Q15208	STK38	9357600	25779000	31512000	38256000	50268000	33082000	57893000	29448000	26796000	47003000	32302000	55970000	32222000	19247000	22049000	30267000	22965000	30957000	0.867808	0.0615766	33599067	32553556	0.045606	0
Q9NUL7	DDX28	12312000	3736600	11076000	4561900	13987000	16762000	13826000	13676000	14918000	6076400	18114000	12208000	9367400	4279900	11083000	6282000	13945000	19916000	0.867753	0.0616037	11650611	11252411	0.0501715	0
Q9UBG0	MRC2	36972000	18021000	36234000	76503000	156020000	57521000	55842000	38319000	130700000	108460000	82230000	97498000	43384000	48120000	50881000	57853000	74579000	70364000	0.86673	0.062116	67379111	70323222	-0.0616998	0
Q9BUK6	MSTO1	5719900	17151000	21356000	20428000	14013000	7266400	19793000	26928000	9941300	21201000	13265000	27872000	17188000	28619000	9776800	443596	9905800	20267000	0.866526	0.0622182	15844067	16504244	-0.0588943	0.00022017
Q3KQU3	MA7D1	28629000	32355000	28671000	52049000	15995000	84743000	156680000	38920000	47368000	63467000	62437000	51775000	65122000	46048000	53364000	44076000	61540000	60481000	0.866468	0.0622474	53970000	56478889	-0.065554	0
P46734	MP2K3	62279000	68222000	43944000	90091000	56772000	77996000	111780000	116580000	110030000	99720000	146830000	84629000	86615000	112820000	30307000	34430000	78860000	39486000	0.866309	0.0623273	82033778	79338556	0.0481959	0
P04075	ALDOA	9191900000	10094000000	13980000000	11919000000	13731000000	12960000000	14845000000	12447000000	13924000000	12533000000	15938000000	14298000000	12744000000	11867000000	13430000000	11328000000	10388000000	11918000000	0.86368	0.0636471	12554444444	12700000000	-0.0166303	0
Q9HCG8	CWC22	11021000	2272800	22872000	17663000	32252000	35518000	21229000	20571000	21757000	15210000	11318000	21522000	8219400	18045000	42714000	25354000	19170000	31259000	0.863173	0.0639024	20572867	21423489	-0.0584506	0
Q86WI1	PKHL1	248950000	292770000	823404	308500000	308200000	320820000	259980000	307550000	300120000	205938	374470000	381630000	321660000	343000000	355810000	184550	340850000	328640000	0.86121	0.064891	260980378	271932276	-0.0593061	0.0032114
Q9BZA8	PC11Y	26540000	25624000	56530000	40994000	44877000	45752000	87142000	49125000	64843000	48847000	51910000	72080000	46737000	84319000	58538000	935318	361253	98263000	0.860843	0.0650761	49047444	51332286	-0.0656886	0.006723
P07900	HS90A	19448000000	33307000000	45131000000	45548000000	42585000000	45293000000	48244000000	48317000000	49719000000	45994000000	45871000000	45614000000	44522000000	46766000000	41322000000	23497000000	35308000000	41912000000	0.860403	0.065298	41933333333	41200000000	0.0254532	0
Q96CN7	ISOC1	57395000	50917000	80969000	118390000	125810000	103940000	94992000	115400000	115760000	116660000	96391000	116870000	91090000	102140000	102060000	40450000	87782000	90484000	0.860061	0.0654708	95919222	93799667	0.0322372	0
Q07960	RHG01	119060000	242200000	444780000	97784000	169260000	102910000	405420000	208890000	188190000	128420000	216480000	156170000	260540000	128630000	232850000	270320000	458530000	213920000	0.858075	0.0664747	219753778	229555556	-0.0629554	0
Q99460	PSMD1	1078200000	979750000	1613600000	1605600000	1774900000	1493900000	1455800000	1746400000	1838300000	1790700000	1741600000	1697800000	1492600000	1378400000	1365100000	1303600000	1530700000	1477500000	0.85785	0.0665888	1510000000	1531111111	-0.0200304	0
P55060	XPO2	1889900000	7836400000	11564000000	10175000000	3403500000	10508000000	11863000000	3767900000	3148500000	10001000000	10572000000	10794000000	10008000000	2783500000	2475200000	2286900000	9360200000	2818000000	0.857807	0.0666104	7138888889	6792222222	0.0718159	0
Q8WUX1	S38A5	43204000	37908000	63546000	69120000	62394000	54627000	69361000	51974000	59299000	64234000	59513000	67062000	57865000	49569000	57739000	34629000	70316000	58967000	0.855394	0.0678337	56825889	57766000	-0.0236722	0
P03905	NU4M	60639000	66255000	99726000	107190000	102310000	102150000	99464000	117950000	114450000	101230000	118250000	111400000	110220000	68425000	36237000	78724000	111440000	157200000	0.853664	0.0687132	96564889	99042889	-0.0365547	0
O95983	MBD3	49188000	36861000	63158000	83078000	76213000	49616000	69087000	48899000	47437000	62537000	81098000	39352000	63853000	66934000	51550000	49767000	57424000	62153000	0.851056	0.070042	58170778	59407556	-0.0303518	0
Q9NVG8	TBC13	9902300	2046700	83235000	14077000	27812000	4926700	5541500	14550000	16227000	13730000	10856000	33844000	11755000	38423000	23891000	18191000	31064000	12182000	0.850406	0.0703735	19813133	21548444	-0.121127	0
O43598	DNPH1	83200000	87543000	123000000	110530000	134400000	111780000	125230000	139420000	136540000	132230000	137840000	136060000	37555000	121670000	122590000	115270000	112780000	114170000	0.849412	0.0708818	116860333	114506111	0.0293607	0
Q9BT09	CNPY3	29327000	16346000	33623000	29624000	36103000	42509000	41392000	53473000	45455000	39824000	53157000	41689000	33522000	57104000	22326000	27420000	12957000	29480000	0.849276	0.0709509	36428000	35275444	0.0463835	0
Q9Y2R5	RT17	37086000	39294000	60358000	62389000	69612000	75031000	81988000	74092000	81946000	75074000	80590000	66671000	65962000	51293000	65599000	49439000	56934000	82193000	0.848629	0.0712822	64644000	65972778	-0.0293544	0
Q9NRW3	ABC3C	8725000	9437600	10954000	20377000	8835900	11177000	16092000	266927	8368400	11865000	10577000	768672	6450100	20220000	9914300	14953000	15804000	8308800	0.848407	0.0713956	10470425	10984541	-0.0691546	0.00077175
Q96SZ5	AEDO	498203	19137000	31527000	370012	27732000	12763000	26959000	40841000	36421000	27058000	12375000	21835000	28210000	24898000	21696000	14880000	10124000	25748000	0.848406	0.0713962	21805357	20758222	0.0709997	0.0002053
Q9NV56	MRGBP	8953200	7171900	12308000	8793400	10944000	9167200	21397000	12750000	973813	17183000	8735100	22835000	447335	13089000	7382300	6620400	8296400	12833000	0.848072	0.0715671	10273168	10824615	-0.0754346	0
Q9NVS9	PNPO	195580000	245560000	367670000	318080000	371220000	359890000	263050000	402630000	353090000	278220000	352510000	284650000	278170000	307140000	350790000	151040000	379520000	433160000	0.847994	0.0716073	319777778	312888889	0.0314193	0
P05455	LA	1159400000	1286300000	1930700000	1889500000	1843000000	1943100000	2104100000	1926700000	2130600000	1856500000	1702700000	1829800000	2063000000	1871800000	1722500000	1728200000	2025000000	1634400000	0.846127	0.0725646	1801111111	1825555556	-0.0194484	0
O75928	PIAS2	5100900	1147975	7033500	8479900	8262900	270260	9436200	546278	7744300	143196	8608500	8447600	7540900	6812100	640962	6799700	6561000	5527000	0.836593	0.0774859	5335801	5675662	-0.0890838	0.00020218
O43824	GTPB6	714126	4950800	12594000	16935000	16138000	125965	14660000	8357900	116138	5166300	7766800	677816	4128400	5411400	26338000	7137400	348718	10877000	0.833343	0.079176	8287992	7539093	0.136632	0
Q9Y2R9	RT07	72773000	82225000	50113000	66095000	87089000	105350000	85785000	78281000	201640000	123460000	83426000	72589000	103310000	59873000	82750000	60562000	138450000	140980000	0.832766	0.0794768	92151222	96022222	-0.059365	0
Q9UBQ0	VPS29	319090000	332590000	400220000	625730000	520090000	458540000	551010000	554960000	684920000	530280000	595970000	491230000	371880000	575630000	467330000	531000000	472540000	503840000	0.832672	0.079526	494222222	504444444	-0.0295355	0
P51808	DYLT3	26805000	27336000	747572	736512	261960	30799000	245967	36258000	36180000	25125000	655871	26971000	29110000	26425000	29142000	12199000	22153000	875850	0.830117	0.0808606	17707779	19184080	-0.115526	0.00020695
O95149	SPN1	15649000	21369000	17807000	66620000	29501000	34207000	17610000	17575000	18243000	905624	24347000	46177000	13780000	36802000	38958000	26460000	28784000	36415000	0.829843	0.081004	26509000	28069847	-0.082539	0
Q9NX47	MARH5	3317800	6065000	29147000	10549000	38737000	34026000	25343000	8420000	30478000	28429000	42837000	34950000	32999000	6234800	6613500	713279	10150000	37039000	0.828433	0.0817425	20675867	22218398	-0.103807	0
O60313	OPA1	218430000	239770000	364620000	2827500000	333420000	357690000	385260000	464790000	474960000	2336800000	336030000	379270000	272840000	346570000	345150000	289640000	309500000	341820000	0.828037	0.0819504	629888889	551333333	0.192173	0
O60294	TYW4	452997	6313300	6393300	11658000	6574900	12426000	10239000	10442000	13776000	12745000	10337000	6423400	375519	11168000	11900000	9146700	8403600	3856200	0.824637	0.0837371	8697277	8261713	0.0741228	0.00022242
P67936	TPM4	1802600000	2871300000	3934000000	4115500000	3064700000	3985400000	4380100000	4513300000	4235000000	3884300000	4108500000	3748400000	3371500000	3815600000	4487300000	1740300000	3569800000	3368600000	0.824326	0.0839011	3655555556	3566666667	0.0355143	0
P01111	RASN	110560000	121350000	130840000	167000000	164150000	240790000	144390000	165350000	156990000	150770000	141010000	158220000	132890000	136670000	146860000	202660000	123640000	243640000	0.823181	0.0845048	155666667	159777778	-0.0376067	0
O75940	SPF30	74335000	34526000	149840000	144490000	120480000	162160000	137370000	62088000	152450000	125010000	120630000	124530000	121310000	102390000	123680000	111830000	116960000	121300000	0.822369	0.0849331	115105444	118666667	-0.0439587	0
P26368	U2AF2	891960000	828690000	1369200000	1550200000	1375300000	1446900000	1973400000	1781700000	1591700000	1467500000	1601400000	1632300000	1283700000	1349600000	1502600000	1143200000	1310500000	1245200000	0.82143	0.0854296	1423444444	1392222222	0.0319967	0
Q03393	PTPS	4955700	15052000	8670700	20817000	16753000	7320400	9395700	8448800	19509000	17618000	15936000	8113600	17474000	7800800	7123300	9272800	15080000	7389300	0.820752	0.0857883	12324700	11756422	0.0681035	0.0026959
O15439	MRP4	410478	19608000	10572000	16540000	16635000	13940000	8806700	18915000	6025000	1017158	7470000	16243000	5037100	1042939	77878000	5139100	7565500	7412500	0.820655	0.0858394	12383575	14311700	-0.208767	0
Q9BTA9	WAC	9364300	13051000	37124000	47540000	35537000	46919000	40266000	53019000	43944000	30848000	42570000	39579000	24198000	31029000	25284000	31431000	42052000	47692000	0.819316	0.0865488	36307144	34964778	0.0543511	0
P11182	ODB2	20534000	55315000	52263000	48826000	36052000	37077000	71592000	66807000	32361000	78660000	23996000	19856000	18165000	11493000	58509000	78541000	53519000	56316000	0.818967	0.0867336	46758556	44339444	0.0766397	0
Q9UGM6	SYWM	8368800	13639000	10735000	9899600	18158000	10306000	7751400	10595000	16370000	446721	31100000	8074400	16890000	8961700	203874	13173000	6437700	28766000	0.8177	0.087406	11758089	12672599	-0.108059	0
O75688	PPM1B	18519000	19255000	27400000	24193000	30243000	24331000	27354000	26651000	37822000	32445000	27574000	35619000	26542000	20298000	10114000	16244000	25769000	33932000	0.817623	0.0874467	26196444	25393000	0.0449401	0
O75436	VP26A	339780000	422070000	690180000	783650000	647370000	770340000	609440000	773160000	839680000	831980000	708210000	749030000	516230000	805740000	637880000	540000000	623940000	606060000	0.817562	0.0874791	652777778	668777778	-0.034935	0
O60493	SNX3	96584000	179260000	257060000	246440000	339380000	330020000	331710000	339100000	346240000	327020000	361110000	422760000	237180000	305700000	253970000	92373000	269860000	283940000	0.816879	0.087842	273842667	283819222	-0.0516251	0
O95391	SLU7	2786900	11940000	45933000	23263000	28935000	122470000	35539000	40963000	43160000	26563000	45654000	11388000	8124100	24557000	30648000	19306000	27369000	126480000	0.816824	0.0878715	39391100	35512122	0.149558	0
Q9BQP7	MGME1	70490000	82798000	90510000	113780000	155760000	113500000	117600000	57866000	65591000	100340000	71222000	136940000	77784000	136820000	121430000	63640000	78419000	51349000	0.816441	0.088075	96583889	93046000	0.0538384	0
Q7Z4R8	CF120	20299000	18416000	558336	1267986	48469000	49201000	37906000	38159000	17553000	640170	17905000	19087000	51605000	17486000	25715000	976667	57435000	21877000	0.816341	0.0881283	25758814	23636315	0.124061	0
Q9NVV4	PAPD1	41583000	33179000	62397000	61127000	40187000	42267000	47535000	51495000	43840000	70895000	65653000	69660000	27358000	29759000	33813000	27637000	65080000	49351000	0.812646	0.0900986	47067778	48800667	-0.0521611	0
Q9NRP0	OSTC	87773000	79683000	117360000	131310000	120010000	117440000	120920000	134930000	173880000	127730000	138370000	147250000	78457000	77818000	74539000	126660000	109020000	171140000	0.812536	0.0901573	120272889	116757111	0.0428011	0
Q15291	RBBP5	26826000	5563900	107410000	63189000	59529000	92476000	47755000	77198000	46409000	77243000	121800000	37729000	57452000	55311000	56772000	45681000	34301000	7034700	0.812419	0.0902199	58438433	54835967	0.091795	0
P00568	KAD1	277310000	354560000	570660000	522730000	485640000	337320000	580890000	585710000	425480000	325340000	557090000	449620000	626170000	580040000	433720000	373870000	401740000	271290000	0.810893	0.0910364	460111111	446555556	0.0431426	0
P07195	LDHB	4249600000	6107200000	9672100000	10517000000	9839500000	9787500000	9470900000	10276000000	9846200000	9000700000	10614000000	9249200000	8184100000	9720700000	9402200000	7296600000	9126900000	8930100000	0.809459	0.0918053	8864444444	9056666667	-0.0309499	0
Q7Z3U7	MON2	33466000	32449000	76640000	63139000	93777000	72358000	63617000	75089000	46097000	58558000	63480000	75021000	65477000	67863000	34406000	67204000	47344000	59502000	0.808886	0.0921127	61848000	59872778	0.0468267	0
P45985	MP2K4	4549100	6125900	948785	4670600	7320800	9020700	20304000	13576000	5120300	33398000	12678000	4044800	545081	6500200	338864	3686200	864665	598586	0.808591	0.092271	7959576	6961600	0.193273	0.00020777
P04040	CATA	109010000	141500000	271080000	261610000	254440000	113540000	263890000	129040000	304850000	178590000	183870000	205730000	326960000	227100000	184330000	204030000	204260000	203280000	0.807625	0.0927903	205555556	213111111	-0.0520774	0
Q13523	PRP4B	102020000	37952000	38653000	132060000	40075000	54465000	44352000	10621000	37364000	105350000	104560000	20728000	24139000	55490000	28614000	22907000	47665000	50587000	0.807008	0.0931224	55275778	51125556	0.112603	0
Q32MZ4	LRRF1	461230000	481100000	638420000	644880000	749670000	589160000	1081000000	626930000	760180000	763520000	659240000	823550000	695330000	622490000	643980000	434070000	598070000	630540000	0.806764	0.0932537	670111111	652333333	0.038791	0
Q92522	H1X	19850000	30066000	62837000	38447000	14982000	43184000	75555000	27812000	70703000	71770000	48459000	75216000	23085000	19610000	32597000	48885000	28511000	57919000	0.806531	0.0933788	42604000	45116889	-0.0826787	0
P68363	TBA1B	16720000000	18847000000	22694000000	24646000000	26565000000	18331000000	24791000000	18501000000	27113000000	19286000000	25308000000	28679000000	16909000000	16664000000	25077000000	22365000000	23332000000	24733000000	0.804797	0.0943138	22011111111	22488888889	-0.0309804	0
P37108	SRP14	39475000	647120000	828530000	8178100	564670000	590680000	257750000	26780000	615250000	703230000	429860000	183770000	440520000	190670000	271950000	521340000	331540000	234100000	0.804719	0.0943555	397714789	367555556	0.113772	0
Q96LI5	CNO6L	3760900	503168	5486800	3829700	6255000	4716100	7194700	7190300	6871600	5177300	5895800	4482700	998822	5293900	8809400	5879800	3467200	8235300	0.803564	0.0949794	5089808	5360025	-0.0746285	0.002872
Q5JRA6	TGO1	80446000	64740000	146110000	85852000	72282000	89607000	91893000	124560000	65261000	46781000	38952000	43766000	43764000	35429000	24036000	34844000	37756000	416800000	0.802433	0.0955914	91231222	80258667	0.18487	0
O00411	RPOM	10033000	7874400	7082000	38102000	43045000	24800000	20493000	12752000	22366000	21985000	28780000	18846000	9239900	5832700	15383000	31587000	20234000	22774000	0.800783	0.0964853	20727489	19406844	0.0949798	0
Q14527	HLTF	18313000	8271600	13171000	36315000	21943000	15087000	13671000	26167000	7914300	18210000	25965000	17849000	11979000	9485200	9904100	35865000	26231000	15186000	0.799749	0.0970461	17872544	18963811	-0.0855039	0
P61803	DAD1	166980000	187990000	438340000	443480000	438690000	435060000	430100000	235960000	398870000	494850000	454400000	522930000	268180000	283670000	259280000	53929000	263820000	425010000	0.798481	0.0977355	352777778	336214333	0.0693785	0
Q92917	GPKOW	175780000	192890000	324440000	250800000	317540000	296100000	277730000	288310000	355600000	195330000	227680000	316770000	338660000	367040000	316110000	240310000	297590000	244940000	0.797639	0.0981936	275555556	282777778	-0.0373255	0
Q9UHB7	AFF4	6111200	10634000	17875000	6258100	8163900	6130200	16043000	7473300	22504000	9175600	16063000	11223000	8567100	8435700	7377200	13565000	12573000	8942300	0.797307	0.0983745	11243633	10657989	0.077173	0
P49959	MRE11	71128000	81961000	124150000	87006000	109650000	132470000	176440000	83929000	105370000	90116000	98685000	74095000	197200000	107200000	88534000	62897000	144800000	64668000	0.794452	0.0999323	107891556	103110556	0.0653899	0
P31946	1433B	264540000	790460000	372870000	1270400000	1329400000	1313300000	494110000	1410000000	1377000000	1033000000	967070000	951570000	1024100000	530270000	985860000	811640000	1005900000	912940000	0.792589	0.100952	958000000	913333333	0.0688842	0
Q99757	THIOM	20866000	23100000	70678000	63515000	74295000	38917000	45691000	39260000	46040000	67224000	43083000	68483000	40173000	41160000	65669000	43363000	33944000	38409000	0.791187	0.101721	46929111	49056444	-0.0639595	0
Q9Y5X3	SNX5	41343000	57203000	28250000	74778000	43261000	80004000	98917000	39204000	37335000	69137000	39986000	88687000	45140000	97204000	11412000	36790000	51511000	30706000	0.790449	0.102126	55588333	52285889	0.0883605	0
Q92879	CELF1	42813000	112250000	75331000	176450000	172930000	140810000	141100000	234670000	156810000	205830000	194990000	153410000	120570000	161510000	85645000	141690000	123570000	121050000	0.787609	0.103689	139238222	145516111	-0.0636236	0
P20700	LMNB1	1643100000	2056800000	2881200000	3106400000	3878300000	3484400000	4071700000	4270400000	3977500000	3355600000	3172700000	3495300000	3477200000	3459500000	3264500000	3224000000	3597600000	3103200000	0.785982	0.104587	3263333333	3350000000	-0.0378147	0
O75822	EIF3J	572810000	606750000	1014100000	1025300000	1014600000	1031200000	1040900000	923710000	905730000	923500000	922270000	911470000	930360000	1007200000	885580000	588390000	838420000	937510000	0.784606	0.105349	903333333	883000000	0.032845	0
P13473	LAMP2	85196000	130520000	180170000	180950000	166740000	59500000	126900000	130310000	126590000	147730000	137370000	143180000	138240000	121390000	129340000	141720000	122760000	142030000	0.783166	0.106146	131966222	135888889	-0.0422588	0.00020678
P40937	RFC5	96529000	187460000	155010000	268590000	135900000	319440000	363820000	186410000	228400000	225940000	204840000	174730000	215830000	177710000	275480000	176710000	129710000	274170000	0.781534	0.107052	215614333	206222222	0.0642533	0
O00233	PSMD9	238140000	300460000	421430000	568020000	526550000	348360000	608590000	437380000	618230000	541600000	322540000	609230000	495370000	311250000	384960000	324660000	424660000	502690000	0.781524	0.107058	451777778	435333333	0.0534928	0
Q9BQ67	GRWD1	129830000	79782000	185910000	118130000	199010000	173940000	200960000	187330000	228060000	214060000	125830000	111230000	177920000	203330000	202340000	125640000	184950000	102730000	0.781483	0.107081	166975778	160888889	0.0535741	0
P53992	SC24C	212800000	206050000	297100000	386430000	283240000	344910000	453970000	378050000	295470000	359050000	336350000	313390000	308070000	249450000	318570000	300550000	294300000	304480000	0.780265	0.107758	317444444	309222222	0.0378601	0
Q14376	GALE	67248000	75160000	155640000	120840000	112610000	140840000	249540000	140860000	117810000	146420000	93576000	225840000	139400000	133150000	185730000	58087000	125530000	135520000	0.780191	0.107799	131378667	138184778	-0.0728677	0
P62081	RS7	405370000	769150000	1138800000	1272500000	1086500000	1134900000	1333600000	1188700000	1261800000	1341100000	1248500000	1281800000	1172400000	721780000	1177200000	1058900000	739580000	1164300000	0.778758	0.108598	1064888889	1100222222	-0.047092	0
P62266	RS23	35939000	66633000	97798000	114910000	103780000	107990000	106620000	102150000	127850000	136210000	128440000	140230000	99927000	107320000	53929000	61172000	106940000	68059000	0.778554	0.108711	96041111	100120778	-0.0600174	0.00020894
O94880	PHF14	472229	564211	1110588	37247000	10579000	9625300	4771400	4300100	701871	12065000	4806300	3649800	4325500	3930200	6916500	8754700	8695200	5797300	0.776901	0.109634	7707967	6548944	0.235088	0
Q99729	ROAA	561120000	712070000	907120000	1080500000	1002100000	982890000	1194300000	1091000000	1090700000	1058900000	1105300000	1080200000	1024400000	1069600000	935530000	659390000	953540000	935600000	0.776047	0.110112	957000000	980555556	-0.0350804	0
A0PJW6	TM223	6952700	11765000	5278500	11881000	15740000	6878100	849849	353583	17226000	4666500	2842500	6541100	5101100	5673800	13484000	15123000	15978000	14491000	0.775761	0.110272	8547192	9322333	-0.125241	0.0016757
Q5XPI4	RN123	2401400	287243	494968	25161000	988070	114068	23527000	4183900	24583000	12808000	4837700	5841900	11895000	10436000	5272200	10266000	4052100	5812700	0.775108	0.110638	9082294	7913511	0.198739	0.0007837
Q8NCM8	DYHC2	1906100	3792000	11905000	10526000	9889800	14238000	10863000	19254000	76046000	3978900	2174600	3787300	102560000	906439	2257800	1734600	2884200	2121900	0.772781	0.111944	17602211	13649527	0.366906	0
P52272	HNRPM	3385300000	3715500000	5702600000	6584200000	6350700000	5779800000	6835200000	7533600000	7348800000	5918300000	6106900000	5992200000	6203100000	5788700000	5239700000	4992800000	5404100000	6236600000	0.772598	0.112047	5915555556	5764444444	0.0373321	0
Q8WUZ0	BCL7C	497042	813976	11149000	15536000	9658600	13402000	13182000	990681	806242	9178200	9404000	8111900	444894	9446200	7267000	571420	707303	13790000	0.771637	0.112587	7337282	6546769	0.164463	0.00078324
Q9UEW8	STK39	23481000	19014000	16915000	21500000	37597000	23237000	40235000	28654000	34680000	29100000	37092000	22076000	25861000	31674000	24001000	24253000	34695000	25371000	0.771281	0.112787	27257000	28235889	-0.0509033	0
Q9UMY1	NOL7	9497400	28831000	42091000	46548000	576180	40260000	41628000	50870000	73810000	44251000	54432000	42833000	44784000	43024000	797996	42819000	43212000	41624000	0.770799	0.113059	37123509	39753000	-0.0987307	0.0011357
Q16531	DDB1	695630000	582280000	1146500000	1307500000	1356500000	1235200000	1321000000	1240600000	1392400000	1322200000	1413200000	1284700000	1126100000	1142900000	1070700000	941560000	813130000	860280000	0.769665	0.113698	1143111111	1107222222	0.0460208	0
Q9P2P6	STAR9	177694	698641	687755	17535000	172000000	614277	245664	18638000	21793000	17365000	288732	18276000	1051940	41311000	18131000	66636000	15612000	235597	0.769081	0.114028	25821115	19878585	0.377336	0.0025464
Q96Q15	SMG1	88411000	1166773	11396000	5033700	5262000	14938000	5532800	11754000	138080000	928725	7272500	147960000	728903	4415500	171540000	8035500	3768800	11542000	0.768881	0.114141	31277141	39632436	-0.341573	0
O43504	LTOR5	42257000	27929000	54142000	56140000	56832000	42381000	104980000	69449000	83247000	64696000	84344000	68985000	70884000	52321000	61514000	41089000	72293000	45612000	0.76888	0.114142	59708556	62415333	-0.0639628	0
Q96LD4	TRI47	35592000	41116000	89030000	93307000	72948000	86602000	91188000	93483000	88775000	71083000	91985000	105340000	89565000	70522000	74628000	74386000	98316000	43086000	0.767542	0.114898	76893444	79841222	-0.0542732	0
Q969Y2	GTPB3	6427000	6911200	8264500	33143000	44613000	39027000	27893000	28173000	18062000	17337000	19919000	16234000	86259000	13497000	9725300	8421500	574037	14343000	0.767474	0.114936	23612633	20701093	0.189852	0
O60216	RAD21	133260000	147930000	303020000	232570000	276780000	294910000	267570000	358240000	343050000	361380000	282210000	338490000	210180000	228140000	297540000	203750000	285420000	239400000	0.766896	0.115264	262000000	271666667	-0.0522707	0
P15531	NDKA	6385200000	7942700000	10404000000	12802000000	12427000000	12917000000	13474000000	13733000000	12629000000	11389000000	13639000000	12841000000	11452000000	10734000000	10554000000	7832000000	10159000000	11195000000	0.765536	0.116034	11403333333	11092222222	0.0399072	0
P29144	TPP2	150860000	142920000	170300000	266440000	266930000	265760000	266760000	246770000	215160000	239530000	197020000	243160000	180570000	219770000	272780000	214560000	224990000	253010000	0.764696	0.116511	221333333	227444444	-0.0392935	0
Q9BVC3	DCC1	11770000	1163653	33949000	21346000	28315000	21421000	36545000	19559000	16733000	22918000	30655000	22955000	19965000	17556000	22430000	15541000	21002000	6042400	0.76461	0.11656	21200184	19896044	0.0915952	0
Q96EV8	DTBP1	269232	3245100	4738400	13418000	401423	857107	30771000	5195000	4914300	6134000	7327200	8255000	8373300	491990	110584	5500000	7517700	10594000	0.763944	0.116939	7089951	6033753	0.23272	0
O95870	ABHGA	13101000	3624000	11389000	7705700	7951100	35943000	5048400	5644700	12288000	7298300	24072000	21898000	5086900	8113700	8876100	8529500	13867000	15853000	0.763863	0.116984	11410544	12621611	-0.145528	0
Q9BVC4	LST8	19155000	23055000	20628000	55035000	45760000	22464000	51211000	59173000	112997	32380000	50619000	18865000	32962000	34398000	53934000	21821000	9447800	18849000	0.761478	0.118343	32954889	30363978	0.118132	0
Q14671	PUM1	92528000	66627000	84661000	136370000	115270000	117630000	205050000	148820000	139250000	147690000	107520000	108810000	160360000	149060000	110320000	111520000	108230000	144700000	0.761462	0.118352	122868444	127666667	-0.0552675	0
Q96GX5	GWL	302497	4440400	7295900	5144300	12554000	6234000	7883400	5511100	5833800	302580	6233400	8409300	1014406	6031800	5625400	5388200	6015600	11760000	0.759976	0.1192	6133266	5642298	0.120373	0.00021358
P42892	ECE1	74217000	19976000	73163000	31597000	128920000	56220000	74991000	44360000	16660000	11744000	126390000	50866000	78940000	94348000	85066000	75951000	37770000	8767700	0.758593	0.119991	57798222	63272522	-0.130554	0
P03897	NU3M	23177000	22936000	31353000	41964000	35674000	40077000	37989000	37729000	443356	703627	38664000	36822000	443357	30691000	36596000	47012000	46737000	55888000	0.757541	0.120594	30149151	32617443	-0.113526	0.0016732
Q9Y3C6	PPIL1	512810	125510000	150070000	166710000	165640000	203440000	285190000	168170000	228810000	193000000	212810000	47229000	181600000	141240000	166780000	233550000	223340000	184650000	0.757245	0.120763	166056979	176136556	-0.085016	0
P23634	AT2B4	41516000	38152000	47350000	58934000	83948000	35018000	63912000	65546000	48314000	55009000	18760000	72047000	22323000	68812000	38531000	86654000	60330000	88752000	0.756491	0.121196	53632222	56802000	-0.0828417	0
Q03111	ENL	7055000	9159900	20517000	20657000	23408000	22078000	49041000	37123000	7714400	12057000	19852000	21522000	35921000	15365000	22625000	21944000	11805000	20599000	0.75351	0.122911	21861478	20187778	0.114909	0
O15027	SC16A	117790000	129020000	291950000	303010000	365140000	319170000	344270000	269230000	405800000	366130000	340360000	215140000	314550000	317190000	262860000	148940000	225060000	238100000	0.751871	0.123857	282777778	269777778	0.0678972	0
Q8NB90	AFG2H	48522000	31852000	51476000	81373000	97067000	82232000	81366000	84121000	95925000	90485000	53768000	64322000	65451000	85256000	91416000	74319000	79573000	74706000	0.751268	0.124205	72659333	75477333	-0.0548953	0
Q8NF91	SYNE1	99375000	100360000	504975	156410000	279610000	152260000	141520000	913835	152080000	878107	253140000	5870700	691909	461360000	154400000	136170000	115690000	121140000	0.750171	0.12484	120310423	138715635	-0.205369	0.00021245
Q9UBD5	ORC3	390439	5456000	11448000	10803000	6041400	13448000	22567000	11673000	13396000	11503000	863107	5571500	323073	3501600	17375000	11824000	20269000	14649000	0.749712	0.125105	10580315	9542142	0.148998	0
O95232	LC7L3	132710000	125860000	216350000	295070000	271840000	234610000	315720000	275920000	253850000	290470000	259900000	273470000	240450000	231140000	230770000	218690000	234300000	214560000	0.749704	0.12511	235888889	243666667	-0.0468014	0
O95785	WIZ	547494	4064600	4342100	11688000	2276000	16854000	20271000	15162000	10846000	15350000	10597000	9411400	9614700	979515	793124	13134000	9822300	26576000	0.74841	0.12586	9561244	10697560	-0.162012	0
Q9H1Z4	WDR13	6707200	10953000	98804000	11301000	26389000	17393000	17574000	29172000	9549900	26329000	33146000	25074000	18777000	33733000	23688000	18410000	6926900	12383000	0.747889	0.126163	25315900	22051878	0.199142	0
Q14764	MVP	524840000	483060000	745180000	684680000	882190000	599800000	836820000	910870000	802300000	715110000	836320000	620960000	774540000	683780000	810960000	607910000	742970000	852570000	0.747744	0.126247	718888889	738444444	-0.0387206	0
O75448	MED24	5224500	4499500	23945000	8484900	8049400	12086000	14838000	8152100	16451000	8161400	7251200	27074000	12896000	11248000	12864000	13708000	10599000	6524900	0.747459	0.126412	11303378	12258500	-0.117028	0.00021035
P13667	PDIA4	2739300000	3785000000	4691100000	5298500000	4799400000	5059800000	5646900000	5427100000	4816200000	5579600000	5016600000	4759200000	4856000000	5027200000	4537800000	3675900000	5143400000	4697300000	0.747371	0.126464	4697777778	4812222222	-0.0347248	0
Q8WZ42	TITIN	766447	60871000	8069300	31979000	31226000	20807000	245470000	59062000	29986000	78349000	61920000	50909000	30174000	38153000	83599000	79911000	89049000	52017000	0.746267	0.127106	54196305	62675667	-0.209711	0
O14818	PSA7	1146300000	1413500000	1772100000	1958900000	2301100000	1949600000	1931600000	2049400000	2078300000	2024600000	1903200000	2165600000	1858900000	1810200000	1703900000	1161200000	1962800000	1564100000	0.744816	0.127951	1844444444	1793333333	0.0405427	0
P82909	RT36	31527000	27198000	58309000	37801000	70580000	54648000	77557000	65509000	66105000	61687000	57562000	50166000	71822000	47768000	51842000	57978000	47751000	19732000	0.744415	0.128185	54359333	51812000	0.0692415	0
P11717	MPRI	292960000	290680000	464380000	354830000	410950000	374950000	446360000	437080000	441410000	460460000	393290000	497810000	306880000	355450000	386000000	417130000	398410000	385200000	0.7432	0.128894	390333333	399888889	-0.0348925	0
Q13503	MED21	14417000	7946500	10960000	9083800	9903700	22284000	12927000	15804000	12438000	10118000	10083000	11832000	9516200	20055000	19160000	254552	9912800	17300000	0.742362	0.129384	12862667	12025728	0.0970656	0.00076628
Q5JS54	PSMG4	27356000	24247000	45522000	5911300	213593	819532	40054000	41340000	46607000	56282000	45491000	548090	57524000	823995	13292000	48540000	40431000	776332	0.742066	0.129558	25785603	29300935	-0.184381	0
Q8IZ83	A16A1	34391000	80055000	76434000	49468000	121340000	97481000	36220000	79673000	61596000	29293000	58498000	76031000	84586000	49497000	79438000	99792000	83480000	38309000	0.741166	0.130085	70702000	66547111	0.087375	0
Q9NUQ2	PLCE	8774900	4949100	26692000	30738000	18390000	14865000	35089000	35153000	5493800	24609000	26727000	19369000	10996000	3972200	14276000	14565000	27590000	23217000	0.740541	0.130451	20016089	18369022	0.123885	0.0002209
P48730	KC1D	7290400	7762400	15661000	10817000	13672000	15339000	8180400	13372000	10936000	24873000	17806000	11265000	8165200	11641000	5847300	9943200	8191200	12071000	0.739014	0.131347	11447800	12200322	-0.0918489	0
P47756	CAPZB	759680000	999210000	1406700000	1467300000	1470700000	1295300000	1712900000	1503800000	1524000000	1525200000	1398000000	1463600000	1350900000	1330300000	1305100000	1058500000	1239200000	1119700000	0.736558	0.132793	1348777778	1311111111	0.0408627	0
O00487	PSDE	194440000	196190000	280020000	327970000	336610000	348090000	405660000	416310000	316130000	409910000	370830000	276600000	308760000	247040000	453820000	312850000	234950000	315960000	0.73618	0.133016	313444444	325777778	-0.0556784	0
O60684	IMA7	109760000	124850000	130890000	200250000	185930000	115470000	161480000	193740000	147130000	179790000	190900000	126110000	197800000	124800000	175710000	182910000	112490000	128230000	0.736025	0.133107	152111111	157666667	-0.0517521	0
P04844	RPN2	921350000	929770000	1232000000	1646900000	1253500000	1429100000	1622600000	1416600000	1297100000	1494400000	1906900000	1817400000	753020000	809750000	924660000	1634600000	1292400000	1653100000	0.735967	0.133142	1305666667	1364222222	-0.063292	0
P62241	RS8	359250000	385520000	372620000	470210000	501520000	500990000	432550000	513260000	502490000	656110000	492620000	579670000	427550000	159830000	357210000	312640000	532180000	710640000	0.735954	0.133149	448777778	470000000	-0.0666595	0
O75380	NDUS6	5964600	490358	68546000	571942	86325000	72018000	25887000	830555	153600000	95113000	73128000	85043000	78789000	79838000	629844	14051000	13565000	41129000	0.734683	0.1339	46070384	53476205	-0.215057	0.0002151
P40855	PEX19	44518000	49996000	45761000	62870000	86099000	85417000	82982000	65443000	113770000	69936000	77613000	83025000	56341000	62066000	85581000	55463000	49987000	69670000	0.73418	0.134198	70787333	67742444	0.0634312	0
Q9NRK6	ABCBA	12008000	19945000	19808000	21667000	20097000	16755000	38453000	22686000	24866000	33826000	29601000	34084000	11647000	8751700	13746000	22157000	21984000	33342000	0.734037	0.134282	21809444	23237633	-0.0915101	0
Q96SZ6	CK5P1	2987600	592805	5150800	10924000	6325200	5700000	4716500	6137500	7105600	6307800	3611800	489836	6238600	5084900	9561100	8516200	1048256	4452500	0.733573	0.134557	5515556	5034555	0.131642	0
Q15008	PSMD6	484270000	633990000	935800000	844560000	790410000	1035700000	814600000	1169000000	1244200000	1033000000	978900000	974140000	936950000	763340000	787750000	684950000	814300000	694470000	0.730729	0.136244	883777778	851555556	0.053583	0
Q14353	GAMT	50733000	75391000	76804000	104820000	76715000	95243000	126080000	108060000	96271000	73777000	79143000	109700000	95857000	100830000	100280000	108860000	96911000	72665000	0.728762	0.137414	90017444	93150333	-0.0493563	0
Q15155	NOMO1	348270000	417350000	616860000	556000000	530730000	494460000	683010000	567280000	649920000	559450000	669880000	578310000	402080000	534490000	529570000	461390000	480390000	507580000	0.727281	0.138297	540333333	524666667	0.0424485	0
Q9NZN8	CNOT2	19321000	5992100	27192000	31079000	23011000	32130000	29224000	4665500	179315	19982000	17964000	19779000	15123000	17694000	27900000	28732000	481405	8808900	0.725157	0.139568	19199324	17384923	0.143219	0
O15269	SPTC1	51915000	66781000	117470000	203370000	144420000	82056000	139460000	118710000	203860000	122280000	161710000	211620000	86958000	52979000	36158000	71809000	175960000	120310000	0.723425	0.140606	125194667	115544889	0.11572	0
P54105	ICLN	50122000	53176000	76462000	120530000	78654000	85565000	156670000	100090000	110310000	89638000	99422000	107730000	96940000	76246000	81457000	80112000	91101000	70123000	0.723041	0.140837	92442111	88115444	0.0691553	0
Q15005	SPCS2	188540000	219560000	306120000	271020000	319830000	223080000	375440000	346330000	276200000	324520000	369360000	359970000	243080000	197530000	218690000	280090000	301570000	323780000	0.722999	0.140863	280666667	291111111	-0.0527122	0
Q8WX92	NELFB	49967000	58436000	54675000	92178000	96625000	118140000	115930000	129860000	170880000	80074000	110550000	117130000	102440000	130710000	89475000	102760000	75578000	126330000	0.722908	0.140917	98542333	103903000	-0.0764218	0
Q9BW19	KIFC1	446760000	167940000	219010000	248350000	268390000	237010000	288770000	258970000	276330000	241430000	414510000	424570000	172490000	200830000	223240000	148790000	246350000	498880000	0.722587	0.14111	267888889	285666667	-0.092698	0
O75494	SRS10	84245000	84780000	200740000	186830000	188230000	197150000	192940000	193180000	180770000	202070000	215860000	220840000	180750000	134620000	113600000	118120000	200740000	190440000	0.721306	0.14188	167669444	175333333	-0.0644805	0
P63261	ACTG	16475000000	78902000000	104240000000	109500000000	112360000000	115220000000	104050000000	118820000000	118100000000	100950000000	103580000000	98216000000	95729000000	96099000000	103540000000	52606000000	92270000000	93386000000	0.717376	0.144253	97488888889	93033333333	0.0674901	0
P08754	GNAI3	105310000	131030000	161080000	157770000	159780000	144300000	155470000	184040000	123600000	174210000	167390000	157530000	124310000	104710000	137090000	97530000	156210000	163140000	0.71723	0.144341	146888889	142392222	0.0448549	0
P49720	PSB3	298480000	169050000	492240000	464930000	280130000	407710000	535990000	345840000	860660000	843210000	169230000	249510000	499780000	498900000	453680000	504060000	284800000	673220000	0.716398	0.144846	428333333	464111111	-0.115736	0
Q8N5K1	CISD2	93681000	122490000	106020000	100370000	94657000	164260000	162540000	193180000	138150000	161580000	218650000	102930000	392969	88649000	77833000	172080000	149820000	120060000	0.71561	0.145324	130482000	121430552	0.103719	0
Q9UJK0	TSR3	7384000	7477300	13324000	4684400	10809000	6571200	11073000	12233000	4052300	4532100	10886000	10911000	5433300	3659800	9905500	12839000	4894100	9225700	0.714701	0.145875	8623133	8031833	0.102483	0.00021137
Q15024	EXOS7	72640000	54385000	65661000	78691000	118700000	127600000	161140000	104810000	60209000	114300000	91728000	129580000	92312000	88972000	88594000	102510000	106570000	74329000	0.710214	0.148611	93842889	98881667	-0.0754556	0
P47914	RL29	125870000	102960000	220630000	181730000	181410000	182590000	177290000	171060000	205150000	164650000	190190000	213770000	121670000	117660000	122320000	219050000	183970000	292060000	0.710175	0.148634	172111111	180666667	-0.0699901	0.00021882
Q15911	ZFHX3	197414	984434	715000000	744740000	685000000	632510000	642900000	14919000	728610000	576930000	493190000	480640000	616904	195737	599350000	510940000	496410000	533970000	0.710144	0.148654	462900094	410201405	0.174368	0.0007761
Q9BVJ7	DUS23	3905400	317030	5314000	4796400	16186000	5902000	5870500	5328700	16519000	4331100	4318800	4558200	4137600	22790000	15115000	10425000	4194500	4106100	0.710003	0.14874	7126559	8219589	-0.205861	0.00076526
P62888	RL30	515490000	860930000	786940000	892550000	1017800000	922340000	1049900000	725280000	1102000000	979810000	976350000	998410000	814120000	757880000	915520000	728130000	1176700000	788630000	0.708632	0.149579	874777778	904333333	-0.0479381	0
Q16718	NDUA5	114260000	120700000	291640000	233380000	294430000	220420000	248760000	255150000	349890000	251050000	265560000	212000000	254590000	243000000	249330000	116460000	218370000	215490000	0.707766	0.15011	236444444	225000000	0.0715762	0
Q14739	LBR	83108000	40601000	59946000	62079000	20406000	849020	53911000	50969000	95465000	101470000	77246000	84642000	1019130	56694000	22175000	87523000	54641000	33164000	0.707741	0.150126	51926002	57567126	-0.148788	0.00021268
Q15388	TOM20	133370000	81718000	170190000	88285000	84340000	98216000	161170000	171240000	160030000	115120000	100450000	212700000	85888000	157850000	163480000	187800000	111400000	83697000	0.706747	0.150736	127506556	135287222	-0.0854542	0
Q9Y3A4	RRP7A	19894000	16831000	29024000	31057000	12960000	34194000	21305000	32844000	210378	42912000	37411000	17624000	16366000	19592000	16602000	40036000	8886100	18175000	0.704386	0.152189	22035486	24178233	-0.13388	0
P49005	DPOD2	47712000	43345000	92265000	43948000	60196000	40463000	61517000	76198000	45386000	98636000	45437000	64890000	86357000	41500000	39982000	51061000	41181000	74980000	0.700673	0.154484	56781111	60447111	-0.0902623	0
O75347	TBCA	591950000	1189000000	1499900000	1857500000	1773900000	1801100000	2109200000	1984900000	2093800000	1789400000	1708900000	1350700000	1727300000	1373700000	1765300000	1383000000	1700900000	1468900000	0.699799	0.155027	1654666667	1585555556	0.0615522	0
Q96IJ6	GMPPA	66268000	34144000	78660000	97741000	57439000	82308000	54772000	88556000	141630000	100360000	79479000	135560000	96267000	75964000	70347000	68541000	70969000	51419000	0.696334	0.157182	77987556	83220667	-0.0936979	0
Q8N5A5	ZGPAT	17453000	18386000	124750000	25679000	22755000	27555000	20220000	27946000	11628000	347352	124910000	788749	8239000	113510000	9007700	109910000	2426400	5670200	0.696308	0.157198	32958000	41719933	-0.340108	0
O15243	OBRG	15657000	12584000	21342000	15043000	17659000	18447000	20005000	12580000	20247000	18679000	18238000	23325000	15523000	13506000	16929000	16478000	15147000	21099000	0.695652	0.157608	17062667	17658222	-0.0494969	0.0016667
Q6ZRP7	QSOX2	8298700	1080225	38924000	385580000	37506000	17444000	60420000	31803000	360080000	128770000	164610000	171050000	37579000	30221000	31725000	28547000	119900000	29865000	0.694642	0.158239	104608436	82548556	0.341684	0
Q8WVB6	CTF18	28674000	13074000	31049000	18152000	18971000	22237000	29175000	19032000	29562000	35528000	23821000	13037000	29219000	28747000	6340100	26420000	36951000	24018000	0.694413	0.158382	23325111	24897900	-0.0941401	0
Q4G0F5	VP26B	63353000	38627000	87747000	81995000	48536000	86950000	98768000	99935000	82446000	66995000	64662000	91918000	68036000	88616000	79715000	79764000	90695000	87048000	0.693237	0.159118	76484111	79716556	-0.0597193	0
Q53S33	BOLA3	18038000	17623000	20084000	47225000	19963000	23390000	21027000	13459000	26753000	43240000	33684000	26244000	11568000	12063000	8760800	20180000	41892000	29557000	0.692892	0.159335	23062444	25243200	-0.130349	0.00076438
Q15392	DHC24	82907000	134060000	132170000	212220000	200550000	218340000	144040000	172040000	203880000	268230000	280410000	231580000	98565000	145340000	61076000	202670000	146900000	170810000	0.692342	0.159679	166656333	178404556	-0.0982763	0
Q92643	GPI8	287013	23521000	23700000	11018000	39514000	10870000	28333000	27681000	21763000	25406000	22747000	44709000	14230000	21879000	15654000	21333000	626128	41758000	0.691361	0.160295	20743001	23149125	-0.158333	0
Q9NRN7	ADPPT	30446000	71416000	266660000	33931000	55802000	114600000	74314000	91385000	28969000	106920000	126470000	140510000	54085000	85664000	85385000	82599000	104560000	77039000	0.691273	0.16035	85362556	95974667	-0.16905	0
Q9UKR5	ERG28	7321600	26926000	37543000	37688000	39271000	61675000	49652000	63208000	45325000	77843000	63763000	58896000	42207000	33523000	509358	63725000	10792000	55090000	0.691208	0.160391	40956622	45149818	-0.140623	0.001686
P62807	H2B1C	5983400000	9880100000	11937000000	9819500000	10103000000	9580900000	11395000000	10880000000	10165000000	10264000000	10625000000	10666000000	10561000000	9717800000	9248000000	4527300000	10150000000	10736000000	0.690301	0.160961	9973333333	9622222222	0.0517057	0
P41091	IF2G	1622300000	1630000000	2460600000	2043800000	2685400000	2386700000	2597000000	3003500000	2546900000	2377800000	2409100000	2708200000	1948000000	2018600000	2228300000	2161000000	2237900000	2237700000	0.689756	0.161305	2331111111	2260000000	0.044695	0
Q9NYM9	BET1L	718216	6789300	8212400	10337000	10702000	12372000	10546000	138610	11226000	705825	10432000	11203000	7777300	9480100	950367	15171000	14790000	8929200	0.689468	0.161486	7893503	8826532	-0.161181	0.0078984
Q9GZY8	MFF	47747000	18296000	14334000	17547000	50184000	43369000	49425000	98108000	33456000	45583000	47727000	55290000	29570000	30308000	25234000	6922300	51187000	43975000	0.689396	0.161531	41385111	37310700	0.149522	0
Q13416	ORC2	13730000	16021000	10258000	10346000	10168000	11225000	1008247	13144000	470555	9465200	507297	12679000	8626700	1042505	13809000	434818	20374000	8766100	0.687857	0.162502	9596756	8411624	0.190162	0.0016691
P62140	PP1B	91853000	73937000	209900000	201040000	231480000	124080000	109280000	211760000	196470000	239190000	219470000	118950000	117770000	195360000	205880000	144520000	119390000	182760000	0.687221	0.162903	160976667	171444444	-0.0908896	0.00021636
Q8WYA6	CTBL1	79823000	111710000	169350000	151710000	153750000	340460000	129020000	158400000	207020000	97712000	138050000	100900000	118060000	108870000	120990000	404630000	102900000	156660000	0.686556	0.163324	166758111	149968000	0.153102	0
Q8WWC4	MAIP1	173323	58446000	631486	21514000	72387000	19652000	377436	43564000	674319	36513000	39471000	50865000	35445000	9961400	10108000	36976000	9202000	28032000	0.68549	0.163999	24157729	28508156	-0.23889	0.00020313
P07910	HNRPC	3567400000	4635700000	5285000000	6656700000	6623600000	6711400000	7605500000	6572500000	6535300000	6377500000	6071300000	6412500000	5859800000	5939600000	6140400000	4145500000	5852000000	5623200000	0.682945	0.165614	6023333333	5824444444	0.0484417	0
Q8TAF3	WDR48	22023000	13773000	28735000	26892000	41354000	22462000	18259000	10972000	27948000	8768400	24972000	23244000	11901000	19067000	23993000	15999000	85704000	29619000	0.682814	0.165697	23602000	27029711	-0.195637	0
Q8IWC1	MA7D3	10646000	6773600	31648000	14707000	6831600	423631	30671000	23764000	47313000	21016000	9509700	19228000	17313000	25424000	32873000	949206	6784500	17069000	0.682149	0.166121	19197537	16685156	0.202356	0.00022302
Q13601	KRR1	15568000	22718000	18794000	22995000	10519000	24863000	19948000	18218000	20557000	34349000	24239000	33275000	18021000	118852	7056100	25698000	23582000	22934000	0.681888	0.166287	19353333	21030328	-0.119889	0
Q96A35	RM24	33947000	30386000	21377000	42507000	61737000	12617000	54290000	73302000	282777	85671000	29359000	26662000	36790000	53639000	23958000	46833000	30990000	34851000	0.681687	0.166415	36716197	40972556	-0.158241	0
Q86Y56	DAAF5	115030000	122910000	118170000	226040000	188940000	234410000	225460000	207360000	203300000	177360000	205330000	216290000	159200000	198630000	236200000	160110000	213180000	148320000	0.681386	0.166607	182222222	190333333	-0.0628293	0
P51532	SMCA4	50958000	76426000	98283000	121940000	95181000	97626000	133260000	115610000	132820000	131070000	103840000	113030000	117870000	69273000	99850000	143500000	71726000	117680000	0.679574	0.167763	102497111	107649889	-0.0707636	0
P60604	UB2G2	17341000	18837000	21529000	29970000	25868000	22159000	31686000	29318000	29531000	26332000	513320	500602	26483000	32651000	33881000	27328000	20174000	39559000	0.67916	0.168028	25137667	23046880	0.125279	0
Q13217	DNJC3	41580000	62893000	86771000	93913000	94689000	57434000	94078000	98350000	93088000	85077000	77040000	161330000	44082000	51101000	52955000	77547000	78104000	42870000	0.678288	0.168586	80310667	74419556	0.10991	0
Q3MHD2	LSM12	45052000	99083000	125290000	60294000	112740000	62126000	80269000	90739000	84315000	128950000	129300000	62564000	110650000	48638000	53254000	457706	117620000	40724000	0.677252	0.16925	84430889	76959745	0.133667	0
Q3ZCM7	TBB8	120440000	143480000	49244000	541840000	562560000	623240000	508560000	694220000	465550000	572190000	531930000	540930000	455730000	322200000	398400000	429030000	483290000	307040000	0.675902	0.170116	412138222	448888889	-0.12323	0
O75157	T22D2	7231600	7432500	11186000	12014000	495015	8415400	28445000	10106000	51314000	42772000	7224500	6503500	6266200	7103800	41304000	5103300	45149000	6183100	0.673195	0.171859	15182168	18623267	-0.294728	0
O75569	PRKRA	96850000	68370000	108570000	118460000	100780000	96711000	108070000	127740000	124860000	101450000	110270000	58966000	162720000	115500000	101630000	103940000	81761000	68640000	0.672533	0.172286	105659000	100596333	0.0708379	0
P17661	DESM	698468	639989	667743	1121650	4293700000	231814	449141	838320	620000	476790	192973	750141	230954	2210600000	405845	390081	714031	638138	0.671938	0.172671	477251903	245977661	0.956224	1
Q8N3D4	EH1L1	14368000	8594500	17982000	7622000	17301000	26538000	15357000	32755000	18954000	41337000	20530000	11523000	30559000	9545300	23858000	16954000	12876000	9649700	0.671642	0.172862	17719056	19648000	-0.149081	0
Q86US8	EST1A	443125	64806000	101060000	78676000	4437600	86569000	95622000	89255000	101260000	97687000	106420000	403068	92794000	90930000	87316000	313628	127920000	96368000	0.671574	0.172906	69089858	77756855	-0.170496	0
Q00765	REEP5	117070000	200100000	262290000	177070000	228190000	235140000	203860000	248360000	244610000	294530000	280990000	288530000	53548000	195860000	126780000	346900000	259620000	200850000	0.671078	0.173227	212888889	227727556	-0.0972082	0
P98175	RBM10	161950000	109570000	210860000	282670000	187330000	236580000	201580000	145380000	114700000	331100000	195790000	271770000	179930000	156930000	164010000	135580000	161130000	165820000	0.670861	0.173367	183555556	195888889	-0.0938188	0
P51398	RT29	122440000	169070000	222040000	246840000	215520000	252360000	397380000	332330000	293310000	271410000	250680000	324920000	279270000	146780000	249300000	46907000	235380000	291390000	0.669489	0.174257	250000000	232767444	0.103039	0
O14964	HGS	100180000	68766000	179250000	200640000	169880000	259030000	211290000	242430000	183780000	167050000	190240000	182150000	137520000	178140000	174040000	203280000	150830000	145700000	0.667126	0.175792	179418444	169888889	0.0787367	0
O00429	DNM1L	334930000	421300000	681610000	569120000	572540000	622200000	667030000	665320000	692920000	630280000	803190000	610320000	652690000	606950000	639410000	387370000	558550000	558300000	0.665937	0.176567	580777778	605111111	-0.0592138	0
Q9BXY0	MAK16	376082	32434000	76272000	70880000	63694000	68678000	70591000	57155000	52163000	64506000	70160000	68605000	34956000	33017000	33759000	43854000	34429000	69476000	0.664918	0.177232	54693676	50306889	0.120618	0
Q9ULX6	AKP8L	39328000	42522000	72343000	88395000	105820000	109110000	85272000	43483000	114080000	96624000	115690000	65618000	81975000	86436000	84973000	56383000	88071000	70913000	0.660404	0.18019	77815889	82999222	-0.093033	0
Q9Y6E2	BZW2	353350000	436430000	490480000	520020000	699520000	642650000	750500000	811750000	842610000	714190000	620500000	621420000	440120000	556900000	508000000	466540000	539270000	798940000	0.659809	0.180582	616444444	585111111	0.0752603	0
Q9BTT4	MED10	437915	3836700	784943	14333000	7033400	4726900	8618100	7094900	8154000	5401100	7444600	5538600	12119000	6322400	6963000	6390300	6567400	4765300	0.658219	0.18163	6113318	6834633	-0.160908	0
P63146	UBE2B	10492000	8898700	15692000	15372000	12767000	14146000	14614000	15869000	14486000	10466000	17868000	15255000	12221000	16303000	11067000	12423000	18646000	13292000	0.657062	0.182394	13592967	14171222	-0.0601038	0.0025552
Q6P1Q9	MET2B	617498	1109526	14421000	20055000	19896000	20966000	15426000	27259000	28402000	19940000	14197000	13511000	14403000	569686	16128000	15341000	64888000	17173000	0.653923	0.184473	16461336	19572298	-0.249732	0
O60443	GSDME	30864000	8141000	48732000	65391000	80418000	68142000	88967000	78880000	52987000	68753000	66520000	76460000	45903000	70570000	54001000	36038000	76709000	68186000	0.652982	0.185099	58058000	62571111	-0.108002	0
Q5VZ89	DEN4C	27642000	24462000	37956000	40199000	44108000	33842000	39321000	26581000	57783000	477660000	5328600	16789000	11458000	9391400	4581400	2573300	6460500	13527000	0.652005	0.185749	36877111	60901022	-0.723741	0
Q9Y5S9	RBM8A	261990000	474340000	692490000	301200000	491670000	672530000	458080000	542910000	639380000	414860000	600040000	459030000	465790000	495730000	559310000	343580000	525390000	432700000	0.651059	0.186379	503777778	477444444	0.0774546	0
P05026	AT1B1	27579000	54921000	121240000	102970000	112950000	84385000	117290000	108420000	82034000	91884000	106370000	124290000	99005000	84545000	82873000	73028000	104030000	93934000	0.65039	0.186826	90102111	95474333	-0.083552	0
Q5T5Y3	CAMP1	3621100	20708000	526048	207907	5832000	414605	741563	15376000	37753000	675623	13085000	187383	20871000	26189000	5807100	4016700	4950700	34021000	0.649842	0.187192	9464469	12200390	-0.366334	0.00021186
P37275	ZEB1	107848	190044	2850100	3424600	882243	3681900	4947000	6740100	5711800	4412400	4459800	3350600	3228400	3860900	4205700	3328500	4263700	1073885	0.649657	0.187316	3170626	3575987	-0.173574	0.0027125
Q96N67	DOCK7	737100000	744570000	83239000	166890000	981090000	86641000	83228000	106170000	960990000	773310000	53549000	64698000	44442000	26547000	803890000	44325000	656110000	724040000	0.649447	0.187457	438900889	354506778	0.308082	0
O14777	NDC80	194760000	190940000	356480000	29519000	32262000	310210000	70687000	336930000	309160000	392850000	398770000	403450000	75898000	63503000	115170000	37831000	301800000	329310000	0.64915	0.187655	203385333	235359111	-0.210648	0
Q9UFC0	LRWD1	6206900	5597000	7133500	3204500	8173800	6820800	45465000	9634400	26859000	19600000	14498000	7400600	7627200	21974000	6000800	39901000	5886700	21037000	0.64877	0.187909	13232767	15991700	-0.273209	0
Q8N4P3	MESH1	15192000	18870000	24495000	23386000	28982000	17950000	21509000	24185000	17701000	42369000	22601000	30271000	294393	22227000	12328000	14697000	17738000	11821000	0.646953	0.189127	21363333	19371821	0.141177	0.0022035
Q16134	ETFD	129680	1047694	4779000	13440000	14928000	35029000	52671000	11350000	18760000	27444000	12502000	21571000	5371000	22925000	18365000	18844000	15504000	36733000	0.645694	0.189974	16903819	19917667	-0.236699	0
Q9H944	MED20	17056000	29724000	25652000	73231000	41625000	27250000	38414000	56855000	60233000	22834000	32890000	48037000	43670000	19481000	68850000	35249000	43037000	21473000	0.644096	0.191049	41115556	37280111	0.141278	0
Q13488	VPP3	16209000	30437000	11322000	24450000	43575000	21309000	39180000	42331000	8588100	24588000	9842100	25397000	30696000	35783000	19027000	18414000	24977000	27108000	0.643597	0.191386	26377900	23981344	0.137417	0
O95562	SFT2B	676728	6317900	9734400	8491300	9917900	11600000	10987000	11687000	13554000	1053304	15430000	429467	887379	10148000	523610	13100000	13948000	16040000	0.641738	0.192642	9218470	7951084	0.213376	0.0068871
O75438	NDUB1	447642	28810000	18615000	43007000	21609000	42187000	45739000	48338000	56877000	35565000	13451000	39811000	11539000	12770000	10990000	59778000	36550000	48751000	0.64159	0.192742	33958849	29911667	0.183079	0
Q9H0D6	XRN2	168480000	352360000	264660000	202420000	262340000	231210000	337630000	346850000	291580000	171210000	256750000	410860000	290370000	202630000	197540000	156070000	282750000	335550000	0.639381	0.19424	273000000	256111111	0.0921311	0
P62979	RS27A	4911700000	6893000000	10477000000	6454800000	10078000000	9938000000	10072000000	9578000000	10536000000	10529000000	10898000000	10839000000	9473400000	9859000000	9413900000	3549200000	9333300000	9561800000	0.637852	0.19528	8774444444	9264444444	-0.0783967	0
Q92551	IP6K1	4267400	4458100	6758700	303652	929248	232074	16267000	11801000	8374800	1017094	9203600	10942000	8408900	897650	1837200	5721400	3475100	2187300	0.636232	0.196384	5932442	4854472	0.289312	0.00076687
Q5TAQ9	DCAF8	9591300	4603400	12210000	15158000	7073800	216239	20582000	24033000	17467000	13955000	1069073	15706000	11892000	202505	8184500	17138000	20891000	6620900	0.635669	0.196769	12326082	10628775	0.213739	0
Q16513	PKN2	159800000	196150000	142960000	251130000	179080000	284370000	210020000	318480000	296450000	324320000	245600000	247070000	232430000	251750000	190380000	224120000	222790000	205570000	0.635099	0.197159	226333333	238222222	-0.0738589	0
Q9NX14	NDUBB	137010000	82163000	187990000	187060000	138300000	176750000	84452000	220470000	209120000	166450000	200350000	207050000	83813000	68565000	151230000	180430000	172460000	87990000	0.6343	0.197705	158068333	146263111	0.111982	0
Q9Y2T2	AP3M1	63600000	67806000	102740000	93440000	118880000	108390000	107920000	131790000	133140000	129010000	129420000	109260000	84709000	84159000	180650000	66501000	57537000	158470000	0.632998	0.198597	103094000	110989556	-0.106464	0
P48509	CD151	38637000	41560000	1049522	68263000	137340000	85393000	51527000	65130000	63875000	541485	70252000	428632	62209000	65290000	72727000	56087000	80573000	73784000	0.632831	0.198712	61381614	53543569	0.197093	0.0037083
Q5T8P6	RBM26	162290000	144700000	212670000	191140000	215840000	225050000	256380000	213770000	285300000	227790000	227380000	237000000	197750000	245020000	223700000	198960000	200270000	216500000	0.632167	0.199168	211888889	219444444	-0.0505478	0
P60903	S10AA	693510000	161010000	855490000	1032600000	992310000	1023500000	1082900000	1048200000	1053300000	920280000	944380000	947110000	790610000	232810000	866970000	877640000	932490000	872810000	0.631506	0.199622	881333333	820555556	0.103087	0
Q8NE86	MCU	91738000	92275000	134290000	98876000	135840000	107840000	111640000	170520000	125240000	149780000	125510000	158640000	102000000	121640000	100580000	99041000	92058000	175670000	0.630745	0.200146	118765444	125233222	-0.0765022	0
Q9Y4P3	TBL2	86342000	73585000	88526000	63617000	78635000	42532000	96186000	77085000	56756000	145970000	109350000	94264000	30991000	47556000	42408000	70904000	80580000	101380000	0.630693	0.200182	73696000	80300333	-0.12382	0
Q9BYD6	RM01	29027000	32940000	70724000	90081000	76703000	85380000	84623000	79284000	117610000	87987000	64817000	96170000	59379000	38318000	85984000	33833000	93160000	53126000	0.629269	0.201164	74084667	68086000	0.121817	0
O75818	RPP40	12955000	7898500	47213000	37293000	102480000	65350000	34475000	32735000	120260000	96190000	74235000	60421000	59812000	40674000	38496000	39847000	27288000	89856000	0.62882	0.201474	51102167	58535444	-0.195926	0
P63218	GBG5	171440000	112450000	121630000	216350000	147840000	212770000	239590000	263170000	254900000	279060000	241860000	300210000	161940000	90862000	81965000	340640000	174490000	228320000	0.627378	0.202471	193333333	210980778	-0.126021	0
O60566	BUB1B	30520000	15760000	52035000	69889000	93505000	43135000	126030000	61744000	80782000	72795000	61495000	63386000	74043000	89136000	57061000	59124000	75679000	72875000	0.627295	0.202528	63707778	69510444	-0.12576	0
Q96SK2	TM209	6215700	1154655	9874500	17476000	25994000	10178000	25913000	7872800	4725100	11372000	29556000	38510000	516723	7968600	357960	968599	28256000	16982000	0.626824	0.202854	12155973	14943098	-0.297814	0
Q13405	RM49	84122000	79332000	64326000	60060000	120090000	128550000	91380000	132950000	82867000	64447000	49409000	136620000	125340000	136190000	97417000	57906000	119600000	123180000	0.625816	0.203553	93787444	101131000	-0.108759	0
O95239	KIF4A	51389000	66180000	165640000	106310000	134130000	145580000	165500000	261530000	142040000	138560000	190760000	155320000	128560000	160770000	139350000	162370000	120200000	141820000	0.623262	0.205329	137729889	148666667	-0.11024	0
Q9Y697	NFS1	115080000	153060000	203650000	110520000	166650000	219240000	184200000	207020000	157250000	189630000	187770000	194410000	210700000	200910000	210370000	118470000	142020000	140870000	0.622648	0.205757	168555556	177222222	-0.0723353	0
P17693	HLAG	24829000	23849000	38788000	36061000	40643000	34934000	36529000	96982000	34957000	41716000	45862000	44392000	33285000	37622000	38567000	398448	39350000	46799000	0.619237	0.208143	40841333	36443494	0.164369	0.0016682
Q96AT1	K1143	21815000	53672000	29477000	37196000	27095000	27926000	31890000	33006000	35871000	22727000	44718000	56882000	30889000	23866000	47245000	372947	61347000	42152000	0.618539	0.208633	33105333	36688772	-0.148275	0.00020868
P00367	DHE3	785710000	735820000	1361900000	1332800000	1482900000	1337700000	1539500000	1429500000	1299700000	1363900000	1352100000	1404500000	1328300000	1414500000	1335000000	1166200000	1139500000	1268100000	0.617651	0.209257	1255777778	1307777778	-0.0585362	0
Q9NXG2	THUM1	89764000	94664000	81847000	137540000	132370000	109270000	123920000	92448000	145400000	132380000	152240000	96908000	62127000	117140000	166890000	121660000	122800000	94608000	0.61759	0.2093	111858111	118515889	-0.0834106	0
Q5U5X0	LYRM7	45434000	70895000	69403000	68681000	34783000	83042000	66607000	81604000	15276000	120880000	59777000	91302000	19098000	20847000	53425000	539022	639471	93406000	0.617062	0.209671	59525000	51114833	0.219754	0
Q9H9B4	SFXN1	269690000	317680000	609960000	685160000	516640000	645020000	491510000	689420000	685650000	638280000	785190000	802000000	618020000	495900000	617770000	365290000	335880000	603390000	0.616867	0.209808	545777778	584555556	-0.0990265	0
Q13148	TADBP	412790000	478130000	342250000	639540000	470080000	628260000	510320000	742170000	537240000	635630000	493040000	414070000	633030000	610090000	452260000	616560000	546240000	586610000	0.616735	0.209902	528888889	554222222	-0.0674999	0
Q9H4L7	SMRCD	13156000	8459000	4155200	15667000	19593000	14556000	4638400	16568000	16170000	9532900	11597000	7948100	6399400	19279000	18675000	21577000	10132000	20228000	0.616269	0.21023	12551400	13929822	-0.150329	0.00021482
Q3B726	RPA43	18031000	17841000	27449000	26819000	25178000	22509000	29236000	32839000	30682000	28095000	39580000	29017000	24615000	20725000	25779000	25087000	26775000	22588000	0.613514	0.212176	25620444	26917889	-0.0712698	0
Q99717	SMAD5	487866	14043000	16331000	20550000	49782000	18294000	28779000	42601000	44565000	28337000	28455000	30049000	7945400	44306000	25509000	23165000	7585600	8048600	0.612849	0.212646	26159207	22600067	0.210992	0
Q9H3P2	NELFA	161810000	170890000	240650000	238310000	255350000	254680000	315260000	343120000	320950000	272770000	270700000	251470000	265110000	252980000	257910000	57833000	309740000	213230000	0.612193	0.213112	255666667	239092556	0.0966949	0
Q7Z478	DHX29	22183000	8680000	36054000	21400000	57331000	69671000	41748000	52307000	50996000	240840000	232370000	7723600	8161500	13766000	7355600	256532	10010000	389548	0.612071	0.213198	40041111	57851420	-0.53087	0
O60783	RT14	9151200	17003000	30187000	31659000	41620000	16365000	71227000	14011000	67515000	68821000	18925000	29570000	28121000	36556000	52451000	237902	13479000	329994	0.611596	0.213535	33193133	27610100	0.265689	0
P84103	SRSF3	1186200000	1304500000	1833600000	1870500000	1754400000	1673400000	2018200000	1965400000	2116800000	1830100000	1803100000	1914900000	1599100000	1708300000	1704600000	1507500000	1492100000	1629900000	0.611547	0.21357	1746666667	1686666667	0.0504294	0
O95202	LETM1	345870000	307170000	1639800000	532410000	561350000	496800000	630630000	555490000	508220000	556530000	563860000	572210000	423930000	559410000	436010000	596020000	652440000	590250000	0.611296	0.213748	619666667	550000000	0.172061	0
Q86X55	CARM1	115800000	231050000	214250000	267170000	305680000	159300000	311350000	311110000	207050000	345870000	235390000	301120000	292170000	154320000	318460000	192420000	229250000	203030000	0.611163	0.213843	235777778	252222222	-0.0972676	0
Q96HA7	TONSL	17267000	12849000	24833000	13185000	11541000	23390000	13802000	21665000	49010000	9275100	21303000	27535000	28623000	21158000	19008000	10639000	8975600	19510000	0.610656	0.214203	20838000	18447411	0.175798	0
P51948	MAT1	21893000	12371000	15773000	38570000	19443000	20103000	29382000	9570900	26515000	32177000	31491000	10962000	15034000	28713000	54518000	7094300	20192000	19964000	0.608043	0.216066	21513433	24460589	-0.185221	0
P23497	SP100	46495000	73978000	91004000	95465000	87584000	111800000	202490000	159150000	95812000	141370000	136290000	162300000	107130000	88773000	130220000	83363000	86661000	113980000	0.606252	0.217347	107037556	116533000	-0.122621	0
Q9BW83	IFT27	239658	25959000	41481000	8974000	38863000	21689000	40686000	29230000	36601000	37830000	14781000	21340000	26060000	24172000	24388000	31375000	22359000	15733000	0.605972	0.217548	27080295	24226444	0.160661	0
Q9H254	SPTN4	184370000	181390000	917875	165770000	214050000	218440000	121928	828333	478379	180020000	144890000	659675	283629	586876	5189300	188000000	322777	221230000	0.604918	0.218304	107260724	82338029	0.381491	1
O75937	DNJC8	367660000	445920000	660980000	509740000	835100000	636220000	812750000	576340000	978700000	516880000	842970000	716170000	814990000	839270000	623320000	514880000	606360000	726820000	0.60383	0.219085	647111111	689000000	-0.0904905	0
Q08AD1	CAMP2	499367	10525000	8645700	11779000	961781	4415400	19410000	9735000	25390000	5247900	24982000	9578200	716117	9655200	4409000	4621900	6457500	8697500	0.603467	0.219346	10151250	8262813	0.296952	0
Q9BPX6	MICU1	353946	227366	11370000	12649000	18587000	4176700	51650000	21186000	7670300	477644	9213300	4233600	20053000	238326	12960000	17105000	29562000	4204400	0.602477	0.22006	14207812	10894141	0.383132	0
Q9UPT8	ZC3H4	65112000	98090000	86015000	69009000	127870000	102050000	108660000	142700000	164920000	125450000	66380000	108850000	95512000	140400000	97764000	61000000	84520000	118090000	0.600146	0.221743	107247333	99686222	0.105476	0
Q71RG4	TMUB2	6985300	8441800	26043000	18089000	21071000	8696600	7841800	7555000	308707	12370000	20194000	11723000	4561300	6566700	6458700	7337500	114612	18807000	0.59991	0.221914	11670245	9792535	0.253081	0.00020096
Q86WJ1	CHD1L	14586000	5769000	6957300	20785000	9273700	6150800	13261000	12468000	23802000	4692500	4848500	3908000	244148	294969	7911800	183630000	3619400	1015210	0.599304	0.222353	12561422	23392725	-0.89706	0.00021772
Q9UMY4	SNX12	183170000	178150000	179650000	44827000	138040000	158040000	79384000	104590000	196580000	56495000	137280000	158400000	79181000	225260000	51869000	41792000	148180000	223450000	0.598458	0.222966	140356778	124481889	0.173163	0
Q8WXE1	ATRIP	464963	1193200000	1918300000	1879200000	250935	499646	761675	1797600000	644552	1673000000	1990500000	586565	1664300000	1780200000	424074	997499	1813900000	3772400	0.598289	0.223089	754735752	990642282	-0.392393	0.0078929
Q9Y262	EIF3L	515710000	630780000	988130000	2678700000	861790000	999820000	1039600000	2933100000	1075300000	3992300000	1078200000	892710000	893430000	981410000	834270000	3510900000	1041100000	964740000	0.596618	0.224304	1303000000	1576222222	-0.274634	0
Q9H8G2	CAAP1	16482000	22733000	19412000	16132000	15371000	25440000	17776000	25406000	27938000	20902000	18681000	21249000	79770000	15205000	15142000	16647000	16541000	17303000	0.594652	0.225737	20743333	24604444	-0.246271	0
Q6PJT7	ZC3HE	81989000	106420000	149140000	259540000	239300000	135940000	114270000	250050000	201240000	146790000	193630000	157340000	108930000	107050000	197880000	196170000	153280000	152270000	0.594462	0.225876	170776556	157000000	0.121345	0
Q9NYK5	RM39	38963000	16714000	10748000	41863000	123640000	122550000	137730000	101370000	53598000	97960000	87611000	104500000	99192000	98480000	82580000	63593000	61115000	41049000	0.592811	0.227084	71987333	81842222	-0.185102	0
Q9BUH6	PAXX	41375000	49333000	45534000	85748000	42847000	43525000	94229000	96308000	77466000	68092000	130660000	72880000	73475000	55473000	69446000	47022000	64229000	50944000	0.592802	0.22709	64040556	70284556	-0.134222	0
Q9BUI4	RPC3	8935500	4808700	10072000	13262000	5758600	11569000	398941	13947000	723047	6047400	16356000	17728000	954896	15057000	11778000	454070	2977100	11993000	0.592059	0.227635	7719421	9260607	-0.262614	0.00021877
P86791	CCZ1	17700000	17687000	14662000	37654000	31334000	24569000	13680000	24932000	29556000	39479000	17685000	31057000	33836000	23328000	28520000	37798000	13721000	8727100	0.591379	0.228134	23530444	26016789	-0.144914	0
Q9HB40	RISC	13756000	23190000	37701000	44076000	38629000	42211000	37343000	55195000	51538000	42374000	44852000	39312000	22880000	35970000	28949000	35122000	40231000	29530000	0.589805	0.229292	38182111	35468889	0.106343	0
Q15185	TEBP	1466900000	1541100000	2270000000	2229700000	2037100000	2209700000	2437900000	2415000000	2433800000	2284500000	2424600000	2351400000	2026700000	1998500000	1996100000	1300400000	1998800000	1840900000	0.586273	0.2319	2116666667	2024444444	0.064268	0
O43617	TPPC3	41367000	32833000	55643000	82931000	74451000	34921000	65403000	89303000	140430000	121380000	75017000	42346000	112260000	70321000	40584000	70404000	81244000	75917000	0.585885	0.232187	68539111	76537000	-0.15923	0
P63167	DYL1	434050000	388240000	480910000	743170000	628920000	757320000	699190000	540680000	909650000	670020000	691750000	546570000	478300000	566350000	590780000	527590000	631010000	568790000	0.585604	0.232396	620222222	585777778	0.0824318	0
Q68E01	INT3	21022000	67200000	97490000	52175000	57847000	54149000	139360000	50604000	97722000	72931000	55264000	71007000	94842000	42056000	92087000	97391000	53753000	132930000	0.584695	0.23307	70801000	79147889	-0.160781	0
Q9Y3L5	RAP2C	79211000	72958000	113790000	120480000	110300000	105910000	105250000	105360000	91014000	104470000	92169000	103610000	97769000	104140000	104260000	99682000	107580000	118620000	0.583696	0.233813	100353667	103624444	-0.046271	0.0033862
O94888	UBXN7	46674000	26838000	126300000	20279000	137590000	43947000	55880000	140390000	117940000	101770000	131430000	113020000	52505000	112050000	83504000	67974000	56160000	92868000	0.583512	0.233951	79513111	90112333	-0.180532	0
Q9Y399	RT02	68244000	67888000	112410000	96404000	123880000	135660000	147040000	178880000	87660000	78993000	107420000	109180000	109360000	79382000	145660000	96650000	136600000	80310000	0.583076	0.234275	113132889	104815000	0.110173	0
Q9NPJ6	MED4	8292300	17929000	32655000	21565000	17320000	233201	11281000	15114000	15131000	18198000	26442000	17869000	32435000	23051000	9983800	323308	15988000	16914000	0.582925	0.234387	15502278	17911568	-0.208411	0
Q969V3	NCLN	165510000	234950000	327970000	348920000	323400000	256950000	285860000	226540000	312660000	381160000	369680000	399190000	204010000	203730000	241910000	251350000	330780000	265580000	0.581497	0.235452	276000000	294222222	-0.0922379	0
Q02338	BDH	16759000	650012	9444800	27262000	24888000	13027000	12652000	12037000	9321300	31515000	13954000	20334000	12570000	807327	15424000	26714000	12913000	12266000	0.58127	0.235622	14004568	16277481	-0.21698	0.00020263
Q8N1F7	NUP93	723400000	766910000	1179200000	1332900000	1318100000	1371800000	1414200000	1262000000	1250400000	1229100000	1201500000	1095300000	1087300000	1212500000	953010000	1148900000	1167700000	1049100000	0.581118	0.235736	1178888889	1128111111	0.0635186	0
Q8NB15	ZN511	3369500	1099212	1077257	409604	5879200	4118900	4349500	4905300	5056400	4839400	4175400	6153600	3850400	4558500	3047800	2920200	267621	4875300	0.579903	0.236644	3362764	3854247	-0.196801	0.0002004
P42356	PI4KA	8506400	6462800	24786000	15744000	15956000	14918000	20595000	21547000	19603000	316282	580460	603317	6554000	281646	307460000	4079800	613733	1028003	0.579611	0.236864	16457578	35673027	-1.11608	0
O60613	44089	255148	7412000	38259000	16194000	43054000	12329000	35579000	11337000	22642000	149724	30477000	42912000	10397000	10121000	24410000	23219000	9274600	844519	0.57918	0.237187	20784572	16867205	0.301292	0
O60637	TSN3	177480	1272874	168410000	1320294	146710000	152130000	169870000	792830	170060000	10221000	173920000	87391000	236977	132760000	132880000	407773	86838000	167824	0.579175	0.23719	90062609	69473619	0.374463	0.001318
Q9Y673	ALG5	9297500	10062000	32900000	23419000	24358000	20329000	25865000	1011398	28106000	21411000	23059000	36120000	27922000	7594200	17368000	15286000	36649000	14344000	0.579128	0.237226	19483100	22194800	-0.187998	0
Q96SI9	STRBP	121640000	107990000	42923000	166840000	8001800	170360000	47290000	38520000	51211000	17133000	28948000	20418000	9895700	159950000	23298000	23503000	153620000	161620000	0.577446	0.238488	83882867	66577300	0.333346	0
Q6UXN9	WDR82	36569000	36837000	36323000	15339000	53211000	54232000	49008000	49387000	13814000	42134000	50491000	45574000	1029108	28661000	24780000	57918000	29722000	25284000	0.576601	0.239124	38302222	33954790	0.173813	0
Q9BV57	MTND	99542000	143000000	266750000	225080000	251750000	148530000	251300000	107980000	320310000	214220000	248980000	178430000	202840000	229590000	109690000	177280000	172230000	126330000	0.575683	0.239817	201615778	184333333	0.129292	0
Q969N2	PIGT	40614000	12887000	36593000	71001000	46905000	92190000	51595000	57295000	38227000	72613000	90300000	106170000	12381000	39885000	35390000	43465000	50138000	60230000	0.575242	0.24015	49700778	56711333	-0.190369	0
Q14CX7	NAA25	63865000	70150000	128090000	143940000	155020000	214720000	137510000	138190000	137640000	126020000	136270000	99017000	104530000	105830000	86070000	92602000	111260000	223340000	0.573739	0.241285	132223889	120521000	0.133698	0
Q9Y375	CIA30	14828000	5309900	21391000	25965000	5944000	199582	932275	8713500	18549000	13108000	1002950	53031000	9243000	16561000	6352500	1044843	16812000	15976000	0.573642	0.241359	11314695	14792366	-0.386655	0
Q9NSI2	F207A	234184	1074917	23340000	38900000	1073240	38631000	31371000	65782000	21605000	40292000	885407	20971000	39943000	17829000	7730700	20517000	9183700	20025000	0.571351	0.243097	24667927	19708534	0.323816	0
P29083	T2EA	8507400	17867000	31622000	25101000	44053000	17842000	105010000	26598000	89435000	47685000	39031000	47173000	40278000	35029000	124210000	46166000	47840000	16935000	0.570473	0.243765	40669489	49348556	-0.279061	0
P54709	AT1B3	262380000	197040000	306590000	491840000	431160000	451300000	420760000	519260000	384130000	393770000	450450000	382730000	395520000	368500000	335060000	129650000	386560000	374150000	0.569256	0.244692	384888889	357555556	0.106275	0
O95486	SC24A	35289000	30518000	43883000	33214000	49893000	37146000	43290000	51290000	59716000	66067000	70350000	57090000	64718000	34096000	42793000	25396000	36634000	23047000	0.568949	0.244927	42693222	46687889	-0.129041	0
Q9NWK9	BCD1	5165100	5817400	53990000	7742700	4871700	5730500	10553000	7321100	9515700	843436	154336	457345	421474	61207000	902304	643580	696284	666929	0.568842	0.245008	12300800	7332521	0.746371	0
Q9NP97	DLRB1	78249000	84218000	90995000	241410000	244320000	87333000	279950000	93192000	272690000	168700000	162400000	172970000	139860000	61278000	151720000	150560000	146610000	145970000	0.568431	0.245322	163554111	144586444	0.177836	0
P24666	PPAC	260610000	255310000	347830000	354500000	351200000	369810000	385820000	394460000	377430000	345930000	349820000	367000000	337330000	334910000	328420000	313750000	311610000	311870000	0.566608	0.246717	344111111	333444444	0.0454281	0
Q8WTT2	NOC3L	3357800	482133	233140000	12881000	270596	19398000	7095600	528304	10837000	98143000	71023000	143860000	5590900	285184	33644000	27840000	6833200	58647000	0.56543	0.247621	31983381	49556254	-0.631745	0
Q9NXV6	CARF	726543	7654000	15959000	25100000	9080500	11993000	12202000	22601000	24326000	16416000	10589000	17762000	4565900	11927000	5452000	17691000	5626600	21288000	0.565117	0.247861	14404671	12368611	0.219853	0
Q96EP5	DAZP1	267070000	366400000	431370000	368200000	447280000	545490000	499530000	609630000	428130000	471990000	422200000	383680000	469950000	607360000	515920000	367750000	460040000	484380000	0.564531	0.248312	440222222	464777778	-0.0783091	0
O75947	ATP5H	66200000	145180000	4704900000	4222600000	182170000	102160000	5892900000	5558400000	214200000	3282500000	3285600000	3214300000	3527800000	3436300000	2825600000	3273100000	307880000	2936800000	0.563046	0.249456	2342133333	2899777778	-0.308119	0
Q96C57	CSTOS	12322000	18256000	52654000	9817200	54562000	53355000	21368000	68025000	45775000	51233000	43631000	48647000	48584000	41867000	8551500	9479700	9542800	23273000	0.559575	0.252142	37348244	31645444	0.239043	0
O95182	NDUA7	13786000	14912000	20808000	15362000	16030000	7346100	11319000	5239100	16827000	6786300	23609000	5432700	14288000	506757	15296000	12578000	15794000	12431000	0.559228	0.252411	13514356	11857973	0.188635	0.0011342
Q96QC0	PP1RA	29808000	38187000	33268000	50610000	44966000	15388000	40836000	34639000	41926000	39452000	24723000	40230000	42980000	40001000	35080000	13497000	22257000	44644000	0.556947	0.254186	36625333	33651556	0.122169	0
Q6UWP7	LCLT1	5869800	7914100	40630000	30403000	5839500	7730800	8986900	46752000	22932000	347276	8733100	31850000	13345000	29439000	24052000	38523000	27015000	42228000	0.555284	0.255484	19673122	23948042	-0.283682	0
Q9NWH9	SLTM	8304900	43659000	142340000	88369000	122220000	94535000	109530000	119340000	58412000	110260000	58262000	72931000	61664000	100230000	89108000	46008000	97606000	63195000	0.55464	0.255989	87364433	77641556	0.170217	0
Q7L5N1	CSN6	77775000	53089000	168120000	231150000	208220000	122620000	153720000	171580000	168720000	178660000	190730000	148380000	164220000	97159000	157760000	78757000	105430000	108210000	0.554263	0.256284	150651556	136546222	0.141826	0
Q9NWB6	ARGL1	30509000	134830000	46464000	40692000	51452000	296911	53573000	54515000	200370000	106000000	137260000	111610000	49595000	52040000	55854000	156160000	84927000	843868	0.554257	0.256289	68055768	83806652	-0.300347	0.00020379
Q9Y6D9	MD1L1	43062000	198310000	65891000	101540000	102010000	98714000	124750000	126230000	105750000	103010000	82481000	78416000	406070000	61781000	64999000	302120000	52241000	61625000	0.552127	0.257961	107407444	134727000	-0.326945	0
Q9H1K1	ISCU	112470000	124640000	21876000	42319000	65969000	79442000	98756000	55032000	132220000	64870000	102600000	63525000	138550000	72320000	34521000	123180000	99784000	127040000	0.551631	0.258351	81377111	91891111	-0.175302	0
O00139	KIF2A	52141000	49415000	49008000	87804000	122540000	78798000	154070000	114490000	123960000	115410000	97498000	84739000	71030000	77310000	76488000	60143000	78332000	95545000	0.551476	0.258473	92462889	84009444	0.138323	0
P13995	MTDC	160710000	168370000	136740000	107420000	152400000	59173000	165620000	252830000	236690000	187890000	136670000	406430000	198530000	152110000	154440000	63076000	165230000	178020000	0.549458	0.260065	160019222	182452889	-0.189279	0
Q96EE3	SEH1	131710000	115360000	145180000	165910000	169190000	100580000	193260000	111230000	133800000	150720000	152880000	167000000	150040000	147720000	149460000	130230000	149150000	129340000	0.548495	0.260828	140666667	147333333	-0.0668034	0
O43678	NDUA2	41854000	17151000	36083000	645592	18130000	14319000	62024000	70876000	34491000	24095000	20974000	21742000	58902000	24176000	53919000	40755000	70879000	34557000	0.547084	0.261946	32841510	38888778	-0.243833	0
Q9UBB9	TFP11	4480000	1215600000	5240500	12091000	19970000	7809300	14589000	1722700000	791853	1358000000	1579000000	1466600000	47980000	51088000	97380000	61881000	65065000	51791000	0.54678	0.262187	333885739	531687222	-0.671223	0
Q8N357	S35F6	67772000	65233000	7171600	106970000	113740000	83570000	119140000	5285800	349901	121360000	136950000	103720000	9566500	91933000	71570000	11208000	103660000	42723000	0.546536	0.262381	63264700	77000056	-0.283459	0.00020886
O95747	OXSR1	419260000	413580000	518130000	619090000	741060000	823410000	463910000	789030000	800050000	800780000	691010000	625870000	594770000	518580000	302680000	468140000	517200000	653210000	0.545783	0.26298	620777778	574777778	0.111073	0
O60927	PP1RB	18246000	80479000	92385000	101650000	55069000	94144000	109870000	90285000	94363000	73362000	76686000	69752000	66413000	83187000	101100000	63928000	66427000	79444000	0.545647	0.263088	81885667	75577667	0.115651	0
Q9Y3E7	CHMP3	4291000	4575300	4858900	42115000	39275000	4815200	4855800	5219000	4477200	3762300	786120	542193	879655	557272	3100000	3083500	3047200	54736000	0.545359	0.263318	12720267	7832693	0.699549	0.00077791
P55036	PSMD4	146380000	186100000	288890000	207670000	210660000	291290000	312910000	337180000	301420000	311110000	268050000	208320000	293980000	266870000	318530000	232540000	371250000	177330000	0.545237	0.263415	253555556	272000000	-0.101305	0
Q14653	IRF3	239964	7580800	35377000	23137000	25449000	10223000	32978000	870738	40848000	331053	40096000	41680000	10902000	11558000	237536	10354000	10909000	10426000	0.544394	0.264086	19633722	15165954	0.372497	0
P51965	UB2E1	15299000	15545000	22880000	18373000	25393000	22221000	21858000	28375000	25285000	20753000	21849000	22110000	22852000	21555000	18163000	19412000	18968000	20691000	0.544259	0.264194	21692111	20705889	0.0671293	0
Q8IY17	PLPL6	3937600	20149000	17848000	38708000	17258000	31624000	7231700	24381000	18623000	24300000	30300000	21370000	857383	117832	6669200	23317000	27409000	16052000	0.543487	0.264811	19973367	16710268	0.257343	0
O95295	SNAPN	12942000	10416000	27444000	39688000	15403000	18383000	24420000	38355000	33512000	27050000	27610000	28968000	26072000	19498000	18156000	19037000	27138000	634929	0.542281	0.265775	24507000	21573770	0.183916	0
O96000	NDUBA	95365000	160020000	243840000	207350000	264630000	306440000	346820000	380460000	342080000	318160000	218020000	269220000	280320000	236910000	248240000	76164000	238650000	245160000	0.541691	0.266248	260707222	236684889	0.139463	0
Q13445	TMED1	81513000	74742000	104070000	97688000	139350000	76453000	84960000	88191000	129710000	109490000	109980000	170130000	70100000	139320000	105270000	8396800	142790000	120060000	0.540724	0.267025	97394111	108277422	-0.152826	0
Q14254	FLOT2	24908000	82739000	152160000	116340000	156170000	73740000	147110000	113310000	135270000	86826000	110860000	120660000	123700000	65861000	82801000	66770000	101970000	144250000	0.540714	0.267033	111154111	100473111	0.145752	0
P28072	PSB6	636660000	711030000	995080000	1102800000	1064700000	969090000	1007400000	1025700000	1128800000	1075800000	1060800000	1116100000	1116900000	975310000	990310000	600970000	1111200000	1025200000	0.53892	0.268476	960222222	1009555556	-0.0722801	0
Q9H7B4	SMYD3	6944500	9380500	23362000	20174000	16069000	14795000	27278000	30161000	26435000	13792000	5433700	13959000	14516000	26342000	14688000	20578000	13354000	30843000	0.53856	0.268766	19399889	17056189	0.185753	0
Q9BQE5	APOL2	14830000	12009000	35313000	27080000	9651500	19656000	32307000	20789000	10649000	12428000	19817000	21379000	6518500	36493000	54972000	23175000	18347000	21424000	0.538239	0.269025	20253833	23839278	-0.235146	0
Q9BT73	PSMG3	31972000	28704000	49431000	61659000	53351000	72219000	67954000	59733000	80089000	81836000	83875000	97916000	24800000	22308000	57625000	41882000	50961000	112950000	0.536696	0.270271	56123556	63800333	-0.184958	0
O43809	CPSF5	131290000	180670000	279990000	254970000	273110000	205420000	301980000	311530000	373050000	288470000	264180000	255990000	223160000	271110000	278980000	45333000	237720000	249020000	0.535075	0.271585	256888889	234814778	0.129621	0
Q9BUR5	MIC26	346420	17712000	29892000	19063000	28926000	33132000	24027000	19320000	532153	35398000	20194000	25864000	16273000	26404000	23343000	14434000	4217900	36702000	0.534725	0.271869	19216730	22536656	-0.229911	0
Q96AG4	LRC59	1199900000	1195300000	2003400000	1388100000	1577300000	1846700000	2134200000	2134200000	1737200000	1912500000	2169500000	1719500000	949810000	1308700000	1263800000	1471500000	1539400000	1877500000	0.534173	0.272318	1691111111	1578888889	0.0990618	0
Q9UIV1	CNOT7	11497000	5021600	367555	26281000	12387000	19237000	18028000	17895000	26795000	20633000	27687000	20812000	834446	16683000	9109600	20400000	17210000	27832000	0.53172	0.274317	15278795	17911227	-0.229333	0
O76021	RL1D1	84408000	139080000	213850000	93989000	155470000	235670000	216630000	128580000	156730000	90258000	176170000	175590000	51315000	54785000	99920000	104940000	291270000	196730000	0.52815	0.277243	158377444	137919778	0.199538	0
Q9UBU8	MO4L1	9846300	10888000	8739700	16288000	6306000	14075000	21939000	7357200	18765000	16182000	23313000	15406000	9151700	14362000	19642000	8393700	7897100	14416000	0.52693	0.278247	12689356	14307056	-0.173108	0
P12235	ADT1	15687000	31288000	7634400	7983900	29736000	26387000	10127000	10279000	14212000	23810000	9339500	20026000	4544600	21009000	6006600	18661000	19258000	7080600	0.525974	0.279035	17037144	14415033	0.241109	0
Q9NX24	NHP2	58470000	62110000	161130000	164990000	84591000	92993000	200510000	189350000	164960000	84903000	123440000	162550000	121510000	132090000	74405000	82684000	124260000	149480000	0.525786	0.279191	131018222	117221333	0.160532	0
Q92526	TCPW	734351	44371000	53240000	67305000	69037000	465042	888380	102010000	92298000	533960	98479000	305226	1047725	78922000	1021922	71156000	65859000	970457	0.525761	0.279212	47815419	35366143	0.435107	0.002711
Q13247	SRSF6	506370000	644020000	969860000	822960000	830280000	919190000	996080000	1205200000	1072800000	641200000	789050000	903790000	1000700000	773500000	723760000	836130000	1009200000	806530000	0.523837	0.280804	885333333	831666667	0.0902153	0
Q9P000	COMD9	40499000	52737000	63883000	113220000	87893000	77659000	82644000	39743000	99268000	24694000	80933000	78209000	68803000	64764000	75109000	80897000	59208000	63815000	0.52291	0.281573	73036222	66270222	0.140251	0
Q9ULU4	PKCB1	8746800	13562000	38802000	52253000	8455200	22054000	68485000	18417000	36636000	55598000	47283000	22088000	39731000	34620000	43994000	23975000	9184500	40736000	0.522095	0.28225	29712333	35245500	-0.246377	0
P03915	NU5M	39931000	59954000	61252000	80628000	83643000	74994000	91031000	53016000	52517000	54031000	75285000	91300000	66515000	57129000	57630000	78525000	76683000	81736000	0.521931	0.282387	66329556	70981556	-0.0977923	0
P61077	UB2D3	180280000	109800000	166660000	246330000	272220000	184790000	286250000	202780000	188670000	235380000	166160000	164090000	201540000	204150000	246400000	519466	203990000	234200000	0.521612	0.282652	204222222	183946607	0.150853	0
Q6P1N0	C2D1A	31216000	25856000	47229000	66028000	28673000	40671000	34695000	29031000	26079000	41144000	32587000	30044000	77277000	60095000	28357000	35359000	36593000	29669000	0.521273	0.282935	36608667	41236111	-0.171723	0
O14979	HNRDL	1277900000	1186500000	1550100000	1566800000	1572500000	1533900000	1874600000	1795000000	1651200000	1623000000	1467800000	1645300000	1558400000	1697800000	1410300000	1483900000	1371000000	1230900000	0.520911	0.283237	1556666667	1498888889	0.0545666	0
Q96MW1	CCD43	42335000	47753000	110000000	116690000	90408000	67249000	125350000	106490000	87108000	106040000	104890000	73081000	56190000	92741000	70382000	57982000	100890000	57283000	0.515603	0.287685	88094778	79962111	0.13974	0
P51991	ROA3	1595000000	1717100000	2661400000	4168300000	3311400000	3622700000	4623500000	3695900000	3118700000	3580000000	2820700000	3260700000	2758400000	2679300000	3319400000	2473100000	2913000000	2523700000	0.512811	0.290043	3168888889	2924444444	0.115814	0
Q86UU1	PHLB1	14656000	20049000	19248000	13345000	11016000	32227000	66259000	42006000	44393000	34800000	38596000	48003000	15848000	11411000	17660000	24323000	13923000	12902000	0.5128	0.290052	29244333	24162889	0.275364	0
P40938	RFC3	100220000	97875000	86288000	128400000	112690000	118010000	136240000	87169000	82286000	77748000	155190000	105950000	156040000	43103000	105970000	121430000	154800000	114770000	0.510888	0.291675	105402000	114983444	-0.125524	0
Q96GD0	PLPP	28467000	29587000	46873000	44569000	55326000	51324000	55473000	57674000	17309000	13902000	16606000	14060000	58966000	54958000	73808000	59947000	17768000	18915000	0.510244	0.292222	42955778	36547778	0.233069	0
Q9H410	DSN1	184700	574614	357778	629961	742955	964280	671015	17925000	23973000	13837000	4368400	17231000	7446300	7884100	471509	9477000	822593	6022200	0.510111	0.292335	5113700	7506678	-0.553807	0.00020631
Q9H0A8	COMD4	8595900	653430	28407000	7801700	11382000	11665000	31039000	12818000	11164000	39118000	19744000	12191000	19650000	11051000	12375000	7211700	11543000	18095000	0.509937	0.292484	13725114	16775411	-0.28953	0.00021327
P50750	CDK9	20523000	32934000	27734000	46650000	13217000	27686000	43531000	12847000	9960700	32696000	18042000	16579000	8303600	13211000	706858	8245200	29278000	62039000	0.509337	0.292995	26120300	21011184	0.314014	0
Q6P1K2	PMF1	4467000	1064049	4463100	242407	4619400	4771200	10088000	10258000	9548500	621669	4591400	6387600	5912200	10240000	10428000	1044356	19444000	4751800	0.509088	0.293207	5502406	7046781	-0.356902	0
A6NIH7	U119B	9705100	11854000	33871000	44662000	26429000	41049000	33942000	58695000	23457000	59734000	21464000	40578000	17666000	25945000	33485000	17994000	11607000	9704900	0.507331	0.294708	31518233	26464211	0.252144	0
P62851	RS25	279310000	546110000	800970000	772470000	780840000	755360000	863690000	845130000	806590000	895070000	866110000	861900000	745450000	773240000	805800000	364820000	849060000	793090000	0.506422	0.295487	716666667	772666667	-0.108544	0
Q8N1B4	VPS52	334466	14258000	6765200	16673000	5863400	7434000	777080	7020100	947089	8255800	6064900	7346300	6717300	5740000	606907	716758	211974	10413000	0.506422	0.295487	6674704	5119215	0.382781	0.0027076
Q9H7N4	SFR19	19974000	15660000	24852000	18266000	26686000	26187000	30829000	40608000	35156000	21400000	40108000	23169000	18073000	38088000	31850000	33092000	24224000	31064000	0.503872	0.297679	26468667	29007556	-0.132143	0
Q8N163	CCAR2	226240000	294550000	452120000	523460000	628110000	549740000	548470000	400340000	559470000	427410000	611730000	496510000	471990000	477150000	545280000	557930000	437640000	458150000	0.502589	0.298787	464555556	498222222	-0.100938	0
Q13586	STIM1	19532000	53859000	51713000	139120000	90054000	59746000	62918000	87695000	66624000	70063000	83145000	51607000	39414000	40928000	52949000	69316000	68788000	79171000	0.502406	0.298945	70126778	61709000	0.184485	0
P11047	LAMC1	117170000	93530000	162250000	125160000	150560000	142550000	153300000	205860000	191230000	150280000	172470000	149900000	212150000	144310000	148380000	141780000	148510000	159530000	0.502393	0.298957	149058889	158555556	-0.089106	0
Q92620	PRP16	58700000	63175000	83922000	85220000	76701000	60522000	68091000	96716000	111270000	66559000	118450000	123730000	37993000	72431000	100020000	70327000	78622000	103690000	0.501889	0.299392	78227444	85770222	-0.132802	0
Q6FIF0	ZFAN6	14158000	19638000	42512000	17616000	39261000	25178000	52274000	25995000	45229000	12647000	48121000	18086000	28299000	38274000	42005000	12560000	37702000	286036	0.50184	0.299435	31317889	26442226	0.244143	0
P62917	RL8	90257000	83669000	299620000	189770000	215920000	265650000	207940000	205220000	290090000	287010000	253170000	272550000	108180000	175250000	126090000	172820000	269360000	455690000	0.501523	0.299709	205436222	235555556	-0.197377	0
Q9Y5P6	GMPPB	39409000	33481000	43406000	49529000	82877000	48658000	123450000	116190000	200490000	67106000	93706000	57162000	51442000	55268000	73650000	76860000	53643000	88243000	0.499766	0.301233	81817778	68564444	0.254954	0
Q9H0H0	INT2	3852000	3851700	762958	6651700	204905	923419	15588000	5885500	5127200	6896000	4647000	6562200	3688300	8132100	5796600	2923400	3790600	11669000	0.498341	0.302474	4760820	6011689	-0.33656	0.00022114
P62857	RS28	725950000	712330000	1184200000	1399300000	1177400000	1106800000	1418900000	1226800000	1340400000	534600000	1691900000	1399400000	1252900000	1214400000	1242400000	1351100000	1180700000	1279300000	0.498132	0.302656	1144222222	1237222222	-0.112737	0
Q9Y6D5	BIG2	4504300	10884000	46064000	33493000	49012000	47112000	52685000	57219000	41129000	191520000	29470000	55676000	21244000	16794000	61739000	75789000	11235000	5133100	0.496281	0.304273	38011367	52120011	-0.455406	0
Q15370	ELOB	293670000	668380000	779200000	632380000	821450000	551830000	640210000	630600000	632750000	717020000	627600000	692200000	670910000	586320000	499330000	218370000	632730000	560530000	0.495531	0.304929	627777778	578333333	0.118353	0
P00395	COX1	718752	8287700	22728000	60042000	52483000	10765000	19843000	627066	11811000	43644000	27269000	16572000	19162000	34715000	18450000	15353000	43455000	19649000	0.495011	0.305385	20811724	26474333	-0.347198	0.0016835
P20585	MSH3	40588000	39148000	12047000	6620700	5411900	302455	274450	4791800	398807	10480000	41105000	8568700	10835000	4606500	25685000	26464000	11439000	12305000	0.494356	0.30596	12175901	16832022	-0.46718	0
P62826	RAN	3963200000	3850500000	5262200000	5223300000	5146800000	5060300000	5158500000	5484100000	5666400000	4833500000	4740700000	5194800000	5180000000	5021600000	3804300000	3575700000	5087800000	5465400000	0.493659	0.306573	4978888889	4766666667	0.0628431	0
Q9Y5J9	TIM8B	67488000	71627000	74435000	133200000	83390000	91173000	103710000	81211000	136750000	88264000	99648000	93507000	87471000	82630000	101310000	68502000	86581000	77163000	0.493195	0.306982	93702667	87196222	0.103824	0
Q9UHB4	NDOR1	421187	4148100	6951200	11125000	9850100	10526000	10246000	10786000	7967200	972855	188923	787634	12572000	13660000	487844	11981000	7142900	9807600	0.492358	0.307719	8002310	6400084	0.322326	0.0025427
Q6P3X3	TTC27	98544000	55145000	92933000	98957000	99217000	100040000	103850000	119000000	102280000	72244000	119050000	140290000	77186000	141850000	100970000	106030000	92866000	84444000	0.491342	0.308616	96644000	103860000	-0.103888	0
Q9UNS2	CSN3	83205000	183520000	239750000	452520000	293760000	150320000	313110000	334230000	278520000	320100000	484080000	253010000	232910000	320570000	309540000	191300000	248540000	261550000	0.490969	0.308946	258911667	291444444	-0.170761	0
P61619	S61A1	386760000	563610000	591260000	724780000	724540000	604070000	799430000	688480000	690790000	693980000	749230000	757430000	475480000	401990000	282390000	426750000	811750000	694680000	0.490218	0.309611	641555556	588111111	0.125485	0
P11142	HSP7C	11110000000	14109000000	18720000000	19076000000	19510000000	18922000000	22005000000	21665000000	23563000000	19611000000	18727000000	19298000000	17823000000	18205000000	18161000000	14395000000	16915000000	16576000000	0.489738	0.310037	18744444444	17744444444	0.0790957	0
Q6DD87	ZN787	3414800	25661000	10385000	13914000	18559000	23253000	48881000	8961300	20721000	2603500	21621000	2818700	35485000	9182000	15873000	29233000	4546900	14682000	0.48848	0.311153	19305567	15116122	0.352929	0
P14314	GLU2B	2005700000	2377400000	3284500000	3198800000	3296700000	3207500000	3740300000	3716000000	3804200000	3629600000	3583600000	3190600000	3313400000	3020000000	3541700000	3228900000	3495300000	3042600000	0.488123	0.311471	3182222222	3337777778	-0.0688533	0
Q9NQC3	RTN4	2017400000	1987100000	2495900000	2909200000	2641200000	2835000000	2836800000	3179000000	2658400000	2861600000	2857800000	3018600000	1948200000	1896100000	1794000000	2146700000	2800300000	2881900000	0.488052	0.311534	2620000000	2467777778	0.0863543	0
Q96ER3	SAAL1	22970000	24088000	44055000	44726000	27190000	45833000	40055000	23485000	37232000	38432000	29828000	38965000	28700000	31201000	30047000	25658000	31591000	32227000	0.487293	0.31221	34403778	31849889	0.111279	0
P49848	TAF6	3810900	3988200	13637000	6207500	9248000	9140400	14755000	9848800	13170000	14889000	10918000	16824000	3286700	11648000	4978400	11633000	8407200	14157000	0.486815	0.312636	9311756	10749033	-0.207082	0
P09110	THIK	8194500	6326800	26938000	18786000	20342000	14974000	30799000	37472000	16848000	12773000	12179000	63371000	665839	8069600	38621000	27272000	31788000	32576000	0.48549	0.31382	20075589	25257271	-0.331256	0
Q8IWE2	NXP20	17541000	65947000	43642000	177260000	27323000	157290000	28354000	96518000	59530000	24040000	52632000	55779000	61237000	70622000	72469000	12708000	94529000	91594000	0.484611	0.314607	74761667	59512222	0.329113	0
Q9H061	T126A	25787000	15266000	22113000	19739000	814355	22409000	20246000	22435000	24883000	57115000	600710	17306000	13575000	139685	748653	15123000	12352000	15903000	0.483484	0.315618	19299151	14762561	0.386594	0.0016785
P50479	PDLI4	147370000	97670000	122220000	228630000	184180000	147010000	183570000	185090000	146530000	178710000	157470000	200290000	143390000	168120000	156240000	161300000	158060000	221490000	0.481903	0.31704	160296667	171444444	-0.0969967	0
P52657	T2AG	736638	13108000	41537000	1078895	20143000	21332000	22355000	51496000	978339	33807000	784973	943797	784681	29398000	221309	31999000	22932000	484866	0.481294	0.317589	19196097	13483958	0.509569	0.0033802
Q15233	NONO	2289500000	1972900000	3004100000	3081200000	3879100000	4460400000	3040100000	3743900000	4687000000	3319300000	3461600000	3438300000	3149100000	3434800000	3295800000	2530200000	2523300000	2840700000	0.480645	0.318175	3350000000	3110000000	0.107247	0
Q96JB1	DYH8	866600000	978197	640425	511021	29245000	1040677	255557	783637	613141	717507	308871	1053079	813925	167681	422894	3508800000	907902	241831	0.480013	0.318747	100118628	390514854	-1.96367	0.0095368
Q7Z3K3	POGZ	19063000	28034000	35068000	40565000	124290000	46280000	31125000	46920000	54276000	33125000	24737000	38017000	48943000	38109000	70045000	28923000	30565000	39920000	0.479754	0.318981	47259000	39153778	0.271438	0
Q15390	MTFR1	525583	240020	24810000	434473	18393000	11689000	163810000	14046000	12365000	7080600	428577	5257400	5035700	557122	785800000	6069800	5951400	7056500	0.479451	0.319256	27389231	91493011	-1.74005	0
Q99523	SORT	2568800	16639000	3024000	9143800	4019200	3127200	159292	11122000	2940900	657173	3499600	125216	661517	751885	2255700	22360000	619350	2448600	0.476368	0.322057	5860466	3708782	0.66007	0.00078585
P78344	IF4G2	292070000	504860000	661650000	683760000	720300000	912210000	803850000	793800000	906720000	855580000	691810000	690910000	636500000	558970000	631710000	401980000	650860000	652930000	0.476316	0.322105	697777778	641444444	0.121443	0
Q96EI5	TCAL4	81172000	47713000	34751000	86160000	28640000	64244000	74414000	160890000	58048000	87995000	52439000	43674000	72376000	86207000	49276000	90198000	20961000	29930000	0.475694	0.322672	70682444	59228444	0.255062	0
Q9NXV2	KCTD5	8680300	22074000	27962000	26435000	511866	37671000	36058000	11090000	36563000	16192000	11508000	33343000	25544000	9528600	29997000	16839000	25883000	328051	0.474976	0.323328	23005018	18795850	0.291534	0
Q6BDS2	URFB1	14107000	10104000	12982000	21529000	19052000	16775000	25307000	22813000	21218000	19286000	18847000	25059000	27076000	28786000	25107000	5257100	19750000	14264000	0.474865	0.32343	18209667	20381344	-0.162545	0
Q15056	IF4H	660280000	388910000	622780000	812220000	978090000	931280000	982640000	1032500000	1069500000	1189200000	1117900000	1211200000	705750000	1083000000	643820000	555480000	1041500000	692600000	0.474744	0.32354	830666667	915333333	-0.140028	0
P39656	OST48	610320000	562060000	1017500000	1194000000	872310000	1213000000	843280000	894910000	1359200000	1167200000	1336100000	1267800000	865390000	664950000	741200000	962330000	1103800000	1251300000	0.473681	0.324514	951333333	1040333333	-0.129023	0
Q9NWT6	HIF1N	7968000	7244600	11105000	9613000	10880000	16907000	12345000	11708000	12926000	18722000	1057124	11381000	12676000	8814900	8208400	8332600	10155000	9268800	0.471662	0.326369	11188511	9846203	0.184379	0
Q15477	SKIV2	47600000	52156000	137460000	88095000	159320000	78571000	137030000	176950000	152320000	95156000	84772000	162270000	95890000	105760000	93426000	85078000	58067000	122630000	0.469873	0.32802	114269111	100376556	0.187013	0
P62310	LSM3	117070000	7811200	734592	209740000	437551	817951	212950000	1073177	593806	178440000	699460	18488000	881588	172300000	149330000	792149	160670000	147700000	0.469724	0.328158	61274253	92095689	-0.587853	0.0033814
Q8IXB1	DJC10	18908000	22330000	39766000	34946000	50685000	42326000	32877000	29456000	51142000	72922000	24535000	44210000	37472000	51124000	27898000	25004000	40765000	40692000	0.468779	0.329032	35826222	40513556	-0.177389	0
O76003	GLRX3	284420000	428140000	721710000	629600000	520510000	733450000	827930000	885780000	794500000	773420000	844780000	625930000	772950000	775960000	673100000	573270000	633990000	645970000	0.467105	0.330586	647444444	702111111	-0.116943	0
O75394	RM33	440363	6528200	10095000	14845000	9876200	14843000	12060000	14118000	11041000	15106000	13439000	12269000	14178000	164794	10082000	16341000	12108000	15195000	0.465995	0.331619	10427418	12098088	-0.214397	0.0060596
Q01167	FOXK2	749653	717440	334410	780096	29088000	265483	16906000	26596000	28239000	13615000	630117	6701000	7111800	7256500	5362200	15831000	11593000	3535000	0.465758	0.33184	11519565	7959513	0.533334	0
Q6I9Y2	THOC7	10455000	1249434	30563000	24830000	59509000	40477000	34004000	18534000	33887000	6257900	30408000	27776000	14817000	17728000	24850000	29336000	22548000	36183000	0.465114	0.332441	28167604	23322656	0.272305	0
Q96B01	R51A1	5356600	7178600	3458500	8927800	8145800	8480800	8396300	10963000	12543000	11876000	7256700	7422300	11414000	8791100	6869600	13396000	6796400	7896800	0.464655	0.332869	8161156	9079878	-0.153899	0.00020292
Q9NPI6	DCP1A	43761000	49802000	52782000	52234000	62967000	99969000	106900000	86884000	90645000	106260000	64837000	72429000	47460000	64735000	51005000	56390000	70365000	44038000	0.464333	0.33317	71782667	64139889	0.162414	0
P61966	AP1S1	16722000	929427	832457	49219000	26043000	28435000	42540000	13755000	21551000	11518000	10152000	13741000	22343000	8749300	26893000	28814000	20363000	16514000	0.463196	0.334235	22225209	17676367	0.330375	0
Q96SB8	SMC6	3292300	666209	5075500	6102700	5379900	5544000	4762400	4727900	89000000	6756600	8366600	11013000	11495000	1026737	4149500	8201600	5483700	3683300	0.461558	0.335774	13838990	6686226	1.04947	0
Q06265	EXOS9	41463000	44498000	119620000	47784000	113310000	144600000	131620000	127190000	108330000	50833000	91215000	111190000	72679000	94700000	89533000	78908000	92725000	96036000	0.461216	0.336095	97638333	86403222	0.176363	0
Q13151	ROA0	187800000	489450000	682820000	619710000	629230000	646700000	761480000	763750000	791320000	759820000	693040000	808310000	705200000	594640000	684050000	533240000	620320000	637550000	0.461018	0.336283	619111111	670666667	-0.115398	0
Q96QR8	PURB	11563000	42416000	58501000	142820000	66211000	102590000	93049000	52691000	91237000	69341000	103790000	28489000	57272000	65251000	50726000	32022000	52744000	96168000	0.458101	0.339038	73518667	61779222	0.250989	0
P06748	NPM	2996000000	4167300000	4359800000	4109900000	4114200000	4340300000	4904300000	4754400000	4618600000	4615200000	4519100000	4287000000	4253400000	4641600000	4603100000	4583100000	4437100000	3816000000	0.457029	0.340056	4262222222	4417777778	-0.051715	0
P83916	CBX1	52037000	56611000	93298000	19720000	64904000	85777000	73826000	50015000	33957000	33821000	116260000	119470000	28774000	7398700	19883000	20738000	7452700	63407000	0.456533	0.340528	58905000	46274933	0.348159	0
Q9H270	VPS11	5920400	6438600	21797000	5877300	7798500	25099000	10994000	11739000	18464000	14156000	19240000	20571000	6524400	9197000	561850	8584400	11315000	533220	0.456442	0.340614	12680867	10075874	0.331748	0
Q8WZA0	LZIC	21618000	13738000	49004000	63181000	56076000	61448000	45050000	68471000	82283000	65370000	44366000	46637000	40595000	57397000	49037000	49420000	21324000	27434000	0.455968	0.341066	51207667	44620000	0.198669	0
Q9HA77	SYCM	14901000	33254000	9711100	11507000	9545900	11191000	19439000	22422000	26763000	20366000	7414300	11689000	9485200	8897500	11389000	7671000	32380000	21956000	0.455663	0.341356	17637111	14583111	0.274316	0
Q5TA45	INT11	7630300	9350800	13506000	11969000	886886	9069200	9778600	713516	16016000	15409000	9363900	8824200	8874400	8427600	16788000	7650000	9995300	7784200	0.454732	0.342245	8768922	10346289	-0.238642	0.00094985
P04062	GLCM	7305700	22955000	460107	36544000	39723000	51501000	13371000	12280000	36824000	60508000	14822000	15841000	24637000	37955000	59353000	28945000	13175000	23439000	0.454626	0.342345	24551534	30963889	-0.334774	0
Q6NUM9	RETST	16824000	42967000	46319000	42657000	61380000	53625000	131620000	44532000	46387000	83439000	79326000	99151000	24509000	27885000	23491000	85879000	60330000	107550000	0.453862	0.343076	54076778	65778889	-0.282615	0
P37840	SYUA	25678000	31305000	51141000	41866000	62281000	51142000	40647000	43923000	63637000	69931000	18930000	51269000	61820000	60977000	28430000	22280000	16700000	23964000	0.452923	0.343976	45735556	39366778	0.216338	0
P13010	XRCC5	1484300000	2221200000	2834300000	2939300000	3034300000	3246300000	2935500000	3333700000	3008200000	2923000000	2892600000	3065800000	2519700000	2690600000	2863900000	1375100000	2614500000	2313400000	0.452779	0.344114	2781111111	2583333333	0.106428	0
P52943	CRIP2	207400000	186550000	213880000	271360000	266870000	300540000	368600000	333670000	307960000	307450000	283060000	327310000	185330000	300780000	151760000	142030000	186110000	342420000	0.451642	0.345205	273111111	247222222	0.14368	0
Q71DI3	H32	3610600000	4369200000	6054100000	7108900000	6094100000	6703200000	6445300000	6619300000	6323000000	8519200000	8553900000	8729600000	4871400000	5048600000	5024800000	6110200000	5790500000	5379400000	0.450582	0.346226	5924444444	6446666667	-0.121874	0
P15121	ALDR	1783800000	1351700000	1581500000	1969700000	2265200000	2089500000	2657000000	2531600000	2090900000	2231400000	2068500000	2177100000	2144700000	1943300000	1752500000	1414400000	1548000000	1860500000	0.450562	0.346246	2035555556	1903333333	0.0968944	0
Q9C0J8	WDR33	18241000	61387000	55718000	62920000	68593000	81584000	49106000	90134000	86454000	38073000	84205000	65818000	53283000	55534000	77746000	97136000	83672000	86758000	0.450395	0.346406	63793000	71358333	-0.161684	0
Q8NFH5	NUP35	112440000	127580000	131970000	153360000	176650000	190150000	186610000	117170000	177690000	143340000	154670000	149740000	115900000	139650000	141350000	115820000	127700000	194240000	0.449658	0.347118	152666667	142555556	0.0988608	0
Q9BVK6	TMED9	333060000	369090000	388830000	491830000	360630000	516440000	358090000	483500000	380280000	648930000	638300000	481390000	204100000	321160000	346630000	293080000	681640000	503930000	0.449165	0.347594	409111111	457666667	-0.161805	0
P68036	UB2L3	318330000	349740000	488020000	413770000	434390000	473620000	514100000	523630000	555500000	445510000	465910000	465160000	446370000	356460000	469480000	397230000	459090000	349620000	0.448847	0.347902	452444444	428222222	0.079381	0
Q8IWL3	HSC20	509689	3722200	5928900	8077700	6474800	5105100	5752500	2919500	305602	593368	6490500	640551	4615200	398452	8300100	112800	2354500	5749700	0.44801	0.348712	4310666	3250575	0.407216	0.004547
O60826	CCD22	21934000	30350000	86020000	55123000	57829000	37172000	55323000	41181000	61716000	47353000	47960000	58962000	44532000	36576000	59582000	45526000	35739000	15774000	0.447664	0.349048	49627556	43556000	0.18827	0
Q86UK7	ZN598	73430000	68522000	95600000	83446000	64116000	116850000	218650000	84470000	185830000	101920000	226050000	105820000	126770000	109740000	126520000	101420000	94613000	159920000	0.446972	0.34972	110176000	128179222	-0.218352	0
Q7Z6M4	MTEF4	205299	4256200	4791900	5613200	4736200	3988600	6608500	570879	4063400	908753	925891	187184	4071100	4987100	5101900	3464400	2367600	5830900	0.446563	0.350117	3870464	3093870	0.323094	0.0025524
Q9BXF6	RFIP5	5885800	33476000	55886000	51161000	16944000	48937000	18061000	63105000	49945000	42993000	91002000	11769000	63904000	32048000	46440000	20543000	60220000	47874000	0.446288	0.350385	38155644	46310333	-0.279438	0
Q9NQ92	COPRS	11164000	6533000	9026400	20488000	9451500	7968100	22618000	11838000	21343000	28006000	7992000	7596100	29638000	26826000	6997400	7921900	25283000	8664700	0.446116	0.350553	13381111	16547233	-0.306392	0
Q01664	TFAP4	4233800	5504400	7257300	6521900	20078000	6649400	7684500	12995000	8054600	7793800	12327000	8657600	593226	13451000	19569000	6320100	12423000	15180000	0.445384	0.351265	8775433	10701636	-0.286289	0.00077851
Q9HD15	SRA1	48946000	39444000	107270000	62506000	58578000	99066000	87977000	99313000	93689000	76102000	105100000	73788000	86644000	69021000	31234000	58921000	64557000	54727000	0.444292	0.352331	77391000	68888222	0.167908	0
Q96PC5	MIA2	18749000	21588000	41162000	100030000	22773000	48400000	53483000	88832000	51316000	101500000	81023000	80768000	15389000	13448000	40372000	52550000	65500000	98677000	0.443161	0.353438	49589222	61080778	-0.300692	0
P54727	RD23B	802920000	904700000	1270500000	1292000000	1256200000	1362700000	1467900000	1835200000	1962300000	1563100000	1608200000	1753200000	1350600000	1469900000	1321300000	1146900000	1636300000	1312800000	0.442859	0.353734	1350888889	1462222222	-0.114254	0
P05114	HMGN1	301955	580910000	811730000	753430000	1363800000	1170900000	1272700000	831740000	1277200000	809990000	410050000	1026900000	658300000	883400000	275010000	614950000	722120000	1367000000	0.442089	0.35449	895366884	752555556	0.250681	0
Q9UPQ9	TNR6B	273032	12284000	716563	997776	860766	5326000	1006663	5899400	366942	5071600	14573000	5106800	5641300	687808	567360	4002100	2723600	3126300	0.441678	0.354894	3081238	4611096	-0.5816	0.00020542
P0CG08	GPHRB	14692000	12037000	13243000	13340000	18729000	22366000	23251000	19895000	18752000	25437000	12430000	15296000	8192400	7406000	8022900	17332000	14534000	27632000	0.441439	0.355129	17367222	15142478	0.197766	0.00022297
Q9UBM7	DHCR7	473140000	56785000	639940000	103270000	563990000	642490000	64729000	86373000	95468000	203270000	210070000	238010000	938250000	900660000	68162000	137100000	983480000	164830000	0.441421	0.355147	302817222	427018000	-0.49585	0
Q92621	NU205	277020000	232780000	427560000	7349800000	501530000	7272100000	444630000	8044900000	428860000	854150000	658730000	8726300000	666130000	704050000	683530000	568250000	694980000	801420000	0.441159	0.355405	2774888889	1595666667	0.798271	0
Q03252	LMNB2	1409400000	1663900000	1926400000	1692700000	2134500000	2283800000	2304900000	2023200000	2318200000	1721400000	2074900000	2047000000	1991600000	1971000000	1739600000	1357100000	1927300000	1965600000	0.440473	0.35608	1971111111	1866666667	0.0785448	0
P01116	RASK	387317	31321000	52056000	51230000	68770000	50015000	48417000	48427000	22930000	54795000	42168000	17073000	37313000	42473000	40675000	39542000	31244000	10368000	0.44019	0.35636	41505924	35072333	0.242984	0
P82933	RT09	21339000	53077000	33202000	32054000	55221000	30745000	54876000	32823000	73663000	36913000	57193000	46468000	34998000	46997000	39788000	26392000	51339000	130230000	0.439395	0.357145	43000000	52232000	-0.280597	0
O75695	XRP2	16663000	27908000	40367000	27553000	35142000	22385000	43630000	34878000	41948000	39297000	38382000	35747000	20975000	31843000	22621000	12606000	25597000	32651000	0.43856	0.357971	32274889	28857667	0.161457	0.00021782
Q9Y547	IFT25	40868000	72093000	117290000	111140000	191350000	60881000	195510000	83211000	107710000	91936000	111030000	90715000	89179000	90225000	117680000	92481000	79398000	85028000	0.438436	0.358094	108894778	94218000	0.20886	0
Q9GZL7	WDR12	115530000	134820000	128460000	236110000	154970000	181670000	278830000	183840000	156450000	265650000	183990000	195930000	197590000	165560000	157980000	180990000	179510000	188960000	0.438336	0.358193	174555556	190888889	-0.129047	0
Q15814	TBCC	9201700	29270000	4665100	21531000	201096	5809600	20595000	332918	15500000	10729000	26652000	6073400	22019000	18214000	7495600	16869000	11420000	17214000	0.436483	0.360033	11900713	15187333	-0.351821	0
Q8WY36	BBX	524416	700085	11385000	27494000	9147800	18172000	52988000	11413000	23868000	184981	390584	758120000	772641	593168	656046	193745	825213	565936	0.435982	0.360531	17299145	84686924	-2.29144	0.00022217
Q15181	IPYR	1862100000	1997100000	2672400000	2901700000	2796300000	2752500000	3477800000	3096500000	3261600000	3090500000	2937500000	2927400000	2510400000	2559200000	2749700000	1881200000	2412800000	2154300000	0.43515	0.361361	2757777778	2580000000	0.0961351	0
Q92888	ARHG1	147100000	70433000	219030000	333640000	299210000	240850000	196840000	160400000	202740000	302410000	357950000	303660000	269270000	268770000	280870000	112800000	155730000	108470000	0.435122	0.361389	207825889	240000000	-0.207659	0
P17844	DDX5	1131700000	1608600000	2240500000	1920100000	2680800000	1838300000	2513100000	2672100000	2390600000	2574100000	2491600000	2357600000	2154000000	2352800000	2479400000	1820100000	2222300000	1961600000	0.4325	0.364014	2110000000	2266666667	-0.103329	0
P39748	FEN1	179930000	273550000	601670000	626700000	533320000	729240000	517150000	546070000	631660000	529010000	613100000	524690000	526980000	416750000	397040000	163660000	507240000	431060000	0.432122	0.364394	515555556	456666667	0.174986	0
Q9UNN8	EPCR	357396	5061600	4644400	44300000	8111400	61649000	39686000	82823000	65109000	83072000	13772000	3340300	15872000	28591000	337389	3351100	33046000	32861000	0.432047	0.364469	34637977	23804754	0.541105	0
Q10713	MPPA	214930000	297190000	483720000	462570000	421980000	526590000	378130000	487940000	437350000	433810000	457310000	385880000	400220000	358930000	401100000	274240000	384660000	339170000	0.431081	0.365441	412333333	381666667	0.111498	0
Q9Y244	POMP	6233600	16470000	10418000	12750000	24762000	23886000	9849000	1004015	975603	15374000	16004000	22059000	19999000	25554000	174768	17152000	10727000	7623500	0.430889	0.365635	11816469	14963030	-0.340603	0.002199
Q9HCS7	SYF1	32672000	45888000	113250000	85448000	92256000	113460000	67319000	60539000	101950000	94227000	110520000	121560000	84379000	61074000	75206000	78390000	55823000	123200000	0.430313	0.366216	79124667	89455444	-0.177042	0
Q14738	2A5D	42758000	28398000	54092000	27394000	36954000	49651000	58915000	33022000	49496000	65023000	51390000	53198000	31780000	32693000	28141000	47610000	58590000	54467000	0.430025	0.366506	42297778	46988000	-0.15171	0
P09960	LKHA4	502170000	652080000	950380000	927720000	1169100000	1159600000	1241700000	1310500000	1217500000	1264200000	1144200000	1475300000	1243700000	1023500000	969770000	944430000	979240000	922350000	0.429486	0.367051	1014666667	1106111111	-0.12449	0
Q9P2D3	HTR5B	10149000	604037	5560600	6038300	5055800	6185800	216247	8837100	8809100	670795	168922	8338600	6500700	4052400	293220	5889800	7944500	5984400	0.429118	0.367423	5717332	4427037	0.369001	0.00020872
Q5J8M3	EMC4	13462000	13331000	19176000	17494000	21469000	20849000	20713000	19097000	18670000	21869000	19476000	18728000	24980000	14772000	14058000	31657000	17624000	16506000	0.428057	0.368499	18251222	19963333	-0.12936	0.00021308
Q9UKK3	PARP4	5677800	9634300	7949800	920768	8218500	15151000	24169000	21164000	25220000	19797000	32140000	17093000	21640000	19182000	13534000	21661000	3923400	706649	0.427518	0.369046	13122796	16630783	-0.341781	0
P08708	RS17	484240000	489390000	702410000	748900000	772080000	802820000	802200000	764940000	908820000	1032900000	832630000	932650000	872680000	713390000	153130000	853300000	939590000	868680000	0.426073	0.370516	719444444	799666667	-0.152515	0
Q9BZD4	NUF2	16235000	56028000	27436000	28434000	43954000	25647000	27938000	535960000	18069000	38281000	61639000	24595000	23700000	34817000	43272000	46566000	34808000	55649000	0.424756	0.37186	86637889	40369667	1.10173	0
O95749	GGPPS	4708300	32269000	39276000	7406500	7749000	22079000	8041400	10326000	35401000	16688000	15886000	20653000	162374	22863000	15732000	434025	6707000	26741000	0.42302	0.373639	18584022	13985155	0.410167	0.00020661
Q8N556	AFAP1	9639200	15556000	19673000	13518000	10882000	15046000	13789000	21660000	12948000	13258000	11346000	11079000	50660000	17570000	13613000	10697000	28048000	10554000	0.422631	0.374039	14745689	18536111	-0.330045	0
O14757	CHK1	6338200	10907000	9814900	14104000	4074900	3648700	17495000	14150000	7930800	4597700	3671200	10535000	297385	5449900	582657	6836600	17031000	19026000	0.42103	0.375687	9829278	7558605	0.378965	0
Q96GC5	RM48	8031000	8673500	20567000	31052000	29441000	30693000	23540000	11473000	8703700	42690000	24053000	10013000	31433000	20021000	6000900	57325000	6386400	23533000	0.420746	0.37598	19130467	24606144	-0.363147	0.00022134
P55884	EIF3B	1034900000	1320400000	1759600000	1803400000	2024300000	1962600000	2246100000	2008700000	2291500000	2060600000	2076600000	2163200000	1932700000	2180900000	1937100000	1590800000	1737900000	1899400000	0.419419	0.377352	1826666667	1953333333	-0.0967248	0
P46977	STT3A	565180000	597020000	1062900000	1026500000	842450000	899540000	1047900000	826740000	1102200000	944510000	1090400000	1048400000	467290000	493860000	410190000	811000000	974730000	903240000	0.418959	0.377828	885666667	793888889	0.157827	0
Q05209	PTN12	533079	25026000	212041	142270000	12831000	8573100	8258500	11994000	553744	11871000	23928000	8478700	14492000	199292	19328000	7251400	342994	9848400	0.418782	0.378012	23331274	10637754	1.13307	0
P09874	PARP1	782940000	1196000000	1836700000	1941700000	1790300000	1692300000	1715300000	1735000000	1892100000	1694900000	1891100000	1657900000	1251300000	1258200000	1197300000	1168600000	1611800000	1697800000	0.418488	0.378317	1621444444	1492222222	0.119817	0
P49327	FAS	4620300000	5469200000	7857500000	8516100000	8179800000	7440100000	7821600000	9240300000	8460300000	8043700000	7378300000	7788900000	7168300000	7231000000	6759500000	5915200000	6444500000	6780400000	0.417704	0.379131	7512222222	7056666667	0.0902529	0
Q66K14	TBC9B	18711000	18268000	32678000	139230000	41230000	35421000	132550000	132910000	119520000	124760000	122850000	124560000	107850000	92956000	74114000	36479000	119210000	32825000	0.416124	0.380777	74589778	92930444	-0.317173	0
Q7Z422	SZRD1	25120000	24060000	530906	40291000	619921	238960	31923000	90645000	243448	7326000	53332000	68670000	618869	40816000	32572000	55976000	11510000	37643000	0.415865	0.381047	23741359	34273763	-0.529702	0
Q9UBS8	RNF14	549431	4740200	5363100	10101000	9902500	4730200	11277000	4908000	6387700	5634700	9650000	6440500	4510600	229232	8478200	4919000	4262500	2584000	0.411297	0.385844	6439903	5189859	0.311344	0.00077866
Q07812	BAX	58069000	105290000	154350000	171640000	170310000	103000000	193670000	142750000	134160000	112380000	177910000	177550000	126770000	182410000	149380000	132980000	148710000	148970000	0.411028	0.386128	137007667	150777778	-0.138167	0
O15514	RPB4	16547000	15830000	27117000	29918000	36937000	34459000	35104000	29290000	35750000	30698000	23150000	35103000	28976000	25782000	26636000	23990000	25180000	17642000	0.410433	0.386758	28994667	26350778	0.137942	0
P08865	RSSA	2975400000	3275100000	4413900000	4654600000	4751300000	4721600000	5065600000	4592400000	4862800000	4310800000	5708600000	5373500000	3957900000	5057100000	4864700000	2810800000	5109500000	5017700000	0.409287	0.387972	4367777778	4690000000	-0.102688	0
Q99436	PSB7	456910000	448640000	530790000	700480000	716070000	690530000	603060000	497180000	634180000	815220000	593270000	747650000	723720000	750260000	201600000	577120000	669010000	742280000	0.407079	0.390322	586444444	646666667	-0.141028	0
P29401	TKT	4226400000	5652300000	7089800000	7108300000	7391500000	8032100000	8782100000	8121200000	8481100000	7545000000	8668200000	8136000000	7401800000	8209500000	7423300000	6714000000	6829000000	8031900000	0.406603	0.39083	7208888889	7662222222	-0.087986	0
Q9NPF5	DMAP1	19367000	6790500	25706000	3655400	20528000	672672	30578000	30315000	22222000	7853800	19930000	33256000	12132000	13920000	11734000	7980400	15434000	126077	0.405321	0.392201	17759397	13596253	0.385373	0
Q9Y6A4	CFA20	54393000	18422000	77202000	47821000	46140000	16220000	44222000	83991000	18756000	43356000	51129000	23510000	38053000	39906000	39042000	47049000	43573000	10322000	0.405175	0.392357	45240778	37326667	0.277417	0.00021272
Q16644	MAPK3	11277000	23641000	33041000	35493000	31688000	32593000	19390000	44274000	8060600	43567000	29007000	849191	21185000	26435000	15729000	19684000	26948000	12822000	0.40481	0.392749	26606400	21802910	0.287253	0
P80303	NUCB2	381610000	560960000	768220000	365930000	519010000	756710000	486380000	427300000	384820000	578990000	735050000	675230000	263790000	252140000	141520000	250290000	758540000	244150000	0.404107	0.393504	516777778	433333333	0.254067	0
Q9UM13	APC10	9830800	9811300	8309700	18093000	6069400	11158000	15767000	8688800	283325	9166900	7820100	6213100	7372600	7128800	578164	891029	1024260	24685000	0.403874	0.393755	9779036	7208884	0.439916	0.00020044
Q9NRX2	RM17	44848000	16786000	10611000	24239000	72464000	67554000	115540000	83925000	13708000	65367000	107930000	54631000	84350000	62005000	75064000	9022800	60103000	49513000	0.403538	0.394115	50015000	63117311	-0.335675	0
Q9Y2W1	TR150	612070000	785940000	1126200000	924040000	1045800000	777660000	1182900000	1182100000	1149300000	842430000	964260000	923160000	966960000	952170000	715920000	973870000	952750000	916210000	0.40306	0.39463	976666667	911888889	0.0990082	0
P30825	SL7A1	21333000	21398000	30747000	31976000	32321000	18880000	32594000	34921000	35801000	29868000	37308000	38568000	28890000	13030000	33618000	33817000	41102000	30810000	0.400586	0.397304	28885667	31890111	-0.142755	0
P49903	SPS1	87311000	83058000	100060000	127900000	99495000	77016000	147320000	103070000	170320000	147830000	108010000	104110000	125620000	141620000	97170000	109430000	94171000	173670000	0.400382	0.397525	110542222	122482333	-0.147976	0
Q9Y618	NCOR2	5013200	12587000	10587000	8673800	11889000	55573000	40725000	17595000	17195000	17218000	19096000	34829000	18252000	21906000	9376800	70841000	17416000	35665000	0.40026	0.397658	19982000	27177756	-0.443725	0
P45984	MK09	7717600	7274700	14682000	12272000	4595700	177651	11497000	645351	27410000	8445700	734138	210264	14149000	13266000	274749	384193	12624000	9312900	0.400167	0.397759	9585778	6600105	0.538407	0
O43920	NDUS5	175790000	45077000	52744000	96516000	77297000	56977000	87364000	61486000	91786000	69909000	44911000	59837000	142080000	72250000	71240000	58094000	74698000	18580000	0.398755	0.399294	82805222	67946556	0.285321	0
P18074	ERCC2	19723000	27091000	38227000	51739000	37011000	54602000	58108000	50116000	46718000	37265000	42431000	39258000	26725000	40885000	45797000	45619000	29850000	37524000	0.397587	0.400568	42592778	38372667	0.15053	0
P61964	WDR5	99170000	115140000	119440000	148070000	108090000	142900000	169110000	171930000	160190000	96028000	125920000	245270000	67386000	125750000	117470000	97966000	115910000	92152000	0.397546	0.400613	137018889	120392444	0.18663	0
Q9Y3U8	RL36	145290000	157590000	293920000	303590000	326270000	318280000	318480000	232930000	253620000	334620000	317860000	328870000	241580000	224570000	224130000	293460000	291640000	305680000	0.397276	0.400908	261111111	284888889	-0.125736	0
Q76FK4	NOL8	299284	1083574	493895	899302	1037901	808201	247171	114580000	532488	25566000	35646000	17547000	26873000	26633000	21650000	12527000	30513000	24467000	0.39727	0.400914	13377980	24602444	-0.878941	0
Q96DA6	TIM14	38422000	63214000	63294000	57935000	58733000	57192000	66756000	66779000	18267000	86209000	55696000	98910000	45378000	48208000	60303000	37807000	46629000	81218000	0.396936	0.401279	54510222	62262000	-0.191825	0.00022095
P68371	TBB4B	4916900000	7148300000	9970100000	10336000000	13072000000	8876000000	15139000000	10849000000	11570000000	9675300000	10106000000	9869900000	8556400000	9137300000	9024500000	6764900000	11066000000	9048200000	0.396009	0.402294	10202222222	9253333333	0.140838	0
O43924	PDE6D	553018	406582	865919	7349600	812792	10616000	37994000	44296000	14887000	14869000	9210900	20710000	13303000	24016000	21831000	31506000	19142000	10910000	0.395478	0.402878	13086768	18388656	-0.490707	0
Q9NWW5	CLN6	16274000	11475000	1046376	24184000	5681300	297456	14708000	15124000	14397000	723399	265314	967687	449467	858654	597569	18129000	24772000	21885000	0.39445	0.404008	11465237	7627566	0.587972	0.00022331
P14209	CD99	3811800	19854000	26176000	37330000	8126500	46854000	30607000	31586000	24198000	32240000	32193000	40653000	24786000	38086000	25316000	10169000	36122000	31895000	0.394385	0.40408	25393700	30162222	-0.248272	0.00021594
Q969G3	SMCE1	101960000	105780000	136730000	130800000	125160000	136080000	170410000	150050000	141840000	136090000	109700000	132210000	92812000	144240000	91836000	170890000	96056000	135040000	0.393827	0.404694	133222222	123189333	0.112957	0
O14745	NHRF1	275240000	485530000	718650000	612380000	648820000	586880000	901290000	683800000	746540000	729670000	627750000	464740000	490450000	530020000	768100000	508590000	386600000	586050000	0.393595	0.40495	628888889	565888889	0.152286	0
O75116	ROCK2	181940000	160150000	318160000	276530000	251420000	379370000	289080000	291200000	234410000	264720000	264220000	251490000	217970000	249360000	246110000	273760000	239120000	183310000	0.392931	0.405684	264555556	243222222	0.121296	0
O15145	ARPC3	126440000	586071	207790000	185510000	209160000	175590000	189020000	42576000	243170000	161420000	166820000	155410000	116820000	135050000	143650000	14362000	99864000	138770000	0.392911	0.405706	153351341	125802889	0.285676	0
O43169	CYB5B	527880000	496510000	715680000	620180000	630970000	745660000	777560000	473750000	651120000	873980000	729910000	834650000	472760000	351010000	518140000	1203100000	800380000	595450000	0.392548	0.406107	626777778	708444444	-0.176701	0
P78346	RPP30	59184000	63094000	134640000	104890000	107010000	95179000	106820000	101820000	115910000	108380000	145280000	63833000	65763000	89010000	62104000	68512000	121770000	61973000	0.392188	0.406506	98828556	87355000	0.178038	0
Q15758	AAAT	274310000	267340000	368390000	492250000	474530000	434150000	414400000	224860000	155050000	437960000	446990000	445160000	347300000	453950000	210000000	374220000	355960000	409140000	0.391405	0.407373	344888889	386666667	-0.164959	0
P49840	GSK3A	11436000	10870000	34469000	29014000	20420000	25453000	26763000	28447000	25336000	25942000	18322000	20935000	17480000	17348000	30554000	17882000	21295000	18155000	0.390647	0.408215	23578667	20879222	0.175414	0
Q9BRX2	PELO	148710000	77000000	56654000	109140000	201180000	216360000	221740000	93159000	214760000	220760000	213370000	226140000	113540000	178380000	89690000	158560000	144850000	213910000	0.388252	0.410886	148757000	173298889	-0.220305	0
Q5T6V5	QSPP	73785000	115590000	144940000	128510000	167640000	184170000	167930000	167010000	100120000	125070000	130680000	141030000	139150000	161580000	134890000	79160000	126700000	92286000	0.38775	0.411448	138976111	125716222	0.144666	0
O00541	PESC	131130000	82660000	95490000	141790000	202540000	130330000	114330000	85044000	142820000	185080000	158800000	115240000	141070000	104760000	130430000	160670000	159540000	97235000	0.387024	0.412262	125132667	139248333	-0.154202	0
Q6PCE3	PGM2L	194068	5092400	402557	9891600	488502	5038400	9147000	10002000	15549000	9813200	9914200	11653000	8135700	11312000	944908	352047	10998000	11253000	0.386975	0.412317	6200614	8264006	-0.41443	0.0026969
Q9BYM8	HOIL1	466489	3701600	145190000	640367	14372000	217030000	6205500	163501	9789100	677121	5463200	128880000	715073	7334700	7787700	2868500	840306	482004	0.383941	0.415736	44148729	17240956	1.35653	0.00078003
Q96CD2	COAC	420828	1076182	552359	1316486	1048846	724633	153211	626720000	275455	16507000	4588400	11928000	12951000	230585	474461	5347100	5435400	14052000	0.383825	0.415867	70285333	7945994	3.14492	0.00021182
Q13595	TRA2A	14762000	49556000	27792000	65650000	73348000	64046000	18355000	70732000	24287000	77303000	20961000	84817000	112890000	28716000	57775000	13006000	49116000	73649000	0.382918	0.416895	45392000	57593667	-0.343472	0
P19525	E2AK2	177060000	151100000	278620000	296340000	247410000	326670000	292310000	252820000	239100000	296090000	242530000	243940000	224880000	231090000	228750000	209890000	213320000	198630000	0.382696	0.417147	251222222	232222222	0.113458	0
Q15006	EMC2	22093000	48896000	70739000	79799000	91124000	66611000	96960000	90452000	28481000	77757000	76827000	92900000	85972000	60771000	76782000	58650000	83127000	63032000	0.382197	0.417713	66128333	75090889	-0.183369	0
Q13435	SF3B2	731970000	1010900000	1376600000	1342000000	1031300000	1507700000	1635700000	1691400000	1361000000	1268500000	1144400000	1232500000	1270700000	1076000000	1205200000	1190600000	1175900000	1251000000	0.381559	0.418438	1299111111	1202222222	0.111821	0
Q70IA6	MOB2	8609400	5786100	7333100	7919200	6583600	6681500	4532400	25924000	17953000	11520000	14530000	789678	4732700	12870000	731837	909496	4830700	15120000	0.381427	0.418588	10146922	7337157	0.467749	0.001139
Q6DKI1	RL7L	2197400	2703600	11390000	5792000	982161	16292000	5916600	690379	175765	5163800	3569000	5450300	518013	940121	2523200	2343000	7024800	2682300	0.381206	0.418841	5126656	3357170	0.610773	0.0050523
P02452	CO1A1	8913900	19799000	35314000	42357000	36753000	39079000	38012000	45464000	42910000	668023	247194	346870	483571	263814	523378	304210	177094	158900000	0.380945	0.419137	34289100	18001573	0.929627	0
P62834	RAP1A	26235000	36217000	34819000	41574000	59781000	51731000	53558000	55054000	65992000	61321000	57553000	65388000	54796000	46430000	30158000	51386000	37841000	69819000	0.380727	0.419386	47217889	52743556	-0.159661	0
P46776	RL27A	402820000	430950000	389810000	410050000	403350000	398900000	404850000	395610000	482220000	358680000	398870000	621590000	312980000	456700000	338040000	637790000	559620000	379250000	0.380197	0.419992	413222222	451666667	-0.128341	0
Q9UGN5	PARP2	559806	8514400	15681000	9922400	31703000	526974	21682000	249274	14920000	16256000	30131000	13997000	15693000	309267	12992000	14390000	11943000	25005000	0.378069	0.422429	11528762	15635141	-0.439555	0.00077973
Q9NQP4	PFD4	35072000	63258000	110470000	81960000	93333000	92433000	144060000	94691000	118520000	83035000	90778000	79930000	81595000	94241000	89012000	42210000	79121000	97299000	0.377167	0.423467	92638556	81913444	0.177513	0
P63162	RSMN	445500000	453320000	501960000	527070000	681810000	612370000	606700000	607240000	557020000	643440000	613360000	615290000	513980000	465530000	502600000	622340000	616340000	702430000	0.377081	0.423565	554777778	588222222	-0.0844513	0
P31943	HNRH1	1094700000	1202100000	1728000000	1706100000	1756100000	1997400000	2076600000	1926900000	1819200000	2080400000	1873200000	1738200000	1811700000	2029800000	2028900000	1430500000	1515100000	1930500000	0.37641	0.424339	1702222222	1826666667	-0.101794	0
Q8IU81	I2BP1	13210000	25787000	30801000	19905000	33844000	33338000	41570000	31133000	49100000	36617000	28013000	34901000	24567000	10159000	39139000	6004600	28205000	28426000	0.376123	0.42467	30965333	26225733	0.239671	0
Q9H223	EHD4	108380000	73465000	152600000	161850000	142100000	142340000	180860000	166860000	195530000	141880000	98825000	153780000	117260000	149190000	131010000	108820000	139920000	164670000	0.375305	0.425616	147162778	133980556	0.135389	0
Q92574	TSC1	5057500	3915900	15054000	19312000	16675000	13908000	13506000	14338000	785073	459691	896076	914721	479237	144827	293808	1134600000	308748	137765	0.37495	0.426026	11394608	125959430	-3.46654	0
Q12893	TM115	7206800	5249300	8167300	8528500	6196100	811305	5521900	7702000	270291	5257000	5851100	4347500	317432	5886300	5601800	4497000	6573200	1003225	0.374398	0.426667	5517055	4370506	0.336098	0.00021796
Q7L7X3	TAOK1	15017000	15817000	35127000	40121000	45292000	24530000	49509000	52299000	64552000	42231000	56334000	33796000	18433000	43458000	30346000	10108000	27233000	18847000	0.372854	0.428462	38029333	31198444	0.285639	0
Q9BVS5	TR61B	6088000	6466700	9953700	16198000	867880	13264000	12506000	19864000	7195000	6318300	547234	705460000	10118000	4922100	5378300	4613800	289690	192799	0.371354	0.430212	10267031	81931136	-2.99639	0.00021151
P07741	APT	375490000	285180000	479250000	535640000	519920000	382790000	453200000	505770000	506330000	541710000	215470000	351230000	633140000	531930000	500140000	657200000	680190000	416440000	0.370935	0.430702	449222222	502888889	-0.16281	0
Q8WWM7	ATX2L	476980000	436160000	660080000	727560000	818590000	681190000	1019400000	826620000	1042400000	922420000	821430000	898070000	710740000	904610000	579110000	747210000	876960000	891520000	0.370254	0.4315	743111111	816888889	-0.136562	0
A1L0T0	HACL2	27032000	20568000	15132000	33049000	103020000	74395000	15243000	37870000	73039000	44818000	44536000	52538000	23317000	13478000	11038000	45911000	7728200	54313000	0.369539	0.43234	44369778	33075244	0.423826	0
Q86YT6	MIB1	710617	590581	6138300	1204225	13345000	901258	117347	22509000	8366900	5449200	14799000	8014600	5603200	4276800	19983000	11190000	723390	10760000	0.36821	0.433905	5987025	8977688	-0.584505	0
Q8NEZ2	VP37A	681851	8501500	13768000	9300900	15471000	8097700	16468000	15561000	12356000	13998000	17710000	26251000	20281000	12143000	7525100	9290800	5864100	10293000	0.367572	0.434658	11133995	13706222	-0.29986	0
P11908	PRPS2	25358000	38271000	57384000	58261000	75952000	31158000	74849000	106040000	55903000	55149000	70110000	50373000	73546000	113560000	65638000	85525000	41092000	60070000	0.367443	0.434811	58126222	68389222	-0.23458	0
Q16891	MIC60	1228500000	1538800000	1395700000	2005400000	2325000000	2288100000	2326300000	2120400000	1768000000	1722700000	1672100000	1993400000	1880100000	1762900000	1553400000	1659000000	1805600000	1751800000	0.367038	0.435289	1891111111	1754444444	0.10822	0
Q96N66	MBOA7	57686000	75886000	185930000	103390000	113070000	103000000	107090000	111180000	102930000	215480000	155610000	168580000	78790000	100980000	98257000	83149000	74796000	151820000	0.36628	0.436187	106619111	125332444	-0.233294	0
Q9H3S7	PTN23	53283000	72962000	123730000	89393000	139060000	119730000	116340000	103150000	140020000	166300000	120550000	147640000	84830000	135740000	112450000	79603000	107320000	116540000	0.365667	0.436915	106404222	119048111	-0.161989	0
P84077	ARF1	793980000	714440000	966630000	758860000	1341000000	971450000	955190000	1338000000	1068300000	811430000	1279000000	1266800000	653650000	861710000	862890000	755550000	775900000	734440000	0.365306	0.437343	990000000	889555556	0.154344	0
Q9UET6	TRM7	8688500	956422	39688000	37355000	15874000	17420000	47068000	26934000	56078000	40528000	34148000	13523000	12322000	518042	33243000	9240000	31283000	9979400	0.365073	0.43762	27784658	20531605	0.436442	0.0016797
P54259	ATN1	4449200	342561	9858900	12155000	14674000	10493000	8317100	10755000	13441000	8882200	13696000	9688100	14239000	156940	16360000	829079	209710000	672610	0.36369	0.439268	9387307	30502659	-1.70015	0.00039722
Q9BWH6	RPAP1	573441	3281700	971400	29449000	27592000	10435000	25250000	47354000	41785000	23342000	5001600	5542500	35538000	24771000	5897000	13847000	9600600	4465300	0.363426	0.439584	20743505	14222778	0.544456	0
O94927	HAUS5	3978200	5386500	12557000	23721000	22634000	16158000	13633000	7617900	18611000	5625100	20653000	19464000	1053842	5675400	6591700	765830000	2880200	6446300	0.362812	0.440318	13810733	92709949	-2.74693	0
Q9H467	CUED2	6833100	5565000	8064000	10059000	13724000	9572300	8932000	15286000	15511000	18165000	20186000	7928800	9086200	20005000	14324000	8431200	8768600	5682600	0.362175	0.441081	10394044	12508600	-0.267163	0.00021039
O75909	CCNK	48793000	33338000	62422000	17579000	64418000	53289000	53427000	46290000	61080000	33681000	53871000	64830000	44808000	28261000	30016000	22575000	42255000	60400000	0.362116	0.441153	48959556	42299667	0.210944	0
Q9NQZ5	STAR7	682436	20936000	29018000	9829300	11454000	897841	11583000	16507000	42726000	247076	612398	533037	11707000	20642000	19962000	9159500	20727000	14747000	0.361659	0.441701	15959286	10926335	0.546587	0.00021664
Q13616	CUL1	106510000	190290000	267700000	220260000	311330000	321940000	378370000	305870000	272780000	483300000	332950000	382450000	239130000	241940000	290930000	169840000	254260000	327430000	0.361624	0.441742	263888889	302333333	-0.196209	0
P51970	NDUA8	72799000	81766000	153170000	122730000	187180000	252460000	207140000	173060000	204970000	173490000	202950000	210450000	178910000	184360000	203430000	210300000	130620000	147560000	0.36152	0.441867	161618333	182333333	-0.173987	0
Q96EQ0	SGTB	516022	5821100	6299300	7383000	415148	9194500	885210	15726000	18288000	13187000	13149000	13401000	12134000	17858000	7186900	4491500	6322500	629178	0.36073	0.442818	7169809	9817675	-0.453447	0
Q9H300	PARL	741679	5285900	9971900	1043147	9681000	14960000	11586000	8403200	10011000	10821000	10664000	10267000	308875	508099	6598900	293711	11536000	808878	0.360555	0.443028	7964870	5756274	0.468516	0.0027189
Q9P287	BCCIP	136100000	138010000	279240000	185470000	523560000	308490000	326900000	364740000	336350000	282800000	321440000	326740000	362860000	296610000	337810000	407630000	289000000	339200000	0.359512	0.444287	288666667	329444444	-0.190631	0
Q99439	CNN2	184190000	77482000	339180000	211130000	289830000	472680000	379170000	216030000	203740000	278210000	242790000	313680000	330410000	233040000	306270000	367670000	339270000	323060000	0.358054	0.446051	263720222	303777778	-0.204008	0
O94966	UBP19	16273000	15009000	26536000	27881000	31551000	24247000	262930000	36142000	26033000	31368000	51063000	31280000	18722000	34186000	19795000	11692000	5729800	33836000	0.357951	0.446176	51852444	26407978	0.973438	0
P35269	T2FA	72321000	111950000	129000000	191800000	167150000	211200000	261790000	220370000	251440000	185160000	172240000	186070000	113320000	117980000	180720000	137910000	164050000	159320000	0.3576	0.446602	179591222	157333333	0.190892	0
O75449	KTNA1	6380000	5093600	13268000	67272000	19476000	16419000	66639000	12656000	13543000	30642000	22138000	10749000	61765000	11331000	67691000	21181000	65593000	25806000	0.356517	0.44792	24527400	35210667	-0.521618	0
Q8TDN6	BRX1	30747000	22500000	12609000	46284000	214990000	23313000	281350000	228520000	52737000	131280000	99104000	279940000	23256000	121880000	272960000	150330000	173730000	55095000	0.356482	0.447962	101465556	145272778	-0.517774	0
Q96SY0	INT14	607278	3300400	4660100	731822	4711100	24174000	10217000	7632700	21734000	8093000	21367000	28085000	4987900	11870000	6863400	14253000	8526500	6879100	0.356255	0.44824	8640933	12324989	-0.512327	0
P37198	NUP62	216220000	205490000	267630000	312620000	317910000	338430000	328750000	339300000	148290000	222290000	310100000	328760000	318250000	329980000	364040000	224240000	310050000	308000000	0.355783	0.448814	274888889	301666667	-0.134107	0
Q9UHD8	44083	858150000	1035800000	915330000	1508000000	1531000000	1571100000	1344700000	1747700000	1475000000	1585100000	1348700000	1217400000	1145600000	1227100000	1163500000	876160000	1294200000	1059400000	0.35575	0.448855	1332555556	1214000000	0.134427	0
Q96GG9	DCNL1	32584000	71763000	36553000	82378000	101880000	121160000	82866000	120210000	116020000	34464000	94099000	62617000	84165000	78845000	89257000	64980000	58200000	87891000	0.355546	0.449104	85016000	72724222	0.225298	0
Q53HL2	BOREA	5413300	5033100	18269000	8286800	345970	15446000	17574000	15623000	18539000	28759000	965888	25925000	22234000	30350000	10880000	11135000	438605	11990000	0.353793	0.451251	11614463	15853055	-0.448838	0.00022336
P60900	PSA6	933950000	1022400000	1895500000	1882200000	1815400000	1919500000	2044400000	2108800000	2083300000	1676700000	1917600000	1705600000	1506600000	1779100000	1735900000	1046200000	1357800000	1458000000	0.351143	0.454516	1744888889	1578888889	0.144226	0
Q9P2I0	CPSF2	77872000	53267000	169410000	110180000	120560000	145380000	139430000	125940000	166010000	160910000	144440000	97911000	181580000	98604000	246450000	83802000	138980000	136530000	0.349799	0.456182	123015444	143257444	-0.219771	0
O75306	NDUS2	235420000	139130000	341970000	192130000	320280000	218240000	301900000	316230000	249250000	279190000	283770000	225120000	210670000	229250000	180280000	255360000	250460000	172500000	0.349767	0.456222	257000000	231777778	0.149026	0
P25787	PSA2	96681000	283680000	288290000	241560000	287520000	468500000	584480000	577790000	676170000	316380000	480220000	278080000	226560000	271990000	478300000	92546000	227160000	454950000	0.349447	0.456619	389520111	313949556	0.311165	0
Q9NVR5	KTU	4485000	3852900	7107200	6646400	5133000	8273800	8689900	6918600	12903000	6453800	8027100	8542400	8947000	8681500	10737000	8302000	7778700	5511500	0.348933	0.457258	7112200	8109000	-0.189228	0.00021505
Q8NEB9	PK3C3	84815000	805217	14112000	23826000	13863000	13803000	31034000	8645400	40073000	35705000	44180000	39525000	34770000	32404000	23330000	41928000	26090000	28724000	0.348902	0.457296	25664069	34072889	-0.408874	0
Q9HA64	KT3K	105529	187760000	22998000	1318201	721416	693272	215574	753568	541153	7186800	4886000	226600000	283380000	31361000	12915000	299908	151574	12748000	0.348531	0.457758	23927413	64394254	-1.42827	0.00078416
Q9HBU6	EKI1	319727	7255900	25113000	7209200	8816300	7395600	7917700	7755600	12115000	18314000	11409000	602469	295135	116781	505299	157682	20641000	405677	0.348414	0.457905	9322003	5827449	0.677776	0.00021668
Q9UL25	RAB21	195220000	198890000	321470000	346210000	315740000	296260000	395560000	325140000	337100000	391560000	442160000	468000000	267500000	283700000	298410000	240740000	367260000	276830000	0.348368	0.457962	303444444	337444444	-0.153218	0
P61513	RL37A	11067000	10873000	8599000	11571000	12930000	42463000	61748000	45911000	38983000	35842000	34606000	45968000	24671000	23593000	24272000	24879000	35291000	65743000	0.348065	0.45834	27127222	34985000	-0.366995	0
P17252	KPCA	110710000	88270000	121650000	128630000	150470000	168980000	120780000	160970000	160180000	99751000	89513000	147390000	97069000	93127000	66074000	165500000	154930000	163040000	0.3479	0.458546	134585556	119614889	0.170127	0
Q6P1Q0	LTMD1	7584100	25899000	818337	3804600	4998900	28185000	38021000	11670000	4924200	427379	6743900	16884000	9212500	15263000	4740200	902242	5545200	21992000	0.34733	0.459257	13989460	9078936	0.623745	0.002712
Q9P0I2	EMC3	17133000	23594000	57955000	79213000	48010000	75109000	22787000	59421000	64077000	32737000	56791000	54638000	35419000	30957000	4668600	45387000	53503000	49926000	0.346926	0.459763	49699889	40447400	0.297196	0
Q9HB71	CYBP	1275000000	1237900000	1681200000	2016600000	2051600000	1875200000	2233200000	2097600000	1977700000	2107000000	2198300000	2298700000	1997700000	2046100000	2115000000	1271600000	1740800000	2037900000	0.346513	0.460281	1828888889	1981111111	-0.115342	0
P60673	PROF3	54103000	57020000	47543000	40152000	28432000	31685000	14037000	21394000	32127000	34888000	242834	308045	896586	287476	740505	67267000	67686000	54889000	0.346353	0.460481	36277000	25245050	0.523055	0.00322
P43487	RANG	545230000	538560000	919620000	623460000	657070000	969670000	616050000	1364900000	834430000	1048100000	1160700000	1030400000	871520000	948520000	710290000	834730000	700760000	683570000	0.34602	0.460898	784888889	887888889	-0.177891	0
P19404	NDUV2	77146000	105080000	97484000	140430000	111660000	100360000	157020000	157210000	182350000	88920000	141900000	130190000	133560000	88520000	93647000	116390000	120200000	95854000	0.34513	0.462018	125292222	112104556	0.160452	0
P14406	CX7A2	114680000	183040000	88752000	165810000	252950000	295600000	334870000	337130000	295770000	238400000	219000000	240920000	208360000	183420000	244510000	125580000	106720000	190990000	0.344568	0.462725	229972444	195333333	0.235523	0
Q15637	SF01	376280000	445080000	764720000	719650000	676850000	688930000	831360000	797870000	916780000	647960000	636500000	726750000	800480000	695160000	587270000	356680000	620990000	505960000	0.343572	0.463982	690888889	619777778	0.156703	0
Q9H269	VPS16	19531000	28070000	712342	29306000	36316000	18610000	28065000	14482000	18513000	15813000	9242500	13199000	23476000	15836000	20672000	23003000	15895000	22627000	0.342974	0.464739	21511705	17751500	0.277181	0
Q9Y305	ACOT9	120090000	144140000	233740000	166180000	178320000	179280000	189120000	235840000	225540000	186650000	242880000	171330000	155450000	288930000	224370000	227410000	195400000	156680000	0.342522	0.465311	185777778	205333333	-0.14439	0
Q16799	RTN1	237130000	238680000	365600000	348790000	340960000	371880000	24148000	22722000	31074000	194880000	199510000	225630000	140470000	139590000	743237	180410000	202430000	203340000	0.341125	0.467086	220216000	165193693	0.414761	0
Q12899	TRI26	4612900	3089900	5923600	11808000	10198000	14726000	7811600	26097000	32921000	25906000	20996000	22629000	11951000	6264700	41797000	119386	19097000	14900000	0.340622	0.467727	13020889	18184454	-0.481878	0.00022316
Q13573	SNW1	122840000	207570000	429260000	413900000	408660000	345680000	424170000	524980000	421110000	350680000	370420000	233430000	338440000	321680000	371230000	230440000	337230000	346760000	0.340327	0.468103	366555556	322111111	0.186473	0
Q16555	DPYL2	730320000	740480000	925180000	1118500000	1069800000	1045100000	1216300000	1225500000	1187700000	1166100000	1180000000	1228700000	1072300000	1268000000	1181600000	765350000	1057300000	1066400000	0.339337	0.469369	1030555556	1110555556	-0.107859	0
Q69YN4	VIR	24286000	16860000	28667000	227030000	23460000	28374000	31028000	226590000	238340000	53662000	58470000	85363000	58741000	55386000	45087000	63468000	40532000	77397000	0.339176	0.469575	93852778	59789556	0.650506	0
Q15596	NCOA2	258340	5191800	8797000	7493200	8114100	9388600	18608000	12173000	20484000	13797000	25367000	432781	944481	15348000	433614	292282	220716	150928	0.339037	0.469753	10056449	6331867	0.667418	0
Q9NZ01	TECR	306800000	185020000	515340000	439950000	364920000	432510000	504560000	431460000	418530000	866700000	854780000	796820000	157340000	269750000	155770000	271590000	571480000	582370000	0.338852	0.469989	400000000	503000000	-0.330558	0
P30307	MPIP3	288674	2968400	4727400	652599	4919500	4563900	6750500	586203	7172900	4250800	3731700	293842	4198700	922504	3680700	514883	4543800	997408	0.33843	0.470531	3625564	2570482	0.496167	0.0096873
P06730	IF4E	102090000	206200000	240810000	294680000	269480000	282060000	343690000	364490000	342300000	309920000	346420000	334310000	329270000	301250000	265430000	212220000	290600000	328930000	0.338222	0.470799	271666667	301888889	-0.15218	0
Q9H845	ACAD9	230310000	214920000	325170000	561550000	482580000	343580000	281860000	143250000	436780000	278300000	297480000	240870000	272840000	271940000	234750000	126010000	494820000	308350000	0.337609	0.471586	335666667	280555556	0.258743	0
O00193	SMAP	59765000	95442000	32112000	101310000	97799000	102980000	89534000	91845000	103860000	143720000	96095000	103770000	103010000	84350000	76453000	115900000	51120000	104760000	0.337102	0.472238	86055222	97779778	-0.184273	0
Q676U5	A16L1	162776	20384000	21252000	11416000	45612000	44423000	61214000	56586000	31237000	26297000	48254000	55416000	48477000	44873000	17173000	65778000	36838000	26593000	0.337037	0.472323	32476308	41077667	-0.338967	0
Q7L8L6	FAKD5	30042000	29432000	38045000	40736000	36881000	29961000	30432000	45328000	30312000	37745000	31155000	35227000	18083000	9291600	15321000	57634000	32374000	28208000	0.335608	0.474168	34574333	29448733	0.231496	0
Q6RFH5	WDR74	75944000	84619000	122410000	124870000	121610000	104340000	130360000	117280000	131220000	114530000	139840000	142920000	94627000	103080000	152020000	104890000	104040000	143700000	0.334211	0.47598	112395889	122291889	-0.121739	0
P49721	PSB2	310520000	247460000	408520000	374500000	472760000	590840000	665750000	448660000	435380000	591120000	501810000	640600000	366880000	425720000	456430000	424780000	556020000	463050000	0.331908	0.478982	439555556	491888889	-0.162287	0
P52815	RM12	285300000	275760000	495950000	389060000	382760000	465370000	598060000	466610000	516870000	406600000	420190000	430930000	455200000	400100000	419080000	173490000	320460000	434540000	0.331147	0.479979	430666667	384444444	0.163797	0
Q9Y2Q5	LTOR2	7676400	8125100	14217000	11153000	14885000	14864000	14559000	14336000	13155000	13884000	16085000	15958000	288205	14065000	319466	13771000	481549	14638000	0.329724	0.481849	12552278	9943358	0.336144	0.00020239
Q96P16	RPR1A	32567000	33498000	47469000	54365000	69696000	70625000	52341000	100180000	44476000	73230000	85306000	71365000	79184000	44036000	59047000	50277000	52654000	66727000	0.329531	0.482104	56115222	64647333	-0.204199	0
Q9Y584	TIM22	550489	21855000	32946000	31062000	32052000	31308000	33752000	38835000	39719000	27799000	27874000	29763000	23841000	23695000	20669000	24345000	21103000	25901000	0.328949	0.482872	29119943	24998889	0.220144	0.0021986
P0DN76	U2AF5	112740000	160770000	193880000	242760000	260390000	241610000	378310000	263310000	238430000	222150000	214960000	214280000	258540000	215780000	172610000	197830000	184040000	171770000	0.328895	0.482942	232444444	205888889	0.17502	0
Q96AX1	VP33A	12895000	8940500	791120	12631000	21985000	13568000	23032000	4925800	10603000	12124000	10739000	12341000	6629400	10851000	35361000	12357000	11971000	37885000	0.32825	0.483796	12152380	16695378	-0.45821	0.00020358
Q8WUX9	CHMP7	5767700	20062000	17757000	15310000	23537000	9241000	34248000	18729000	3968700000	10543000	8895300	13150000	13497000	16069000	16711000	10744000	28513000	9178400	0.328021	0.484098	457183522	14144522	5.01446	0
Q9BY89	K1671	3728700	99245000	820370	7396900	77458000	76531000	3139400	78396000	703834	764315	66631000	843007	911457	97850000	5599300	730733	4283900	229994	0.327677	0.484554	38602134	19760412	0.966068	0.0007654
Q9Y2Q3	GSTK1	146580000	133290000	205040000	191530000	249640000	214750000	305040000	307170000	315790000	154160000	268730000	150520000	128600000	265420000	194610000	168000000	227920000	247170000	0.326724	0.485819	230000000	200666667	0.196833	0
O75879	GATB	567955	14376000	36322000	41145000	21135000	13526000	24436000	67794000	38343000	29781000	46763000	8662900	23859000	648289	36128000	8776500	18300000	8755400	0.325288	0.487732	28627217	20186010	0.504032	0
Q96A72	MGN2	324740000	351670000	455270000	502930000	442800000	468930000	466210000	504170000	491920000	545170000	556560000	474310000	505450000	446810000	361470000	483030000	464400000	439260000	0.325053	0.488046	445444444	475000000	-0.092682	0
Q14493	SLBP	8079600	10681000	11981000	19079000	35317000	23940000	17492000	30976000	12611000	13118000	27781000	13895000	11542000	25309000	32962000	37679000	37793000	14013000	0.324939	0.488199	18906289	23788000	-0.331368	0.00020991
Q69YN2	C19L1	41226000	69077000	87505000	117160000	110090000	116720000	84710000	132150000	126450000	122390000	79234000	69411000	47314000	66392000	87918000	116110000	85225000	94722000	0.324325	0.489019	98279778	85357333	0.203379	0
P35658	NU214	209810000	207430000	399610000	462920000	334150000	300840000	448190000	405980000	277880000	298290000	274260000	337850000	361740000	315310000	353450000	288210000	235310000	261320000	0.323987	0.489472	338555556	302666667	0.161663	0
Q9NX20	RM16	13329000	14390000	49849000	45719000	41245000	34328000	31495000	30034000	31886000	29673000	41936000	47586000	36421000	27076000	32426000	44766000	29857000	48439000	0.323837	0.489673	32475000	37575556	-0.210465	0
Q8TAT6	NPL4	111520000	117010000	193530000	233590000	211500000	252270000	281250000	237420000	181190000	213550000	217490000	198750000	187360000	143260000	196630000	139610000	199950000	111750000	0.323432	0.490217	202222222	178777778	0.177774	0
Q12904	AIMP1	528840000	546060000	816110000	974110000	786950000	828080000	961930000	945070000	977670000	663430000	644950000	796110000	658320000	922030000	914700000	803250000	702500000	617150000	0.323391	0.490272	818333333	746888889	0.131795	0
Q8TAP9	MPLKI	6349200	10086000	5730700	20442000	12002000	466120	21731000	15268000	33722000	20246000	24480000	19558000	16982000	16514000	20389000	11951000	13694000	15180000	0.322946	0.490871	13977447	17666000	-0.337875	0
P60866	RS20	1569700000	1314000000	2197100000	2328900000	2239300000	2741100000	2333600000	2312100000	2210000000	2621700000	2551800000	2675800000	2531900000	2418800000	2783600000	2404500000	1621400000	1545200000	0.322597	0.491339	2137777778	2350000000	-0.136549	0
Q9NZ52	GGA3	5684900000	1000208	23963000	22803000	17754000	22090000	24662000	629284	22584000	7539600	6017200	6610300	552369	8092700	117961	395928	473183	464850	0.32219	0.491888	646165055	3362677	7.58615	0.00059559
Q96ST2	IWS1	47051000	19977000	58093000	81179000	79521000	68891000	51786000	65802000	106490000	62113000	61169000	72707000	45144000	38116000	80806000	35576000	31604000	59461000	0.321393	0.492964	64255556	54077333	0.248797	0
Q5RI15	COX20	43072000	124790000	187150000	169230000	212020000	162440000	149640000	165860000	175130000	122030000	155520000	164350000	115470000	130630000	93478000	147220000	154670000	141560000	0.320785	0.493785	154341333	136164222	0.180777	0
O00329	PK3CD	1193800	949988	2080700	2496300	2150200	2024100	2967200	1905300	2447700	8137700	2688100	2321700	993455	1842900	895527	2266000	2232300	201560000	0.318928	0.496307	2023921	24819742	-3.61626	0.0065529
Q6UN15	FIP1	122180000	130810000	172470000	196320000	161610000	222220000	211260000	235860000	174420000	194290000	221890000	168870000	206880000	184910000	184920000	208570000	179960000	206970000	0.318604	0.496749	180666667	195333333	-0.112608	0
P48147	PPCE	318210000	324500000	222590000	175530000	232700000	245430000	229550000	236490000	440460000	198000000	199110000	174830000	420700000	331190000	204200000	456360000	419400000	486860000	0.318507	0.496881	269555556	321111111	-0.25249	0
Q96EL3	RM53	28715000	52644000	63622000	72390000	67878000	67855000	66182000	62984000	138410000	37340000	131100000	131500000	67478000	67873000	66811000	73640000	123150000	61174000	0.317923	0.497678	68918889	84479556	-0.293703	0
Q9NQX3	GEPH	140210000	243420000	271760000	314540000	260930000	279830000	1485600000	244860000	260940000	33763000	38848000	1348800000	38998000	40683000	35532000	32379000	35918000	34240000	0.317911	0.497695	389666667	182262333	1.09622	0
Q5VST9	OBSCN	543370	1277740	689263	3642600	414636	6460700	632298	17513000	6241100	21473000	16724000	19186000	14024000	15231000	14964000	19956000	3864800000	19323000	0.317648	0.498054	4157190	444542333	-6.74057	0.0045415
A6NHR9	SMHD1	72535000	104810000	154850000	147640000	169970000	151730000	212750000	169580000	221150000	226480000	150380000	162990000	170270000	382680000	145680000	156020000	145940000	147210000	0.317257	0.498589	156281667	187444444	-0.262315	0
Q6YHK3	CD109	20594000	9659800	26310000	14861000	10223000	35647000	15830000	8326200	19617000	42534000	16095000	29603000	28577000	14270000	13526000	10006000	25977000	22618000	0.316172	0.500076	17896444	22578444	-0.335273	0
Q9BW85	YJU2	667292	554630	5320200	15012000	612263	5494100	7087500	12792000	19835000	12544000	24346000	7011500	958089	25384000	3933100	1026596	5416100	26395000	0.315821	0.500559	7486109	11890487	-0.66752	0
Q7LBR1	CHM1B	49995000	28636000	35563000	81654000	532638	1060580	26954000	604136	49213000	52619000	24628000	276839	93546000	28189000	84406000	47286000	444743	82248000	0.315333	0.50123	30468039	45960398	-0.593095	0.00077146
Q9UQR1	ZN148	3306700	670975	8334900	11893000	6165700	9972800	7006500	7023600	12844000	5884600	10578000	1021192	4657200	10776000	15015000	4460300	14299000	189330000	0.314763	0.502017	7468686	28410144	-1.92748	0
P33992	MCM5	452990000	525630000	823720000	697720000	704120000	783950000	567600000	645360000	747370000	569770000	799300000	608320000	538960000	532600000	615430000	392710000	753360000	602040000	0.314751	0.502033	661000000	601333333	0.136485	0
Q99447	PCY2	13923000	441896	8940200	1202487	10582000	11691000	21189000	9198100	9886400	13812000	10193000	37679000	239145	14419000	10177000	7727800	12548000	17537000	0.314688	0.502119	9672676	13814661	-0.514213	0.00022306
P0DPI2	GAL3A	311740000	441730000	541300000	643290000	578640000	563650000	504050000	528390000	641010000	497510000	540470000	575930000	610440000	559160000	479860000	581550000	602850000	677070000	0.314196	0.5028	528222222	569444444	-0.10841	0
P25490	TYY1	52910000	53973000	104850000	76703000	28594000	83206000	94587000	110250000	80109000	93059000	104750000	93793000	89235000	108050000	62407000	23713000	121570000	113810000	0.312591	0.505024	76120222	90134111	-0.243793	0
P25398	RS12	1240500000	1926700000	2793900000	2999300000	2951200000	3090700000	3320700000	3851800000	3107100000	3463200000	2892200000	3799800000	3150300000	3198000000	3657700000	2482400000	2884500000	2580300000	0.312311	0.505413	2808888889	3122222222	-0.152574	0
P20962	PTMS	570660000	372890000	461070000	217450000	222920000	238020000	312440000	271750000	313530000	226860000	185070000	183740000	443910000	182100000	108520000	496170000	286080000	314600000	0.310185	0.508379	331222222	269777778	0.296028	0
P46781	RS9	329680000	392820000	603740000	564630000	331190000	510070000	447300000	386060000	386350000	644860000	638550000	539630000	325640000	358950000	467740000	419000000	661760000	408270000	0.310137	0.508446	439111111	496222222	-0.1764	0
Q9BQ39	DDX50	68270000	73223000	67717000	109100000	99833000	83703000	83895000	83749000	91726000	71040000	85799000	102560000	83838000	77643000	80347000	102040000	107080000	116330000	0.309661	0.509113	84568444	91851889	-0.11919	0
Q9P003	CNIH4	17676000	16993000	29082000	1284091	1067516	32567000	55029000	39159000	823319	302003	639768	27778000	381905	18024000	14448000	22350000	22138000	18806000	0.309537	0.509288	21520103	13874186	0.633282	0.00021791
Q99614	TTC1	244790000	247430000	384240000	393080000	420790000	377300000	414350000	403680000	373190000	391630000	317000000	543570000	373510000	374150000	221380000	393750000	492800000	546750000	0.309262	0.509673	362000000	406222222	-0.166279	0
Q9NXR1	NDE1	23786000	9994300	698239	9332200	6861000	19044000	22344000	306005	7522200	11331000	12195000	11977000	22521000	18002000	23188000	25972000	2906700	8459900	0.309035	0.509992	11098660	15172511	-0.451074	0
P61923	COPZ1	242000000	220280000	307080000	301070000	323250000	311340000	358550000	242350000	229270000	297960000	307600000	297500000	268660000	272530000	163750000	176410000	251310000	271040000	0.308811	0.510308	281555556	256444444	0.134773	0
Q15020	SART3	193020000	248140000	299900000	261380000	303010000	259750000	423530000	271360000	327030000	273930000	386760000	256310000	265180000	258460000	251830000	129830000	219010000	256080000	0.308733	0.510417	287444444	255222222	0.171529	0
P61009	SPCS3	97558000	97963000	121110000	186180000	104290000	166080000	123980000	189360000	209160000	194270000	180180000	109230000	74593000	93571000	661416	131300000	172150000	103550000	0.307979	0.511479	143835667	117647268	0.289954	0
Q9Y383	LC7L2	576390000	517930000	842170000	867780000	870350000	787520000	897120000	942500000	1062700000	1080700000	877580000	853030000	819620000	887700000	1066100000	837280000	835840000	747930000	0.307887	0.511609	818000000	890000000	-0.121704	0
O15230	LAMA5	462300000	772821	14163000	3881100	7600100	12539000	4386500	637934	5588200	10289000	5644500	733763	4772900	991459	3190000	502789	165710	3857900	0.306895	0.51301	56840962	3349780	4.08479	0.00020627
O43657	TSN6	41444000	46611000	70694000	68302000	64372000	67025000	65823000	93370000	91334000	55747000	67124000	63588000	72609000	66637000	29881000	69857000	48693000	65608000	0.306889	0.513018	67663889	59971556	0.174108	0
Q96EV2	RBM33	10147000	7846400	37273000	27788000	7123600	18362000	22700000	45462000	42956000	14449000	13784000	13953000	13405000	41985000	17005000	21394000	7145000	19912000	0.306764	0.513196	24406444	18114667	0.430104	0
Q9H444	CHM4B	114860000	403300000	294010000	382030000	384350000	404070000	388820000	514680000	543600000	471920000	432240000	343560000	332940000	204740000	428180000	153290000	283520000	255100000	0.306317	0.513829	381111111	322888889	0.239174	0
P08962	CD63	137640000	183260000	119280000	279190000	294740000	288530000	242530000	240510000	235160000	334140000	131770000	323970000	304300000	337110000	128350000	168440000	322990000	328590000	0.306282	0.513879	224666667	264333333	-0.234572	0
P52292	IMA1	517300000	682840000	1069700000	1498900000	1222700000	1204000000	1176500000	1292300000	1257800000	1310300000	1301400000	1325600000	1137200000	1314800000	1270700000	932180000	1179600000	1214400000	0.305704	0.514699	1102222222	1220222222	-0.146729	0
O95139	NDUB6	48225000	79318000	108060000	495439	75302000	74357000	58261000	74964000	140254	60894000	56378000	58190000	47637000	872869	52416000	272415	428761	87939000	0.304966	0.515748	57673633	40558672	0.507901	0.00020433
Q9UKJ3	GPTC8	4389400	25067000	66558000	64067000	57099000	71138000	74705000	29923000	62794000	81337000	64025000	81402000	68881000	84852000	41089000	56927000	27454000	50201000	0.304448	0.516487	50637822	61796444	-0.287308	0
Q71RC2	LARP4	39486000	127310000	205570000	161600000	177300000	180610000	200360000	191780000	75137000	176420000	225790000	103200000	145760000	168150000	206080000	152490000	206550000	199380000	0.304026	0.517089	151069222	175888889	-0.219455	0
Q68CZ6	HAUS3	588017	6737800	3931900	2712200	6138900	6084400	5814500	3674300	4758800	8051000	3953000	4157200	5195300	12453000	803786	9107500	866696	10478000	0.303938	0.517216	4493424	6118387	-0.445336	0.00021687
P33993	MCM7	1063700000	1013500000	1207300000	1219300000	1464900000	1481800000	1408700000	1538800000	1255600000	1302800000	1323900000	1401400000	1143700000	1342900000	1161300000	973140000	992440000	1248400000	0.302874	0.518738	1294444444	1208333333	0.0993146	0
Q8WUI4	HDAC7	619313	7877200	9282400	8925700	6031000	11144000	78854000	19372000	7122400	681055	11054000	14810000	10856000	4945700	9198700	4973900	7889000	7330900	0.302214	0.519685	16580890	7971028	1.05668	0.00021299
Q86W50	MET16	13288000	44232000	73528000	47139000	51685000	60219000	54825000	36860000	54699000	56290000	40516000	49080000	44382000	35640000	12476000	35292000	43631000	51735000	0.302157	0.519768	48497222	41004667	0.242114	0
Q9UHQ9	NB5R1	15150000	64961000	13053000	70919000	109410000	110500000	59912000	92428000	58916000	129590000	87557000	119790000	51515000	75334000	70793000	71833000	69516000	60530000	0.30161	0.520554	66148778	81897556	-0.308106	0
Q8N999	CL029	275030000	366390000	498300000	502100000	504020000	532830000	18615000	566970000	552640000	461390000	395900000	395630000	426470000	7207500	442540000	7767500	438400000	414710000	0.30095	0.521506	424068333	332219444	0.35216	0.00021872
P04080	CYTB	1229000000	1181500000	1582900000	1337000000	773810000	1285200000	1482200000	1494300000	1269000000	2163200000	1545800000	1167500000	1456500000	1487800000	1539500000	777080000	1606000000	1286200000	0.300692	0.521877	1292666667	1449666667	-0.165371	0
Q99622	C10	24985000	24475000	40208000	36957000	38905000	38993000	38180000	38474000	15163000	46176000	38497000	36515000	36234000	39140000	48445000	20852000	35726000	33237000	0.300394	0.522309	32926667	37202444	-0.176141	0
P51798	CLCN7	9855700	6542700	907299	18378000	15504000	19119000	12294000	17786000	21637000	37450000	10647000	13077000	9192600	19891000	29796000	11800000	4331400	27761000	0.300185	0.522611	13558189	18216222	-0.426059	0
Q8N9N8	EIF1A	27668000	21686000	65692000	39334000	52938000	42348000	64819000	64541000	48091000	59241000	48501000	33171000	25675000	42598000	40271000	34256000	32997000	48631000	0.300156	0.522653	47457444	40593444	0.225388	0
P14859	PO2F1	8429300	5026300	12409000	12837000	12156000	5774300	15357000	12289000	14398000	20324000	23814000	10819000	15007000	22577000	13982000	12074000	491293	6711300	0.299518	0.523577	10963989	13977733	-0.350358	0
P62312	LSM6	121920000	153070000	209230000	216940000	121330000	68889000	238320000	143670000	222380000	155000000	208940000	171970000	142040000	102210000	108520000	101180000	104810000	173730000	0.297594	0.526376	166098778	141000000	0.236346	0
Q13490	BIRC2	3981400	3447000	10170000	6071200	13439000	5479600	12159000	15200000	9585500	5190400	21379000	8321500	4440000	4388000	20683000	73642000	11233000	3654300	0.297572	0.526408	8836967	16992356	-0.943263	0.00022036
P46020	KPB1	538235	1181796	736711	1259609	934774	30107000	793912	238401	854224	5853900	938677	20087000	4035600	11736000	4937300	5681200	9866700	10039000	0.295885	0.528877	4071629	8130597	-0.997755	0
Q9UPN3	MACF1	117250000	168250000	442540000	402390000	300840000	364880000	435150000	299010000	470190000	395170000	388570000	437600000	295640000	337500000	378450000	355430000	426240000	412630000	0.295877	0.528889	333333333	380888889	-0.192405	0
Q9Y230	RUVB2	877170000	1583300000	2099000000	2262400000	2420100000	2084700000	2238300000	2627500000	2379800000	2109800000	2012700000	1744600000	1865300000	2067100000	1951100000	1628000000	1685600000	1665500000	0.294954	0.530246	2063000000	1860000000	0.149441	0
O43818	U3IP2	139560000	97569000	196260000	141730000	170210000	198940000	504380000	177400000	185940000	188830000	180970000	193490000	137050000	104220000	136070000	140780000	177930000	156130000	0.29399	0.531667	201285444	157222222	0.356438	0
P55735	SEC13	182580000	416240000	535070000	592330000	372510000	584410000	405540000	583500000	419590000	373580000	670930000	661460000	702500000	684800000	595710000	643900000	340650000	178050000	0.29385	0.531874	454777778	539222222	-0.245718	0
Q8NEF9	SRFB1	250750000	7686900	375131	7934400	796010	18553000	21560000	271288	19671000	713332	6414700	8791000	6436000	843545	8930100	9097000	14085000	7973900	0.29253	0.53383	36427525	7031620	2.3731	0.00021331
P09496	CLCA	298520000	484340000	364690000	613960000	676210000	680580000	699190000	754620000	437230000	452860000	553880000	610800000	527510000	337950000	537710000	415050000	403790000	557530000	0.292354	0.534091	556666667	488777778	0.187635	0
Q14331	FRG1	124115	8344900	20216000	1267242	10155000	577373	10983000	16783000	10135000	4844300	3163500	19009000	956609	16973000	17046000	25216000	9165100	18187000	0.292032	0.53457	8731737	12728945	-0.543772	0.00020743
P11233	RALA	120540000	59223000	181300000	170600000	171970000	179420000	184120000	173830000	74511000	209250000	200000000	197590000	166900000	164600000	166960000	106260000	199820000	108260000	0.291625	0.535176	146192667	168888889	-0.208203	0
Q15397	PUM3	5272300	14272000	24281000	6022800	16496000	19754000	928377	34526000	15947000	7356300	32229000	33362000	9962400	23021000	4789900	17371000	26192000	34032000	0.291603	0.535207	15277720	20923956	-0.453726	0
Q14554	PDIA5	133000000	129780000	265150000	227310000	152560000	217120000	174610000	250090000	174590000	168800000	196670000	174450000	171100000	177490000	164310000	163020000	172640000	169700000	0.290778	0.536439	191666667	173111111	0.146901	0
Q15054	DPOD3	4810700	24344000	18500000	16158000	18725000	23008000	24591000	22331000	43124000	23795000	18806000	22128000	19783000	32066000	35331000	28116000	24055000	29408000	0.2899	0.537752	21732411	25943111	-0.255503	0
Q9BSH4	TACO1	53772000	120220000	121470000	164270000	159270000	195820000	157470000	188600000	194240000	62014000	143990000	108130000	120060000	172310000	83939000	144930000	158180000	165470000	0.289538	0.538294	150419111	128661444	0.225408	0
Q9Y3B7	RM11	19026000	55952000	113330000	239770000	97793000	140350000	54993000	301560000	270760000	128610000	142830000	137130000	84117000	102810000	93088000	87042000	98600000	70423000	0.289375	0.538539	143751556	105030000	0.452776	0
Q9NRL2	BAZ1A	15180000	1079500000	1639800000	23174000	1533800000	1380500000	19743000	2098800	8670000	33706000	782780000	15614000	9572900	8455500	724330000	762170000	568560000	28005000	0.286093	0.543493	633207311	325928156	0.958124	0
Q10570	CPSF1	147700000	97056000	114420000	153710000	144360000	153330000	153790000	181600000	145770000	122940000	149580000	190310000	127200000	102940000	130980000	104140000	88085000	145800000	0.285867	0.543836	143561778	129120556	0.152953	0
Q9UI09	NDUAC	30817000	11303000	75902000	86814000	11191000	62448000	85241000	56914000	65896000	72948000	79756000	49909000	73127000	69701000	39797000	69930000	72910000	65040000	0.285139	0.544943	54058444	65902000	-0.285802	0
O96005	CLPT1	73909000	65049000	144530000	116100000	121160000	121690000	62987000	104290000	123010000	149350000	109110000	127860000	81133000	87006000	78469000	216650000	135920000	121230000	0.284279	0.546255	103660556	122956444	-0.24628	0
Q9P2X3	IMPCT	3366200	4055100	10405000	8677900	3468900	23794000	5244900	2348400	234262	4634500	713783	942718	7779500	741771	1542400	514135	836800	15144000	0.284059	0.546591	6843851	3649956	0.906929	0.00021739
Q9P0L0	VAPA	1146600000	659360000	199590000	2222200000	265140000	1160700000	365310000	973240000	1613700000	1433500000	547920000	937300000	578320000	185170000	243270000	1105200000	539670000	408740000	0.283392	0.547612	955777778	664444444	0.524527	0
O60925	PFD1	114940000	219730000	352050000	296260000	302350000	318650000	232500000	352560000	471050000	253540000	318400000	256060000	251360000	277800000	172690000	274590000	208580000	284040000	0.282455	0.54905	295666667	255333333	0.21159	0
Q9NT62	ATG3	117600000	133850000	259130000	180540000	195130000	244340000	255460000	134510000	269300000	260720000	258160000	237010000	188870000	234020000	230960000	204340000	216620000	180620000	0.281383	0.550703	198888889	223555556	-0.168671	0
O95218	ZRAB2	280420000	196610000	416610000	411940000	374970000	247510000	416590000	285180000	372440000	377760000	421230000	295130000	304030000	468410000	306360000	324010000	427880000	435410000	0.280835	0.551549	333666667	373222222	-0.161627	0
Q9NS73	MBIP1	196018	3824900	557488	7178900	3277600	11593000	20701000	5267500	7515400	105350000	113221	784996	640672	1042553	355268	1003098	912304	108350000	0.280698	0.551761	6679090	24205790	-1.85763	0.00020198
P52630	STAT2	16629000	965725	14854000	359666	16718000	14515000	15324000	15623000	13826000	16195000	11678000	13910000	9478900	10452000	1074873	194496	14294000	1014507	0.27903	0.554349	12090488	8699086	0.474937	0.0007764
P46736	BRCC3	58684000	36491000	57076000	67666000	71810000	40758000	86555000	61050000	87667000	58039000	63902000	46995000	45761000	69906000	52733000	44395000	60703000	58726000	0.278851	0.554628	63084111	55684444	0.180002	0
Q9HAB8	PPCS	15919000	29894000	35743000	41223000	32454000	79058000	46618000	67629000	65476000	59097000	73056000	55937000	57964000	79449000	62933000	58387000	20237000	38491000	0.278146	0.555727	46001556	56172333	-0.288177	0
Q53HC9	EIPR1	6504800	1173597	709956	18230000	3961500	20192000	508193	21530000	28114000	32946000	21674000	19041000	15715000	14399000	14382000	779803	9797100	18831000	0.277964	0.556011	11213783	16396100	-0.54808	0
Q13084	RM28	9321200	8331200	21763000	24847000	51097000	11056000	17345000	28755000	33518000	10515000	15803000	14639000	11059000	68081000	33750000	24571000	46174000	79422000	0.277788	0.556287	22892600	33779333	-0.56126	0.00078156
P52434	RPAB3	290930000	236810000	228140000	205270000	179370000	269300000	303300000	336270000	384970000	328910000	345960000	245480000	349900000	312480000	213780000	317830000	336550000	259410000	0.277036	0.557464	270333333	301111111	-0.155557	0
P48729	KC1A	605355	9365800	33564000	30442000	35186000	49931000	83838000	28364000	38737000	29397000	29182000	56742000	18104000	6998200	46059000	5976800	7789600	7618400	0.27663	0.558101	34448128	23096333	0.576762	0
Q16795	NDUA9	152750000	163040000	336450000	337620000	245700000	285730000	371230000	258000000	257670000	352850000	414820000	407600000	270470000	238770000	236770000	287570000	224500000	329490000	0.275404	0.56003	267666667	307111111	-0.198323	0
Q9BRT2	UQCC2	28617000	39454000	43637000	56655000	61318000	64409000	65099000	55912000	62451000	54094000	30102000	62538000	46332000	33116000	16505000	78305000	31846000	47203000	0.274679	0.561174	53061333	44449000	0.25551	0
Q9BRP1	PDD2L	20966000	5442700	5420200	7019000	22685000	26104000	28232000	43033000	6271900	55730000	42194000	19769000	13914000	28433000	20053000	13695000	26271000	12175000	0.274003	0.562244	18352644	25803778	-0.491594	0
Q9Y276	BCS1	35179000	30572000	65676000	72638000	73784000	71686000	70337000	71363000	47143000	72943000	74137000	79388000	76999000	68675000	45150000	63373000	57525000	69521000	0.273884	0.562433	59819778	67523444	-0.174766	0
Q04837	SSBP	273590000	722440000	1088400000	1025200000	1023200000	1038600000	1086800000	1117300000	1139300000	1131700000	1002700000	1103900000	998760000	1056300000	1014800000	942010000	1277900000	1017600000	0.273701	0.562723	947333333	1060111111	-0.162271	0
Q96RU3	FNBP1	39685000	48915000	58500000	62840000	62266000	103840000	50790000	90265000	142880000	43818000	13405000	109000000	99472000	18641000	61875000	31696000	51308000	70936000	0.273187	0.56354	73362333	55572333	0.400673	0
P17066	HSP76	3313300000	3842200000	3851800000	4489200000	4145700000	4084400000	5003100000	4830800000	5222800000	5889300000	5554900000	5755600000	5512400000	5872800000	6064700000	860396	5589300000	5388000000	0.273053	0.563753	4307777778	5068984488	-0.234753	0
P26599	PTBP1	1392900000	1490100000	2073800000	1676900000	2578700000	2016500000	2361000000	2641000000	2918100000	1923700000	2201700000	2002400000	2193000000	2237900000	1604800000	1152600000	1979200000	1668000000	0.272034	0.565377	2127777778	1883333333	0.176059	0
P61026	RAB10	97442000	727740000	794380000	826030000	893810000	832950000	898750000	931940000	803610000	1039700000	790180000	1306600000	713370000	806720000	679150000	709990000	986500000	885740000	0.271736	0.565853	756382444	880222222	-0.218752	0
P62314	SMD1	93058000	67605000	106030000	84979000	129150000	114200000	89685000	71668000	101290000	113500000	110260000	99653000	61520000	68050000	63732000	66715000	62284000	106970000	0.270663	0.567572	95221667	83661556	0.186725	0
P82932	RT06	84207000	63623000	108090000	58665000	150320000	102870000	100220000	109120000	84951000	93390000	84736000	74357000	102450000	135300000	83307000	136980000	159780000	131450000	0.270357	0.568062	95716222	111198889	-0.216307	0
Q9BT22	ALG1	36538000	14271000	21243000	63377000	32345000	57617000	21892000	23532000	229685	20065000	36510000	23118000	617572	29735000	850683	33245000	17836000	26821000	0.268741	0.570666	30116076	20977584	0.521685	0.00021631
Q96EY5	MB12A	8549400	31566000	41589000	40798000	41995000	56798000	70543000	53019000	55286000	43079000	26931000	42799000	37068000	41226000	38536000	34823000	35876000	36486000	0.267776	0.572228	44460378	37424889	0.248522	0
Q9H3K6	BOLA2	203500000	271970000	297920000	372740000	327220000	419850000	484540000	440840000	497540000	483890000	500970000	542480000	426960000	335120000	370460000	291680000	353600000	468720000	0.26709	0.573342	368666667	419333333	-0.185781	0
Q7Z4H7	HAUS6	23279000	113780000	22682000	61683000	49793000	31475000	48657000	42009000	50105000	11167000	25964000	110550000	19588000	29985000	27635000	23755000	23277000	31443000	0.266227	0.574748	49298111	33757111	0.546341	0
Q8NBT2	SPC24	17271000	51104000	53712000	66390000	111090000	11142000	121010000	86896000	29772000	53034000	75123000	64912000	28303000	6773500	62372000	43254000	240081	51494000	0.266147	0.574879	60920778	42833953	0.50818	0
Q8TCZ2	C99L2	9747500	19956000	9272400	245136	838214	612813	13162000	26480000	8372200	21998000	24166000	13962000	10977000	16171000	10691000	14965000	14875000	220083	0.26573	0.575559	9854029	14225009	-0.529644	0.00020636
Q15014	MO4L2	23685000	30015000	52242000	15958000	44467000	31455000	21689000	28731000	43376000	40963000	21980000	39804000	38054000	31123000	26362000	5681000	13340000	13483000	0.265642	0.575703	32402000	25643333	0.337499	0
P42694	HELZ	5580000	21407000	8497300	6838500	3130300	26553000	23939000	12867000	686560000	777466	7361300	2039700	3478100	322580	127744	469632	198964	3639900	0.265631	0.575721	88423567	2046154	5.43344	0.00021805
Q92925	SMRD2	37716000	36612000	74435000	50953000	57782000	72734000	82887000	71843000	63945000	73980000	78820000	56429000	65855000	69294000	92495000	76407000	58549000	49896000	0.26562	0.575739	60989667	69080556	-0.179715	0
Q9NRZ9	HELLS	6288200	7096100	552211	15428000	537354	944275	10980000	597678	1047852	12560000	1021448	9745300	7007600	187113	9624100	8935700	8423600	9876600	0.265009	0.57674	4830186	7486829	-0.632276	0.00078508
Q96TA2	YMEL1	78582000	241510000	110670000	84850000	87303000	128180000	148460000	75099000	166250000	95358000	155280000	108340000	90510000	108320000	60643000	78940000	105890000	108690000	0.264475	0.577615	124537111	101272333	0.298336	0
O75489	NDUS3	132960000	127770000	326940000	229770000	169670000	234460000	234090000	201620000	241710000	298030000	268670000	301540000	185070000	175370000	181840000	204790000	234800000	361660000	0.264263	0.577963	211111111	245888889	-0.220004	0
Q9Y6K9	NEMO	36965000	27883000	40142000	50743000	54536000	64399000	104980000	46042000	56658000	117500000	49811000	83566000	54782000	71902000	43954000	69186000	45992000	57576000	0.263345	0.579475	53596444	66085444	-0.302195	0
Q6ZSR9	YJ005	170874	8544500	13284000	33193000	19988000	510247	22397000	20336000	17332000	10085000	6966000	13097000	17892000	8711200	18024000	993243	8826900	9476300	0.262898	0.580213	15083958	10452405	0.52918	0
Q08379	GOGA2	91248000	70851000	133220000	102630000	111570000	100810000	107940000	126460000	126660000	83215000	109660000	106540000	101880000	119890000	293080000	301870000	60736000	112670000	0.261411	0.582676	108011000	143439000	-0.409259	0
O94906	PRP6	264070000	323660000	431250000	480950000	452590000	470040000	536530000	504460000	524310000	384090000	403780000	399350000	290520000	487240000	509480000	314060000	383310000	412280000	0.260482	0.584223	443111111	398111111	0.154497	0
P40925	MDHC	833170000	892810000	1107800000	1059100000	1363100000	1462300000	1019000000	1253200000	1372900000	1234300000	1146800000	1052800000	1094300000	949900000	1091000000	671490000	1091000000	1084500000	0.259516	0.585836	1150666667	1044555556	0.139581	0
Q9P035	HACD3	196770000	494470000	573440000	585880000	518350000	675950000	649400000	448720000	447120000	701810000	402240000	611250000	264510000	422930000	236190000	436960000	320090000	461320000	0.259263	0.586259	509888889	428555556	0.250701	0
Q8N766	EMC1	209090000	200490000	272500000	361160000	311840000	317120000	283530000	250990000	230400000	364410000	279140000	337820000	235180000	240490000	214630000	377660000	342310000	331560000	0.258125	0.58817	270777778	302555556	-0.160091	0
P52907	CAZA1	715670000	752710000	847680000	1141800000	1065700000	953940000	811390000	1138600000	638450000	768670000	761180000	917300000	788390000	830700000	932850000	718430000	801100000	844730000	0.257607	0.589042	896666667	818111111	0.132275	0
Q09472	EP300	67611000	616792	99726000	580778	780494	76752000	83845000	77442000	82592000	121760000	124600000	126360000	78724000	80116000	89123000	682497	91432000	625557	0.257599	0.589056	54438452	79300339	-0.542701	0.0016889
O94925	GLSK	439380000	454660000	780530000	658650000	533210000	569350000	867140000	922560000	644150000	607640000	437770000	747360000	767750000	670440000	440240000	323490000	516680000	548730000	0.256777	0.590443	652222222	562222222	0.214223	0
Q9H9Y6	RPA2	13064000	12318000	10764000	24444000	41617000	13466000	14355000	18454000	30086000	30021000	40654000	34999000	20104000	16441000	21880000	17773000	27811000	16722000	0.255666	0.592327	19840889	25156111	-0.342432	0
Q9UNE7	CHIP	478220000	445540000	566730000	455470000	746880000	673110000	606960000	780840000	604470000	608620000	722740000	821660000	796290000	754740000	809530000	546490000	374680000	606150000	0.255572	0.592487	595333333	671333333	-0.173332	0
Q9UBV8	PEF1	39223000	41692000	53942000	958586	26099000	30120000	36032000	32698000	48685000	22573000	23511000	25857000	26046000	47146000	27388000	198036	23140000	41932000	0.254454	0.594391	34383287	26421226	0.38001	0.00076834
Q9NX08	COMD8	4333700	11340000	20532000	934177	16150000	14450000	18059000	18706000	7647200	19152000	20994000	16341000	13690000	6554900	17501000	20986000	5649800	24917000	0.254354	0.594562	12461342	16198411	-0.378393	0.00059148
P83436	COG7	436166	35441000	9093800	42457000	5456300	5389700	353209	5637800	380983	23299000	30120000	22109000	15247000	10901000	40313000	6373100	17407000	7507000	0.254338	0.594589	11627329	19252900	-0.727556	0
Q01085	TIAR	199710000	179030000	289200000	302510000	253600000	316040000	341480000	326370000	253360000	302170000	253750000	263800000	249290000	284390000	289820000	129990000	211050000	199280000	0.253957	0.59524	273444444	242555556	0.172933	0
Q9NR56	MBNL1	38044000	109070000	102110000	171860000	39786000	55252000	228040000	60919000	176360000	108410000	23002000	112820000	230720000	217380000	224560000	96228000	165370000	151330000	0.253139	0.59664	109000111	147692222	-0.438264	0
Q9P2X0	DPM3	113570000	44929000	212140	38272000	46433000	47642000	53373000	57309000	49948000	74419000	71105000	63630000	49725000	53283000	355866	86093000	126660000	86365000	0.253128	0.596661	50235349	67997318	-0.436775	0
Q15149	PLEC	13417000000	15529000000	21191000000	22189000000	22268000000	23011000000	25428000000	24034000000	24432000000	21605000000	21082000000	20900000000	18947000000	19447000000	19446000000	16488000000	18516000000	19462000000	0.252893	0.597064	21266666667	19533333333	0.122656	0
Q00610	CLH1	5395100000	6022600000	8333500000	7122500000	8411300000	7854500000	8660000000	9518300000	7692900000	7919400000	7754000000	7412100000	7255000000	7341700000	7041600000	5191900000	7095500000	6524200000	0.252155	0.598332	7666666667	7058888889	0.119158	0
Q8NHZ8	CDC26	14940000	14999000	982054	372661	400721	273419	22255000	20650000	595026	15052000	20430000	735746	15496000	18961000	16718000	485389	15868000	14882000	0.251981	0.598632	8385320	13180904	-0.652512	0.00059512
Q99471	PFD5	168510000	269110000	289790000	362130000	354540000	372000000	421440000	426240000	421800000	485050000	460350000	393560000	349920000	439290000	389520000	213010000	355730000	418070000	0.251671	0.599167	342888889	389444444	-0.183676	0
Q96FS4	SIPA1	13586000	10814000	36493000	24267000	9154200	39246000	67785000	30793000	217150000	144710000	5583300	3823100	1013648	560302	3244600	215447	882947	377002	0.251649	0.599206	49904244	17855594	1.48279	0
Q7Z6K3	PTAR1	271037	11601000	2917600	18314000	4964000	966292	21940000	3788500	3933600	65677000	180725	9722900	240560	10831000	346769	67468000	616765	15945000	0.251394	0.599645	7632892	19003191	-1.31594	0.00020614
O15020	SPTN2	197894	419323	892325	443787	10911000	225940	918605	872214	124810000	52041000	24459000	33340000	39589000	28430000	33861000	28274000	17130000	33995000	0.251206	0.599969	15542343	32346556	-1.05741	0
Q96J01	THOC3	78884000	115260000	256200000	192900000	305600000	224660000	204550000	158710000	154170000	168450000	173770000	186390000	140260000	178260000	172690000	134610000	154230000	119820000	0.250506	0.601182	187987111	158666667	0.244635	0
P08473	NEP	37180000	312422	323646	862845	75083000	818411	5682000	314209	8233500	19321000	103760000	83275000	7532500	7269400	14993000	7297300	19790000	23397000	0.249977	0.6021	14312226	31875022	-1.15518	0
Q9Y4E5	ZN451	4652000	21082000	14962000	34132000	21751000	33755000	17976000	26946000	19394000	8467800	257092	8192800	521896	43636000	9988100	342006	47838000	157268	0.24988	0.602268	21627778	13266774	0.705068	0
Q8NCF5	NF2IP	16532000	21008000	33223000	30432000	36974000	19282000	894679	5328300	21140000	16614000	14830000	14968000	19840000	16707000	18969000	17257000	17028000	907511	0.249579	0.602792	20534887	15235612	0.43063	0.00021418
P80217	IN35	371198	504502	524832	7470000	2638400	573994	14102000	3254900	367727	7155700	3869200	563065	3910500	10125000	5032300	12949000	2831500	4995700	0.249438	0.603037	3311950	5714663	-0.786988	0.0021982
Q2PZI1	D19L1	3236000	3248500	5748200	459614	4595200	4549900	243545	5443900	1066010	4261900	6731200	613325	3624300	680228	3748200	6351900	9348600	6011000	0.248694	0.604334	3176763	4596739	-0.533053	0.0045518
Q27J81	INF2	245230000	310480000	410310000	445710000	414490000	468420000	389210000	459100000	411040000	474570000	507250000	518340000	418110000	386530000	395800000	384990000	376070000	417760000	0.248081	0.605407	394666667	431111111	-0.127425	0
P63173	RL38	230280000	299330000	234970000	374140000	421850000	391580000	413600000	401970000	385000000	423840000	476230000	504250000	363510000	352290000	339060000	270990000	400990000	395980000	0.247569	0.606303	350333333	391888889	-0.161716	0
P48382	RFX5	679716	6170800	12221000	12862000	12761000	7752000	18293000	4665700	9583700	6542700	13833000	6639300	6536100	9002400	559733	4906800	9479600	4280800	0.247568	0.606306	9443213	6864493	0.460125	0
Q8TE73	DYH5	22690000	2234400	3853600	75949000	4033800	3745200	803592	3085400	925135	4145100	3758200	4233200	2643600	3202700	3250100	3898600	2971300	713924	0.247097	0.607133	13035570	3201858	2.02547	0.001137
Q2KHT3	CL16A	89660000	102070000	5731200	141530000	698919	10349000	8815000	590825	5458500	6481600	6402800	853663	830272	4060400	966342	886967	5696300	106180000	0.246998	0.607307	40589272	14686483	1.46661	0.0002067
P17152	TMM11	21808000	10720000	12864000	1178488	17735000	23150000	46224000	15187000	383347	36882000	44345000	17752000	828386	12958000	27596000	20216000	21250000	37115000	0.24652	0.608147	16583315	24326932	-0.552822	0.003376
P49642	PRI1	26051000	24512000	39891000	63832000	34811000	70954000	38604000	48706000	56937000	55053000	49841000	62105000	34206000	60457000	61706000	56015000	42830000	50106000	0.245869	0.609296	44922000	52479889	-0.224343	0
P62877	RBX1	83314000	88780000	128200000	164660000	146720000	153370000	181520000	156930000	161820000	169010000	161400000	175540000	129070000	162990000	132930000	160720000	152860000	157280000	0.245427	0.610078	140677111	155777778	-0.147102	0
Q15334	L2GL1	22127000	20142000	59789000	95579000	90400000	65042000	110440000	131280000	91809000	61254000	80736000	77689000	45045000	73006000	30094000	57917000	49953000	61222000	0.24536	0.610196	76209778	59657333	0.353277	0
O96019	ACL6A	278250000	303050000	582160000	551560000	588800000	325720000	677560000	692300000	781150000	492400000	695530000	601470000	707910000	930940000	631320000	255660000	532430000	977150000	0.244596	0.611551	531222222	647111111	-0.284698	0
Q92930	RAB8B	8342300	22677000	19756000	35739000	16534000	36118000	43658000	34328000	28314000	26084000	26725000	25615000	16692000	897609	15442000	33905000	25185000	21384000	0.243484	0.613529	27274033	21325512	0.354948	0
P62995	TRA2B	369290000	182460000	204170000	406670000	191930000	216000000	439800000	419490000	193780000	399610000	208150000	222520000	183360000	191730000	360840000	9975200	291650000	166620000	0.243353	0.613764	291444444	226219467	0.365498	0
Q969U7	PSMG2	52669000	68039000	64031000	90410000	82183000	61863000	113940000	62991000	82130000	135850000	69037000	83282000	56564000	127530000	90865000	111850000	42173000	93972000	0.243044	0.614316	75368444	90210333	-0.259332	0
O95070	YIF1A	4338900	2934100	1056419	37390000	30225000	23591000	566737	29306000	27143000	21641000	469790	20807000	774888	20612000	863200	526905	23109000	336534	0.243011	0.614375	17394573	9904480	0.812484	0.0007728
P19367	HXK1	634280000	631020000	805760000	935370000	874250000	895270000	979710000	884250000	951560000	984090000	806620000	828440000	675860000	714660000	672100000	678570000	833190000	794850000	0.242733	0.614872	843444444	776555556	0.119204	0
Q8IXT5	RB12B	38816000	39432000	44194000	77812000	54622000	80526000	107230000	78887000	82084000	51321000	67823000	88805000	55344000	39376000	43769000	20839000	59371000	65372000	0.242412	0.615446	67041444	54668889	0.294333	0
P02545	LMNA	8126300000	9883700000	12448000000	11560000000	11722000000	14714000000	15117000000	15159000000	15116000000	14054000000	15489000000	14906000000	14257000000	13691000000	14461000000	11768000000	10755000000	15181000000	0.242037	0.616118	12645555556	13866666667	-0.132991	0
P28838	AMPL	409430000	504450000	623710000	580510000	786830000	739210000	893770000	740110000	851350000	759560000	726430000	793190000	900360000	754490000	934300000	560490000	629860000	802560000	0.242003	0.616179	681000000	762222222	-0.162557	0
O95359	TACC2	644683	549180	503831	374185	402758	835221	559243	920277	951820	3619800	3331700	332630000	11515000	8530500	16551000	5367100	13263000	5846300	0.241224	0.617579	637911	44558267	-6.12619	0
Q16630	CPSF6	214700000	311530000	464960000	548300000	606380000	556390000	482330000	614710000	559640000	526140000	498110000	456940000	457880000	445160000	452070000	269680000	346760000	311800000	0.240081	0.619642	484333333	418333333	0.211347	0
P04843	RPN1	2559900000	2388600000	3544500000	3081300000	3894900000	3961500000	3656800000	3528000000	3538300000	4748300000	4726500000	4557000000	2844400000	2857200000	2658900000	3462300000	4011600000	3972000000	0.239459	0.620769	3350000000	3760000000	-0.166572	0
Q9NSE4	SYIM	84327000	81765000	194980000	233570000	244750000	182410000	219880000	266690000	299970000	280130000	296480000	208310000	247110000	208130000	217960000	204610000	232070000	217510000	0.239351	0.620964	201010222	234666667	-0.223344	0
Q9BVQ7	SPA5L	27195000	19510000	27675000	42058000	32935000	38438000	48529000	49729000	59596000	62565000	53214000	47216000	35611000	56246000	37366000	38788000	45573000	30301000	0.239272	0.621107	38407222	45208889	-0.235229	0
Q14444	CAPR1	434510000	424440000	742670000	819160000	918840000	858280000	1063900000	862550000	802780000	909780000	921170000	930660000	877350000	969170000	619400000	685990000	974810000	945510000	0.238193	0.623071	769333333	870444444	-0.178143	0
P53367	ARFP1	114030000	60261000	115360000	170940000	123040000	118860000	216530000	146480000	124180000	144830000	134070000	174540000	209210000	160330000	81500000	146870000	134390000	230960000	0.237877	0.623647	132140111	157388889	-0.252265	0
P42766	RL35	41085000	81441000	112340000	109670000	134320000	116960000	88864000	133850000	110940000	146720000	220980000	139230000	35034000	31763000	75472000	234130000	197070000	147020000	0.23733	0.624647	103265556	136363222	-0.401095	0
O15294	OGT1	66167000	89574000	128350000	113870000	101180000	101670000	159800000	159850000	163040000	139040000	112520000	97418000	117220000	74522000	107510000	58020000	122610000	96460000	0.237088	0.62509	120415667	102935556	0.226282	0
O43493	TGON2	59596000	68592000	105300000	94304000	49698000	70897000	109620000	89755000	106270000	115760000	104170000	89896000	71239000	94389000	96181000	88605000	88535000	98311000	0.236751	0.625708	83760222	94128444	-0.168365	0
Q5T0F9	C2D1B	646416	4373400	9979500	9459300	15314000	15310000	11730000	15799000	5032200	4353200	26829000	4081200	22037000	13595000	17825000	5771200	15880000	12837000	0.236644	0.625904	9738202	13689844	-0.491379	0
Q92974	ARHG2	65298000	74266000	83284000	91097000	97601000	83483000	94446000	126840000	102530000	96583000	87094000	72646000	77518000	60205000	70935000	91847000	99099000	82169000	0.236137	0.626836	91052778	82010667	0.150891	0
Q15404	RSU1	55600000	126850000	118490000	98562000	77153000	94297000	76542000	180380000	73240000	145500000	98255000	174590000	176640000	153730000	96996000	111930000	62275000	85065000	0.235694	0.627652	100043778	122954556	-0.297494	0
Q96EL2	RT24	13975000	8185000	10333000	19456000	22419000	28208000	23960000	22620000	21523000	34211000	25258000	28883000	24145000	9008200	21737000	27652000	8674600	33620000	0.235589	0.627845	18964333	23687644	-0.320846	0
Q9H7B2	RPF2	525338	15604000	19637000	1199106	10546000	10509000	6422200	7020400	10386000	18236000	7979200	25706000	12650000	10828000	575591	10483000	21367000	10255000	0.234224	0.630368	9094338	13119977	-0.528725	0.002028
O95456	PSMG1	27659000	25052000	3975000	4191700	141690000	87196000	4360200	10498000	278280000	183400000	36863000	112220000	68671000	171600000	76892000	161650000	135180000	39553000	0.23418	0.63045	64770211	109553222	-0.75823	0
O00764	PDXK	110480000	302200000	331910000	165630000	388930000	164100000	188610000	354170000	197560000	481680000	207180000	215580000	191990000	483320000	200880000	418460000	174450000	476400000	0.234145	0.630514	244888889	316555556	-0.370331	0
Q5T0N5	FBP1L	4958600	10694000	1004062	105370000	116150000	93963000	94740000	11895000	18455000	19048000	12961000	89291000	23358000	24403000	20194000	16236000	30144000	17246000	0.234067	0.63066	50745518	28097889	0.852819	0
P22570	ADRO	142790000	145030000	118670000	66717000	224160000	176710000	155510000	141700000	146080000	135590000	122950000	147310000	109930000	146290000	130000000	103530000	142930000	112210000	0.233961	0.630856	146524111	127888889	0.196247	0
Q9P032	NDUF4	31777000	34786000	80028000	99319000	53232000	103820000	88599000	79231000	38453000	72365000	57694000	39103000	37654000	32855000	33620000	65769000	65244000	79802000	0.233626	0.631479	67713889	53789556	0.332126	0
P53985	MOT1	329360000	383910000	317590000	481740000	398960000	368330000	493740000	483260000	380900000	422330000	324680000	246400000	368530000	370460000	224420000	253970000	438360000	534980000	0.233488	0.631736	404222222	353666667	0.192758	0
O15355	PPM1G	324540000	487550000	542660000	421790000	694760000	682330000	585660000	598980000	798520000	629390000	633980000	666830000	286100000	550670000	273250000	247400000	575460000	440620000	0.231892	0.634715	571000000	478111111	0.256145	0
Q9BRP4	PAAF1	18340000	7058400	38530000	31396000	36192000	28908000	44085000	26391000	14871000	35601000	24684000	20032000	29242000	18093000	17962000	17315000	16792000	14267000	0.231202	0.636009	27307933	21554222	0.34135	0
O15042	SR140	129000000	165450000	278910000	270380000	202520000	211190000	235250000	222140000	230450000	281990000	274710000	217120000	204000000	255390000	147130000	222180000	298190000	306200000	0.23091	0.636557	216000000	245111111	-0.182405	0
P07947	YES	27892000	19493000	29949000	19010000	42769000	14147000	44101000	21945000	36295000	26911000	35443000	52801000	30461000	26728000	12476000	54397000	60556000	27995000	0.229773	0.6387	28400111	36418667	-0.358782	0
O96013	PAK4	19515000	12971000	25567000	45338000	47545000	31343000	35279000	25418000	18132000	11191000	35819000	30314000	13698000	8473600	15642000	940482	11876000	55324000	0.229338	0.639525	29012000	20364231	0.510612	0
O75122	CLAP2	4614400	9476800	26743000	36319000	34501000	19940000	32848000	33817000	29688000	36952000	24619000	33469000	13205000	34015000	32071000	38658000	42659000	26764000	0.228842	0.640464	25327467	31379111	-0.309102	0
Q9Y2X7	GIT1	3754300	358654	6566800	4453000	748601	7401300	404460000	6376000	6103000	30850000	38266000	249320000	27988000	217470000	235320000	12603000	9344600	295220000	0.228547	0.641025	48862406	123894622	-1.34232	0
O00203	AP3B1	203410000	142530000	2932200000	2952000000	161910000	2919800000	2993800000	2893000000	2959500000	225090000	172230000	1720800000	1801000000	1811100000	1771400000	1433700000	1748900000	1677800000	0.228507	0.641101	2016444444	1373000000	0.554482	0
E9PAV3	NACAM	1211600000	1521100000	2120200000	2111400000	1956300000	2115600000	2055500000	1999600000	2150100000	1834600000	1856300000	1832500000	1833700000	1818000000	1870700000	1563800000	1758000000	1584300000	0.228366	0.641368	1916666667	1771111111	0.113945	0
Q8IWA4	MFN1	9125600	1098810	7232000	6686400	701493	196191	10045000	1076750	7679300	14965000	401379	6456100	5272200	4338400	24001000	4678300	306854	18177000	0.228239	0.641609	4871283	8732915	-0.842161	0
P57721	PCBP3	119370000	115830000	164320000	184860000	206370000	193110000	193120000	141305	186030000	172470000	187120000	178200000	189740000	197130000	204980000	173250000	149290000	164520000	0.228131	0.641816	151349034	179555556	-0.246551	0.00021441
P82930	RT34	63964000	104390000	114420000	137100000	179780000	164630000	183010000	83875000	116750000	114470000	116880000	117850000	66224000	138670000	78668000	129480000	117230000	86170000	0.227977	0.642108	127537667	107229111	0.250227	0
Q9NYB0	TE2IP	27339000	24667000	18702000	46108000	27873000	29625000	49079000	61221000	30148000	65046000	57645000	46798000	53252000	32200000	22744000	21735000	57363000	37471000	0.227963	0.642135	34973556	43806000	-0.324864	0
Q658P3	STEA3	25516000	19569000	8205800	22982000	15150000	5952500	123450000	36701000	22534000	39085000	23783000	1076451	10879000	3455700	6257300	11276000	12138000	29024000	0.227606	0.642817	31067811	15219383	1.02951	0
Q86V81	THOC4	526730000	395880000	356030000	589690000	618660000	693730000	599870000	740840000	914450000	700750000	708380000	661880000	866770000	678400000	564370000	587740000	676420000	716360000	0.226498	0.644936	604111111	684444444	-0.18012	0
Q3SXM5	HSDL1	6373700	14824000	37994000	17904000	304350	9527000	387015	26544000	27119000	975180	1020368	441444	200240	377536	53773000	563082	340718	289151	0.226388	0.645146	15664118	6442302	1.28182	0.0002008
Q96JM3	CHAP1	26770000	26852000	51085000	43195000	50774000	39448000	53714000	45694000	47060000	67771000	56740000	58333000	46818000	57843000	43661000	23871000	45057000	45232000	0.226299	0.645318	42732444	49480667	-0.211533	0
P16383	GCFC2	1650200	4606700	5580000	4992000	426606	2888500	5752100	190866	8584900	8555900	7489700	1062941	776641	310108	10724000	10708000	6900800	7092300	0.225744	0.646383	3852430	5957821	-0.629016	0.00021008
Q13347	EIF3I	694070000	591980000	1042100000	1230400000	1168100000	1121800000	1190900000	1202000000	1088600000	1265200000	1213100000	1362100000	1241100000	1042800000	1175100000	840430000	1187100000	1054200000	0.225416	0.647016	1036222222	1153333333	-0.154476	0
P06454	PTMA	1912000000	5787800000	8230700000	6639600000	3083800000	2776500000	2874200000	11733000000	13339000000	6739400000	8943900000	6692600000	2444400000	3047600000	2498500000	2332600000	2917600000	2375200000	0.224797	0.64821	6255555556	4221111111	0.567515	0
Q96J42	TXD15	3296700	6516300	14573000	6404300	8146800	10387000	8105000	15949000	637271	476698	22104000	435709	898815	1029174	671749	41381000	35639000	56965000	0.224664	0.648467	8223930	17733461	-1.10857	0
P53675	CLH2	14635000	717500	12849000	8060700	13449000	6696700	1067222	14786000	825877	26303000	9897700	14555000	21131000	559878	20589000	765324	13508000	7078300	0.224373	0.64903	8120778	12709689	-0.646239	0.00039849
P46926	GNPI1	119280000	99928000	150980000	133650000	224640000	209240000	260370000	261680000	164380000	163310000	244990000	132140000	118580000	181940000	140480000	68371000	133300000	147740000	0.223901	0.649944	180436444	147819000	0.287659	0
Q8N122	RPTOR	30218000	42004000	46206000	62045000	85279000	46328000	56673000	69067000	68459000	68422000	94091000	75008000	66166000	42067000	56133000	93208000	40846000	67136000	0.222982	0.65173	56253222	67008556	-0.25241	0
Q9NWU5	RM22	14894000	26300000	20373000	34520000	35191000	27771000	12807000	25723000	846374	20606000	40527000	34768000	20989000	9252900	46244000	35052000	27592000	24300000	0.220692	0.656213	22047264	28814544	-0.386198	0
O95639	CPSF4	9710800	8504700	14988000	13021000	14573000	58273000	818901	11521000	14130000	417667	15198000	810744	16657000	691993	765216	24150000	906136	13798000	0.219629	0.658309	16171156	8154973	0.987671	0.0007857
Q6P2P2	ANM9	3223400	227807	6510800	19992000	12815000	171519	27205000	6393700	9553300	30502000	290569	224399	186812	333675	421611	553633	850396	733764	0.219082	0.659394	9565836	3788540	1.33625	0.00020881
Q7Z589	EMSY	5090400	4446400	313123	5590700	5117900	12548000	883318	5118800	13477000	4630500	3762000	4530900	3446900	749554	4145700	4513500	2825700	5831500	0.218408	0.660731	5842849	3826250	0.610741	0
P48634	PRC2A	224600000	205000000	301770000	251670000	266700000	310480000	484420000	375650000	309130000	256570000	277500000	305590000	294240000	224600000	299560000	258020000	232790000	230770000	0.218341	0.660864	303333333	264666667	0.196728	0
P32969	RL9	579840000	754140000	1034300000	1290100000	1244300000	1361000000	1420700000	1515900000	1163700000	1756200000	1808000000	1725500000	1195700000	1335300000	959710000	1030900000	1359200000	956300000	0.2178	0.661943	1150444444	1349555556	-0.230293	0
P61599	NAA20	21107000	19844000	30206000	35670000	28975000	36235000	27555000	34026000	39310000	34061000	29283000	31626000	917162	28283000	36160000	197180	29769000	24057000	0.217221	0.663098	30325333	23817038	0.348529	0.002871
Q9NUU7	DD19A	253530000	400030000	507890000	479030000	546910000	542900000	480320000	422120000	468100000	649160000	446430000	559340000	636810000	432380000	605980000	294480000	563470000	479780000	0.217113	0.663315	455666667	518444444	-0.186211	0
P62277	RS13	380120000	336500000	641430000	791660000	741810000	684820000	471630000	701510000	527720000	941100000	904150000	941970000	313850000	585420000	607040000	676940000	610960000	710500000	0.21674	0.66406	586555556	699111111	-0.253254	0
P20073	ANXA7	414060000	257350000	593640000	642390000	606310000	581480000	588600000	598360000	703230000	631000000	661980000	703360000	640200000	667050000	530270000	515000000	608320000	601630000	0.216473	0.664596	553777778	617555556	-0.157262	0
Q8IX01	SUGP2	7626900	6082500	9233100	7872800	173110000	8399100	5065700	11836000	4414400	846667	4723600	480413	863457	794387	7232600	4283300	683382	341712	0.21646	0.664623	25947833	2249946	3.52765	0.00020829
P82970	HMGN5	73534000	96177000	125870000	134160000	120010000	118500000	250780000	157820000	259660000	85699000	113160000	117170000	86482000	95246000	223640000	47639000	92806000	157070000	0.216188	0.665168	148634556	113208000	0.392794	0
Q3YEC7	RABL6	47189000	15475000	26164000	23022000	44102000	30056000	39748000	31975000	46659000	44794000	27007000	89155000	16733000	30570000	92559000	64916000	56367000	7634400	0.215853	0.665842	33821111	47748378	-0.497528	0
Q9NWV4	CZIB	57473000	59150000	124860000	129660000	158970000	150080000	29905000	181500000	132560000	119880000	118150000	119140000	80388000	41301000	112350000	24250000	96562000	68899000	0.215722	0.666106	113947556	86711111	0.394081	0
L0R6Q1	S35U4	39729000	784772	39692000	54453000	34587000	17464000	46839000	34247000	57087000	51875000	62128000	41384000	35841000	26036000	49313000	60472000	28929000	54693000	0.214915	0.667733	36098086	45630111	-0.338064	0
Q9Y312	AAR2	18673000	33185000	41075000	32908000	64662000	37224000	87038000	73283000	39237000	61470000	18576000	47163000	28811000	44757000	24554000	41509000	23343000	35270000	0.214382	0.668812	47476111	36161444	0.392749	0
Q14145	KEAP1	69893000	50432000	48374000	81245000	107630000	75082000	96630000	93794000	118150000	82526000	75065000	82186000	73825000	58943000	67205000	67374000	72684000	62776000	0.21326	0.67109	82383333	71398222	0.206464	0
Q9H0E3	SP130	3810500	6024500	16359000	15238000	18625000	13155000	13046000	18883000	17750000	8633100	31874000	310172	26278000	44960000	15706000	36791000	9904900	10666000	0.212464	0.672716	13654556	20569241	-0.591106	0.00020214
P61224	RAP1B	755170000	828690000	847190000	772310000	897460000	892190000	837580000	823200000	675640000	642290000	1239400000	815400000	364360000	547070000	708390000	330890000	796630000	785020000	0.211882	0.673907	814333333	692111111	0.234616	0
Q9UGR2	Z3H7B	3845300	9831600	5965300	4212100	10263000	893762	222592	8546500	7166300	4363700	7616500	7705400	495554	710789	119631	581482	4632100	5843300	0.210128	0.677516	5660717	3563162	0.667827	0.00020674
Q9HB90	RRAGC	30657000	27770000	45654000	27133000	45524000	40766000	36110000	29926000	33720000	25694000	25114000	24485000	4636400	36063000	31368000	44343000	41331000	30425000	0.209216	0.679405	35251111	29273267	0.268085	0
Q9H1A7	RPB1C	15310000	9838700	15826000	16043000	25452000	20513000	17204000	19703000	25421000	37938000	24223000	40291000	25588000	25895000	21267000	17647000	925334	20886000	0.207967	0.682007	18367856	23851148	-0.376875	0.00020149
P22626	ROA2	9287300000	10270000000	11748000000	14190000000	11583000000	12269000000	13070000000	15930000000	12872000000	12649000000	14783000000	12630000000	15357000000	11689000000	13755000000	12366000000	14588000000	12687000000	0.207562	0.682852	12365555556	13400000000	-0.115906	0
Q8N283	ANR35	62356000	459185	113830000	90417000	103670000	83419000	480468	22604000	89184000	373537	273940000	302850000	444435	1046623	306430000	389993	841680	342590000	0.207537	0.682904	62991073	136566252	-1.11638	0.0011344
P10619	PPGB	48537000	54600000	37867000	97180000	111090000	105630000	112350000	98203000	77432000	63172000	81540000	75276000	59866000	64730000	67076000	68555000	72173000	73759000	0.207514	0.682953	82535444	69571889	0.246509	0
Q2TAY7	SMU1	89171000	135140000	216460000	252320000	158040000	281310000	258860000	235570000	235800000	245180000	222990000	266530000	226110000	254470000	265030000	203290000	205050000	246030000	0.207436	0.683116	206907889	237111111	-0.196575	0
Q9BV86	NTM1A	119060000	115940000	183050000	158230000	171550000	166810000	168630000	177870000	188740000	167800000	159880000	166340000	129390000	145100000	133960000	141950000	118330000	163120000	0.207158	0.683698	161222222	147222222	0.131055	0
Q9Y3D0	CIA2B	103650000	103810000	167640000	213370000	203750000	194670000	242630000	285430000	274180000	183240000	195790000	162280000	207990000	178410000	129450000	138170000	117280000	190530000	0.206303	0.685495	198888889	166888889	0.253075	0
Q5JNZ5	RS26L	24756000	34161000	58927000	191020000	181340000	105610000	129350000	111490000	112130000	78004000	283920000	115070000	54753000	36043000	201060000	264950000	311010000	85358000	0.206084	0.685955	105316000	158906444	-0.593453	0.0011319
Q8IY95	TM192	514668	1131494	972907	929333	193330	448613	28472000	154147	373784	11869000	10995000	10282000	9456800	8462500	8603900	6752300	6201500	128817	0.203271	0.691924	3687808	8083535	-1.13222	0.0011359
Q53EP0	FND3B	25246000	19810000	49143000	72750000	81709000	69842000	64094000	118110000	55915000	51359000	48410000	73562000	30175000	26705000	35060000	29697000	65613000	59469000	0.203218	0.692037	61834333	46672222	0.405844	0
Q9BVG9	PTSS2	15947000	18129000	31395000	12742000	22186000	23785000	8937400	26248000	38661000	53760000	38874000	38838000	19410000	8869900	909240	43979000	36095000	35518000	0.202536	0.693497	22003378	30694793	-0.480269	0
P25786	PSA1	1485900000	1325900000	2195100000	2133200000	1904100000	1996300000	2143000000	2191800000	2244200000	1648700000	1588200000	2237000000	2099600000	1644600000	1667800000	1419500000	2108300000	1368900000	0.200857	0.697114	1957777778	1754444444	0.158203	0
Q96EK5	KBP	55305000	76609000	192500000	121260000	120760000	235260000	168220000	146210000	194550000	214360000	248680000	235140000	126770000	155080000	149180000	176840000	124160000	176520000	0.20082	0.697194	145657111	178555556	-0.293797	0
P62072	TIM10	21387000	89779000	200910000	38352000	158850000	79137000	208800000	211700000	39837000	120770000	129890000	108110000	110040000	32897000	42141000	101430000	34916000	600095	0.200555	0.697766	116610222	75617122	0.624909	0
P48449	LSS	68606000	41282000	63184000	117560000	91123000	81454000	586570000	61056000	513620000	67262000	70986000	61001000	213390000	53366000	75005000	89647000	79145000	44107000	0.199987	0.698998	180633889	83724333	1.10935	0
Q8IVD9	NUDC3	40536000	57495000	66827000	87466000	26920000	72117000	116530000	64561000	73794000	72610000	33116000	49786000	86366000	55395000	55161000	41415000	39912000	49050000	0.199639	0.699754	67412889	53645667	0.329563	0
Q9NQW7	XPP1	120210000	72839000	154050000	231960000	215460000	180340000	177070000	239320000	215030000	157100000	125850000	123370000	181180000	130830000	224580000	142800000	136190000	122200000	0.199113	0.700901	178315444	149333333	0.255895	0
P53597	SUCA	196540000	282090000	254970000	369460000	301720000	345820000	418920000	349340000	360330000	317830000	251420000	391830000	228680000	363470000	237030000	265060000	173660000	262220000	0.198324	0.702625	319888889	276777778	0.208843	0
O60784	TOM1	513754	620729	6161900	36606000	42843000	31297000	33888000	33148000	16543000	8739500	20736000	12864000	9965900	298770	16485000	15997000	12713000	29391000	0.19757	0.704278	22402376	14132241	0.664661	0
Q96EC8	YIPF6	19819000	20323000	27202000	25450000	24079000	26257000	24473000	24097000	25406000	23462000	25255000	27193000	21454000	22362000	410809	20446000	20351000	22985000	0.197241	0.705003	24122889	20435423	0.239331	0.0016838
Q15904	VAS1	12942000	26947000	28655000	13409000	33300000	11047000	32109000	36694000	10445000	19111000	20019000	34013000	29447000	29989000	35241000	61252000	26953000	18118000	0.196726	0.706138	22838667	30460333	-0.415453	0
O15371	EIF3D	394940000	572390000	513430000	697040000	697860000	609490000	741150000	638270000	544490000	600880000	663210000	607520000	723530000	704940000	658630000	546790000	643030000	779210000	0.196683	0.706234	600777778	658777778	-0.13296	0
Q63HN8	RN213	51833000	138610000	164100000	5011400000	87215000	5190000000	75550000	81589000	63571000	305500000	237140000	237050000	134810000	180940000	193500000	183120000	281270000	180290000	0.196561	0.706502	1206973111	214888889	2.48973	0
P15529	MCP	14109000	7869700	30997000	20991000	11305000	14187000	10637000	11633000	10397000	27508000	31300000	22948000	23345000	12465000	22782000	14312000	24978000	434151	0.194968	0.710036	14680633	20008017	-0.446664	0
P09001	RM03	45446000	63186000	102240000	81711000	88285000	64736000	70848000	93494000	61337000	105650000	118970000	122820000	108990000	75402000	65354000	38093000	82948000	86477000	0.194518	0.71104	74560333	89474889	-0.263075	0
Q9Y4Z0	LSM4	82258000	102590000	94198000	89554000	133980000	159390000	175760000	190580000	155240000	141130000	147080000	196560000	141750000	161860000	155300000	133090000	160640000	131140000	0.193196	0.714002	131556667	152111111	-0.209441	0.00020859
O75683	SURF6	9127100	32301000	31347000	41662000	34257000	24481000	177905	25946000	32512000	20645000	37491000	25012000	32164000	613930	9976700	146330	25461000	810292	0.192932	0.714595	25756778	16924472	0.605841	0.00020947
Q5T1R4	ZEP3	349111	944970000	1193100000	1098700000	197605	960790000	800660000	819360000	876470000	1482000000	409239	1481500000	1397300000	1403800000	950554	1310500000	1321400000	1404600000	0.192586	0.715375	743616302	1087928866	-0.548954	0.0045534
Q4G176	ACSF3	35626000	49563000	46224000	46614000	44565000	39715000	45578000	35250000	58399000	51731000	74603000	55649000	35072000	55968000	48437000	36806000	41034000	61851000	0.191282	0.718326	44614889	51239000	-0.199717	0
P09234	RU1C	293710000	383860000	1147700000	718070000	444340000	463530000	813200000	412500000	408250000	491440000	526390000	476560000	446690000	341350000	435590000	495040000	428040000	272010000	0.191032	0.718893	565333333	434777778	0.378824	0
Q9GZT3	SLIRP	145020000	140870000	146060000	283100000	249180000	278360000	266570000	304740000	262380000	252480000	334470000	302850000	239720000	333710000	247590000	264610000	213630000	218360000	0.190764	0.719504	230666667	267555556	-0.214029	0
Q9Y266	NUDC	3203100000	3363500000	4219800000	4801500000	4592400000	4859500000	5273600000	4955900000	5691900000	4274300000	4200400000	4409900000	4626400000	4207500000	3921400000	3615700000	4030300000	4062900000	0.190657	0.719747	4550000000	4150000000	0.132755	0
O60508	PRP17	5533000	11195000	38500000	31297000	12400000	997226	13511000	9847000	4927800	26043000	32403000	16818000	557100	35877000	44287000	3247100	34783000	14930000	0.190624	0.719823	14245336	23216133	-0.704638	0
Q9NTZ6	RBM12	237000000	283390000	382230000	413370000	1386900000	427840000	389370000	371310000	1394900000	301210000	1025200000	210010000	1289800000	1351000000	1342300000	1183600000	1201100000	193490000	0.19039	0.720355	587000000	899333333	-0.615495	0
P27361	MK03	11147000	1017128	52847000	58292000	58187000	81271000	56717000	86934000	52465000	39190000	22683000	41391000	15721000	825116	27136000	42981000	30947000	86243000	0.190382	0.720374	50986348	34124124	0.579319	0
P82979	SARNP	207660000	481020000	541390000	555270000	815360000	650080000	668430000	599560000	770940000	672500000	738620000	863170000	675210000	708990000	678320000	472880000	634380000	687960000	0.190163	0.720874	587666667	681333333	-0.213363	0
P15153	RAC2	24966000	17022000	20226000	23296000	15688000	23706000	25203000	38313000	17749000	36711000	58830000	95422000	24487000	193934	48902000	46237000	957608	21021000	0.188525	0.724631	22907667	36973505	-0.690661	0.00059125
Q8N1G2	CMTR1	4175900	15448000	3576900	4859200	4053800	105800000	8125400	18591000	422157	24470000	91303000	41297000	25917000	10623000	35842000	32202000	37345000	32067000	0.187874	0.726133	18361373	36785111	-1.00245	0
Q86XZ4	SPAS2	46638000	35724000	105040000	36199000	72054000	44450000	68036000	34887000	45245000	81673000	76652000	87412000	69503000	58509000	59285000	55772000	69808000	42381000	0.187594	0.72678	54248111	66777222	-0.299783	0
Q9BT25	HAUS8	6059900	4131000	22954000	202340	616357	6330200	5954500	4079700	22830000	5707500	680708	7261200	1002359	415191	7179800	6227300	283020	6265800	0.186972	0.728223	8128666	3891431	1.06272	0.00020807
Q9NYV6	RRN3	3177200	1799200	2598300	4288600	2192700	4773800	252729	314550	9357800	4739000	6996100	7885900	3532900	3007300	2283800	3677600	8159700	3267300	0.186871	0.728457	3194987	4838844	-0.598852	0.0023788
Q7Z569	BRAP	23703000	19137000	23232000	50771000	30789000	49909000	43295000	52996000	35482000	40071000	37472000	58018000	16857000	53872000	52387000	56019000	45009000	45343000	0.186313	0.729757	36590444	45005333	-0.298629	0
Q9Y5N6	ORC6	415654	12500000	1086766	6008300	256890	8658400	669200	6683200	19442000	4462000	27517000	7926500	7335200	16471000	7209600	334624	24925000	7071400	0.185805	0.730944	6191157	11472480	-0.889896	0.00078663
P62805	H4	4425900000	5632100000	8982100000	9153700000	10220000000	8491600000	8999900000	10679000000	9798900000	10247000000	9409200000	10265000000	6197400000	6976700000	4110000000	3523300000	6192700000	5938900000	0.185337	0.732038	8486666667	6983333333	0.281282	0
P28340	DPOD1	49006000	25405000	66335000	116480000	99455000	120010000	101870000	85276000	113920000	112780000	92361000	128880000	95434000	108780000	87397000	90576000	116870000	93248000	0.185307	0.732108	86386333	103001778	-0.253794	0
Q05048	CSTF1	67535000	63986000	107120000	155360000	135550000	110670000	127710000	192880000	136430000	190280000	124830000	155760000	126240000	203700000	100380000	100960000	127080000	220130000	0.185155	0.732464	121946778	149888889	-0.297642	0
Q9UGP8	SEC63	145860000	135820000	126390000	208560000	304900000	233200000	269630000	252150000	232330000	271840000	401710000	397880000	137860000	146100000	91452000	359350000	341330000	323270000	0.185058	0.732693	212111111	274494667	-0.371958	0
P21291	CSRP1	572200000	521140000	757750000	758220000	725510000	740340000	754050000	750560000	830690000	766500000	804470000	819560000	789270000	709610000	649660000	940000000	740660000	724780000	0.184853	0.733172	712333333	771777778	-0.115633	0
Q96JB2	COG3	311237	4535200	18707000	11617000	7677600	15629000	20197000	3430800	6728100	4998900	8109200	5346100	8348200	4330700	5708300	6997700	5008400	9592800	0.183041	0.737452	9870326	6493367	0.604131	0
Q92793	CBP	4874200	721526	9044000	6940100	7084200	11626000	9233100	9387200	17648000	17685000	12706000	15932000	7251400	7864800	4665700	8945200	9218400	28705000	0.182951	0.737666	8506481	12552611	-0.561353	0
Q9BQG0	MBB1A	221630000	225100000	342100000	379860000	323570000	342500000	456050000	343360000	377520000	364240000	301940000	282010000	216580000	218560000	151230000	254090000	357240000	404510000	0.182471	0.738805	334777778	283444444	0.240138	0
Q8N1S5	S39AB	4217100	4884900	6748400	6936500	8065000	9535600	1061153	152753	5893700	6356500	4192300	4938900	1002455	307081	417367	5779100	3855700	4485600	0.182365	0.739058	5277234	3481667	0.600004	0.0025506
P04264	K2C1	281220000	572050000	683230000	1943200000	1211300000	1050900000	897240000	881860000	832220000	810530000	788730000	505040000	1263800000	745440000	467990000	295740000	574790000	632070000	0.181786	0.74044	927444444	675666667	0.456949	0
Q7L2H7	EIF3M	217960000	283090000	436350000	397740000	316910000	517870000	416830000	584860000	394150000	430000000	429430000	535280000	534470000	429340000	360040000	428830000	371940000	693000000	0.181728	0.740577	396222222	467888889	-0.239856	0
Q9Y5Y2	NUBP2	23983000	61695000	69260000	83935000	58178000	65708000	59701000	110800000	98913000	63460000	67361000	104580000	116990000	98587000	77811000	58972000	101510000	79522000	0.181493	0.741141	70263667	85523667	-0.283545	0
Q9Y6A9	SPCS1	65514000	69767000	98011000	81889000	95464000	85687000	124350000	115590000	119030000	107480000	112510000	106340000	56221000	62942000	1072401	1011530	103100000	97093000	0.181301	0.7416	95036889	71926659	0.401961	0.00021939
P49914	MTHFS	12194000	19517000	19984000	28358000	28425000	14926000	36729000	31281000	16786000	28310000	35270000	16525000	32790000	29092000	34311000	32727000	29976000	15743000	0.180313	0.743973	23133333	28304889	-0.291078	0
Q96I36	COX14	5287600	4239700	21054000	931533	24058000	849403	16844000	735450	18294000	18100000	22359000	18013000	19232000	17255000	21099000	4765100	365721	23963000	0.179918	0.744925	10254854	16127980	-0.653259	0.0050461
P30154	2AAB	52685000	61815000	74569000	125490000	51616000	112580000	148940000	47662000	154960000	75688000	90673000	158290000	97906000	128690000	154660000	76312000	138660000	138580000	0.178163	0.749182	92260778	117842111	-0.353066	0
Q15276	RABE1	2781200000	23909000	64663000	3793500000	45307000	44881000	68279000	101420000	107880000	71373000	178430000	59942000	82605000	131620000	131560000	51167000	150350000	68282000	0.177917	0.749782	780671000	102818778	2.92461	0
Q8TEA8	DTD1	687402	93139000	103860000	210110000	107850000	116460000	103280000	55464000	76925000	28197000	80051000	57674000	51397000	75137000	51169000	47971000	46836000	150080000	0.177446	0.750933	96357267	65381333	0.559515	0
Q0PNE2	ELP6	7144700	6072800	9811600	12565000	9493200	8155200	9740000	8360600	9365200	4947400	291259	9793100	11539000	8604200	9368900	8050800	8737800	365747	0.177173	0.751601	8967589	6855356	0.387489	0.0016822
Q9UKG1	DP13A	48881000	64074000	110820000	81160000	58621000	129530000	125660000	114150000	100090000	71741000	94090000	99487000	64907000	66896000	76456000	82673000	74085000	63765000	0.176463	0.753347	92637333	77122222	0.264447	0
O43432	IF4G3	59897000	34720000	89346000	90261000	53653000	65618000	116210000	86698000	90369000	170600000	87542000	100680000	143400000	477340000	69250000	58792000	66472000	82009000	0.176327	0.753682	76284667	139562778	-0.871449	0
Q8TF68	ZN384	24706000	919300	36579000	31839000	27525000	29815000	49803000	36387000	32271000	24712000	18235000	27081000	27362000	17893000	17219000	13027000	42105000	14827000	0.176102	0.754235	29982700	22495667	0.414483	0
Q9H0U3	MAGT1	37372000	33708000	118000000	80026000	88556000	111700000	135120000	93099000	100120000	159330000	137880000	117530000	47667000	90104000	45990000	121910000	167730000	151200000	0.175984	0.754526	88640111	115529000	-0.382223	0
Q15058	KIF14	338172	611378	762284	295460000	737902	269900000	318570000	432849	5049800	52505000	25143000	9443200	30101000	22376000	45904000	41305000	14466000	22151000	0.175796	0.75499	99103598	29266022	1.75971	0
P49643	PRI2	28809000	25780000	59943000	35394000	30060000	38083000	32331000	28065000	61956000	53003000	39776000	33756000	41924000	46645000	43851000	53233000	40888000	52097000	0.175633	0.755394	37824556	45019222	-0.251218	0
Q9NQT4	EXOS5	22652000	55715000	75603000	74787000	16778000	36168000	145950000	35240000	170680000	48622000	85232000	11478000	37398000	35758000	77179000	24192000	33123000	27627000	0.175612	0.755445	70438111	42289889	0.736043	0
Q13618	CUL3	104660000	117500000	147900000	121130000	160120000	143490000	116820000	157990000	175900000	217050000	151690000	223470000	120330000	168640000	119820000	131300000	144970000	161190000	0.175413	0.755939	138444444	159777778	-0.20676	0
Q9HCD5	NCOA5	38448000	50243000	65012000	58596000	104490000	63011000	92147000	96032000	91006000	78907000	99718000	85300000	80676000	103450000	107150000	65059000	57720000	105620000	0.175254	0.756332	73166111	87042222	-0.25054	0
Q01130	SRSF2	767110000	700670000	1166400000	1155200000	1124200000	1052200000	1192400000	1181700000	1367500000	1168900000	1228300000	1233900000	1090600000	1261600000	1247500000	1124200000	1210700000	1104700000	0.175049	0.75684	1078666667	1184444444	-0.134961	0
O14681	EI24	22387000	16010000	19483000	26663000	23643000	33022000	23555000	10872000	29913000	20247000	27163000	30763000	30353000	16398000	12120000	77669000	24088000	71114000	0.174728	0.757638	22838667	34435000	-0.592397	0
P51608	MECP2	32536000	44078000	31518000	700526	31571000	19830000	24054000	48980000	31177000	18281000	939767	27564000	17305000	25391000	19695000	35638000	34872000	7226500	0.174673	0.757774	29382725	20768030	0.500604	0
P35241	RADI	366150000	533730000	655130000	674700000	536270000	573750000	849260000	739800000	689490000	637430000	409670000	549360000	529100000	820990000	523930000	414860000	490600000	424740000	0.17419	0.758977	624222222	533444444	0.226722	0
O15446	RPA34	18126000	20225000	72039000	46087000	70783000	27152000	119580000	123990000	62602000	113630000	65255000	89271000	79505000	98405000	107150000	23339000	111150000	81242000	0.173558	0.760555	62334889	85446333	-0.454979	0
Q96G46	DUS3L	53467000	69454000	68403000	72129000	80819000	84568000	120250000	112090000	66621000	70814000	83845000	89963000	60796000	67435000	74722000	80286000	47711000	23874000	0.173013	0.76192	80829000	66605111	0.27924	0
Q8TB72	PUM2	746698	4286900	19455000	8823000	5624900	4698000	25053000	15369000	5616600	6908900	7016400	8987000	4784100	9083600	9171200	1023835	4479700	494747	0.172304	0.763706	9963678	5772165	0.787566	0.00021354
P82650	RT22	235770000	144120000	178020000	225880000	291150000	318600000	347730000	271730000	254080000	282210000	235260000	260870000	249610000	260100000	165770000	110270000	162420000	162400000	0.171912	0.764693	252000000	209777778	0.264562	0
Q96DH6	MSI2H	69863000	30253000	60981000	55735000	72538000	170870000	46794000	50021000	47279000	58150000	148690000	93321000	116160000	58627000	166450000	46821000	49265000	130670000	0.17191	0.7647	67162667	96464889	-0.522344	0
P49790	NU153	531500000	591330000	817330000	758110000	842450000	880980000	883050000	1031900000	988560000	769330000	783480000	833470000	694470000	675100000	705500000	770050000	661290000	674850000	0.171821	0.764923	813666667	729555556	0.15742	0
Q9NYL9	TMOD3	354800000	350570000	461470000	718180000	552610000	780420000	860490000	583360000	757000000	513810000	594350000	596610000	432630000	519750000	518490000	374750000	509760000	494950000	0.170982	0.767051	602000000	506222222	0.249993	0
Q12888	TP53B	224610000	182390000	153850000	184340000	281230000	244200000	312050000	265800000	258160000	310190000	308790000	297610000	295930000	261800000	212930000	263040000	229030000	209660000	0.170014	0.769515	234000000	265555556	-0.182505	0
Q9Y5S2	MRCKB	90323000	84850000	208270000	174210000	156080000	153660000	198520000	260350000	183210000	176670000	151100000	172440000	80295000	117160000	148570000	118940000	146610000	124410000	0.169306	0.771327	167685889	137366111	0.287735	0
Q9Y2H6	FND3A	24769000	27772000	44679000	36595000	43745000	49357000	24244000	20063000	22634000	77944000	48453000	57166000	24967000	22471000	11031000	58122000	40139000	57499000	0.169211	0.77157	32650889	44199111	-0.436895	0
Q9UBT2	SAE2	517650000	586610000	883270000	729970000	732620000	715740000	958150000	828070000	876510000	698390000	739330000	641610000	798690000	652570000	713810000	459390000	765610000	597590000	0.168941	0.772265	758888889	674222222	0.170664	0
P53007	TXTP	281540000	308090000	328870000	325040000	410190000	440590000	341920000	285500000	249840000	338320000	385790000	356500000	179670000	257700000	192770000	252980000	294820000	307790000	0.168477	0.773459	330333333	285333333	0.211274	0
O95208	EPN2	19222000	12940000	226358	8183100	1040375	658587	25375000	40449000	27281000	878222	4583900	9736700	8988600	15315000	8693200	8060500	5107800	10383000	0.168262	0.774014	15041713	7971880	0.915977	0.00078263
P07919	QCR6	261570000	415630000	777390000	581870000	450700000	878250000	848080000	770360000	1110700000	495300000	524910000	473180000	571520000	592300000	626180000	542860000	438700000	631130000	0.168236	0.774082	677111111	544000000	0.315786	0
Q06830	PRDX1	12080000000	10900000000	18449000000	16530000000	19698000000	20792000000	22025000000	18105000000	20239000000	20321000000	25100000000	20938000000	25270000000	17700000000	17686000000	15106000000	19255000000	19414000000	0.16819	0.7742	17633333333	20088888889	-0.188093	0
Q9NPI1	BRD7	443266	1164325	530997	921028	884014	622346	7305200	996466	840531	23917000	16586000	13428000	276590000	5685400	29303000	4251100	5395300	19115000	0.167767	0.775295	1523130	43853422	-4.84758	0
P35637	FUS	974470000	1324000000	1926600000	1925100000	1907400000	1909000000	2100400000	2199700000	2211100000	1660500000	1399400000	1587200000	1761900000	1556500000	1704400000	1506100000	1716800000	1709500000	0.167139	0.776921	1831555556	1623333333	0.17411	0
Q15633	TRBP2	43696000	33203000	49174000	37058000	43948000	43586000	40600000	47016000	53863000	35629000	47187000	43493000	47780000	41882000	57809000	64797000	64595000	42008000	0.166502	0.778581	43571556	49464444	-0.183005	0
Q15800	MSMO1	300269	17870000	28664000	30810000	26896000	30054000	27315000	32949000	27066000	258037	34017000	34134000	18838000	13646000	17756000	129075	27656000	1075592	0.165945	0.780036	24658252	16389967	0.589258	0
Q12824	SNF5	54710000	15281000	76413000	45677000	79406000	77619000	68459000	61294000	60710000	56150000	52023000	65806000	49142000	45902000	56330000	40615000	35439000	40836000	0.165635	0.780848	59952111	49138111	0.286968	0
Q9NVH2	INT7	20582000	15383000	24623000	24400000	11981000	13668000	6076900	126780000	28286000	23717000	4905900	16270000	10072000	11004000	6445000	6445200	18145000	11455000	0.165332	0.781644	30222211	12051011	1.32646	0
P84090	ERH	195180000	199200000	206460000	307380000	244050000	275890000	403230000	252310000	315630000	318410000	373330000	286100000	348070000	217080000	296690000	527870000	264700000	259860000	0.165313	0.781694	266444444	321333333	-0.270236	0
Q92890	UFD1	65951000	116920000	135930000	77395000	143950000	193500000	49991000	136860000	190680000	140770000	142810000	160230000	133710000	174320000	206480000	94400000	159890000	160880000	0.165021	0.782462	123593000	152600000	-0.304158	0
P50151	GBG10	24472000	29763000	35636000	37892000	35982000	33259000	30378000	34021000	35167000	31955000	35969000	34779000	27995000	27126000	27316000	28741000	27005000	32176000	0.164686	0.783344	32952222	30340222	0.119144	0.00076467
Q9H8S9	MOB1A	78447000	112110000	206110000	145050000	126300000	150560000	127580000	101300000	197010000	207300000	198190000	215200000	115090000	164290000	192900000	96648000	117910000	214110000	0.164421	0.784042	138271889	168960889	-0.289181	0
O75817	POP7	207508	7997400	432845	177630000	18826000	10441000	957112	182310000	43760000	14944000	9892600	989907	621105	26628000	15897000	537275	20640000	19896000	0.164164	0.784723	49180207	12227321	2.00797	0
Q96EH3	MASU1	7723900	21871000	29846000	44301000	35019000	15189000	35409000	52422000	21869000	47644000	13540000	65517000	30802000	47713000	22895000	42250000	41233000	43121000	0.164016	0.785115	29294433	39412778	-0.428037	0
O60256	KPRB	104510000	131430000	179800000	225610000	194270000	235170000	253300000	221770000	198340000	197070000	191640000	187470000	126980000	157500000	189230000	174450000	93323000	164530000	0.16393	0.78534	193777778	164702556	0.23454	0
P05386	RLA1	401410000	461460000	614070000	519100000	809100000	533300000	447930000	445970000	566150000	402820000	1124400000	1033700000	806070000	1159500000	381470000	352360000	363940000	775210000	0.163402	0.786743	533000000	710111111	-0.413909	0
P51636	CAV2	24422000	38492000	52698000	37548000	53319000	55394000	196000000	40429000	146970000	59675000	53310000	60527000	34573000	22231000	35684000	41730000	28122000	45220000	0.163134	0.787455	71700222	42341333	0.759911	0
Q96HS1	PGAM5	110300000	166240000	189120000	220380000	283790000	324680000	230380000	232520000	298870000	280200000	249280000	327690000	258320000	233180000	403900000	275810000	120400000	388410000	0.16256	0.788986	228444444	281777778	-0.302714	0
Q9NZ32	ARP10	21378000	33575000	14686000	70525000	43583000	49062000	16233000	19108000	34776000	32564000	19423000	16335000	5460800	25538000	34400000	992426	46195000	19569000	0.162178	0.790009	33658444	22275247	0.595527	0
P62269	RS18	726350000	1191800000	1164600000	1191100000	1398800000	1169200000	1195200000	1126300000	1314800000	1395000000	1433200000	1501300000	1073200000	1233700000	1197600000	1225900000	1399900000	1078700000	0.161871	0.790831	1164000000	1282222222	-0.139555	0
Q8TBA6	GOGA5	25321000	32654000	45139000	76846000	38383000	63012000	54594000	53677000	36734000	48486000	58124000	27913000	21680000	40924000	27923000	35926000	34916000	43218000	0.161507	0.791808	47373333	37678889	0.330319	0
Q9BPZ3	PAIP2	85860000	15287000	17064000	56602000	72608000	52672000	155140000	122850000	13909000	39928000	68081000	609352	7600000	35209000	76242000	26093000	60670000	31529000	0.161338	0.792263	65778000	38440150	0.774991	0
Q9NYJ8	TAB2	327652	5323600	12530000	4618600	5041500	14433000	9622800	13191000	10448000	8857900	7536900	850279	679462	5213000	10241000	5957800	671677	8604000	0.160966	0.793267	8392906	5401335	0.635854	0
P42677	RS27	181140000	392960000	517370000	556500000	609370000	514350000	496870000	554750000	571450000	627790000	672390000	643120000	322380000	454410000	457590000	731380000	817680000	562370000	0.159874	0.796222	488222222	587555556	-0.267187	0
Q9BSV6	SEN34	451520	272305	8328700	19408000	25170000	13632000	17139000	19301000	13581000	27172000	16471000	12135000	24375000	10285000	26456000	8970900	14869000	27399000	0.159547	0.797112	13031503	18681433	-0.519602	0
Q6NUK1	SCMC1	322360000	169550000	401530000	295930000	340440000	395930000	251000000	260710000	304040000	369170000	397130000	409580000	281390000	347290000	336360000	306300000	328070000	337970000	0.159509	0.797216	304666667	345777778	-0.182613	0
Q05193	DYN1	19219000	11932000	23542000	18723000	19049000	589365	17808000	21392000	24811000	4428900	13425000	12592000	11149000	15817000	14845000	22415000	14074000	9152500	0.158153	0.800922	17451707	13099822	0.413821	0
Q2M389	WASC4	1272500000	59482000	89550000	38153000	64374000	50857000	72190000	122500000	109590000	8708400	16422000	13056000	2452100	2900200	24880000	15324000	6583300	14749000	0.158108	0.801046	208622889	11675000	4.1594	0
A0FGR8	ESYT2	209090000	257050000	416250000	516710000	309940000	526750000	528250000	635890000	549030000	507230000	480970000	484590000	212390000	220010000	141750000	239770000	419320000	339180000	0.157832	0.801805	438777778	338333333	0.375045	0
P61978	HNRPK	6625500000	7396000000	9824500000	10292000000	10149000000	10912000000	11837000000	12263000000	10954000000	11775000000	11465000000	12596000000	10949000000	11494000000	11702000000	9186900000	11051000000	9638400000	0.157247	0.803417	10027777778	11103333333	-0.146991	0
Q16778	H2B2E	148466	481360000	692840000	597480000	632940000	615140000	608650000	609880000	577780000	794050000	802860000	789140000	560530000	641650000	569300000	494840000	620930000	601710000	0.15658	0.805262	535127607	652888889	-0.286955	1
Q9BWS9	CHID1	23764000	40755000	58899000	43995000	58507000	42600000	59673000	79353000	49405000	70670000	61598000	42882000	44039000	26189000	25248000	23362000	35458000	23105000	0.156528	0.805409	50772333	39172333	0.374207	0
Q96D53	COQ8B	1564200	1022898	3485700	6388100	512262	10098000	3360400	4501300	1037233	3784000	3185100	4074100	769970	11186000	7466700	8500600	9755700	4094600	0.156256	0.806164	3552233	5868530	-0.724273	0.00020756
Q9NPA8	ENY2	27680000	92595000	99389000	125000000	79137000	136100000	136450000	267640000	106420000	105090000	109190000	100950000	86076000	95042000	82478000	75750000	35024000	72442000	0.156158	0.806437	118866778	84645778	0.489836	0
Q8WVM0	TFB1M	7871500	15935000	17090000	11224000	28389000	27745000	36635000	54449000	32298000	21986000	59941000	40572000	36808000	43687000	31203000	32085000	22832000	26653000	0.15607	0.806681	25737389	35085222	-0.446998	0
Q9UBP6	TRMB	27643000	36707000	70342000	54883000	52286000	27552000	60719000	68888000	78339000	88068000	75045000	61819000	59448000	61678000	67477000	54780000	50401000	56987000	0.155969	0.806961	53039889	63967000	-0.27025	0
Q7LGA3	HS2ST	20375000	20895000	40119000	15182000	14628000	8661200	28246000	9146100	49975000	52208000	50501000	23752000	17239000	24299000	33846000	24878000	42160000	23560000	0.155879	0.807212	23025256	32493667	-0.496941	0
Q15424	SAFB1	173960000	171580000	393170000	351960000	377950000	496350000	456470000	452700000	473000000	307090000	436620000	434240000	441060000	385740000	397410000	439630000	617090000	581300000	0.155663	0.807814	371888889	448888889	-0.271487	0
O95372	LYPA2	94448000	159680000	75420000	231950000	136780000	281170000	255280000	258620000	176450000	322880000	330410000	188910000	301100000	130460000	270140000	177100000	169870000	250240000	0.15514	0.809275	185540889	237777778	-0.357877	0
Q9Y3D3	RT16	52043000	35503000	27516000	65997000	72910000	44910000	62640000	50404000	53485000	48924000	91913000	50004000	49684000	70392000	35383000	75005000	79246000	68792000	0.155034	0.809574	51712000	63260333	-0.290802	0
Q9Y265	RUVB1	1273000000	1162500000	1905100000	1779400000	1745200000	1976000000	2071000000	2036500000	2049800000	1666700000	1699000000	1673400000	1605400000	1613100000	1731600000	1255900000	1587000000	1520300000	0.154902	0.809944	1778888889	1595555556	0.156918	0
Q9BTX1	NDC1	9198700	14081000	6191000	14282000	52221000	10718000	15382000	15528000	36769000	12141000	22153000	14198000	3864200	4656600	5058200	14054000	10042000	15421000	0.154658	0.810629	19374522	11287556	0.779428	0.0002082
Q96HW7	INT4	3878100	1046933	6548800	7619400	10948000	6721500	10425000	8584200	4036100	13905000	20721000	6822100	7886900	5341200	12680000	3074100	5750200	12334000	0.15465	0.810651	6645337	9834944	-0.565574	0
Q9BZG1	RAB34	50318000	46872000	96526000	106100000	105170000	120040000	93811000	103490000	61227000	146970000	99478000	146510000	78229000	55937000	86568000	94886000	129790000	132700000	0.154114	0.812158	86972667	108010889	-0.312543	0
O43318	M3K7	2176800	8734000	16126000	8650800	20294000	21107000	26587000	955408	22070000	7173200	13446000	18219000	142951	6205200	20456000	6210600	289237	474303	0.153581	0.813664	14077890	8068499	0.803059	0
Q9NSC5	HOME3	14785000	15445000	36304000	27630000	16310000	10801000	17890000	8097700	11487000	11411000	5857500	13773000	943712	31963000	789614	20499000	7785600	5105000	0.153236	0.814639	17638856	10903047	0.694026	0
P11172	UMPS	309450000	360080000	387220000	408580000	651790000	469360000	498470000	545100000	443300000	579590000	467080000	433030000	638240000	491350000	614810000	463830000	421530000	551590000	0.153221	0.814682	452444444	518000000	-0.195211	0
Q99720	SGMR1	127290000	107490000	274280000	141500000	168050000	158080000	175740000	261960000	142580000	139200000	140930000	134510000	25650000	79646000	145530000	135820000	112390000	259750000	0.153147	0.814893	173000000	130477333	0.406973	0
Q9H5N1	RABE2	4260000	8379600	12851000	50932000	53954000	17828000	35200000	8891900	13647000	16283000	7715200	12722000	16590000	3730200	9397900	22818000	5884200	20469000	0.152948	0.815457	22882611	12845500	0.832989	0
Q6P4F2	FDX2	778393	12457000	13331000	35180000	16129000	17148000	20307000	16121000	18228000	455333	626541	10330000	10707000	678528	8612200	17095000	23295000	21307000	0.152844	0.815753	16631044	10345178	0.68492	0.0097021
Q9NWA0	MED9	709481	7624700	9020200	15694000	11461000	11924000	17447000	13479000	19381000	15875000	17278000	16819000	17224000	17638000	16114000	12951000	12046000	9383700	0.15284	0.815763	11860042	15036522	-0.342362	0.00076132
P35610	SOAT1	32179000	45205000	115130000	65704000	54201000	93724000	131120000	99175000	107410000	44830000	81749000	35743000	29865000	15228000	57628000	48645000	55828000	143570000	0.152291	0.817327	82576444	57057333	0.533318	0
Q96TC7	RMD3	19559000	44681000	36995000	74913000	107080000	87755000	69578000	48903000	66101000	79116000	132260000	87145000	41845000	97359000	56198000	51481000	102150000	84601000	0.152077	0.817937	61720556	81305000	-0.397593	0
Q96P47	AGAP3	18662000	19428000	40062000	29005000	25877000	35112000	39372000	37763000	33832000	59373000	48612000	61816000	28120000	38750000	47332000	24616000	34160000	16129000	0.152024	0.818087	31012556	39878667	-0.362765	0
Q02447	SP3	520517	16999000	446669	691305	25466000	38763000	36839000	29033000	36605000	25061000	44081000	26214000	15671000	31514000	41286000	34747000	45383000	12866000	0.151813	0.818692	20595943	30758111	-0.578607	0
Q9UPN6	SCAF8	52269000	36832000	101120000	83560000	66882000	81379000	111320000	108040000	74797000	74394000	77679000	91041000	38374000	81966000	44784000	48116000	72211000	42510000	0.151189	0.820479	79524333	63452778	0.325713	0
Q07666	KHDR1	420740000	769080000	1057700000	1023900000	1114300000	1002700000	580870000	910050000	1384100000	1038700000	718390000	1004600000	415190000	935120000	721030000	671830000	674150000	401000000	0.150867	0.821407	916777778	730666667	0.327359	0
P60891	PRPS1	438840000	380080000	565300000	745290000	721730000	560790000	673090000	743510000	580120000	625040000	777460000	437410000	758910000	673760000	821590000	770000000	659700000	677540000	0.150506	0.822446	601000000	689111111	-0.197372	0
Q9UJY5	GGA1	9318000	8783000	9561000	1346761	11655000	10379000	23102000	12879000	12982000	11657000	21332000	12073000	14796000	26021000	11154000	9060800	11093000	19665000	0.149238	0.82612	11111751	15205756	-0.452531	0.00039817
P35251	RFC1	151400000	163440000	44193000	26391000	26663000	55131000	26702000	36471000	241260000	197690000	230810000	192110000	168370000	29883000	31380000	44812000	212900000	183820000	0.149017	0.826766	85616778	143563889	-0.745727	0
Q9BVW5	TIPIN	581947	811662	9070700	981521	686923	151673	773008	12540000	11016000	7439900	6428600	278659	4655300	6272000	5730800	455683	65518000	58752000	0.148783	0.827445	4068159	17281216	-2.08676	0.00020288
O43149	ZZEF1	414386	1267804	3557800	403700000	3763500	3360200	386110	459420000	237580	193765	339981	2036100	1074092	437331	158554	2472100	2618300	959178	0.148256	0.828989	97331931	1143267	6.41168	0.00078524
Q13098	CSN1	155130000	207890000	242200000	249220000	275170000	342920000	327540000	277320000	213390000	215620000	222810000	274470000	209330000	188890000	240270000	229240000	239510000	163160000	0.148147	0.829306	254444444	220333333	0.207663	0
Q12830	BPTF	191355	593779	717693	5471000	5272100	5106600	5850300	1060694	4031100	19378000	923861	6043900	3424100	2292800	5712400	605891	10437000	8650500	0.14778	0.830386	3143847	6385384	-1.02224	0
P61962	DCAF7	50408000	69050000	42725000	66417000	78398000	72761000	73617000	38605000	79931000	137010000	49192000	97399000	134920000	94801000	54233000	36938000	66006000	80628000	0.146901	0.832974	63545778	83466333	-0.393398	0
P62875	RPAB5	8810300	9087200	29687000	8893100	477330	434323	13252000	12073000	774390	10941000	11073000	27495000	13626000	13304000	10244000	11299000	27650000	10938000	0.14624	0.834933	9276516	15174444	-0.709989	0.0096988
P49755	TMEDA	311640000	295490000	410110000	403000000	415970000	400120000	302690000	373900000	313250000	486910000	476570000	381020000	343730000	306190000	397560000	339810000	424140000	443220000	0.145519	0.83708	358444444	400000000	-0.15825	0
P56192	SYMC	856010000	706900000	1124100000	1282400000	1227400000	1276400000	1250000000	1425000000	1362800000	1504200000	1563500000	1513100000	1110600000	1095000000	1444300000	965190000	1468600000	1339300000	0.145501	0.837135	1168111111	1332777778	-0.190259	0
O95298	NDUC2	12650000	510155	18422000	46141000	26786000	43259000	48314000	52068000	29066000	14783000	93309000	42407000	29327000	21504000	24604000	59001000	68921000	73571000	0.145481	0.837194	30801795	47491889	-0.624667	0.0030466
P27635	RL10	197400000	131290000	238660000	225830000	221490000	328480000	209790000	211390000	148290000	383230000	301320000	290890000	197340000	220540000	170970000	122200000	391770000	344890000	0.145387	0.837473	212333333	269222222	-0.342467	0
Q53H47	SETMR	251690	998192	9499600	1085891	562708	963421	888664	1045045	332576	4390300	1160400000	1125000000	7906100	3108700	10078000	4090000	4076200	10125000	0.143436	0.84334	1736421	259308256	-7.22241	0
P57081	WDR4	12442000	14600000	15758000	16421000	12345000	22219000	15220000	13803000	14698000	50572000	47006000	249034	13223000	14301000	33663000	15975000	13704000	28094000	0.143392	0.843476	15278444	24087448	-0.656784	0
P60842	IF4A1	6610700000	6235900000	9940600000	10531000000	10047000000	9579800000	9953800000	10348000000	10240000000	11225000000	10980000000	11286000000	11738000000	10253000000	10287000000	8405800000	8482200000	9940800000	0.143224	0.843985	9257777778	10292222222	-0.152817	0
Q6P9B9	INT5	2355400	2880300	3052800	9911000	3766500	124553	3709700	3510000	356759	3033900	12068000	13497000	9361000	2503700	370292	2647600	2772300	9475800	0.143003	0.844656	3296335	6192177	-0.909584	0.0042187
Q96B26	EXOS8	27254000	43054000	31883000	40247000	36935000	36576000	86842000	83489000	51496000	32365000	36130000	31178000	17032000	33612000	52932000	19837000	49026000	48814000	0.141989	0.847746	48641778	35658444	0.447952	0
Q9BT78	CSN4	279510000	315570000	521870000	412660000	401140000	460000000	446300000	542360000	523160000	473250000	385040000	418460000	445280000	349320000	355900000	280200000	271400000	394980000	0.141983	0.847763	433666667	374666667	0.210979	0
Q01844	EWS	116750000	295870000	416170000	477910000	368990000	430300000	498130000	457910000	493070000	393020000	272690000	305370000	295920000	394480000	477090000	63537000	307510000	265100000	0.141764	0.848435	395000000	308281889	0.357603	0
Q93034	CUL5	92805000	40025000	105470000	904180000	78372000	71699000	88292000	102630000	93017000	48942000	38758000	42816000	31342000	31002000	31329000	27864000	23158000	27197000	0.140992	0.850805	175134444	33600889	2.38189	0
Q16512	PKN1	39514000	42765000	59509000	72513000	17978000	23441000	76052000	20402000	31866000	684100	1651000	51414000	51206000	435348	50966000	2321700	774620	60038000	0.140632	0.851916	42671111	24387863	0.807096	0
Q58FG1	HS904	67797000	70791000	95332000	86263000	85479000	94188000	98632000	107050000	89760000	101330000	105940000	92969000	102440000	101330000	107100000	74165000	93467000	92760000	0.140632	0.851917	88360222	96706778	-0.13022	0.00077564
Q92619	HMHA1	581808	361651	1051244	39673000	815376	1045901	951364	156967	996083	17271000	16609000	13077000	12963000	11124000	13534000	6036800	96109000	4215200	0.14061	0.851984	5070377	21215444	-2.06495	0.00020969
P49459	UBE2A	46404000	27910000	54749000	29030000	69157000	62419000	72959000	65921000	57636000	60874000	56378000	38015000	31226000	40141000	55132000	33145000	43638000	35274000	0.14016	0.853375	54020556	43758111	0.303958	0
Q14320	FA50A	104210000	175450000	166370000	225500000	266570000	243970000	224300000	182120000	374050000	267800000	250840000	256820000	322920000	284370000	255720000	212230000	244280000	249340000	0.139878	0.854251	218000000	260444444	-0.256648	0
Q9H857	NT5D2	323386	337836	3860200	19878000	6166800	24557000	22794000	5323400	5254900	2839000	416925	15335000	133521	302721	690067	3257100	12319000	552750	0.139786	0.854535	9832836	3982898	1.30379	0.00021496
Q9UDY4	DNJB4	80229000	106880000	93932000	174740000	156210000	135420000	117640000	176530000	148740000	197510000	182190000	181710000	124310000	163780000	142810000	110640000	211150000	114040000	0.139681	0.854863	132351222	158777778	-0.262637	0
Q9UHL4	DPP2	15119000	27475000	76423000	74199000	41360000	15436000	29431000	60350000	96952000	39797000	25527000	65503000	10195000	33484000	23198000	13393000	34359000	33617000	0.139082	0.85673	48527222	31008111	0.646149	0
O75150	BRE1B	25907000	67454000	106410000	94658000	148610000	138650000	95536000	128870000	108460000	140700000	97259000	146510000	147590000	137730000	145060000	65274000	105480000	155050000	0.138941	0.85717	101617222	126837000	-0.319831	0
Q9Y6W3	CAN7	786374	43201000	1047327	945320	88692000	87080000	723469	59659000	77261000	91905000	83770000	40822000	50276000	46420000	74228000	54575000	53727000	65969000	0.138712	0.857885	39932832	62410222	-0.644207	0
O43156	TTI1	41689000	23582000	53657000	62149000	69658000	384930000	52179000	69450000	66665000	18520000	39503000	27457000	35037000	33208000	41520000	31285000	38343000	38429000	0.138375	0.858942	91558778	33700222	1.44194	0
P18077	RL35A	149480000	131140000	151730000	141550000	360730000	273310000	136950000	257660000	199500000	241480000	83704000	371590000	143410000	282930000	355680000	244920000	332540000	346530000	0.138183	0.859547	200333333	267078222	-0.41486	0.00078171
Q15427	SF3B4	139260000	141050000	227720000	205170000	195830000	251920000	211600000	287900000	231410000	250070000	237410000	252560000	298150000	190600000	232850000	239260000	247840000	209240000	0.1377	0.861067	210222222	239777778	-0.189783	0
Q06210	GFPT1	717920000	778470000	848270000	1248200000	1091100000	1207200000	972720000	999800000	1063300000	1223500000	1186700000	1255000000	969830000	994590000	1088200000	1021200000	1108100000	1057400000	0.137289	0.862363	991888889	1101666667	-0.151437	0
Q9H2G2	SLK	143520000	165570000	283350000	266980000	310380000	312880000	431600000	324200000	351250000	325860000	358500000	360270000	330910000	312230000	399590000	262690000	442830000	287900000	0.137049	0.863124	287777778	342444444	-0.250915	0
O95453	PARN	72216000	67767000	74482000	64727000	62037000	84782000	91897000	75542000	76608000	107210000	93834000	108920000	121430000	82968000	97661000	46656000	51157000	87514000	0.136969	0.863378	74450889	88532222	-0.249914	0
O75643	U520	1036300000	1270400000	1948000000	2282100000	1938600000	2022000000	1917700000	1981400000	2003500000	2244800000	2361200000	2044900000	2011900000	2122700000	2145500000	1479900000	2073700000	2124800000	0.136928	0.863507	1822222222	2065555556	-0.180831	0
Q6ICG6	K0930	778857	274810	8345500	6978200	5190700	4059800	4023700	5438400	941444	155390	12678000	4004500	11498000	4169300	4096700	5576400	8104400	8956900	0.136781	0.863975	4003490	6582177	-0.717307	0.0021994
P51784	UBP11	36651000	6089000	52456000	75976000	62315000	55560000	80351000	52461000	38352000	46587000	38457000	36324000	43498000	28237000	27096000	48532000	49271000	28631000	0.136513	0.864827	51134556	38514778	0.408886	0
Q6IAA8	LTOR1	28788000	44847000	88022000	106860000	120460000	147170000	120420000	116400000	105970000	43184000	87144000	127680000	95196000	77712000	45542000	53304000	79921000	42710000	0.136357	0.865323	97517444	72523667	0.427208	0
Q9Y5A7	NUB1	13080000	25006000	40118000	31302000	20844000	46414000	45468000	35108000	32566000	60940000	40253000	62153000	44606000	27265000	17617000	133110000	36794000	35632000	0.135883	0.866834	32211778	50917778	-0.660581	0
Q92783	STAM1	96764000	96983000	127680000	130230000	153400000	120220000	180900000	163490000	98647000	61644000	103610000	110010000	132790000	81641000	101940000	168780000	121400000	73542000	0.135203	0.869013	129710444	106203000	0.28847	0
Q9NVN8	GNL3L	9062000	12172000	4048700	8769800	8132500	3102800	3252200	9637700	9327200	444854	23640000	258239	524484	832550	380927	1047072	226028	722018	0.135054	0.869492	7500544	3119575	1.26565	0.00021209
Q9Y5L4	TIM13	259600000	263830000	315220000	401860000	423020000	407740000	457580000	449710000	428370000	494130000	391900000	437940000	422870000	466010000	412190000	370990000	384070000	441900000	0.134262	0.872048	378666667	424666667	-0.165402	0
Q9H7H0	MET17	195259	286772	8891700	8824400	10933000	9496300	1036689	269065	10399000	12620000	9772500	9657500	9224000	7076400	11453000	10983000	453403	7904900	0.13408	0.872635	5592465	8793856	-0.653012	0.0013158
P20618	PSB1	705480000	574770000	1016100000	1113300000	1179600000	1368300000	1565000000	1581200000	1495300000	1251100000	967030000	1104800000	1041700000	897850000	1110800000	348810000	764480000	1002600000	0.133802	0.873538	1178888889	942000000	0.323629	0
P62879	GBB2	122880000	119590000	142010000	176380000	160340000	183750000	136400000	142840000	180010000	247620000	180550000	181970000	58796000	181040000	195270000	227290000	185070000	179090000	0.133668	0.873974	151555556	181866222	-0.263031	0
Q9NPD8	UBE2T	13353000	23859000	52006000	54348000	45714000	71208000	46507000	54475000	55615000	38633000	23468000	43328000	38385000	54238000	30950000	32761000	38228000	20942000	0.133206	0.875478	46342778	35659222	0.378069	0
Q01628	IFM3	394350000	356790000	561400000	407840000	467360000	293250000	481270000	576120000	316350000	902990000	1001700000	56237000	390930000	411150000	460610000	1394000000	412690000	829920000	0.132272	0.878532	428111111	650581889	-0.603745	0
Q06587	RING1	61287000	93095000	67451000	111060000	117220000	107180000	74095000	141490000	113900000	77917000	87403000	97176000	85879000	67091000	105210000	99518000	62558000	49281000	0.132139	0.878969	98436444	81313667	0.275695	0
Q92990	GLMN	10439000	10701000	18200000	28038000	25623000	25814000	23295000	30337000	30202000	36976000	25430000	69729000	34990000	27882000	8518100	23556000	39582000	24099000	0.131738	0.880288	22516556	32306900	-0.520856	0
O15067	PUR4	615290000	671320000	1077100000	1159800000	1167900000	1072900000	1191400000	1176500000	1108200000	1324400000	1177500000	1227200000	1310500000	1171800000	1014900000	1024400000	1142600000	1057900000	0.131713	0.880371	1027333333	1160000000	-0.17522	0
P62195	PRS8	956210000	1053800000	1738700000	1924300000	1931500000	1423600000	2449900000	2023000000	2070600000	1819700000	1552100000	1509000000	1160200000	1138300000	1649900000	1112900000	1600700000	1372900000	0.131629	0.880647	1728444444	1434444444	0.268982	0
P18615	NELFE	79918000	80007000	95296000	143470000	59638000	99920000	168940000	140560000	115100000	100430000	97065000	98590000	89296000	88916000	64343000	72352000	114170000	71134000	0.131499	0.881076	109197667	88410667	0.30465	0
P19387	RPB3	69920000	50877000	70998000	87609000	104100000	88673000	89105000	68728000	46138000	82211000	68633000	47250000	96098000	22173000	22096000	37841000	72067000	71850000	0.130948	0.882901	75116444	57802111	0.378007	0
O75376	NCOR1	80669000	12635000	19480000	129600000	7453200	1117400000	24931000	44607000	28814000	1156100000	62551000	21954000	45149000	43311000	1081400000	1151100000	1078000000	39229000	0.130703	0.883714	163176578	520243778	-1.67275	0
Q8TDP1	RNH2C	16850000	12384000	19151000	20964000	20793000	17229000	28147000	689840	27943000	17252000	15467000	15310000	13012000	14804000	9397800	14138000	11557000	11844000	0.130596	0.884069	18238982	13642422	0.418925	0.00021673
P14854	CX6B1	167910000	266930000	291470000	230540000	318390000	274040000	300080000	298780000	298140000	238160000	287110000	302470000	311380000	162600000	205250000	219280000	226900000	96329000	0.130447	0.884566	271777778	227592111	0.255977	0
Q13951	PEBB	45012000	72530000	85477000	111740000	88849000	93446000	92923000	133000000	104680000	101610000	82342000	36707000	76448000	61593000	119660000	34535000	91382000	28752000	0.130126	0.885637	92026333	70417667	0.386109	0
P18827	SDC1	12126000	19420000	18609000	32943000	14109000	860005	14339000	19151000	19807000	28505000	27029000	27385000	14040000	23133000	20153000	26480000	11512000	23104000	0.129562	0.887523	16818223	22371222	-0.411619	0
Q7Z7H5	TMED4	52463000	55785000	147490000	84210000	41115000	79981000	53823000	82564000	37811000	43418000	129390000	149670000	49334000	102940000	100060000	77863000	100700000	112590000	0.129305	0.888385	70528000	96290556	-0.449198	0
O60885	BRD4	12376000	70928000	117040000	107850000	98882000	105420000	139350000	114830000	165940000	70908000	109190000	103630000	86382000	84816000	59465000	65785000	63474000	63036000	0.129057	0.889219	103576222	78540667	0.399181	0
A1X283	SPD2B	16710000	18044000	12772000	22928000	13034000	15013000	737109	29903000	23063000	28178000	20426000	19525000	422091	23540000	35032000	33188000	26028000	29012000	0.128984	0.889466	16911568	23927899	-0.500683	0
P16615	AT2A2	1164000000	1289200000	1876400000	1670000000	2444400000	1896200000	2109600000	1995900000	1606600000	3154400000	2722200000	2781400000	1329300000	1324600000	1207000000	2231500000	2695300000	2712100000	0.128921	0.889675	1784444444	2238888889	-0.327308	0
Q9BY44	EIF2A	897060000	583350000	132640000	248860000	268450000	280200000	371750000	232290000	260610000	531150000	618110000	528290000	417290000	506940000	542560000	366850000	462890000	485500000	0.128776	0.890165	363888889	495555556	-0.445549	0
Q9Y6G5	COMDA	5733000	4955300	282690	1115467	7913300	730767	784008	831488	9053800	423466	12747000	6320600	6929300	6843500	7064600	852063	8751400	6013100	0.128748	0.89026	3488869	6216114	-0.833254	0.0013141
P00403	COX2	302690000	301370000	471040000	353140000	326000000	339970000	414210000	469120000	509930000	320870000	344580000	340310000	255020000	277530000	433610000	353300000	320360000	380020000	0.128465	0.891214	387444444	336222222	0.204574	0
Q12981	SEC20	7113500	4067000	259652	5536400	19312000	5423400	460744	6669700	437478	12622000	14076000	223435	6317900	7797900	8423600	8553300	19236000	10133000	0.128372	0.89153	5475542	9709237	-0.826356	0.00021768
P61024	CKS1	22612000	21251000	46961000	32319000	38027000	53674000	49410000	29332000	53192000	38995000	56812000	43395000	37239000	50861000	57500000	36975000	45943000	51765000	0.128221	0.892042	38530889	46609444	-0.274607	0
P22392	NDKB	965060000	2570400000	2978900000	3844800000	3693800000	3734500000	3954700000	4015500000	3991100000	2972500000	2904000000	2904300000	3086000000	2789100000	3032200000	2021900000	2456900000	2430000000	0.128133	0.892339	3303888889	2732222222	0.27409	0
Q15910	EZH2	3199800	5701500	434377	454856	842940	4139200	41578000	25463000	28497000	287083	9742600	5481200	9349300	6726200	200852	950416	150297	700360	0.128114	0.892403	12256741	3732034	1.71554	0
Q58WW2	DCAF6	6254700	14552000	11283000	552378	27049000	9883900	17105000	21260000	12246000	15972000	17510000	6975200	6003600	4390500	7077000	7485700	5182800	4970200	0.12787	0.893232	13353998	8396333	0.66944	0
Q9Y520	PRC2C	375820000	457110000	746290000	676960000	781750000	716500000	968650000	877380000	886300000	645730000	845560000	723530000	473250000	579480000	343020000	419220000	531650000	703380000	0.127843	0.893324	720777778	585000000	0.301118	0
O95400	CD2B2	45480000	63924000	80629000	19373000	75168000	8064100	97864000	45664000	95803000	55516000	47151000	50606000	49991000	55773000	52408000	15801000	15642000	8158000	0.127098	0.895863	59107678	39005111	0.599682	0
P08559	ODPA	433530000	646140000	808980000	899300000	1041800000	637170000	915890000	933720000	976520000	815480000	785910000	833860000	636080000	744040000	474100000	604120000	581570000	696040000	0.126778	0.896957	810222222	685666667	0.24081	0
O43677	NDUC1	389421	8615300	27249000	9233700	23590000	14067000	15084000	26072000	23988000	12043000	15533000	14461000	475359	967026	9302900	9389400	21585000	8948900	0.126758	0.897024	16476491	10300621	0.677678	0.0035342
Q9H1D9	RPC6	2713700	2558600	4803500	7288700	4316700	5214800	4325500	4576500	6301900	13733000	21037000	6052400	769852	5818400	5785200	5648600	989590	18293000	0.126268	0.898706	4677767	8680782	-0.892005	0.00020471
O15111	IKKA	4868000	4991400	12856000	6306000	7668400	14840000	46125000	15127000	20039000	306600000	38734000	16925000	35677000	56617000	24685000	39928000	31302000	29962000	0.125952	0.899794	14757867	64536667	-2.12863	0
P05023	AT1A1	1618900000	1706000000	2282600000	2663700000	2601700000	2507500000	2332400000	2573000000	2586300000	3220200000	2766800000	2536300000	2419100000	2132900000	2483100000	2109500000	2958800000	2873300000	0.125713	0.900621	2318888889	2611111111	-0.17123	0
Q9H583	HEAT1	61075000	45907000	95171000	112190000	84037000	603900000	653870000	56565000	98035000	371200000	444620000	482190000	213290000	236160000	248900000	361160000	312220000	413800000	0.125198	0.902401	201198889	342555556	-0.767716	0
Q8TCS8	PNPT1	201350000	225770000	319330000	358940000	317080000	377600000	307290000	361130000	431150000	356300000	391540000	388550000	381670000	377400000	411880000	259140000	329460000	434590000	0.124876	0.90352	322111111	370111111	-0.2004	0
Q969Q0	RL36L	13658000	16803000	52935000	52456000	70606000	56927000	32067000	24893000	32062000	46445000	39032000	339495	21243000	19706000	15634000	39109000	708589	41687000	0.124607	0.904458	39156333	24878232	0.654362	0.001316
P62750	RL23A	767880000	706510000	822370000	1030600000	1078300000	987410000	1209700000	1164300000	1315600000	1318400000	1364800000	1103500000	866040000	907460000	1041100000	1448400000	1437000000	1090600000	0.124463	0.904958	1009333333	1174777778	-0.218985	0
Q99570	PI3R4	22249000	49429000	58617000	81019000	58164000	47340000	63443000	72780000	51371000	52440000	96439000	100740000	64288000	58081000	61884000	95894000	40209000	67798000	0.123914	0.906878	56045778	70892556	-0.339028	0
Q9P0M9	RM27	18194000	206896	701648	592226	880560	32157000	636489	477657	859018	486130	13431000	4781500	11608000	38651000	5500900	20993000	9223600	38185000	0.123579	0.908056	6078388	15873348	-1.38485	0.0016639
P23229	ITA6	113060000	99811000	153420000	188060000	150260000	155960000	140560000	164320000	193650000	228910000	123910000	215580000	189630000	187670000	203580000	102700000	171170000	184590000	0.123193	0.909413	150979000	178888889	-0.244716	0
Q969S9	RRF2M	619509	11228000	20931000	18080000	24774000	9975500	29194000	26675000	23791000	18555000	25721000	40638000	12766000	35831000	22627000	21033000	28721000	21602000	0.123156	0.909546	18363112	25277111	-0.461021	0
O00264	PGRC1	300750000	398230000	348010000	392410000	461810000	319960000	479420000	352220000	352660000	613880000	542450000	547920000	305540000	301480000	274930000	604520000	411470000	535070000	0.123147	0.909576	378333333	459666667	-0.28093	0
P21796	VDAC1	1760300000	1912900000	2736400000	2980300000	2736000000	2820500000	3435200000	3263500000	3604300000	3679200000	3443600000	3669500000	3070800000	3392000000	2879600000	2848600000	2616000000	3225400000	0.123063	0.909871	2805555556	3203333333	-0.191287	0
Q96B23	CR025	4283100	7564800	8769400	5349800	7492600	8378700	8816100	6852900	10853000	6365600	8856400	5604400	5586500	6500500	7050700	4125700	776647	8345900	0.122869	0.910557	7595600	5912483	0.3614	0.0007619
Q9NXC5	MIO	2602000	2422400	5103600	1288826	773057	9887600	329165	5519500	10626000	793536	11780000	14354000	13542000	13172000	3460400	13328000	2687300	602964	0.122182	0.912992	4283572	8191133	-0.935249	0.00021259
Q16539	MK14	30685000	30466000	48523000	39443000	44761000	63778000	72118000	92320000	49339000	75338000	71019000	120580000	84882000	69126000	63251000	12982000	60418000	84329000	0.122129	0.913181	52381444	71371667	-0.446296	0
Q93009	UBP7	840290000	1047300000	1442800000	1243100000	1390500000	1404300000	1322700000	1266700000	1228300000	1393300000	1239900000	769880000	1405000000	762870000	803360000	1241000000	1115100000	805140000	0.121856	0.914153	1242222222	1060111111	0.228708	0
P38432	COIL	64641000	74142000	60764000	117140000	63799000	127760000	87602000	80211000	133830000	74574000	121210000	82766000	76921000	58305000	43564000	35603000	52508000	76292000	0.121636	0.914939	90017667	69059222	0.382374	0
P46783	RS10	173270000	399380000	549280000	450300000	424300000	331430000	588560000	445340000	504200000	580860000	646970000	436090000	712620000	428740000	387380000	421560000	564750000	505980000	0.121303	0.916129	429333333	520666667	-0.278262	0
P46976	GLYG	62421000	27231000	46092000	86991000	81369000	75059000	83676000	49812000	78288000	73622000	92919000	74044000	67125000	116650000	73538000	60699000	118860000	62329000	0.120625	0.918562	65659889	82252889	-0.325054	0
Q8N983	RM43	29168000	20556000	69440000	110160000	129490000	141550000	170450000	94791000	36378000	77795000	69626000	143390000	161170000	147770000	161940000	124440000	198620000	66892000	0.120384	0.91943	89037000	127923667	-0.522806	0
Q9BR61	ACBD6	7185200	10129000	6479800	19458000	7541300	16982000	13246000	6156600	447620	10150000	409842	11911000	4857300	9948700	4991700	3778000	5666600	212499	0.119982	0.920883	9736169	5769516	0.754904	0.00076584
Q9BRK5	CAB45	89732000	94188000	139360000	112510000	127670000	121610000	197740000	176780000	128020000	158640000	179670000	202940000	114750000	133300000	147180000	208750000	139550000	140270000	0.119733	0.921788	132102222	158444444	-0.262322	0
Q8IZQ5	SELH	4034900	3982900	6617600	5081200	5558100	9526900	5782500	683484	7003700	4220400	4604200	3736100	2993900	4859800	6608300	3481000	327793	2723000	0.119658	0.92206	5363476	3728277	0.524659	0.00077101
Q9H3H5	GPT	40776000	9508900	488824	57180000	67928000	57173000	62559000	14811000	58142000	966948	15190000	68889000	7512500	8145100	3097100	19177000	13003000	57219000	0.119419	0.922926	40951858	21466628	0.931833	0.0042127
Q14966	ZN638	42331000	76839000	113250000	103250000	118520000	99223000	129150000	81956000	91123000	70559000	89115000	71202000	80417000	82350000	23499000	74490000	123180000	57653000	0.119115	0.924033	95052444	74698333	0.347648	0
P27707	DCK	84034000	56197000	55063000	67480000	42703000	91662000	78183000	98174000	61083000	142560000	121610000	100220000	99801000	48188000	47105000	94864000	133640000	51516000	0.11699	0.931853	70508778	93386000	-0.405403	0
P06733	ENOA	24822000000	28330000000	35443000000	33183000000	31587000000	33312000000	34779000000	34407000000	38884000000	39644000000	36975000000	35655000000	37985000000	40995000000	31848000000	30205000000	35487000000	33112000000	0.1167	0.932929	32744444444	35766666667	-0.127366	0
P50552	VASP	408940000	326150000	425130000	489710000	525650000	547290000	500390000	421670000	602940000	473550000	359840000	252890000	372390000	524400000	334250000	306680000	324670000	597490000	0.116168	0.934914	472000000	394000000	0.260591	0
P06756	ITAV	77404000	59774000	105770000	118680000	69385000	106990000	63037000	87739000	102030000	165370000	123660000	126850000	96375000	78641000	85040000	65798000	92848000	185320000	0.116137	0.93503	87926556	113300222	-0.36578	0
Q02878	RL6	113830000	228500000	253680000	318950000	254270000	297290000	265220000	445210000	319730000	444750000	503220000	396660000	242750000	241970000	257620000	543880000	274110000	322130000	0.116068	0.935288	277444444	358666667	-0.370445	0
P28066	PSA5	1116300000	1042200000	1599900000	1682800000	1660300000	1764900000	1872000000	1944700000	1855200000	1961400000	1853500000	1908300000	1797400000	2002300000	1694000000	1698400000	1611900000	1747800000	0.115959	0.935696	1614444444	1807777778	-0.16318	0
Q9NQA3	WASH6	785115	15833000	22884000	22782000	14679000	19235000	1024516	18164000	32034000	1044303	17473000	16461000	10824000	11523000	12933000	7467600	175393	10663000	0.115925	0.935823	16380070	9840477	0.735141	0
Q9NYL2	M3K20	27203000	64111000	14778000	92861000	49671000	100380000	36028000	106710000	21278000	98653000	20924000	24885000	21427000	24529000	36525000	22163000	23321000	23210000	0.115737	0.936527	56992222	32848556	0.794935	0
P42285	MTREX	266810000	271800000	361060000	487780000	454800000	382570000	437920000	398260000	457490000	532740000	464320000	541170000	343450000	488720000	470290000	476560000	371280000	369430000	0.115503	0.937406	391000000	450777778	-0.205248	0
O14734	ACOT8	104870	8063200	15629000	3220200	13028000	12113000	771849	15468000	20684000	16323000	17516000	15348000	11825000	12444000	13992000	14219000	9285200	16758000	0.115338	0.938028	9898013	14190022	-0.519666	0.00020623
Q9NR33	DPOE4	39491000	6678100	21222000	33999000	38600000	18287000	22146000	40315000	16502000	22216000	30224000	6990500	9482800	29588000	21227000	9516000	24040000	6613400	0.114884	0.939739	26360011	17766411	0.569199	0
Q96FZ7	CHMP6	10721000	280384	15355000	8683500	1028445	7795600	440612	20353000	24981000	20869000	11177000	11227000	24510000	18530000	30465000	8920100	141317	35311000	0.114718	0.940368	9959838	17905602	-0.846217	0
P08572	CO4A2	135654	515240	875657	1176167	13045000	9875600	300833	37585000	18229000	20028000	16735000	32218000	18478000	7565600	17117000	13606000	24087000	6519900	0.114423	0.941485	9082017	17372722	-0.935739	0
Q9H1Y0	ATG5	9233300	9260500	19457000	13706000	18442000	14225000	12708000	26664000	24735000	27057000	15053000	28782000	25949000	24946000	23277000	19636000	14477000	12811000	0.114325	0.94186	16492311	21332000	-0.371226	0
P10155	RO60	137670000	153150000	288670000	259850000	209790000	215890000	277710000	231870000	261940000	197450000	190440000	245240000	138850000	160910000	215350000	178950000	178250000	222070000	0.114169	0.942454	226444444	191777778	0.239722	0
Q9P2N5	RBM27	219640000	42913000	46633000	49480000	34098000	336040000	78974000	91090000	329400000	81949000	79737000	82449000	53388000	53125000	64665000	67634000	74265000	42402000	0.114135	0.942581	136465333	66623778	1.03443	0
P52294	IMA5	248600000	288800000	508500000	592630000	539430000	516150000	495250000	493730000	596980000	431580000	460350000	422380000	320270000	493010000	388850000	143720000	346420000	458410000	0.113942	0.943318	475666667	384888889	0.305509	0
Q6P6C2	ALKB5	10839000	7594500	18896000	9641800	4794800	13892000	12066000	8330200	9815100	35336000	50720000	316660000	29760000	28339000	47399000	18569000	9959500	39576000	0.113825	0.943763	10652156	64073167	-2.58857	0
P78356	PI42B	6950300	6221700	7917200	9476600	9209800	6550800	282192	578371	8912400	6844600	126430	518815	7353200	6857100	149627	7805000	996481	218523	0.113409	0.945352	6233263	3429975	0.86179	0.00076643
Q02750	MP2K1	76239000	71705000	102990000	117370000	116600000	111280000	141890000	113090000	147220000	134190000	187830000	133610000	127740000	147170000	162140000	129140000	73663000	107580000	0.113205	0.946134	110882667	133740333	-0.270401	0
Q9BQB6	VKOR1	28575000	26754000	32520000	43553000	40208000	33992000	46293000	44304000	603169	77109000	608293	90369000	383853	41735000	48238000	66703000	65588000	96144000	0.1129	0.947306	32978019	54097572	-0.714059	0
P20674	COX5A	225750000	346560000	537990000	536370000	540990000	536520000	572200000	582780000	606750000	467680000	434180000	475930000	440020000	390090000	340280000	420150000	455470000	390560000	0.112846	0.947516	498555556	423777778	0.234446	0
P53701	CCHL	126670000	138990000	209280000	129930000	143460000	179760000	190610000	224340000	234450000	83314000	190070000	304160000	243700000	179520000	233620000	269590000	267170000	195960000	0.112451	0.949035	175222222	218701556	-0.319778	0
Q9GZQ3	COMD5	11345000	10374000	16329000	10949000	14194000	14521000	18008000	15957000	46984000	10781000	11237000	11237000	10288000	14362000	12607000	8441500	11660000	10432000	0.11245	0.94904	17629000	11227278	0.650942	0.0013168
Q99878	H2A1J	71779000	157420000	43301000	42659000	100890000	44606000	45571000	46582000	51423000	66222000	94723000	146810000	238010000	191040000	66756000	72285000	59627000	55872000	0.11227	0.949734	67102333	110165000	-0.715231	0
Q9NRY4	RHG35	6749300	7807800	4931200	5262900	19411000	9904100	4943800	11572000	4121300	452253	2750800	3978900	502014	5434600	6585600	10105000	10351000	3973400	0.11223	0.949891	8300378	4903730	0.759297	0
Q9Y6B6	SAR1B	327970000	419710000	573040000	523340000	660990000	596360000	524910000	643880000	585090000	532690000	577660000	555910000	360010000	431830000	278450000	524150000	407340000	448660000	0.11177	0.951675	539444444	457444444	0.237878	0
Q8N5I9	CL045	7089200	6083400	20787000	23610000	19089000	21520000	11703000	26441000	22742000	1071244	237021	8872900	49665000	770455	465981	7584000	131166	693181	0.111599	0.952339	17673844	7721216	1.19472	0.00020182
Q15311	RBP1	536522	7131700	4794300	5158400	6337600	5319200	4443600	5511300	8695600	15849000	740627	739027	818160	125710	531063	422959	286616	142703	0.111429	0.953003	5325358	2183985	1.28592	0
Q9Y315	DEOC	11578000	17218000	50682000	38865000	54827000	8295300	34734000	56880000	40877000	40877000	57745000	38007000	34378000	91355000	37116000	18827000	65627000	86364000	0.111235	0.95376	34884033	52255111	-0.583005	0
Q9H0E2	TOLIP	258375	65713000	29437000	52406000	53260000	41888000	53794000	52621000	299160000	25718000	15219000	26453000	24553000	24147000	23169000	18951000	14142000	33249000	0.1108	0.955461	72041931	22844556	1.65699	0
Q9H0P0	5NT3A	12415000	8801700	24139000	20809000	19140000	9132900	9431500	15723000	7163300	46262000	7859800	35487000	16054000	10563000	13895000	28463000	25214000	14776000	0.110481	0.956713	14083933	22063756	-0.647628	0
Q6P1L8	RM14	22008000	27923000	25384000	11923000	33555000	46371000	63676000	54726000	33908000	69643000	75897000	38462000	62899000	51707000	38230000	22418000	36782000	45492000	0.110217	0.95775	35497111	49058889	-0.466813	0
Q9NQS1	AVEN	5751900	7171900	11200000	20004000	24611000	114500000	15507000	9313400	10274000	603488	680156	6280300	6160300	7165700	229723	6093900	7915900	7498000	0.109961	0.958759	24314800	4736385	2.35998	0
Q15738	NSDHL	50219000	58608000	85973000	107390000	81584000	93089000	82323000	80106000	63272000	231940000	205950000	116380000	107660000	70036000	16671000	71628000	144090000	94233000	0.1096	0.960189	78019333	117618667	-0.592213	0
Q4KMQ1	TPRN	3745400	3613500	4305200	5243800	351690	77050000	51598000	688769	900653	260015	956154	164086	459101	718856	407488	677472	769393	887996	0.109474	0.960688	16388557	588951	4.7984	0.0033676
P07339	CATD	186140000	279230000	354650000	453040000	420100000	285600000	347950000	432620000	358970000	409790000	555130000	437920000	335640000	514150000	382710000	360420000	339130000	370850000	0.108972	0.962687	346555556	411777778	-0.248779	0
O00459	P85B	490283	4654700	4556100	9482800	7020700	8142300	15817000	13680000	18459000	17501000	13999000	5963300	15020000	17512000	20790000	12412000	14983000	4499900	0.108803	0.963358	9144765	13631133	-0.575887	0
P49189	AL9A1	366750000	459850000	548780000	623840000	638930000	526270000	605560000	607460000	699110000	880910000	663790000	784820000	732040000	664100000	494460000	651420000	587160000	467810000	0.108593	0.9642	564111111	658444444	-0.223082	0
Q13564	ULA1	101070000	67504000	145920000	109050000	143890000	110710000	150060000	164450000	183190000	149020000	175150000	188560000	166080000	225310000	157090000	103560000	150640000	118710000	0.108509	0.964534	130611556	159444444	-0.287771	0
P67775	PP2AA	67658000	55582000	91934000	89619000	83172000	89935000	947176	108370000	85488000	93062000	94150000	98406000	92066000	90986000	87036000	93631000	95738000	88621000	0.108318	0.9653	74703908	92632889	-0.310341	0
P55786	PSA	853520000	1368900000	1946800000	2004300000	3796600000	1978500000	2044800000	4210500000	1883900000	1741300000	1695200000	2042500000	1645400000	1816000000	1243300000	1088600000	1610400000	1469300000	0.108062	0.966327	2231555556	1595555556	0.483991	0
P61201	CSN2	243230000	237340000	349510000	258260000	295530000	444790000	390100000	396560000	449340000	428920000	193090000	263660000	274140000	204770000	370050000	248680000	196910000	288270000	0.107869	0.967104	340555556	274333333	0.31196	0
P21953	ODBB	25334000	27575000	34131000	26268000	56400000	31669000	58009000	42454000	39095000	29963000	33765000	48093000	40103000	18458000	13580000	29149000	30506000	495195	0.107451	0.968788	37881667	27123577	0.481952	0.00021968
P29084	T2EB	2607300	20480000	6853500	19339000	37178000	21787000	27425000	32563000	31000000	40802000	36939000	52389000	48832000	30646000	568295	25486000	37085000	25026000	0.107258	0.96957	22136978	33085922	-0.579759	0
Q86Y79	PTH	12535000	15735000	199630	20538000	23305000	13565000	11004000	14935000	16938000	5950500	5979000	5165100	28176000	6614100	10758000	3876600	6046800	4869300	0.107071	0.970328	14306070	8603933	0.733559	0.00020072
Q96C36	P5CR2	156050000	180220000	236000000	254380000	274680000	338020000	345530000	290020000	236880000	248110000	222420000	197810000	210540000	119910000	243640000	264760000	169680000	233070000	0.106872	0.971135	256888889	212333333	0.274814	0
Q8IWT0	ARCH	3323600	3591200	6796700	6797400	6216300	4661300	5956000	6191500	5804900	6987500	10007000	6597400	5982700	5018700	6964900	5382700	5892300	6520400	0.106641	0.972078	5482100	6594844	-0.26661	0.0016763
Q9UHV9	PFD2	217360000	336860000	368400000	500870000	553880000	591330000	752410000	780390000	517830000	714290000	689280000	682900000	656970000	707680000	660470000	399790000	607580000	577790000	0.106179	0.97396	513111111	633000000	-0.302934	0
Q9BY42	RTF2	36047000	40469000	31733000	72484000	63690000	33225000	34251000	53097000	33665000	42254000	32564000	36117000	23986000	54899000	42958000	17394000	35029000	264994	0.106175	0.973979	44295667	31718444	0.481844	0
Q14141	44080	59352000	68863000	49285000	88956000	80810000	67124000	43084000	84650000	37222000	72740000	61174000	93552000	109760000	108140000	100790000	54074000	83059000	48853000	0.106152	0.97407	64371778	81383556	-0.338309	0
P09497	CLCB	360730000	419490000	628440000	589330000	602520000	670870000	643010000	647430000	736420000	674020000	504570000	511260000	462380000	489760000	519540000	499060000	451210000	477390000	0.105791	0.975551	588555556	509888889	0.206996	0
Q8IXH7	NELFD	8732400	8670100	29460000	59683000	7047600	55359000	43572000	36579000	50703000	69124000	69672000	369040000	43082000	69911000	49344000	34294000	61845000	80267000	0.105588	0.976386	33311789	94059889	-1.49755	0
O95758	PTBP3	32477000	74263000	72835000	84215000	117660000	117680000	71871000	122760000	143400000	61019000	103980000	85090000	47640000	54013000	42507000	32609000	90761000	96493000	0.105355	0.977346	93073444	68236889	0.447818	0
Q9BYD1	RM13	46139000	36828000	60788000	90693000	63398000	82367000	59626000	88830000	65318000	71706000	75303000	84923000	84462000	69920000	106260000	109650000	47412000	80389000	0.105139	0.978238	65998556	81123889	-0.297692	0
Q9HBH1	DEFM	41429000	36425000	29268000	98146000	73719000	76278000	73601000	66243000	72368000	40513000	65828000	40162000	39388000	51058000	46190000	54798000	55024000	50128000	0.104923	0.979131	63053000	49232111	0.356965	0
Q6P161	RM54	16125000	14335000	18135000	22067000	17897000	141899	18495000	18707000	19127000	20918000	571669	200092	14062000	18776000	14558000	495282	258071	17884000	0.104868	0.979359	16114433	9747013	0.725321	0.0027105
P24386	RAE1	8997700	7680500	10281000	17948000	11826000	9108700	14749000	11395000	16485000	15843000	10111000	11313000	11107000	9757300	6996100	8693700	249774	5175600	0.1042	0.982131	12052322	8805164	0.452889	0
P00156	CYB	648994	70466000	1107369	1188894	93782000	12391000	305003	108370000	115620000	16622000	17271000	23799000	11800000	8201000	9662700	14962000	20883000	14829000	0.1038	0.983804	44876584	15336633	1.54898	0.00039888
Q8N4H5	TOM5	193191	305434	90509000	1106815	79601000	76305000	82973000	88321000	69551000	85485000	85104000	84115000	69829000	66063000	70727000	74814000	90454000	77961000	0.103717	0.984152	54318382	78283556	-0.527269	0.0032143
P41227	NAA10	309980000	277530000	427270000	577220000	561260000	436960000	454410000	583100000	628500000	593390000	687830000	575380000	545330000	463470000	498240000	521580000	556310000	539180000	0.10366	0.984389	472888889	553222222	-0.226358	0
Q00796	DHSO	363190000	463130000	827460000	637140000	561610000	541160000	574150000	622610000	602820000	810350000	572240000	761020000	773130000	670590000	583390000	513380000	645580000	705970000	0.103496	0.985077	577000000	670555556	-0.216786	0
Q9BY77	PDIP3	82470000	104950000	157870000	141540000	154900000	141530000	181800000	178710000	159280000	178080000	197450000	191080000	163480000	165800000	164580000	161490000	115860000	175090000	0.103322	0.985808	144941111	168000000	-0.212994	0
Q9UHR5	S30BP	21048000	56536000	58767000	75259000	69538000	76601000	83069000	79648000	76925000	38788000	47434000	50482000	30779000	28968000	84554000	27704000	71175000	70149000	0.103102	0.986731	66376778	50003667	0.408645	0
Q9BZL4	PP12C	17544000	17178000	13281000	14238000	16887000	26366000	17537000	32638000	75801000	41472000	845829	4037600	230766	38665000	6481000	839734	532953	3928200	0.102994	0.987188	25718889	10781454	1.25428	0
Q7Z2W4	ZCCHV	289520000	414770000	519480000	509210000	539730000	531130000	536550000	488980000	569270000	492710000	454670000	455810000	332050000	410610000	478910000	336270000	427770000	466670000	0.102913	0.98753	488777778	428555556	0.189696	0
Q9H9A6	LRC40	34880000	55477000	68939000	82192000	49941000	111630000	89379000	70196000	74036000	91784000	73493000	117720000	162880000	141700000	80908000	38772000	108950000	58329000	0.102671	0.988551	70782222	97254000	-0.458371	0
Q8IXI2	MIRO1	4157200	9137600	10332000	13815000	13080000	14117000	14975000	17271000	12216000	43734000	55579000	60256000	7076900	21126000	28515000	62633000	36226000	363000000	0.102531	0.989146	12122311	75349544	-2.63593	0
Q6UX04	CWC27	29706000	73647000	56513000	105780000	56939000	108150000	114440000	67393000	48835000	64034000	58443000	59489000	39927000	56027000	61416000	30686000	78808000	40150000	0.102488	0.989326	73448111	54331111	0.434947	0
P42566	EPS15	39897000	44550000	128560000	85822000	128520000	114190000	149920000	122230000	165810000	59636000	83424000	116030000	74897000	79517000	57639000	94712000	89624000	78460000	0.102017	0.991325	108918778	81545444	0.417577	0
Q15075	EEA1	267140000	261230000	320780000	437260000	6546000000	5882200000	543470000	474870000	6401400000	569760000	696180000	673970000	544100000	633560000	751190000	488170000	563650000	826000000	0.101834	0.992106	2348222222	638555556	1.87868	0
P34949	MPI	125120000	81027000	218820000	218450000	203540000	190150000	131780000	241060000	218300000	229670000	197740000	233000000	231920000	133470000	242180000	279270000	193030000	245950000	0.101608	0.993074	180891889	220666667	-0.286741	0
Q9NY65	TBA8	82376000	88631000	795709	99477000	113420000	104070000	87853000	238664	92263000	142040000	111270000	108400000	824345	118400000	139000000	115710000	120290000	128040000	0.101075	0.995355	74292708	109202705	-0.555716	1
P05387	RLA2	1492600000	3063400000	4211400000	4575900000	4003700000	4317200000	5007100000	4356500000	4255300000	4966700000	4540200000	5057600000	4931000000	4349200000	4606800000	3960100000	4250300000	4439700000	0.100347	0.998497	3921111111	4567777778	-0.22023	0
Q6UWE0	LRSM1	6674400	16303000	21720000	24473000	19164000	18496000	22615000	34721000	58121000	13684000	4284400	6681800	13224000	18617000	460777	11663000	39974000	16839000	0.100042	0.999817	24698600	13936442	0.825567	0
O94804	STK10	69334000	60924000	104300000	91414000	114610000	126870000	110480000	140260000	136250000	96902000	85520000	113440000	98066000	87100000	82907000	65186000	52948000	97711000	0.0997937	1.0009	105963556	86593333	0.29124	0
Q86U90	YRDC	787485	1019583	1202245	6434500	9620100	7899000	5554100	9127200	8844600	11040000	8776900	10575000	11047000	13974000	351941	18645000	12431000	431419	0.0993227	1.00295	5609868	9696918	-0.789559	0.0028689
P52594	AGFG1	112810000	154440000	179480000	146370000	187930000	197350000	237420000	227080000	222240000	185050000	145330000	137280000	187730000	162490000	162110000	178460000	103940000	142810000	0.0992467	1.00328	184777778	156000000	0.244245	0
Q8IYB3	SRRM1	126370000	154490000	217550000	278540000	255110000	258410000	346910000	279850000	335650000	395100000	444540000	299840000	284370000	287640000	345300000	217650000	263350000	258290000	0.0992285	1.00336	250333333	310666667	-0.311517	0
P53365	ARFP2	11279000	22108000	26626000	25070000	24907000	10868000	108540000	9489600	19647000	39653000	69611000	51590000	57329000	59426000	45846000	25538000	33574000	53864000	0.098833	1.0051	28777178	48492333	-0.752832	0
P20290	BTF3	77362000	220810000	207290000	180810000	150340000	170820000	107300000	61720000	99572000	116190000	158650000	163450000	277010000	159880000	137860000	162070000	300860000	272180000	0.098763	1.00541	141739333	194222222	-0.454468	0
Q7Z4S6	KI21A	678820000	37701000	604850000	40888000	45358000	24567000	130430000	37953000	221210000	388380000	344230000	339960000	703180000	585620000	89949000	1938000000	640920000	49267000	0.0985393	1.00639	202385222	564579556	-1.48007	0
Q96S82	UBL7	20210000	19335000	57719000	33932000	22771000	31813000	42193000	25709000	45495000	83772000	56050000	39447000	51380000	67292000	28751000	26687000	42136000	27593000	0.0982802	1.00753	33241889	47012000	-0.500027	0
Q9H1A4	APC1	24063000	7690900	19942000	55123000	29746000	21766000	24507000	44447000	34912000	84806000	72817000	24560000	38726000	41334000	40636000	25332000	22598000	47350000	0.0981362	1.00817	29132989	44239889	-0.602694	0
P16989	YBOX3	1372500000	1776900000	2091800000	2185600000	2226300000	2108800000	2185400000	2226300000	2596200000	2389000000	2501800000	2553800000	2821600000	1902200000	1835300000	2105600000	2587300000	2651800000	0.097663	1.01027	2087777778	2372222222	-0.184271	0
Q9BTE7	DCNL5	5771900	16313000	12530000	30607000	19811000	38427000	24867000	18807000	24170000	22746000	37329000	46900000	5466700	22107000	33995000	55996000	39801000	22582000	0.097258	1.01207	21255989	31880300	-0.584796	0
O95716	RAB3D	17403000	27874000	874725	41664000	33663000	19374000	15151000	285650	45667000	26765000	29140000	513198	8329500	17907000	714560	8113800	5964100	198835	0.0967388	1.0144	22439597	10849555	1.04841	0
Q86UE4	LYRIC	344270000	353940000	328980000	276750000	271330000	318350000	263530000	224430000	273780000	505750000	330950000	348850000	259520000	248270000	207300000	488820000	567540000	406340000	0.0966611	1.01475	295000000	373777778	-0.341466	0
O43716	GATC	17810000	28545000	15067000	17046000	19218000	31914000	36012000	42037000	38621000	28144000	19962000	27598000	22256000	15420000	18293000	13819000	23406000	16133000	0.0965145	1.01541	27363333	20559000	0.412474	0
Q6FI81	CPIN1	282870000	365220000	511840000	534360000	538340000	572660000	493090000	754230000	650400000	499080000	516660000	459750000	414600000	478590000	406100000	265550000	331670000	469390000	0.096455	1.01568	522444444	427000000	0.291042	0
Q9NXR7	BABA2	198789	17554000	1097287	582538	26404000	13583000	17354000	15280000	18985000	15596000	33818000	21895000	15677000	520287	23952000	22512000	30945000	18060000	0.0962773	1.01648	12337624	20330587	-0.720587	0
P22087	FBRL	152730000	342330000	690540000	639450000	1291600000	584020000	715200000	701720000	739640000	545950000	481760000	656620000	299060000	257230000	524890000	629950000	367420000	242730000	0.0961353	1.01712	650666667	445111111	0.547753	0
Q96B77	TM186	285840	192679	1168453	5316000	4482400	6213700	3509500	6617100	5224700	5174700	6266400	5789600	4486300	3409900	5064300	6188000	5457800	5335000	0.0961278	1.01715	3667819	5241333	-0.515011	0.00077459
O14817	TSN4	258226	9288300	11024000	1007582	11239000	13018000	330172	472271	521567	581660	9860400	9817900	32735000	8625500	9662100	11503000	10380000	8808600	0.0959882	1.01778	5239902	11330462	-1.11259	0.0045407
Q12905	ILF2	892010000	893010000	1300400000	1558100000	1520800000	1492200000	1594200000	1536600000	1710300000	1794700000	1783100000	1856400000	1685100000	1608500000	1680200000	994400000	1658800000	1531000000	0.0952903	1.02095	1388333333	1621555556	-0.224024	0
P33240	CSTF2	145140000	205660000	202100000	202820000	232010000	234360000	347300000	270430000	341470000	317110000	306880000	274510000	278380000	269250000	310120000	273360000	206440000	377730000	0.0949763	1.02238	242222222	290333333	-0.261379	0
Q9Y221	NIP7	92897000	64891000	107240000	119160000	157250000	161350000	163720000	177890000	109970000	196400000	108730000	206360000	240480000	222230000	141640000	78363000	194220000	126590000	0.0948462	1.02298	128198667	168262556	-0.392333	0
P49321	NASP	1131500000	1184500000	1587900000	1601300000	1545500000	1775000000	1859700000	1944000000	1539500000	1534200000	1479700000	1418200000	1384200000	1455600000	1369500000	1211300000	1482800000	1262900000	0.0948356	1.02303	1574444444	1398888889	0.170561	0
Q13505	MTX1	164730000	105170000	265640000	205100000	165070000	133780000	284950000	290850000	146250000	203620000	234080000	96400000	93272000	134650000	87077000	119430000	180280000	150070000	0.0942826	1.02557	195777778	144305444	0.440091	0
Q9NSK0	KLC4	11877000	18502000	6510100	21598000	10177000	24504000	38776000	24633000	25355000	21120000	40188000	9592000	43706000	46485000	23660000	32234000	23685000	24518000	0.0939533	1.02709	20214678	29465333	-0.543615	0
Q7Z3T8	ZFY16	24998000	22876000	27252000	38769000	22366000	26212000	28258000	45141000	15467000	7666800	7459900	31081000	9642500	31462000	40386000	9541300	22049000	8610300	0.0939051	1.02731	27926556	18655422	0.582043	0
Q96HV5	TM41A	11360000	7610400	10758000	14813000	7917600	287155	21094000	19872000	10270000	56485000	55095000	39418000	429449	1018944	45134000	7169600	32860000	145733	0.0933763	1.02976	11553573	26417303	-1.19314	0.0002173
O75323	NIPS2	65530000	39834000	63236000	106790000	68503000	65299000	75144000	48356000	21740000	12895000	48788000	84690000	22246000	28344000	35301000	41914000	66136000	39841000	0.0930933	1.03108	61626889	42239444	0.544969	0
P42224	STAT1	210540000	176670000	301060000	334200000	266870000	253330000	315340000	326630000	312700000	275480000	244460000	302610000	253130000	224770000	199430000	125030000	223120000	250640000	0.0930644	1.03122	277555556	233111111	0.251759	0
Q15011	HERP1	5100600	14411000	7946500	6980200	524244	17475000	30653000	14190000	8824600	315252	6962000	16168000	6589800	710915	5492500	8683700	6285200	638423	0.0929599	1.0317	11789460	5760643	1.0332	0
P55795	HNRH2	38365000	30925000	44554000	72188000	79371000	80967000	66279000	90334000	67183000	86880000	83819000	87801000	85713000	84743000	88932000	80639000	81814000	34191000	0.0923971	1.03434	63351778	79392444	-0.325617	0
Q96SB4	SRPK1	147900000	173350000	220950000	244720000	286250000	268260000	242660000	279580000	223180000	334290000	1799300000	316000000	316570000	1241600000	273240000	173960000	217230000	447410000	0.092374	1.03445	231888889	568666667	-1.29415	0
P82675	RT05	25999000	289640000	220080000	46929000	42798000	53385000	58296000	51093000	37759000	43298000	29926000	29353000	40920000	41975000	27929000	40613000	17396000	43120000	0.0916942	1.03766	91806556	34947778	1.3934	0
P62308	RUXG	133940000	128160000	202890000	186180000	228010000	209610000	192510000	206510000	253700000	278840000	220240000	213960000	208820000	215180000	216960000	250880000	185040000	215970000	0.091555	1.03832	193666667	222888889	-0.202749	0.00021589
Q99623	PHB2	1891700000	1200500000	1727500000	2215900000	2407200000	2108000000	2462700000	2137000000	2588900000	2403500000	2448100000	2372300000	2080600000	2226800000	2552300000	2234200000	2449700000	2431500000	0.0914529	1.0388	2083333333	2354444444	-0.176493	0
Q9BVG4	PBDC1	83609000	62560000	72129000	86107000	130160000	96366000	209210000	143980000	76131000	90396000	77333000	115980000	59980000	92837000	60426000	41634000	56460000	83835000	0.0913661	1.03921	106655778	75433444	0.499686	0
Q05D32	CTSL2	9235200	19054000	62303000	8576600	67261000	8540000	60490000	73096000	59019000	9483300	30857000	31975000	32711000	24362000	23710000	21781000	23345000	8815600	0.0913184	1.03944	40841644	23004433	0.828129	0
P49406	RM19	68909000	103450000	139450000	148330000	116710000	156270000	168650000	157980000	149490000	163310000	156660000	210470000	183800000	140260000	154630000	131140000	172980000	122000000	0.091154	1.04022	134212111	159444444	-0.248539	0
Q9NP92	RT30	32096000	33029000	39853000	46424000	14015000	64391000	52829000	48510000	47871000	29252000	98347000	74286000	30780000	91923000	25267000	54637000	98004000	55856000	0.0909127	1.04138	42113111	62039111	-0.558909	0
Q8WW01	SEN15	19079000	16941000	29306000	25422000	26411000	27922000	46683000	303888	22296000	16059000	16592000	14889000	18034000	18811000	17636000	17460000	12617000	15070000	0.0901378	1.04509	23818210	16352000	0.542598	0
P25685	DNJB1	321060000	338040000	538260000	515410000	566660000	493220000	548360000	440630000	362580000	731750000	622160000	698140000	516760000	771630000	450990000	185150000	610750000	636270000	0.089749	1.04697	458222222	580444444	-0.341111	0
P07437	TBB5	4720300000	6328700000	8282200000	9389200000	8523900000	8701200000	14531000000	8911600000	9531200000	10785000000	11354000000	11300000000	10033000000	10281000000	11299000000	9184700000	9548700000	10115000000	0.0897369	1.04703	8764444444	10436666667	-0.251926	0
Q9BTT6	LRRC1	3101500	2263800	45282000	5507500	13168000	4419600	52522000	468039	6993800	660411	4623200	5172300	1029442	487844	2958200	4696400	559656	6013800	0.089727	1.04708	14858471	2911250	2.35158	0.00078049
Q8WWI1	LMO7	611020000	269210000	446770000	458700000	565050000	1311900000	1386400000	561850000	562460000	1037700000	971380000	635520000	1244300000	632980000	1182100000	943770000	955320000	974370000	0.0894472	1.04843	686111111	952555556	-0.473361	0
Q9UQ90	SPG7	5509200	6842500	11932000	13971000	18296000	7287600	5734200	36572000	15474000	33488000	10623000	36313000	17203000	5653300	17426000	22921000	25876000	29465000	0.0886275	1.05243	13513167	22107589	-0.710176	0
Q86UL3	GPAT4	497805	1005825	21552000	667868	245840	2822300	411215	652094	603329	11756000	9334600	9857300	6626200	7776600	216408	9370300	8286500	6944900	0.0884095	1.0535	3162031	7796534	-1.30198	0
Q9Y3A6	TMED5	118960000	111970000	109440000	141760000	150560000	116040000	114860000	159550000	162130000	176850000	167310000	191610000	92909000	111800000	138840000	137070000	218930000	250360000	0.088323	1.05393	131777778	165101000	-0.325242	0
Q99653	CHP1	81168000	82802000	86883000	73699000	82870000	118720000	143900000	158530000	136710000	85550000	116990000	90718000	61664000	102770000	92105000	80458000	52977000	75590000	0.0879258	1.05588	107380222	84340222	0.348436	0
Q9H9P8	L2HDH	59288000	37879000	86768000	73376000	112760000	103330000	115520000	108800000	140390000	54722000	52719000	64167000	74410000	92287000	81248000	91377000	86811000	37266000	0.0877521	1.05674	93145667	70556333	0.400713	0
Q12996	CSTF3	71446000	62008000	58402000	92855000	90469000	152190000	109160000	120320000	156820000	177170000	231870000	160120000	120620000	91044000	192110000	129460000	104260000	61676000	0.087749	1.05676	101464444	140857778	-0.473265	0
O75792	RNH2A	90926000	80858000	119540000	69961000	106590000	127590000	102400000	103280000	93889000	47592000	284080000	257510000	293450000	266100000	54595000	31464000	250160000	61437000	0.0873038	1.05897	99514889	171787556	-0.787641	0
O00255	MEN1	24218000	5291100	8826200	8300800	6792900	23848000	41833000	25806000	37364000	13888000	14921000	10047000	10671000	9815000	13595000	9549900	10171000	13901000	0.0870961	1.06	20253333	11839878	0.774505	0
O15127	SCAM2	51091000	54338000	79256000	80366000	75584000	75886000	88150000	87191000	84343000	68425000	74030000	101460000	10616000	53724000	52682000	51393000	55861000	58232000	0.0863457	1.06376	75133889	58440333	0.362499	0
P62318	SMD3	255270000	444010000	853810000	669920000	933710000	850780000	647900000	671430000	616030000	840880000	862090000	1018400000	673970000	679000000	855850000	816680000	710480000	796390000	0.0862344	1.06432	660333333	806111111	-0.287784	0
Q13257	MD2L1	181280000	202860000	207850000	238270000	219790000	219500000	156520000	245870000	105330000	132530000	149050000	215480000	151220000	126960000	142100000	173800000	194340000	196080000	0.0861352	1.06482	197555556	164555556	0.263684	0
Q9H7Z6	KAT8	11773000	10853000	15646000	1065028	12897000	17902000	17424000	15911000	33055000	18712000	15130000	1020312	9490200	3397900	6414200	13495000	5936900	6817100	0.0859371	1.06582	15169559	8934846	0.763664	0.00022163
Q9BYC5	FUT8	27234000	994831	23633000	57988000	30596000	37975000	26473000	42076000	15103000	320158	295770	1006188	651622	821653	535276	281624	52852000	51632000	0.085895	1.06603	29119203	12044032	1.27365	0
Q9HDC9	APMAP	400600000	351290000	524110000	545020000	538050000	687950000	731180000	568850000	558580000	556490000	584410000	442350000	366570000	436910000	338280000	219480000	480960000	554190000	0.0856419	1.06731	545111111	442000000	0.302504	0
Q8IXM6	NRM	5189800	16558000	28723000	21348000	25803000	15832000	17899000	863520	15139000	23668000	41292000	43250000	18356000	6257200	13089000	28975000	35280000	22027000	0.0850219	1.07047	16372813	25799356	-0.656033	0.00077504
P21399	ACOC	275970000	700310000	351630000	369180000	565750000	452480000	364260000	513470000	418080000	295590000	317130000	227520000	257710000	212800000	192980000	553740000	611640000	232190000	0.0848545	1.07132	445555556	322555556	0.466058	0
Q9BV68	RN126	59305000	34674000	8992100	73959000	79480000	65275000	82364000	101970000	88909000	62652000	138690000	43432000	34390000	133280000	158940000	92075000	135460000	91713000	0.0847097	1.07207	66106456	98918000	-0.581442	0
P14550	AK1A1	301590000	316470000	513180000	543670000	516970000	442540000	588750000	444300000	515490000	671300000	499470000	656680000	494600000	552020000	593530000	408730000	511320000	512300000	0.0844676	1.07331	464777778	544444444	-0.228244	0
Q96A49	SYAP1	96014000	121740000	148630000	150940000	106200000	167290000	169160000	115830000	156830000	149830000	177650000	141750000	145890000	173120000	135310000	141690000	162860000	184570000	0.0842576	1.07439	137001556	157111111	-0.197593	0
Q92506	DHB8	8440000	11555000	10894000	15033000	21380000	24583000	27625000	27007000	24511000	18050000	13317000	19916000	17057000	10843000	18123000	6947700	4243800	11195000	0.0841355	1.07502	19003111	13299167	0.5149	0
Q9BW27	NUP85	70186000	131310000	160850000	358010000	239110000	235010000	241030000	230050000	157880000	240850000	291550000	336580000	243470000	253070000	241330000	191730000	274920000	258740000	0.0838705	1.07639	202576222	259222222	-0.355725	0
Q9Y2Y0	AR2BP	6086500	23884000	34449000	34347000	32195000	37747000	35064000	33061000	43986000	25677000	29960000	25487000	24916000	26036000	5324500	7746300	26635000	30339000	0.0833955	1.07886	31202167	22457867	0.474425	0.00020052
Q86YP4	P66A	18162000	75550000	71154000	100210000	112280000	86436000	135180000	106070000	124680000	48664000	72876000	58656000	81210000	59384000	77760000	74597000	83839000	67651000	0.0830328	1.08075	92144667	69404111	0.40888	0
O75419	CDC45	439132	837714	1085309	783799	195284	229569	981316	311873	128160	16556000	22547000	9441200	5853400	3226800	6882300	3768600	10955000	104610000	0.0830197	1.08082	554684	20470033	-5.2057	0
Q9P0U4	CXXC1	3568800	532956	9976200	9491900	10179000	16733000	14938000	10817000	9305300	19332000	20379000	17731000	674947	22665000	19831000	8823500	12880000	11230000	0.08299	1.08097	9504684	14838494	-0.642634	0
O60869	EDF1	380990000	284510000	560230000	552400000	568410000	556740000	613120000	670100000	675120000	523630000	514330000	526050000	415170000	478400000	369920000	173140000	460880000	455810000	0.082634	1.08284	540111111	435222222	0.311504	0
Q8IVF2	AHNK2	384920000	281330000	554480000	695990000	630820000	1223400000	658440000	1307600000	582540000	796530000	958270000	950600000	873240000	1069800000	1230100000	707560000	775740000	1095100000	0.0824632	1.08374	702000000	940333333	-0.421701	0
Q86UV5	UBP48	15534000	14426000	41396000	17576000	21528000	16700000	40776000	33761000	39000000	19762000	14016000	10515000	17427000	12578000	14047000	44360000	10520000	8447900	0.0823782	1.08419	26744111	16852544	0.666255	0
P17568	NDUB7	43841000	42421000	47200000	58595000	33352000	61440000	41593000	70318000	69616000	34097000	29038000	32880000	61416000	39093000	44588000	49554000	39918000	45659000	0.0823294	1.08444	52041778	41804778	0.316002	0.0002089
Q9BU61	NDUF3	59931000	37507000	73976000	36178000	91110000	89910000	87586000	98431000	87659000	35780000	85263000	40647000	42056000	39458000	79021000	44110000	65155000	63454000	0.0822919	1.08464	73587556	54993778	0.420193	0.00020812
P14174	MIF	954750000	988540000	1492200000	1851200000	1426800000	1765000000	2702800000	1950200000	1898400000	1181300000	1300400000	1259200000	1119300000	1369500000	2127200000	1003000000	1161000000	962230000	0.0821678	1.0853	1670444444	1275777778	0.388855	0
Q9Y3D7	TIM16	586582	929122	38105000	933695	34321000	31237000	586455	78857000	145356	51107000	41659000	43225000	37462000	50336000	54795000	33087000	944049	50795000	0.0820161	1.0861	20633468	40378894	-0.968615	0.00020367
Q00839	HNRPU	3676900000	3917100000	5474400000	4710600000	6004600000	5893900000	5527800000	5834600000	5644100000	6997000000	7073600000	6331400000	5959200000	5886000000	5062700000	5098800000	4695300000	6333400000	0.0816586	1.088	5185555556	5937777778	-0.195425	0
Q9H2W6	RM46	55171000	45142000	135600000	76798000	87619000	108670000	96089000	79124000	149070000	163090000	161900000	111100000	149170000	137600000	129300000	65079000	65967000	132490000	0.0816134	1.08824	92660333	123894000	-0.419083	0
Q92804	RBP56	34880000	27751000	32068000	42685000	82359000	41525000	97758000	122880000	115840000	100360000	99386000	111620000	113830000	86090000	61741000	71938000	83205000	106160000	0.0815873	1.08838	66447333	92706667	-0.480462	0
P62993	GRB2	123700000	199190000	305580000	214630000	410250000	202480000	299990000	368690000	257130000	390810000	273860000	374000000	300220000	387610000	360970000	239880000	280060000	373360000	0.081042	1.09129	264666667	331222222	-0.323623	0
Q9GZM5	YIPF3	5780000	347114	8608700	12885000	13280000	11520000	17116000	45644000	9579700	6386400	8648000	7410600	7607900	474337	9545600	8629400	570779	428484	0.0808023	1.09258	13862279	5522389	1.3278	0
P51580	TPMT	69382000	50784000	52520000	111650000	124080000	99681000	86076000	143960000	102170000	150140000	124650000	143100000	119690000	74413000	71880000	110710000	155850000	136410000	0.0804196	1.09464	93382556	120810333	-0.371519	0
Q9UL26	RB22A	27029000	14091000	23536000	29325000	20128000	12268000	672994	6616600	21197000	11322000	17239000	16232000	691653	8310200	11561000	12148000	4836800	11658000	0.0803247	1.09515	17207066	10444295	0.720286	0.0007722
Q9NZT2	OGFR	112910000	78003000	142530000	78645000	146620000	137900000	193290000	148850000	170930000	191280000	172370000	225220000	164030000	131520000	149500000	156170000	169840000	125730000	0.0797077	1.0985	134516444	165111111	-0.295655	0
Q9NZJ7	MTCH1	35830000	31515000	34865000	43313000	55694000	53667000	95727000	93540000	97752000	82806000	121260000	99784000	22053000	63312000	78798000	123140000	142820000	68091000	0.0794846	1.09972	60211444	89093778	-0.565287	0
Q96I51	RCC1L	28890000	6967800	32418000	28850000	48068000	28117000	67636000	30379000	69566000	50010000	58876000	66075000	55676000	37847000	49036000	48654000	50740000	46568000	0.0793363	1.10053	37876867	51498000	-0.443199	0
Q9UBU9	NXF1	37870000	198230000	280370000	279230000	126200000	221870000	318170000	252640000	235040000	176430000	172870000	176920000	104530000	230660000	134800000	73261000	85534000	212550000	0.0792118	1.10121	216541111	152088333	0.509731	0
Q8IWS0	PHF6	52634000	46018000	92576000	167000000	142810000	173720000	120240000	142560000	165450000	190880000	186310000	201300000	145990000	121110000	155000000	104960000	179340000	149030000	0.0790517	1.10209	122580889	159222222	-0.377308	0
O43681	GET3	204700000	137210000	262630000	332440000	163310000	313570000	398060000	335910000	216280000	344500000	556510000	333840000	351710000	361640000	356910000	125020000	470900000	292320000	0.0787718	1.10363	262666667	355000000	-0.434586	0
Q9UEE9	CFDP1	29792000	41616000	42118000	59668000	57365000	40039000	63526000	72260000	55346000	77252000	41819000	84843000	72988000	68537000	76545000	29453000	64407000	73508000	0.0787166	1.10393	51303333	65483556	-0.35208	0
Q9Y5Z4	HEBP2	49263000	14541000	85950000	58952000	62217000	62197000	74917000	64263000	77270000	47097000	50808000	50806000	49538000	48132000	53185000	54118000	32696000	40985000	0.0785599	1.1048	61063333	47485000	0.362834	0
Q9Y3B4	SF3B6	125440000	108680000	206080000	159260000	143730000	193660000	140230000	188830000	172200000	221110000	212240000	211830000	134670000	170610000	205090000	175620000	175490000	174110000	0.0785565	1.10482	159777778	186777778	-0.225256	0
Q9NZQ7	PD1L1	7004800	7231900	10246000	8364700	1041868	9926200	103390000	107750000	197131	658859	932467	1036424	968912	416138	869047	1072276	936294	454736	0.0784176	1.10559	28334733	816128	5.11763	0.00078401
Q99871	HAUS7	2751600	2409100	858847	6229900	4933200	6342500	916890	5714200	12407000	990024	11017000	4411600	27202000	11493000	5895100	6275700	13391000	9039900	0.078244	1.10655	4729249	9968369	-1.07575	0.00022183
O43765	SGTA	279160000	342980000	380040000	422230000	397350000	362720000	408620000	454970000	489150000	480000000	484080000	389970000	448230000	456030000	424300000	353640000	509980000	436120000	0.0779143	1.10838	393000000	442444444	-0.170967	0
O00400	ACATN	233971	8510700	4115900	8544400	5041500	25692000	15552000	27995000	11179000	20303000	30192000	43440000	24243000	825780	13255000	27990000	5936000	36079000	0.0778727	1.10861	11873830	22473753	-0.920456	0
P53041	PPP5	101090000	239800000	252190000	414160000	383360000	316110000	415420000	210950000	325450000	231220000	239550000	218410000	307410000	251000000	256470000	205920000	135610000	149770000	0.0777951	1.10905	295222222	221666667	0.413409	0
Q13952	NFYC	27923000	28451000	22590000	7886800	29010000	30160000	20747000	34960000	9855600	33465000	31977000	31762000	32250000	22951000	25910000	29371000	27794000	32268000	0.0776706	1.10974	23509267	29749778	-0.339649	0.00021901
Q9UQE7	SMC3	542400000	524000000	550670000	881140000	895580000	861800000	910840000	864290000	888000000	947060000	946090000	947100000	841160000	868300000	869340000	816350000	991470000	761990000	0.0774276	1.1111	768777778	887444444	-0.20709	0
P19388	RPAB1	52901000	112090000	151310000	172240000	144100000	155120000	196520000	105470000	230510000	146520000	209150000	171400000	195020000	251820000	143090000	116530000	273770000	238710000	0.0770238	1.11337	146655667	194111111	-0.40445	0
O14672	ADA10	52015000	64630000	105830000	57165000	68581000	74239000	38709000	71348000	71201000	66811000	81970000	108120000	97830000	63663000	58081000	115070000	99294000	71689000	0.0767219	1.11508	67098667	84704222	-0.33615	0
Q9BSU1	CP070	6524900	7583000	8311800	17661000	18599000	122330000	10105000	15316000	8897500	707619	457264	314968	321027	148793	452477	512363	839576	695531	0.0765273	1.11618	23888689	494402	5.5945	0.00059347
Q8WWY3	PRP31	88190000	81818000	97281000	50705000	101390000	61551000	98960000	61306000	139740000	127140000	155300000	127200000	249590000	137700000	46691000	65544000	87568000	157550000	0.076483	1.11644	86756778	128311444	-0.564601	0
O00443	P3C2A	6277900	10570000	19494000	13140000	4562000	18158000	19950000	18596000	22387000	35045000	37377000	44853000	21459000	3300500	15429000	33255000	15795000	12998000	0.0763025	1.11746	14792767	24390167	-0.721408	0
Q8NFH3	NUP43	90294000	98363000	168080000	180540000	207700000	142650000	183230000	198190000	156960000	232230000	217420000	218570000	210240000	198110000	131160000	191340000	168980000	160110000	0.0761801	1.11816	158517444	191888889	-0.27563	0
P61106	RAB14	356320000	358070000	681540000	578930000	642530000	639480000	561560000	569340000	753890000	929150000	818560000	784130000	515920000	603650000	330840000	1056000000	886230000	711450000	0.0754135	1.12255	571333333	737777778	-0.368854	0
Q86YR5	GPSM1	5498700	9459000	11901000	10228000	104620000	11309000	15388000	15594000	18431000	402132	4404400	574342	3462600	3114600	531359	2398600	4848200	4886500	0.0752391	1.12356	22534300	2735859	3.04206	0
O60762	DPM1	21456000	65969000	78464000	61143000	68663000	116230000	80688000	82843000	74378000	165810000	166680000	162120000	74805000	72385000	69710000	62449000	100180000	73249000	0.0750571	1.12461	72178222	105288667	-0.544715	0
Q9NP58	ABCB6	143808	244757	1069940	739798	7342100	879623	48088000	89110000	567081	79106000	72755000	67926000	63180000	46333000	22889000	29601000	355500000	28979000	0.0750534	1.12463	16465012	85196556	-2.37139	0
O15327	INP4B	28380000	47128000	68475000	97934000	58649000	90499000	143340000	104550000	119200000	895501	1051181	1013647	244150000	245435	157105	374150	1011867	978434	0.0749935	1.12498	84229444	27747480	1.60197	0
P24390	ERD21	316750000	129250000	277900000	244710000	364610000	381330000	260870000	352590000	456490000	239650000	301940000	321650000	159090000	231140000	228500000	165790000	145040000	320600000	0.0747994	1.1261	309444444	235000000	0.39702	0
Q9H967	WDR76	131125	7408000	1007318	5391500	7185400	18443000	6392000	22866000	7536600	15361000	15417000	20546000	8879400	14815000	19216000	11258000	14312000	6649200	0.0743128	1.12894	8484549	14050400	-0.727701	0.00020725
Q9BSJ2	GCP2	18214000	20417000	32214000	32501000	27998000	70782000	44910000	44114000	45575000	26126000	27556000	14608000	15049000	39772000	59724000	989617	7624700	628471	0.0734876	1.13379	37413889	21341976	0.80988	0
Q9UL40	ZN346	11314000	15863000	19921000	12953000	12549000	22284000	20808000	28328000	24982000	18037000	6986300	17290000	9686500	17805000	18184000	13881000	15909000	8147700	0.0733745	1.13445	18778000	13991833	0.424458	0
P51151	RAB9A	6974100	5193100	1134287	19748000	6885200	8464500	15249000	7737100	9882300	30368000	68726000	9658900	20025000	8196500	6843000	49264000	8979400	9737000	0.0730478	1.13639	9029732	23533089	-1.38194	0.00020354
Q96EU6	RRP36	15789000	2684900	22897000	30552000	23033000	18919000	22939000	17545000	11843000	27458000	54541000	22148000	18716000	20859000	32825000	20159000	20404000	28591000	0.0727236	1.13832	18466878	27300111	-0.563967	0
Q9H773	DCTP1	176800000	335670000	246500000	463580000	240230000	236040000	280860000	277000000	272790000	282110000	438280000	511300000	329010000	493290000	264650000	244660000	411030000	302950000	0.0725278	1.1395	281222222	364111111	-0.372668	0
Q4G148	GXLT1	3061800	3952300	413754	5336600	9207900	6117600	20793000	12949000	7575900	287637	613339	8107900	618350	9471900	758011	967236	4704800	3270700	0.0724978	1.13968	7711984	3199986	1.26904	0.0025487
Q5T9L3	WLS	11527000	24490000	19376000	32045000	22331000	18502000	31256000	4858000	28742000	45558000	34878000	42915000	11060000	29762000	22274000	29667000	30840000	25869000	0.0724418	1.14001	21458556	30313667	-0.498415	0
P53396	ACLY	2195000000	2331200000	2844500000	3171200000	3298300000	2659200000	3137600000	3562400000	3207500000	3127500000	3223700000	3341100000	3574000000	3273900000	3124700000	3064700000	3340000000	3164400000	0.0723482	1.14057	2934444444	3245555556	-0.145378	0
Q6PJG6	BRAT1	24883000	32264000	33125000	21447000	38330000	57656000	35332000	83880000	80743000	36567000	24073000	33930000	15200000	40424000	21170000	37503000	18499000	35133000	0.0722641	1.14108	45295556	29166556	0.635054	0
Q9C0B0	UNK	6332900	14870000	23412000	15772000	9663100	14849000	10794000	24438000	31366000	5211500	16261000	15201000	16641000	14144000	6898500	5934800	6300700	10728000	0.0722284	1.14129	16833000	10813389	0.638474	0
O43715	TRIA1	6708000	6016500	9186700	26424000	23053000	10741000	22837000	11004000	9010700	16275000	16321000	14479000	27433000	16388000	23379000	35406000	23754000	13622000	0.0720152	1.14258	13886767	20784111	-0.58177	0.00077071
Q9UDW1	QCR9	173440000	187310000	244940000	227120000	231020000	87782000	270400000	245900000	108350000	183190000	57431000	147560000	167110000	167310000	135620000	173670000	159040000	155550000	0.0720062	1.14263	197198000	149714556	0.39743	0
Q01105	SET	1350900000	865900000	1669700000	718680000	818610000	1484400000	987700000	864950000	1446200000	1673000000	1334600000	2451200000	2319000000	1893800000	1851000000	200160000	1128400000	1781500000	0.071982	1.14278	1134111111	1624444444	-0.518384	0
P55039	DRG2	49295000	47769000	54060000	72403000	57815000	63257000	33301000	72125000	64996000	84908000	81058000	88424000	57341000	44919000	71828000	50763000	71594000	80619000	0.0719597	1.14291	57224556	70161556	-0.294046	0
A6NHL2	TBAL3	320420000	340230000	547220000	490360000	571380000	498340000	500610000	545140000	553610000	490510000	465670000	469430000	393620000	403350000	406620000	354540000	379950000	405030000	0.0719307	1.14309	485111111	418888889	0.211748	0
P24928	RPB1	111960000	130280000	166920000	179150000	223370000	174200000	142320000	163040000	149590000	237010000	227890000	254840000	144180000	225540000	179880000	136070000	206510000	147490000	0.0712271	1.14735	160000000	195555556	-0.289507	0
Q4V328	GRAP1	55132000	54752000	72861000	91116000	77889000	66200000	117610000	135360000	130600000	114260000	133070000	128400000	113060000	130500000	119750000	77556000	81751000	120640000	0.0711927	1.14756	89105556	113256333	-0.346004	0
Q15050	RRS1	81155000	35643000	89126000	47937000	62267000	54332000	93492000	81845000	22523000	97117000	73650000	136910000	56317000	57525000	50739000	112990000	129650000	90136000	0.0710362	1.14852	63146667	89498222	-0.503152	0
Q9BVK2	ALG8	12781000	8587100	6805500	16867000	7553500	19734000	15167000	18985000	15726000	59464000	57728000	34598000	17351000	5328800	17264000	31226000	5136100	15953000	0.0708551	1.14963	13578456	27116544	-0.997854	0.000207
Q6SPF0	SAMD1	3395000	698287	5829500	1045590	4938700	6950700	6878700	5525500	5743900	12901000	11542000	13131000	701928	5679000	17344000	5693600	4878800	3785000	0.0704049	1.1524	4556209	8406259	-0.88363	0
P61916	NPC2	102290000	83891000	202540000	153200000	42305000	123530000	152440000	167530000	157670000	97315000	132070000	50833000	134410000	136860000	89082000	113970000	351231	19466000	0.070215	1.15357	131799556	86005248	0.615849	0.00021844
Q15041	AR6P1	152860000	67912000	46680000	19719000	12592000	138586	646498	982653	15857000	426750	547773	312910	889122	114070	393163	149228	292107	21615000	0.0699157	1.15543	35280860	2748903	3.68196	0.003367
Q5GLZ8	HERC4	72967000	56704000	130090000	109360000	93618000	128670000	117430000	126870000	83110000	79207000	109250000	78090000	74981000	88733000	109140000	67048000	52924000	69028000	0.06984	1.1559	102044333	80890111	0.335161	0
Q9BVA1	TBB2B	1793700000	494490000	2431200000	685610000	757510000	2696700000	6711600000	840370000	741740000	121960000	185820000	133050000	198830000	276400000	3061700000	89493000	123720000	120940000	0.0698036	1.15612	1905555556	478943667	1.99228	0
Q15382	RHEB	58054000	117440000	207900000	175860000	169140000	237960000	217340000	216380000	235490000	235980000	348310000	352930000	263100000	176380000	132470000	129990000	308770000	304130000	0.0697542	1.15643	181561556	250111111	-0.46211	0
P46939	UTRO	300420000	272450000	395600000	420440000	4179500000	503070000	558500000	513030000	558440000	25456000	57591000	58038000	62472000	17123000	63604000	52265000	40956000	26963000	0.0696981	1.15678	855666667	44940889	4.25095	0
P23743	DGKA	5131200	6048900	25692000	23270000	21540000	15785000	16844000	19600000	35819000	26989000	56174000	47411000	15420000	31733000	16904000	23667000	24913000	23647000	0.0695979	1.1574	18858900	29650889	-0.65283	0
O95801	TTC4	161725	928298	961500	910372	801080	751166	15149000	829397	25476000	28381000	7929000	27761000	12192000	5716900	44959000	5024900	1060620	12357000	0.06948	1.15814	5107615	16153491	-1.66112	0
Q15286	RAB35	87495000	143070000	267130000	236700000	192430000	222430000	219460000	176000000	199200000	346990000	345890000	268390000	303220000	205280000	222670000	79086000	278270000	266950000	0.0693844	1.15874	193610556	257342889	-0.410534	0
P98164	LRP2	30539000	937636	250993	1228357	54234000	641911	41443000	623318	18463000	13638000	638586	1003706	220783	252349	692756	5551800	817151	747936	0.0691805	1.16002	16484579	2618119	2.65451	0.0045383
Q9NR46	SHLB2	79477000	76558000	162890000	135610000	156160000	144090000	198730000	183460000	203500000	156350000	109750000	157060000	136790000	89409000	48409000	80751000	129480000	85944000	0.0690748	1.16068	149003889	110390333	0.432736	0
Q9H6E4	CC134	30115000	1019564	43707000	9893600	23488000	41952000	52518000	44616000	25486000	12614000	28920000	11691000	14146000	31853000	4440700	6971800	19286000	26918000	0.0686407	1.16342	30310574	17426722	0.79852	0.00021515
Q14746	COG2	10801000	6446600	8799600	9071000	5253200	11098000	24769000	17972000	26772000	5057000	785504	9217400	2578000	3763000	7790200	14578000	11430000	12016000	0.0685597	1.16393	13442489	7468345	0.84794	0
Q08170	SRSF4	87184000	91026000	103770000	123460000	123880000	106140000	97723000	44490000	144750000	58475000	69772000	111950000	88567000	50831000	27250000	93174000	80093000	109010000	0.0683895	1.16501	102491444	76573556	0.420585	0
P56556	NDUA6	72770000	19122000	49485000	27617000	52826000	50835000	32891000	25633000	28585000	50440000	45590000	71756000	36546000	61422000	39399000	48952000	60064000	75093000	0.0682727	1.16575	39973778	54362444	-0.443556	0.00021204
Q9UJX5	APC4	620486	8761700	9398800	7612400	20902000	8168300	10065000	17438000	11624000	16845000	27150000	18655000	16178000	20046000	7031000	8009100	14129000	16191000	0.0675372	1.17046	10510076	16026011	-0.608642	0
Q9BYV8	CEP41	13465000	1119582	63241000	8188600	14555000	267690000	7118600	266470000	31035000	457573	242508	429329	4534800	717593	7254600	325009	7504700	367964	0.0674244	1.17118	74746976	2426008	4.94536	0
Q9Y237	PIN4	12693000	16619000	37794000	36947000	40047000	24770000	45369000	56009000	35268000	47200000	51169000	55151000	42167000	35851000	40472000	29835000	53393000	45012000	0.0673927	1.17139	33946222	44472222	-0.389653	0.00021368
Q04760	LGUL	532370000	574760000	714470000	1055100000	1296100000	805190000	1269800000	943420000	1171800000	1019500000	851000000	609330000	715690000	844840000	609470000	592270000	542030000	633320000	0.0669317	1.17437	929888889	713000000	0.383156	0
Q12907	LMAN2	341240000	310610000	333370000	608350000	358450000	471310000	558590000	491910000	672870000	434170000	395000000	444240000	367630000	244480000	235990000	248150000	437130000	399120000	0.0668868	1.17466	460666667	356111111	0.371396	0
P62861	RS30	168420000	176440000	256260000	218660000	250080000	244770000	283760000	288020000	279210000	236880000	236220000	229920000	184490000	180910000	165010000	228510000	200950000	194270000	0.0667167	1.17577	240555556	206333333	0.221393	0.005054
Q09028	RBBP4	231240000	424300000	856800000	550770000	723480000	763580000	573550000	576400000	646710000	776220000	925870000	948860000	967830000	762460000	745320000	313600000	693780000	821720000	0.0664914	1.17723	594111111	772888889	-0.379528	0
P31483	TIA1	42166000	59456000	53176000	110280000	106080000	141930000	145910000	116470000	117550000	72318000	87594000	89849000	55290000	73544000	82540000	62370000	72552000	58615000	0.0664517	1.17749	99199778	72741333	0.447562	0
Q15648	MED1	7930100	9392300	28082000	25902000	24034000	30015000	37656000	29299000	47623000	24511000	47143000	52866000	37939000	42673000	60983000	27954000	29840000	23526000	0.0664198	1.1777	26659267	38603889	-0.534109	0
Q9Y6Y0	NS1BP	731868	494555	9942700	305262	5833500	5307600	9634700	408257	15554000	501422	20969000	665147	7045500	70276000	7224300	15629000	22555000	39947000	0.0663823	1.17795	5356938	20534708	-1.93858	0
Q7L2E3	DHX30	106460000	111660000	150080000	153390000	161560000	174950000	141560000	124860000	105710000	195050000	198630000	179320000	113770000	133910000	154450000	142520000	149290000	216340000	0.0658962	1.18114	136777778	164777778	-0.268688	0
Q9H488	OFUT1	87795000	78249000	124230000	136850000	238800000	81094000	329230000	170660000	83235000	110680000	140680000	156240000	53822000	48998000	104030000	52114000	48792000	39441000	0.0657339	1.18221	147819222	83907444	0.816963	0
P62487	RPB7	32911000	23787000	39342000	45642000	45561000	51284000	53784000	61438000	49719000	31651000	44771000	18386000	45361000	35797000	58528000	13137000	9498900	28427000	0.0653573	1.18471	44829778	31728544	0.498676	0
Q9H8H0	NOL11	106830000	102780000	148960000	198740000	228330000	154360000	210720000	210250000	217360000	216680000	382930000	217660000	187470000	372360000	297370000	219650000	158910000	128830000	0.0652428	1.18547	175333333	242444444	-0.467554	0
Q8TAE8	G45IP	38508000	49795000	101350000	84013000	105270000	87142000	86765000	78009000	75731000	111710000	113530000	82411000	114850000	118140000	111270000	37825000	133700000	93388000	0.0652369	1.18551	78440333	101958222	-0.378311	0
Q9UPU7	TBD2B	4359100	4463300	195052	13035000	8074200	6890200	8107700	11095000	10325000	7132000	4194300	5308500	5074600	221633	5146300	5017700	4283600	4249700	0.0649922	1.18714	7393839	4514259	0.711834	0.00021004
P17980	PRS6A	694260000	466530000	964250000	1129900000	1151000000	995060000	1128900000	1395600000	1377300000	984970000	600280000	962240000	859400000	897190000	712550000	369940000	853880000	913790000	0.0647847	1.18853	1034444444	794888889	0.380031	0
Q86VS8	HOOK3	26397000	23465000	35877000	54771000	45996000	49309000	57378000	60275000	49695000	48614000	33275000	33039000	24834000	28592000	48952000	32963000	14203000	36408000	0.0647614	1.18868	44795889	33431111	0.422175	0
Q96HN2	SAHH3	4953000	4851700	4658900	4872700	6263800	4046900	3531900	5486700	21156000	4086800	4406000	779017	3273900	2867500	641386	3768100	3232100	3108900	0.064761	1.18869	6646844	2907078	1.1931	0.00021753
Q9BWN1	PRR14	81577000	87035000	148430000	74607000	924027	81034000	321260	674863	169210000	58257000	504323	71552000	768626	801449	975305	47518000	49804000	797725	0.064135	1.19291	71463683	25664270	1.47745	0.0050496
P26358	DNMT1	287790000	461400000	424610000	1218400000	576590000	1092800000	1473000000	518760000	495490000	329330000	315250000	285270000	1031100000	191460000	276230000	305870000	535750000	361230000	0.0641319	1.19293	727222222	403222222	0.850821	0
Q5T1M5	FKB15	30679000	42694000	72946000	87952000	104460000	79336000	81560000	94328000	51667000	77898000	85171000	72011000	78897000	141600000	154040000	79001000	92693000	94384000	0.0641087	1.19308	71684667	97339444	-0.44136	0
Q15293	RCN1	732590000	733230000	968130000	972660000	1254700000	922650000	1169400000	989110000	1283600000	918110000	866950000	1010900000	837060000	723710000	939570000	490300000	759220000	952280000	0.0640806	1.19327	1002111111	833000000	0.266654	0
Q9NP79	VTA1	26335000	48558000	113140000	65575000	28342000	45391000	109210000	100810000	117310000	79561000	107130000	165550000	108090000	132440000	80719000	77674000	123960000	71405000	0.0638272	1.19499	72689000	105151000	-0.532654	0
Q99459	CDC5L	490360000	514440000	573840000	848390000	821930000	799910000	797420000	751600000	717280000	614340000	642650000	515160000	643620000	631500000	487800000	668060000	588600000	616390000	0.0637447	1.19556	701555556	601000000	0.223192	0
Q00534	CDK6	30655000	22292000	53716000	54425000	64039000	67744000	72282000	84252000	58434000	41873000	53949000	32078000	50132000	46962000	56498000	9654400	39478000	31898000	0.063626	1.19637	56426556	40280267	0.486301	0
Q8WUM4	PDC6I	1136300000	1140700000	1780700000	1574000000	1851800000	1815800000	1850300000	2190500000	1884300000	1238300000	1320300000	1531100000	1741400000	1499100000	1380900000	1210700000	1456100000	1517600000	0.0632255	1.19911	1691111111	1433333333	0.238597	0
Q13200	PSMD2	1693500000	1623900000	2570200000	2582900000	2589000000	2550000000	3136600000	2783700000	2611300000	2427000000	3294700000	3342200000	2686900000	2958800000	2667800000	2608300000	2913700000	2705100000	0.0630747	1.20014	2458888889	2845555556	-0.210704	0
O95297	MPZL1	27303000	47547000	41275000	38573000	41442000	63928000	66364000	91219000	79444000	28439000	65808000	55959000	46122000	15553000	26542000	12278000	14738000	55216000	0.062793	1.20209	55232778	35628333	0.6325	0
O15533	TPSN	14788000	18563000	50181000	46980000	26254000	41213000	153390000	127990000	27488000	111870000	298140000	107610000	41766000	28464000	51668000	109210000	149180000	354760000	0.0626167	1.20331	56274111	139210889	-1.30673	0
P51116	FXR2	122640000	117940000	160980000	143360000	187040000	134960000	197010000	158680000	178960000	181180000	229120000	228600000	150280000	178620000	183740000	205480000	155170000	144880000	0.0622863	1.20561	155777778	184111111	-0.241087	0
Q13643	FHL3	63434000	37066000	59384000	82269000	87738000	62010000	70098000	74630000	91449000	82553000	89330000	122150000	80325000	79849000	58346000	82336000	81006000	95448000	0.0622422	1.20591	69786444	85688111	-0.296148	0
Q9BPX5	ARP5L	69625000	172120000	278840000	209600000	264130000	235490000	308010000	255660000	270020000	248570000	173500000	249100000	133540000	134610000	165630000	142130000	152670000	150470000	0.0621784	1.20636	229291667	172444444	0.411052	0
Q6GMV2	SMYD5	22252000	12080000	33373000	15100000	17625000	25454000	17862000	49246000	51195000	9896100	21121000	779224	12672000	32182000	29427000	10307000	10011000	10954000	0.0619348	1.20806	27131889	15261036	0.830137	0.00020559
Q92882	OSTF1	39653000	62547000	779802	1302564	516690	751126	92265000	134540000	215573	75874000	75498000	193540000	33076000	41581000	70267000	143510000	105570000	35328000	0.0616928	1.20977	37003417	86180444	-1.2197	0
Q96CU9	FXRD1	32503000	33057000	56265000	47860000	46407000	51783000	48834000	39213000	44681000	79023000	65349000	69843000	48361000	37366000	42668000	46126000	45314000	68628000	0.061551	1.21076	44511444	55853111	-0.327461	0
P62330	ARF6	109070000	131420000	198500000	250650000	206870000	199190000	181820000	213370000	246680000	307110000	186020000	274750000	204230000	206010000	214290000	233060000	227750000	253470000	0.0614835	1.21124	193111111	234000000	-0.277077	0
P47813	IF1AX	295760000	226900000	389470000	327690000	342200000	321770000	384550000	424160000	444140000	622060000	664150000	778410000	278850000	605610000	264330000	543140000	289540000	353190000	0.0610206	1.21452	350777778	488777778	-0.478621	0
Q6P2Q9	PRP8	500460000	633220000	813960000	1028400000	780080000	831950000	889440000	862210000	956590000	1173100000	1088700000	1145200000	699430000	744600000	802920000	1008000000	1066000000	1008700000	0.0608775	1.21554	810777778	971888889	-0.261485	0
Q6IN84	MRM1	2894400	2815600	5401200	4038500	4546800	3421100	4617300	4198000	6541500	4870500	4219300	5229600	5600900	19653000	5470300	5465200	7900400	10560000	0.0607505	1.21645	4274933	7663244	-0.842053	0.000595
O00221	IKBE	337723	69801000	338141	4796900	17012000	68163000	6681600	153880000	493908	627997	239969	628512	396073	311452	461279	204029	353018	204648	0.0606733	1.217	35736030	380775	6.5523	0
Q9UKZ1	CNO11	22691000	1121117	20129000	14584000	39985000	20821000	33441000	36221000	15171000	13419000	1022384	14745000	25593000	854593	12877000	21019000	409242	20387000	0.0605928	1.21758	22684902	12258469	0.887954	0
P69849	NOMO3	710784	8288500	10543000	9585200	6650200	8948300	12862000	420533	9139000	16308000	348798	15213000	13151000	13789000	11968000	13100000	10113000	11377000	0.0604577	1.21855	7460835	11707533	-0.650028	0
Q15022	SUZ12	18982000	3080600	6200300	16259000	18765000	21140000	13543000	41916000	23509000	35379000	19252000	33690000	47677000	14896000	37623000	53511000	6337900	29653000	0.0603933	1.21901	18154989	30890989	-0.76682	0
Q6P2H3	CEP85	2684600	7512000	5647400	9791700	11322000	10216000	6085200	11452000	5908400	24675000	5906100	9658400	10760000	6734700	33102000	16423000	11886000	9427500	0.0601833	1.22052	7846589	14285856	-0.86445	0
Q96NC0	ZMAT2	247783	312988	9887600	7453200	11426000	9413600	8042200	12255000	10090000	21348000	10677000	18048000	12007000	11558000	810363	11686000	12848000	13770000	0.0594377	1.22594	7680930	12528040	-0.705808	0
O15091	MRPP3	22120000	19777000	30680000	16626000	32319000	11117000	20151000	27922000	18760000	47285000	47949000	33451000	19717000	18734000	11170000	30681000	40235000	41292000	0.059389	1.22629	22163556	32279333	-0.542421	0
O75530	EED	25605000	34880000	70330000	40461000	62257000	41883000	30547000	43001000	33727000	36352000	28121000	30033000	47479000	31932000	40999000	16407000	23764000	17923000	0.0584801	1.23299	42521222	30334444	0.487226	0
Q8NCW5	NNRE	35369000	89041000	110870000	223200000	198770000	156780000	214210000	240360000	260430000	242260000	214460000	256040000	233850000	220300000	246970000	203990000	199100000	198730000	0.0584055	1.23355	169823333	223888889	-0.398748	0
Q96A33	CCD47	120770000	173200000	177280000	257570000	214250000	167620000	232250000	187300000	161110000	386050000	298150000	288190000	160480000	223240000	120330000	205890000	291750000	271810000	0.0583445	1.234	187888889	249444444	-0.408839	0
O75396	SC22B	279010000	324660000	607470000	582610000	647750000	559150000	492510000	592480000	471400000	419030000	412830000	510340000	328460000	284210000	293440000	351210000	468570000	526890000	0.0582757	1.23451	506333333	399333333	0.342494	0
P49591	SYSC	505070000	461290000	959550000	764920000	758800000	706370000	999270000	915310000	870790000	1045000000	1066900000	1156300000	878400000	867780000	899110000	725790000	821210000	902350000	0.0581577	1.23539	771222222	930444444	-0.270773	0
Q15428	SF3A2	215850000	170230000	270360000	227540000	194700000	115650000	198290000	249540000	229850000	209050000	221310000	253570000	263710000	230990000	215420000	261940000	253850000	364570000	0.0577297	1.2386	208111111	252777778	-0.280516	0
Q9BZG8	DPH1	32897000	6564900	10021000	17135000	12517000	16476000	10621000	19596000	9857500	14304000	28767000	38878000	28085000	39724000	28573000	17881000	13047000	9796500	0.0576317	1.23934	15076156	24339500	-0.691031	0
Q643R3	LPCT4	6621100	2109600	15972000	13080000	6349000	13258000	6952300	14701000	15395000	23371000	22747000	21931000	8830300	2657900	9108500	20723000	18464000	23915000	0.0575499	1.23996	10493111	16860856	-0.684235	0
P55957	BID	60964000	27974000	47213000	68948000	47033000	65321000	46188000	70974000	68120000	53084000	86493000	80953000	69365000	84016000	76618000	79446000	53756000	47153000	0.0574333	1.24084	55859444	70098222	-0.327577	0
P51148	RAB5C	498330000	472760000	586770000	594110000	702940000	562740000	714340000	720360000	731060000	759430000	923020000	979820000	604690000	630700000	586960000	659200000	821990000	684020000	0.0571782	1.24277	620333333	738888889	-0.252314	0
O14965	AURKA	11989000	15209000	21556000	7934500	16947000	14126000	28830000	20468000	19481000	21460000	39162000	14526000	8630700	28083000	31207000	28823000	38494000	20003000	0.0571215	1.2432	17393389	25598744	-0.557534	0
P04792	HSPB1	2829600000	3585700000	4485000000	4522100000	4184300000	3687100000	4517000000	4560700000	4824200000	3987500000	3697900000	3816600000	4180500000	3493800000	3436900000	3435100000	2902600000	3694000000	0.0569932	1.24418	4133333333	3627777778	0.18822	0
P25789	PSA4	825710000	968560000	1119300000	1185200000	1187400000	1045400000	1238800000	1258600000	1181800000	1647700000	1382800000	1665200000	1329000000	1057500000	968900000	1133900000	1177400000	1407200000	0.0569595	1.24443	1113888889	1308777778	-0.232615	0
Q9UHC7	MKRN1	259579	6440500	483560	9976200	8305400	14896000	9637200	6098600	20315000	5314300	288905	6326800	6177700	343846	133523	6089300	183551	7500600	0.0569566	1.24446	8490227	3595392	1.23965	0
Q6NVY1	HIBCH	54980000	81709000	139810000	124690000	152770000	120150000	63987000	146340000	106710000	104060000	72350000	134270000	84398000	52206000	81464000	73281000	60356000	57875000	0.0569033	1.24486	110186222	79992222	0.462012	0
Q9Y3D9	RT23	115160000	114700000	216490000	195600000	153520000	146180000	184020000	237970000	260280000	147060000	161760000	163060000	140930000	100130000	151150000	94186000	138220000	168240000	0.056707	1.24636	180444444	140465111	0.361343	0
Q15393	SF3B3	1261800000	1332300000	1897600000	1960300000	2083400000	1919400000	1877400000	1995400000	2088700000	2258900000	2036300000	2430600000	2246400000	1901400000	2193400000	1662400000	2077500000	1978800000	0.0565373	1.24766	1824444444	2087777778	-0.194511	0
Q9HC35	EMAL4	237280000	312050000	561750000	583080000	440250000	371150000	481150000	514570000	536800000	597290000	703830000	583380000	464000000	501280000	447890000	599680000	418370000	719600000	0.0564457	1.24837	448666667	559444444	-0.318351	0
Q9BZE4	NOG1	41348000	39878000	56963000	95620000	92152000	105570000	88956000	60664000	75285000	93839000	110390000	199520000	53415000	53566000	35107000	171580000	180430000	194380000	0.0563009	1.24948	72985111	121325222	-0.733205	0
Q96MU7	YTDC1	26801000	28117000	49473000	66827000	71710000	19843000	46386000	17825000	33580000	35745000	18457000	21279000	249309	20721000	44291000	926840	27700000	37144000	0.0562925	1.24955	40062444	22945905	0.804014	0.00020317
Q7L1Q6	BZW1	461000000	393610000	651630000	853680000	947160000	644500000	1083100000	1021500000	529830000	1121400000	1079900000	1021000000	985030000	829780000	609590000	817990000	870120000	1143800000	0.0561336	1.25078	731444444	941444444	-0.364128	0
P83731	RL24	72367000	74967000	134300000	91805000	121660000	89806000	93359000	124820000	118580000	191270000	180650000	128710000	101880000	100020000	83449000	113770000	164970000	131480000	0.056133	1.25078	102478222	132938778	-0.375445	0
Q8IWV7	UBR1	210430000	9022200	27988000	18267000	45636000	31503000	32822000	32393000	29191000	2612700	3909100	629728	3324700	1070293	5730300	29475000	3032400	3351700	0.0558981	1.2526	48535800	5903991	3.03929	0
Q3ZAQ7	VMA21	27285000	26186000	40695000	43714000	41467000	31927000	36398000	39059000	38319000	69217000	70398000	66854000	43568000	34523000	36586000	7513800	74929000	70593000	0.0554014	1.25648	36116667	52686867	-0.544779	0
Q8N4J0	CARME	142497	302320	6128900	5364100	23727000	19997000	6075600	14896000	25846000	711482	7113300	4572100	10246000	4182400	3344100	4968000	2563400	286326	0.0553803	1.25664	11386602	4220790	1.43175	0.00076263
Q96AA3	RFT1	4508800	3980200	7997800	7918900	29234000	8316300	10149000	11900000	9201100	757115	5069700	12699000	4020200	366620	845744	5211400	6884900	5040000	0.0553123	1.25718	10356233	4543853	1.18851	0.0028715
P49736	MCM2	817780000	1070000000	1397000000	1322900000	1504900000	1483100000	1684600000	1604300000	1528300000	1211200000	1368500000	1223800000	1037600000	1224600000	1151400000	581580000	1301300000	1086000000	0.055206	1.25801	1377555556	1131333333	0.284086	0
P63096	GNAI1	126710000	60522000	86722000	81391000	34242000	78051000	80235000	72207000	70638000	48505000	75459000	63855000	42934000	68690000	53310000	79016000	44858000	34191000	0.0551973	1.25808	76778667	56757556	0.435893	0
O94817	ATG12	1516100	893113	2531100	5113500	331211	5009400	845644	296479	1044995	4821400	4323600	3427700	4687300	3090200	363288	3698200	3930800	3541600	0.0550577	1.25918	1953505	3542676	-0.858775	0.0092213
Q9BZZ5	API5	130670000	349500000	415310000	512750000	275190000	345190000	242360000	576040000	358660000	508380000	342840000	415810000	398440000	515380000	517030000	440110000	532210000	469570000	0.0550128	1.25954	356222222	459888889	-0.368508	0
O43242	PSMD3	606400000	666170000	885680000	848320000	926740000	968060000	1092200000	1044900000	931680000	789120000	871320000	737670000	775510000	719900000	653850000	561730000	851390000	833130000	0.0549621	1.25994	884777778	754888889	0.229051	0
Q8N108	MIER1	6462200	1215196	5819300	16148000	9136500	402509	22246000	26577000	9498900	25258000	7166700	18569000	13913000	21179000	49241000	23383000	31389000	6532500	0.0548837	1.26056	10833956	21847911	-1.01194	0
P17612	KAPCA	120830000	73918000	62093000	163350000	121870000	130330000	93963000	142710000	146610000	215740000	158350000	154080000	124950000	121690000	92295000	140230000	203890000	168820000	0.0546605	1.26233	117330444	153366111	-0.386402	0
P63244	RACK1	1679800000	2473200000	2839300000	3221100000	2793000000	3351800000	2906300000	3565400000	3569300000	3840700000	3791700000	4223900000	3807400000	2750100000	3258300000	3141200000	2926500000	3462300000	0.0546028	1.26279	2933333333	3466666667	-0.241008	0
Q9UN86	G3BP2	411130000	406520000	703170000	649860000	638920000	640550000	622700000	617680000	738840000	401610000	409890000	726860000	528860000	503010000	478570000	424110000	409430000	567770000	0.0544828	1.26374	603444444	494555556	0.287088	0
P60174	TPIS	14179000000	15067000000	19664000000	19930000000	23587000000	24913000000	24261000000	24223000000	23491000000	19023000000	20375000000	21540000000	18137000000	18732000000	12085000000	14520000000	17089000000	16779000000	0.0542256	1.2658	21044444444	17577777778	0.259687	0
P15586	GNS	69631000	82887000	88672000	173810000	153430000	134330000	126030000	169000000	121490000	144730000	83077000	68918000	71687000	80272000	100270000	101040000	97047000	96589000	0.0540726	1.26702	124243333	93732222	0.406551	0
Q86X83	COMD2	5131700	6075900	446355	25512000	37528000	42565000	16008000	16456000	6524700	301338	51533000	66660000	50813000	42914000	9717200	52206000	37185000	14790000	0.0537766	1.26941	17360851	36235504	-1.06157	0
Q6PGP7	TTC37	36677000	55694000	68911000	137340000	106250000	71406000	74469000	93518000	82372000	86384000	72753000	65002000	46435000	34753000	54576000	59360000	49241000	51561000	0.0535306	1.2714	80671889	57785000	0.481371	0
Q9HC36	MRM3	292434	1101296	28467000	6079400	79700000	18027000	99368000	73983000	58148000	158890000	144950000	117930000	28551000	89578000	111980000	4545400	51577000	62363000	0.0535291	1.27141	40574014	85623822	-1.07746	0
O14561	ACPM	274824	467577	303700000	473802	360400000	378650000	284590000	316150000	20455000	888399	859728	646464	164413	470962	352610000	702005	115247	1006183	0.0533086	1.2732	185074578	39761489	2.21866	0
Q8N5P1	ZC3H8	659644	477480	5553700	6221800	463406	8085300	499312	8741800	512829	8274000	694720	10856000	982190	7947500	9254700	7169700	10290000	8246500	0.0530987	1.27492	3468363	7079479	-1.02939	0
O60934	NBN	14707000	68247000	102730000	51867000	50007000	53498000	67607000	77038000	41398000	39463000	61020000	57784000	36869000	10235000	39035000	19582000	27935000	48692000	0.0530489	1.27532	58596556	37846111	0.630671	0
O43427	FIBP	60811000	318807	22330000	23745000	109230000	7896900	103500000	89633000	23988000	5560800	5543500	4465600	647420	13004000	5311700	3824200	620186	86112000	0.0530383	1.27541	49080301	13898823	1.82018	0.00020713
P49821	NDUV1	72963000	121770000	176100000	185220000	219780000	184180000	214040000	260020000	259580000	109760000	148920000	185420000	99161000	141730000	115090000	139150000	157780000	173250000	0.0528893	1.27663	188218111	141129000	0.415391	0
Q9C0C2	TB182	303430000	343680000	440190000	441570000	465190000	390210000	543270000	1506600000	479110000	301250000	389410000	380420000	299130000	267910000	246190000	180540000	239680000	259760000	0.0526085	1.27894	546222222	284888889	0.939089	0
Q9UPY3	DICER	239616	10711000	7102800	4231200	11175000	22894000	36162000	721231	6118200	963365	3430100	5600200	2809800	3661800	6302700	604804	926226	801471	0.0525554	1.27938	11039450	2788941	1.98488	0.00021839
P32780	TF2H1	450959	836116	3713600	798630	373456	3935300	374552	476985	6923800	27753000	11832000	79434000	6793200	10492000	963252	27474000	7684800	977512	0.0523601	1.281	1987044	19267085	-3.27744	0
Q70CQ2	UBP34	8163300	3211300	7538900	4768700	17020000	4978100	5188000	13758000	16604000	488564	243048	7907400	3857500	4488800	5069500	909996	3562200	12687000	0.0522536	1.28188	9025589	4357112	1.05065	0
P49915	GUAA	540060000	687230000	978300000	862560000	939320000	1082100000	920780000	1124400000	1024300000	1158900000	945580000	1065100000	1152800000	983140000	1017300000	969480000	1188600000	976420000	0.0521112	1.28307	905333333	1051555556	-0.216004	0
Q96I99	SUCB2	193120000	233610000	435400000	461520000	382890000	459840000	492590000	460800000	349510000	523950000	477610000	439380000	444720000	651150000	564110000	329480000	397680000	557430000	0.0520194	1.28383	385666667	487222222	-0.337225	0
P63000	RAC1	396150000	521840000	786290000	765800000	746380000	774360000	826560000	873720000	910850000	697160000	690550000	720150000	570470000	420760000	609050000	507720000	485010000	651210000	0.0514255	1.28882	733555556	594666667	0.302825	0
P20645	MPRD	240000000	216220000	119410000	327070000	152390000	287730000	83678000	142190000	246930000	305300000	325590000	320210000	290720000	226890000	131560000	293310000	305980000	261320000	0.0512845	1.29001	201630889	273444444	-0.439531	0
Q99873	ANM1	621010000	953020000	1214700000	1365000000	1093900000	1264700000	1554600000	1418600000	1451500000	1289600000	910250000	1002400000	1173800000	937350000	927300000	962490000	845720000	797300000	0.0507888	1.29423	1213777778	982111111	0.305546	0
Q9Y676	RT18B	118560000	116750000	114640000	154050000	168430000	143960000	272670000	205170000	150930000	146760000	139320000	151860000	110040000	137350000	102170000	65593000	134420000	84170000	0.0506913	1.29507	160666667	118973667	0.433428	0
Q96AB3	ISOC2	9496800	27377000	41328000	23007000	45684000	15279000	18364000	20131000	45267000	23686000	47979000	55206000	21100000	35927000	50702000	44570000	40317000	39409000	0.0506169	1.2957	27325978	39877333	-0.545296	0
Q8WWK9	CKAP2	13618000	28626000	30708000	37080000	33586000	45626000	49050000	42626000	81534000	77300000	57063000	56855000	55821000	34470000	66453000	64427000	49844000	43694000	0.0505757	1.29606	40272667	56214111	-0.481131	0
Q9H000	MKRN2	20069000	23246000	34558000	26403000	49962000	40503000	60775000	54857000	26803000	47396000	22236000	576199	14813000	22016000	16899000	41306000	18377000	24263000	0.050486	1.29683	37464000	23098022	0.697736	0.00020521
P05067	A4	82635000	66282000	80447000	143060000	77989000	128230000	116030000	74536000	113850000	108800000	88866000	65758000	53829000	48325000	62337000	69777000	98022000	69991000	0.0502241	1.29909	98098778	73989444	0.406916	0
O43660	PLRG1	161010000	126740000	293320000	342140000	350340000	368080000	315840000	268560000	385560000	275610000	246130000	234980000	211440000	235590000	213620000	194770000	167020000	221690000	0.0501855	1.29942	290222222	222444444	0.383713	0
Q9H993	ARMT1	53300000	43021000	66810000	63829000	88372000	80642000	116380000	101200000	63801000	97591000	109940000	125040000	83181000	98821000	132700000	53873000	125980000	74094000	0.0496195	1.30435	75197222	100173333	-0.413747	0
P62899	RL31	398190000	601640000	1162400000	976210000	1144700000	746130000	1148200000	1090600000	883180000	1118100000	1170900000	1236200000	913490000	1069700000	986550000	1187700000	1072000000	1284900000	0.0495199	1.30522	905000000	1115555556	-0.301773	0
Q9BTL3	RAMAC	22828000	33410000	56973000	22518000	55114000	24384000	23761000	30172000	28288000	17177000	29178000	34039000	12966000	17765000	32480000	9474900	27871000	10181000	0.0493747	1.3065	33049778	21236878	0.638069	0
Q13464	ROCK1	38844000	52472000	78223000	56585000	90154000	119530000	117860000	104460000	78630000	44068000	53917000	89790000	61954000	93769000	40734000	29154000	45680000	44917000	0.0490422	1.30943	81878667	55998111	0.548109	0
Q01518	CAP1	1781900000	2165500000	2981700000	2728700000	2751000000	2702700000	3135700000	3946900000	2566100000	2780200000	2572900000	2332100000	2092200000	2022000000	2255300000	1688100000	2315300000	2330000000	0.048772	1.31183	2752222222	2265555556	0.280732	0
Q92796	DLG3	712685	6974800	12424000	7784000	13228000	11739000	9755400	12268000	10325000	19152000	12328000	16099000	18084000	10476000	12485000	10014000	9004700	11805000	0.0485049	1.31421	9467876	13271967	-0.487269	0.0016854
Q8N6M0	OTU6B	13746000	52215000	38528000	56568000	94491000	31397000	42637000	13209000	29211000	87130000	61281000	45710000	36920000	147670000	48780000	29226000	106230000	119320000	0.0479598	1.31912	41333556	75783000	-0.874561	0
O43674	NDUB5	38553000	26812000	38733000	55015000	19416000	38845000	79820000	38932000	41283000	50421000	47554000	231166	180860	631694	32584000	15410000	46874000	489857	0.0478521	1.3201	41934333	21597397	0.957274	0
Q9P206	K1522	7776800	10882000	10773000	16267000	11166000	11528000	15590000	17649000	13688000	29373000	22646000	13144000	15161000	14342000	14034000	15486000	13570000	17885000	0.0477937	1.32063	12813311	17293444	-0.432582	0.00059265
P52209	6PGD	730620000	783530000	1150000000	1135900000	1252000000	1326000000	1265800000	1344100000	1200600000	863240000	1011700000	1083100000	933070000	919790000	734580000	824270000	981020000	1166100000	0.0473451	1.32473	1132777778	946222222	0.259614	0
Q13137	CACO2	30435000	5888500	22473000	15960000	26434000	24293000	36212000	12469000	25098000	688195	852874	1005141	147278	57829000	679839	753866	178098	186132	0.047312	1.32503	22140278	6924491	1.67689	0
Q9H7L9	SDS3	12836000	7074300	12801000	28005000	15909000	14435000	7871300	7676800	13272000	14797000	10510000	11133000	5935600	6456200	4259200	6386200	10426000	233232	0.0472322	1.32576	13320044	7792937	0.77336	0
O60573	IF4E2	253247	14473000	19562000	28315000	30879000	21207000	33929000	973735	45366000	853882	426200	19328000	21191000	8803900	444653	1065760	934235	24890000	0.0471478	1.32654	21661998	8659737	1.32277	0
O75477	ERLN1	48932000	57824000	118850000	69393000	69299000	102180000	56637000	114180000	112030000	176440000	152690000	157190000	83156000	132020000	77103000	28785000	145660000	165310000	0.0469663	1.32821	83231667	124227111	-0.577776	0
O43324	MCA3	104650000	131420000	168500000	191790000	152740000	306930000	211470000	225840000	267250000	251600000	314600000	253050000	225470000	232820000	296980000	215460000	248020000	203830000	0.0467428	1.33029	195666667	249111111	-0.348391	0
P43897	EFTS	293490000	278370000	470230000	371890000	502770000	526220000	652810000	604490000	677650000	490340000	406270000	325800000	337490000	321460000	367690000	334750000	439830000	320900000	0.0466043	1.33157	486333333	371555556	0.388368	0
Q92841	DDX17	2711500000	2692300000	3553500000	3749200000	4366600000	4197200000	4598500000	4556400000	4601600000	3683000000	3393900000	3507500000	3267600000	3201000000	3519000000	2184900000	3233100000	3334700000	0.0465525	1.33206	3892222222	3256666667	0.257198	0
Q96ER9	MITOK	28723000	86015000	83058000	114490000	80257000	82400000	81172000	72456000	86569000	115300000	88733000	54052000	120770000	157090000	106350000	126410000	162430000	64429000	0.0465047	1.3325	79405556	110468222	-0.47632	0
Q9UHY1	NRBP	12387000	71187000	65381000	140490000	41884000	38850000	99185000	78321000	111980000	32019000	54572000	67771000	33934000	50111000	55238000	38713000	17314000	33503000	0.0462608	1.33479	73243889	42575000	0.782702	0
Q9Y333	LSM2	105160000	301920000	339550000	203850000	278640000	346110000	203730000	168250000	285980000	183520000	494010000	314960000	363630000	653240000	567670000	168430000	325480000	351140000	0.0462187	1.33518	248222222	380222222	-0.615211	0
Q9BWH2	FUND2	8153800	11971000	12884000	1044389	12478000	12677000	18204000	931211	201215	871766	26264000	23436000	17738000	18388000	16671000	50410000	31170000	858681	0.0461171	1.33614	8727179	20645272	-1.24222	0.0095465
Q9GZN8	CT027	50980000	51396000	65126000	130680000	104930000	109880000	98035000	108730000	131330000	68223000	76338000	43232000	59540000	84369000	112290000	14042000	67724000	57185000	0.0460781	1.33651	94615222	64739222	0.547432	0
Q8N2K0	ABD12	20520000	7581500	36891000	49110000	37722000	29331000	37278000	38950000	55547000	18432000	28439000	47308000	3490700	11497000	18793000	13171000	31172000	14891000	0.0460233	1.33702	34770056	20799300	0.74131	0
Q9Y3E1	HDGR3	13963000	744440	17177000	27401000	798624	895077	50944000	22643000	64042000	29146000	38341000	52390000	47515000	64569000	49630000	559471	49795000	58473000	0.0459731	1.3375	22067571	43379830	-0.975097	0
Q16890	TPD53	7031900	7851300	12273000	11265000	14556000	179802	13094000	18905000	1018898	1007861	6998900	712739	1054864	7378800	9531200	5413100	7101900	796191	0.0459479	1.33773	9574989	4443951	1.10743	0.0027174
Q9NXE8	CWC25	751582	1236619	4903800	497025	1008515	612191	6676500	581089	255709	5819000	62875000	19460000	8191400	55995000	4880400	244332	6069400	6834200	0.0459464	1.33775	1835892	18929859	-3.36611	0.00021409
Q9BV73	CP250	42481000	815947	358280000	239218	266650000	817643	4944200	337790000	449820	756990000	820660000	888907	619850000	928440000	368693	848237	818020000	915298	0.0458223	1.33892	112527536	438557904	-1.96249	0.0025468
O60831	PRAF2	43540000	56180000	109760000	106300000	75051000	106240000	64687000	64757000	122140000	47353000	58769000	59429000	44537000	45247000	65583000	46369000	107720000	48356000	0.0458165	1.33898	83135000	58182556	0.514869	0.00021124
Q8WTW3	COG1	2456100	14136000	7369300	4567500	12937000	11937000	14095000	15297000	418128	4582800	971774	10154000	6618300	2965000	7909400	4410500	524506	3013800	0.0457574	1.33954	9245892	4572231	1.01591	0.00022051
Q8TAA5	GRPE2	448718	11356000	620833	16445000	325442	353269	655048	22070000	486102	20422000	15934000	6589900	12006000	36986000	9124000	13477000	6038300	14685000	0.045734	1.33976	5862268	15029133	-1.35823	0
Q99613	EIF3C	491850000	789260000	1123100000	1186600000	1102000000	1504300000	1476100000	1540400000	1235800000	1784300000	1573600000	1295000000	1310000000	1602000000	1368500000	1042400000	1510900000	1662400000	0.0456181	1.34086	1161222222	1460000000	-0.330324	0
P99999	CYC	302980000	340530000	204300000	608540000	597820000	502460000	644530000	524940000	609310000	674700000	574140000	728070000	637270000	539690000	608640000	484630000	589180000	638810000	0.0455527	1.34149	481777778	608444444	-0.336758	0
O43752	STX6	13145000	562828	20483000	22777000	23786000	25623000	19817000	7157400	23551000	47379000	45669000	55134000	9392200	42716000	12062000	8141000	53106000	22845000	0.04525	1.34438	17433581	32938244	-0.917895	0
Q5MNZ6	WIPI3	108758	7845200	10600000	9878900	11865000	11244000	12548000	15221000	14940000	5590200	287698	420726	7815500	5267400	690972	170520	5203000	19258000	0.0448658	1.34808	10472318	4967113	1.0761	0.00078125
O75348	VATG1	153504	49492000	61329000	84227000	87749000	73733000	56758000	60475000	59610000	35903000	41340000	39554000	49010000	43627000	46224000	40940000	44109000	247034	0.0447951	1.34877	59280723	37883782	0.645983	0
Q9BYG3	MK67I	49233000	59623000	81911000	35871000	78418000	63037000	73866000	79768000	63738000	97990000	106280000	116230000	58085000	54270000	84335000	55775000	92212000	107920000	0.0446519	1.35016	65051667	85851889	-0.400264	0
Q96SU4	OSBL9	109470000	120330000	165090000	166170000	221680000	167440000	194720000	90776000	179700000	196610000	82505000	161620000	79425000	74744000	151500000	101030000	90104000	59323000	0.0446432	1.35025	157197333	110900111	0.503316	0
Q8IXQ4	GPAM1	16583000	12744000	14028000	20040000	26425000	19896000	38263000	18948000	20270000	24185000	15901000	3315100	14059000	8197300	13949000	3417400	21230000	14152000	0.0443476	1.35313	20799667	13156200	0.660818	0
O94901	SUN1	42869000	46131000	109190000	88337000	84978000	89561000	96529000	77595000	44608000	149660000	124000000	129010000	70392000	36170000	74254000	106300000	178810000	153970000	0.0441928	1.35465	75512000	113646222	-0.589772	0
Q7RTV0	PHF5A	140710000	226420000	234370000	246450000	174320000	244710000	161290000	245360000	188290000	271670000	259760000	244230000	174630000	308260000	177950000	267170000	264780000	301460000	0.0440675	1.35588	206666667	252222222	-0.28739	0
Q9GZZ9	UBA5	28493000	20307000	23415000	29665000	25729000	24752000	28568000	29815000	48171000	29395000	48432000	44615000	23594000	48405000	50714000	19903000	43759000	42282000	0.0438621	1.35791	28768333	39011000	-0.439399	0
P46060	RAGP1	643550000	746680000	1036500000	930330000	1153400000	1058900000	1173900000	1124500000	1315400000	851680000	939320000	925300000	931470000	913780000	766300000	618630000	715430000	922980000	0.0437665	1.35886	1020111111	842666667	0.275692	0
Q9BY43	CHM4A	60563000	94912000	142510000	107740000	184030000	133070000	107680000	175670000	159120000	135060000	82993000	97189000	103610000	41314000	133550000	94490000	67649000	79113000	0.0436432	1.36008	129608333	92860889	0.481015	0
P30046	DOPD	261400000	256490000	287940000	391970000	257530000	389610000	312600000	274320000	438730000	384200000	348100000	531870000	449100000	334470000	304970000	378200000	421220000	363340000	0.0435124	1.36139	319000000	390444444	-0.291561	0
O95573	ACSL3	467790000	581450000	648690000	524470000	480260000	433450000	449690000	348370000	698030000	939040000	870600000	982320000	304580000	588260000	562530000	806010000	466720000	797690000	0.0434008	1.3625	514555556	702111111	-0.448373	0
Q9Y5J7	TIM9	251730000	288910000	342440000	570160000	465870000	417260000	382490000	348210000	522870000	281060000	430770000	281250000	250200000	178000000	370810000	459450000	124940000	174290000	0.0431271	1.36525	398777778	283333333	0.493085	0
Q5TFE4	NT5D1	66393000	128270000	189860000	191400000	250470000	185830000	305970000	260870000	197270000	331220000	315820000	378360000	282840000	248610000	377420000	268470000	209290000	105170000	0.0426327	1.37026	197265889	279555556	-0.502994	0
P00387	NB5R3	600350000	615310000	917290000	915970000	842500000	873560000	1105400000	1017800000	1056800000	610630000	672050000	921140000	418260000	417630000	509780000	681380000	1053900000	805740000	0.0426126	1.37046	883888889	676333333	0.386131	0
P12081	HARS1	612700000	518530000	600090000	788340000	799020000	670830000	854360000	652660000	799630000	709220000	869150000	699220000	920830000	826650000	731430000	834480000	735870000	1061700000	0.0425202	1.3714	699666667	820666667	-0.230129	0
Q9HB07	MYG1	281090000	250850000	465660000	413320000	466010000	465030000	481310000	417800000	426290000	404670000	345090000	384430000	382280000	330600000	311240000	201690000	295580000	324670000	0.0423042	1.37362	407444444	331222222	0.298804	0
Q8TAQ2	SMRC2	169100000	194570000	403730000	295920000	369350000	258200000	413010000	358600000	364630000	244530000	281690000	267990000	221320000	286950000	274610000	228130000	205080000	164930000	0.0422138	1.37455	314222222	241777778	0.378104	0
Q9H2U2	IPYR2	182180000	208310000	397830000	285180000	309520000	248320000	296950000	266120000	271830000	228310000	225400000	246170000	219110000	242890000	109930000	208890000	227320000	256740000	0.0418809	1.37798	274000000	218222222	0.328378	0
Q9Y6M7	S4A7	10430000	25053000	8171500	15741000	10213000	33491000	33159000	14768000	11278000	59111000	21897000	19658000	20316000	23347000	20964000	52981000	46161000	23016000	0.0416567	1.38032	18033833	31939000	-0.824613	0
P34896	GLYC	123920000	179730000	250210000	194140000	218730000	196320000	238100000	202500000	204660000	264610000	294750000	292370000	147160000	152110000	280350000	247920000	288720000	331590000	0.041572	1.3812	201000000	255555556	-0.346441	0
P31948	STIP1	5424300000	5648800000	8029600000	6998500000	8670100000	6618100000	7536500000	8485900000	9970900000	6950900000	6086000000	6990400000	6845700000	6200900000	5412300000	5606200000	5553900000	6963500000	0.0414926	1.38203	7487777778	6290000000	0.251478	0
Q8N3X1	FNBP4	5308500	6805700	35998000	26149000	13618000	29297000	45971000	33468000	37289000	45065000	44926000	31491000	51244000	41756000	51501000	34172000	34128000	18485000	0.0413599	1.38342	25989356	39196444	-0.592802	0
P61421	VA0D1	113160000	60248000	102470000	23911000	494291	89759000	113780000	136540000	109100000	59445000	125880000	89889000	116400000	128420000	129710000	209210000	184660000	132250000	0.041285	1.38421	83268032	130592667	-0.649239	0
P13987	CD59	42157000	19913000	66461000	24331000	61828000	69512000	32283000	91521000	94829000	129760000	135160000	141440000	81053000	89299000	93747000	34688000	34613000	84605000	0.0412399	1.38468	55870556	91556111	-0.712568	0.00022356
Q15035	TRAM2	11541000	7342700	11083000	11012000	13623000	34829000	27927000	13972000	8350100	15296000	5801000	5185500	972404	823853	1013614	13922000	15757000	5842700	0.0412222	1.38487	15519978	7179341	1.1122	0
Q9Y5U9	IR3IP	36184000	38912000	55803000	748991	49264000	40980000	44919000	44401000	49962000	92125000	88597000	178357	63295000	56876000	59476000	71376000	79595000	58904000	0.0412092	1.38501	40130443	63380262	-0.659337	0.00022391
Q92769	HDAC2	102450000	146240000	273100000	269810000	330330000	347850000	171090000	216950000	235800000	355590000	302320000	391090000	312100000	351230000	251040000	185050000	287890000	347150000	0.0411625	1.3855	232555556	309222222	-0.411069	0
P06132	DCUP	46405000	42035000	82831000	96178000	102940000	70161000	117770000	78223000	67973000	126520000	104350000	84389000	111850000	82285000	56052000	143960000	119960000	120610000	0.041158	1.38555	78311778	105636222	-0.431803	0
Q53H96	P5CR3	157310000	129670000	153830000	220380000	272600000	295060000	150560000	225760000	343700000	195340000	132260000	139650000	137050000	189340000	120780000	159370000	201790000	135280000	0.0410938	1.38622	216666667	156666667	0.467779	0
P67870	CSK2B	112780000	146110000	371750000	258170000	253030000	257230000	262240000	300150000	289130000	195590000	196740000	200500000	176940000	228240000	160860000	125980000	175770000	224570000	0.0407564	1.3898	250000000	187444444	0.415465	0
P51003	PAPOA	204990000	198510000	200540000	189280000	299450000	274940000	271490000	233650000	331350000	195380000	228040000	254580000	188120000	213250000	157730000	201070000	200510000	174220000	0.0405488	1.39202	244888889	201444444	0.281745	0
Q8TEX9	IPO4	205610000	261600000	344550000	340360000	411590000	436110000	464580000	379280000	453200000	336210000	356140000	323070000	296600000	275770000	272950000	292210000	264690000	242320000	0.0405148	1.39239	366444444	295555556	0.310165	0
Q58FF6	H90B4	27343000	29159000	35615000	33259000	38916000	34482000	25235000	33152000	36441000	29882000	32346000	34511000	30551000	27772000	23349000	22232000	28040000	23155000	0.0403389	1.39428	32622444	27982000	0.221366	0
Q9BU02	THTPA	527037	236970000	315248	606920	632617	329560000	329010000	312490000	405150000	69495000	74433000	1076438	81605000	325078	68455000	62096000	62174000	967925	0.0402845	1.39486	179453536	46736382	1.94099	0.00021524
Q9UJ41	RABX5	16571000	16526000	65191000	41911000	35389000	50303000	27125000	40081000	59357000	23752000	36297000	23151000	18927000	35803000	16992000	12127000	11741000	38403000	0.0402633	1.39509	39161556	24132556	0.698457	0
Q96E29	MTEF3	695595	8625100	11429000	14757000	14467000	11282000	8417900	6796500	909766	14925000	14732000	14153000	13815000	12347000	11157000	18666000	5819500	13359000	0.0401579	1.39623	8597762	13219278	-0.62061	0
P14866	HNRPL	1297600000	1828000000	2198500000	2403500000	2379900000	2631000000	2649500000	2536100000	2648900000	1982800000	1871300000	1967400000	2215100000	1868300000	1952700000	1649700000	1856500000	1989300000	0.0397851	1.40028	2286666667	1928888889	0.245476	0
P61086	UBE2K	323970000	358990000	174870000	535950000	529210000	500820000	501570000	606080000	529840000	384990000	382520000	402690000	383290000	348200000	161700000	315480000	345530000	290600000	0.0395966	1.40234	451333333	335111111	0.429554	0
Q92905	CSN5	85978000	163040000	296520000	317660000	537740000	299440000	388750000	380690000	350400000	258410000	176650000	158520000	244720000	210200000	219640000	227060000	218500000	201960000	0.0395285	1.40309	313442000	213000000	0.557345	0
Q4ZIN3	MBRL	271593	4162100	207359	636862	12034000	10769000	639970	7003200	110516	10948000	7699100	14118000	646508	3544000	6093000	12385000	11301000	16805000	0.0394022	1.40448	3981622	9282179	-1.22111	0.0003992
P13807	GYS1	56634000	109300000	97535000	115330000	134010000	129350000	104440000	111220000	117560000	126350000	127850000	157120000	148620000	127640000	100620000	111190000	144930000	122980000	0.0392921	1.4057	108241000	129777778	-0.261796	0
P51149	RAB7A	1252200000	1361100000	1957300000	1797600000	1593000000	1851900000	1811900000	1854200000	1553600000	1653400000	1665200000	1624900000	1182500000	1218200000	1146400000	1161800000	1554900000	1549100000	0.03898	1.40916	1668888889	1416666667	0.236388	0
P78332	RBM6	3130800	4640800	18746000	13259000	11468000	9990300	24117000	20934000	22496000	21969000	32633000	34035000	23478000	20867000	18970000	4505000	24351000	25784000	0.0387347	1.4119	14309100	22954667	-0.681855	0
Q9BXK1	KLF16	22333000	8556200	20300000	23275000	23225000	7392500	45253000	14164000	24294000	56107000	36067000	37892000	38308000	28238000	31172000	22247000	19842000	24990000	0.0387266	1.41199	20976967	32762556	-0.643242	0
Q15365	PCBP1	1309000000	1470400000	1868900000	2552700000	2818500000	2458000000	3470200000	3016200000	3031000000	3199600000	3248600000	3322300000	3055100000	2926000000	3134800000	2425900000	3130100000	2902100000	0.0386644	1.41269	2444444444	3038888889	-0.314037	0
P11940	PABP1	2443200000	2634000000	3319300000	3817400000	3766500000	3655100000	3779800000	4591200000	4067800000	3073900000	3423500000	3090300000	3054500000	3048600000	3111400000	2375500000	2903100000	3072100000	0.0386064	1.41334	3564444444	3015555556	0.241253	0
Q16850	CP51A	14155000	49583000	71398000	78052000	19816000	25471000	48672000	51370000	59447000	61494000	37891000	58825000	6751500	5978200	947710	6338000	8194700	7786200	0.0385585	1.41388	46440444	21578479	1.10579	0
Q14061	COX17	164810000	176390000	235480000	156330000	233080000	257240000	169990000	251260000	190390000	152070000	207250000	189280000	86416000	198870000	180960000	116660000	167840000	153950000	0.0385394	1.4141	203666667	161490667	0.334759	0
Q9NRG7	D39U1	604725	4461200	13694000	8232900	9957800	18451000	17268000	513696	6258300	10409000	639246	969315	10517000	601415	712277	1022827	666917	373325	0.0383037	1.41676	8826847	2879036	1.61631	0.0025413
P14649	MYL6B	3737600	181054	19018000	17765000	512541	17528000	5084400	13226000	17455000	361452	9825700	650105	7839400	889969	6502200	7094900	207113	787017	0.0382493	1.41738	10500844	3795317	1.46821	0.0096955
Q8NDI1	EHBP1	317499	3198900	12036000	19633000	23643000	11989000	21029000	8034700	30819000	11609000	13694000	5440400	9355800	511757	4005400	5654500	5507100	294004	0.0382461	1.41741	14522233	6230218	1.22091	0
O00560	SDCB1	21487000	12194000	12889000	29417000	32196000	24381000	33965000	24781000	49142000	19599000	20110000	21394000	13653000	20991000	12896000	12543000	19283000	19136000	0.0380023	1.42019	26716889	17733889	0.591243	0
P20042	IF2B	1084400000	1112700000	1448800000	1330400000	1528700000	1591700000	1405600000	1600400000	1439500000	1333800000	1239800000	1201100000	1164500000	1237800000	1205900000	1315900000	1235900000	1261000000	0.0379405	1.4209	1393333333	1244444444	0.163039	0
Q13451	FKBP5	214760000	148960000	251510000	268190000	180140000	250760000	275340000	268040000	228520000	299780000	432180000	340250000	256310000	265240000	510640000	161800000	225470000	403050000	0.037792	1.4226	231888889	321555556	-0.471634	0
Q6NSJ5	LRC8E	551727	476261	8143200	5193100	15230000	5896800	12848000	9010600	7677100	9463200	198445	3543400	163492	113803	640079	1008146	464593	7821000	0.0377442	1.42315	7225199	2601795	1.47353	0.00077384
C4AMC7	WASH3	74245000	25542000	67590000	63787000	110870000	24110000	38208000	78920000	101650000	61193000	17683000	53759000	52261000	25592000	55490000	14204000	37646000	22796000	0.0377287	1.42333	65044667	37847111	0.781248	0
Q9H6H4	REEP4	20236000	40514000	57498000	119210000	121480000	25321000	65035000	96751000	18658000	92533000	22509000	28380000	578324	11890000	467136	25642000	18322000	28834000	0.0376253	1.42452	62668111	25461718	1.2994	0.00022148
P09651	ROA1	10619000000	8461300000	13050000000	11294000000	15797000000	10078000000	10487000000	9872500000	16171000000	11004000000	8084300000	11702000000	7325000000	7199400000	10523000000	3214100000	9538400000	11291000000	0.0376154	1.42463	11770000000	8873333333	0.407566	0
P27348	1433T	1102400000	1024600000	1627600000	1759600000	1733300000	1701000000	1778000000	1893300000	1821300000	1429100000	1305300000	1336200000	1274500000	1508500000	1341900000	1474200000	1285300000	1210000000	0.0375033	1.42593	1603333333	1352222222	0.245742	0
Q6WKZ4	RFIP1	444400000	446260000	116980000	84051000	293530000	87015000	157560000	156820000	125500000	341080000	352870000	110430000	538360000	391670000	115120000	614580000	570870000	476130000	0.0373208	1.42805	212562889	390111111	-0.875995	0
P12277	KCRB	1739600000	2126600000	2568700000	3477100000	2757400000	2783900000	2969000000	3053200000	3312400000	2558200000	2487400000	2466500000	2357600000	2373100000	2396200000	1733600000	2126700000	2141700000	0.0372762	1.42857	2754444444	2294444444	0.263616	0
Q9BUL5	PHF23	546291	1106089	919943	1206619	378351	596045	250377	921241	18091000	11156000	664009	31127000	8855600	9488200	191373	8263700	9468800	24279000	0.0372581	1.42878	2668440	11499298	-2.10748	0.0025501
Q12933	TRAF2	32668000	29749000	40980000	69360000	43573000	57233000	64681000	69869000	54663000	45270000	36676000	34083000	46306000	44367000	29424000	28250000	34933000	47442000	0.0372448	1.42893	51419556	38527889	0.416414	0
P35754	GLRX1	49319000	39771000	63374000	1185965	76473000	400405	78928000	58531000	66214000	29259000	32244000	45344000	42491000	30580000	7157300	5246800	4144100	6076600	0.0372257	1.42916	48244041	22504756	1.10012	0
Q96T76	MMS19	72875000	139870000	318670000	170230000	168630000	293890000	248860000	212660000	143270000	218300000	106570000	120690000	97269000	102890000	202820000	100500000	91210000	93672000	0.0372078	1.42937	196652778	126127889	0.640763	0
Q96CS3	FAF2	264310000	204150000	426140000	291430000	324290000	315690000	376000000	302140000	319820000	254810000	316640000	352830000	218440000	206290000	131120000	194340000	263080000	260850000	0.0371185	1.43041	313666667	244222222	0.361038	0
Q969X1	LFG3	9581200	10255000	14036000	12678000	13627000	13183000	12455000	11015000	13786000	10959000	10038000	14497000	10204000	10014000	9731100	426788	9813500	352016	0.0370706	1.43097	12290689	8448378	0.54082	0.0016841
O00180	KCNK1	518860	805222	802911	8038300	223129	6452500	156561	513052	7327100	12670000	8192800	11985000	661846	10417000	10263000	12523000	1013391	406416	0.0368061	1.43408	2759737	7570273	-1.45581	0
O60427	FADS1	785478	24215000	241710000	27486000	223030000	10464000	279930000	30270000	728219	579801	26520000	997142	960936	503358	738730	839721	801952	290992	0.0367821	1.43436	93216522	3581404	4.70199	0.0033736
O15347	HMGB3	99967000	225210000	272080000	310560000	335820000	287050000	132610000	368320000	369360000	233860000	233090000	58117000	217490000	189800000	214540000	89757000	74291000	246020000	0.0367307	1.43497	266774111	173018333	0.624694	0
O15381	NVL	6282100	16220000	44490000	23167000	39158000	39243000	34177000	56088000	51657000	42058000	93544000	54003000	59980000	44209000	50068000	54424000	33059000	42599000	0.0366646	1.43575	34498011	52660444	-0.610207	0
Q9UI30	TR112	93826000	83528000	126910000	125030000	82773000	137090000	131650000	154280000	157340000	130850000	161680000	164300000	155250000	170470000	140830000	116790000	152340000	130020000	0.036604	1.43647	121347444	146888889	-0.275582	0
Q7Z4H3	HDDC2	13803000	7089200	10559000	38154000	24405000	12285000	66475000	20018000	12494000	43700000	42670000	45300000	53352000	46014000	32987000	27210000	23576000	35724000	0.0365341	1.4373	22809133	38948111	-0.771942	0
P60228	EIF3E	623630000	701450000	927480000	968700000	987420000	1070300000	1061400000	1083500000	1029400000	1159000000	1172100000	1178700000	1114800000	1156100000	1054500000	769020000	1145300000	1142800000	0.0363952	1.43896	938666667	1098777778	-0.227215	0
P63279	UBC9	423380000	403870000	408800000	561390000	521260000	567720000	678220000	524860000	574850000	667070000	667260000	694720000	583460000	611160000	594630000	484670000	613270000	529190000	0.03627	1.44045	518222222	605000000	-0.223364	0
O94842	TOX4	17435000	12704000	58955000	79005000	52890000	72806000	58515000	65750000	66851000	38560000	32635000	42713000	38790000	41002000	42746000	16824000	36718000	22694000	0.0361845	1.44148	53879000	34742444	0.633024	0
Q5VV42	CDKAL	8193900	7603000	19141000	13232000	16359000	19924000	18625000	17865000	21631000	9190900	9379200	10814000	9521700	5587200	6982000	10824000	19208000	15723000	0.0361222	1.44223	15841544	10803333	0.552236	0.00059335
Q6NZY4	ZCHC8	35510000	31403000	55997000	92956000	80746000	49151000	103320000	42826000	105390000	71333000	84857000	124280000	117330000	101380000	65216000	65566000	107410000	119960000	0.0361092	1.44238	66287667	95108000	-0.520826	0
Q9NV35	NUD15	6404900	20601000	51809000	23090000	7869400	25999000	18547000	30988000	12684000	13543000	15853000	11750000	8694400	12202000	6399800	7560800	16972000	6109900	0.036033	1.4433	21999144	11009433	0.998707	0
P61289	PSME3	538730000	466080000	673140000	731090000	884720000	593880000	665750000	687810000	1052300000	861210000	807200000	1047000000	924380000	955500000	849760000	709970000	739190000	816910000	0.0359706	1.44405	699111111	857111111	-0.29396	0
Q9HAU5	RENT2	13489000	26052000	39562000	24620000	35829000	20012000	30096000	22372000	33179000	4089800	4665800	33964000	15679000	18547000	918411	33584000	20427000	12928000	0.0358824	1.44512	27245667	16089223	0.759932	0
Q96DI7	SNR40	192640000	253930000	264930000	416030000	355340000	440100000	415030000	399870000	537140000	512720000	474270000	459110000	401800000	502590000	505680000	398200000	480350000	369920000	0.0354622	1.45023	363888889	456111111	-0.325887	0
P55210	CASP7	138161	263359	285473	317454	346347	8073700	3776300	317144	961293	5443900	1006883	31582000	16777000	5952300	68909000	23516000	5852600	5187300	0.0352543	1.45279	1608803	18247443	-3.50363	0.00021349
P35268	RL22	6749800	174590000	248930000	247780000	262250000	262790000	254480000	242360000	256690000	363490000	370970000	373720000	257840000	288820000	256310000	228700000	261950000	254920000	0.0351533	1.45403	217416644	295222222	-0.441339	0
P21283	VATC1	95748000	115490000	109310000	180490000	160700000	123690000	94573000	110520000	152900000	216420000	147700000	148500000	181560000	151650000	134840000	115940000	159800000	175630000	0.0350573	1.45522	127035667	159333333	-0.326815	0
Q9UNI6	DUS12	17870000	17501000	36064000	31641000	28408000	40409000	35010000	46104000	34220000	26386000	17930000	18374000	494623	50707000	12535000	13929000	14746000	17098000	0.034982	1.45616	31914111	19133291	0.738109	0
[truncated: 3,429 more rows]
