# Supplementary material for: Proteomic profiling and genome-wide mapping of O-GlcNAc chromatin-associated proteins reveal an O-GlcNAc-regulated genotoxic stress response
Source: Nat Commun. 2020 Nov 19;11:5898. doi: 10.1038/s41467-020-19579-y (PMC7678849; doi:10.1038/s41467-020-19579-y)
Supplement: Supplementary file 10 — Supplementary Dataset 7 [file 41467_2020_19579_MOESM10_ESM.xlsx]

## Sheet: Sheet1
ADR COCG-seq Peaks								MCF-7 COCG-seq Peaks
Chr	Start	End	Annotation	Distance to TSS	Associate gene			Chr	Start	End	Annotation	Distance to TSS	Associate gene
chr1	54953985	54954208	Distal Intergenic	-53722	ACOT11			chr1	935382	935585	Promoter (<=1kb)	0	HES4
chr1	147142619	147142793	Promoter (<=1kb)	0	ACP6			chr1	948635	948788	Promoter (<=1kb)	-59	ISG15
chr1	247095246	247095654	Promoter (<=1kb)	-520	AHCTF1			chr1	976099	976391	Exon (uc001ack.2/375790, exon 4 of 36)	20596	AGRN
chr1	39456681	39456847	Promoter (<=1kb)	-69	AKIRIN1			chr1	1014756	1015100	Downstream (2-3kb)	-5069	RNF223
chr1	142535436	142539348	Distal Intergenic	174257	ANKRD20A12P			chr1	1092868	1093093	Distal Intergenic	-9391	MIR200B
chr1	231114543	231114902	Promoter (<=1kb)	0	ARV1			chr1	1209189	1209491	Promoter (<=1kb)	0	UBE2J2
chr1	155532521	155532809	Promoter (<=1kb)	0	ASH1L			chr1	1240172	1240387	Promoter (<=1kb)	922	ACAP3
chr1	17338431	17338559	Promoter (<=1kb)	-8	ATP13A2			chr1	1260795	1260983	Promoter (<=1kb)	652	CPTP
chr1	154297880	154298095	Promoter (<=1kb)	0	ATP8B2			chr1	1266140	1266324	Promoter (<=1kb)	-402	TAS1R3
chr1	110026363	110026638	Promoter (<=1kb)	0	ATXN7L2			chr1	1266502	1266688	Promoter (<=1kb)	-38	TAS1R3
chr1	1310551	1310844	Promoter (<=1kb)	0	AURKAIP1			chr1	1283346	1283557	Promoter (<=1kb)	935	DVL1
chr1	1167345	1167713	Promoter (<=1kb)	0	B3GALT6			chr1	1310464	1310903	Promoter (<=1kb)	0	AURKAIP1
chr1	149871021	149871173	Promoter (<=1kb)	0	BOLA1			chr1	1342517	1342818	Promoter (<=1kb)	0	MRPL20
chr1	38156224	38156400	Promoter (<=1kb)	-32	C1orf109			chr1	1368368	1369061	Promoter (1-2kb)	-1842	VWA1
chr1	231376872	231377056	Promoter (<=1kb)	0	C1orf131			chr1	1369068	1369314	Promoter (1-2kb)	-1589	VWA1
chr1	1051412	1051862	Promoter (<=1kb)	0	C1orf159			chr1	1510213	1510439	Promoter (<=1kb)	0	SSU72
chr1	228290968	228291217	Promoter (<=1kb)	0	C1orf35			chr1	1510487	1510728	Promoter (<=1kb)	-225	SSU72
chr1	19811939	19812175	Promoter (<=1kb)	0	CAPZB			chr1	1523852	1524010	Distal Intergenic	11466	FNDC10
chr1	10856643	10856863	Promoter (<=1kb)	0	CASZ1			chr1	1690261	1690544	Promoter (<=1kb)	-180	NADK
chr1	52831772	52831988	Promoter (<=1kb)	0	CC2D1B			chr1	1695721	1695934	Promoter (<=1kb)	951	NADK
chr1	93646033	93646324	Promoter (<=1kb)	0	CCDC18			chr1	1837754	1837938	Distal Intergenic	-8328	CALML6
chr1	93811326	93811484	Promoter (<=1kb)	0	CCDC18-AS1			chr1	1838619	1839005	Distal Intergenic	-7261	CALML6
chr1	227506170	227506338	Promoter (<=1kb)	-344	CDC42BPA			chr1	1840451	1840682	Distal Intergenic	-5584	CALML6
chr1	47799843	47800018	Promoter (<=1kb)	374	CMPK1			chr1	2120936	2121159	3' UTR	5055	FAAP20
chr1	246729468	246729707	Promoter (<=1kb)	0	CNST			chr1	2126095	2126302	Promoter (<=1kb)	0	FAAP20
chr1	234509316	234509536	Promoter (<=1kb)	0	COA6			chr1	2323005	2323225	Promoter (<=1kb)	0	RER1
chr1	17223015	17223132	Intron (uc009voy.1/9696, intron 1 of 8)	-25313	CROCC			chr1	2406590	2406837	Promoter (<=1kb)	-917	PLCH2
chr1	17240621	17240748	Intron (uc009voy.1/9696, intron 1 of 8)	-7697	CROCC			chr1	2479493	2479749	Downstream (1-2kb)	4535	TNFRSF14-AS1
chr1	16970941	16971407	Promoter (<=1kb)	0	CROCCP2			chr1	2583591	2584129	Intron (uc021oey.1/100287898, intron 4 of 6)	-19110	MMEL1
chr1	153931032	153931331	Promoter (<=1kb)	0	CRTC2			chr1	3370763	3371191	Promoter (<=1kb)	0	ARHGEF16
chr1	115300098	115300308	Promoter (<=1kb)	363	CSDE1			chr1	3387924	3388089	Promoter (<=1kb)	-82	ARHGEF16
chr1	41445263	41445398	Promoter (<=1kb)	256	CTPS1			chr1	3407837	3408079	Intron (uc001akk.3/1953, intron 28 of 29)	19666	ARHGEF16
chr1	160232170	160232334	Promoter (<=1kb)	0	DCAF8			chr1	3460056	3460319	Intron (uc001akl.3/1953, intron 4 of 36)	-12044	MEGF6
chr1	114447829	114448009	Promoter (<=1kb)	0	DCLRE1B			chr1	3483376	3483537	Intron (uc001akl.3/1953, intron 4 of 36)	-6022	MIR551A
chr1	244815933	244816138	Promoter (<=1kb)	-214	DESI2			chr1	3689006	3689183	Promoter (<=1kb)	-151	SMIM1
chr1	10532489	10532727	Promoter (<=1kb)	0	DFFA			chr1	6403559	6403721	Intron (uc001amq.3/11332, intron 2 of 8)	15283	ACOT7
chr1	3773903	3774107	Promoter (<=1kb)	58	DFFB			chr1	6614550	6614740	Promoter (<=1kb)	0	NOL9
chr1	44679017	44679174	Promoter (<=1kb)	0	DMAP1			chr1	6662992	6663257	Promoter (<=1kb)	-63	KLHL21
chr1	44435401	44435617	Promoter (<=1kb)	-36	DPH2			chr1	8021412	8021677	Promoter (<=1kb)	-37	PARK7
chr1	155112971	155113130	Promoter (<=1kb)	0	DPM3			chr1	8262328	8262485	Distal Intergenic	-121905	SLC45A1
chr1	205180755	205181009	Promoter (<=1kb)	-28	DSTYK			chr1	8409136	8409309	Distal Intergenic	18938	SLC45A1
chr1	21672107	21672268	Promoter (<=1kb)	-73	ECE1			chr1	8908995	8909265	Distal Intergenic	22370	ENO1
chr1	231558004	231558262	Promoter (1-2kb)	-1947	EGLN1			chr1	9065246	9065410	Intron (uc009vmo.1/155184, intron 10 of 11)	20994	SLC2A7
chr1	8938096	8938229	Promoter (<=1kb)	-665	ENO1-AS1			chr1	9242515	9242708	Distal Intergenic	-30679	MIR34A
chr1	51984964	51985112	Promoter (<=1kb)	0	EPS15			chr1	9327219	9327465	3' UTR	-25476	SPSB1
chr1	43282661	43282811	Promoter (<=1kb)	0	ERMAP			chr1	9473537	9473691	Distal Intergenic	57771	SPSB1
chr1	236445230	236445431	Promoter (<=1kb)	0	ERO1B			chr1	9600211	9600384	Promoter (<=1kb)	683	SLC25A33
chr1	242011396	242011530	Promoter (<=1kb)	0	EXO1			chr1	9687058	9687372	Distal Intergenic	-24418	PIK3CD
chr1	231473549	231473775	Promoter (<=1kb)	0	EXOC8			chr1	9970263	9970428	Promoter (<=1kb)	0	CTNNBIP1
chr1	51425885	51426054	Promoter (<=1kb)	0	FAF1			chr1	9970621	9970812	Promoter (<=1kb)	-305	CTNNBIP1
chr1	155225205	155225403	Promoter (<=1kb)	0	FAM189B			chr1	10003310	10003637	Promoter (<=1kb)	0	NMNAT1
chr1	240255023	240255206	Promoter (<=1kb)	0	FMN2			chr1	10488201	10488339	Promoter (1-2kb)	-1820	CENPS-CORT
chr1	235491707	235491916	Promoter (<=1kb)	0	GGPS1			chr1	11332886	11333009	Promoter (<=1kb)	-246	UBIAD1
chr1	46152741	46152910	Promoter (<=1kb)	-439	GPBP1L1			chr1	11333116	11333360	Promoter (<=1kb)	0	UBIAD1
chr1	226250188	226250403	Promoter (<=1kb)	-5	H3F3A			chr1	12203757	12203964	3' UTR	17799	TNFRSF8
chr1	149858227	149858366	Promoter (<=1kb)	0	HIST2H2BE			chr1	12609276	12609456	Distal Intergenic	41976	SNORA59B
chr1	149783892	149784046	Promoter (<=1kb)	0	HIST2H2BF			chr1	12609932	12610075	Distal Intergenic	42632	SNORA59B
chr1	228645616	228645835	Promoter (<=1kb)	0	HIST3H2BB			chr1	12664208	12664329	Intron (uc001aub.3/9249, intron 1 of 5)	-8102	DHRS3
chr1	21113190	21113390	Promoter (<=1kb)	-9	HP1BP3			chr1	16067941	16068146	Promoter (<=1kb)	-841	TMEM82
chr1	22263819	22263961	Promoter (<=1kb)	-69	HSPG2			chr1	16114626	16114790	Distal Intergenic	19404	UQCRHL
chr1	228353268	228353506	Promoter (<=1kb)	0	IBA57			chr1	16126075	16126338	Distal Intergenic	7856	UQCRHL
chr1	160068409	160068780	Promoter (<=1kb)	0	IGSF8			chr1	16127095	16127334	Distal Intergenic	6860	UQCRHL
chr1	159915434	159915652	Promoter (<=1kb)	-48	IGSF9			chr1	16159708	16159842	Downstream (<1kb)	-14517	SPEN
chr1	44412271	44412503	Promoter (<=1kb)	0	IPO13			chr1	16161360	16161544	Exon (uc001axj.2/729614, exon 2 of 2)	-12815	SPEN
chr1	227922940	227923234	Promoter (<=1kb)	0	JMJD4			chr1	16302308	16302463	Promoter (<=1kb)	164	ZBTB17
chr1	173683947	173684105	Promoter (<=1kb)	0	KLHL20			chr1	16339129	16339296	Downstream (1-2kb)	5989	HSPB7
chr1	156024388	156024615	Promoter (<=1kb)	0	LAMTOR2			chr1	16467676	16467838	Intron (uc001aya.2/1969, intron 3 of 16)	14744	EPHA2
chr1	3817213	3817467	Promoter (<=1kb)	245	LINC01134			chr1	16482436	16482588	Promoter (<=1kb)	0	EPHA2
chr1	156052222	156052417	Promoter (<=1kb)	0	LMNA			chr1	16508478	16508769	Distal Intergenic	24936	ARHGEF19
chr1	149224490	149224777	Distal Intergenic	-54699	LOC388692			chr1	16514187	16514464	Distal Intergenic	19241	ARHGEF19
chr1	144709683	144709827	Intron (uc010oxn.2/728841, intron 15 of 18)	-29658	LOC653513			chr1	16693662	16693900	Promoter (<=1kb)	137	SZRD1
chr1	146485742	146485879	Distal Intergenic	28720	LOC728989			chr1	16839475	16839720	Distal Intergenic	-20279	CROCCP3
chr1	46768894	46769122	Promoter (<=1kb)	0	LRRC41			chr1	16840493	16840640	Distal Intergenic	-21297	CROCCP3
chr1	37980335	37980505	Promoter (<=1kb)	0	MEAF6			chr1	16842083	16842224	Distal Intergenic	-22887	CROCCP3
chr1	29557347	29557563	Promoter (<=1kb)	0	MECR			chr1	16918338	16918527	Promoter (<=1kb)	281	NBPF1
chr1	156470601	156470766	Promoter (<=1kb)	0	MEF2D			chr1	16939610	16940099	Promoter (<=1kb)	0	NBPF1
chr1	3448036	3448179	Promoter (<=1kb)	-24	MEGF6			chr1	16947558	16948180	Intron (uc010ocf.2/84809, intron 2 of 3)	4814	CROCCP2
chr1	12040104	12040361	Promoter (<=1kb)	0	MFN2			chr1	16970826	16971505	Promoter (<=1kb)	0	CROCCP2
chr1	26946889	26947132	Distal Intergenic	65856	MIR1976			chr1	17231034	17231713	Intron (uc009voy.1/9696, intron 1 of 8)	-16732	CROCC
chr1	26232940	26233077	Promoter (<=1kb)	0	MIR3917			chr1	17240382	17240875	Intron (uc009voy.1/9696, intron 1 of 8)	-7570	CROCC
chr1	1342572	1342810	Promoter (<=1kb)	0	MRPL20			chr1	17896186	17896459	Intron (uc031pli.1/55160, intron 1 of 1)	-10589	ARHGEF10L
chr1	156710817	156711230	Promoter (<=1kb)	0	MRPL24			chr1	20042207	20042392	Intron (uc001bcn.3/255104, intron 13 of 15)	50427	HTR6
chr1	228296891	228297061	Promoter (<=1kb)	0	MRPL55			chr1	20901815	20902040	Distal Intergenic	-13404	CDA
chr1	38325182	38325331	Promoter (<=1kb)	0	MTF1			chr1	21023012	21023186	Promoter (1-2kb)	1795	KIF17
chr1	11322777	11322910	Promoter (<=1kb)	-169	MTOR			chr1	21581793	21582002	Intron (uc001bej.2/1889, intron 6 of 16)	24181	ECE1
chr1	236958370	236958580	Promoter (<=1kb)	-1	MTR			chr1	21588314	21588458	Intron (uc001bej.2/1889, intron 2 of 16)	17725	ECE1
chr1	36023239	36023483	Promoter (<=1kb)	0	NCDN			chr1	21643809	21643951	Intron (uc001bem.2/1889, intron 1 of 18)	24026	LOC100506801
chr1	10003384	10003561	Promoter (<=1kb)	0	NMNAT1			chr1	21695034	21695201	Distal Intergenic	-23000	ECE1
chr1	894599	894771	Promoter (<=1kb)	0	NOC2L			chr1	22091812	22091948	Intron (uc001bfb.3/84196, intron 1 of 26)	17740	USP48
chr1	182758783	182758942	Promoter (<=1kb)	199	NPL			chr1	22246767	22246924	Intron (uc001bfj.3/3339, intron 1 of 96)	16826	HSPG2
chr1	52344369	52344569	Promoter (<=1kb)	0	NRDC			chr1	22290536	22290757	Distal Intergenic	-12661	CELA3B
chr1	163291524	163291743	Promoter (<=1kb)	0	NUF2			chr1	22743192	22743374	Distal Intergenic	-34970	ZBTB40
chr1	229644002	229644168	Promoter (<=1kb)	0	NUP133			chr1	22747077	22747245	Distal Intergenic	-31099	ZBTB40
chr1	186344808	186344956	Promoter (<=1kb)	0	ODR4			chr1	22968597	22968788	Promoter (1-2kb)	-1330	C1QC
chr1	52195382	52195547	Promoter (<=1kb)	0	OSBPL9			chr1	23303077	23303260	Distal Intergenic	39083	TEX46
chr1	36915977	36916185	Promoter (<=1kb)	0	OSCP1			chr1	23523324	23523495	Promoter (2-3kb)	-2102	HTR1D
chr1	26324555	26324731	Promoter (<=1kb)	0	PAFAH2			chr1	23671178	23671366	Promoter (<=1kb)	-325	HNRNPR
chr1	2457592	2457873	Promoter (<=1kb)	162	PANK4			chr1	23857876	23858070	Promoter (<=1kb)	-164	E2F2
chr1	8021520	8021836	Promoter (<=1kb)	0	PARK7			chr1	23881334	23881790	Downstream (2-3kb)	4495	ID3
chr1	144931995	144932268	Promoter (<=1kb)	0	PDE4DIP			chr1	24069873	24070010	Promoter (<=1kb)	17	ELOA
chr1	6673445	6673846	Promoter (<=1kb)	0	PHF13			chr1	24718916	24719053	Promoter (<=1kb)	-747	STPG1
chr1	120255258	120255398	Promoter (<=1kb)	839	PHGDH			chr1	24742257	24742440	Promoter (<=1kb)	12	NIPAL3
chr1	27114341	27114554	Promoter (<=1kb)	0	PIGV			chr1	25015174	25015350	Distal Intergenic	39824	SRRM1
chr1	242544479	242544658	Intron (uc001hzl.4/200150, intron 1 of 9)	68126	PLD5			chr1	25071745	25072039	Promoter (<=1kb)	0	CLIC4
chr1	151431821	151432042	Promoter (<=1kb)	0	POGZ			chr1	25665024	25665209	Promoter (<=1kb)	235	TMEM50A
chr1	38512494	38512637	Promoter (<=1kb)	-44	POU3F1			chr1	26186097	26186258	Promoter (<=1kb)	-249	AUNIP
chr1	202317691	202317897	Promoter (<=1kb)	0	PPP1R12B			chr1	26222014	26222204	Promoter (2-3kb)	-2916	STMN1
chr1	156737177	156737319	Promoter (<=1kb)	0	PRCC			chr1	26362513	26362738	3' UTR	9866	SLC30A2
chr1	107599195	107599349	Promoter (<=1kb)	0	PRMT6			chr1	26743590	26743771	Intron (uc001bmi.1/79727, intron 2 of 4)	6321	LIN28A
chr1	151227120	151227268	Promoter (<=1kb)	0	PSMD4			chr1	26799598	26799792	Promoter (<=1kb)	696	HMGN2
chr1	1243872	1244023	Promoter (<=1kb)	0	PUSL1			chr1	26826770	26827030	Distal Intergenic	27868	HMGN2
chr1	205744535	205744759	Promoter (<=1kb)	0	RAB29			chr1	26946892	26947228	Distal Intergenic	65859	MIR1976
chr1	46713268	46713425	Promoter (<=1kb)	0	RAD54L			chr1	27191449	27191649	Promoter (1-2kb)	1816	SFN
chr1	205091308	205091508	Promoter (<=1kb)	-158	RBBP5			chr1	27324213	27324438	Intron (uc021ojq.1/uc021ojq.1, intron 1 of 1)	4018	TRNP1
chr1	241478953	241479135	Intron (uc001hyu.2/6000, intron 1 of 16)	39991	RGS7			chr1	27358026	27358219	Intron (uc021ojq.1/uc021ojq.1, intron 1 of 1)	-18693	FAM46B
chr1	40626919	40627089	Promoter (<=1kb)	0	RLF			chr1	27423949	27424166	Downstream (1-2kb)	6347	SLC9A1
chr1	28974780	28974976	Promoter (<=1kb)	-136	RNU11			chr1	27481514	27481732	Promoter (<=1kb)	0	SLC9A1
chr1	218458551	218458696	Promoter (<=1kb)	0	RRP15			chr1	27648516	27648718	Promoter (<=1kb)	0	TMEM222
chr1	25573895	25574139	Promoter (<=1kb)	0	RSRP1			chr1	27722015	27722204	Promoter (2-3kb)	2867	GPR3
chr1	33282875	33283043	Promoter (<=1kb)	0	S100PBP			chr1	27894951	27895156	Intron (uc009vsy.3/27245, intron 1 of 6)	34987	AHDC1
chr1	109756407	109756561	Promoter (<=1kb)	0	SARS			chr1	28562817	28562990	Promoter (<=1kb)	215	ATP5IF1
chr1	28585767	28585999	Promoter (<=1kb)	0	SESN2			chr1	28586157	28586347	Promoter (<=1kb)	194	SESN2
chr1	38455676	38455845	Promoter (<=1kb)	0	SF3A3			chr1	28835441	28835603	Promoter (2-3kb)	2986	SNHG3
chr1	249120182	249120347	Promoter (<=1kb)	-28	SH3BP5L			chr1	28837401	28837571	3' UTR	4946	SNHG3
chr1	232765821	232766014	Distal Intergenic	-114578	SIPA1L2			chr1	28908256	28908494	Promoter (<=1kb)	0	SNHG12
chr1	156163658	156163782	Promoter (<=1kb)	0	SLC25A44			chr1	29111721	29111912	Distal Intergenic	-26742	OPRD1
chr1	1624180	1624329	Promoter (<=1kb)	0	SLC35E2B			chr1	29208646	29208840	Distal Intergenic	-4763	EPB41
chr1	27488919	27489040	Distal Intergenic	-7298	SLC9A1			chr1	29451147	29451332	Promoter (<=1kb)	-726	TMEM200B
chr1	40839255	40839443	Promoter (<=1kb)	0	SMAP2			chr1	29557418	29557543	Promoter (<=1kb)	0	MECR
chr1	183441049	183441245	Promoter (<=1kb)	0	SMG7-AS1			chr1	30584388	30584613	Distal Intergenic	-607006	MATN1-AS1
chr1	28908328	28908588	Promoter (<=1kb)	0	SNHG12			chr1	31181016	31181214	Downstream (2-3kb)	-10405	MATN1-AS1
chr1	151584353	151584543	Promoter (<=1kb)	0	SNX27			chr1	31191162	31191329	Promoter (<=1kb)	-290	MATN1-AS1
chr1	16174238	16174384	Promoter (<=1kb)	0	SPEN			chr1	32059686	32059840	Distal Intergenic	15940	TINAGL1
chr1	225965404	225965578	Promoter (<=1kb)	0	SRP9			chr1	32254872	32255108	Downstream (<1kb)	9124	SPOCD1
chr1	155990663	155990831	Promoter (<=1kb)	0	SSR2			chr1	32405501	32405712	Promoter (1-2kb)	-1513	PTP4A2
chr1	36851494	36851765	Promoter (<=1kb)	-9	STK40			chr1	32421760	32421883	Distal Intergenic	-17772	PTP4A2
chr1	28969485	28969732	Promoter (<=1kb)	0	TAF12			chr1	32713785	32713939	Promoter (<=1kb)	967	FAM167B
chr1	155178936	155179099	Promoter (<=1kb)	0	THBS3			chr1	32816971	32817167	Distal Intergenic	10677	FAM229A
chr1	36689803	36690069	Promoter (<=1kb)	0	THRAP3			chr1	32866556	32866717	Distal Intergenic	-6494	BSDC1
chr1	27648469	27648752	Promoter (<=1kb)	0	TMEM222			chr1	33177884	33178042	Distal Intergenic	-9523	SYNC
chr1	179851744	179851995	Promoter (<=1kb)	567	TOR1AIP1			chr1	33235370	33235513	Exon (uc001bvu.1/57648, exon 5 of 7)	4135	KIAA1522
chr1	224033655	224033820	Promoter (<=1kb)	0	TP53BP2			chr1	33282926	33283126	Promoter (<=1kb)	0	S100PBP
chr1	3541264	3541428	Promoter (<=1kb)	-128	TPRG1L			chr1	33521310	33521477	Distal Intergenic	-18798	AK2
chr1	36615211	36615376	Promoter (<=1kb)	-96	TRAPPC3			chr1	33592806	33593043	Distal Intergenic	45027	AZIN2
chr1	28879390	28879622	Promoter (<=1kb)	0	TRNAU1AP			chr1	33764376	33764545	Exon (uc001bxc.1/149076, exon 9 of 9)	22154	A3GALT2
chr1	27320089	27320211	Promoter (<=1kb)	0	TRNP1			chr1	36274322	36274501	Promoter (<=1kb)	494	AGO4
chr1	231663971	231664208	Promoter (<=1kb)	-191	TSNAX-DISC1			chr1	36615274	36615487	Promoter (<=1kb)	-159	TRAPPC3
chr1	1209150	1209483	Promoter (<=1kb)	0	UBE2J2			chr1	38397478	38397674	Promoter (<=1kb)	-57	INPP5B
chr1	154531098	154531337	Promoter (<=1kb)	0	UBE2Q1			chr1	38455584	38455993	Promoter (<=1kb)	0	SF3A3
chr1	11333169	11333321	Promoter (<=1kb)	0	UBIAD1			chr1	39456653	39457051	Promoter (<=1kb)	0	AKIRIN1
chr1	229761812	229762027	Promoter (<=1kb)	0	URB2			chr1	40723518	40724002	Promoter (<=1kb)	0	ZMPSTE24
chr1	161129121	161129377	Promoter (<=1kb)	0	USP21			chr1	41157622	41157806	Promoter (<=1kb)	0	NFYC
chr1	22110052	22110278	Promoter (<=1kb)	-364	USP48			chr1	41328154	41328326	Promoter (<=1kb)	-136	CITED4
chr1	7831178	7831389	Promoter (<=1kb)	0	VAMP3			chr1	41826885	41827048	Distal Intergenic	-119070	SCMH1
chr1	12289975	12290160	Promoter (<=1kb)	0	VPS13D			chr1	41898452	41898636	Distal Intergenic	51238	EDN2
chr1	150039709	150039894	Promoter (<=1kb)	309	VPS45			chr1	42631213	42631386	Promoter (<=1kb)	-818	GUCA2A
chr1	27866918	27867069	Intron (uc009vsy.3/27245, intron 6 of 6)	-50240	WASF2			chr1	43282552	43282865	Promoter (<=1kb)	0	ERMAP
chr1	27560749	27561184	Promoter (<=1kb)	0	WDTC1			chr1	43379131	43379287	Distal Intergenic	-45433	SLC2A1-AS1
chr1	3566635	3566778	Promoter (<=1kb)	0	WRAP73			chr1	43833776	43833955	Promoter (<=1kb)	-31	ELOVL1
chr1	155658501	155658695	Promoter (<=1kb)	0	YY1AP1			chr1	43994905	43995092	Promoter (1-2kb)	-1455	PTPRF
chr1	16302498	16302695	Promoter (<=1kb)	0	ZBTB17			chr1	44495875	44496139	Promoter (1-2kb)	1025	SLC6A9
chr1	244211486	244211615	Promoter (<=1kb)	-626	ZBTB18			chr1	44620348	44620476	Distal Intergenic	35826	KLF17
chr1	173837361	173837545	Promoter (<=1kb)	0	ZBTB37			chr1	45097963	45098193	Promoter (<=1kb)	0	RNF220
chr1	203764667	203764818	Promoter (<=1kb)	0	ZC3H11A			chr1	45187538	45187702	Intron (uc001cmf.2/339541, intron 6 of 11)	-17788	KIF2C
chr1	43312081	43312233	Promoter (<=1kb)	-11	ZNF691			chr1	45196174	45196335	Distal Intergenic	-9155	KIF2C
chr1	249153063	249153388	Promoter (<=1kb)	0	ZNF692			chr1	45265450	45265603	Promoter (<=1kb)	-433	PLK3
chr1	53192025	53192183	Promoter (<=1kb)	0	ZYG11B			chr1	45769297	45769451	Promoter (<=1kb)	-131	LINC01144
chr1	78148624	78148778	Promoter (<=1kb)	-281	ZZZ3			chr1	45769672	45769873	Promoter (<=1kb)	90	LINC01144
chr10	27530954	27531215	Promoter (<=1kb)	0	ACBD5			chr1	45791292	45791476	Promoter (1-2kb)	-1069	HPDL
chr10	104262437	104262634	Promoter (<=1kb)	0	ACTR1A			chr1	45966111	45966286	Promoter (<=1kb)	255	MMACHC
chr10	64564212	64564351	Promoter (<=1kb)	-165	ADO			chr1	46050291	46050465	Promoter (<=1kb)	631	NASP
chr10	102046416	102046531	Promoter (<=1kb)	0	BLOC1S2			chr1	46216533	46216738	Promoter (<=1kb)	-48	IPP
chr10	88516225	88516406	Promoter (<=1kb)	0	BMPR1A			chr1	46645265	46645451	Intron (uc001cpd.3/10103, intron 1 of 8)	-3105	PIK3R3
chr10	43278083	43278334	Promoter (<=1kb)	129	BMS1			chr1	46646051	46646225	5' UTR	-3891	PIK3R3
chr10	103113484	103113633	Promoter (<=1kb)	-157	BTRC			chr1	46806392	46806730	Promoter (<=1kb)	-120	NSUN4
chr10	53459335	53459467	Promoter (<=1kb)	0	CSTF2T			chr1	46813861	46814025	Intron (uc001cpr.2/387338, intron 3 of 5)	6353	NSUN4
chr10	104192298	104192509	Promoter (<=1kb)	0	CUEDC2			chr1	48463327	48463612	Promoter (<=1kb)	-765	TRABD2B
chr10	74114275	74114536	Promoter (<=1kb)	371	DNAJB12			chr1	51425946	51426110	Promoter (<=1kb)	-10	FAF1
chr10	74114596	74114816	Promoter (<=1kb)	91	DNAJB12			chr1	51434113	51434396	Promoter (<=1kb)	505	CDKN2C
chr10	69609151	69609283	Distal Intergenic	-11214	DNAJC12			chr1	51434448	51434928	Promoter (<=1kb)	-714	CDKN2C
chr10	74927744	74927981	Promoter (<=1kb)	0	ECD			chr1	52344246	52344528	Promoter (<=1kb)	0	NRDC
chr10	64576392	64576553	Promoter (<=1kb)	-266	EGR2			chr1	53017480	53017641	Promoter (1-2kb)	1121	ZCCHC11
chr10	120101778	120101961	Promoter (<=1kb)	0	FAM204A			chr1	53124433	53124562	Intron (uc001cug.1/348378, intron 2 of 4)	25367	SHISAL2A
chr10	69835000	69835191	Promoter (<=1kb)	0	HERC4			chr1	53308147	53308433	Promoter (<=1kb)	0	ZYG11A
chr10	43904729	43904933	Promoter (<=1kb)	-33	HNRNPF			chr1	54587258	54587484	Distal Intergenic	31195	CDCP2
chr10	94333774	94333968	Promoter (<=1kb)	0	IDE			chr1	54953954	54954211	Distal Intergenic	-53719	ACOT11
chr10	3827349	3827731	Promoter (<=1kb)	0	KLF6			chr1	55007694	55007867	Promoter (<=1kb)	-63	ACOT11
chr10	4535619	4535791	Distal Intergenic	-162557	LINC00705			chr1	55462131	55462317	Promoter (2-3kb)	-2300	BSND
chr10	42354944	42355367	Distal Intergenic	508126	LOC441666			chr1	55487835	55488042	Distal Intergenic	-17107	PCSK9
chr10	42355991	42356531	Distal Intergenic	506962	LOC441666			chr1	57044946	57045214	Promoter (<=1kb)	43	PLPP3
chr10	104220968	104221183	Promoter (<=1kb)	0	MFSD13A			chr1	59248041	59248174	Promoter (1-2kb)	1611	JUN
chr10	111985598	111985753	Promoter (<=1kb)	-9	MXI1			chr1	59281852	59282149	Intron (uc001czf.2/100131060, intron 1 of 3)	31029	LINC01135
chr10	5454367	5454612	Promoter (<=1kb)	0	NET1			chr1	59395465	59395661	Distal Intergenic	144642	LINC01135
chr10	79789243	79789419	Promoter (<=1kb)	0	POLR3A			chr1	60413054	60413236	Distal Intergenic	-20631	CYP2J2
chr10	103892645	103892796	Promoter (<=1kb)	0	PPRC1			chr1	62054384	62054562	Distal Intergenic	-65352	MGC34796
chr10	89623237	89623407	Promoter (<=1kb)	42	PTEN			chr1	62207793	62207976	Promoter (<=1kb)	-173	PATJ
chr10	99894310	99894437	Promoter (<=1kb)	0	R3HCC1L			chr1	62208693	62208860	Promoter (<=1kb)	544	PATJ
chr10	6130811	6131084	Promoter (<=1kb)	0	RBM17			chr1	62641391	62641571	Intron (uc009wag.3/10207, intron 16 of 16)	-18903	L1TD1
chr10	65390158	65390319	Distal Intergenic	109035	REEP3			chr1	63782688	63782951	Promoter (<=1kb)	0	LINC00466
chr10	16859639	16859824	Promoter (<=1kb)	-186	RSU1			chr1	65775512	65775700	Promoter (<=1kb)	294	DNAJC6
chr10	75503954	75504190	Promoter (<=1kb)	0	SEC24C			chr1	66153442	66153673	Distal Intergenic	-104520	PDE4B
chr10	13389688	13389817	Promoter (<=1kb)	481	SEPHS1			chr1	67390501	67390776	Promoter (<=1kb)	0	MIER1
chr10	52384286	52384468	Promoter (<=1kb)	455	SGMS1			chr1	67390998	67391159	Promoter (<=1kb)	420	MIER1
chr10	134145294	134145700	Promoter (<=1kb)	0	STK32C			chr1	67896181	67896348	Promoter (<=1kb)	-58	SERBP1
chr10	17243638	17243771	Promoter (<=1kb)	299	TRDMT1			chr1	68150881	68151181	Promoter (<=1kb)	21	GADD45A
chr10	60094615	60094766	Promoter (<=1kb)	0	UBE2D1			chr1	68319398	68319602	Intron (uc001deb.2/100289178, intron 1 of 9)	-20243	GNG12
chr10	76970195	76970420	Promoter (<=1kb)	0	VDAC2			chr1	70671268	70671500	Promoter (<=1kb)	0	LRRC40
chr10	88281466	88281748	Promoter (<=1kb)	0	WAPL			chr1	70953633	70953828	Distal Intergenic	76732	CTH
chr10	1102570	1102805	Promoter (<=1kb)	0	WDR37			chr1	72849533	72849725	Distal Intergenic	-101128	NEGR1
chr10	80828500	80828674	Promoter (<=1kb)	0	ZMIZ1-AS1			chr1	78149137	78149383	Promoter (<=1kb)	-33	ZZZ3
chr10	44069934	44070204	Promoter (<=1kb)	0	ZNF239			chr1	85773917	85774118	Intron (uc001dla.2/646626, intron 2 of 4)	-31330	BCL10
chr10	38265551	38265747	Promoter (<=1kb)	-98	ZNF25			chr1	86046278	86046626	Promoter (<=1kb)	0	CYR61
chr10	44144242	44144493	Promoter (<=1kb)	0	ZNF32			chr1	87887242	87887416	Distal Intergenic	-49904	LINC01364
chr10	43048230	43048439	Promoter (<=1kb)	0	ZNF37BP			chr1	90270345	90270499	Distal Intergenic	-16074	LRRC8D
chr10	44101745	44101974	Promoter (<=1kb)	0	ZNF485			chr1	90460829	90460983	Promoter (<=1kb)	151	ZNF326
chr10	126605330	126605442	Distal Intergenic	-23530	ZRANB1			chr1	92546000	92546152	Promoter (<=1kb)	138	BTBD8
chr11	67250719	67250876	Promoter (<=1kb)	214	AIP			chr1	93297522	93297726	Promoter (<=1kb)	0	RPL5
chr11	77850622	77850815	Promoter (<=1kb)	0	ALG8			chr1	93544600	93544964	Promoter (<=1kb)	0	MTF2
chr11	43902227	43902389	Promoter (<=1kb)	0	ALKBH3			chr1	94312863	94313273	Promoter (<=1kb)	-157	BCAR3
chr11	107436364	107436560	Promoter (<=1kb)	0	ALKBH8			chr1	98386427	98386809	Promoter (<=1kb)	0	DPYD
chr11	82904644	82904902	Promoter (<=1kb)	-389	ANKRD42			chr1	98513853	98513994	Promoter (1-2kb)	1255	MIR137HG
chr11	34937856	34938011	Promoter (<=1kb)	0	APIP			chr1	101361531	101361680	Promoter (<=1kb)	0	SLC30A7
chr11	100422067	100422216	Distal Intergenic	-136191	ARHGAP42			chr1	109103382	109103579	Promoter (<=1kb)	411	FAM102B
chr11	72525289	72525450	Promoter (<=1kb)	-1	ATG16L2			chr1	109235025	109235215	Promoter (<=1kb)	93	PRPF38B
chr11	63439172	63439361	Promoter (<=1kb)	83	ATL3			chr1	109584568	109584752	Promoter (<=1kb)	98	WDR47
chr11	62389546	62389697	Promoter (<=1kb)	0	B3GAT3			chr1	109642630	109642940	Promoter (<=1kb)	0	SCARNA2
chr11	356093	356225	Distal Intergenic	-13570	B4GALNT4			chr1	109820140	109820349	Downstream (1-2kb)	4692	PSRC1
chr11	66278014	66278225	Promoter (<=1kb)	0	BBS1			chr1	110316407	110316573	Distal Intergenic	-9763	EPS8L3
chr11	66112477	66112690	Promoter (<=1kb)	0	BRMS1			chr1	110502807	110502979	Distal Intergenic	-24408	AHCYL1
chr11	68039363	68039608	Promoter (<=1kb)	0	C11orf24			chr1	113498713	113499115	Promoter (<=1kb)	0	SLC16A1
chr11	46958144	46958296	Promoter (<=1kb)	0	C11orf49			chr1	114447733	114448039	Promoter (<=1kb)	0	AP4B1
chr11	36615821	36616049	Promoter (<=1kb)	0	C11orf74			chr1	114472612	114472754	Promoter (<=1kb)	173	HIPK1
chr11	66512080	66512275	Promoter (<=1kb)	0	C11orf80			chr1	115300097	115300243	Promoter (<=1kb)	428	CSDE1
chr11	3078578	3078831	Promoter (<=1kb)	0	CARS			chr1	115681655	115681814	Distal Intergenic	-49534	TSPAN2
chr11	119076586	119076781	Promoter (<=1kb)	-205	CBL			chr1	116138518	116138707	Distal Intergenic	-45867	VANGL1
chr11	65660769	65661003	Promoter (2-3kb)	2894	CCDC85B			chr1	116681747	116681942	Distal Intergenic	27371	MAB21L3
chr11	60609383	60609661	Promoter (<=1kb)	0	CCDC86			chr1	121376327	121376471	Distal Intergenic	69903	EMBP1
chr11	82996932	82997598	Promoter (<=1kb)	0	CCDC90B			chr1	142538157	142539280	Distal Intergenic	174325	ANKRD20A12P
chr11	33757981	33758172	Promoter (<=1kb)	0	CD59			chr1	142602342	142602498	Distal Intergenic	111107	ANKRD20A12P
chr11	64851452	64851798	Promoter (<=1kb)	0	CDCA5			chr1	144932338	144932619	Promoter (<=1kb)	-306	PDE4DIP
chr11	93394624	93394799	Promoter (<=1kb)	-17	CEP295			chr1	145092232	145092688	Intron (uc021ott.2/100288142, intron 53 of 131)	-3719	SEC22B
chr11	65625597	65625834	Promoter (<=1kb)	267	CFL1			chr1	145210009	145210107	Promoter (<=1kb)	898	NOTCH2NL
chr11	46867790	46867957	Promoter (<=1kb)	0	CKAP5			chr1	145352393	145352468	Intron (uc021ott.2/100288142, intron 91 of 131)	-8087	NBPF10
chr11	57425103	57425264	Promoter (<=1kb)	0	CLP1			chr1	145395417	145395700	Exon (uc021out.1/uc021out.1, exon 1 of 1)	-17491	HJV
chr11	36310914	36311145	Promoter (<=1kb)	0	COMMD9			chr1	145396202	145396355	Intron (uc021ott.2/100288142, intron 99 of 131)	-16836	HJV
chr11	67210896	67211097	Promoter (<=1kb)	0	CORO1B			chr1	145399284	145399462	Exon (uc021ouw.1/uc021ouw.1, exon 1 of 1)	-13729	HJV
chr11	61129718	61129884	Promoter (<=1kb)	0	CYB561A3			chr1	149223129	149223966	Distal Intergenic	-55510	LOC388692
chr11	14913197	14913368	Promoter (<=1kb)	0	CYP2R1			chr1	149294621	149294807	Exon (uc021oxk.1/uc021oxk.1, exon 1 of 1)	15145	LOC388692
chr11	61447672	61447889	Promoter (<=1kb)	-16	DAGLA			chr1	149658579	149658732	Intron (uc009wlc.3/57234, intron 2 of 3)	82317	LINC00623
chr11	118972524	118972991	Promoter (<=1kb)	0	DPAGT1			chr1	149685354	149685473	Distal Intergenic	-68777	FCGR1A
chr11	65101187	65101371	Promoter (<=1kb)	0	DPF2			chr1	149764539	149764725	Exon (uc001esq.1/uc001esq.1, exon 1 of 1)	9036	FCGR1A
chr11	85955483	85955811	Promoter (<=1kb)	0	EED			chr1	149783854	149784045	Promoter (<=1kb)	0	HIST2H2BF
chr11	85956084	85956270	Promoter (<=1kb)	278	EED			chr1	149857083	149857864	Promoter (<=1kb)	368	HIST2H2BE
chr11	64622496	64622727	Promoter (<=1kb)	605	EHD1			chr1	149858385	149858746	Promoter (<=1kb)	0	HIST2H2AC
chr11	64645942	64646197	Promoter (<=1kb)	0	EHD1			chr1	149859210	149859522	Promoter (<=1kb)	0	HIST2H2AB
chr11	125439169	125439336	Promoter (<=1kb)	0	EI24			chr1	149859976	149860276	Promoter (<=1kb)	-510	HIST2H2AB
chr11	65769541	65769817	Promoter (<=1kb)	0	EIF1AD			chr1	149899559	149900005	Promoter (<=1kb)	0	SF3B4
chr11	65770134	65770344	Promoter (<=1kb)	-497	EIF1AD			chr1	149981924	149982318	Promoter (<=1kb)	368	OTUD7B
chr11	76155906	76156161	Promoter (<=1kb)	0	EMSY			chr1	149982409	149983050	Promoter (<=1kb)	0	OTUD7B
chr11	64072757	64072906	Promoter (<=1kb)	-138	ESRRA			chr1	150038770	150039262	Promoter (<=1kb)	-80	VPS45
chr11	70049236	70049373	Promoter (<=1kb)	0	FADD			chr1	150039529	150039977	Promoter (<=1kb)	129	VPS45
chr11	61658979	61659259	Promoter (<=1kb)	0	FADS3			chr1	150137956	150138480	Distal Intergenic	10869	PLEKHO1
chr11	58912158	58912340	Promoter (<=1kb)	0	FAM111A			chr1	150208324	150208579	Promoter (<=1kb)	0	ANP32E
chr11	126081544	126081768	Promoter (<=1kb)	0	FAM118B			chr1	150241252	150241744	Promoter (<=1kb)	0	APH1A
chr11	61559992	61560459	Promoter (<=1kb)	0	FEN1			chr1	150266290	150266808	Promoter (<=1kb)	21	MRPS21
chr11	35639786	35639976	Promoter (<=1kb)	51	FJX1			chr1	150293880	150294432	Promoter (<=1kb)	0	PRPF3
chr11	65667806	65668039	Promoter (<=1kb)	0	FOSL1			chr1	150336114	150336317	Promoter (<=1kb)	-673	RPRD2
chr11	64037332	64037727	3' UTR	-14084	GPR137			chr1	150459402	150459857	Promoter (<=1kb)	0	TARS2
chr11	64038855	64039020	Intron (uc001nzc.3/572, intron 2 of 2)	-12791	GPR137			chr1	150486057	150486318	Promoter (1-2kb)	-1915	FALEC
chr11	64053158	64053370	Promoter (<=1kb)	-212	GPR137			chr1	150521336	150522092	Promoter (<=1kb)	0	ADAMTSL4
chr11	126225330	126225601	Promoter (<=1kb)	0	GSEC			chr1	150524701	150525121	Promoter (<=1kb)	296	MIR4257
chr11	106825138	106825303	Intron (uc001pjf.5/2977, intron 3 of 8)	63868	GUCY1A2			chr1	150533454	150534182	Distal Intergenic	3033	ADAMTSL4
chr11	86013106	86013303	Promoter (<=1kb)	0	HIKESHI			chr1	150534186	150534841	Distal Intergenic	3765	ADAMTSL4
chr11	43665633	43665825	Distal Intergenic	-36318	HSD17B12			chr1	150551188	150551569	Promoter (<=1kb)	517	MCL1
chr11	122933012	122933478	Promoter (<=1kb)	0	HSPA8			chr1	150551586	150552112	Promoter (<=1kb)	0	MCL1
chr11	61891137	61891358	Promoter (<=1kb)	-87	INCENP			chr1	150601667	150601903	Promoter (<=1kb)	-58	ENSA
chr11	9406029	9406252	Promoter (<=1kb)	0	IPO7			chr1	150848778	150849055	Promoter (<=1kb)	189	ARNT
chr11	2721222	2721372	Promoter (<=1kb)	0	KCNQ1OT1			chr1	150947118	150947368	Promoter (<=1kb)	111	CERS2
chr11	77899618	77899867	Promoter (<=1kb)	0	KCTD21			chr1	151020200	151020522	Promoter (<=1kb)	0	C1orf56
chr11	66886276	66886733	Promoter (<=1kb)	-7	KDM2A			chr1	151042805	151043076	Promoter (<=1kb)	-4	GABPB2
chr11	118306780	118307227	Promoter (<=1kb)	0	KMT2A			chr1	151043542	151043794	Promoter (<=1kb)	462	GABPB2
chr11	129872297	129872538	Promoter (<=1kb)	0	LINC00167			chr1	151162598	151162913	Promoter (<=1kb)	0	VPS72
chr11	67085169	67085410	Promoter (<=1kb)	0	LOC100130987			chr1	151227122	151227409	Promoter (<=1kb)	0	PSMD4
chr11	86666522	86666700	Promoter (<=1kb)	0	LOC100506368			chr1	151246584	151246753	Distal Intergenic	-7341	ZNF687
chr11	9482169	9482317	Promoter (<=1kb)	0	LOC644656			chr1	151319325	151319604	Promoter (<=1kb)	165	RFX5
chr11	58345771	58346028	Promoter (<=1kb)	-78	LPXN			chr1	151430960	151431147	Promoter (<=1kb)	794	POGZ
chr11	47291058	47291218	Promoter (<=1kb)	0	MADD			chr1	151552105	151552316	Exon (uc001eyl.3/7286, exon 11 of 13)	-32225	SNX27
chr11	47291535	47291684	Promoter (<=1kb)	0	MADD			chr1	151707584	151707789	Distal Intergenic	13571	RIIAD1
chr11	65265017	65265255	Promoter (<=1kb)	0	MALAT1			chr1	151881639	151881890	Promoter (<=1kb)	471	THEM4
chr11	28131735	28131860	Promoter (<=1kb)	22	METTL15			chr1	151881965	151882501	Promoter (<=1kb)	0	THEM4
chr11	59328367	59328544	Distal Intergenic	34087	MIR3162			chr1	151965377	151965552	Promoter (1-2kb)	1162	S100A10
chr11	90511136	90511258	Intron (uc021qoq.1/uc021qoq.1, intron 3 of 6)	-222111	MIR4490			chr1	152008232	152008540	Promoter (<=1kb)	971	S100A11
chr11	118781157	118781436	Promoter (<=1kb)	0	MIR4492			chr1	152009310	152009576	Promoter (<=1kb)	0	S100A11
chr11	66206308	66206578	Promoter (<=1kb)	0	MRPL11			chr1	153328016	153328274	Promoter (2-3kb)	-2056	S100A9
chr11	59578217	59578417	Promoter (<=1kb)	0	MRPL16			chr1	153483427	153483703	Distal Intergenic	25014	S100A6
chr11	68671262	68671447	Promoter (<=1kb)	0	MRPL21			chr1	153505657	153505928	Promoter (2-3kb)	2789	S100A6
chr11	1968388	1968606	Promoter (<=1kb)	0	MRPL23			chr1	153508262	153508493	Promoter (<=1kb)	224	S100A6
chr11	1212832	1212991	Intron (uc021qbr.1/727897, intron 15 of 15)	-31304	MUC5B			chr1	153538200	153538510	Promoter (<=1kb)	0	S100A2
chr11	63706165	63706643	Promoter (<=1kb)	0	NAA40			chr1	153539146	153539345	Promoter (<=1kb)	-840	S100A2
chr11	47600424	47600659	Promoter (<=1kb)	0	NDUFS3			chr1	153541046	153541346	Promoter (2-3kb)	-2740	S100A2
chr11	67374274	67374433	Promoter (<=1kb)	0	NDUFV1			chr1	153545029	153545257	Distal Intergenic	-6723	S100A2
chr11	67397668	67397822	Promoter (<=1kb)	-260	NUDT8			chr1	153581522	153581773	Promoter (<=1kb)	-41	S100A16
chr11	133335253	133335534	Intron (uc001qgu.3/4978, intron 1 of 7)	66869	OPCML			chr1	153643170	153643519	Promoter (<=1kb)	0	ILF2
chr11	69490043	69490251	Promoter (<=1kb)	0	ORAOV1			chr1	153670951	153671146	Distal Intergenic	13511	NPR1
chr11	63753777	63753945	Promoter (<=1kb)	0	OTUB1			chr1	153681734	153681886	Distal Intergenic	-18663	INTS3
chr11	117003370	117003503	Distal Intergenic	-11497	PAFAH1B2			chr1	153919042	153919358	Promoter (<=1kb)	0	DENND4B
chr11	74109802	74109969	Promoter (<=1kb)	-300	PGM2L1			chr1	153930271	153930919	Promoter (<=1kb)	213	CRTC2
chr11	111944857	111945094	Promoter (<=1kb)	0	PIH1D2			chr1	153930921	153931232	Promoter (<=1kb)	0	CRTC2
chr11	65029209	65029379	Promoter (<=1kb)	-53	POLA2			chr1	153935364	153935721	Promoter (<=1kb)	123	SLC39A1
chr11	67121053	67121252	Promoter (<=1kb)	0	POLD4			chr1	153935759	153936332	Promoter (<=1kb)	0	SLC39A1
chr11	67169271	67169540	Promoter (<=1kb)	0	PPP1CA			chr1	153939682	153940064	Promoter (<=1kb)	144	SLC39A1
chr11	64014892	64015116	Promoter (<=1kb)	-479	PPP1R14B			chr1	153958690	153958930	Promoter (<=1kb)	0	RAB13
chr11	64691542	64692249	Promoter (<=1kb)	0	PPP2R5B			chr1	153963200	153963530	Promoter (<=1kb)	0	RPS27
chr11	68227994	68228268	Promoter (<=1kb)	0	PPP6R3			chr1	154155692	154155977	Promoter (<=1kb)	0	TPM3
chr11	47447875	47448219	Promoter (<=1kb)	0	PSMC3			chr1	154193704	154194110	Promoter (<=1kb)	0	UBAP2L
chr11	450149	450376	Promoter (<=1kb)	0	PTDSS2			chr1	154297155	154297358	Promoter (<=1kb)	-678	ATP8B2
chr11	66035871	66036052	Promoter (<=1kb)	-4	RAB1B			chr1	154377858	154378182	Promoter (<=1kb)	189	IL6R
chr11	73472342	73472582	Promoter (<=1kb)	-141	RAB6A			chr1	154378308	154378729	Promoter (<=1kb)	639	IL6R
chr11	114271273	114271443	Promoter (<=1kb)	0	RBM7			chr1	154851010	154851265	Distal Intergenic	-8256	KCNN3
chr11	66610775	66610978	Promoter (<=1kb)	0	RCE1			chr1	154908762	154909214	Promoter (<=1kb)	270	PMVK
chr11	114310013	114310254	Promoter (<=1kb)	0	REXO2			chr1	154909260	154909625	Promoter (<=1kb)	0	PMVK
chr11	65488186	65488396	Promoter (<=1kb)	13	RNASEH2C			chr1	154944880	154945358	Promoter (1-2kb)	1601	SHC1
chr11	117103292	117103458	Promoter (<=1kb)	0	RNF214			chr1	154946616	154946985	Promoter (<=1kb)	0	SHC1
chr11	506796	506945	Promoter (<=1kb)	0	RNH1			chr1	154947043	154947320	Promoter (<=1kb)	0	CKS1B
chr11	75110441	75110622	Promoter (<=1kb)	0	RPS3			chr1	154971614	154971867	Distal Intergenic	-3239	ZBTB7B
chr11	67195814	67196027	Promoter (<=1kb)	0	RPS6KB2			chr1	154973922	154974398	Promoter (<=1kb)	-708	ZBTB7B
chr11	14380684	14380832	Promoter (<=1kb)	0	RRAS2			chr1	154974478	154974691	Promoter (<=1kb)	-415	ZBTB7B
chr11	4115919	4116091	Promoter (<=1kb)	0	RRM1			chr1	154974716	154975032	Promoter (<=1kb)	-74	ZBTB7B
chr11	65819521	65819733	Promoter (<=1kb)	-83	SF3B2			chr1	154975427	154975838	Promoter (<=1kb)	321	ZBTB7B
chr11	407107	407277	Promoter (2-3kb)	2750	SIGIRR			chr1	154975865	154976326	Promoter (<=1kb)	759	ZBTB7B
chr11	111472999	111473239	Promoter (<=1kb)	0	SIK2			chr1	154989629	154990304	Promoter (2-3kb)	2705	ZBTB7B
chr11	116969051	116969332	Promoter (<=1kb)	-58	SIK3			chr1	155017300	155017589	Intron (uc010per.2/149095, intron 10 of 12)	-5833	ADAM15
chr11	47429879	47430079	Promoter (<=1kb)	0	SLC39A13			chr1	155022909	155023358	Promoter (<=1kb)	-64	ADAM15
chr11	63953452	63953609	Promoter (<=1kb)	0	STIP1			chr1	155057206	155057530	Intron (uc010pew.2/1944, intron 1 of 4)	5858	EFNA3
chr11	61348863	61349106	Promoter (<=1kb)	-519	SYT7			chr1	155084756	155085004	Distal Intergenic	-15345	EFNA1
chr11	62539008	62539202	Promoter (<=1kb)	233	TAF6L			chr1	155096987	155097306	Distal Intergenic	-3043	EFNA1
chr11	1330765	1330991	Promoter (<=1kb)	0	TOLLIP-AS1			chr1	155098088	155098328	Promoter (2-3kb)	-2021	EFNA1
chr11	118889314	118889474	Promoter (<=1kb)	73	TRAPPC4			chr1	155100194	155100411	Promoter (<=1kb)	0	EFNA1
chr11	2421803	2422010	Promoter (<=1kb)	85	TSSC4			chr1	155107630	155108091	Promoter (<=1kb)	-197	SLC50A1
chr11	62359009	62359183	Promoter (<=1kb)	0	TUT1			chr1	155108120	155108415	Promoter (<=1kb)	0	SLC50A1
chr11	118230183	118230379	Promoter (<=1kb)	0	UBE4A			chr1	155112699	155113124	Promoter (<=1kb)	0	DPM3
chr11	64863453	64863727	Promoter (<=1kb)	0	VPS51			chr1	155140346	155140635	Downstream (1-2kb)	-4786	TRIM46
chr11	66056540	66056696	Promoter (<=1kb)	0	YIF1A			chr1	155162730	155163060	Promoter (<=1kb)	-24	MUC1
chr11	9482379	9482589	Promoter (<=1kb)	0	ZNF143			chr1	155163158	155163725	Promoter (<=1kb)	-452	MUC1
chr11	113644402	113644609	Promoter (<=1kb)	0	ZW10			chr1	155164057	155164233	Promoter (<=1kb)	-735	MIR92B
chr12	1800030	1800287	Promoter (<=1kb)	0	ADIPOR2			chr1	155178374	155178653	Promoter (<=1kb)	0	MTX1
chr12	34175253	34175480	Promoter (<=1kb)	37	ALG10			chr1	155194514	155195076	Promoter (2-3kb)	2249	GBAP1
chr12	34852596	34852815	Distal Intergenic	677380	ALG10			chr1	155196183	155197532	Promoter (<=1kb)	0	GBAP1
chr12	121790280	121790506	Promoter (<=1kb)	-15	ANAPC5			chr1	155213629	155213934	Promoter (<=1kb)	719	GBA
chr12	105629964	105630137	Promoter (<=1kb)	0	APPL2			chr1	155214406	155214799	Promoter (<=1kb)	0	GBA
chr12	58357208	58357341	Distal Intergenic	21763	ATP23			chr1	155220513	155220826	Promoter (<=1kb)	870	FAM189B
chr12	112037038	112037225	Promoter (<=1kb)	252	ATXN2			chr1	155225042	155225370	Promoter (<=1kb)	0	FAM189B
chr12	56109764	56109950	Promoter (<=1kb)	0	BLOC1S1-RDH5			chr1	155246918	155247348	Promoter (<=1kb)	0	HCN3
chr12	53693391	53693572	Promoter (<=1kb)	0	C12orf10			chr1	155292829	155293396	Promoter (<=1kb)	0	RUSC1
chr12	105352011	105352223	Distal Intergenic	-27875	C12orf45			chr1	155293402	155293940	Promoter (<=1kb)	0	RUSC1
chr12	104350899	104351106	Promoter (<=1kb)	0	C12orf73			chr1	155294826	155295349	Promoter (<=1kb)	640	RUSC1
chr12	54121185	54121560	Promoter (<=1kb)	0	CALCOCO1			chr1	155532950	155533107	Promoter (<=1kb)	-365	ASH1L
chr12	54673637	54673780	Promoter (<=1kb)	135	CBX5			chr1	156060582	156060797	Intron (uc001fnf.1/4000, intron 3 of 12)	8213	LMNA
chr12	510534	510814	Promoter (<=1kb)	0	CCDC77			chr1	156066463	156066718	Intron (uc001fnf.1/4000, intron 3 of 12)	14094	LMNA
chr12	96883233	96883381	5' UTR	-88867	CDK17			chr1	156100207	156100360	Intron (uc001fnf.1/4000, intron 4 of 12)	3861	LMNA
chr12	6716580	6716755	Promoter (<=1kb)	-29	CHD4			chr1	156122044	156122193	Promoter (1-2kb)	-1129	SEMA4A
chr12	22198994	22199214	Promoter (<=1kb)	0	CMAS			chr1	156415630	156415886	Distal Intergenic	-15137	C1orf61
chr12	6833169	6833388	Promoter (<=1kb)	0	COPS7A			chr1	156427386	156427542	Distal Intergenic	-26893	C1orf61
chr12	109085437	109085601	Intron (uc009zva.4/23603, intron 2 of 10)	11173	CORO1C			chr1	156470609	156470891	Promoter (<=1kb)	0	MEF2D
chr12	109125238	109125532	Promoter (<=1kb)	0	CORO1C			chr1	156471312	156471465	Promoter (<=1kb)	-678	MEF2D
chr12	107474568	107474795	Intron (uc001tmi.4/1407, intron 1 of 12)	12840	CRY1			chr1	156542235	156542416	Promoter (<=1kb)	0	IQGAP3
chr12	51477318	51477475	Promoter (<=1kb)	0	CSRNP2			chr1	156553922	156554175	Intron (uc021pbf.1/164118, intron 6 of 10)	4403	TTC24
chr12	2113641	2113847	Promoter (<=1kb)	0	DCP1B			chr1	156629792	156630123	Distal Intergenic	17066	NES
chr12	57914411	57914733	Promoter (<=1kb)	-111	DDIT3			chr1	156675807	156676034	Promoter (<=1kb)	-199	CRABP2
chr12	49245838	49246112	Promoter (<=1kb)	0	DDX23			chr1	156695656	156695857	Promoter (1-2kb)	1848	ISG20L2
chr12	12966156	12966317	Promoter (<=1kb)	15	DDX47			chr1	156866433	156866571	Promoter (2-3kb)	2910	PEAR1
chr12	124086510	124086703	Promoter (<=1kb)	0	DDX55			chr1	159654428	159654597	Distal Intergenic	29782	CRP
chr12	56223281	56223507	Promoter (<=1kb)	0	DNAJC14			chr1	159895059	159895223	Promoter (<=1kb)	109	TAGLN2
chr12	32832014	32832244	Promoter (<=1kb)	0	DNM1L			chr1	161369268	161369430	Distal Intergenic	-31595	CFAP126
chr12	124118222	124118448	Promoter (<=1kb)	0	EIF2B1			chr1	161369543	161369814	Exon (uc021pbx.1/uc021pbx.1, exon 1 of 1)	-31870	CFAP126
chr12	7079829	7079999	Promoter (<=1kb)	0	EMG1			chr1	161391823	161392007	Exon (uc021pbz.1/uc021pbz.1, exon 1 of 1)	-54150	CFAP126
chr12	53661934	53662149	Promoter (<=1kb)	0	ESPL1			chr1	161509994	161510218	Exon (uc021pdg.1/uc021pdg.1, exon 1 of 1)	9600	FCGR3A
chr12	110151225	110151638	Promoter (<=1kb)	-549	FAM222A			chr1	161719500	161719747	Promoter (<=1kb)	0	DUSP12
chr12	13197229	13197387	Promoter (<=1kb)	0	FAM234B			chr1	163291501	163291734	Promoter (<=1kb)	0	NUF2
chr12	8395530	8395724	Promoter (<=1kb)	0	FAM86FP			chr1	164756630	164756838	Intron (uc001gcs.3/5087, intron 2 of 7)	-12752	LOC100505795
chr12	110434149	110434296	Promoter (<=1kb)	0	GIT2			chr1	165667704	165667888	Promoter (<=1kb)	0	ALDH9A1
chr12	57856153	57856391	Promoter (1-2kb)	1848	GLI1			chr1	165796958	165797114	Promoter (<=1kb)	0	TMCO1
chr12	54752883	54753247	Downstream (2-3kb)	5023	GPR84			chr1	165797768	165797956	Promoter (<=1kb)	-776	TMCO1
chr12	14927052	14927271	Promoter (<=1kb)	0	H2AFJ			chr1	167189878	167190122	Promoter (<=1kb)	0	POU2F1
chr12	104458223	104458433	Promoter (<=1kb)	0	HCFC2			chr1	167684777	167684922	Exon (uc021pek.1/uc021pek.1, exon 1 of 1)	-6265	MPZL1
chr12	104458475	104458654	Promoter (<=1kb)	239	HCFC2			chr1	171711131	171711362	Promoter (<=1kb)	17	VAMP4
chr12	110561996	110562237	Promoter (<=1kb)	0	IFT81			chr1	173684215	173684481	Promoter (<=1kb)	135	KLHL20
chr12	6772216	6772622	Promoter (<=1kb)	0	ING4			chr1	173837407	173837713	Promoter (<=1kb)	0	ZBTB37
chr12	30848798	30848970	Promoter (<=1kb)	0	IPO8			chr1	173991541	173991699	Distal Intergenic	-29331	RC3H1
chr12	108956194	108956425	Promoter (<=1kb)	0	ISCU			chr1	174128267	174128502	Promoter (<=1kb)	-50	RABGAP1L
chr12	109915040	109915570	Promoter (<=1kb)	0	KCTD10			chr1	179851779	179851938	Promoter (<=1kb)	602	TOR1AIP1
chr12	121905085	121905309	Promoter (<=1kb)	0	KDM2B			chr1	182993129	182993277	Promoter (<=1kb)	534	LAMC1
chr12	69080633	69080854	Promoter (<=1kb)	0	LOC100507250			chr1	183441024	183441285	Promoter (<=1kb)	0	SMG7-AS1
chr12	59345109	59345241	Distal Intergenic	-30790	LRIG3			chr1	183604733	183604954	Promoter (<=1kb)	122	ARPC5
chr12	96429392	96429542	Promoter (<=1kb)	0	LTA4H			chr1	193074173	193074506	Promoter (<=1kb)	102	GLRX2
chr12	9102471	9102701	Promoter (<=1kb)	-114	M6PR			chr1	193074512	193074751	Promoter (<=1kb)	0	GLRX2
chr12	10766101	10766254	Promoter (<=1kb)	0	MAGOHB			chr1	193090897	193091375	Promoter (<=1kb)	0	CDC73
chr12	53886752	53886966	Intron (uc001sdm.2/7786, intron 1 of 14)	6478	MAP3K12			chr1	200639037	200639303	Promoter (<=1kb)	0	DDX59
chr12	112279728	112279916	Promoter (<=1kb)	-18	MAPKAPK5-AS1			chr1	200639321	200639595	Promoter (<=1kb)	-195	DDX59
chr12	57916536	57916676	Promoter (<=1kb)	0	MBD6			chr1	201244380	201244615	Distal Intergenic	-7965	PKP1
chr12	49961874	49961976	Promoter (<=1kb)	0	MCRS1			chr1	201278717	201278916	Intron (uc001gwd.3/5317, intron 2 of 14)	26137	PKP1
chr12	116715395	116715724	Promoter (<=1kb)	-404	MED13L			chr1	201482197	201482364	Distal Intergenic	-5810	CSRP1
chr12	56546211	56546441	Promoter (<=1kb)	7	MYL6B			chr1	201673352	201673597	Intron (uc001gwu.3/89796, intron 1 of 28)	-15039	MIR5191
chr12	57481009	57481243	Promoter (1-2kb)	-1434	NAB2			chr1	202026096	202026264	Distal Intergenic	46406	ELF3
chr12	57481545	57481724	Promoter (<=1kb)	-953	NAB2			chr1	202206320	202206477	Promoter (1-2kb)	-1579	LGR6
chr12	102513839	102514015	Promoter (<=1kb)	0	PARPBP			chr1	202284852	202285003	Intron (uc001gxu.3/59352, intron 17 of 17)	26091	UBE2T
chr12	53846273	53846540	Promoter (<=1kb)	387	PCBP2			chr1	202558418	202558571	Downstream (1-2kb)	49176	PPP1R12B
chr12	118573784	118573935	Promoter (<=1kb)	0	PEBP1			chr1	202857621	202857817	Promoter (<=1kb)	568	RABIF
chr12	106751725	106751969	Promoter (<=1kb)	0	POLR3B			chr1	204042157	204042293	Promoter (<=1kb)	0	SOX13
chr12	111180715	111180973	Promoter (<=1kb)	0	PPP1CC			chr1	204463798	204464077	Promoter (<=1kb)	0	PIK3C2B
chr12	108154884	108155179	Promoter (<=1kb)	0	PRDM4			chr1	204476130	204476289	Exon (uc021phw.1/uc021phw.1, exon 1 of 1)	-9218	MDM4
chr12	57146117	57146323	Promoter (<=1kb)	0	PRIM1			chr1	204958528	204958710	Promoter (1-2kb)	1982	NFASC
chr12	132413727	132413857	Promoter (<=1kb)	0	PUS1			chr1	205091335	205091582	Promoter (<=1kb)	-185	RBBP5
chr12	108079397	108079635	Promoter (<=1kb)	0	PWP1			chr1	205304849	205305041	Downstream (<1kb)	-13966	NUAK2
chr12	120554562	120554846	Promoter (<=1kb)	0	RAB35			chr1	206785713	206785935	Promoter (<=1kb)	0	EIF2D
chr12	50419335	50419553	Promoter (<=1kb)	-28	RACGAP1			chr1	207038339	207038554	Promoter (<=1kb)	-600	IL20
chr12	4647939	4648096	Promoter (<=1kb)	0	RAD51AP1			chr1	207414811	207414978	Distal Intergenic	-79839	CD55
chr12	118454375	118454540	Promoter (<=1kb)	0	RFC5			chr1	207997287	207997438	Distal Intergenic	5563	LOC148696
chr12	120972048	120972221	Promoter (<=1kb)	0	RNF10			chr1	211432344	211432749	Promoter (<=1kb)	0	RCOR3
chr12	121837783	121837934	Promoter (<=1kb)	0	RNF34			chr1	211555895	211556112	Promoter (<=1kb)	0	LINC00467
chr12	117257295	117257503	Intron (uc001twa.4/84900, intron 8 of 11)	59526	RNFT2			chr1	211828603	211828828	Downstream (2-3kb)	14921	NEK2
chr12	56510082	56510252	Promoter (<=1kb)	-122	RPL41			chr1	211909208	211909381	Distal Intergenic	-60236	NEK2
chr12	56435806	56435979	Promoter (<=1kb)	120	RPS26			chr1	212659516	212659684	Distal Intergenic	53287	NENF
chr12	56211491	56211668	Promoter (<=1kb)	0	SARNP			chr1	212781689	212782070	Promoter (<=1kb)	0	ATF3
chr12	108955122	108955339	Promoter (<=1kb)	0	SART3			chr1	212965149	212965314	Promoter (<=1kb)	0	TATDN3
chr12	123849297	123849632	Promoter (<=1kb)	0	SBNO1			chr1	214434955	214435109	Distal Intergenic	-19456	SMYD2
chr12	132195399	132195667	Promoter (<=1kb)	0	SFSWAP			chr1	228187163	228187363	Distal Intergenic	-7360	WNT3A
chr12	98987229	98987466	Promoter (<=1kb)	0	SLC25A3			chr1	228703083	228703227	Distal Intergenic	28015	RNF187
chr12	69139812	69139968	Promoter (<=1kb)	0	SLC35E3			chr1	228782730	228782961	Promoter (2-3kb)	2336	RHOU
chr12	50479000	50479170	Promoter (<=1kb)	17	SMARCD1			chr1	228783185	228783567	Promoter (2-3kb)	2791	RHOU
chr12	54582674	54583004	Promoter (<=1kb)	0	SMUG1			chr1	229253747	229253971	Distal Intergenic	-152838	RAB4A
chr12	96252606	96252742	Promoter (<=1kb)	0	SNRPF			chr1	229390666	229390794	Distal Intergenic	-16015	RAB4A
chr12	53773653	53773800	Promoter (<=1kb)	-179	SP1			chr1	229694540	229694702	Promoter (<=1kb)	-98	ABCB10
chr12	109251330	109251588	Promoter (<=1kb)	0	SSH1			chr1	229761904	229762070	Promoter (<=1kb)	0	URB2
chr12	118810798	118810937	Promoter (<=1kb)	-48	TAOK3			chr1	231556058	231556251	Promoter (<=1kb)	-1	EGLN1
chr12	64845815	64845974	Promoter (<=1kb)	0	TBK1			chr1	231558028	231558263	Promoter (1-2kb)	-1971	EGLN1
chr12	106696152	106696616	Promoter (<=1kb)	0	TCP11L2			chr1	231892668	231892806	Intron (uc010pwg.1/100303453, intron 8 of 12)	61457	DISC2
chr12	3068098	3068246	Promoter (<=1kb)	-232	TEAD4			chr1	233248772	233248976	Intron (uc001hvm.2/80003, intron 8 of 19)	-54508	PCNX2
chr12	122150470	122150766	Promoter (<=1kb)	0	TMEM120B			chr1	234509322	234509564	Promoter (<=1kb)	0	COA6
chr12	126137339	126137476	Intron (uc001uhe.1/114795, intron 8 of 8)	30297	TMEM132B			chr1	234634899	234635117	Distal Intergenic	-20050	TARBP1
chr12	107349336	107349631	Promoter (<=1kb)	0	TMEM263			chr1	234745993	234746168	Promoter (<=1kb)	-722	IRF2BP2
chr12	98909198	98909464	Promoter (<=1kb)	0	TMPO			chr1	234748649	234748815	Distal Intergenic	-3378	IRF2BP2
chr12	53443705	53443848	Promoter (<=1kb)	0	TNS2			chr1	234792722	234792867	Intron (uc001hwh.3/uc001hwh.3, intron 3 of 3)	27665	LINC00184
chr12	110283179	110283385	Distal Intergenic	-11967	TRPV4			chr1	234860115	234860237	Promoter (<=1kb)	326	LINC01132
chr12	104323447	104323695	Promoter (<=1kb)	294	TTC41P			chr1	235116018	235116243	Distal Intergenic	175009	SNORA14B
chr12	104323913	104324186	Promoter (<=1kb)	0	TTC41P			chr1	235123248	235123512	Distal Intergenic	167740	SNORA14B
chr12	104722169	104722299	Intron (uc021rcx.2/7296, intron 13 of 16)	18546	TXNRD1			chr1	235132975	235133200	Distal Intergenic	158052	SNORA14B
chr12	125399396	125399622	Promoter (<=1kb)	0	UBC			chr1	235668299	235668507	Promoter (<=1kb)	-518	B3GALNT2
chr12	93835714	93835860	Promoter (<=1kb)	166	UBE2N			chr1	240262961	240263116	Intron (uc010pyd.2/56776, intron 1 of 17)	7776	FMN2
chr12	109535238	109535432	Promoter (<=1kb)	0	UNG			chr1	241804614	241804778	Promoter (<=1kb)	-913	OPN3
chr12	109535676	109536050	Promoter (<=1kb)	0	UNG			chr1	242011288	242011561	Promoter (<=1kb)	0	EXO1
chr12	109490197	109490466	Promoter (<=1kb)	0	USP30			chr1	242161945	242162157	Promoter (<=1kb)	228	MAP1LC3C
chr12	6961448	6961886	Promoter (<=1kb)	163	USP5			chr1	244013533	244013712	Distal Intergenic	-6647	AKT3
chr12	95611400	95611584	Promoter (<=1kb)	0	VEZT			chr1	244436423	244436612	Distal Intergenic	-79325	C1orf100
chr12	105501319	105501561	Promoter (<=1kb)	0	WASHC4			chr1	244437570	244437810	Distal Intergenic	-78127	C1orf100
chr12	861428	861825	Promoter (<=1kb)	-264	WNK1			chr1	244615126	244615631	Promoter (<=1kb)	0	ADSS
chr12	64798000	64798233	Promoter (<=1kb)	0	XPOT			chr1	244997340	244997560	Promoter (1-2kb)	-1079	COX20
chr12	133757931	133758082	Promoter (<=1kb)	0	ZNF268			chr1	244997779	244998212	Promoter (<=1kb)	-427	COX20
chr12	6797998	6798182	Promoter (<=1kb)	359	ZNF384			chr1	244998498	244999106	Promoter (<=1kb)	0	COX20
chr12	6798693	6798954	Promoter (<=1kb)	0	ZNF384			chr1	246728588	246730837	Promoter (<=1kb)	0	CNST
chr12	124457474	124457824	Promoter (<=1kb)	0	ZNF664-RFLNA			chr1	246862532	246862971	Distal Intergenic	-24407	SCCPDH
chr12	53574209	53574566	Promoter (<=1kb)	0	ZNF740			chr1	246887123	246887753	Promoter (<=1kb)	0	SCCPDH
chr13	60738062	60738225	Promoter (<=1kb)	0	DIAPH3			chr1	246957624	246958121	Distal Intergenic	4705	LINC01341
chr13	27998630	27998785	Promoter (<=1kb)	0	GTF3A			chr1	247494901	247495093	Promoter (<=1kb)	0	ZNF496
chr13	53191510	53191705	Promoter (<=1kb)	0	HNRNPA1L2			chr1	249167941	249168102	Exon (uc021pmf.1/uc021pmf.1, exon 1 of 1)	-14626	ZNF692
chr13	52027393	52027573	Promoter (<=1kb)	-118	INTS6			chr10	3239641	3239804	Distal Intergenic	-24608	PITRM1
chr13	52768545	52768746	Promoter (<=1kb)	0	MRPS31P5			chr10	5488423	5488705	Promoter (<=1kb)	0	NET1
chr13	80915323	80915477	Promoter (<=1kb)	-237	SPRY2			chr10	5588824	5589041	Distal Intergenic	21900	CALML3
chr13	20532743	20532936	Promoter (<=1kb)	0	ZMYM2			chr10	5656098	5656354	Distal Intergenic	52204	ASB13
chr14	69446386	69446696	Promoter (<=1kb)	0	ACTN1-AS1			chr10	5665138	5665430	Distal Intergenic	43128	ASB13
chr14	77923951	77924466	Promoter (<=1kb)	0	AHSA1			chr10	12238126	12238272	Promoter (<=1kb)	0	NUDT5
chr14	77279192	77279365	Promoter (<=1kb)	0	ANGEL1			chr10	13341290	13341446	Promoter (<=1kb)	300	PHYH
chr14	32546038	32546261	Promoter (<=1kb)	0	ARHGAP5			chr10	32635068	32635385	Promoter (<=1kb)	761	EPC1
chr14	67826339	67826836	Promoter (<=1kb)	0	ATP6V1D			chr10	42354935	42355620	Distal Intergenic	507873	LOC441666
chr14	36295313	36295542	Promoter (<=1kb)	-55	BRMS1L			chr10	43277917	43278049	Promoter (<=1kb)	0	BMS1
chr14	45366391	45366595	Promoter (<=1kb)	0	C14orf28			chr10	43278085	43278287	Promoter (<=1kb)	131	BMS1
chr14	100070715	100070940	Promoter (<=1kb)	0	CCDC85C			chr10	43886292	43886479	Intron (uc009xmh.1/3185, intron 2 of 2)	5800	HNRNPF
chr14	105487602	105487772	Promoter (<=1kb)	-177	CDCA4			chr10	43950709	43950875	Intron (uc010qfb.1/642819, intron 1 of 3)	18135	ZNF487
chr14	102829196	102829366	Promoter (<=1kb)	0	CINP			chr10	44349665	44349905	Distal Intergenic	-4954	LINC00840
chr14	92588219	92588343	Promoter (<=1kb)	0	CPSF2			chr10	46951308	46951761	Distal Intergenic	15960	SYT15
chr14	75348480	75348676	Promoter (<=1kb)	0	DLST			chr10	46959858	46960079	3' UTR	7642	SYT15
chr14	102430603	102430880	Promoter (<=1kb)	0	DYNC1H1			chr10	47004249	47004648	Distal Intergenic	10703	GPRIN2
chr14	69864952	69865368	Promoter (<=1kb)	0	ERH			chr10	47056554	47057132	Intron (uc001jed.5/653145, intron 3 of 3)	-26402	NPY4R
chr14	64805240	64805533	Promoter (<=1kb)	0	ESR2			chr10	47057352	47058568	Intron (uc001jed.5/653145, intron 3 of 3)	-24966	NPY4R
chr14	67521419	67521675	Intron (uc001xiw.3/10243, intron 10 of 10)	-134435	FAM71D			chr10	47080978	47081266	Promoter (2-3kb)	-2268	NPY4R
chr14	39901749	39901871	Promoter (<=1kb)	-45	FBXO33			chr10	52384238	52384505	Promoter (<=1kb)	418	SGMS1
chr14	65453727	65454021	Promoter (<=1kb)	220	FNTB			chr10	61119690	61119853	Promoter (2-3kb)	2499	FAM13C
chr14	75745094	75745373	Promoter (<=1kb)	-108	FOS			chr10	61385901	61386017	Distal Intergenic	83632	SLC16A9
chr14	29235705	29235941	Promoter (<=1kb)	-337	FOXG1			chr10	61666239	61666428	Promoter (<=1kb)	0	CCDC6
chr14	24701689	24701849	Promoter (<=1kb)	41	GMPR2			chr10	64564719	64564911	Promoter (<=1kb)	203	ADO
chr14	105559610	105559797	Distal Intergenic	-27856	GPR132			chr10	69834842	69835189	Promoter (<=1kb)	0	HERC4
chr14	77787132	77787427	Promoter (<=1kb)	0	GSTZ1			chr10	69847970	69848170	Distal Intergenic	-12867	HERC4
chr14	81687280	81687501	Promoter (<=1kb)	0	GTF2A1			chr10	70166154	70166299	Promoter (<=1kb)	647	RUFY2
chr14	31889741	31889943	Promoter (<=1kb)	0	HEATR5A			chr10	71152340	71152565	Intron (uc001jpg.4/3098, intron 19 of 21)	16473	TACR2
chr14	102553321	102553667	Promoter (<=1kb)	0	HSP90AA1			chr10	71267678	71267863	Distal Intergenic	56452	TSPAN15
chr14	77495103	77495261	Promoter (<=1kb)	-61	IRF2BPL			chr10	71993274	71993445	Promoter (<=1kb)	-84	PPA1
chr14	105635040	105635272	Promoter (<=1kb)	0	JAG2			chr10	72124327	72124552	Intron (uc031pvo.1/55222, intron 2 of 3)	11983	LRRC20
chr14	75894553	75894777	Promoter (<=1kb)	44	JDP2			chr10	72142500	72142648	Promoter (<=1kb)	-94	LRRC20
chr14	75919911	75920103	Intron (uc010asj.3/122953, intron 2 of 3)	21074	JDP2			chr10	73026188	73026427	Intron (uc001jro.3/219699, intron 1 of 16)	-48203	UNC5B-AS1
chr14	93215000	93215180	Promoter (<=1kb)	0	LGMN			chr10	73074129	73074334	Distal Intergenic	-4676	SLC29A3
chr14	105282294	105282551	Distal Intergenic	-4987	LINC00638			chr10	73079355	73079509	Promoter (<=1kb)	345	SLC29A3
chr14	75760879	75761144	Promoter (<=1kb)	0	LINC01220			chr10	73489180	73489419	Intron (uc001jrz.3/64072, intron 29 of 30)	8162	C10orf105
chr14	29254916	29255103	Exon (uc001wqg.1/uc001wqg.1, exon 1 of 2)	13006	LINC01551			chr10	73648516	73648774	Intron (uc021psn.1/119504, intron 1 of 3)	27369	ANAPC16
chr14	55518208	55518474	Promoter (<=1kb)	0	MAPK1IP1L			chr10	73648836	73649047	Intron (uc021psn.1/119504, intron 1 of 3)	27689	ANAPC16
chr14	65569160	65569624	Promoter (<=1kb)	0	MAX			chr10	73656265	73656429	Intron (uc021psn.1/119504, intron 1 of 3)	35118	ANAPC16
chr14	71067331	71067625	Promoter (<=1kb)	0	MED6			chr10	73723940	73724125	Promoter (<=1kb)	0	CHST3
chr14	21457932	21458186	Promoter (<=1kb)	0	METTL17			chr10	73735706	73735851	Intron (uc021psn.1/119504, intron 1 of 3)	11586	CHST3
chr14	21979388	21979691	Promoter (<=1kb)	0	METTL3			chr10	73769557	73769776	3' UTR	45437	CHST3
chr14	102771449	102771639	Promoter (<=1kb)	0	MOK			chr10	74020451	74020711	Distal Intergenic	-12966	DDIT4
chr14	64854643	64854761	Promoter (<=1kb)	0	MTHFD1			chr10	74032702	74032943	Promoter (<=1kb)	-734	DDIT4
chr14	24701412	24701614	Promoter (<=1kb)	0	NEDD8-MDP1			chr10	74033616	74034069	Promoter (<=1kb)	0	DDIT4
chr14	50329533	50329740	Exon (uc021rst.1/uc021rst.1, exon 1 of 1)	-9994	NEMF			chr10	74079310	74079626	Distal Intergenic	35281	DNAJB12
chr14	24836282	24836522	Promoter (<=1kb)	0	NFATC4			chr10	74084542	74084699	Distal Intergenic	30208	DNAJB12
chr14	73925389	73925538	Promoter (<=1kb)	-103	NUMB			chr10	74088163	74088303	Distal Intergenic	26604	DNAJB12
chr14	23790549	23790719	Promoter (1-2kb)	1152	PABPN1			chr10	74094828	74094998	3' UTR	19909	DNAJB12
chr14	96968611	96968772	Promoter (<=1kb)	0	PAPOLA			chr10	74114559	74114817	Promoter (<=1kb)	90	DNAJB12
chr14	24563391	24563615	Promoter (<=1kb)	0	PCK2			chr10	74124091	74124347	Intron (uc021pth.1/100302155, intron 1 of 1)	-9184	DNAJB12
chr14	39644176	39644459	Promoter (<=1kb)	0	PNN			chr10	74856432	74856657	Promoter (<=1kb)	75	P4HA1
chr14	60715740	60716018	Promoter (<=1kb)	0	PPM1A			chr10	75639484	75639703	Distal Intergenic	-5135	CAMK2G
chr14	102227793	102227948	Promoter (<=1kb)	-187	PPP2R5C			chr10	75666576	75666859	Downstream (2-3kb)	-4003	PLAU
chr14	35761497	35761690	Promoter (<=1kb)	0	PSMA6			chr10	76995728	76995929	Promoter (<=1kb)	0	COMTD1
chr14	23504130	23504284	Promoter (<=1kb)	70	PSMB5			chr10	79165556	79165752	Intron (uc001jxj.2/3778, intron 1 of 28)	-55037	KCNMA1
chr14	23504303	23504472	Promoter (<=1kb)	0	PSMB5			chr10	79617215	79617366	Intron (uc001jzk.3/9231, intron 2 of 31)	-3920	DLG5
chr14	89017748	89017965	Promoter (<=1kb)	0	PTPN21			chr10	79686436	79686597	Promoter (<=1kb)	0	DLG5-AS1
chr14	68286300	68286683	Promoter (<=1kb)	0	RAD51B			chr10	79709048	79709348	Distal Intergenic	22478	DLG5-AS1
chr14	103058823	103058981	Promoter (<=1kb)	-15	RCOR1			chr10	79793452	79793909	Promoter (<=1kb)	0	RPS24
chr14	23356081	23356281	3' UTR	3649	REM2			chr10	80733432	80733803	Intron (uc001jzx.3/283050, intron 4 of 7)	93402	ZMIZ1-AS1
chr14	91527323	91527493	Promoter (<=1kb)	-330	RPS6KA5			chr10	80838732	80838894	Intron (uc001kaf.2/57178, intron 1 of 24)	9940	ZMIZ1
chr14	55032591	55032782	Promoter (1-2kb)	-1548	SAMD4A			chr10	80910043	80910201	Intron (uc001kaf.2/57178, intron 3 of 24)	10604	ZMIZ1
chr14	82000385	82000610	Promoter (<=1kb)	-180	SEL1L			chr10	80952517	80952717	Intron (uc001kaf.2/57178, intron 4 of 24)	-50708	ZMIZ1
chr14	96000849	96001067	Promoter (<=1kb)	142	SNHG10			chr10	80955285	80955504	Intron (uc001kaf.2/57178, intron 4 of 24)	-47921	ZMIZ1
chr14	78227520	78227675	Promoter (<=1kb)	-23	SNW1			chr10	81205476	81205611	Promoter (<=1kb)	-93	ZCCHC24
chr14	81819734	81819924	Intron (uc010tvu.3/85439, intron 4 of 5)	64673	STON2			chr10	85899238	85899403	Promoter (<=1kb)	53	GHITM
chr14	70078142	70078375	Promoter (<=1kb)	0	SUSD6			chr10	88137067	88137275	Distal Intergenic	-10817	GRID1
chr14	105864683	105864943	Promoter (<=1kb)	0	TEX22			chr10	88470942	88471155	Intron (uc010qml.1/11155, intron 8 of 8)	-7329	LDB3
chr14	24025113	24025245	Promoter (<=1kb)	0	THTPA			chr10	88516293	88516462	Promoter (<=1kb)	0	BMPR1A
chr14	24664828	24665035	Promoter (<=1kb)	0	TM9SF1			chr10	88963301	88963478	Downstream (2-3kb)	-21727	NUTM2A
chr14	75643238	75643551	Promoter (<=1kb)	0	TMED10			chr10	89622952	89623096	Promoter (<=1kb)	98	KLLN
chr14	45431275	45431433	Promoter (<=1kb)	0	TOGARAM1			chr10	91039338	91039518	Intron (uc001kgb.4/3988, intron 2 of 8)	-22188	IFIT2
chr14	61385478	61385734	Intron (uc001xfd.3/4331, intron 7 of 7)	62048	TRMT5			chr10	91404731	91404948	Promoter (<=1kb)	381	PANK1
chr14	103995394	103995638	Promoter (<=1kb)	0	TRMT61A			chr10	93169309	93169602	Promoter (<=1kb)	-494	HECTD2
chr14	91224654	91224971	Intron (uc001xyp.3/145567, intron 3 of 19)	57790	TTC7B			chr10	93505116	93505255	Distal Intergenic	-52896	TNKS2
chr14	97263470	97263785	Promoter (<=1kb)	0	VRK1			chr10	95462177	95462565	Promoter (<=1kb)	0	FRA10AC1
chr14	68141331	68141720	Promoter (<=1kb)	0	VTI1B			chr10	95505345	95505476	Distal Intergenic	-12090	LGI1
chr14	100842535	100842718	Promoter (<=1kb)	0	WARS			chr10	97453906	97454088	Promoter (<=1kb)	-6	TCTN3
chr14	55493701	55494089	Promoter (<=1kb)	0	WDHD1			chr10	97849527	97849729	Promoter (<=1kb)	263	ENTPD1-AS1
chr14	64109066	64109253	Promoter (<=1kb)	-425	WDR89			chr10	99332098	99332278	Promoter (<=1kb)	0	ANKRD2
chr14	100704837	100705061	Promoter (<=1kb)	-41	YY1			chr10	99400346	99400518	Promoter (<=1kb)	0	PI4K2A
chr14	75536200	75536374	Promoter (<=1kb)	0	ZC2HC1C			chr10	99629229	99629420	3' UTR	19234	GOLGA7B
chr14	24020913	24021133	Promoter (<=1kb)	-55	ZFHX2			chr10	100069399	100069635	Distal Intergenic	-41392	LOXL4
chr14	73493916	73494154	Promoter (<=1kb)	0	ZFYVE1			chr10	101805871	101806040	Intron (uc001kql.2/1369, intron 8 of 8)	35602	CPN1
chr15	73076035	73076265	Promoter (<=1kb)	0	ADPGK			chr10	102131083	102131271	Promoter (2-3kb)	-2062	OLMALINC
chr15	30918181	30918392	Promoter (<=1kb)	-487	ARHGAP11B			chr10	102133749	102134035	Promoter (<=1kb)	416	OLMALINC
chr15	74833370	74833537	Promoter (<=1kb)	-11	ARID3B			chr10	102758927	102759123	Promoter (<=1kb)	-110	LZTS2
chr15	52861210	52861415	Promoter (<=1kb)	0	ARPP19			chr10	102778807	102778984	Exon (uc021pxc.1/79955, exon 8 of 17)	11930	PDZD7
chr15	98503631	98503869	Promoter (<=1kb)	-64	ARRDC4			chr10	102791499	102791648	Promoter (<=1kb)	-423	SFXN3
chr15	40453125	40453313	Promoter (<=1kb)	0	BUB1B			chr10	102826194	102826551	Exon (uc001ksu.3/uc001ksu.3, exon 1 of 2)	3934	KAZALD1
chr15	83680321	83680538	Promoter (<=1kb)	0	C15orf40			chr10	102889617	102889774	Promoter (1-2kb)	1129	TLX1NB
chr15	36871710	36871835	Promoter (<=1kb)	0	C15orf41			chr10	103454599	103454774	Promoter (<=1kb)	0	FBXW4
chr15	79237398	79237548	Promoter (<=1kb)	0	CTSH			chr10	103824980	103825185	Promoter (<=1kb)	0	HPS6
chr15	55790569	55790713	Promoter (<=1kb)	69	DNAAF4-CCPG1			chr10	103874242	103874371	Promoter (<=1kb)	352	LDB1
chr15	41099738	41099914	Promoter (<=1kb)	-62	DNAJC17			chr10	103874603	103874767	Promoter (<=1kb)	0	LDB1
chr15	48624063	48624404	Promoter (<=1kb)	0	DUT			chr10	105805300	105805481	Promoter (2-3kb)	2463	MIR936
chr15	38746197	38746363	Promoter (<=1kb)	0	FAM98B			chr10	112290132	112290297	Distal Intergenic	32507	DUSP5
chr15	31195989	31196121	Promoter (<=1kb)	0	FAN1			chr10	115144999	115145188	Distal Intergenic	-165402	HABP2
chr15	89787123	89787290	Promoter (<=1kb)	0	FANCI			chr10	122610655	122610891	Promoter (<=1kb)	0	WDR11-AS1
chr15	49447821	49447994	Promoter (<=1kb)	0	GALK2			chr10	124463460	124463602	Distal Intergenic	-4122	C10orf120
chr15	59949671	59949829	Promoter (<=1kb)	0	GTF2A2			chr10	126812388	126812542	Intron (uc009yak.3/1488, intron 1 of 10)	34743	CTBP2
chr15	72668321	72668483	Promoter (<=1kb)	0	HEXA-AS1			chr10	133652067	133652195	Distal Intergenic	-29532	LINC01164
chr15	67547050	67547174	Promoter (<=1kb)	0	IQCH			chr10	133655338	133655479	Distal Intergenic	-32803	LINC01164
chr15	40886323	40886460	Promoter (<=1kb)	0	KNL1			chr10	135070962	135071144	Distal Intergenic	-9838	MIR202
chr15	93425782	93426019	Promoter (<=1kb)	-54	LINC01578			chr10	135143365	135143510	Intron (uc021qbf.1/118471, intron 4 of 7)	6965	CALY
chr15	26143378	26143546	Distal Intergenic	-3961	LINC02346			chr11	193612	193895	Promoter (<=1kb)	532	SCGB1C1
chr15	75660884	75661104	Promoter (<=1kb)	0	MAN2C1			chr11	393686	393815	Promoter (<=1kb)	-402	PKP3
chr15	56757211	56757411	Promoter (<=1kb)	0	MNS1			chr11	394135	394292	Promoter (<=1kb)	0	PKP3
chr15	79165045	79165250	Promoter (<=1kb)	0	MORF4L1			chr11	448301	448515	Promoter (1-2kb)	-1765	PTDSS2
chr15	85524506	85524675	Promoter (<=1kb)	-530	PDE8A			chr11	507205	507447	Promoter (<=1kb)	0	RNH1
chr15	89878064	89878213	Promoter (<=1kb)	-38	POLG			chr11	576070	576243	Promoter (<=1kb)	-185	LOC143666
chr15	41836379	41836550	Promoter (<=1kb)	0	RPAP1			chr11	705021	705184	Promoter (<=1kb)	-936	EPS8L2
chr15	85174504	85174712	Promoter (<=1kb)	0	SCAND2P			chr11	777729	777874	Promoter (<=1kb)	-242	GATD1
chr15	101835396	101835586	Promoter (<=1kb)	0	SNRPA1			chr11	1051173	1051380	Distal Intergenic	-14467	MUC6
chr15	65282256	65282410	Promoter (<=1kb)	-5	SPG21			chr11	1108723	1108861	Distal Intergenic	33848	MUC2
chr15	38544035	38544215	Promoter (<=1kb)	-837	SPRED1			chr11	1580701	1580906	Intron (uc001ltq.2/81532, intron 1 of 4)	12244	DUSP8
chr15	78370009	78370197	Promoter (<=1kb)	-15	TBC1D2B			chr11	1859012	1859221	Promoter (1-2kb)	-1012	TNNI2
chr15	57210726	57210951	Promoter (<=1kb)	0	TCF12			chr11	1884336	1884491	Promoter (1-2kb)	-1904	LSP1
chr15	70390250	70390395	Promoter (<=1kb)	0	TLE3			chr11	2008505	2008812	Promoter (2-3kb)	2338	MRPL23-AS1
chr15	70391876	70392183	Promoter (1-2kb)	-1620	TLE3			chr11	2333547	2333773	Promoter (2-3kb)	-2493	TSPAN32
chr15	52121723	52121923	Promoter (<=1kb)	0	TMOD3			chr11	2421683	2421876	Promoter (<=1kb)	0	TSSC4
chr15	64679889	64680102	Promoter (<=1kb)	0	TRIP4			chr11	2441000	2441117	Intron (uc001lwm.4/29850, intron 4 of 23)	3158	TRPM5
chr15	74753414	74753641	Promoter (<=1kb)	0	UBL7-AS1			chr11	2554145	2554315	Intron (uc001lwn.3/3784, intron 2 of 15)	71479	KCNQ1
chr15	35280450	35280643	Promoter (<=1kb)	0	ZNF770			chr11	2909672	2909884	Promoter (2-3kb)	-2677	CDKN1C
chr15	85144043	85144204	Promoter (<=1kb)	-45	ZSCAN2			chr11	3818918	3819126	Promoter (<=1kb)	0	PGAP2
chr16	2390766	2390990	Promoter (<=1kb)	0	ABCA17P			chr11	6374751	6374964	Distal Intergenic	-33011	CAVIN3
chr16	89160125	89160318	Promoter (<=1kb)	0	ACSF3			chr11	6400635	6400777	Distal Intergenic	-10867	SMPD1
chr16	90038826	90039123	Promoter (<=1kb)	0	AFG3L1P			chr11	6624718	6625003	Promoter (<=1kb)	0	RRP8
chr16	30064349	30064497	Promoter (<=1kb)	0	ALDOA			chr11	6704675	6704891	Promoter (<=1kb)	-43	MRPL17
chr16	89556954	89557350	Promoter (<=1kb)	0	ANKRD11			chr11	6731096	6731241	Distal Intergenic	11869	GVINP1
chr16	67515086	67515238	Promoter (<=1kb)	0	ATP6V0D1			chr11	8892045	8892202	Promoter (<=1kb)	715	ST5
chr16	71879770	71879965	Promoter (<=1kb)	0	ATXN1L			chr11	8986485	8986671	Promoter (<=1kb)	-4	TMEM9B
chr16	87984476	87984736	Promoter (<=1kb)	238	BANP			chr11	9385796	9386120	Distal Intergenic	-20049	IPO7
chr16	87984892	87985142	Promoter (<=1kb)	0	BANP			chr11	9406049	9406257	Promoter (<=1kb)	0	IPO7
chr16	9147065	9147255	Distal Intergenic	-38282	C16orf72			chr11	10329384	10329542	Promoter (2-3kb)	2742	ADM
chr16	9184982	9185255	Promoter (<=1kb)	-282	C16orf72			chr11	10562665	10562964	Promoter (<=1kb)	0	MRVI1-AS1
chr16	67700602	67700772	Promoter (<=1kb)	0	C16orf86			chr11	10955409	10955566	Distal Intergenic	75599	ZBED5-AS1
chr16	1470707	1470900	Promoter (<=1kb)	0	C16orf91			chr11	12303474	12303662	Distal Intergenic	-4785	MICALCL
chr16	30366531	30366765	Promoter (<=1kb)	0	CD2BP2			chr11	12310241	12310372	Promoter (1-2kb)	1794	MICALCL
chr16	89752906	89753184	Promoter (<=1kb)	0	CDK10			chr11	13689908	13690060	Promoter (<=1kb)	-146	FAR1
chr16	88869967	88870166	Promoter (<=1kb)	-20	CDT1			chr11	14271019	14271178	Intron (uc001mle.3/10418, intron 8 of 16)	108853	RRAS2
chr16	838449	838768	Promoter (<=1kb)	0	CHTF18			chr11	18610171	18610330	Promoter (<=1kb)	0	UEVLD
chr16	69166045	69166297	Promoter (<=1kb)	0	CHTF8			chr11	18797294	18797505	Intron (uc001mpb.4/84867, intron 1 of 14)	16763	PTPN5
chr16	69166423	69166589	Promoter (<=1kb)	0	CHTF8			chr11	19764347	19764485	Intron (uc001mpp.3/89797, intron 1 of 37)	17144	MIR4694
chr16	66586382	66586592	Promoter (<=1kb)	0	CKLF-CMTM1			chr11	19925192	19925357	Intron (uc001mpp.3/89797, intron 6 of 37)	-118745	NAV2
chr16	11038243	11038483	Promoter (<=1kb)	0	CLEC16A			chr11	20408656	20408799	Promoter (<=1kb)	-277	PRMT3
chr16	66638463	66638679	Promoter (<=1kb)	0	CMTM3			chr11	27295101	27295257	Distal Intergenic	89538	CCDC34
chr16	50058922	50059242	Promoter (<=1kb)	0	CNEP1R1			chr11	27528516	27528708	Promoter (<=1kb)	117	BDNF-AS
chr16	70557332	70557496	Promoter (<=1kb)	0	COG4			chr11	28131727	28131880	Promoter (<=1kb)	14	METTL15
chr16	19079092	19079239	Promoter (<=1kb)	0	COQ7			chr11	35413822	35414006	Intron (uc001mwd.3/6506, intron 1 of 10)	27099	SLC1A2
chr16	89653428	89653659	Exon (uc002fnp.3/27132, exon 11 of 17)	11252	CPNE7			chr11	45274012	45274238	Exon (uc001myq.2/57586, exon 4 of 6)	33646	SYT13
chr16	12897354	12897612	Promoter (<=1kb)	132	CPPED1			chr11	45793562	45793725	Promoter (<=1kb)	579	DKFZp779M0652
chr16	12897740	12897918	Promoter (<=1kb)	0	CPPED1			chr11	46260514	46260698	Distal Intergenic	-38530	CREB3L1
chr16	3930681	3930906	Promoter (<=1kb)	-560	CREBBP			chr11	46260769	46260997	Distal Intergenic	-38231	CREB3L1
chr16	30908346	30908592	Promoter (<=1kb)	418	CTF1			chr11	46414128	46414383	Distal Intergenic	-6021	CHRM4
chr16	50775838	50776037	Promoter (<=1kb)	0	CYLD			chr11	46721719	46721964	Promoter (<=1kb)	251	ARHGAP1
chr16	70380660	70380882	Promoter (<=1kb)	0	DDX19A			chr11	46722032	46722265	Promoter (<=1kb)	0	ARHGAP1
chr16	47007549	47007722	Promoter (<=1kb)	0	DNAJA2			chr11	46958137	46958305	Promoter (<=1kb)	0	C11orf49
chr16	4475665	4475944	Promoter (<=1kb)	0	DNAJA3			chr11	47207097	47207240	Promoter (<=1kb)	192	PACSIN3
chr16	68057064	68057295	Promoter (<=1kb)	217	DUS2			chr11	47207971	47208137	Promoter (<=1kb)	0	PACSIN3
chr16	2273528	2273672	Promoter (<=1kb)	0	E4F1			chr11	47236368	47236615	Promoter (<=1kb)	0	DDB2
chr16	2827154	2827384	Promoter (<=1kb)	0	ELOB			chr11	47279923	47280145	Promoter (<=1kb)	393	NR1H3
chr16	1823069	1823289	Promoter (<=1kb)	0	EME2			chr11	47429416	47430140	Promoter (<=1kb)	0	SLC39A13
chr16	2723382	2723554	Promoter (<=1kb)	0	ERVK13-1			chr11	47437777	47437929	3' UTR	7731	SLC39A13
chr16	30933817	30934066	Promoter (<=1kb)	-326	FBXL19			chr11	47600494	47600738	Promoter (<=1kb)	0	NDUFS3
chr16	30934590	30934835	Promoter (<=1kb)	0	FBXL19-AS1			chr11	47968621	47968796	Distal Intergenic	-33314	PTPRJ
chr16	2961757	2961956	Promoter (<=1kb)	-24	FLYWCH1			chr11	57117391	57117568	Intron (uc001nju.3/5024, intron 7 of 11)	11550	P2RX3
chr16	70488218	70488540	Promoter (<=1kb)	0	FUK			chr11	61197481	61197627	Promoter (<=1kb)	0	SDHAF2
chr16	58426237	58426477	Promoter (<=1kb)	0	GINS3			chr11	61666682	61666880	Exon (uc001nso.4/5866, exon 9 of 10)	-7676	FADS3
chr16	56225142	56225408	Promoter (<=1kb)	0	GNAO1			chr11	62359074	62359191	Promoter (<=1kb)	0	TUT1
chr16	46918004	46918325	Promoter (<=1kb)	0	GPT2			chr11	65188699	65188845	Promoter (1-2kb)	-1424	NEAT1
chr16	12009753	12010124	Promoter (<=1kb)	0	GSPT1			chr11	65190281	65190569	Promoter (<=1kb)	12	NEAT1
chr16	3074196	3074510	Promoter (<=1kb)	0	HCFC1R1			chr11	65191453	65191641	Promoter (1-2kb)	1184	NEAT1
chr16	50099757	50099945	Promoter (<=1kb)	0	HEATR3			chr11	65238946	65239088	Distal Intergenic	-26145	MALAT1
chr16	56965802	56966067	Promoter (<=1kb)	0	HERPUD1			chr11	65268065	65268265	Promoter (2-3kb)	2832	MALAT1
chr16	1979704	1979984	Intron (uc021tak.1/uc021tak.1, intron 1 of 1)	-11473	HS3ST6			chr11	65585731	65585898	Distal Intergenic	-15512	SNX32
chr16	27332790	27332950	Intron (uc002don.4/3566, intron 1 of 10)	7560	IL4R			chr11	67398148	67398322	Promoter (<=1kb)	-740	NUDT8
chr16	30007393	30007602	Promoter (<=1kb)	0	INO80E			chr11	67981315	67981471	Promoter (<=1kb)	-247	KMT5B
chr16	54964463	54964646	Promoter (<=1kb)	-465	IRX5			chr11	68606685	68606873	Promoter (2-3kb)	2526	CPT1A
chr16	71929131	71929355	Promoter (<=1kb)	-41	IST1			chr11	71903155	71903298	Promoter (<=1kb)	0	FOLR1
chr16	31128876	31129062	Promoter (<=1kb)	0	KAT8			chr11	72953752	72953936	Distal Intergenic	-21614	P2RY6
chr16	57769111	57769438	Promoter (<=1kb)	-222	KATNB1			chr11	76494127	76494279	Promoter (<=1kb)	-6	TSKU
chr16	57769532	57769681	Promoter (<=1kb)	0	KATNB1			chr11	105832515	105832672	Intron (uc001piw.2/2893, intron 14 of 16)	28067	GRIA4
chr16	19729479	19729679	Promoter (<=1kb)	0	KNOP1			chr11	113176533	113176685	Distal Intergenic	-8566	TTC12
chr16	577319	577790	Promoter (<=1kb)	0	LINC00235			chr11	114033549	114033709	Intron (uc001poo.1/7704, intron 3 of 3)	-94844	NNMT
chr16	32381575	32381755	Distal Intergenic	-80273	LOC390705			chr11	114165747	114165902	Promoter (<=1kb)	-633	NNMT
chr16	30709332	30709515	Promoter (<=1kb)	295	LOC730183			chr11	118560537	118560743	Distal Intergenic	-10156	TREH
chr16	67260859	67261130	Promoter (<=1kb)	0	LRRC29			chr11	119187749	119187891	Promoter (<=1kb)	0	MCAM
chr16	279359	279580	Promoter (<=1kb)	0	LUC7L			chr11	120206835	120206998	Promoter (<=1kb)	-620	ARHGEF12
chr16	87425720	87425973	Promoter (<=1kb)	0	MAP1LC3B			chr11	121526774	121526929	Distal Intergenic	65646	SORL1
chr16	4674332	4674931	Promoter (<=1kb)	0	MGRN1			chr11	123132296	123132438	Distal Intergenic	-66289	CLMP
chr16	69599626	69599892	Promoter (<=1kb)	0	MIR1538			chr11	126225369	126225602	Promoter (<=1kb)	0	GSEC
chr16	2255611	2255901	Promoter (<=1kb)	0	MLST8			chr11	126273341	126273484	Promoter (<=1kb)	30	ST3GAL4
chr16	128092	128242	Promoter (<=1kb)	0	MPG			chr11	128775691	128776080	Promoter (<=1kb)	0	C11orf45
chr16	420502	420642	Promoter (<=1kb)	0	MRPL28			chr11	129201790	129201973	Distal Intergenic	-43908	BARX2
chr16	86588688	86588925	Promoter (<=1kb)	0	MTHFSD			chr11	129566038	129566214	Exon (uc001qfd.1/uc001qfd.1, exon 1 of 1)	-119527	TMEM45B
chr16	70719882	70720055	Promoter (<=1kb)	0	MTSS1L			chr11	129873054	129873352	Promoter (<=1kb)	-324	PRDM10
chr16	3507882	3508075	Promoter (<=1kb)	0	NAA60			chr11	129873545	129873704	Promoter (<=1kb)	-815	PRDM10
chr16	5083794	5084021	Promoter (<=1kb)	0	NAGPA			chr11	130083094	130083232	Distal Intergenic	23158	ST14
chr16	790922	791202	Promoter (<=1kb)	0	NARFL			chr11	130787016	130787172	Promoter (<=1kb)	-634	SNX19
chr16	2009320	2009626	Promoter (<=1kb)	0	NDUFB10			chr11	131543915	131544131	Intron (uc001qgm.3/50863, intron 1 of 7)	-235369	NTM
chr16	47177875	47178038	Promoter (<=1kb)	0	NETO2			chr11	134230262	134230471	Exon (uc009zdg.1/89944, exon 6 of 22)	13978	GLB1L2
chr16	68119005	68119226	Promoter (<=1kb)	-43	NFATC3			chr11	134738546	134738701	Distal Intergenic	432170	LOC283177
chr16	69788878	69789011	Promoter (<=1kb)	-7	NOB1			chr12	262461	262633	Intron (uc001qhw.2/440073, intron 5 of 13)	-4129	LOC574538
chr16	15149879	15150239	Promoter (<=1kb)	0	NTAN1			chr12	498405	498857	Promoter (<=1kb)	0	KDM5A
chr16	2097749	2098075	Promoter (<=1kb)	0	NTHL1			chr12	510557	510885	Promoter (<=1kb)	0	CCDC77
chr16	4743585	4743744	Promoter (<=1kb)	0	NUDT16L1			chr12	562544	562708	Distal Intergenic	-6835	B4GALNT3
chr16	56485227	56485381	Promoter (<=1kb)	0	NUDT21			chr12	656175	656413	Intron (uc001qii.1/283358, intron 7 of 19)	3876	B4GALNT3
chr16	67880606	67880891	Promoter (<=1kb)	0	NUTF2			chr12	678962	679326	Intron (uc001qil.3/4815, intron 1 of 3)	17263	B4GALNT3
chr16	29827287	29827471	Promoter (<=1kb)	-57	PAGR1			chr12	680311	680883	Intron (uc001qil.3/4815, intron 1 of 3)	18612	B4GALNT3
chr16	14724037	14724246	Promoter (<=1kb)	0	PARN			chr12	684983	685625	Intron (uc001qil.3/4815, intron 1 of 3)	23284	B4GALNT3
chr16	2587871	2588032	Promoter (<=1kb)	0	PDPK1			chr12	752999	753261	Promoter (<=1kb)	-197	NINJ2
chr16	619837	620017	Promoter (<=1kb)	0	PIGQ			chr12	860366	860696	Promoter (1-2kb)	-1393	WNK1
chr16	3030476	3030695	Promoter (<=1kb)	0	PKMYT1			chr12	861950	862351	Promoter (<=1kb)	0	WNK1
chr16	57334428	57334603	Exon (uc021tjc.1/uc021tjc.1, exon 1 of 1)	-15844	PLLP			chr12	1905263	1905500	Intron (uc021qsx.1/93589, intron 35 of 37)	15389	CACNA2D4
chr16	30645684	30645884	Distal Intergenic	-16357	PRR14			chr12	2986228	2986395	Promoter (<=1kb)	0	FOXM1
chr16	30661888	30662166	Promoter (<=1kb)	-75	PRR14			chr12	3068084	3068298	Promoter (<=1kb)	-180	TEAD4
chr16	857757	858004	Promoter (2-3kb)	2314	PRR25			chr12	4417089	4417227	Distal Intergenic	-13132	TIGAR
chr16	639225	639351	Promoter (<=1kb)	-6	RAB40C			chr12	6097841	6097997	Intron (uc001qnn.1/7450, intron 38 of 51)	-42443	ANO2
chr16	639889	640122	Promoter (<=1kb)	0	RAB40C			chr12	6172403	6172599	Intron (uc001qnn.1/7450, intron 12 of 51)	61237	VWF
chr16	67840452	67840967	Promoter (<=1kb)	0	RANBP10			chr12	6304899	6305155	Distal Intergenic	-4327	CD9
chr16	53468200	53468488	Promoter (<=1kb)	0	RBL2			chr12	6387677	6388151	Distal Intergenic	-31451	PLEKHG6
chr16	53737685	53738085	Promoter (<=1kb)	0	RPGRIP1L			chr12	6449351	6449500	Promoter (1-2kb)	1783	TNFRSF1A
chr16	11945344	11945582	Promoter (<=1kb)	0	RSL1D1			chr12	6449509	6449678	Promoter (1-2kb)	1605	TNFRSF1A
chr16	57220101	57220250	Promoter (<=1kb)	0	RSPRY1			chr12	6451210	6451359	Promoter (<=1kb)	0	TNFRSF1A
chr16	46655335	46655482	Promoter (<=1kb)	-24	SHCBP1			chr12	6580148	6580312	Promoter (<=1kb)	-305	VAMP1
chr16	58718609	58718810	Promoter (<=1kb)	0	SLC38A7			chr12	6723233	6723421	Distal Intergenic	-6682	CHD4
chr16	87903085	87903231	Promoter (<=1kb)	0	SLC7A5			chr12	6862802	6863054	Promoter (<=1kb)	-166	MLF2
chr16	18937975	18938116	Promoter (<=1kb)	-249	SMG1			chr12	6875245	6875392	Promoter (<=1kb)	-149	PTMS
chr16	12070444	12070593	Promoter (<=1kb)	-9	SNX29			chr12	6875488	6875669	Promoter (<=1kb)	0	PTMS
chr16	89724006	89724298	Promoter (<=1kb)	0	SPATA33			chr12	6888155	6888347	Distal Intergenic	6474	LAG3
chr16	89894670	89894850	Promoter (<=1kb)	-57	SPIRE2			chr12	7033543	7033755	Promoter (<=1kb)	0	ATN1
chr16	4233846	4234098	Distal Intergenic	57983	SRL			chr12	7047218	7047407	Exon (uc001qrw.1/1822, exon 6 of 10)	4215	ATN1
chr16	2802174	2802382	Promoter (<=1kb)	0	SRRM2			chr12	7080052	7080194	Promoter (<=1kb)	108	EMG1
chr16	70473012	70473354	Promoter (<=1kb)	-21	ST3GAL2			chr12	7261810	7262035	Promoter (<=1kb)	0	C1RL
chr16	2021848	2022104	Promoter (<=1kb)	0	TBL3			chr12	8505503	8505623	Distal Intergenic	37942	LINC00937
chr16	30103208	30103450	Promoter (<=1kb)	0	TBX6			chr12	8840706	8840884	Intron (uc009zgf.2/57494, intron 1 of 8)	6419	RIMKLB
chr16	89940356	89940480	Promoter (<=1kb)	362	TCF25			chr12	13044417	13044655	Promoter (<=1kb)	461	GPRC5A
chr16	1543176	1543454	Promoter (<=1kb)	0	TELO2			chr12	15421952	15422095	Distal Intergenic	-47541	RERG
chr16	69419910	69420029	Promoter (<=1kb)	-19	TERF2			chr12	15743422	15743570	Intron (uc001rcv.2/5800, intron 25 of 26)	44144	PTPRO
chr16	67875802	67876005	Promoter (<=1kb)	-208	THAP11			chr12	19592516	19592645	Promoter (<=1kb)	0	AEBP2
chr16	3070230	3070449	Promoter (<=1kb)	0	TNFRSF12A			chr12	22697332	22697722	Promoter (<=1kb)	0	C2CD5
chr16	3070891	3071197	Promoter (<=1kb)	500	TNFRSF12A			chr12	25403783	25404205	Promoter (<=1kb)	0	KRAS
chr16	33238988	33239138	Distal Intergenic	-22982	TP53TG3B			chr12	25539244	25539589	Distal Intergenic	-135381	KRAS
chr16	2205619	2205811	Promoter (<=1kb)	0	TRAF7			chr12	26984923	26985256	Promoter (<=1kb)	875	ITPR2
chr16	3767553	3767712	Promoter (<=1kb)	0	TRAP1			chr12	26986235	26986511	Promoter (<=1kb)	-104	ITPR2
chr16	89989654	89989809	Promoter (<=1kb)	0	TUBB3			chr12	27295113	27295312	Distal Intergenic	-59658	C12orf71
chr16	72127517	72127793	Promoter (<=1kb)	0	TXNL4B			chr12	27397109	27397347	Promoter (<=1kb)	31	STK38L
chr16	4664834	4665038	Promoter (<=1kb)	0	UBALD1			chr12	27677061	27677576	Promoter (<=1kb)	16	PPFIBP1
chr16	4666344	4666589	Promoter (1-2kb)	-1417	UBALD1			chr12	27702687	27702905	Intron (uc001rhy.1/8496, intron 1 of 3)	25642	PPFIBP1
chr16	1464697	1464818	Promoter (<=1kb)	0	UNKL			chr12	29935631	29935932	Promoter (<=1kb)	47	TMTC1
chr16	84733461	84733620	Promoter (<=1kb)	0	USP10			chr12	30907641	30908088	Promoter (<=1kb)	-193	CAPRIN2
chr16	23160717	23161002	Promoter (<=1kb)	-126	USP31			chr12	31881753	31882157	Promoter (<=1kb)	0	AMN1
chr16	740344	740566	Promoter (<=1kb)	0	WDR24			chr12	31902093	31902289	Distal Intergenic	-19985	AMN1
chr16	699203	699417	Promoter (<=1kb)	0	WDR90			chr12	32112139	32112439	Promoter (<=1kb)	0	KIAA1551
chr16	28223380	28223596	Promoter (<=1kb)	-141	XPO6			chr12	32552520	32552751	Distal Intergenic	65070	BICD1
chr16	68573032	68573195	Promoter (<=1kb)	0	ZFP90			chr12	32831997	32832275	Promoter (<=1kb)	0	DNM1L
chr16	25269086	25269265	Promoter (<=1kb)	-231	ZKSCAN2			chr12	32908129	32908359	Promoter (<=1kb)	528	YARS2
chr16	3285154	3285319	Promoter (<=1kb)	0	ZNF200			chr12	34175259	34175559	Promoter (<=1kb)	43	ALG10
chr16	3162404	3162616	Promoter (<=1kb)	0	ZNF205			chr12	38710376	38710636	Promoter (<=1kb)	0	ALG10B
chr16	3332818	3333026	Promoter (<=1kb)	-461	ZNF263			chr12	38778756	38778997	Distal Intergenic	68199	ALG10B
chr16	89787155	89787673	Promoter (<=1kb)	0	ZNF276			chr12	39299321	39299595	Promoter (<=1kb)	0	CPNE8
chr16	31085626	31085745	Promoter (<=1kb)	0	ZNF668			chr12	39300029	39300407	Promoter (<=1kb)	-609	CPNE8
chr16	30621660	30621866	Promoter (<=1kb)	0	ZNF689			chr12	39300453	39300666	Promoter (1-2kb)	-1033	CPNE8
chr16	30538001	30538228	Promoter (<=1kb)	0	ZNF768			chr12	45342588	45342756	Distal Intergenic	-34877	NELL2
chr16	30546209	30546446	Promoter (<=1kb)	0	ZNF768			chr12	46121314	46121693	Promoter (<=1kb)	11	LINC00938
chr17	75277242	75277582	Promoter (<=1kb)	0	SEPT9			chr12	46122286	46122669	Promoter (<=1kb)	-582	LINC00938
chr17	40075318	40075489	Promoter (<=1kb)	-46	ACLY			chr12	46385698	46385907	Promoter (<=1kb)	0	SCAF11
chr17	79479769	79480019	Promoter (<=1kb)	0	ACTG1			chr12	46662742	46663135	Promoter (<=1kb)	73	SLC38A1
chr17	55162440	55162626	Promoter (<=1kb)	0	AKAP1			chr12	46759521	46759769	Promoter (<=1kb)	-431	SLC38A2
chr17	18087012	18087152	Promoter (<=1kb)	145	ALKBH5			chr12	46765409	46766358	Promoter (<=1kb)	287	SLC38A2
chr17	79849493	79849641	Promoter (<=1kb)	0	ANAPC11			chr12	46777435	46777833	Distal Intergenic	-10790	SLC38A2
chr17	48785187	48785417	Promoter (<=1kb)	0	ANKRD40			chr12	46888255	46888596	Distal Intergenic	-121610	SLC38A2
chr17	12692688	12692881	Promoter (<=1kb)	0	ARHGAP44			chr12	47474607	47474835	Promoter (<=1kb)	-873	AMIGO2
chr17	79826606	79826779	Promoter (2-3kb)	2011	ARHGDIA			chr12	47701395	47701620	Distal Intergenic	-91169	PCED1B-AS1
chr17	79829211	79829348	Promoter (<=1kb)	0	ARHGDIA			chr12	48136094	48136335	Promoter (<=1kb)	-19	RAPGEF3
chr17	4613823	4614039	Promoter (<=1kb)	34	ARRB2			chr12	48166793	48167033	Promoter (<=1kb)	0	SLC48A1
chr17	58755066	58755240	Promoter (<=1kb)	0	BCAS3			chr12	48213009	48213264	Promoter (<=1kb)	499	HDAC7
chr17	76210143	76210376	Promoter (<=1kb)	0	BIRC5			chr12	48213741	48214269	Promoter (<=1kb)	0	HDAC7
chr17	46908229	46908432	Promoter (<=1kb)	0	CALCOCO2			chr12	48499696	48499992	Promoter (<=1kb)	0	SENP1
chr17	77005797	77005986	Promoter (<=1kb)	0	CANT1			chr12	49110182	49110663	Promoter (<=1kb)	118	CCNT1
chr17	46178795	46178954	Promoter (<=1kb)	0	CBX1			chr12	49110768	49110975	Promoter (<=1kb)	0	CCNT1
chr17	77770875	77771001	Promoter (<=1kb)	0	CBX8			chr12	49208404	49208663	Promoter (<=1kb)	189	CACNB3
chr17	80170665	80170838	Promoter (<=1kb)	0	CCDC57			chr12	49245849	49246109	Promoter (<=1kb)	0	DDX23
chr17	2614988	2615279	Promoter (<=1kb)	-61	CLUH			chr12	49284567	49284789	Distal Intergenic	-13104	CCDC65
chr17	40118549	40118758	Promoter (<=1kb)	-1	CNP			chr12	49367352	49367721	Promoter (1-2kb)	-1711	WNT10B
chr17	55037991	55038221	Promoter (<=1kb)	190	COIL			chr12	49389172	49389449	3' UTR	3639	DDN
chr17	48277888	48278059	Promoter (<=1kb)	941	COL1A1			chr12	49453127	49453326	Distal Intergenic	-4020	KMT2D
chr17	1359430	1359823	Promoter (<=1kb)	0	CRK			chr12	49454410	49454714	Distal Intergenic	-5303	KMT2D
chr17	3539834	3540075	Promoter (<=1kb)	72	CTNS			chr12	49524983	49525166	Promoter (<=1kb)	12	TUBA1B
chr17	36981484	36981731	Promoter (<=1kb)	0	CWC25			chr12	49658713	49659098	Promoter (<=1kb)	0	TUBA1C
chr17	76778328	76778636	Promoter (<=1kb)	0	CYTH1			chr12	49659185	49659544	Promoter (<=1kb)	320	TUBA1C
chr17	655440	655696	Promoter (<=1kb)	0	DBIL5P			chr12	49736246	49736465	Distal Intergenic	-4576	DNAJC22
chr17	5372329	5372550	Promoter (<=1kb)	0	DHX33			chr12	49761034	49761312	Promoter (<=1kb)	346	SPATS2
chr17	57642790	57643067	Promoter (<=1kb)	0	DHX40			chr12	50016998	50017203	Promoter (<=1kb)	0	PRPF40B
chr17	41561018	41561430	Promoter (<=1kb)	0	DHX8			chr12	50339364	50339669	Distal Intergenic	-4855	AQP2
chr17	1933282	1933531	Promoter (<=1kb)	0	DPH1			chr12	50468980	50469311	Promoter (1-2kb)	1612	ASIC1
chr17	17991128	17991260	Promoter (<=1kb)	0	DRG2			chr12	50561045	50561428	Promoter (<=1kb)	0	CERS5
chr17	56160491	56160829	Promoter (<=1kb)	0	DYNLL2			chr12	50794428	50794790	Promoter (<=1kb)	0	LARP4
chr17	39822231	39822444	Intron (uc010wfs.2/3728, intron 4 of 8)	-22683	EIF1			chr12	50898513	50898852	Promoter (<=1kb)	0	DIP2B
chr17	62207545	62207717	Promoter (<=1kb)	-43	ERN1			chr12	51180518	51180810	Intron (uc001rww.4/466, intron 2 of 6)	22255	ATF1
chr17	40896963	40897163	Promoter (<=1kb)	0	EZH1			chr12	51441588	51441893	Promoter (<=1kb)	-189	LETMD1
chr17	73937103	73937331	Promoter (<=1kb)	0	FBF1			chr12	51477212	51477450	Promoter (<=1kb)	0	CSRNP2
chr17	37557882	37558049	Promoter (<=1kb)	0	FBXL20			chr12	51566090	51566298	Promoter (<=1kb)	278	TFCP2
chr17	74137332	74137521	Promoter (<=1kb)	0	FOXJ1			chr12	51566501	51566941	Promoter (<=1kb)	0	TFCP2
chr17	78075192	78075350	Promoter (<=1kb)	-5	GAA			chr12	51611805	51612001	Promoter (<=1kb)	-328	POU6F1
chr17	17942482	17942740	Promoter (<=1kb)	0	GID4			chr12	51765385	51765546	Intron (uc009zma.1/11226, intron 2 of 8)	8122	GALNT6
chr17	685469	685714	Promoter (<=1kb)	0	GLOD4			chr12	52269080	52269290	Distal Intergenic	-12503	ANKRD33
chr17	45000275	45000564	Promoter (<=1kb)	0	GOSR2			chr12	52444579	52445283	Promoter (<=1kb)	0	NR4A1
chr17	42580797	42581085	Promoter (<=1kb)	0	GPATCH8			chr12	52537363	52537647	Distal Intergenic	41886	KRT80
chr17	19014410	19014560	Distal Intergenic	-16222	GRAPL			chr12	52541148	52541497	Distal Intergenic	38036	KRT80
chr17	73401734	73401901	Promoter (<=1kb)	0	GRB2			chr12	52624239	52624640	Promoter (2-3kb)	-2314	KRT7
chr17	42201042	42201212	Promoter (<=1kb)	-28	HDAC5			chr12	52626662	52626938	Promoter (<=1kb)	-16	KRT7
chr17	58156188	58156438	Promoter (<=1kb)	0	HEATR6			chr12	52672842	52673064	Intron (uc010snq.2/3892, intron 1 of 9)	4383	KRT86
chr17	43225645	43225977	Promoter (<=1kb)	961	HEXIM1			chr12	52680569	52680728	Exon (uc001sab.3/3887, exon 8 of 9)	4571	KRT81
chr17	43238802	43238970	Promoter (<=1kb)	-292	HEXIM2			chr12	53259161	53259435	Distal Intergenic	-16383	KRT78
chr17	43239028	43239263	Promoter (<=1kb)	0	HEXIM2			chr12	53268123	53268370	Distal Intergenic	-25345	KRT78
chr17	43250029	43250209	Distal Intergenic	10745	HEXIM2			chr12	53273709	53273960	Distal Intergenic	24908	KRT8
chr17	3626978	3627274	Promoter (<=1kb)	0	ITGAE			chr12	53321230	53321482	Promoter (<=1kb)	-977	KRT8
chr17	73150538	73150736	Promoter (<=1kb)	39	JPT1			chr12	53342620	53342987	Promoter (<=1kb)	0	KRT18
chr17	40273283	40273467	Promoter (<=1kb)	0	KAT2A			chr12	53374701	53374906	Distal Intergenic	-25156	EIF4B
chr17	47865826	47866104	Promoter (<=1kb)	0	KAT7			chr12	53441110	53441348	Promoter (<=1kb)	300	TNS2
chr17	73043083	73043330	Promoter (<=1kb)	0	KCTD2			chr12	53443663	53443852	Promoter (<=1kb)	0	TNS2
chr17	7738970	7739213	Distal Intergenic	-4022	KDM6B			chr12	53574264	53574576	Promoter (<=1kb)	0	ZNF740
chr17	7740231	7740380	Promoter (2-3kb)	-2855	KDM6B			chr12	53574622	53574973	Promoter (<=1kb)	0	CSAD
chr17	66031693	66031850	Promoter (<=1kb)	0	KPNA2			chr12	53607159	53607391	3' UTR	-6159	ITGB7
chr17	25783362	25783526	Distal Intergenic	-15510	KSR1			chr12	53614658	53615121	Promoter (<=1kb)	-461	RARG
chr17	70588896	70589155	Promoter (<=1kb)	0	LINC00673			chr12	53625529	53625745	Promoter (<=1kb)	295	RARG
chr17	18128635	18128778	Promoter (<=1kb)	-158	LLGL1			chr12	53645451	53645656	Promoter (<=1kb)	81	MFSD5
chr17	4607329	4607608	Promoter (<=1kb)	0	LOC101559451			chr12	53645694	53645989	Promoter (<=1kb)	0	MFSD5
chr17	42143565	42143794	Promoter (<=1kb)	307	LSM12			chr12	53718558	53718809	Downstream (1-2kb)	-3146	AAAS
chr17	48796827	48797048	Promoter (<=1kb)	0	LUC7L3			chr12	53764685	53765146	Distal Intergenic	-8833	SP1
chr17	61699574	61699832	Promoter (<=1kb)	0	MAP3K3			chr12	53773847	53774087	Promoter (<=1kb)	0	SP1
chr17	79791112	79791270	Promoter (<=1kb)	0	MCRIP1			chr12	53774205	53774569	Promoter (<=1kb)	0	SP1
chr17	4634530	4634768	Promoter (<=1kb)	0	MED11			chr12	53835186	53835417	Promoter (<=1kb)	-16	PCBP2
chr17	38210621	38210769	Promoter (<=1kb)	120	MED24			chr12	53845640	53845943	Promoter (<=1kb)	0	PCBP2
chr17	17380161	17380361	Promoter (<=1kb)	0	MED9			chr12	53894871	53895193	Promoter (<=1kb)	166	TARBP2
chr17	74722757	74723014	Promoter (<=1kb)	0	METTL23			chr12	53902395	53902636	Promoter (<=1kb)	-973	NPFF
chr17	60514039	60514198	Intron (uc002izv.2/339175, intron 5 of 8)	12789	METTL2A			chr12	54137430	54137686	Distal Intergenic	-16123	CALCOCO1
chr17	74733888	74734137	Promoter (<=1kb)	305	MFSD11			chr12	54140453	54140760	Distal Intergenic	-19146	CALCOCO1
chr17	1953185	1953468	Promoter (<=1kb)	0	MIR132			chr12	54344207	54344488	Distal Intergenic	-4226	HOXC12
chr17	73780673	73780978	Promoter (<=1kb)	0	MIR4738			chr12	54367630	54367856	Promoter (<=1kb)	720	HOXC11
chr17	12202568	12202748	Distal Intergenic	217352	MIR744			chr12	54378520	54378889	Promoter (<=1kb)	-57	HOXC10
chr17	2295956	2296199	Intron (uc002fur.3/4335, intron 4 of 5)	8059	MNT			chr12	54411802	54412614	Promoter (1-2kb)	1160	HOXC6
chr17	2297049	2297340	Exon (uc002fur.3/4335, exon 4 of 6)	6918	MNT			chr12	54582500	54582821	Promoter (<=1kb)	0	SMUG1
chr17	2304240	2304579	Promoter (<=1kb)	0	MNT			chr12	54595171	54595403	Distal Intergenic	-12393	SMUG1
chr17	2304813	2305187	Promoter (<=1kb)	-555	MNT			chr12	54601621	54601877	Distal Intergenic	-18843	SMUG1
chr17	55927380	55927648	Promoter (<=1kb)	0	MRPS23			chr12	54613992	54614286	Distal Intergenic	10974	MIR3198-2
chr17	1391300	1391672	Promoter (1-2kb)	-1830	MYO1C			chr12	54674487	54674791	Promoter (<=1kb)	0	HNRNPA1
chr17	7760479	7760671	Promoter (<=1kb)	209	NAA38			chr12	54674802	54675104	Promoter (<=1kb)	314	HNRNPA1
chr17	72772405	72772617	Promoter (<=1kb)	0	NAT9			chr12	54675367	54675615	Promoter (<=1kb)	0	HNRNPA1
chr17	3749478	3749755	Promoter (<=1kb)	0	NCBP3			chr12	54688074	54688301	Promoter (1-2kb)	1241	NFE2
chr17	46125183	46125415	Promoter (<=1kb)	-271	NFE2L1			chr12	54694588	54694910	Promoter (<=1kb)	0	NFE2
chr17	49230822	49231000	Promoter (<=1kb)	0	NME1			chr12	54697982	54698361	Distal Intergenic	-3161	NFE2
chr17	43138279	43138777	Promoter (<=1kb)	0	NMT1			chr12	54718876	54719212	Promoter (<=1kb)	2	COPZ1
chr17	45608456	45608631	Promoter (<=1kb)	12	NPEPPS			chr12	54753054	54753496	Downstream (2-3kb)	4774	GPR84
chr17	79604062	79604295	Promoter (<=1kb)	0	NPLOC4			chr12	54762522	54762845	Downstream (<1kb)	-4252	GPR84
chr17	78428503	78428639	Distal Intergenic	21765	NPTX1			chr12	54764022	54764315	3' UTR	-5752	GPR84
chr17	73201408	73201602	Promoter (<=1kb)	0	NUP85			chr12	54793122	54793392	Intron (uc001sga.3/3678, intron 27 of 29)	-8039	ZNF385A
chr17	80376426	80376571	Promoter (<=1kb)	0	OGFOD3			chr12	54810932	54811345	Promoter (1-2kb)	1705	ITGA5
chr17	38083800	38084025	Promoter (<=1kb)	0	ORMDL3			chr12	54813369	54813683	Promoter (<=1kb)	-319	ITGA5
chr17	1945172	1945412	Promoter (<=1kb)	0	OVCA2			chr12	55283692	55283956	Distal Intergenic	35393	MUCL1
chr17	79818379	79818547	Promoter (<=1kb)	0	P4HB			chr12	56122707	56122955	Promoter (<=1kb)	0	CD63
chr17	2496663	2497084	Promoter (<=1kb)	0	PAFAH1B1			chr12	56211397	56211645	Promoter (<=1kb)	0	SARNP
chr17	2497094	2497301	Promoter (<=1kb)	171	PAFAH1B1			chr12	56241919	56242112	Distal Intergenic	-5152	MMP19
chr17	48172475	48172706	Promoter (<=1kb)	0	PDK2			chr12	56320606	56320891	Promoter (<=1kb)	160	PYM1
chr17	17494932	17495108	Promoter (<=1kb)	0	PEMT			chr12	56333912	56334321	5' UTR	4792	DGKA
chr17	8059734	8059897	Promoter (<=1kb)	-56	PER1			chr12	56435833	56436073	Promoter (<=1kb)	147	RPS26
chr17	76374613	76374798	Promoter (<=1kb)	0	PGS1			chr12	56551711	56552049	Promoter (<=1kb)	0	MYL6
chr17	47492222	47492491	Promoter (<=1kb)	0	PHB			chr12	56583353	56583497	Promoter (<=1kb)	-2	SMARCC2
chr17	27278471	27278644	Promoter (<=1kb)	0	PHF12			chr12	56615812	56616002	Promoter (<=1kb)	-59	RNF41
chr17	27279336	27279502	Promoter (<=1kb)	-828	PHF12			chr12	56709726	56709872	Promoter (<=1kb)	256	CNPY2
chr17	7142848	7143167	Promoter (<=1kb)	-23	PHF23			chr12	56858190	56858402	Intron (uc031qhz.1/4284, intron 1 of 2)	-3899	SPRYD4
chr17	16120398	16120591	Promoter (<=1kb)	0	PIGL			chr12	57576817	57576998	Intron (uc001snd.3/4035, intron 34 of 88)	-11289	MIR1228
chr17	36955721	36955954	Promoter (<=1kb)	204	PIP4K2B			chr12	58282452	58282623	Distal Intergenic	-41705	CTDSP2
chr17	40828938	40829165	Promoter (<=1kb)	0	PLEKHH3			chr12	59314163	59314290	Promoter (<=1kb)	29	LRIG3
chr17	7388000	7388171	Promoter (<=1kb)	302	POLR2A			chr12	62653883	62654112	Promoter (<=1kb)	0	FAM19A2
chr17	58677283	58677676	Promoter (<=1kb)	0	PPM1D			chr12	64237635	64237836	Promoter (<=1kb)	-705	SRGAP1
chr17	40729672	40729877	Promoter (<=1kb)	0	PSMC3IP			chr12	65091875	65092026	Distal Intergenic	54625	GNS
chr17	61904357	61904772	Promoter (<=1kb)	0	PSMC5			chr12	69080602	69080801	Promoter (<=1kb)	0	LOC100507250
chr17	30771340	30771569	Promoter (<=1kb)	0	PSMD11			chr12	69139970	69140131	Promoter (<=1kb)	34	SLC35E3
chr17	65362657	65362814	Promoter (<=1kb)	0	PSMD12			chr12	69550891	69551102	Distal Intergenic	-82215	CPSF6
chr17	41132429	41132683	Promoter (<=1kb)	0	PTGES3L			chr12	69633185	69633448	Promoter (<=1kb)	0	CPSF6
chr17	40307052	40307217	Promoter (<=1kb)	0	RAB5C			chr12	69753749	69753976	Promoter (<=1kb)	217	YEATS4
chr17	75136836	75137154	Promoter (<=1kb)	0	SEC14L1			chr12	69863974	69864288	Promoter (<=1kb)	0	FRS2
chr17	48238903	48239081	Distal Intergenic	-4285	SGCA			chr12	70132377	70132690	Promoter (<=1kb)	0	RAB3IP
chr17	57232499	57232761	Promoter (<=1kb)	39	SKA2			chr12	72148377	72148650	Promoter (<=1kb)	-8	RAB21
chr17	73285511	73285676	Promoter (<=1kb)	0	SLC25A19			chr12	75784878	75785047	Promoter (<=1kb)	28	GLIPR1L2
chr17	61926378	61926601	Distal Intergenic	-6027	SMARCD2			chr12	76424771	76424913	Promoter (<=1kb)	643	PHLDA1
chr17	57287228	57287437	Promoter (<=1kb)	0	SMG8			chr12	76425447	76425712	Promoter (<=1kb)	0	PHLDA1
chr17	47022091	47022282	Promoter (<=1kb)	0	SNF8			chr12	77459506	77459667	Promoter (<=1kb)	-146	E2F7
chr17	74553685	74553878	Promoter (<=1kb)	0	SNHG16			chr12	85360226	85360347	Distal Intergenic	-53618	SLC6A15
chr17	45973266	45973607	Promoter (<=1kb)	0	SP2			chr12	89078359	89078544	Distal Intergenic	-104109	KITLG
chr17	48619443	48619606	Promoter (<=1kb)	-813	SPATA20			chr12	92852000	92852212	Intron (uc001tce.1/574028, intron 1 of 1)	-30076	CLLU1OS
chr17	19912496	19912710	Promoter (<=1kb)	0	SPECC1			chr12	93322935	93323103	Promoter (<=1kb)	4	EEA1
chr17	36714500	36714700	Promoter (1-2kb)	1009	SRCIN1			chr12	94280502	94280660	Intron (uc010sur.1/8738, intron 2 of 2)	209351	CRADD
chr17	2207080	2207387	Promoter (<=1kb)	0	SRR			chr12	95867745	95868006	Promoter (<=1kb)	0	METAP2
chr17	74733451	74733686	Promoter (<=1kb)	0	SRSF2			chr12	96613622	96613804	Intron (uc001teo.1/2004, intron 1 of 4)	25415	ELK3
chr17	73178974	73179182	Promoter (<=1kb)	0	SUMO2			chr12	96794373	96794537	Promoter (<=1kb)	-7	CDK17
chr17	56429475	56429929	Promoter (<=1kb)	0	SUPT4H1			chr12	96883240	96883438	5' UTR	-88874	CDK17
chr17	61678074	61678320	Promoter (<=1kb)	0	TACO1			chr12	97798411	97798563	Distal Intergenic	-60236	RMST
chr17	3571900	3572203	Promoter (<=1kb)	0	TAX1BP3			chr12	101899988	101900108	Distal Intergenic	28652	SPIC
chr17	77965445	77965594	Intron (uc002jxj.4/125058, intron 3 of 11)	-40789	TBC1D16			chr12	102513735	102513978	Promoter (<=1kb)	0	PARPBP
chr17	79212762	79213034	Promoter (<=1kb)	0	TEPSIN			chr12	104350944	104351109	Promoter (<=1kb)	0	C12orf73
chr17	56736688	56736890	Intron (uc002iwr.2/56155, intron 1 of 32)	32526	TEX14			chr12	110887487	110887725	Promoter (<=1kb)	433	ARPC3
chr17	899999	900469	Promoter (<=1kb)	0	TIMM22			chr12	110888056	110888265	Promoter (<=1kb)	0	ARPC3
chr17	76183137	76183307	Promoter (<=1kb)	0	TK1			chr12	110906972	110907203	Promoter (<=1kb)	-446	GPN3
chr17	21117399	21117708	Promoter (<=1kb)	200	TMEM11			chr12	110939759	110940092	Promoter (<=1kb)	0	RAD9B
chr17	76250595	76250835	Distal Intergenic	23204	TMEM235			chr12	111051678	111051917	Promoter (<=1kb)	0	TCTN1
chr17	73452512	73452791	Promoter (<=1kb)	0	TMEM94			chr12	111325875	111326130	Intron (uc001trv.1/160762, intron 8 of 11)	30875	MYL2
chr17	42264260	42264430	Promoter (<=1kb)	0	TMUB2			chr12	111834774	111835045	Distal Intergenic	-8707	SH2B3
chr17	26662429	26662628	Promoter (<=1kb)	0	TNFAIP1			chr12	111835073	111835291	Distal Intergenic	-8461	SH2B3
chr17	18218251	18218476	Promoter (<=1kb)	0	TOP3A			chr12	112037088	112037257	Promoter (<=1kb)	220	ATXN2
chr17	73512438	73512695	Promoter (<=1kb)	0	TSEN54			chr12	112280163	112280319	Promoter (<=1kb)	131	MAPKAPK5
chr17	2239643	2239854	Promoter (<=1kb)	824	TSR1			chr12	112450424	112450854	Promoter (<=1kb)	169	TMEM116
chr17	40811149	40811338	Promoter (<=1kb)	0	TUBG2			chr12	112608244	112608419	Exon (uc021reb.1/283450, exon 69 of 76)	44895	TRAFD1
chr17	6543920	6544075	Promoter (<=1kb)	-147	TXNDC17			chr12	112820202	112820474	Promoter (<=1kb)	-306	HECTD4
chr17	4269988	4270172	Promoter (<=1kb)	-19	UBE2G1			chr12	113536232	113536444	Downstream (<1kb)	36960	RASAL1
chr17	46986343	46986515	Promoter (<=1kb)	612	UBE2Z			chr12	113659749	113659915	Promoter (<=1kb)	489	TPCN1
chr17	42296035	42296216	Promoter (<=1kb)	-165	UBTF			chr12	113737701	113737904	Exon (uc001tuz.3/80024, exon 9 of 9)	5779	TPCN1
chr17	73781073	73781284	Promoter (<=1kb)	153	UNK			chr12	114451850	114452061	Distal Intergenic	-47674	RBM19
chr17	20946373	20946590	Promoter (<=1kb)	-21	USP22			chr12	115105914	115106270	Downstream (1-2kb)	15699	TBX3
chr17	58469551	58469928	Promoter (<=1kb)	0	USP32			chr12	115106512	115106897	Downstream (1-2kb)	15072	TBX3
chr17	49337578	49337938	Promoter (<=1kb)	0	UTP18			chr12	115118686	115119028	Promoter (2-3kb)	2941	TBX3
chr17	40925368	40925549	Promoter (<=1kb)	0	VPS25			chr12	115121629	115122608	Promoter (<=1kb)	0	TBX3
chr17	73851479	73851735	Promoter (<=1kb)	0	WBP2			chr12	115211870	115212422	Distal Intergenic	-89901	TBX3
chr17	7387189	7387347	Promoter (<=1kb)	221	ZBTB4			chr12	115212538	115212859	Distal Intergenic	-90569	TBX3
chr17	5015135	5015285	Promoter (<=1kb)	361	ZNF232			chr12	116355117	116355249	Distal Intergenic	231210	MIR620
chr17	15602857	15603069	Promoter (<=1kb)	0	ZNF286A			chr12	116715522	116715771	Promoter (<=1kb)	-531	MED13L
chr17	16557079	16557289	Promoter (<=1kb)	0	ZNF624			chr12	116844433	116844618	Distal Intergenic	21505	MIR4472-2
chr17	47439446	47439845	Promoter (<=1kb)	0	ZNF652			chr12	116865106	116865270	Promoter (<=1kb)	853	MIR4472-2
chr17_gl000205_random	84551	85965	Distal Intergenic	-30658	MGC70870			chr12	116980415	116980574	Distal Intergenic	9175	LINC00173
chr17_gl000205_random	85969	87028	Distal Intergenic	-29595	MGC70870			chr12	117593051	117593267	Intron (uc001twj.3/23014, intron 11 of 11)	35033	FBXO21
chr17_gl000205_random	87044	87896	Distal Intergenic	-28727	MGC70870			chr12	118541311	118541515	Promoter (<=1kb)	295	VSIG10
chr18	9136531	9136719	Promoter (<=1kb)	-32	ANKRD12			chr12	119616453	119616740	Promoter (<=1kb)	0	HSPB8
chr18	33552471	33552672	Promoter (<=1kb)	0	C18orf21			chr12	120426838	120427048	Promoter (<=1kb)	-600	BICDL1
chr18	33709698	33709868	Promoter (<=1kb)	0	ELP2			chr12	120666214	120666507	Promoter (1-2kb)	-1567	PXN
chr18	13726568	13726726	Promoter (<=1kb)	0	FAM210A			chr12	120672605	120672985	Intron (uc001txx.3/5829, intron 1 of 10)	-7958	PXN
chr18	56338482	56338654	Promoter (<=1kb)	0	MALT1			chr12	120967742	120967871	Promoter (<=1kb)	-778	COQ5
chr18	8705048	8705334	Promoter (2-3kb)	-2075	MTCL1			chr12	121124585	121124822	Promoter (<=1kb)	-127	MLEC
chr18	8609263	8609525	Promoter (<=1kb)	0	RAB12			chr12	121790322	121790498	Promoter (<=1kb)	-57	ANAPC5
chr18	9475183	9475500	Promoter (<=1kb)	-30	RALBP1			chr12	122224253	122224491	Intron (uc001ubb.3/54509, intron 2 of 4)	7103	RHOF
chr18	21083358	21083503	Promoter (<=1kb)	0	RMC1			chr12	122235059	122235328	3' UTR	-3465	RHOF
chr18	33709308	33709512	Promoter (<=1kb)	0	SLC39A6			chr12	122238472	122238612	Promoter (2-3kb)	2240	LINC01089
chr18	9334510	9334710	Promoter (<=1kb)	-55	TWSG1			chr12	122238912	122239121	Promoter (1-2kb)	1731	LINC01089
chr18	9913519	9913732	Promoter (<=1kb)	-223	VAPA			chr12	122299687	122299829	Promoter (2-3kb)	-2918	HPD
chr18	5296162	5296333	Promoter (<=1kb)	0	ZBTB14			chr12	123319201	123319436	Promoter (<=1kb)	0	HIP1R
chr18	32923872	32924046	Promoter (<=1kb)	361	ZNF24			chr12	123459624	123459849	Promoter (<=1kb)	0	ABCB9
chr18	32870115	32870354	Promoter (<=1kb)	0	ZSCAN30			chr12	123465403	123465707	Promoter (<=1kb)	0	ARL6IP4
chr19	1039935	1040125	Promoter (<=1kb)	0	ABCA7			chr12	123849308	123849613	Promoter (<=1kb)	0	SBNO1
chr19	6199449	6199890	Exon (uc002mej.1/uc002mej.1, exon 1 of 2)	63739	ACSBG2			chr12	123873193	123873453	Intron (uc001uew.3/387893, intron 1 of 7)	4489	KMT5A
chr19	39138050	39138363	Promoter (<=1kb)	0	ACTN4			chr12	123942676	123942940	Promoter (<=1kb)	25	SNRNP35
chr19	14317652	14317825	Promoter (<=1kb)	-655	ADGRL1			chr12	124086534	124086785	Promoter (<=1kb)	0	DDX55
chr19	14318406	14318559	Promoter (1-2kb)	-1409	ADGRL1			chr12	124853977	124854220	Intron (uc010tbb.2/9612, intron 22 of 48)	-29227	NCOR2
chr19	15490665	15490870	Promoter (<=1kb)	-53	AKAP8			chr12	124873399	124873562	Intron (uc010tbb.2/9612, intron 18 of 48)	-48649	NCOR2
chr19	15529811	15529953	Promoter (<=1kb)	0	AKAP8L			chr12	124907625	124907907	Intron (uc010tbb.2/9612, intron 13 of 48)	72007	NCOR2
chr19	50379773	50380116	Promoter (<=1kb)	-267	AKT1S1			chr12	125167707	125167837	Distal Intergenic	-115697	NCOR2
chr19	40791205	40791368	Promoter (<=1kb)	0	AKT2			chr12	125211855	125212001	Distal Intergenic	136518	SCARB1
chr19	6372567	6372701	Promoter (<=1kb)	123	ALKBH7			chr12	125225460	125225687	Distal Intergenic	122832	SCARB1
chr19	47354286	47354430	Promoter (<=1kb)	-83	AP2S1			chr12	125230643	125230799	Distal Intergenic	117720	SCARB1
chr19	3761591	3761775	Promoter (<=1kb)	0	APBA3			chr12	125364975	125365118	Promoter (<=1kb)	0	SCARB1
chr19	19774400	19774591	Promoter (<=1kb)	0	ATP13A1			chr12	125401965	125402267	Promoter (1-2kb)	1872	MIR5188
chr19	41731963	41732226	Intron (uc010ehi.1/558, intron 4 of 11)	6855	AXL			chr12	125407568	125407715	Distal Intergenic	7475	MIR5188
chr19	17378174	17378354	Promoter (<=1kb)	0	BABAM1			chr12	125412328	125412581	Exon (uc021rgh.1/uc021rgh.1, exon 1 of 1)	12235	MIR5188
chr19	49298676	49298919	3' UTR	12130	BCAT2			chr12	125424345	125424607	Exon (uc021rgj.1/uc021rgj.1, exon 1 of 1)	12509	DHX37
chr19	13885139	13885322	Promoter (<=1kb)	0	C19orf53			chr12	125667753	125667972	Distal Intergenic	78056	AACS
chr19	14192207	14192413	Downstream (<1kb)	4194	C19orf67			chr12	132356875	132357019	Distal Intergenic	-22260	ULK1
chr19	49148116	49148298	Promoter (1-2kb)	1153	CA11			chr13	20207563	20207710	Promoter (<=1kb)	-78	MPHOSPH8
chr19	36630824	36630958	Promoter (<=1kb)	0	CAPNS1			chr13	21141188	21141364	Promoter (<=1kb)	0	IFT88
chr19	10989959	10990088	Intron (uc002mpz.3/10498, intron 1 of 15)	7706	CARM1			chr13	21635752	21635926	Promoter (<=1kb)	-30	LATS2
chr19	5720533	5720721	Promoter (<=1kb)	0	CATSPERD			chr13	22943908	22944057	Distal Intergenic	-491609	LINC00424
chr19	38826323	38826531	Promoter (<=1kb)	0	CATSPERG			chr13	30995646	30995816	Distal Intergenic	42568	HMGB1
chr19	14016868	14017106	Promoter (<=1kb)	0	CC2D1A			chr13	33160391	33160618	Promoter (<=1kb)	0	PDS5B
chr19	18043486	18043858	Promoter (<=1kb)	0	CCDC124			chr13	34116845	34116981	Intron (uc001uux.3/90627, intron 3 of 17)	133951	STARD13
chr19	45909735	45909882	Promoter (<=1kb)	-67	CD3EAP			chr13	48669217	48669407	Promoter (<=1kb)	0	MED4
chr19	531581	531730	Promoter (<=1kb)	-3	CDC34			chr13	52768551	52768775	Promoter (<=1kb)	0	MRPS31P5
chr19	33462833	33463177	Promoter (<=1kb)	0	CEP89			chr13	53024748	53024976	Promoter (<=1kb)	0	VPS36
chr19	59066464	59066615	Promoter (<=1kb)	0	CHMP2A			chr13	95201938	95202065	Exon (uc021rlj.1/uc021rlj.1, exon 1 of 1)	46446	TGDS
chr19	42784045	42784205	Distal Intergenic	-4612	CIC			chr13	97762206	97762439	Distal Intergenic	-31651	MBNL2
chr19	42788391	42788574	Promoter (<=1kb)	-243	CIC			chr13	111064697	111064849	Intron (uc001vqx.3/1284, intron 4 of 47)	95677	COL4A2-AS1
chr19	1269632	1269837	Promoter (<=1kb)	365	CIRBP			chr13	113597135	113597271	Intron (uc001vso.3/uc001vso.3, intron 2 of 2)	-25543	MCF2L
chr19	45458591	45458738	Promoter (<=1kb)	0	CLPTM1			chr13	114048346	114048478	Distal Intergenic	-29883	GRTP1
chr19	18794244	18794443	Promoter (<=1kb)	0	CRTC1			chr13	114103534	114103718	Promoter (<=1kb)	-77	ADPRHL1
chr19	7990939	7991182	Promoter (<=1kb)	0	CTXN1			chr13	114830757	114830910	Intron (uc010tkk.2/22821, intron 2 of 23)	12528	RASA3
chr19	17420110	17420252	Promoter (<=1kb)	-85	DDA1			chr14	21099284	21099446	Exon (uc021roa.1/uc021roa.1, exon 1 of 1)	10404	OR6S1
chr19	19030377	19030555	Promoter (<=1kb)	0	DDX49			chr14	21151414	21151638	Promoter (<=1kb)	-698	ANG
chr19	10305574	10305846	Promoter (<=1kb)	0	DNMT1			chr14	21575117	21575290	Promoter (2-3kb)	-2254	ZNF219
chr19	3500575	3500734	Promoter (<=1kb)	0	DOHH			chr14	23590108	23590278	Promoter (1-2kb)	-1288	CEBPE
chr19	38714853	38715087	Promoter (<=1kb)	0	DPF1			chr14	24563197	24563440	Promoter (<=1kb)	-43	PCK2
chr19	4723742	4723930	Promoter (<=1kb)	0	DPP9			chr14	24583183	24583381	Promoter (<=1kb)	-525	DCAF11
chr19	5790510	5790726	Promoter (<=1kb)	523	DUS3L			chr14	24901041	24901200	Promoter (1-2kb)	1881	KHNYN
chr19	39322412	39322652	Promoter (<=1kb)	0	ECH1			chr14	35806025	35806201	Distal Intergenic	44368	PSMA6
chr19	3985463	3985625	Promoter (<=1kb)	-2	EEF2			chr14	35873232	35873368	Promoter (<=1kb)	592	NFKBIA
chr19	41304887	41305183	Promoter (<=1kb)	0	EGLN2			chr14	39639504	39639706	Promoter (<=1kb)	0	TRAPPC6B
chr19	18632865	18633062	Promoter (<=1kb)	0	ELL			chr14	50334661	50334818	Distal Intergenic	-15122	NEMF
chr19	16582728	16582878	Promoter (<=1kb)	0	EPS15L1			chr14	50467389	50467545	Intron (uc001wxi.1/283551, intron 1 of 3)	6693	LINC01588
chr19	45988637	45988865	3' UTR	-6551	ERCC1			chr14	52118758	52118909	Promoter (<=1kb)	182	FRMD6
chr19	42772841	42773101	Distal Intergenic	-13532	ERF			chr14	53773017	53773189	Distal Intergenic	-152971	DDHD1
chr19	13044484	13044681	Promoter (<=1kb)	0	FARSA			chr14	55518284	55518460	Promoter (<=1kb)	0	MAPK1IP1L
chr19	46234106	46234278	Promoter (<=1kb)	0	FBXO46			chr14	62036549	62036762	Promoter (<=1kb)	-496	FLJ22447
chr19	4791439	4791835	Promoter (<=1kb)	0	FEM1A			chr14	69014922	69015098	Intron (uc001xkf.2/5890, intron 10 of 10)	245533	ZFP36L1
chr19	56110808	56111174	Promoter (<=1kb)	0	FIZ1			chr14	69262746	69262923	Promoter (<=1kb)	37	ZFP36L1
chr19	45970792	45971058	Promoter (<=1kb)	-195	FOSB			chr14	75743722	75744013	Promoter (1-2kb)	-1468	FOS
chr19	4304490	4304662	Promoter (<=1kb)	0	FSD1			chr14	75894551	75894714	Promoter (<=1kb)	42	JDP2
chr19	679971	680149	Promoter (<=1kb)	-566	FSTL3			chr14	76044850	76045011	Promoter (<=1kb)	0	FLVCR2
chr19	2475871	2476068	Promoter (<=1kb)	-55	GADD45B			chr14	76853602	76853730	Intron (uc001xso.3/2103, intron 1 of 11)	15912	ESRRB
chr19	14607094	14607261	Promoter (<=1kb)	-133	GIPC1			chr14	77371082	77371249	Distal Intergenic	73536	LRRC74A
chr19	6737267	6737421	Promoter (<=1kb)	212	GPR108			chr14	77385188	77385397	Distal Intergenic	87642	LRRC74A
chr19	6737587	6737826	Promoter (<=1kb)	0	GPR108			chr14	77413594	77413779	Distal Intergenic	81263	IRF2BPL
chr19	42748897	42749079	Promoter (2-3kb)	-2161	GSK3A			chr14	77419843	77420117	Distal Intergenic	74925	IRF2BPL
chr19	17185978	17186122	Promoter (<=1kb)	221	HAUS8			chr14	77422815	77423066	Distal Intergenic	71976	IRF2BPL
chr19	17186286	17186437	Promoter (<=1kb)	0	HAUS8			chr14	77534646	77534864	Intron (uc001xsz.3/uc001xsz.3, intron 1 of 1)	-29714	CIPC
chr19	4472027	4472228	Promoter (<=1kb)	-27	HDGFL2			chr14	81407513	81407688	Promoter (<=1kb)	357	CEP128
chr19	39340053	39340262	Promoter (<=1kb)	355	HNRNPL			chr14	89017746	89017978	Promoter (<=1kb)	0	PTPN21
chr19	39340605	39340801	Promoter (<=1kb)	0	HNRNPL			chr14	89029778	89029922	Promoter (<=1kb)	87	ZC3H14
chr19	39342529	39342777	Promoter (<=1kb)	202	HNRNPL			chr14	90701813	90701986	Distal Intergenic	-20908	PSMC1
chr19	8509702	8509858	Promoter (<=1kb)	0	HNRNPM			chr14	90722713	90722925	Promoter (<=1kb)	0	PSMC1
chr19	41770087	41770375	Promoter (<=1kb)	0	HNRNPUL1			chr14	90798364	90798525	Promoter (<=1kb)	0	NRDE2
chr19	5680509	5680888	Promoter (<=1kb)	0	HSD11B1L			chr14	91164047	91164254	Exon (uc001xyr.1/uc001xyr.1, exon 2 of 2)	-7991	TTC7B
chr19	55791383	55791532	Promoter (<=1kb)	-159	HSPBP1			chr14	91977112	91977357	Promoter (<=1kb)	-299	PPP4R3A
chr19	10764902	10765097	Promoter (<=1kb)	0	ILF3			chr14	92923122	92923273	Intron (uc001yai.3/123041, intron 12 of 16)	4012	SLC24A4
chr19	7198071	7198304	Intron (uc002mgd.1/3643, intron 2 of 21)	95707	INSR			chr14	93153319	93153547	Intron (uc001yap.3/79890, intron 9 of 9)	35392	RIN3
chr19	7294315	7294557	Promoter (<=1kb)	-304	INSR			chr14	93193021	93193146	Intron (uc001yat.3/5641, intron 1 of 11)	6027	LGMN
chr19	46389396	46389541	Promoter (<=1kb)	-20	IRF2BP1			chr14	93418341	93418616	Exon (uc001ybe.2/3705, exon 9 of 11)	28896	CHGA
chr19	50169062	50169216	Promoter (<=1kb)	0	IRF3			chr14	93581721	93581992	Promoter (<=1kb)	-71	ITPK1
chr19	51014437	51014607	Promoter (<=1kb)	5	JOSD2			chr14	94406058	94406237	Promoter (<=1kb)	604	ASB2
chr19	12902109	12902304	Promoter (<=1kb)	-6	JUNB			chr14	94603128	94603285	Distal Intergenic	-7171	IFI27L2
chr19	12904311	12904501	Promoter (2-3kb)	2001	JUNB			chr14	95908978	95909136	Intron (uc001yei.4/161176, intron 10 of 16)	-32551	NA
chr19	18058584	18059018	Distal Intergenic	-3093	KCNN1			chr14	96566956	96567170	Distal Intergenic	61295	C14orf132
chr19	4968769	4968942	Promoter (<=1kb)	-182	KDM4B			chr14	96735462	96735633	Distal Intergenic	12915	BDKRB1
chr19	6424827	6425104	Promoter (<=1kb)	-5	KHSRP			chr14	96741916	96742111	Distal Intergenic	19369	BDKRB1
chr19	36208375	36208531	Promoter (<=1kb)	-390	KMT2B			chr14	99984804	99985041	Intron (uc010avr.3/317762, intron 3 of 5)	37065	CCNK
chr19	36208569	36208698	Promoter (<=1kb)	-223	KMT2B			chr14	100150438	100150720	Promoter (<=1kb)	-35	CYP46A1
chr19	36208705	36208909	Promoter (<=1kb)	-12	KMT2B			chr14	100752077	100752223	Distal Intergenic	9848	SLC25A29
chr19	21657509	21657659	Distal Intergenic	-8517	LINC00664			chr14	100842552	100842710	Promoter (<=1kb)	0	WARS
chr19	2456936	2457079	Promoter (<=1kb)	0	LMNB2			chr14	100850101	100850319	Promoter (1-2kb)	1764	WDR25
chr19	49013887	49014090	Promoter (2-3kb)	2356	LMTK3			chr14	100883896	100884101	Intron (uc010avx.3/79446, intron 2 of 6)	35559	WDR25
chr19	58514134	58514325	Promoter (<=1kb)	0	LOC100128398			chr14	100906643	100906813	Intron (uc010avx.3/79446, intron 2 of 6)	58306	WDR25
chr19	2328515	2328742	Promoter (<=1kb)	0	LSM7			chr14	102187684	102187850	Distal Intergenic	-8924	LINC00239
chr19	41104011	41104260	Promoter (<=1kb)	870	LTBP4			chr14	102553245	102553461	Promoter (<=1kb)	51	HSP90AA1
chr19	4124090	4124239	Promoter (<=1kb)	0	MAP2K2			chr14	102982914	102983129	Distal Intergenic	-6786	ANKRD9
chr19	7968537	7968851	Promoter (<=1kb)	0	MAP2K7			chr14	102983262	102983400	Distal Intergenic	-7134	ANKRD9
chr19	40697145	40697412	Promoter (<=1kb)	-239	MAP3K10			chr14	102990846	102991147	Distal Intergenic	-14718	ANKRD9
chr19	19431464	19431705	Promoter (<=1kb)	0	MAU2			chr14	103058193	103058340	Promoter (<=1kb)	-656	RCOR1
chr19	1592768	1592939	Promoter (<=1kb)	-58	MBD3			chr14	103523854	103524081	Promoter (<=1kb)	-112	CDC42BPB
chr19	10514163	10514370	Promoter (<=1kb)	0	MIR1181			chr14	103569999	103570201	Intron (uc001ymk.3/91828, intron 2 of 10)	3518	EXOC3L4
chr19	58898066	58898200	Promoter (<=1kb)	25	MIR4754			chr14	103673446	103673680	Distal Intergenic	-18081	LINC00605
chr19	2032476	2032608	Distal Intergenic	9471	MKNK2			chr14	104387862	104388086	Promoter (<=1kb)	0	ATP5MPL
chr19	6280085	6280362	Promoter (<=1kb)	-126	MLLT1			chr14	104544362	104544635	Distal Intergenic	-7388	ASPG
chr19	2096215	2096386	Promoter (<=1kb)	0	MOB3A			chr14	104577052	104577273	Intron (uc001yoq.2/374569, intron 13 of 15)	-6469	MIR203A
chr19	59084480	59084631	Promoter (<=1kb)	311	MZF1			chr14	104597336	104597554	Distal Intergenic	-7506	KIF26A
chr19	59070427	59070555	Promoter (<=1kb)	0	MZF1-AS1			chr14	104603837	104604249	Promoter (<=1kb)	-811	KIF26A
chr19	46431053	46431276	Distal Intergenic	-13017	NANOS2			chr14	104604666	104604964	Promoter (<=1kb)	-96	KIF26A
chr19	47987406	47987627	Promoter (<=1kb)	0	NAPA-AS1			chr14	104643241	104643390	Exon (uc001yos.4/26153, exon 12 of 15)	38181	KIF26A
chr19	3185782	3185955	Promoter (<=1kb)	0	NCLN			chr14	104808370	104808647	Distal Intergenic	203310	KIF26A
chr19	1383733	1383937	Promoter (<=1kb)	26	NDUFS7			chr14	105030376	105030623	Distal Intergenic	-15433	C14orf180
chr19	39390521	39390741	Promoter (<=1kb)	0	NFKBIB			chr14	105199273	105199453	Intron (uc001ypd.3/122622, intron 1 of 12)	3045	ADSSL1
chr19	48248636	48248807	Promoter (<=1kb)	0	NOP53			chr14	105219354	105219492	Promoter (<=1kb)	0	SIVA1
chr19	50083811	50084076	Promoter (<=1kb)	0	NOSIP			chr14	105415837	105415986	Exon (uc001ypx.2/113146, exon 7 of 7)	20834	AHNAK2
chr19	17356732	17357075	Promoter (<=1kb)	-581	NR2F6			chr14	105439565	105439964	Promoter (2-3kb)	-2745	AHNAK2
chr19	5828182	5828404	3' UTR	4364	NRTN			chr14	105446595	105446886	Promoter (1-2kb)	-1901	AHNAK2
chr19	10056252	10056408	Distal Intergenic	-9182	OLFM2			chr14	105487286	105487764	Promoter (<=1kb)	0	CDCA4
chr19	42806643	42806853	Promoter (<=1kb)	0	PAFAH1B3			chr14	105488062	105488413	Promoter (<=1kb)	-637	CDCA4
chr19	33071860	33072079	Promoter (<=1kb)	-15	PDCD5			chr14	105553482	105553747	Distal Intergenic	-21728	GPR132
chr19	10527187	10527476	Promoter (<=1kb)	0	PDE4A			chr14	105556873	105557178	Distal Intergenic	-25119	GPR132
chr19	7694539	7694785	Promoter (<=1kb)	0	PET100			chr14	105557878	105558218	Distal Intergenic	-26124	GPR132
chr19	4007465	4007664	Promoter (<=1kb)	-85	PIAS4			chr14	105818671	105818843	Exon (uc001yqs.2/23241, exon 3 of 24)	-36757	BRF1
chr19	2236302	2236498	Promoter (<=1kb)	166	PLEKHJ1			chr14	105864505	105864662	Promoter (<=1kb)	-258	TEX22
chr19	7598885	7599113	Promoter (<=1kb)	0	PNPLA6			chr14	105864692	105865068	Promoter (<=1kb)	0	TEX22
chr19	7600459	7600653	Promoter (<=1kb)	0	PNPLA6			chr14	105940075	105940258	Promoter (<=1kb)	677	CRIP2
chr19	50887771	50887944	Promoter (<=1kb)	191	POLD1			chr14	105948111	105948269	Distal Intergenic	4528	CRIP2
chr19	633504	633663	Promoter (<=1kb)	0	POLRMT			chr14	105953936	105954127	Promoter (<=1kb)	679	CRIP1
chr19	30096951	30097321	Promoter (<=1kb)	0	POP4			chr14	106551112	106551275	Exon (uc031qqx.1/uc031qqx.1, exon 2298 of 5065)	-112754	ADAM6
chr19	55628968	55629146	Promoter (<=1kb)	0	PPP1R12C			chr15	20561662	20562096	Distal Intergenic	73665	CHEK2P2
chr19	45908697	45908888	Promoter (<=1kb)	-385	PPP1R13L			chr15	23810664	23810894	Promoter (<=1kb)	210	MKRN3
chr19	54382600	54382872	Promoter (2-3kb)	-2595	PRKCG			chr15	31507719	31507921	Distal Intergenic	15129	LOC283710
chr19	11546253	11546502	Promoter (<=1kb)	0	PRKCSH			chr15	31664819	31665079	3' UTR	45736	KLF13
chr19	54618709	54618900	Promoter (<=1kb)	0	PRPF31			chr15	34634311	34634484	Promoter (<=1kb)	878	NOP10
chr19	40476966	40477108	Promoter (<=1kb)	54	PSMC4			chr15	34635057	34635252	Promoter (<=1kb)	110	NOP10
chr19	796942	797124	Promoter (<=1kb)	-268	PTBP1			chr15	35261860	35262181	Promoter (<=1kb)	0	AQR
chr19	797803	798037	Promoter (<=1kb)	411	PTBP1			chr15	35280441	35280629	Promoter (<=1kb)	0	ZNF770
chr19	8454697	8454934	Promoter (<=1kb)	-271	RAB11B			chr15	35370835	35370983	Distal Intergenic	-90338	ZNF770
chr19	41284014	41284178	Promoter (<=1kb)	0	RAB4B-EGLN2			chr15	40395586	40395732	Promoter (2-3kb)	2560	BMF
chr19	10443815	10444015	Promoter (<=1kb)	299	RAVER1			chr15	41198640	41198784	Distal Intergenic	12012	VPS18
chr19	36119812	36120038	Promoter (<=1kb)	0	RBM42			chr15	41523358	41523526	Promoter (<=1kb)	0	CHP1
chr19	14117378	14117634	Promoter (<=1kb)	-244	RFX1			chr15	41785472	41785619	Promoter (<=1kb)	-437	ITPKA
chr19	19302895	19303090	Promoter (<=1kb)	0	RFXANK			chr15	41785901	41786045	Promoter (<=1kb)	-11	ITPKA
chr19	5690099	5690323	Promoter (<=1kb)	0	RPL36			chr15	41850817	41850970	Promoter (<=1kb)	-250	TYRO3
chr19	42363693	42363887	Promoter (<=1kb)	-101	RPS19			chr15	42066728	42066870	Promoter (<=1kb)	96	MAPKBP1
chr19	47634028	47634173	Promoter (<=1kb)	0	SAE1			chr15	43477492	43477747	Promoter (<=1kb)	26	CCNDBP1
chr19	14201841	14201995	Promoter (<=1kb)	-609	SAMD1			chr15	44196068	44196220	Intron (uc001ztj.1/84978, intron 2 of 10)	5957	FRMD5
chr19	39832637	39832860	Promoter (<=1kb)	-248	SAMD4B			chr15	44719749	44719906	Promoter (<=1kb)	0	CTDSPL2
chr19	1905215	1905360	Promoter (<=1kb)	-11	SCAMP4			chr15	45003866	45004038	Promoter (<=1kb)	181	B2M
chr19	49141007	49141156	Promoter (<=1kb)	-140	SEC1P			chr15	45490742	45490898	Promoter (2-3kb)	2475	SHF
chr19	48281814	48281996	Promoter (<=1kb)	0	SELENOW			chr15	45491134	45491319	Promoter (2-3kb)	2054	SHF
chr19	40949147	40949431	Promoter (<=1kb)	-642	SERTAD3			chr15	48937339	48937727	Promoter (<=1kb)	258	FBN1
chr19	2783215	2783363	Promoter (<=1kb)	0	SGTA			chr15	49267961	49268252	Distal Intergenic	-12320	SHC4
chr19	38397725	38397911	Promoter (<=1kb)	0	SIPA1L3			chr15	49913085	49913386	Promoter (<=1kb)	0	FAM227B
chr19	4182534	4182697	Promoter (<=1kb)	0	SIRT6			chr15	51169144	51169376	Distal Intergenic	-31493	AP4E1
chr19	46272620	46272812	Promoter (<=1kb)	-123	SIX5			chr15	51200689	51200971	Promoter (<=1kb)	0	AP4E1
chr19	49947043	49947237	Promoter (2-3kb)	-2235	SLC17A7			chr15	55700529	55700814	Promoter (<=1kb)	0	C15orf65
chr19	11071354	11071570	Promoter (<=1kb)	-28	SMARCA4			chr15	56035270	56035540	Promoter (<=1kb)	-93	PRTG
chr19	44259114	44259318	Promoter (<=1kb)	0	SMG9			chr15	59664955	59665106	Promoter (<=1kb)	0	MYO1E
chr19	3435184	3435405	Exon (uc002lxo.3/4782, exon 6 of 11)	45135	SMIM24			chr15	59665154	59665298	Promoter (<=1kb)	-83	MYO1E
chr19	50651512	50651658	Distal Intergenic	-7935	SNAR-D			chr15	59821166	59821392	Distal Intergenic	-82590	GCNT3
chr19	49588568	49588765	Promoter (<=1kb)	103	SNRNP70			chr15	63385848	63386087	Distal Intergenic	-27912	LACTB
chr19	2273775	2273939	Intron (uc010dsw.1/56928, intron 1 of 7)	4255	SPPL2B			chr15	63795546	63795691	Promoter (1-2kb)	-1019	USP3
chr19	41035037	41035311	Promoter (1-2kb)	-1084	SPTBN4			chr15	63796464	63796871	Promoter (<=1kb)	0	USP3
chr19	1205670	1205818	Promoter (<=1kb)	0	STK11			chr15	64359844	64360061	Distal Intergenic	-21323	DAPK2
chr19	13261047	13261256	Promoter (<=1kb)	0	STX10			chr15	64679838	64680124	Promoter (<=1kb)	0	TRIP4
chr19	19144324	19144471	Promoter (<=1kb)	0	SUGP2			chr15	64995302	64995529	Promoter (<=1kb)	0	OAZ2
chr19	13029994	13030188	Promoter (<=1kb)	0	SYCE2			chr15	65023546	65023770	Distal Intergenic	-28084	OAZ2
chr19	15218070	15218222	Promoter (<=1kb)	0	SYDE1			chr15	65346675	65346932	3' UTR	8967	SLC51B
chr19	46366300	46366681	Promoter (<=1kb)	0	SYMPK			chr15	65809537	65809734	Promoter (<=1kb)	0	DPP8
chr19	50380698	50380993	Promoter (<=1kb)	16	TBC1D17			chr15	65903386	65903632	Promoter (<=1kb)	0	INTS14
chr19	2427523	2427709	Promoter (<=1kb)	166	TIMM13			chr15	67055741	67056005	Intron (uc002aqf.3/4091, intron 3 of 3)	54811	SMAD6
chr19	3721430	3721633	Promoter (<=1kb)	-64	TJP3			chr15	68599071	68599254	Intron (uc002ari.3/22801, intron 28 of 29)	28930	FEM1B
chr19	3035615	3035890	Intron (uc010dti.3/7089, intron 2 of 19)	-6003	TLE2			chr15	69815864	69816036	Intron (uc002asf.1/145837, intron 3 of 5)	-38023	DRAIC
chr19	3036149	3036406	Intron (uc010dti.3/7089, intron 2 of 19)	-6537	TLE2			chr15	71054813	71055258	Promoter (<=1kb)	592	UACA
chr19	2977176	2977428	Promoter (<=1kb)	-108	TLE6			chr15	71055655	71056208	Promoter (<=1kb)	0	UACA
chr19	48866344	48866550	Promoter (<=1kb)	636	TMEM143			chr15	72523341	72523755	Promoter (<=1kb)	0	PKM
chr19	19249262	19249509	Promoter (<=1kb)	0	TMEM161A			chr15	72978483	72978938	Promoter (<=1kb)	0	HIGD2B
chr19	507361	507505	Promoter (<=1kb)	0	TPGS1			chr15	73075981	73076292	Promoter (<=1kb)	0	ADPGK
chr19	507838	508026	Promoter (<=1kb)	341	TPGS1			chr15	73928838	73929086	Distal Intergenic	-3085	NPTN
chr19	7745552	7745780	Promoter (<=1kb)	0	TRAPPC5			chr15	73976288	73976649	Promoter (<=1kb)	0	CD276
chr19	36236271	36236443	Promoter (<=1kb)	0	U2AF1L4			chr15	74218566	74218890	Promoter (<=1kb)	0	LOXL1
chr19	18682454	18682591	Promoter (<=1kb)	-23	UBA52			chr15	74243462	74243731	Intron (uc002awc.1/4016, intron 6 of 6)	-22873	LOXL1-AS1
chr19	30448147	30448556	Intron (uc002nsq.3/8725, intron 1 of 10)	15001	URI1			chr15	74265302	74265637	Distal Intergenic	19052	STOML1
chr19	17326099	17326265	Promoter (<=1kb)	0	USE1			chr15	74284513	74284840	Promoter (<=1kb)	0	STOML1
chr19	984211	984382	Promoter (<=1kb)	0	WDR18			chr15	74419781	74420377	Promoter (1-2kb)	1242	LOC283731
chr19	15560710	15560952	Promoter (<=1kb)	0	WIZ			chr15	74420820	74421277	Promoter (<=1kb)	342	LOC283731
chr19	7694401	7694536	Promoter (<=1kb)	0	XAB2			chr15	74428224	74428874	3' UTR	5481	ISLR2
chr19	38806576	38806722	Promoter (<=1kb)	0	YIF1B			chr15	74471688	74472122	3' UTR	4783	ISLR
chr19	11039287	11039575	Promoter (<=1kb)	0	YIPF2			chr15	74493067	74493672	Promoter (1-2kb)	1548	STRA6
chr19	19626933	19627119	Promoter (<=1kb)	0	YJEFN3			chr15	74494657	74495136	Promoter (<=1kb)	84	STRA6
chr19	4246886	4247163	Promoter (<=1kb)	0	YJU2			chr15	74495194	74495480	Promoter (<=1kb)	0	STRA6
chr19	4065915	4066220	Promoter (<=1kb)	-428	ZBTB7A			chr15	74507363	74507664	Distal Intergenic	-5317	STRA6
chr19	39897308	39897480	Promoter (<=1kb)	-7	ZFP36			chr15	74583659	74584083	Intron (uc002axo.4/80125, intron 10 of 18)	24640	CCDC33
chr19	45004562	45004725	Promoter (<=1kb)	0	ZNF180			chr15	74600204	74600462	Intron (uc002axo.4/80125, intron 11 of 18)	-10469	CCDC33
chr19	58144353	58144567	Promoter (<=1kb)	0	ZNF211			chr15	74614955	74615206	Intron (uc002axo.4/80125, intron 11 of 18)	4024	CCDC33
chr19	44455247	44455453	Promoter (<=1kb)	0	ZNF221			chr15	74657779	74658183	Promoter (<=1kb)	370	CYP11A1
chr19	44617372	44617588	Promoter (<=1kb)	0	ZNF225			chr15	74666054	74666289	Distal Intergenic	-5973	CYP11A1
chr19	44716608	44716725	Promoter (<=1kb)	0	ZNF227			chr15	74674643	74675148	Distal Intergenic	-14562	CYP11A1
chr19	44506984	44507130	Promoter (<=1kb)	0	ZNF230			chr15	74731093	74731331	Distal Intergenic	-4794	SEMA7A
chr19	37019545	37019713	Promoter (<=1kb)	-297	ZNF260			chr15	74753289	74753611	Promoter (<=1kb)	0	UBL7-AS1
chr19	58694673	58694791	Promoter (<=1kb)	277	ZNF274			chr15	74753664	74754128	Promoter (<=1kb)	58	UBL7-AS1
chr19	9250899	9251115	Promoter (<=1kb)	0	ZNF317			chr15	74833176	74833568	Promoter (<=1kb)	0	ARID3B
chr19	58666438	58666657	Promoter (<=1kb)	0	ZNF329			chr15	74838480	74838799	Intron (uc002ayc.3/10620, intron 2 of 3)	4932	ARID3B
chr19	37708971	37709202	Promoter (<=1kb)	0	ZNF383			chr15	74913492	74913677	Promoter (1-2kb)	1954	CLK3
chr19	8578966	8579111	Promoter (<=1kb)	0	ZNF414			chr15	74927564	74927775	Exon (uc002aym.3/80153, exon 6 of 7)	11603	CLK3
chr19	57998957	57999119	Promoter (<=1kb)	0	ZNF419			chr15	75061191	75061481	Distal Intergenic	-12944	CSK
chr19	37569154	37569424	Promoter (<=1kb)	0	ZNF420			chr15	75100400	75100694	Distal Intergenic	-4459	LMAN1L
chr19	44439399	44439574	Promoter (<=1kb)	0	ZNF45			chr15	75109621	75109964	Intron (uc010bkd.2/79748, intron 5 of 6)	4427	LMAN1L
chr19	37157659	37157868	Promoter (<=1kb)	0	ZNF461			chr15	75176560	75176770	Distal Intergenic	-5640	MPI
chr19	32836393	32836638	Promoter (<=1kb)	0	ZNF507			chr15	75229871	75230284	Promoter (<=1kb)	211	COX5A
chr19	56111334	56111485	Promoter (<=1kb)	-245	ZNF524			chr15	75230358	75230649	Promoter (<=1kb)	0	COX5A
chr19	37861783	37861967	Promoter (<=1kb)	-92	ZNF527			chr15	75248531	75249002	Promoter (<=1kb)	773	RPP25
chr19	40502823	40502992	Promoter (<=1kb)	0	ZNF546			chr15	75249964	75250187	Promoter (<=1kb)	-189	RPP25
chr19	2819721	2819972	Promoter (<=1kb)	0	ZNF554			chr15	75321690	75322150	Intron (uc002azo.3/60490, intron 2 of 5)	5763	PPCDC
chr19	37178344	37178537	Promoter (<=1kb)	0	ZNF567			chr15	75335204	75335482	Intron (uc002azo.3/60490, intron 2 of 5)	19277	PPCDC
chr19	37960117	37960296	Promoter (<=1kb)	0	ZNF569			chr15	75335869	75336386	Exon (uc002azo.3/60490, exon 3 of 6)	19942	PPCDC
chr19	44100418	44100568	Promoter (<=1kb)	0	ZNF576			chr15	75339480	75339781	Intron (uc002azo.3/60490, intron 4 of 5)	23553	PPCDC
chr19	56154876	56155010	Promoter (<=1kb)	0	ZNF581			chr15	75437448	75437803	Distal Intergenic	-53430	C15orf39
chr19	58919847	58920010	Promoter (<=1kb)	-53	ZNF584			chr15	75437847	75438230	Distal Intergenic	-53003	C15orf39
chr19	55987758	55988006	Promoter (<=1kb)	59	ZNF628			chr15	75488758	75488932	Promoter (2-3kb)	-2301	C15orf39
chr19	56989375	56989587	Promoter (<=1kb)	0	ZNF667-AS1			chr15	75493029	75493293	Promoter (<=1kb)	-928	C15orf39
chr19	23433116	23433308	Promoter (<=1kb)	0	ZNF724			chr15	75494367	75494987	Promoter (<=1kb)	146	C15orf39
chr19	57946492	57946644	Promoter (<=1kb)	-49	ZNF749			chr15	75497136	75497439	Promoter (2-3kb)	-2583	C15orf39
chr19	52772771	52772918	Promoter (<=1kb)	0	ZNF766			chr15	75600425	75600731	Distal Intergenic	25243	GOLGA6D
chr19	58011112	58011264	Promoter (<=1kb)	-45	ZNF773			chr15	75628175	75628522	Promoter (<=1kb)	0	COMMD4
chr19	58193275	58193449	Promoter (<=1kb)	0	ZNF776			chr15	75660325	75661162	Promoter (<=1kb)	0	MAN2C1
chr19	56632264	56632432	Promoter (<=1kb)	217	ZNF787			chr15	75742984	75743363	Promoter (<=1kb)	563	SIN3A
chr19	37329211	37329422	Promoter (<=1kb)	0	ZNF790			chr15	75745918	75746442	Promoter (1-2kb)	1682	SIN3A
chr19	58790243	58790401	Promoter (<=1kb)	0	ZNF8			chr15	75930790	75931098	Promoter (1-2kb)	1566	IMP3
chr19	37406905	37407184	Promoter (<=1kb)	0	ZNF829			chr15	75939959	75940491	Promoter (<=1kb)	-857	SNX33
chr19	58892039	58892270	Promoter (<=1kb)	119	ZNF837			chr15	75953439	75953743	Distal Intergenic	11342	SNX33
chr19	37263662	37264125	Promoter (<=1kb)	0	ZNF850			chr15	76136393	76136621	Promoter (<=1kb)	8	UBE2Q2
chr19	58816540	58816808	Exon (uc002qsa.3/uc002qsa.3, exon 1 of 4)	-21577	ZSCAN22			chr15	76195814	76196363	Promoter (<=1kb)	0	FBXO22
chr19	58838262	58838478	Promoter (<=1kb)	0	ZSCAN22			chr15	76470228	76470421	Intron (uc002bbq.3/123591, intron 8 of 10)	-13389	TMEM266
chr19	56826125	56826298	Promoter (<=1kb)	0	ZSCAN5A			chr15	76489352	76489689	Intron (uc002bbq.3/123591, intron 9 of 10)	5542	TMEM266
chr2	110371745	110371946	Promoter (<=1kb)	0	SEPT10			chr15	76628637	76629137	Promoter (<=1kb)	-10	ISL2
chr2	204192873	204193055	Promoter (<=1kb)	0	ABI2			chr15	77789227	77789420	Distal Intergenic	75984	HMG20A
chr2	237528615	237528790	Distal Intergenic	50235	ACKR3			chr15	77835664	77835913	Distal Intergenic	88796	LINGO1
chr2	65454678	65454878	Promoter (<=1kb)	0	ACTR2			chr15	77925835	77926115	Promoter (1-2kb)	-1126	LINGO1
chr2	114647311	114647630	Promoter (<=1kb)	0	ACTR3			chr15	78195302	78195497	Distal Intergenic	12646	LOC645752
chr2	54342923	54343118	Promoter (<=1kb)	513	ACYP2			chr15	78251741	78252024	Distal Intergenic	-32553	LOC645752
chr2	236402449	236402647	Promoter (<=1kb)	-86	AGAP1			chr15	78292447	78292688	Intron (uc002bcy.4/23102, intron 12 of 12)	-5880	LOC91450
chr2	236577982	236578212	Intron (uc021vyp.1/116987, intron 1 of 9)	175249	AGAP1			chr15	78423826	78424272	Promoter (<=1kb)	0	CIB2
chr2	133020694	133020992	Distal Intergenic	-5152	ANKRD30BL			chr15	78533296	78533584	Distal Intergenic	-6247	ACSBG1
chr2	97523626	97523906	Promoter (<=1kb)	0	ANKRD39			chr15	78730438	78730696	Promoter (<=1kb)	0	IREB2
chr2	97202269	97202488	Promoter (<=1kb)	0	ARID5A			chr15	78857832	78857973	Promoter (<=1kb)	0	CHRNA5
chr2	235405711	235405873	Promoter (<=1kb)	-18	ARL4C			chr15	79001790	79002041	Distal Intergenic	-42338	LOC646938
chr2	32581922	32582199	Promoter (<=1kb)	0	BIRC6			chr15	79043402	79043657	Promoter (<=1kb)	-722	LOC646938
chr2	242480634	242480807	Downstream (2-3kb)	-17339	BOK			chr15	79103634	79104144	Promoter (<=1kb)	0	ADAMTS7
chr2	201676141	201676374	Promoter (<=1kb)	0	BZW1			chr15	80188771	80189055	Promoter (<=1kb)	284	MTHFS
chr2	201676493	201676649	Promoter (<=1kb)	0	BZW1			chr15	80189271	80189860	Promoter (<=1kb)	0	MTHFS
chr2	68290055	68290239	Promoter (<=1kb)	0	C1D			chr15	80465768	80465995	Intron (uc002bfm.2/2184, intron 9 of 13)	-3884	FAH
chr2	120124274	120124538	Promoter (<=1kb)	0	C2orf76			chr15	80873013	80873216	Intron (uc002bfr.3/9915, intron 16 of 18)	-114436	ABHD17C
chr2	241525688	241525910	Promoter (<=1kb)	-223	CAPN10			chr15	81246668	81246941	Intron (uc002bfx.3/23184, intron 3 of 4)	35264	MESD
chr2	202172720	202172862	Intron (uc002uya.4/130540, intron 10 of 14)	36481	CASP8			chr15	81282157	81282453	Promoter (<=1kb)	0	MESD
chr2	197504181	197504493	Promoter (<=1kb)	0	CCDC150			chr15	81293781	81294048	Promoter (<=1kb)	486	TLNRD1
chr2	118771615	118771831	Promoter (<=1kb)	0	CCDC93			chr15	82338390	82338752	Promoter (<=1kb)	0	MEX3B
chr2	135676174	135676500	Promoter (<=1kb)	0	CCNT2-AS1			chr15	83378175	83378396	Promoter (<=1kb)	239	AP3B2
chr2	113341914	113342115	Promoter (<=1kb)	0	CHCHD5			chr15	83518413	83518671	3' UTR	40440	WHAMM
chr2	97481799	97482072	Promoter (<=1kb)	0	CNNM3			chr15	83679697	83679997	Promoter (<=1kb)	396	C15orf40
chr2	101869058	101869288	Promoter (<=1kb)	-57	CNOT11			chr15	83735875	83736271	Promoter (<=1kb)	0	MIR4515
chr2	3652955	3653108	Promoter (<=1kb)	-534	COLEC11			chr15	85114125	85114464	Promoter (<=1kb)	0	LINC00933
chr2	232646278	232646420	Promoter (<=1kb)	-25	COPS7B			chr15	85131221	85131560	Distal Intergenic	-12689	ZSCAN2
chr2	232650998	232651229	Promoter (<=1kb)	0	COPS7B			chr15	85259236	85259549	Promoter (<=1kb)	142	SEC11A
chr2	237994420	237994576	Promoter (<=1kb)	336	COPS8			chr15	85291457	85291910	Promoter (<=1kb)	0	ZNF592
chr2	225450160	225450327	Promoter (<=1kb)	-46	CUL3			chr15	85471387	85471706	Intron (uc002blg.3/9154, intron 12 of 18)	43474	SLC28A1
chr2	15731854	15732093	Promoter (<=1kb)	109	DDX1			chr15	85498619	85498891	Intron (uc010upf.1/9154, intron 18 of 18)	-24853	PDE8A
chr2	15870712	15870858	Distal Intergenic	138967	DDX1			chr15	85523491	85523808	Promoter (<=1kb)	0	PDE8A
chr2	114361326	114361527	Promoter (2-3kb)	-2173	DDX11L2			chr15	85524483	85524761	Promoter (<=1kb)	-444	PDE8A
chr2	230579215	230579373	Promoter (<=1kb)	0	DNER			chr15	85874420	85874771	Distal Intergenic	-49076	AKAP13
chr2	44001070	44001251	Promoter (<=1kb)	0	DYNC2LI1			chr15	85923444	85923906	Promoter (<=1kb)	0	AKAP13
chr2	11606223	11606448	Promoter (<=1kb)	0	E2F6			chr15	89089661	89090039	Promoter (<=1kb)	0	DET1
chr2	27593258	27593400	Promoter (<=1kb)	0	EIF2B4			chr15	89164262	89164585	Promoter (<=1kb)	0	AEN
chr2	42396369	42396563	Promoter (<=1kb)	0	EML4			chr15	89181874	89182164	Promoter (<=1kb)	0	ISG20
chr2	73144451	73144636	Promoter (<=1kb)	0	EMX1			chr15	89200635	89200907	Distal Intergenic	18358	ISG20
chr2	149402138	149402348	Promoter (<=1kb)	-212	EPC2			chr15	89786899	89787534	Promoter (<=1kb)	0	FANCI
chr2	73053120	73053268	Promoter (<=1kb)	0	EXOC6B			chr15	89877747	89878492	Promoter (<=1kb)	0	POLG
chr2	48133580	48133823	Promoter (<=1kb)	-648	FBXO11			chr15	90118299	90118524	Promoter (<=1kb)	-294	TICRR
chr2	68694353	68694572	Promoter (<=1kb)	0	FBXO48			chr15	90206312	90206600	Downstream (<1kb)	-7630	KIF7
chr2	109065480	109065699	Promoter (<=1kb)	0	GCC2			chr15	90233669	90234013	Promoter (<=1kb)	2	PEX11A
chr2	69614427	69614599	Promoter (<=1kb)	-41	GFPT1			chr15	90294061	90294341	Promoter (<=1kb)	199	MESP1
chr2	233561922	233562069	Promoter (<=1kb)	0	GIGYF2			chr15	90304027	90304320	Promoter (<=1kb)	205	MESP2
chr2	70056682	70056854	Promoter (<=1kb)	0	GMCL1			chr15	90366567	90366889	Distal Intergenic	-8495	ANPEP
chr2	220363530	220363675	Promoter (<=1kb)	0	GMPPA			chr15	90371621	90371932	Downstream (1-2kb)	-13549	ANPEP
chr2	133104864	133105164	Distal Intergenic	-68983	GPR39			chr15	90437126	90437443	Promoter (<=1kb)	174	AP3S2
chr2	133110164	133110368	Distal Intergenic	-63779	GPR39			chr15	90455433	90455768	Promoter (<=1kb)	151	ARPIN
chr2	144946711	144946880	Intron (uc002tvo.3/79712, intron 2 of 8)	22266	GTDC1			chr15	90630660	90630905	Exon (uc010uqb.2/3418, exon 6 of 11)	13022	IDH2
chr2	145090026	145090202	Promoter (<=1kb)	0	GTDC1			chr15	90686409	90686708	Distal Intergenic	-40701	IDH2
chr2	240323249	240323417	Promoter (<=1kb)	0	HDAC4			chr15	90701186	90701712	Distal Intergenic	-26440	SEMA4B
chr2	242254944	242255402	Promoter (<=1kb)	0	HDLBP			chr15	90709039	90709207	Distal Intergenic	-18945	SEMA4B
chr2	239112315	239112537	Promoter (<=1kb)	0	ILKAP			chr15	90727833	90728455	Promoter (<=1kb)	0	SEMA4B
chr2	131100306	131100542	Promoter (<=1kb)	0	IMP4			chr15	90776498	90776996	Promoter (<=1kb)	283	CIB1
chr2	242641247	242641433	Promoter (<=1kb)	-23	ING5			chr15	90777046	90777823	Promoter (<=1kb)	0	CIB1
chr2	74682029	74682201	Promoter (<=1kb)	0	INO80B-WBP1			chr15	90931336	90931573	Promoter (<=1kb)	0	IQGAP1
chr2	118845863	118846153	Promoter (<=1kb)	0	INSIG2			chr15	90945571	90945843	Intron (uc002bpl.1/8826, intron 2 of 37)	14098	IQGAP1
chr2	118943904	118944178	Distal Intergenic	83131	INSIG2			chr15	91073081	91073433	Promoter (<=1kb)	0	CRTC3
chr2	237416115	237416328	Promoter (<=1kb)	0	IQCA1			chr15	91137671	91138005	Intron (uc002bpn.4/64784, intron 2 of 2)	64553	CRTC3
chr2	97304024	97304265	Promoter (<=1kb)	0	KANSL3			chr15	91141409	91141739	3' UTR	68291	CRTC3
chr2	149632581	149632824	Promoter (<=1kb)	0	KIF5C			chr15	91208398	91208627	Distal Intergenic	-51952	BLM
chr2	109150711	109150990	Promoter (<=1kb)	0	LIMS1			chr15	91260601	91261072	Promoter (<=1kb)	22	BLM
chr2	242929424	242929618	Distal Intergenic	-101226	LINC01881			chr15	91412792	91413119	Promoter (<=1kb)	907	FURIN
chr2	97384286	97384447	Intron (uc002swu.3/81562, intron 4 of 7)	21366	LMAN2L			chr15	91429303	91429529	Promoter (1-2kb)	1036	FES
chr2	36582746	36582932	Promoter (<=1kb)	-33	LOC100288911			chr15	91497917	91498264	Promoter (<=1kb)	0	RCCD1
chr2	239142995	239143116	Promoter (2-3kb)	2668	LOC643387			chr15	91537780	91538312	Promoter (<=1kb)	0	PRC1
chr2	91847927	91848065	Promoter (<=1kb)	0	LOC654342			chr15	91565652	91565980	Promoter (<=1kb)	0	VPS33B
chr2	238600573	238600735	Promoter (<=1kb)	-72	LRRFIP1			chr15	92395780	92396164	Promoter (<=1kb)	-774	SLCO3A1
chr2	63815997	63816192	Promoter (<=1kb)	-93	MDH1			chr15	92396180	92396622	Promoter (<=1kb)	-316	SLCO3A1
chr2	32236010	32236217	Promoter (<=1kb)	0	MEMO1			chr15	92396736	92397018	Promoter (<=1kb)	0	SLCO3A1
chr2	172290598	172290779	Promoter (<=1kb)	0	METTL8			chr15	93344680	93345008	Distal Intergenic	5966	ASB9P1
chr2	89867890	89868396	Distal Intergenic	756006	MIR4436A			chr15	93352278	93353072	Distal Intergenic	13564	ASB9P1
chr2	99797418	99797751	Promoter (<=1kb)	0	MITD1			chr15	93355412	93355742	Distal Intergenic	16698	ASB9P1
chr2	71357646	71357795	Promoter (<=1kb)	202	MPHOSPH10			chr15	93363549	93363957	Distal Intergenic	24835	ASB9P1
chr2	224822054	224822213	Promoter (<=1kb)	0	MRPL44			chr15	93374838	93375179	Distal Intergenic	36124	ASB9P1
chr2	95762199	95762346	Intron (uc002sub.3/64969, intron 10 of 11)	25408	MRPS5			chr15	93412129	93412498	Distal Intergenic	-13575	LINC01578
chr2	242041628	242041877	Promoter (<=1kb)	0	MTERF4			chr15	93425826	93426123	Promoter (<=1kb)	0	LINC01578
chr2	55496329	55496495	Promoter (<=1kb)	0	MTIF2			chr15	93447463	93447883	Promoter (<=1kb)	0	MIR3175
chr2	2093781	2093940	Intron (uc002qxd.3/23040, intron 3 of 24)	82820	MYT1L			chr15	93573938	93574194	Distal Intergenic	42195	RGMA
chr2	71295631	71295790	Promoter (<=1kb)	0	NAGK			chr15	99270865	99271211	Intron (uc010urq.2/3480, intron 2 of 10)	-56444	MIR4714
chr2	201936574	201936725	Promoter (<=1kb)	112	NDUFB3			chr15	99394193	99394458	Intron (uc010urq.2/3480, intron 2 of 10)	-60086	IGF1R
chr2	183988971	183989137	Promoter (<=1kb)	0	NUP35			chr15	99415832	99416042	Intron (uc010urq.2/3480, intron 2 of 10)	-38502	IGF1R
chr2	10588570	10588831	Promoter (<=1kb)	-117	ODC1			chr15	99443166	99443565	Exon (uc021sxi.1/uc021sxi.1, exon 1 of 1)	-10979	IGF1R
chr2	148778449	148778649	Promoter (<=1kb)	0	ORC4			chr15	99447774	99448028	Intron (uc010urq.2/3480, intron 5 of 10)	-6516	IGF1R
chr2	148884105	148884271	Intron (uc002twm.4/55777, intron 2 of 14)	-104932	ORC4			chr15	99558096	99558260	Distal Intergenic	-7072	PGPEP1L
chr2	70314027	70314294	Promoter (<=1kb)	0	PCBP1-AS1			chr15	99644961	99645340	Promoter (<=1kb)	0	SYNM
chr2	101179291	101179775	Promoter (<=1kb)	0	PDCL3			chr15	99663905	99664228	Intron (uc002buo.3/23336, intron 3 of 5)	18619	SYNM
chr2	232645978	232646168	Promoter (<=1kb)	-4	PDE6D			chr15	99791464	99791843	Promoter (<=1kb)	0	LRRC28
chr2	64371535	64371743	Promoter (<=1kb)	0	PELI1			chr15	100105391	100105695	Promoter (<=1kb)	-438	MEF2A
chr2	219135026	219135286	Promoter (<=1kb)	0	PNKD			chr15	100105777	100106223	Promoter (<=1kb)	0	MEF2A
chr2	113299849	113300112	Promoter (<=1kb)	0	POLR1B			chr15	100273183	100273493	Promoter (<=1kb)	51	LYSMD4
chr2	242089658	242089909	Promoter (<=1kb)	0	PPP1R7			chr15	100985072	100985165	Intron (uc002bvz.3/204219, intron 12 of 12)	-94149	SPATA41
chr2	68479816	68480055	Promoter (<=1kb)	-165	PPP3R1			chr15	101555479	101555695	Exon (uc002bwr.3/79705, exon 12 of 34)	-37733	LRRK1
chr2	37551887	37552094	Distal Intergenic	-7665	PRKD3			chr15	101629035	101629275	Distal Intergenic	35607	LRRK1
chr2	128145650	128145882	Distal Intergenic	-30114	PROC			chr15	101708099	101708414	Distal Intergenic	19852	CHSY1
chr2	232571666	232571997	Promoter (1-2kb)	-1238	PTMA			chr15	101798480	101798636	Distal Intergenic	-6343	CHSY1
chr2	232572751	232572951	Promoter (<=1kb)	-284	PTMA			chr15	102192292	102192616	Promoter (<=1kb)	0	TM2D3
chr2	120517203	120517539	Promoter (<=1kb)	0	PTPN4			chr15	102192650	102192892	Promoter (<=1kb)	-56	TM2D3
chr2	20550509	20550805	Promoter (<=1kb)	-46	PUM2			chr16	102944	103332	Promoter (<=1kb)	300	POLR3K
chr2	65357352	65357556	Promoter (<=1kb)	0	RAB1A			chr16	115725	115981	Intron (uc002cfl.4/64285, intron 1 of 17)	6648	RHBDF1
chr2	17699703	17699941	Promoter (<=1kb)	0	RAD51AP2			chr16	122011	122405	Promoter (<=1kb)	224	RHBDF1
chr2	121010269	121010516	Promoter (<=1kb)	0	RALB			chr16	132558	132697	Intron (uc002cfm.4/4350, intron 2 of 3)	4389	MPG
chr2	109335753	109335987	Promoter (<=1kb)	0	RANBP2			chr16	146960	147233	Intron (uc010uua.1/8131, intron 7 of 12)	18791	MPG
chr2	18741842	18742069	Promoter (<=1kb)	0	RDH14			chr16	157107	157332	Intron (uc010uua.1/8131, intron 5 of 12)	28938	MPG
chr2	85581745	85581958	Promoter (<=1kb)	0	RETSAT			chr16	402608	402801	Promoter (<=1kb)	0	AXIN1
chr2	122288340	122288480	Promoter (<=1kb)	0	RNU4ATAC			chr16	402865	403033	Promoter (<=1kb)	-189	AXIN1
chr2	88990992	88991202	Promoter (<=1kb)	0	RPIA			chr16	403103	403306	Promoter (<=1kb)	-427	AXIN1
chr2	55459724	55459898	Promoter (<=1kb)	0	RPS27A			chr16	412187	412466	Distal Intergenic	8103	MRPL28
chr2	3622629	3622887	Promoter (<=1kb)	0	RPS7			chr16	420485	420637	Promoter (<=1kb)	0	MRPL28
chr2	10262669	10262903	Promoter (<=1kb)	0	RRM2			chr16	447782	448020	Promoter (<=1kb)	590	NME4
chr2	128785626	128785864	Promoter (<=1kb)	0	SAP130			chr16	475572	475824	Promoter (<=1kb)	0	RAB11FIP3
chr2	85645537	85645685	Promoter (<=1kb)	-369	SH2D6			chr16	585526	585813	Promoter (<=1kb)	210	MIR5587
chr2	32390761	32390928	Promoter (<=1kb)	0	SLC30A6			chr16	605873	606030	Distal Intergenic	3572	CAPN15
chr2	114514171	114514436	Promoter (<=1kb)	0	SLC35F5			chr16	629154	629365	Promoter (2-3kb)	-2396	PIGQ
chr2	217276980	217277226	Promoter (<=1kb)	0	SMARCAL1			chr16	641380	641544	Promoter (1-2kb)	1207	RAB40C
chr2	174828901	174829090	Promoter (<=1kb)	0	SP3			chr16	676943	677283	Intron (uc021szt.1/57799, intron 6 of 6)	-3729	WFIKKN1
chr2	32288514	32288662	Promoter (<=1kb)	-18	SPAST			chr16	677648	678007	3' UTR	-3005	WFIKKN1
chr2	169746848	169747091	Promoter (<=1kb)	0	SPC25			chr16	686379	686519	Promoter (<=1kb)	-32	METTL26
chr2	139259297	139259524	Promoter (<=1kb)	0	SPOPL			chr16	695989	696208	Intron (uc002cic.1/84331, intron 2 of 4)	-3155	WDR90
chr2	65662901	65663040	Distal Intergenic	-3245	SPRED2			chr16	717912	718217	Promoter (<=1kb)	0	RHOT2
chr2	54683310	54683438	Promoter (<=1kb)	-16	SPTBN1			chr16	740279	740601	Promoter (<=1kb)	0	WDR24
chr2	31726989	31727250	Distal Intergenic	78790	SRD5A2			chr16	745767	745950	Promoter (<=1kb)	75	FBXL16
chr2	191884999	191885154	Distal Intergenic	-6023	STAT1			chr16	771047	771238	Promoter (<=1kb)	0	FAM173A
chr2	220462720	220462981	Promoter (<=1kb)	0	STK11IP			chr16	778190	778576	Promoter (<=1kb)	924	HAGHL
chr2	242447987	242448272	Promoter (<=1kb)	0	STK25			chr16	790832	791144	Promoter (<=1kb)	0	NARFL
chr2	84686401	84686594	Promoter (<=1kb)	0	SUCLG1			chr16	810558	810869	Promoter (<=1kb)	0	MSLN
chr2	101767819	101768047	Promoter (<=1kb)	0	TBC1D8			chr16	827868	828050	Distal Intergenic	7685	MIR662
chr2	138026157	138026292	Intron (uc010zbj.1/80731, intron 6 of 8)	212167	THSD7B			chr16	835655	835901	Promoter (2-3kb)	2070	RPUSD1
chr2	233415242	233415454	Promoter (<=1kb)	0	TIGD1			chr16	845665	845862	Exon (uc002cke.4/63922, exon 17 of 22)	4871	GNG13
chr2	96931687	96932056	Promoter (<=1kb)	0	TMEM127			chr16	1047817	1048032	Distal Intergenic	16009	SOX8
chr2	98612529	98612800	Promoter (<=1kb)	-175	TMEM131			chr16	1052948	1053125	Distal Intergenic	21140	SOX8
chr2	202507340	202507544	Promoter (<=1kb)	123	TMEM237			chr16	1075241	1075552	Distal Intergenic	43433	SOX8
chr2	96348390	96348619	Distal Intergenic	90624	TRIM43			chr16	1105142	1105391	Distal Intergenic	-17365	SSTR5
chr2	122513066	122513304	Promoter (<=1kb)	0	TSN			chr16	1151944	1152095	Distal Intergenic	-5700	C1QTNF8
chr2	74710011	74710172	Promoter (<=1kb)	-28	TTC31			chr16	1152942	1153088	Distal Intergenic	-6698	C1QTNF8
chr2	99952807	99953093	Promoter (<=1kb)	0	TXNDC9			chr16	1243477	1243680	Intron (uc002cks.3/8912, intron 2 of 34)	-16355	CACNA1H
chr2	238875511	238875704	Promoter (<=1kb)	0	UBE2F-SCLY			chr16	1353480	1353651	Distal Intergenic	-5503	UBE2I
chr2	61697789	61697972	Promoter (<=1kb)	0	USP34			chr16	1401902	1402058	Promoter (<=1kb)	2	GNPTG
chr2	85829823	85829997	Promoter (<=1kb)	0	USP39			chr16	1463661	1463972	Promoter (<=1kb)	733	UNKL
chr2	106810735	106810940	Promoter (<=1kb)	0	UXS1			chr16	1862781	1862996	Intron (uc002cmz.3/3029, intron 8 of 9)	14199	HAGH
chr2	63815815	63815985	Promoter (<=1kb)	0	WDPCP			chr16	2021847	2022095	Promoter (<=1kb)	0	TBL3
chr2	29117429	29117646	Promoter (<=1kb)	0	WDR43			chr16	2053952	2054111	Promoter (1-2kb)	-1528	ZNF598
chr2	74648707	74648861	Promoter (<=1kb)	-24	WDR54			chr16	2587905	2588109	Promoter (<=1kb)	0	PDPK1
chr2	9771170	9771315	Promoter (<=1kb)	-64	YWHAQ			chr16	2867900	2868056	Promoter (<=1kb)	736	PRSS21
chr2	140814724	140814895	Distal Intergenic	1159830	YY1P2			chr16	2955239	2955484	Distal Intergenic	-6496	FLYWCH1
chr2	113032947	113033208	Promoter (<=1kb)	0	ZC3H6			chr16	3033681	3033946	Distal Intergenic	-3141	PKMYT1
chr2	113012599	113012839	Promoter (<=1kb)	0	ZC3H8			chr16	3074032	3074325	Promoter (<=1kb)	0	HCFC1R1
chr2	95831317	95831576	Promoter (<=1kb)	134	ZNF2			chr16	3156539	3156838	Distal Intergenic	5652	ZNF205-AS1
chr2	95873155	95873384	Distal Intergenic	41972	ZNF2			chr16	3162389	3162618	Promoter (<=1kb)	0	ZNF205
chr20	3792473	3792632	Intron (uc002wjr.3/uc002wjr.3, intron 3 of 3)	-8539	AP5S1			chr16	3200564	3200873	Exon (uc021tbd.1/uc021tbd.1, exon 1 of 1)	13397	ZNF213
chr20	3801145	3801516	Promoter (<=1kb)	0	AP5S1			chr16	3208697	3208965	Exon (uc021tbh.1/uc021tbh.1, exon 1 of 1)	21530	ZNF213
chr20	30945727	30946152	Promoter (<=1kb)	0	ASXL1			chr16	3550801	3551005	Promoter (<=1kb)	0	CLUAP1
chr20	30311275	30311484	Promoter (<=1kb)	-619	BCL2L1			chr16	3930728	3930863	Promoter (<=1kb)	-607	CREBBP
chr20	36156379	36156610	Promoter (<=1kb)	-46	BLCAP			chr16	4250314	4250541	Intron (uc002cvy.4/6345, intron 4 of 6)	41540	SRL
chr20	5730871	5731119	Promoter (<=1kb)	0	C20orf196			chr16	4303730	4304236	Promoter (<=1kb)	0	LINC01569
chr20	31989318	31989424	Promoter (<=1kb)	0	CDK5RAP1			chr16	4349133	4349417	Distal Intergenic	-26132	TFAP4
chr20	34042600	34042897	Promoter (<=1kb)	-99	CEP250			chr16	4994821	4995158	Distal Intergenic	-7685	PPL
chr20	32398825	32399157	Promoter (<=1kb)	0	CHMP4B			chr16	4995656	4995915	Distal Intergenic	-8520	PPL
chr20	47662758	47662953	Promoter (<=1kb)	0	CSE1L			chr16	5006237	5006454	Promoter (1-2kb)	-1864	SEC14L5
chr20	524372	524513	Promoter (<=1kb)	0	CSNK2A1			chr16	8200983	8201175	Distal Intergenic	421051	TMEM114
chr20	3185002	3185191	Promoter (<=1kb)	104	DDRGK1			chr16	8754894	8755064	Distal Intergenic	-13380	ABAT
chr20	61569247	61569467	Promoter (<=1kb)	0	DIDO1			chr16	8962761	8962954	Promoter (<=1kb)	0	CARHSP1
chr20	31350002	31350194	Promoter (<=1kb)	0	DNMT3B			chr16	8974163	8974372	Distal Intergenic	-11294	CARHSP1
chr20	33735069	33735305	Promoter (<=1kb)	0	EDEM2			chr16	9185408	9185595	Promoter (<=1kb)	0	C16orf72
chr20	32700006	32700341	Promoter (<=1kb)	0	EIF2S2			chr16	10603533	10603659	Distal Intergenic	70880	EMP2
chr20	25176181	25176432	Promoter (<=1kb)	0	ENTPD6			chr16	10711121	10711290	Distal Intergenic	-36582	EMP2
chr20	814184	814390	Promoter (<=1kb)	0	FAM110A			chr16	11012655	11012859	Intron (uc002dai.4/4261, intron 16 of 19)	23398	DEXI
chr20	42939763	42939972	Promoter (<=1kb)	0	FITM2			chr16	11891325	11891544	Promoter (<=1kb)	-211	ZC3H7A
chr20	1373643	1373984	Promoter (<=1kb)	0	FKBP1A-SDCBP2			chr16	11946179	11946352	Promoter (<=1kb)	-737	RSL1D1
chr20	22562565	22563766	Promoter (1-2kb)	1335	FOXA2			chr16	12009737	12009951	Promoter (<=1kb)	0	GSPT1
chr20	57466267	57466498	Promoter (<=1kb)	0	GNAS			chr16	12070354	12070554	Promoter (<=1kb)	-48	SNX29
chr20	23342476	23342718	Promoter (<=1kb)	-101	GZF1			chr16	14051606	14051771	Distal Intergenic	25723	ERCC4
chr20	30102070	30102299	Promoter (<=1kb)	0	HM13			chr16	15068813	15069167	Promoter (<=1kb)	0	PDXDC1
chr20	10414809	10415037	Promoter (<=1kb)	0	MKKS			chr16	18812810	18813298	Promoter (<=1kb)	0	ARL6IP1
chr20	61425679	61425952	Promoter (1-2kb)	-1853	MRGBP			chr16	19125026	19125311	Promoter (<=1kb)	0	ITPRIPL2
chr20	42295609	42295790	Promoter (<=1kb)	0	MYBL2			chr16	19126440	19126600	Promoter (1-2kb)	1186	ITPRIPL2
chr20	26092972	26093134	Promoter (1-2kb)	1543	NCOR1P1			chr16	19148597	19148812	Distal Intergenic	23343	ITPRIPL2
chr20	57556190	57556435	Promoter (<=1kb)	0	NELFCD			chr16	20311850	20312057	Distal Intergenic	26778	GP2
chr20	44519848	44520048	Promoter (<=1kb)	0	NEURL2			chr16	20753170	20753335	Promoter (<=1kb)	0	THUMPD1
chr20	31124220	31124411	Promoter (<=1kb)	-20	NOL4L			chr16	20861314	20861486	Intron (uc002dht.3/112479, intron 2 of 9)	-43519	ERI2
chr20	34638832	34639037	Promoter (<=1kb)	0	NORAD			chr16	21095256	21095395	Intron (uc010vbe.2/55567, intron 19 of 61)	66745	DNAH3
chr20	328290	328612	Promoter (<=1kb)	920	NRSN2			chr16	21524016	21524153	Intron (uc021tel.1/uc021tel.1, intron 2 of 3)	7612	SMG1P3
chr20	1447392	1447660	Promoter (<=1kb)	677	NSFL1C			chr16	21531446	21531833	Promoter (<=1kb)	0	SMG1P3
chr20	61436020	61436177	Promoter (<=1kb)	0	OGFR			chr16	21964569	21964703	Promoter (<=1kb)	0	UQCRC2
chr20	42839361	42839656	Promoter (<=1kb)	0	OSER1-DT			chr16	22206972	22207246	Exon (uc021tes.1/uc021tes.1, exon 1 of 1)	-10346	EEF2K
chr20	3869774	3869988	Promoter (<=1kb)	32	PANK2			chr16	22217496	22217680	Promoter (<=1kb)	0	EEF2K
chr20	49347479	49347688	Promoter (<=1kb)	-393	PARD6B			chr16	22308333	22308641	Promoter (<=1kb)	-55	POLR3E
chr20	44562993	44563424	Promoter (<=1kb)	0	PCIF1			chr16	22930890	22931025	Distal Intergenic	105030	HS3ST2
chr20	44563714	44563906	Promoter (<=1kb)	397	PCIF1			chr16	24550839	24551036	Promoter (<=1kb)	0	RBBP6
chr20	30539739	30539897	Promoter (<=1kb)	0	PDRG1			chr16	24733565	24733693	Distal Intergenic	-7356	TNRC6A
chr20	56285081	56285258	Promoter (<=1kb)	-50	PMEPA1			chr16	28289124	28289306	Distal Intergenic	-14534	SBK1
chr20	62151972	62152165	Promoter (<=1kb)	0	PPDPF			chr16	28303075	28303297	Promoter (<=1kb)	-543	SBK1
chr20	1099076	1099288	Promoter (<=1kb)	0	PSMF1			chr16	28519538	28519674	Promoter (1-2kb)	-1383	IL27
chr20	49126595	49126779	Promoter (<=1kb)	-112	PTPN1			chr16	28857554	28857780	Promoter (<=1kb)	0	TUFM
chr20	18477813	18477954	Promoter (<=1kb)	0	RBBP9			chr16	28874752	28874897	Promoter (<=1kb)	0	SH2B1
chr20	388863	389037	Promoter (<=1kb)	154	RBCK1			chr16	28956898	28957163	Intron (uc010vct.2/uc010vct.2, intron 2 of 7)	-4965	NFATC2IP
chr20	35724375	35724544	Promoter (<=1kb)	0	RBL1			chr16	29801686	29801925	Promoter (<=1kb)	-109	KIF22
chr20	35724559	35724765	Promoter (<=1kb)	-149	RBL1			chr16	29817343	29817500	Promoter (<=1kb)	0	MAZ
chr20	3996261	3996460	Promoter (<=1kb)	-45	RNF24			chr16	29859889	29860171	Intron (uc010bzb.2/552900, intron 2 of 4)	12811	CDIPT
chr20	34287203	34287396	Promoter (<=1kb)	0	ROMO1			chr16	30032921	30033108	Promoter (1-2kb)	-1547	C16orf92
chr20	60961979	60962226	Promoter (<=1kb)	0	RPS21			chr16	30064242	30064513	Promoter (<=1kb)	0	ALDOA
chr20	17663092	17663261	Promoter (<=1kb)	-164	RRBP1			chr16	30127742	30127918	Promoter (2-3kb)	-2864	GDPD3
chr20	62289833	62290042	Promoter (<=1kb)	166	RTEL1			chr16	30420865	30421028	Promoter (2-3kb)	2130	ZNF771
chr20	62289501	62289763	Promoter (<=1kb)	0	RTEL1-TNFRSF6B			chr16	30538044	30538222	Promoter (<=1kb)	0	ZNF768
chr20	55043502	55043748	Promoter (<=1kb)	0	RTF2			chr16	30538319	30538472	Promoter (<=1kb)	-224	ZNF768
chr20	10415686	10415966	Promoter (<=1kb)	0	SLX4IP			chr16	30645865	30646095	Distal Intergenic	-16146	PRR14
chr20	37063973	37064128	Promoter (<=1kb)	0	SNHG17			chr16	30787280	30787462	3' UTR	7708	RNF40
chr20	2451390	2451554	Promoter (<=1kb)	0	SNRPB			chr16	30886263	30886461	Promoter (<=1kb)	183	MIR4519
chr20	16710492	16710680	Promoter (<=1kb)	0	SNRPB2			chr16	30905477	30905633	Promoter (<=1kb)	-78	BCL7C
chr20	17949251	17949402	Promoter (<=1kb)	88	SNX5			chr16	30953286	30953491	Exon (uc002dzz.1/54620, exon 8 of 11)	-6914	ORAI3
chr20	305939	306154	Promoter (<=1kb)	-61	SOX12			chr16	30968452	30968678	Promoter (<=1kb)	0	SETD1A
chr20	48531938	48532169	Promoter (<=1kb)	0	SPATA2			chr16	30996379	30996592	Promoter (<=1kb)	0	HSD3B7
chr20	48532197	48532378	Promoter (<=1kb)	-117	SPATA2			chr16	31084657	31084852	Promoter (<=1kb)	0	ZNF668
chr20	47804811	47805214	Promoter (<=1kb)	0	STAU1			chr16	31085000	31085143	Promoter (<=1kb)	-177	ZNF668
chr20	2083123	2083339	Promoter (<=1kb)	-75	STK35			chr16	31153748	31153974	Exon (uc010vff.3/146547, exon 8 of 13)	-6597	PRSS8
chr20	62273144	62273527	Exon (uc031ruo.1/50861, exon 4 of 5)	10592	STMN3			chr16	31465431	31465569	Distal Intergenic	-4025	ARMC5
chr20	57226115	57226391	Promoter (<=1kb)	0	STX16			chr16	33293810	33294377	Distal Intergenic	4325	LOC390705
chr20	43991577	43991876	Promoter (<=1kb)	0	SYS1-DBNDD2			chr16	33391960	33392334	Distal Intergenic	-93258	LOC390705
chr20	60640937	60641159	Promoter (<=1kb)	-71	TAF4			chr16	46917777	46918063	Promoter (<=1kb)	-245	GPT2
chr20	443129	443286	Promoter (<=1kb)	0	TBC1D20			chr16	47071796	47072008	Distal Intergenic	-64171	DNAJA2
chr20	62694310	62694582	Promoter (<=1kb)	300	TCEA2			chr16	47177356	47177549	Promoter (<=1kb)	387	NETO2
chr20	61493158	61493339	Promoter (<=1kb)	-43	TCFL5			chr16	48198805	48199109	Downstream (1-2kb)	-8876	ABCC12
chr20	35201859	35202016	Promoter (<=1kb)	0	TGIF2			chr16	48657205	48657349	Distal Intergenic	-13085	N4BP1
chr20	30697181	30697480	Promoter (<=1kb)	0	TM9SF4			chr16	53088728	53089018	Promoter (<=1kb)	0	CHD9
chr20	5093690	5093863	Promoter (<=1kb)	0	TMEM230			chr16	53537042	53537241	Promoter (<=1kb)	0	AKTIP
chr20	33680638	33680792	Promoter (<=1kb)	-20	TRPC4AP			chr16	54228290	54228544	Distal Intergenic	91834	IRX3
chr20	30467802	30468042	Promoter (<=1kb)	172	TTLL9			chr16	54288277	54288485	Distal Intergenic	31893	IRX3
chr20	44441117	44441298	Promoter (<=1kb)	0	UBE2C			chr16	54320238	54320355	Promoter (<=1kb)	23	IRX3
chr20	62587911	62588044	Promoter (<=1kb)	-111	UCKL1			chr16	54320822	54321095	Promoter (<=1kb)	-444	IRX3
chr20	2821230	2821438	Promoter (<=1kb)	0	VPS16			chr16	54964466	54964714	Promoter (<=1kb)	-397	IRX5
chr20	21283849	21283999	Promoter (<=1kb)	0	XRN2			chr16	55499048	55499307	Distal Intergenic	-13774	MMP2
chr20	47894977	47895213	Promoter (<=1kb)	0	ZFAS1			chr16	56642364	56642597	Promoter (<=1kb)	0	MT1A
chr20	39946433	39946596	Promoter (<=1kb)	-191	ZHX3			chr16	56659444	56659727	Promoter (<=1kb)	0	MT1E
chr20	18268768	18268997	Promoter (<=1kb)	-124	ZNF133			chr16	56905286	56905414	Intron (uc002ekd.4/6559, intron 6 of 25)	6167	SLC12A3
chr20	52210803	52211159	Promoter (<=1kb)	-2	ZNF217			chr16	57278957	57279182	Promoter (<=1kb)	0	ARL2BP
chr20	44600351	44600635	Promoter (<=1kb)	198	ZNF335			chr16	57496464	57496608	Promoter (<=1kb)	0	POLR2C
chr20	25677474	25677649	Promoter (<=1kb)	-5	ZNF337			chr16	57553771	57553956	Intron (uc002elw.3/92922, intron 4 of 8)	16521	CCDC102A
chr20	62601301	62601502	Promoter (<=1kb)	-78	ZNF512B			chr16	57625393	57625557	Distal Intergenic	-28093	ADGRG1
chr21	35288144	35288295	Promoter (<=1kb)	0	ATP5PO			chr16	57682961	57683218	Intron (uc002elz.1/9289, intron 2 of 11)	9754	ADGRG1
chr21	11066800	11067571	Intron (uc002yit.1/85318, intron 2 of 9)	-6984	BAGE			chr16	57697061	57697203	Intron (uc002ema.1/9289, intron 13 of 13)	-4954	ADGRG3
chr21	11173951	11174109	Distal Intergenic	-75014	BAGE3			chr16	57791254	57791400	Downstream (<1kb)	17620	KIFC3
chr21	34863982	34864132	Promoter (<=1kb)	0	DNAJC28			chr16	58131218	58131382	Distal Intergenic	31914	CFAP20
chr21	27107269	27107476	Promoter (<=1kb)	0	GABPA			chr16	58163373	58163703	Promoter (<=1kb)	-77	CFAP20
chr21	38339015	38339181	Promoter (<=1kb)	-59	HLCS			chr16	58672291	58672451	Distal Intergenic	-8501	CNOT1
chr21	15755388	15755640	Promoter (<=1kb)	0	HSPA13			chr16	66440438	66440630	Promoter (1-2kb)	-1797	LINC00920
chr21	34753029	34753179	Distal Intergenic	-22023	IFNGR2			chr16	66907077	66907323	Distal Intergenic	-7060	PDP2
chr21	46359767	46360001	Promoter (<=1kb)	0	LINC01547			chr16	67011624	67011818	Distal Intergenic	10246	CES3
chr21	47648659	47648835	Promoter (<=1kb)	0	LSS			chr16	67207692	67207917	Promoter (<=1kb)	0	NOL3
chr21	14727240	14727375	Distal Intergenic	51406	MIR3156-3			chr16	67208151	67208306	Promoter (<=1kb)	395	NOL3
chr21	14771677	14771829	Distal Intergenic	6952	MIR3156-3			chr16	67313272	67313498	Promoter (<=1kb)	0	PLEKHG4
chr21	26979763	26979897	Promoter (<=1kb)	0	MRPL39			chr16	67555463	67555607	Distal Intergenic	-7110	RIPOR1
chr21	43299393	43299568	Promoter (<=1kb)	23	PRDM15			chr16	67850513	67850732	Intron (uc010cep.2/55815, intron 2 of 6)	-4270	TSNAXIP1
chr21	10087254	10087325	Distal Intergenic	-118661	TEKT4P2			chr16	67880629	67880824	Promoter (<=1kb)	0	NUTF2
chr21	10138862	10138958	Distal Intergenic	-170269	TEKT4P2			chr16	68074543	68074709	Intron (uc002evi.4/54920, intron 3 of 16)	-16773	DDX28
chr21	10709284	10712277	Distal Intergenic	278643	TPTE			chr16	68741650	68741948	Distal Intergenic	-29247	CDH1
chr21	46221676	46221848	Promoter (<=1kb)	0	UBE2G2			chr16	69345064	69345313	Promoter (<=1kb)	0	VPS4A
chr21	44299634	44299805	Promoter (<=1kb)	0	WDR4			chr16	69345594	69345912	Promoter (<=1kb)	307	VPS4A
chr21	47706120	47706275	Promoter (<=1kb)	0	YBEY			chr16	69364412	69364743	Promoter (<=1kb)	0	PDF
chr22	26825064	26825292	Promoter (<=1kb)	0	ASPHD2			chr16	69373431	69373690	Promoter (<=1kb)	0	COG8
chr22	22652394	22652564	Promoter (<=1kb)	0	BMS1P20			chr16	69444352	69444570	Distal Intergenic	-13928	CYB5B
chr22	39570768	39571001	Distal Intergenic	-22230	CBX7			chr16	69599556	69599853	Promoter (<=1kb)	0	MIR1538
chr22	29168583	29168716	Promoter (<=1kb)	0	CCDC117			chr16	69600413	69600567	Promoter (<=1kb)	544	NFAT5
chr22	19466978	19467280	Promoter (<=1kb)	-134	CDC45			chr16	69760509	69760746	Promoter (<=1kb)	0	NQO1
chr22	29137765	29138024	Promoter (<=1kb)	0	CHEK2			chr16	70380742	70380882	Promoter (<=1kb)	0	DDX19A
chr22	32149823	32149984	Promoter (<=1kb)	0	DEPDC5			chr16	70558079	70558256	Promoter (<=1kb)	388	SF3B3
chr22	38004674	38005005	Promoter (<=1kb)	-42	GGA1			chr16	70625553	70625687	Intron (uc002ezh.2/146433, intron 1 of 6)	11755	IL34
chr22	24059522	24059677	Promoter (<=1kb)	0	GUSBP11			chr16	70772368	70772579	Intron (uc002ezm.3/55697, intron 13 of 18)	5962	VAC14
chr22	17640074	17640307	Promoter (<=1kb)	0	HDHD5-AS1			chr16	71599792	71599946	Downstream (<1kb)	11052	TAT
chr22	41593420	41593588	Exon (uc003azm.3/uc003azm.3, exon 1 of 3)	-7725	L3MBTL2			chr16	74775055	74775268	Intron (uc002fde.2/79152, intron 1 of 6)	-24051	FA2H
chr22	41601067	41601320	Promoter (<=1kb)	0	L3MBTL2			chr16	75174414	75174611	Distal Intergenic	-7810	ZFP1
chr22	43539353	43539537	Promoter (<=1kb)	0	MCAT			chr16	75233359	75233545	Distal Intergenic	7527	CTRB2
chr22	20861747	20861989	Promoter (<=1kb)	0	MED15			chr16	75267806	75267998	Promoter (2-3kb)	2403	BCAR1
chr22	31556044	31556212	Promoter (<=1kb)	0	MIR3928			chr16	81771669	81771852	Distal Intergenic	-41047	PLCG2
chr22	19419907	19420091	Promoter (<=1kb)	0	MRPL40			chr16	87823910	87824192	Distal Intergenic	-24312	KLHDC4
chr22	50946488	50946630	Promoter (<=1kb)	-15	NCAPH2			chr16	87840493	87840930	Distal Intergenic	-40895	KLHDC4
chr22	31741867	31742041	Promoter (<=1kb)	208	PATZ1			chr16	87862951	87863231	Downstream (<1kb)	39869	SLC7A5
chr22	30988114	30988289	Promoter (<=1kb)	-187	PES1			chr16	87902908	87903323	Promoter (<=1kb)	0	SLC7A5
chr22	45405857	45406025	Promoter (<=1kb)	-48	PHF21B			chr16	87904370	87904619	Promoter (1-2kb)	-1270	SLC7A5
chr22	50354050	50354259	Promoter (<=1kb)	0	PIM3			chr16	87942994	87943208	Intron (uc002fkn.1/763, intron 2 of 6)	26904	CA5A
chr22	50364504	50364673	Distal Intergenic	8209	PIM3			chr16	88365915	88366095	Distal Intergenic	-127784	ZNF469
chr22	22020200	22020400	Promoter (<=1kb)	0	PPIL2			chr16	88924243	88924399	Promoter (<=1kb)	737	TRAPPC2L
chr22	20104944	20105086	Promoter (<=1kb)	0	RANBP1			chr16	89119888	89120039	Distal Intergenic	-40178	ACSF3
chr22	41682236	41682492	Promoter (<=1kb)	-20	RANGAP1			chr16	89160122	89160311	Promoter (<=1kb)	0	ACSF3
chr22	50964010	50964153	Promoter (<=1kb)	0	SCO2			chr16	89233906	89234141	Promoter (1-2kb)	1115	LINC02138
chr22	24666572	24666789	Promoter (<=1kb)	-1	SPECC1L			chr16	89307196	89307499	Distal Intergenic	19791	ZNF778
chr22	42229025	42229188	Promoter (<=1kb)	0	SREBF2			chr17	235883	236064	Distal Intergenic	-24054	C17orf97
chr22	25348478	25348651	Distal Intergenic	-13164	TMEM211			chr17	899826	900076	Promoter (<=1kb)	-281	TIMM22
chr22	39077829	39078015	Promoter (<=1kb)	0	TOMM22			chr17	1018550	1018734	Intron (uc002fsd.4/29, intron 2 of 22)	-6210	ABR
chr22	22337145	22337316	Promoter (<=1kb)	0	TOP3B			chr17	1050897	1051053	Intron (uc002fsd.4/29, intron 1 of 22)	-21807	ABR
chr22	50624120	50624413	Promoter (<=1kb)	0	TRABD			chr17	1477807	1477977	3' UTR	-11697	PITPNA
chr22	38082207	38082420	Promoter (<=1kb)	0	TRIOBP			chr17	2304336	2304553	Promoter (<=1kb)	-78	MNT
chr22	29075778	29075941	Promoter (<=1kb)	0	TTC28			chr17	3563175	3563415	Exon (uc002fwa.3/1497, exon 11 of 13)	8558	TAX1BP3
chr22	41252975	41253125	Promoter (<=1kb)	0	XPNPEP3			chr17	3749415	3749715	Promoter (<=1kb)	0	NCBP3
chr22	22090238	22090399	Promoter (<=1kb)	-167	YPEL1			chr17	4269905	4270077	Promoter (<=1kb)	0	UBE2G1
chr22	30163062	30163205	Promoter (<=1kb)	-62	ZMAT5			chr17	4316591	4316787	Distal Intergenic	-20432	SPNS3
chr3	183735679	183735981	Promoter (<=1kb)	0	ABCC5			chr17	4613646	4613802	Promoter (<=1kb)	0	ARRB2
chr3	127391672	127391888	Promoter (<=1kb)	0	ABTB1			chr17	4693590	4693710	Promoter (1-2kb)	1336	GLTPD2
chr3	128598211	128598384	Promoter (<=1kb)	0	ACAD9			chr17	4785391	4785526	Promoter (2-3kb)	-2681	MINK1
chr3	179280948	179281119	Promoter (<=1kb)	240	ACTL6A			chr17	4812448	4812793	Distal Intergenic	-6079	CHRNE
chr3	53916096	53916366	Promoter (<=1kb)	0	ACTR8			chr17	4853075	4853245	Promoter (<=1kb)	-694	PFN1
chr3	183966665	183966862	Promoter (<=1kb)	0	ALG3			chr17	4871744	4871937	Promoter (<=1kb)	-612	SPAG7
chr3	57583142	57583324	Promoter (<=1kb)	0	ARF4			chr17	5095044	5095416	Promoter (<=1kb)	0	LOC100130950
chr3	52443888	52444161	Promoter (<=1kb)	0	BAP1			chr17	5185453	5185654	Promoter (<=1kb)	0	RABEP1
chr3	187463416	187463605	Promoter (<=1kb)	0	BCL6			chr17	5372323	5372526	Promoter (<=1kb)	0	DHX33
chr3	133146538	133146714	Intron (uc003epn.1/8419, intron 1 of 6)	27748	BFSP2			chr17	5490912	5491073	Distal Intergenic	-3080	NLRP1
chr3	4910126	4910299	Distal Intergenic	37887	BHLHE40-AS1			chr17	6375088	6375241	Promoter (1-2kb)	1295	PITPNM3
chr3	86435750	86435903	Distal Intergenic	-558550	CADM2-AS2			chr17	6459794	6459942	Promoter (<=1kb)	0	PITPNM3
chr3	15247642	15247792	Promoter (<=1kb)	0	CAPN7			chr17	7142772	7142917	Promoter (<=1kb)	0	PHF23
chr3	47017878	47018114	Promoter (<=1kb)	0	CCDC12			chr17	7155536	7155662	Promoter (<=1kb)	0	ELP5
chr3	113775344	113775622	Promoter (<=1kb)	0	CCDC191			chr17	7199790	7200001	Promoter (1-2kb)	-1914	YBX2
chr3	56600951	56601144	5' UTR	9767	CCDC66			chr17	7254861	7255152	Promoter (<=1kb)	-56	KCTD11
chr3	112360169	112360369	Promoter (<=1kb)	-192	CCDC80			chr17	7255211	7255504	Promoter (<=1kb)	3	KCTD11
chr3	156877934	156878121	Promoter (<=1kb)	361	CCNL1			chr17	7386670	7386815	Promoter (<=1kb)	753	ZBTB4
chr3	156892804	156892955	Distal Intergenic	-14322	CCNL1			chr17	7464318	7464558	Promoter (<=1kb)	-751	SENP3-EIF4A1
chr3	107809802	107809986	Promoter (<=1kb)	0	CD47			chr17	7620608	7620787	Promoter (<=1kb)	-292	DNAH2
chr3	88108206	88108393	Promoter (<=1kb)	-60	CGGBP1			chr17	7923099	7923248	Intron (uc002gjt.2/3000, intron 19 of 19)	17111	GUCY2D
chr3	14166274	14166488	Promoter (<=1kb)	0	CHCHD4			chr17	7997263	7997435	Downstream (1-2kb)	5889	MIR4314
chr3	126422872	126423171	Promoter (<=1kb)	0	CHCHD6			chr17	8023578	8023778	Promoter (1-2kb)	-1344	ALOXE3
chr3	98241732	98241874	Promoter (<=1kb)	36	CLDND1			chr17	8042184	8042389	Exon (uc021tps.1/uc021tps.1, exon 1 of 1)	3120	PER1
chr3	139541157	139541297	Distal Intergenic	-112730	CLSTN2			chr17	8090260	8090613	Promoter (<=1kb)	0	NA
chr3	128968370	128968498	Promoter (<=1kb)	0	COPG1			chr17	8113666	8114001	Promoter (<=1kb)	0	AURKB
chr3	3221363	3221513	Promoter (<=1kb)	0	CRBN			chr17	8124208	8124354	Exon (uc002gkp.4/284029, exon 3 of 3)	3007	LINC00324
chr3	41240866	41240996	Promoter (<=1kb)	0	CTNNB1			chr17	8129898	8130139	Promoter (2-3kb)	-2537	LINC00324
chr3	53381540	53381823	Promoter (<=1kb)	0	DCP1A			chr17	8279933	8280187	Promoter (<=1kb)	0	KRBA2
chr3	182698297	182698460	Promoter (<=1kb)	0	DCUN1D1			chr17	8286889	8287106	Promoter (<=1kb)	-324	RPL26
chr3	47844503	47844691	Promoter (<=1kb)	104	DHX30			chr17	9667126	9667415	Distal Intergenic	27199	DHRS7C
chr3	16306380	16306631	Promoter (<=1kb)	0	DPH3			chr17	9739681	9739830	Exon (uc010cog.1/9340, exon 4 of 5)	10300	GLP2R
chr3	40351001	40351228	Promoter (<=1kb)	0	EIF1B			chr17	9869019	9869234	Intron (uc010vvd.1/8522, intron 3 of 12)	-6253	GAS7
chr3	47554876	47555037	Promoter (<=1kb)	162	ELP6			chr17	10521497	10521666	Intron (uc002gml.1/uc002gml.1, intron 10 of 10)	38960	MYH3
chr3	10028440	10028679	Promoter (<=1kb)	0	EMC3			chr17	13503884	13504030	Promoter (1-2kb)	1214	HS3ST3A1
chr3	38537695	38537891	Promoter (<=1kb)	0	EXOG			chr17	16120392	16120537	Promoter (<=1kb)	0	PIGL
chr3	45017581	45017832	Promoter (<=1kb)	0	EXOSC7			chr17	16556933	16557128	Promoter (<=1kb)	39	ZNF624
chr3	10067941	10068187	Promoter (<=1kb)	0	FANCD2			chr17	16905167	16905382	Distal Intergenic	-29765	TNFRSF13B
chr3	61235630	61235899	Promoter (1-2kb)	1234	FHIT			chr17	17011302	17011527	Intron (uc002gqu.2/23164, intron 3 of 23)	-28006	MPRIP
chr3	61237049	61237288	Promoter (<=1kb)	0	FHIT			chr17	17472120	17472339	Intron (uc002grj.3/10400, intron 2 of 6)	8440	PEMT
chr3	57993939	57994272	Promoter (<=1kb)	0	FLNB			chr17	18120860	18120994	Distal Intergenic	-7942	LLGL1
chr3	32147896	32148063	Promoter (<=1kb)	0	GPD1L			chr17	18162038	18162249	Promoter (<=1kb)	0	FLII
chr3	123303915	123304233	Promoter (<=1kb)	0	HACD2			chr17	18684448	18684647	Promoter (<=1kb)	0	TVP23B
chr3	193852680	193852894	Promoter (1-2kb)	-1037	HES1			chr17	19014408	19014517	Distal Intergenic	-16265	GRAPL
chr3	50329834	50330039	Promoter (<=1kb)	0	IFRD2			chr17	19350458	19350658	Distal Intergenic	35455	RNF112
chr3	57199331	57199572	Promoter (<=1kb)	0	IL17RD			chr17	19651827	19651986	Promoter (<=1kb)	-81	ALDH3A1
chr3	121753902	121754067	Distal Intergenic	-12775	ILDR1			chr17	19657230	19657409	Distal Intergenic	-5484	ALDH3A1
chr3	13009217	13009342	Promoter (<=1kb)	-257	IQSEC1			chr17	19896270	19896431	Distal Intergenic	-15101	AKAP10
chr3	128880094	128880317	Promoter (<=1kb)	-21	ISY1			chr17	20059225	20059449	Promoter (<=1kb)	0	SPECC1
chr3	128879809	128880078	Promoter (<=1kb)	0	ISY1-RAB43			chr17	20946193	20946361	Promoter (<=1kb)	0	USP22
chr3	4534822	4535029	Promoter (<=1kb)	-3	ITPR1			chr17	21183370	21183602	Distal Intergenic	-4366	MAP2K3
chr3	44803137	44803335	Promoter (<=1kb)	0	KIF15			chr17	21219893	21220246	Distal Intergenic	20906	MAP2K3
chr3	183353155	183353310	Promoter (<=1kb)	-101	KLHL24			chr17	21305336	21306141	Promoter (2-3kb)	-2307	KCNJ12
chr3	122233764	122233919	Promoter (<=1kb)	0	KPNA1			chr17	21307892	21308331	Promoter (<=1kb)	-117	KCNJ12
chr3	49171096	49171232	Promoter (<=1kb)	-497	LAMB2			chr17	21314125	21314822	Intron (uc002gyv.1/3768, intron 2 of 2)	5677	KCNJ12
chr3	106959424	106959562	Promoter (<=1kb)	0	LINC00882			chr17	21314870	21315815	Intron (uc002gyv.1/3768, intron 2 of 2)	6422	KCNJ12
chr3	142720281	142720455	Promoter (<=1kb)	0	LOC100289361			chr17	25264771	25265519	Distal Intergenic	355503	MIR4522
chr3	187710113	187710437	Distal Intergenic	-161226	LPP			chr17	25572392	25572587	Distal Intergenic	48435	MIR4522
chr3	66024533	66024754	Promoter (<=1kb)	-24	MAGI1			chr17	25659971	25660303	Distal Intergenic	38865	WSB1
chr3	51422366	51422689	Promoter (<=1kb)	-3	MANF			chr17	25680775	25681176	Distal Intergenic	59669	WSB1
chr3	192635628	192635815	Promoter (<=1kb)	135	MB21D2			chr17	26220259	26220406	Promoter (<=1kb)	3	LYRM9
chr3	44040666	44040850	Distal Intergenic	-114854	MIR138-1			chr17	26684532	26684704	Promoter (<=1kb)	0	TMEM199
chr3	5986329	5986490	Distal Intergenic	-694389	MIR4790			chr17	27224438	27224749	Promoter (<=1kb)	0	FLOT2
chr3	151307204	151307346	Distal Intergenic	-23421	MIR5186			chr17	27621026	27621201	Promoter (<=1kb)	0	NUFIP2
chr3	12598373	12598611	Promoter (<=1kb)	0	MKRN2			chr17	28927020	28927614	Intron (uc010wbq.1/147172, intron 2 of 8)	-7834	LRRC37BP1
chr3	15106773	15106934	Promoter (<=1kb)	0	MRPS25			chr17	29151731	29151972	Promoter (<=1kb)	0	CRLF3
chr3	135915046	135915230	Promoter (<=1kb)	-358	MSL2			chr17	29233155	29233489	Promoter (<=1kb)	0	TEFM
chr3	95495232	95495380	Distal Intergenic	-93195	MTHFD2P1			chr17	29297785	29298069	Promoter (<=1kb)	0	RNF135
chr3	195474680	195474980	Intron (uc010hzq.3/4585, intron 5 of 5)	5880	MUC4			chr17	29298271	29298543	Promoter (<=1kb)	315	RNF135
chr3	113465036	113465219	Promoter (<=1kb)	0	NAA50			chr17	29764411	29764531	Intron (uc002hgn.1/84440, intron 3 of 14)	45769	RAB11FIP4
chr3	49466680	49466852	Promoter (<=1kb)	0	NICN1			chr17	30669140	30669369	Promoter (<=1kb)	0	C17orf75
chr3	52489470	52489675	Promoter (<=1kb)	0	NISCH			chr17	31204204	31204426	Promoter (<=1kb)	-302	MYO1D
chr3	23958481	23958666	Promoter (<=1kb)	0	NKIRAS1			chr17	32527077	32527284	Distal Intergenic	-43252	ASIC2
chr3	23987310	23987585	Promoter (<=1kb)	-27	NR1D2			chr17	33325320	33325528	Intron (uc002hij.3/3980, intron 13 of 19)	17771	LIG3
chr3	193310876	193311022	Promoter (<=1kb)	0	OPA1			chr17	33416351	33416528	Promoter (<=1kb)	-3	RFFL
chr3	125314289	125314570	Promoter (<=1kb)	0	OSBPL11			chr17	33905447	33905746	Promoter (<=1kb)	0	PEX12
chr3	196466568	196466752	Promoter (<=1kb)	0	PAK2			chr17	33914155	33914390	Promoter (<=1kb)	0	AP2B1
chr3	57541764	57542011	Promoter (<=1kb)	0	PDE12			chr17	34091143	34091357	Exon (uc002hjx.3/146853, exon 2 of 3)	3227	C17orf50
chr3	122785658	122785942	Promoter (<=1kb)	0	PDIA5			chr17	34131843	34132004	Distal Intergenic	-4455	TAF15
chr3	196439041	196439250	Promoter (<=1kb)	0	PIGX			chr17	34476429	34476637	Distal Intergenic	27351	TBC1D3B
chr3	178865767	178865994	Promoter (<=1kb)	-317	PIK3CA			chr17	34900642	34900843	Promoter (<=1kb)	0	GGNBP2
chr3	178866020	178866170	Promoter (<=1kb)	-141	PIK3CA			chr17	34985810	34986036	Distal Intergenic	27419	MRM1
chr3	142315135	142315295	Promoter (<=1kb)	0	PLS1			chr17	36313805	36313897	Distal Intergenic	28261	TBC1D3
chr3	126701783	126701970	Distal Intergenic	-5467	PLXNA1			chr17	36665679	36665850	Intron (uc021twd.1/57636, intron 23 of 23)	43271	ARHGAP23
chr3	135684358	135684587	Promoter (<=1kb)	0	PPP2R3A			chr17	36861381	36861523	Promoter (<=1kb)	-350	MLLT6
chr3	169939850	169940015	Promoter (<=1kb)	-205	PRKCI			chr17	36955681	36956065	Promoter (<=1kb)	93	PIP4K2B
chr3	9988133	9988342	Promoter (<=1kb)	-746	PRRT3-AS1			chr17	37009837	37010017	Promoter (<=1kb)	36	RPL23
chr3	184016729	184017007	Promoter (<=1kb)	-15	PSMD2			chr17	37026042	37026366	Promoter (<=1kb)	0	LASP1
chr3	9005069	9005262	Promoter (<=1kb)	0	RAD18			chr17	37309228	37309367	Promoter (<=1kb)	118	PLXDC1
chr3	12705564	12705790	Promoter (<=1kb)	0	RAF1			chr17	37309944	37310178	Promoter (<=1kb)	-459	PLXDC1
chr3	152879812	152880017	Promoter (<=1kb)	-12	RAP2B			chr17	37320989	37321189	Promoter (1-2kb)	1225	ARL5C
chr3	79091505	79091663	Intron (uc003dqe.2/6091, intron 3 of 30)	-22896	ROBO1			chr17	37367264	37367406	3' UTR	10728	RPL19
chr3	52029877	52030101	Promoter (<=1kb)	0	RPL29			chr17	37886670	37886839	Promoter (<=1kb)	0	MIEN1
chr3	12883099	12883344	Promoter (<=1kb)	-18	RPL32			chr17	37910572	37910809	Distal Intergenic	12067	GRB7
chr3	129118255	129118621	Promoter (<=1kb)	0	RPL32P3			chr17	38170036	38170300	Promoter (1-2kb)	-1314	CSF3
chr3	133969679	133969813	Promoter (<=1kb)	-93	RYK			chr17	38511338	38511520	Exon (uc002huk.2/5914, exon 8 of 9)	9425	GJD3
chr3	195717193	195717348	Promoter (<=1kb)	-43	SDHAP1			chr17	38514859	38515002	Intron (uc021txb.1/5914, intron 8 of 8)	5943	GJD3
chr3	10362740	10362941	Promoter (<=1kb)	0	SEC13			chr17	38642597	38642776	Intron (uc010cxb.3/84951, intron 4 of 12)	-5470	TNS4
chr3	4344909	4345105	Promoter (<=1kb)	0	SETMAR			chr17	38656759	38656916	Promoter (<=1kb)	938	TNS4
chr3	170076016	170076239	Promoter (<=1kb)	543	SKIL			chr17	38776268	38776463	Distal Intergenic	25636	SMARCE1
chr3	57741733	57742069	Promoter (1-2kb)	-1105	SLMAP			chr17	38804269	38804422	Promoter (<=1kb)	-166	SMARCE1
chr3	43327909	43328075	Promoter (<=1kb)	0	SNRK			chr17	39705177	39705422	Intron (uc010wfs.2/3728, intron 4 of 8)	5325	LINC00974
chr3	186285058	186285264	Promoter (<=1kb)	0	TBCCD1			chr17	39818926	39819204	Intron (uc010wfs.2/3728, intron 4 of 8)	-22475	KRT42P
chr3	9438318	9438542	Promoter (<=1kb)	0	THUMPD3-AS1			chr17	39845142	39845422	Promoter (<=1kb)	15	EIF1
chr3	9438701	9438868	Promoter (<=1kb)	306	THUMPD3-AS1			chr17	39845565	39845934	Promoter (<=1kb)	438	EIF1
chr3	119217226	119217417	Promoter (<=1kb)	0	TIMMDC1			chr17	39957886	39958114	Downstream (<1kb)	10337	P3H4
chr3	129612469	129612723	Promoter (<=1kb)	0	TMCC1-AS1			chr17	40171940	40172112	Promoter (<=1kb)	0	NKIRAS2
chr3	50396978	50397253	Promoter (<=1kb)	-39	TMEM115			chr17	40714056	40714307	Promoter (<=1kb)	0	COASY
chr3	119182407	119182563	Promoter (<=1kb)	0	TMEM39A			chr17	40896552	40896843	Promoter (<=1kb)	228	EZH1
chr3	185216694	185216939	Promoter (<=1kb)	0	TMEM41A			chr17	41465961	41466429	Promoter (<=1kb)	0	LINC00910
chr3	195636533	195636787	Promoter (<=1kb)	-653	TNK2			chr17	41560987	41561227	Promoter (<=1kb)	-107	DHX8
chr3	126373911	126374113	Promoter (<=1kb)	0	TXNRD3			chr17	41561297	41561424	Promoter (<=1kb)	0	DHX8
chr3	196159244	196159500	Promoter (<=1kb)	0	UBXN7			chr17	41755304	41755516	Distal Intergenic	-16042	MEOX1
chr3	196295374	196295619	Promoter (<=1kb)	0	WDR53			chr17	41771904	41772101	Distal Intergenic	-32642	MEOX1
chr3	52312599	52312807	Promoter (<=1kb)	0	WDR82			chr17	41837772	41838054	Promoter (1-2kb)	-1616	SOST
chr3	194991832	194992055	Promoter (<=1kb)	0	XXYLT1			chr17	41910034	41910195	Promoter (<=1kb)	352	MPP3
chr3	141030556	141030783	Distal Intergenic	-12272	ZBTB38			chr17	42072324	42072555	Intron (uc002ieq.3/5697, intron 1 of 6)	9282	PYY
chr3	28390478	28390754	Promoter (<=1kb)	0	ZCWPW2			chr17	42092225	42092464	Promoter (<=1kb)	0	TMEM101
chr4	8160537	8160794	Promoter (<=1kb)	0	ABLIM2			chr17	42277696	42277969	Promoter (2-3kb)	-2167	ATXN7L3
chr4	2845462	2845612	Promoter (<=1kb)	0	ADD1			chr17	42299147	42299390	Promoter (<=1kb)	-153	UBTF
chr4	25521745	25521895	Distal Intergenic	107205	ANAPC4			chr17	42402081	42402289	Promoter (<=1kb)	0	SLC25A39
chr4	125919339	125919509	Distal Intergenic	-285452	ANKRD50			chr17	42408747	42408913	Distal Intergenic	-6530	SLC25A39
chr4	41216536	41216823	Promoter (<=1kb)	0	APBB2			chr17	42441141	42441299	Promoter (<=1kb)	0	FAM171A2
chr4	186392409	186392628	Promoter (<=1kb)	285	CCDC110			chr17	42787180	42787307	Promoter (<=1kb)	950	DBF4B
chr4	122745007	122745153	Promoter (<=1kb)	0	CCNA2			chr17	42852251	42852423	Promoter (2-3kb)	-2417	ADAM11
chr4	77997382	77997601	Promoter (<=1kb)	-257	CCNI			chr17	43096367	43096571	Distal Intergenic	15938	DCAKD
chr4	185655243	185655428	Promoter (<=1kb)	0	CENPU			chr17	43207314	43207531	Promoter (2-3kb)	2360	PLCD3
chr4	119512781	119512985	Exon (uc003icc.1/uc003icc.1, exon 1 of 10)	75286	CEP170P1			chr17	43212711	43212916	Promoter (<=1kb)	-98	ACBD4
chr4	2420465	2420685	Promoter (<=1kb)	-16	CFAP99			chr17	43275193	43275453	Distal Intergenic	-23839	FMNL1
chr4	1242419	1242588	Promoter (<=1kb)	320	CTBP1			chr17	43296318	43296550	Promoter (2-3kb)	-2742	FMNL1
chr4	49118934	49119257	Distal Intergenic	130275	CWH43			chr17	43324742	43324875	Promoter (<=1kb)	-428	MAP3K14-AS1
chr4	49122727	49123240	Distal Intergenic	134068	CWH43			chr17	44849514	44849692	Intron (uc002ikv.3/7473, intron 2 of 4)	46434	WNT3
chr4	49156176	49156867	Distal Intergenic	167517	CWH43			chr17	45727204	45727411	Promoter (<=1kb)	0	KPNB1
chr4	49654251	49654570	Distal Intergenic	665592	CWH43			chr17	45728002	45728168	Promoter (<=1kb)	-394	KPNB1
chr4	140098371	140098560	Distal Intergenic	-37720	ELF2			chr17	45811604	45811755	Promoter (<=1kb)	994	TBX21
chr4	122722439	122722586	Promoter (<=1kb)	0	EXOSC9			chr17	45973740	45973937	Promoter (<=1kb)	224	SP2
chr4	2538025	2538385	Distal Intergenic	-59443	FAM193A			chr17	46102520	46102796	Downstream (<1kb)	11817	MIR152
chr4	190155102	190155165	Distal Intergenic	-706809	FRG1			chr17	46125089	46125248	Promoter (<=1kb)	-438	NFE2L1
chr4	71705571	71705686	Promoter (<=1kb)	0	GRSF1			chr17	46178520	46178703	Promoter (<=1kb)	0	CBX1
chr4	144759830	144759955	Distal Intergenic	66761	GYPE			chr17	46695967	46696159	Downstream (2-3kb)	-3666	HOXB8
chr4	83350080	83350248	Promoter (1-2kb)	1130	HNRNPDL			chr17	46868518	46868672	Intron (uc002iob.3/284076, intron 2 of 8)	3014	TTLL6
chr4	58678340	58678497	Distal Intergenic	-701789	IGFBP7			chr17	46986372	46986521	Promoter (<=1kb)	641	UBE2Z
chr4	106629791	106629991	Promoter (<=1kb)	0	INTS12			chr17	47031685	47031829	Distal Intergenic	-9531	SNF8
chr4	185458734	185458858	Distal Intergenic	-63008	IRF2			chr17	47439515	47439736	Promoter (<=1kb)	-39	ZNF652
chr4	38665524	38665717	Promoter (<=1kb)	-73	KLF3			chr17	48255700	48255981	Intron (uc002iqk.3/uc002iqk.3, intron 1 of 1)	-5863	HILS1
chr4	100815645	100815827	Promoter (<=1kb)	0	LAMTOR3			chr17	48277965	48278121	Promoter (<=1kb)	879	COL1A1
chr4	120375745	120376003	Promoter (<=1kb)	0	LOC645513			chr17	48374803	48375010	Distal Intergenic	23015	TMEM92
chr4	3534084	3534368	Promoter (<=1kb)	0	LRPAP1			chr17	48556874	48557032	Promoter (<=1kb)	684	RSAD1
chr4	87515221	87515398	Promoter (<=1kb)	0	MAPK10			chr17	48616735	48616859	Promoter (2-3kb)	2953	EPN3
chr4	170947572	170947735	Promoter (<=1kb)	-143	MFAP3L			chr17	48860586	48860821	Distal Intergenic	-15710	LINC00483
chr4	153457184	153457498	Promoter (<=1kb)	0	MIR4453HG			chr17	48943920	48944203	Promoter (<=1kb)	0	TOB1-AS1
chr4	146540370	146540637	Promoter (<=1kb)	0	MMAA			chr17	49230812	49231024	Promoter (<=1kb)	0	NME1
chr4	84377067	84377198	Promoter (<=1kb)	0	MRPS18C			chr17	54911245	54911531	Promoter (<=1kb)	0	C17orf67
chr4	140222518	140222700	Promoter (<=1kb)	0	NAA15			chr17	54991356	54991630	Promoter (<=1kb)	0	TRIM25
chr4	47916582	47916887	Promoter (<=1kb)	0	NFXL1			chr17	55208390	55208662	Distal Intergenic	34438	AKAP1
chr4	77069485	77069672	Promoter (<=1kb)	0	NUP54			chr17	55935398	55935564	Distal Intergenic	-7965	MRPS23
chr4	146101711	146101904	Promoter (<=1kb)	-879	OTUD4			chr17	56394862	56395045	Intron (uc002ivx.5/9256, intron 14 of 31)	-7766	TSPOAP1-AS1
chr4	135820719	135820862	Distal Intergenic	-697816	PABPC4L			chr17	56415458	56415618	Promoter (<=1kb)	895	TSPOAP1-AS1
chr4	57302132	57302281	Promoter (<=1kb)	0	PAICS			chr17	56429527	56429731	Promoter (<=1kb)	0	SUPT4H1
chr4	108641336	108641540	Promoter (<=1kb)	0	PAPSS1			chr17	56595626	56595810	Promoter (<=1kb)	-375	MTMR4
chr4	134463839	134464012	Distal Intergenic	393369	PCDH10			chr17	57697045	57697344	Promoter (<=1kb)	0	CLTC
chr4	138316079	138316211	Distal Intergenic	137418	PCDH18			chr17	58513334	58513573	Exon (uc002iyr.1/uc002iyr.1, exon 1 of 1)	13469	C17orf64
chr4	140375163	140375315	Promoter (<=1kb)	202	RAB33B			chr17	58677346	58677490	Promoter (<=1kb)	-54	PPM1D
chr4	3294506	3294751	Promoter (<=1kb)	-4	RGS12			chr17	60143397	60143546	Promoter (<=1kb)	-754	MED13
chr4	152020559	152020818	Promoter (<=1kb)	0	RPS3A			chr17	60704883	60705017	Promoter (<=1kb)	121	MRC2
chr4	174291893	174292152	Promoter (<=1kb)	0	SAP30			chr17	60858564	60858744	Intron (uc010ddr.3/162333, intron 3 of 10)	25267	2019-03-10
chr4	119757251	119757455	Promoter (<=1kb)	0	SEC24D			chr17	61512767	61512947	Promoter (2-3kb)	2363	CYB561
chr4	154832907	154833082	Distal Intergenic	-122679	SFRP2			chr17	61556357	61556574	Promoter (1-2kb)	1935	ACE
chr4	39640537	39640709	Promoter (<=1kb)	-56	SMIM14			chr17	61678099	61678253	Promoter (<=1kb)	0	TACO1
chr4	57333711	57333883	Promoter (<=1kb)	0	SRP72			chr17	61920448	61920777	Promoter (<=1kb)	-97	SMARCD2
chr4	1722948	1723172	Promoter (<=1kb)	0	TMEM129			chr17	61921170	61921310	Promoter (<=1kb)	-819	SMARCD2
chr4	41937015	41937168	Promoter (<=1kb)	0	TMEM33			chr17	63052957	63053162	Promoter (<=1kb)	-37	GNA13
chr4	8442415	8442617	Promoter (<=1kb)	0	TRMT44			chr17	64991444	64991601	Intron (uc002jft.2/27092, intron 1 of 3)	30464	CACNG4
chr4	41258731	41258916	Promoter (<=1kb)	0	UCHL1-AS1			chr17	65471563	65471772	Intron (uc002jgb.4/26207, intron 1 of 9)	98166	PITPNC1
chr4	186347066	186347400	Promoter (<=1kb)	0	UFSP2			chr17	66015926	66016233	Exon (uc021ucc.1/uc021ucc.1, exon 1 of 1)	-15615	KPNA2
chr4	10118446	10118605	Promoter (<=1kb)	0	WDR1			chr17	66201478	66201656	Distal Intergenic	6677	ARHGAP27P2
chr4	492908	493033	Promoter (<=1kb)	0	ZNF721			chr17	68097233	68097373	Intron (uc002jin.4/3773, intron 2 of 4)	-3622	KCNJ16
chr5	89854342	89854559	Promoter (<=1kb)	-58	ADGRV1			chr17	70419172	70419338	Intron (uc002jiz.2/100499467, intron 3 of 3)	169605	LINC00673
chr5	14871946	14872150	Promoter (<=1kb)	-59	ANKH			chr17	71284733	71284958	Intron (uc002jjn.3/23580, intron 1 of 1)	22096	CDC42EP4
chr5	175792953	175793183	Promoter (<=1kb)	451	ARL10			chr17	71307175	71307424	Promoter (<=1kb)	-121	CDC42EP4
chr5	90679092	90679300	Promoter (<=1kb)	0	ARRDC3			chr17	72364461	72364697	Promoter (<=1kb)	816	GPR142
chr5	78280499	78280647	Promoter (1-2kb)	1119	ARSB			chr17	72375650	72375850	Distal Intergenic	12005	GPR142
chr5	173043557	173043888	Promoter (<=1kb)	0	BOD1			chr17	72427054	72427218	Promoter (<=1kb)	-449	GPRC5C
chr5	892888	893062	Promoter (<=1kb)	0	BRD9			chr17	72978359	72978575	Distal Intergenic	-5152	CDR2L
chr5	134074018	134074163	Promoter (<=1kb)	-7	CAMLG			chr17	72979376	72979495	Distal Intergenic	-4232	CDR2L
chr5	179125753	179125960	Promoter (<=1kb)	0	CANX			chr17	73008496	73008746	Promoter (<=1kb)	-34	MRPL58
chr5	179105525	179105670	Promoter (2-3kb)	2305	CBY3			chr17	73178989	73179287	Promoter (<=1kb)	0	SUMO2
chr5	133702812	133702949	Promoter (<=1kb)	-47	CDKL3			chr17	73201539	73201865	Promoter (<=1kb)	0	NUP85
chr5	157286086	157286324	Promoter (<=1kb)	0	CLINT1			chr17	73236842	73237001	Exon (uc002jni.2/23163, exon 11 of 18)	12586	NUP85
chr5	1345115	1345381	Promoter (<=1kb)	-113	CLPTM1L			chr17	73267291	73267540	Promoter (<=1kb)	0	LOC100287042
chr5	179921086	179921451	Promoter (<=1kb)	0	CNOT6			chr17	73319224	73319411	Intron (uc002jnx.4/2885, intron 4 of 5)	-33694	SLC25A19
chr5	173314999	173315226	Promoter (<=1kb)	-105	CPEB4			chr17	73452633	73452856	Promoter (<=1kb)	0	TMEM94
chr5	172483227	172483452	Promoter (<=1kb)	0	CREBRF			chr17	73630041	73630187	Promoter (<=1kb)	527	SMIM5
chr5	148931028	148931275	Promoter (<=1kb)	0	CSNK1A1			chr17	73689785	73690094	Intron (uc010wsf.1/29115, intron 4 of 8)	26386	SAP30BP
chr5	138088972	138089153	Promoter (<=1kb)	0	CTNNA1			chr17	73696644	73696875	Intron (uc010wsf.1/29115, intron 5 of 8)	-20641	ITGB4
chr5	176900573	176900824	Promoter (<=1kb)	0	DBN1			chr17	73703275	73703447	3' UTR	-14069	ITGB4
chr5	140998556	140998740	Promoter (<=1kb)	0	DIAPH1			chr17	73743958	73744119	Intron (uc002jpg.3/3691, intron 26 of 39)	16065	ITGB4
chr5	137800644	137800914	Promoter (<=1kb)	-267	EGR1			chr17	73775767	73775935	Promoter (<=1kb)	0	H3F3B
chr5	137801017	137801168	Promoter (<=1kb)	-13	EGR1			chr17	73780674	73780817	Promoter (<=1kb)	0	MIR4738
chr5	111496400	111496570	Promoter (<=1kb)	177	EPB41L4A-AS1			chr17	73840429	73840580	Promoter (<=1kb)	218	UNC13D
chr5	137827687	137828000	Distal Intergenic	25389	ETF1			chr17	73840709	73840996	Promoter (<=1kb)	0	UNC13D
chr5	176981510	176981762	Promoter (<=1kb)	0	FAM193B			chr17	73901213	73901430	Promoter (<=1kb)	-32	MRPL38
chr5	137673370	137673637	Promoter (<=1kb)	-67	FAM53C			chr17	73975126	73975337	Promoter (<=1kb)	178	ACOX1
chr5	147763317	147763526	Promoter (<=1kb)	0	FBXO38			chr17	74381276	74381448	Promoter (<=1kb)	0	SPHK1
chr5	171433603	171433747	Promoter (<=1kb)	130	FBXW11			chr17	74394210	74394396	Promoter (1-2kb)	1606	UBE2O
chr5	150632304	150632481	Promoter (<=1kb)	-132	GM2A			chr17	74553646	74553782	Promoter (<=1kb)	-64	SNHG16
chr5	56469299	56469456	Promoter (<=1kb)	-319	GPBP1			chr17	74620057	74620237	Downstream (<1kb)	19657	ST6GALNAC1
chr5	152337296	152337503	Intron (uc003lux.1/uc003lux.1, intron 2 of 4)	-531672	GRIA1			chr17	74864309	74864509	Promoter (<=1kb)	-289	MGAT5B
chr5	175815892	175816164	Promoter (<=1kb)	108	HIGD2A			chr17	75136611	75136805	Promoter (<=1kb)	-200	SEC14L1
chr5	149380041	149380319	Promoter (<=1kb)	0	HMGXB3			chr17	75243217	75243359	Distal Intergenic	-34133	2019-09-09
chr5	2682372	2682578	Distal Intergenic	69191	IRX2			chr17	75491122	75491262	Intron (uc002jts.4/10801, intron 10 of 11)	19797	2019-09-09
chr5	175788736	175788969	Promoter (<=1kb)	0	KIAA1191			chr17	76108818	76109008	Promoter (<=1kb)	-938	TNRC6C-AS1
chr5	61601927	61602080	Promoter (<=1kb)	0	KIF2A			chr17	76285964	76286126	Distal Intergenic	-11391	LINC01993
chr5	145562193	145562346	Promoter (<=1kb)	0	LARS			chr17	76311541	76311709	Distal Intergenic	-36968	LINC01993
chr5	176778873	176779087	Promoter (<=1kb)	0	LMAN2			chr17	76337646	76337823	Distal Intergenic	18335	SOCS3
chr5	96270854	96271035	Promoter (<=1kb)	-311	LNPEP			chr17	76349103	76349272	Distal Intergenic	6886	SOCS3
chr5	96271615	96271815	Promoter (<=1kb)	269	LNPEP			chr17	76354683	76354823	Promoter (1-2kb)	1335	SOCS3
chr5	98264733	98264945	Promoter (<=1kb)	0	LOC100289230			chr17	76356881	76357174	Promoter (<=1kb)	-723	SOCS3
chr5	612212	612461	Promoter (<=1kb)	0	LOC100996325			chr17	76493268	76493403	Intron (uc031reo.1/100996295, intron 5 of 5)	12276	DNAH17-AS1
chr5	180237043	180237304	Promoter (<=1kb)	0	MGAT1			chr17	76967478	76967674	3' UTR	8387	LGALS3BP
chr5	180237397	180237643	Promoter (<=1kb)	-260	MGAT1			chr17	77136680	77136828	Intron (uc010dhs.4/146713, intron 4 of 14)	60391	ENGASE
chr5	1799838	1800112	Promoter (<=1kb)	0	MRPL36			chr17	77389469	77389616	Intron (uc010dhs.4/146713, intron 2 of 14)	30586	RBFOX3
chr5	79950343	79950484	Promoter (<=1kb)	0	MSH3			chr17	77751432	77751623	Promoter (<=1kb)	-354	CBX2
chr5	79287040	79287173	Promoter (<=1kb)	0	MTX3			chr17	77770571	77770741	Promoter (<=1kb)	174	CBX8
chr5	176739330	176739669	Promoter (<=1kb)	-38	MXD3			chr17	77771379	77771519	Promoter (<=1kb)	-464	CBX8
chr5	150036148	150036461	Exon (uc003lsp.3/11346, exon 3 of 3)	-3942	MYOZ3			chr17	77805653	77805916	Downstream (1-2kb)	7297	CBX4
chr5	170815498	170815677	Promoter (<=1kb)	790	NPM1			chr17	77813322	77813606	Promoter (<=1kb)	-109	CBX4
chr5	142784949	142785120	Promoter (<=1kb)	-904	NR3C1			chr17	77813639	77813879	Promoter (<=1kb)	-426	CBX4
chr5	168006545	168006818	Promoter (<=1kb)	0	PANK3			chr17	77892966	77893088	Distal Intergenic	31568	TBC1D16
chr5	473189	473411	Promoter (<=1kb)	-109	PP7080			chr17	77899111	77899257	Distal Intergenic	25399	TBC1D16
chr5	40798251	40798421	Promoter (<=1kb)	0	PRKAA1			chr17	78002665	78002859	Intron (uc002jxj.4/125058, intron 1 of 11)	6798	TBC1D16
chr5	167913312	167913540	Promoter (<=1kb)	0	RARS			chr17	78009619	78009866	Promoter (<=1kb)	0	TBC1D16
chr5	39074482	39074680	Promoter (<=1kb)	0	RICTOR			chr17	78226837	78227000	3' UTR	-7660	RNF213
chr5	177557835	177558017	Promoter (<=1kb)	-11	RMND5B			chr17	78734406	78734546	Intron (uc002jys.3/57521, intron 6 of 8)	-188690	RPTOR
chr5	179499076	179499281	Promoter (<=1kb)	0	RNF130			chr17	78873234	78873435	Intron (uc002jyt.1/57521, intron 20 of 33)	-49801	RPTOR
chr5	158636522	158636711	Promoter (<=1kb)	0	RNF145			chr17	79008814	79009009	Promoter (<=1kb)	0	BAIAP2
chr5	149829213	149829484	Promoter (<=1kb)	0	RPS14			chr17	79269079	79269254	Promoter (<=1kb)	0	SLC38A10
chr5	81574177	81574347	Promoter (<=1kb)	0	RPS23			chr17	79283263	79283514	Promoter (<=1kb)	-215	LINC00482
chr5	218314	218487	Promoter (<=1kb)	0	SDHA			chr17	79400058	79400186	Intron (uc002kaf.2/57597, intron 2 of 26)	-10649	BAHCC1
chr5	135468419	135468605	Promoter (<=1kb)	0	SMAD5			chr17	79700851	79700997	Distal Intergenic	20379	SLC25A10
chr5	65439919	65440094	Promoter (<=1kb)	0	SREK1			chr17	79949591	79949726	Intron (uc002kcx.3/79058, intron 4 of 15)	13529	ASPSCR1
chr5	81047204	81047379	Promoter (<=1kb)	-132	SSBP2			chr17	79972365	79972551	Intron (uc002kcx.3/79058, intron 12 of 15)	8234	CENPX
chr5	149737073	149737317	Promoter (<=1kb)	0	TCOF1			chr17	79979078	79979237	Promoter (1-2kb)	1548	CENPX
chr5	175395263	175395353	Promoter (<=1kb)	0	THOC3			chr17	80199927	80200100	Downstream (<1kb)	6277	SLC16A3
chr5	177019018	177019231	Promoter (<=1kb)	0	TMED9			chr17	80250514	80250717	Exon (uc002kek.1/uc002kek.1, exon 1 of 2)	-18920	CSNK1D
chr5	150460626	150460789	Promoter (<=1kb)	0	TNIP1			chr17	80251364	80251506	Distal Intergenic	-19770	CSNK1D
chr5	180650147	180650364	Promoter (<=1kb)	0	TRIM41			chr17	80255187	80255512	Distal Intergenic	19968	CD7
chr5	14264840	14265050	Intron (uc003jff.3/7204, intron 1 of 56)	-28071	TRIO			chr17	80302662	80302819	Distal Intergenic	-10741	SECTM1
chr5	171711129	171711332	Promoter (<=1kb)	-334	UBTD2			chr17	80452536	80452825	Exon (uc021ufw.1/uc021ufw.1, exon 1 of 1)	-24769	FOXK2
chr5	110427818	110428049	Promoter (<=1kb)	0	WDR36			chr17	80509797	80509951	Intron (uc002kfm.1/3607, intron 1 of 8)	32203	FOXK2
chr5	784847	784989	Distal Intergenic	38937	ZDHHC11			chr17	81009777	81009939	Promoter (<=1kb)	-91	B3GNTL1
chr5	32444767	32444968	Promoter (<=1kb)	0	ZFR			chr17	81060465	81060680	Distal Intergenic	18516	METRNL
chr5	178157652	178157839	Promoter (<=1kb)	0	ZNF354A			chr17	81063405	81063611	Distal Intergenic	21456	METRNL
chr5	178286862	178287030	Promoter (<=1kb)	0	ZNF354B			chr17	81066720	81066941	Distal Intergenic	24771	METRNL
chr5	178487213	178487447	Promoter (<=1kb)	-160	ZNF354C			chr17	81066955	81067577	Distal Intergenic	25006	METRNL
chr5	60627872	60628132	Promoter (<=1kb)	0	ZSWIM6			chr17_gl000205_random	84489	85297	Distal Intergenic	-31326	MGC70870
chr6	160182842	160183070	Promoter (<=1kb)	0	ACAT2			chr18	112239	112307	Exon (uc021ugi.1/uc021ugi.1, exon 1 of 4)	3174	ROCK1P1
chr6	143771795	143771931	Promoter (<=1kb)	0	ADAT2			chr18	3014268	3014453	Promoter (2-3kb)	-2323	LPIN2
chr6	108615957	108616170	Promoter (<=1kb)	0	AFG1L			chr18	3448188	3448604	Promoter (<=1kb)	580	TGIF1
chr6	88411921	88412232	Promoter (<=1kb)	0	AKIRIN2			chr18	3450623	3450780	Promoter (<=1kb)	451	TGIF1
chr6	16761708	16761853	Promoter (<=1kb)	0	ATXN1			chr18	3622477	3622692	Intron (uc002kme.2/9229, intron 4 of 9)	28365	DLGAP1-AS1
chr6	8064710	8064857	Promoter (<=1kb)	-63	BLOC1S5			chr18	3624193	3624351	Intron (uc002kme.2/9229, intron 4 of 9)	30081	DLGAP1-AS1
chr6	34664527	34664770	Promoter (<=1kb)	0	C6orf106			chr18	3771434	3771647	Intron (uc002kme.2/9229, intron 2 of 9)	73711	DLGAP1
chr6	10694917	10695138	Promoter (<=1kb)	0	C6orf52			chr18	9914153	9914304	Promoter (<=1kb)	198	VAPA
chr6	24721074	24721280	Promoter (1-2kb)	-1671	C6orf62			chr18	11981311	11981545	Promoter (<=1kb)	0	IMPA2
chr6	7389900	7390116	Promoter (<=1kb)	0	CAGE1			chr18	32923968	32924108	Promoter (<=1kb)	299	ZNF24
chr6	139094518	139094656	Promoter (<=1kb)	-1	CCDC28A			chr18	43355205	43355366	Distal Intergenic	44940	SLC14A1
chr6	100016518	100016682	Promoter (<=1kb)	8	CCNC			chr18	45459173	45459338	Promoter (1-2kb)	-1656	SMAD2
chr6	47445406	47445536	Promoter (<=1kb)	0	CD2AP			chr18	45529562	45529734	Distal Intergenic	-72045	SMAD2
chr6	4647948	4648161	Distal Intergenic	-58232	CDYL			chr18	48033627	48033812	Distal Intergenic	-52672	MAPK4
chr6	4776364	4776708	Promoter (<=1kb)	0	CDYL			chr18	61185805	61185920	Distal Intergenic	-37473	SERPINB12
chr6	84937535	84937773	Promoter (<=1kb)	-200	CEP162			chr18	77006587	77006823	Intron (uc002lmv.1/374868, intron 8 of 12)	-97442	ATP9B
chr6	18264695	18265157	Promoter (<=1kb)	0	DEK			chr18	77439194	77439333	Promoter (<=1kb)	-468	CTDP1
chr6	15663204	15663349	Promoter (<=1kb)	0	DTNBP1			chr19	510695	511004	Intron (uc002lou.3/91978, intron 1 of 1)	3198	TPGS1
chr6	4135794	4136220	Promoter (<=1kb)	0	ECI2			chr19	588204	588445	Promoter (1-2kb)	-1448	HCN2
chr6	693015	693213	Promoter (<=1kb)	0	EXOC2			chr19	703636	703828	Distal Intergenic	-5125	PALM
chr6	170615619	170615779	Promoter (<=1kb)	-65	FAM120B			chr19	770312	770540	Distal Intergenic	19166	MISP
chr6	82178476	82178632	Distal Intergenic	283746	FAM46A			chr19	850825	850974	Promoter (1-2kb)	-1317	ELANE
chr6	5261451	5261815	Promoter (<=1kb)	0	FARS2			chr19	883831	884010	Promoter (2-3kb)	2191	MED16
chr6	108879772	108879923	Promoter (1-2kb)	-1103	FOXO3			chr19	913091	913251	Promoter (<=1kb)	0	R3HDM4
chr6	108880794	108880971	Promoter (<=1kb)	-55	FOXO3			chr19	1028670	1028821	Promoter (2-3kb)	2372	CNN2
chr6	108881935	108882142	Promoter (<=1kb)	0	FOXO3			chr19	1082053	1082454	Intron (uc010xgd.2/23526, intron 19 of 22)	5420	ARHGAP45
chr6	53409849	53410030	Promoter (<=1kb)	0	GCLC			chr19	1172788	1172933	Promoter (1-2kb)	1349	SBNO2
chr6	53412752	53413120	Promoter (2-3kb)	-2825	GCLC			chr19	1221564	1221802	Intron (uc002lrl.1/6794, intron 6 of 9)	15766	STK11
chr6	57897003	57897154	Distal Intergenic	390570	GUSBP4			chr19	1240287	1240533	Promoter (1-2kb)	-1216	ATP5F1D
chr6	105307653	105307885	Promoter (<=1kb)	0	HACE1			chr19	1245962	1246123	Promoter (2-3kb)	-2429	MIDN
chr6	26033816	26033994	Promoter (<=1kb)	-20	HIST1H2AB			chr19	1247449	1247686	Promoter (<=1kb)	-866	MIDN
chr6	26199519	26199715	Promoter (<=1kb)	0	HIST1H2AD			chr19	1249839	1250012	Promoter (1-2kb)	1287	MIDN
chr6	26216859	26217035	Promoter (<=1kb)	0	HIST1H2BG			chr19	1251459	1251741	Promoter (2-3kb)	2907	MIDN
chr6	27099695	27099892	Promoter (<=1kb)	683	HIST1H2BJ			chr19	1260734	1260984	Distal Intergenic	-8283	CIRBP
chr6	27100548	27100760	Promoter (<=1kb)	0	HIST1H2BJ			chr19	1265419	1265759	Downstream (1-2kb)	-3508	CIRBP
chr6	27114599	27114819	Promoter (<=1kb)	0	HIST1H2BK			chr19	1269223	1269457	Promoter (<=1kb)	0	CIRBP
chr6	27861070	27861268	Promoter (<=1kb)	0	HIST1H2BO			chr19	1275298	1275472	Promoter (<=1kb)	-48	C19orf24
chr6	12011449	12011602	Promoter (1-2kb)	-1122	HIVEP1			chr19	1471051	1471203	3' UTR	8025	C19orf25
chr6	34203251	34203462	Promoter (1-2kb)	-1115	HMGA1			chr19	1521442	1521604	Promoter (2-3kb)	-2469	PLK5
chr6	82957376	82957601	Promoter (<=1kb)	0	IBTK			chr19	1546300	1546502	Distal Intergenic	18365	PLK5
chr6	15245519	15245753	Promoter (<=1kb)	0	JARID2			chr19	1655545	1655811	Distal Intergenic	-3217	TCF3
chr6	15248971	15249215	Promoter (<=1kb)	0	JARID2			chr19	1666405	1666559	Distal Intergenic	-14077	TCF3
chr6	39693219	39693382	Promoter (<=1kb)	-38	KIF6			chr19	1688428	1688575	Distal Intergenic	-36100	TCF3
chr6	33756826	33757098	Promoter (<=1kb)	0	LEMD2			chr19	1754914	1755138	Promoter (1-2kb)	1252	ONECUT3
chr6	70506779	70507041	Promoter (<=1kb)	8	LMBRD1			chr19	1756270	1756477	Promoter (2-3kb)	2608	ONECUT3
chr6	131949329	131949524	Promoter (<=1kb)	0	MED23			chr19	1812367	1812964	Promoter (<=1kb)	-92	ATP8B3
chr6	16129105	16129376	Promoter (<=1kb)	0	MYLIP			chr19	1812982	1813178	Promoter (<=1kb)	-707	ATP8B3
chr6	13615430	13615641	Promoter (<=1kb)	0	NOL7			chr19	1848413	1848566	Promoter (<=1kb)	0	REXO1
chr6	2999921	3000097	Promoter (<=1kb)	0	NQO2			chr19	1855390	1855605	Intron (uc002luc.3/83855, intron 1 of 1)	-6938	REXO1
chr6	17707064	17707374	Promoter (<=1kb)	0	NUP153			chr19	1863693	1864282	Promoter (<=1kb)	-129	KLF16
chr6	163148775	163149023	Promoter (<=1kb)	0	PACRG			chr19	1875985	1876433	Downstream (<1kb)	5370	ABHD17A
chr6	150070814	150070962	Promoter (<=1kb)	0	PCMT1			chr19	1885426	1885579	Promoter (<=1kb)	0	ABHD17A
chr6	37137747	37137956	Promoter (<=1kb)	0	PIM1			chr19	1897666	1897955	Distal Intergenic	-7416	SCAMP4
chr6	89791392	89791612	Promoter (<=1kb)	0	PNRC1			chr19	2028621	2028808	Distal Intergenic	-12919	BTBD2
chr6	107077352	107077494	Promoter (<=1kb)	0	QRSL1			chr19	2032350	2032682	Distal Intergenic	9397	MKNK2
chr6	13712066	13712287	Promoter (<=1kb)	-270	RANBP9			chr19	2041934	2042181	Promoter (<=1kb)	0	MKNK2
chr6	17259863	17260020	Distal Intergenic	-21789	RBM24			chr19	2047420	2047655	Promoter (<=1kb)	-730	MKNK2
chr6	3069049	3069204	Intron (uc003muv.4/8737, intron 1 of 12)	4927	RIPK1			chr19	2059071	2059510	Distal Intergenic	-7828	MKNK2
chr6	151773243	151773392	Promoter (<=1kb)	0	RMND1			chr19	2059600	2060043	Distal Intergenic	-8357	MKNK2
chr6	5003847	5004109	Promoter (<=1kb)	162	RPP40			chr19	2061820	2062030	Distal Intergenic	-10577	MKNK2
chr6	34393747	34393996	Promoter (<=1kb)	0	RPS10-NUDT3			chr19	2069768	2070008	Downstream (1-2kb)	8710	MOB3A
chr6	116892326	116892477	Promoter (<=1kb)	-106	RWDD1			chr19	2070012	2070182	Downstream (<1kb)	8536	MOB3A
chr6	13574597	13574813	Promoter (<=1kb)	0	SIRT5			chr19	2095999	2096348	Promoter (<=1kb)	0	MOB3A
chr6	3457262	3457544	Promoter (<=1kb)	-469	SLC22A23			chr19	2096733	2097054	Promoter (<=1kb)	0	IZUMO4
chr6	88182504	88182761	Promoter (<=1kb)	0	SLC35A1			chr19	2110888	2111056	Promoter (<=1kb)	449	AP3D1
chr6	11093880	11094103	Promoter (<=1kb)	-163	SMIM13			chr19	2156034	2156280	Distal Intergenic	-4478	AP3D1
chr6	86388800	86388974	Promoter (<=1kb)	-349	SNHG5			chr19	2162712	2162950	Promoter (1-2kb)	-1198	DOT1L
chr6	86303478	86303724	Promoter (<=1kb)	0	SNX14			chr19	2163529	2164021	Promoter (<=1kb)	-127	DOT1L
chr6	35888904	35889067	Promoter (<=1kb)	0	SRPK1			chr19	2165457	2165702	Promoter (1-2kb)	1309	DOT1L
chr6	86352607	86352813	Promoter (<=1kb)	230	SYNCRIP			chr19	2236164	2236428	Promoter (<=1kb)	236	PLEKHJ1
chr6	86353111	86353293	Promoter (<=1kb)	-68	SYNCRIP			chr19	2236755	2237006	Promoter (<=1kb)	0	PLEKHJ1
chr6	13328709	13328908	Promoter (<=1kb)	0	TBC1D7			chr19	2260617	2260788	Distal Intergenic	-4195	JSRP1
chr6	170863361	170863504	Promoter (<=1kb)	0	TBP			chr19	2270764	2271211	Promoter (1-2kb)	1244	SPPL2B
chr6	134274164	134274310	Promoter (<=1kb)	0	TBPL1			chr19	2273743	2274043	Intron (uc010dsw.1/56928, intron 1 of 7)	4223	SPPL2B
chr6	35464295	35464526	Promoter (<=1kb)	335	TEAD3			chr19	2474589	2474885	Promoter (1-2kb)	-1238	GADD45B
chr6	10412603	10412880	Promoter (<=1kb)	0	TFAP2A			chr19	2475866	2476309	Promoter (<=1kb)	0	GADD45B
chr6	10404616	10404850	Exon (uc003myq.3/7020, exon 4 of 7)	-7701	TFAP2A-AS1			chr19	2478376	2478812	Promoter (2-3kb)	2022	GADD45B
chr6	169613173	169613327	Downstream (2-3kb)	40810	THBS2			chr19	2500752	2501288	Distal Intergenic	24398	GADD45B
chr6	11537775	11537994	Promoter (<=1kb)	-466	TMEM170B			chr19	2503753	2504337	Distal Intergenic	27399	GADD45B
chr6	37225374	37225553	Promoter (<=1kb)	0	TMEM217			chr19	2506985	2507322	Distal Intergenic	30631	GADD45B
chr6	28186665	28186843	Promoter (<=1kb)	0	TOB2P1			chr19	2512824	2513060	3' UTR	36470	GADD45B
chr6	43214968	43215229	Intron (uc003ouq.1/84630, intron 2 of 14)	3746	TTBK1			chr19	2523112	2523355	Intron (uc002lwd.2/2788, intron 3 of 4)	46758	GADD45B
chr6	110500854	110501001	Promoter (<=1kb)	206	WASF1			chr19	2523819	2524257	Intron (uc002lwd.2/2788, intron 3 of 4)	47465	GADD45B
chr6	110501251	110501395	Promoter (<=1kb)	-44	WASF1			chr19	2524902	2525758	Intron (uc002lwd.2/2788, intron 3 of 4)	48548	GADD45B
chr6	2765265	2765752	Promoter (<=1kb)	0	WRNIP1			chr19	2527488	2527802	Intron (uc002lwd.2/2788, intron 3 of 4)	51134	GADD45B
chr6	157800995	157801198	Promoter (1-2kb)	-1359	ZDHHC14			chr19	2528906	2529185	Intron (uc002lwd.2/2788, intron 3 of 4)	52552	GADD45B
chr6	28048589	28048865	Promoter (<=1kb)	-100	ZNF165			chr19	2611220	2611482	Intron (uc002lwd.2/2788, intron 2 of 4)	91264	GNG7
chr6	56954684	56954936	Promoter (<=1kb)	0	ZNF451			chr19	2740159	2740359	Promoter (<=1kb)	-85	SLC39A3
chr7	87327537	87331218	Exon (uc011khd.1/154661, exon 3 of 10)	11421	ABCB1			chr19	3036476	3036619	Intron (uc010dti.3/7089, intron 2 of 19)	-6864	TLE2
chr7	87376008	87379234	Intron (uc011khd.1/154661, intron 6 of 9)	-33369	ABCB1			chr19	3163335	3163584	3' UTR	-15152	S1PR4
chr7	150725324	150725484	Promoter (<=1kb)	-26	ABCB8			chr19	3367417	3367578	Promoter (<=1kb)	852	NFIC
chr7	150924363	150924567	Promoter (<=1kb)	-46	ABCF2			chr19	3387689	3387933	Intron (uc002lxo.3/4782, intron 2 of 10)	21124	NFIC
chr7	5569379	5569535	Promoter (<=1kb)	-85	ACTB			chr19	3451197	3451343	Intron (uc002lxo.3/4782, intron 7 of 10)	29197	SMIM24
chr7	5570138	5570417	Promoter (<=1kb)	0	ACTB			chr19	3485033	3485261	Distal Intergenic	-4493	SMIM24
chr7	152456641	152456899	Promoter (<=1kb)	0	ACTR3B			chr19	3539545	3539719	Promoter (<=1kb)	390	C19orf71
chr7	87563348	87563549	Promoter (<=1kb)	-17	ADAM22			chr19	3557658	3557843	Promoter (<=1kb)	-87	MFSD12
chr7	1015133	1015318	Promoter (<=1kb)	0	ADAP1			chr19	3574155	3574295	Promoter (<=1kb)	865	HMG20B
chr7	150783312	150783619	Promoter (<=1kb)	-207	AGAP3			chr19	3618605	3618784	Promoter (<=1kb)	456	CACTIN
chr7	128864484	128864866	Promoter (<=1kb)	0	AHCYL2			chr19	3670365	3670496	Intron (uc002lyj.2/23396, intron 1 of 17)	29981	PIP5K1C
chr7	16655946	16656110	Intron (uc003sti.3/57037, intron 4 of 9)	29332	ANKMY2			chr19	3710392	3710575	Promoter (2-3kb)	2057	TJP3
chr7	16685318	16685444	Promoter (<=1kb)	0	ANKMY2			chr19	3718515	3718659	Intron (uc010xhs.3/27134, intron 1 of 20)	-3038	TJP3
chr7	36429343	36429490	Promoter (<=1kb)	0	ANLN			chr19	3821997	3822215	Exon (uc002lyw.2/23217, exon 9 of 19)	-20187	MATK
chr7	12726304	12726531	Promoter (<=1kb)	0	ARL4A			chr19	4052777	4052930	Intron (uc002lzh.3/51341, intron 2 of 2)	12557	ZBTB7A
chr7	149708970	149709151	Distal Intergenic	-138019	ATP6V0E2-AS1			chr19	4086858	4087000	Distal Intergenic	16202	MAP2K2
chr7	128502795	128502927	Promoter (<=1kb)	0	ATP6V1F			chr19	4246830	4247045	Promoter (<=1kb)	-66	YJU2
chr7	68029230	68029394	Distal Intergenic	-1034511	AUTS2			chr19	4400593	4400784	Promoter (<=1kb)	-28	SH3GL1
chr7	156433160	156433500	Promoter (<=1kb)	0	C7orf13			chr19	4457876	4458037	Promoter (<=1kb)	-85	UBXN6
chr7	42951589	42951799	Promoter (<=1kb)	352	C7orf25			chr19	4518529	4518743	Promoter (<=1kb)	-813	PLIN4
chr7	107384140	107384290	Promoter (<=1kb)	0	CBLL1			chr19	4524578	4524724	Intron (uc002mas.3/440503, intron 7 of 7)	-6862	PLIN4
chr7	23636871	23637047	Promoter (<=1kb)	0	CCDC126			chr19	4723949	4724156	Promoter (<=1kb)	-94	DPP9
chr7	97601598	97601736	Promoter (<=1kb)	0	CCZ1P-OR7E38P			chr19	4769624	4769767	Promoter (<=1kb)	507	MIR7-3HG
chr7	150754919	150755328	Promoter (<=1kb)	0	CDK5			chr19	4851721	4851934	Intron (uc002mbj.2/10226, intron 5 of 7)	15846	PLIN3
chr7	130081044	130081181	Promoter (<=1kb)	0	CEP41			chr19	5031679	5031920	Intron (uc010xil.1/23030, intron 2 of 11)	15411	KDM4B
chr7	135194757	135195079	Promoter (<=1kb)	0	CNOT4			chr19	5202511	5202670	Intron (uc002mbu.1/5802, intron 29 of 30)	83575	PTPRS
chr7	25165060	25165246	Promoter (<=1kb)	-80	CYCS			chr19	5791059	5791254	Promoter (<=1kb)	0	DUS3L
chr7	134855402	134855633	Promoter (<=1kb)	0	CYREN			chr19	5823604	5823821	Promoter (<=1kb)	0	NRTN
chr7	6487564	6487714	Promoter (<=1kb)	0	DAGLB			chr19	6218548	6218682	Intron (uc002mek.3/4298, intron 6 of 11)	61277	MLLT1
chr7	86781600	86781826	Promoter (<=1kb)	0	DMTF1			chr19	6273854	6274038	Intron (uc002mek.3/4298, intron 1 of 11)	5921	MLLT1
chr7	157129534	157129758	Promoter (<=1kb)	0	DNAJB6			chr19	6280216	6280379	Promoter (<=1kb)	-257	MLLT1
chr7	111846462	111846613	Promoter (<=1kb)	0	DOCK4			chr19	6516918	6517140	Distal Intergenic	-13870	TNFSF9
chr7	2393574	2393741	Promoter (<=1kb)	-733	EIF3B			chr19	6530717	6531102	Promoter (<=1kb)	0	TNFSF9
chr7	158622200	158622416	Promoter (<=1kb)	0	ESYT2			chr19	6532732	6533082	Promoter (1-2kb)	1722	TNFSF9
chr7	132937568	132937824	Promoter (<=1kb)	0	EXOC4			chr19	6720560	6720704	Promoter (<=1kb)	0	C3
chr7	152133622	152133961	Promoter (<=1kb)	-19	FABP5P3			chr19	6723107	6723304	Promoter (2-3kb)	-2445	C3
chr7	23053695	23053894	Promoter (<=1kb)	0	FAM126A			chr19	6767420	6767593	Promoter (<=1kb)	0	SH2D3A
chr7	6388617	6388819	Promoter (<=1kb)	-27	FAM220A			chr19	6862841	6863035	Distal Intergenic	-24525	ADGRE1
chr7	5553331	5553564	Promoter (<=1kb)	0	FBXL18			chr19	7294475	7294607	Promoter (<=1kb)	-464	INSR
chr7	128470304	128470461	Promoter (<=1kb)	-22	FLNC			chr19	7547827	7548026	Intron (uc002mgk.2/92960, intron 2 of 4)	5898	PEX11G
chr7	4681318	4681594	Promoter (1-2kb)	-1794	FOXK1			chr19	7684101	7684246	Downstream (<1kb)	4581	CAMSAP3
chr7	5601711	5601849	Distal Intergenic	-30587	FSCN1			chr19	7694603	7694770	Promoter (<=1kb)	0	PET100
chr7	2883963	2884116	Promoter (<=1kb)	-4	GNA12			chr19	7968774	7968909	Promoter (<=1kb)	9	MAP2K7
chr7	74071771	74071978	Promoter (<=1kb)	-52	GTF2I			chr19	8477878	8478114	Promoter (<=1kb)	-73	2019-03-02
chr7	65447138	65447354	Promoter (<=1kb)	0	GUSB			chr19	8943162	8943355	Promoter (<=1kb)	-187	ZNF558
chr7	75368453	75368601	Promoter (<=1kb)	-170	HIP1			chr19	9128965	9129130	Distal Intergenic	-36947	MUC16
chr7	23510749	23510901	Promoter (<=1kb)	-754	IGF2BP3			chr19	9190538	9190718	Distal Intergenic	-13203	OR1M1
chr7	1543956	1544103	Promoter (<=1kb)	0	INTS1			chr19	10138464	10138675	Distal Intergenic	-13357	C3P1
chr7	139876790	139876975	Promoter (<=1kb)	-49	KDM7A			chr19	10223731	10223914	Promoter (1-2kb)	1534	P2RY11
chr7	129710207	129710411	Promoter (<=1kb)	0	KLHDC10			chr19	10230456	10230688	Promoter (<=1kb)	0	EIF3G
chr7	55433912	55434065	Promoter (<=1kb)	771	LANCL2			chr19	10571998	10572153	Promoter (2-3kb)	2353	PDE4A
chr7	152160710	152160854	Promoter (<=1kb)	-355	LINC01003			chr19	11071460	11071732	Promoter (<=1kb)	0	SMARCA4
chr7	152161018	152161167	Promoter (<=1kb)	-42	LINC01003			chr19	11146682	11146884	Intron (uc002mqf.4/6597, intron 29 of 34)	15425	SMARCA4
chr7	130756908	130757129	Intron (uc011kpk.2/378805, intron 1 of 2)	34660	LINC-PINT			chr19	11196186	11196416	Distal Intergenic	-3622	LDLR
chr7	156685823	156686081	Promoter (<=1kb)	0	LMBR1			chr19	11248395	11248724	Distal Intergenic	9711	LDLR
chr7	157752764	157752907	Intron (uc011kwa.2/5799, intron 11 of 22)	105487	LOC100506585			chr19	11253288	11253496	Distal Intergenic	12988	SPC24
chr7	157944036	157944282	Intron (uc011kwa.2/5799, intron 6 of 22)	296759	LOC100506585			chr19	11354075	11354266	Exon (uc002mqs.5/57572, exon 11 of 48)	3780	ANGPTL8
chr7	150020233	150020436	Promoter (<=1kb)	0	LRRC61			chr19	11434967	11435159	3' UTR	15185	RAB3D
chr7	1570200	1570396	Promoter (<=1kb)	0	MAFK			chr19	12886358	12886534	Promoter (<=1kb)	0	HOOK2
chr7	75544303	75544532	Promoter (<=1kb)	0	MIR4651			chr19	12899451	12899673	Promoter (2-3kb)	-2637	JUNB
chr7	24612731	24612904	Promoter (<=1kb)	-181	MPP6			chr19	12900178	12900299	Promoter (2-3kb)	-2011	JUNB
chr7	156742264	156742517	Promoter (<=1kb)	0	NOM1			chr19	12900788	12901120	Promoter (1-2kb)	-1190	JUNB
chr7	135242403	135242703	Promoter (<=1kb)	0	NUP205			chr19	12904486	12904930	Promoter (2-3kb)	2176	JUNB
chr7	25019786	25019983	Promoter (<=1kb)	-26	OSBPL3			chr19	13030045	13030238	Promoter (<=1kb)	0	SYCE2
chr7	148684438	148684591	Distal Intergenic	41191	PDIA4			chr19	13076256	13076426	Promoter (<=1kb)	283	DAND5
chr7	30067859	30068046	Promoter (<=1kb)	0	PLEKHA8			chr19	13076454	13076609	Promoter (<=1kb)	481	DAND5
chr7	102213049	102213247	Promoter (<=1kb)	0	POLR2J3			chr19	13204665	13204821	Intron (uc002mwd.3/4784, intron 9 of 9)	9153	LYL1
chr7	73668697	73668918	Promoter (<=1kb)	0	RFC2			chr19	13228806	13228952	Promoter (<=1kb)	-150	NACC1
chr7	23530022	23530218	Promoter (<=1kb)	15	RPS2P32			chr19	13262687	13262902	Promoter (1-2kb)	1405	IER2
chr7	87256347	87260779	Promoter (<=1kb)	0	ABCB1			chr19	13266374	13266595	Distal Intergenic	5092	IER2
chr7	72299823	72299940	Promoter (<=1kb)	-12	SBDSP1			chr19	13267130	13267371	Distal Intergenic	5848	IER2
chr7	54826872	54827102	Promoter (<=1kb)	0	SEC61G			chr19	13274550	13275115	Distal Intergenic	13268	IER2
chr7	84609923	84613026	Distal Intergenic	58229	SEMA3D			chr19	13278344	13278786	Distal Intergenic	17062	IER2
chr7	84613078	84616825	Distal Intergenic	54430	SEMA3D			chr19	14116568	14116711	Promoter (<=1kb)	423	RFX1
chr7	84622360	84623226	Downstream (1-2kb)	48029	SEMA3D			chr19	17010586	17010770	Intron (uc002nfb.3/27151, intron 36 of 41)	3663	CPAMD8
chr7	84860864	84865795	Distal Intergenic	-44693	SEMA3D			chr19	17403689	17403828	Intron (uc002ngb.4/79575, intron 4 of 4)	10454	ABHD8
chr7	84952465	84959077	Distal Intergenic	-136294	SEMA3D			chr19	17618794	17618936	Distal Intergenic	-3496	PGLS
chr7	85040137	85043847	Distal Intergenic	-223966	SEMA3D			chr19	18043455	18043589	Promoter (<=1kb)	-235	CCDC124
chr7	85043898	85047932	Distal Intergenic	-227727	SEMA3D			chr19	18117892	18118036	Promoter (<=1kb)	-941	ARRDC2
chr7	133921415	133921557	Intron (uc003vrm.1/136332, intron 16 of 19)	80270	SLC35B4			chr19	18496876	18497026	Promoter (<=1kb)	0	GDF15
chr7	134001663	134001926	Promoter (<=1kb)	0	SLC35B4			chr19	18521504	18521677	Distal Intergenic	-8469	SSBP4
chr7	140098261	140098430	Promoter (<=1kb)	0	SLC37A3			chr19	27964946	27965127	Distal Intergenic	319721	LINC00662
chr7	150756558	150756722	Promoter (<=1kb)	0	SLC4A2			chr19	35760509	35760681	Promoter (<=1kb)	25	USF2
chr7	2354005	2354228	Promoter (<=1kb)	0	SNX8			chr19	36207749	36207905	Promoter (1-2kb)	-1016	KMT2B
chr7	21466909	21467165	Promoter (<=1kb)	-524	SP4			chr19	38826219	38826427	Promoter (<=1kb)	-16	CATSPERG
chr7	87849284	87849521	Promoter (<=1kb)	0	SRI			chr19	39684418	39684597	Distal Intergenic	-3007	NCCRP1
chr7	88063748	88068712	Distal Intergenic	-127520	STEAP4			chr19	40939811	40939957	Distal Intergenic	-7879	SERTAD1
chr7	88091939	88096772	Distal Intergenic	-155711	STEAP4			chr19	41029247	41029463	5' UTR	-6932	SPTBN4
chr7	88159452	88163598	Distal Intergenic	-223224	STEAP4			chr19	41140501	41140676	Distal Intergenic	20484	LTBP4
chr7	43622462	43622748	Promoter (<=1kb)	0	STK17A			chr19	41770161	41770367	Promoter (<=1kb)	0	HNRNPUL1
chr7	73133907	73134136	Promoter (<=1kb)	0	STX1A			chr19	43832175	43832386	Distal Intergenic	-20822	PRG1
chr7	129845141	129845399	Promoter (<=1kb)	0	TMEM209			chr19	44529361	44529506	Promoter (<=1kb)	0	ZNF284
chr7	66386052	66386242	Promoter (<=1kb)	0	TMEM248			chr19	45582398	45582564	Promoter (<=1kb)	0	GEMIN7
chr7	150780493	150780694	Promoter (<=1kb)	0	TMUB1			chr19	46184839	46184984	3' UTR	-6573	MIR642B
chr7	138818368	138818598	Promoter (<=1kb)	0	TTC26			chr19	46272616	46272735	Promoter (<=1kb)	-119	SIX5
chr7	2671520	2671646	Promoter (<=1kb)	0	TTYH3			chr19	47359457	47359622	Distal Intergenic	-5254	AP2S1
chr7	129592754	129593029	Promoter (<=1kb)	0	UBE2H			chr19	47777612	47777766	Promoter (<=1kb)	0	INAFM1
chr7	73082048	73082209	Promoter (<=1kb)	0	VPS37D			chr19	48894767	48894923	Promoter (<=1kb)	0	KDELR1
chr7	158649010	158649315	Promoter (<=1kb)	0	WDR60			chr19	48996339	48996627	Intron (uc002pjk.3/114783, intron 13 of 15)	19819	LMTK3
chr7	141437982	141438197	Promoter (<=1kb)	0	WEE2-AS1			chr19	49009529	49009700	Intron (uc002pjk.3/114783, intron 6 of 15)	6746	LMTK3
chr7	152373136	152373429	Promoter (<=1kb)	0	XRCC2			chr19	49059559	49059785	Intron (uc002pjl.3/6820, intron 1 of 6)	4130	SULT2B1
chr7	129691091	129691295	Promoter (<=1kb)	0	ZC3HC1			chr19	56092231	56092404	Promoter (<=1kb)	-20	ZNF579
chr7	1199754	1200043	Promoter (<=1kb)	0	ZFAND2A			chr19	59030909	59031068	Promoter (<=1kb)	0	ZBTB45
chr7	44787874	44788009	Promoter (<=1kb)	-171	ZMIZ2			chr1_gl000192_random	482399	482526	Distal Intergenic	-403072	HYDIN2
chr7	44788301	44788457	Promoter (<=1kb)	-73	ZMIZ2			chr2	10394832	10394983	Distal Intergenic	-48047	HPCAL1
chr7	61371688	61371768	Distal Intergenic	1392666	ZNF733P			chr2	11724457	11724593	Intron (uc002rbk.1/9687, intron 7 of 32)	-3789	GREB1
chr7	6676834	6677008	Distal Intergenic	21307	ZNF853			chr2	11886629	11886773	Promoter (<=1kb)	0	LPIN1
chr7	149535316	149535567	Promoter (<=1kb)	0	ZNF862			chr2	12556835	12556998	Intron (uc002rbu.1/uc002rbu.1, intron 4 of 5)	-300000	TRIB2
chr7	143078122	143078355	Promoter (<=1kb)	-5	ZYX			chr2	15731882	15732027	Promoter (<=1kb)	137	DDX1
chr7_gl000195_random	30414	31777	Exon (uc003woi.3/uc003woi.3, exon 1 of 1)	54942	LOC389831			chr2	20835647	20835826	Intron (uc002rdw.1/64342, intron 4 of 6)	15038	HS1BP3
chr7_gl000195_random	31780	33357	Exon (uc003woi.3/uc003woi.3, exon 1 of 1)	53362	LOC389831			chr2	24307262	24307411	Promoter (<=1kb)	-61	TP53I3
chr8	145611927	145612195	Intron (uc003zch.3/203054, intron 3 of 14)	-4900	ADCK5			chr2	25028874	25029001	Intron (uc002rfp.2/79172, intron 2 of 6)	12543	CENPO
chr8	132098184	132098830	Distal Intergenic	-45349	ADCY8			chr2	25599604	25599868	Downstream (<1kb)	-34145	DNMT3A
chr8	141645746	141645996	Promoter (<=1kb)	-100	AGO2			chr2	27274021	27274188	Promoter (<=1kb)	-303	AGBL5
chr8	108446455	108446627	Intron (uc003ymn.3/284, intron 1 of 8)	63627	ANGPT1			chr2	28817281	28817409	3' UTR	-7357	PLB1
chr8	145911146	145911485	Promoter (<=1kb)	0	ARHGAP39			chr2	32236022	32236197	Promoter (<=1kb)	0	MEMO1
chr8	1771807	1772053	Promoter (<=1kb)	-96	ARHGEF10			chr2	32288966	32289133	Promoter (<=1kb)	286	SPAST
chr8	131370804	131371116	Intron (uc003yta.2/50807, intron 2 of 29)	-62025	ASAP1-IT1			chr2	37193768	37193919	Promoter (<=1kb)	-153	STRN
chr8	124408620	124409144	Promoter (<=1kb)	0	ATAD2			chr2	37551176	37551312	Distal Intergenic	-6954	PRKD3
chr8	104033146	104033334	Promoter (<=1kb)	0	ATP6V1C1			chr2	38829931	38830194	Promoter (<=1kb)	0	HNRNPLL
chr8	103819044	103819207	Exon (uc003ykw.2/uc003ykw.2, exon 1 of 2)	57190	AZIN1			chr2	38953185	38953368	Intron (uc002rqy.3/130589, intron 4 of 6)	25268	SRSF7
chr8	145515001	145515360	Promoter (<=1kb)	0	BOP1			chr2	38977962	38978134	Promoter (<=1kb)	502	SRSF7
chr8	37707335	37707591	Promoter (<=1kb)	0	BRF2			chr2	38978201	38978476	Promoter (<=1kb)	160	SRSF7
chr8	96281415	96281624	Promoter (<=1kb)	0	C8orf37			chr2	39351502	39351797	Promoter (<=1kb)	-16	SOS1
chr8	67579393	67579845	Promoter (<=1kb)	0	C8orf44-SGK3			chr2	39662554	39662843	Promoter (<=1kb)	-935	LOC728730
chr8	124253494	124253734	Promoter (<=1kb)	0	C8orf76			chr2	42397011	42397319	Promoter (<=1kb)	521	EML4
chr8	27630118	27630255	Promoter (<=1kb)	0	CCDC25			chr2	42570033	42570314	Distal Intergenic	18674	COX7A2L
chr8	23104015	23104164	Promoter (<=1kb)	0	CHMP7			chr2	43037151	43037366	Distal Intergenic	-17400	HAAO
chr8	67974349	67974585	Promoter (<=1kb)	0	COPS5			chr2	43037438	43037797	Exon (uc021vgn.1/uc021vgn.1, exon 1 of 1)	-17687	HAAO
chr8	145634601	145634903	Promoter (<=1kb)	0	CPSF1			chr2	43054807	43055045	Distal Intergenic	-35056	HAAO
chr8	145149793	145150024	Promoter (<=1kb)	0	CYC1			chr2	43202293	43202503	Distal Intergenic	-182542	HAAO
chr8	145691011	145691417	Promoter (<=1kb)	0	CYHR1			chr2	43251743	43252079	Distal Intergenic	201666	ZFP36L2
chr8	30013697	30013880	Promoter (<=1kb)	0	DCTN6			chr2	43265597	43265849	Distal Intergenic	187896	ZFP36L2
chr8	30014132	30014270	Promoter (<=1kb)	319	DCTN6			chr2	43385718	43385988	Distal Intergenic	67757	ZFP36L2
chr8	124053938	124054293	Promoter (<=1kb)	370	DERL1			chr2	43405773	43406072	Distal Intergenic	47673	ZFP36L2
chr8	145550385	145550735	Promoter (<=1kb)	0	DGAT1			chr2	43406103	43406341	Distal Intergenic	47404	ZFP36L2
chr8	95731948	95732137	Promoter (<=1kb)	0	DPY19L4			chr2	43446787	43447028	Downstream (2-3kb)	6717	ZFP36L2
chr8	144679740	144680035	Promoter (<=1kb)	0	EEF1D			chr2	43453573	43453913	Promoter (<=1kb)	0	ZFP36L2
chr8	49580516	49580802	Distal Intergenic	67068	EFCAB1			chr2	43454520	43454812	Promoter (<=1kb)	170	LINC01126
chr8	117767966	117768177	Promoter (<=1kb)	0	EIF3H			chr2	44271385	44271600	Distal Intergenic	-48241	LRPPRC
chr8	37887824	37888145	Promoter (<=1kb)	0	EIF4EBP1			chr2	44314388	44314631	Distal Intergenic	-81369	PPM1B
chr8	74884112	74884554	Promoter (<=1kb)	0	ELOC			chr2	44490162	44490324	Distal Intergenic	-12273	SLC3A1
chr8	74884575	74884990	Promoter (<=1kb)	-53	ELOC			chr2	45182865	45183045	Distal Intergenic	13828	SIX3
chr8	681333	681508	Promoter (<=1kb)	-107	ERICH1			chr2	45236837	45237028	Promoter (<=1kb)	-295	SIX2
chr8	145133431	145133664	Promoter (<=1kb)	0	EXOSC4			chr2	45878103	45878383	Promoter (<=1kb)	-660	PRKCE
chr8	130951953	130952178	Promoter (<=1kb)	0	FAM49B			chr2	46163554	46163793	Intron (uc002rut.3/5581, intron 2 of 14)	259681	PRKCE
chr8	127570533	127570859	Promoter (<=1kb)	0	FAM84B			chr2	46525789	46526046	Promoter (1-2kb)	1248	EPAS1
chr8	145582016	145582316	Promoter (<=1kb)	0	FBXL6			chr2	46635846	46636170	Distal Intergenic	29007	EPAS1
chr8	38326092	38326339	Promoter (<=1kb)	13	FGFR1			chr2	47082427	47082648	Intron (uc002rvi.3/100134259, intron 1 of 2)	9412	LINC01119
chr8	145703214	145703519	Promoter (1-2kb)	-1496	FOXH1			chr2	47168798	47169057	Promoter (<=1kb)	0	MCFD2
chr8	33271157	33271322	Intron (uc003xjc.3/84750, intron 2 of 3)	42091	FUT10			chr2	47214199	47214492	Intron (uc002rvm.3/57217, intron 6 of 20)	-6878	TTC7A
chr8	75262449	75262755	Promoter (<=1kb)	0	GDAP1			chr2	47403644	47403803	Promoter (<=1kb)	0	STPG4
chr8	63951256	63951557	Promoter (<=1kb)	53	GGH			chr2	47499368	47499756	Intron (uc002rvu.1/uc002rvu.1, intron 1 of 2)	-95628	CALM2
chr8	30585280	30585510	Promoter (<=1kb)	0	GSR			chr2	48133558	48133851	Promoter (<=1kb)	-626	FBXO11
chr8	30515653	30515890	Promoter (<=1kb)	0	GTF2E2			chr2	48541284	48541931	Promoter (<=1kb)	0	FOXN2
chr8	19674655	19675028	Promoter (<=1kb)	0	INTS10			chr2	48647987	48648146	Distal Intergenic	-19762	PPP1R21
chr8	28747698	28747974	Promoter (<=1kb)	0	INTS9			chr2	54342483	54342780	Promoter (<=1kb)	73	ACYP2
chr8	143751278	143751560	Promoter (<=1kb)	0	JRK			chr2	54683611	54683917	Promoter (<=1kb)	157	SPTBN1
chr8	41909469	41909757	Promoter (<=1kb)	0	KAT6A			chr2	54787428	54787666	Promoter (1-2kb)	1897	SPTBN1
chr8	136469523	136469752	Promoter (<=1kb)	0	KHDRBS3			chr2	55277402	55277756	Promoter (<=1kb)	0	RTN4
chr8	103666035	103666182	Promoter (<=1kb)	0	KLF10			chr2	56410743	56410922	Promoter (<=1kb)	-336	CCDC85A
chr8	103667965	103668114	Promoter (<=1kb)	0	KLF10			chr2	57987006	57987249	Distal Intergenic	-147537	VRK2
chr8	129771769	129772047	Distal Intergenic	481439	LINC00977			chr2	58273697	58274049	Promoter (<=1kb)	0	VRK2
chr8	133655421	133655703	Intron (uc003ytk.4/23639, intron 3 of 11)	32160	LRRC6			chr2	61110016	61110171	Promoter (1-2kb)	1264	REL
chr8	38034216	38034449	Promoter (<=1kb)	0	LSM1			chr2	62520612	62520752	Distal Intergenic	87651	MIR5192
chr8	145159149	145159485	Promoter (<=1kb)	0	MAF1			chr2	63815972	63816168	Promoter (<=1kb)	-105	WDPCP
chr8	48872632	48872839	Promoter (<=1kb)	0	MCM4			chr2	64276964	64277141	Distal Intergenic	-30750	VPS54
chr8	48873210	48873515	Promoter (<=1kb)	447	MCM4			chr2	65058505	65058696	Distal Intergenic	100885	LINC02245
chr8	22102538	22102702	Promoter (<=1kb)	0	MIR320A			chr2	65086355	65086656	Intron (uc002sdf.1/uc002sdf.1, intron 1 of 4)	72925	LINC02245
chr8	9912172	9912323	Promoter (<=1kb)	342	MSRA			chr2	65092503	65092714	Distal Intergenic	66867	LINC02245
chr8	121457269	121457701	Promoter (<=1kb)	0	MTBP			chr2	65663604	65663830	Distal Intergenic	-3948	SPRED2
chr8	67525494	67526008	Promoter (<=1kb)	-14	MYBL1			chr2	66660661	66660824	Promoter (<=1kb)	-59	MEIS1-AS3
chr8	38239773	38239977	Promoter (<=1kb)	0	NSD3			chr2	67878053	67878205	Distal Intergenic	253611	ETAA1
chr8	126103718	126104199	Promoter (<=1kb)	0	NSMCE2			chr2	69240081	69240229	Promoter (<=1kb)	-47	ANTXR1
chr8	110346273	110346491	Promoter (<=1kb)	0	NUDCD1			chr2	69614388	69614697	Promoter (<=1kb)	-2	GFPT1
chr8	99956552	99956695	Promoter (<=1kb)	0	OSR2			chr2	70120986	70121202	Promoter (<=1kb)	0	SNRNP27
chr8	107282260	107282397	Promoter (<=1kb)	-9	OXR1			chr2	70369672	70370065	Distal Intergenic	-17224	LINC01816
chr8	107669726	107670052	Promoter (<=1kb)	0	OXR1			chr2	70417849	70418252	Promoter (<=1kb)	0	C2orf42
chr8	101734475	101734735	Promoter (<=1kb)	-160	PABPC1			chr2	70485103	70485369	Promoter (<=1kb)	0	PCYOX1
chr8	17780080	17780262	Promoter (<=1kb)	-104	PCM1			chr2	71012504	71012721	Exon (uc002she.1/344018, exon 3 of 5)	5054	FIGLA
chr8	52811546	52811785	Promoter (<=1kb)	0	PCMTD1			chr2	72222260	72222416	Distal Intergenic	149128	CYP26B1
chr8	10697290	10697541	Promoter (<=1kb)	0	PINX1			chr2	72365518	72365679	Intron (uc010yra.1/56603, intron 1 of 4)	5865	CYP26B1
chr8	145025940	145026365	Promoter (<=1kb)	-896	PLEC			chr2	73383789	73384030	Distal Intergenic	-43643	RAB11FIP5
chr8	142011296	142011638	Promoter (<=1kb)	0	PTK2			chr2	73391016	73391191	Distal Intergenic	-38195	NOTO
chr8	30891013	30891328	Promoter (<=1kb)	0	PURG			chr2	73404528	73404787	Distal Intergenic	-24599	NOTO
chr8	51905895	51906137	Distal Intergenic	415984	PXDNL			chr2	73613307	73613515	Promoter (<=1kb)	421	ALMS1
chr8	53626951	53627195	Promoter (<=1kb)	0	RB1CC1			chr2	74347304	74347461	Distal Intergenic	27578	BOLA3
chr8	145743190	145743452	Promoter (<=1kb)	0	RECQL4			chr2	74649209	74649397	Promoter (<=1kb)	324	WDR54
chr8	144450719	144450936	Promoter (<=1kb)	0	RHPN1-AS1			chr2	74682015	74682343	Promoter (<=1kb)	0	INO80B-WBP1
chr8	99129392	99129593	Promoter (<=1kb)	0	RIDA			chr2	74942242	74942418	Distal Intergenic	60887	SEMA4F
chr8	125486798	125487095	Promoter (<=1kb)	0	RNF139			chr2	84327950	84328151	Distal Intergenic	-189655	FUNDC2P2
chr8	74205864	74206317	Promoter (<=1kb)	0	RPL7			chr2	85152967	85153273	Distal Intergenic	20204	TMSB10
chr8	146017692	146018010	Promoter (<=1kb)	0	RPL8			chr2	85512705	85512851	Intron (uc002soy.3/83439, intron 4 of 11)	42568	TGOLN2
chr8	56987057	56987246	Promoter (<=1kb)	0	RPS20			chr2	85664787	85664966	Promoter (2-3kb)	2869	SH2D6
chr8	67340952	67341364	Promoter (<=1kb)	0	RRS1-AS1			chr2	85731452	85731603	Distal Intergenic	34406	PARTICL
chr8	93404638	93404791	Distal Intergenic	-289184	RUNX1T1			chr2	85906452	85906612	Distal Intergenic	-10588	SFTPB
chr8	119634080	119634406	Promoter (<=1kb)	0	SAMD12			chr2	85999433	85999750	Exon (uc002sqm.4/84913, exon 3 of 3)	18524	ATOH8
chr8	144897871	144898081	Promoter (<=1kb)	-322	SCRIB			chr2	86163736	86163885	Distal Intergenic	-47579	ST3GAL5
chr8	145158548	145158857	Promoter (<=1kb)	283	SHARPIN			chr2	89865366	89865561	Distal Intergenic	753482	MIR4436A
chr8	42396612	42396845	Promoter (<=1kb)	0	SMIM19			chr2	90449077	90449225	Intron (uc031rom.1/uc031rom.1, intron 40 of 41)	1337193	MIR4436A
chr8	82754614	82755126	Promoter (<=1kb)	-93	SNX16			chr2	90449641	90449911	Intron (uc031rom.1/uc031rom.1, intron 40 of 41)	1337757	MIR4436A
chr8	48572095	48572264	Intron (uc010lxs.3/23514, intron 6 of 10)	5445	SPIDR			chr2	91670004	91670359	Distal Intergenic	177616	LOC654342
chr8	74659051	74659312	Promoter (<=1kb)	0	STAU2			chr2	91670902	91671054	Distal Intergenic	176921	LOC654342
chr8	120844980	120845203	Promoter (<=1kb)	0	TAF2			chr2	91786045	91787775	Distal Intergenic	60200	LOC654342
chr8	124084592	124084836	Promoter (<=1kb)	-84	TBC1D31			chr2	92057605	92057710	Distal Intergenic	-71449	ACTR3BP2
chr8	124084862	124085020	Promoter (<=1kb)	0	TBC1D31			chr2	96804540	96804729	Promoter (<=1kb)	-365	ASTL
chr8	54934783	54934995	Promoter (<=1kb)	13	TCEA1			chr2	96874129	96874276	Promoter (<=1kb)	0	STARD7-AS1
chr8	495461	495638	Promoter (<=1kb)	143	TDRP			chr2	102857364	102857528	Distal Intergenic	53898	IL1RL2
chr8	42698341	42698726	Promoter (<=1kb)	0	THAP1			chr2	108966570	108966708	Intron (uc021vlu.2/151234, intron 3 of 3)	-27713	SULT1C4
[truncated: 1,509 more rows]
