# Supplementary material for: Proteomic profiling and genome-wide mapping of O-GlcNAc chromatin-associated proteins reveal an O-GlcNAc-regulated genotoxic stress response
Source: Nat Commun. 2020 Nov 19;11:5898. doi: 10.1038/s41467-020-19579-y (PMC7678849; doi:10.1038/s41467-020-19579-y)
Supplement: Supplementary file 11 — Supplementary Dataset 8 [file 41467_2020_19579_MOESM11_ESM.xlsx]

## Sheet: Sheet1
MCF-7 sWGA-seq Peaks								ADR sWGA-seq Peaks
Chr	Start	End	Annotation	Distance to TSS	Associate gene			Chr	Start	End	Annotation	Distance to TSS	Associate gene
chr1	713964	714215	Promoter (<=1kb)	0	LOC100288069			chr1	1051407	1051752	Promoter (<=1kb)	0	C1orf159
chr1	762800	762988	Promoter (<=1kb)	0	LINC01128			chr1	1310632	1310877	Promoter (<=1kb)	0	AURKAIP1
chr1	948700	948848	Promoter (<=1kb)	0	ISG15			chr1	3447985	3448179	Promoter (<=1kb)	0	MEGF6
chr1	955185	955387	Promoter (<=1kb)	-116	AGRN			chr1	3817186	3817454	Promoter (<=1kb)	218	LINC01134
chr1	1014864	1015022	Downstream (2-3kb)	-5177	RNF223			chr1	4959652	4959857	Distal Intergenic	244547	AJAP1
chr1	1051308	1051823	Promoter (<=1kb)	0	C1orf159			chr1	4995144	4995282	Distal Intergenic	280039	AJAP1
chr1	1092765	1093039	Distal Intergenic	-9445	MIR200B			chr1	5346088	5346228	Distal Intergenic	-277903	NA
chr1	1310551	1311057	Promoter (<=1kb)	0	AURKAIP1			chr1	5735387	5735585	Distal Intergenic	111256	NA
chr1	1334805	1334947	Promoter (<=1kb)	0	MRPL20-AS1			chr1	6052576	6052731	Promoter (<=1kb)	-43	NPHP4
chr1	1342701	1342852	Promoter (<=1kb)	-8	MRPL20			chr1	6673577	6673826	Promoter (<=1kb)	0	PHF13
chr1	1368668	1368820	Promoter (2-3kb)	-2083	VWA1			chr1	10532579	10532791	Promoter (<=1kb)	0	DFFA
chr1	1446451	1446604	Promoter (<=1kb)	-919	ATAD3A			chr1	12040171	12040296	Promoter (<=1kb)	0	MFN2
chr1	1447357	1447514	Promoter (<=1kb)	-9	ATAD3A			chr1	16693535	16693726	Promoter (<=1kb)	10	SZRD1
chr1	1510225	1510436	Promoter (<=1kb)	0	SSU72			chr1	18263273	18263425	Distal Intergenic	-170815	IGSF21
chr1	1510483	1510606	Promoter (<=1kb)	-221	SSU72			chr1	22755243	22755388	Distal Intergenic	-22956	ZBTB40
chr1	1551096	1551214	Promoter (<=1kb)	-31	MIB2			chr1	22952683	22952826	Distal Intergenic	-10292	C1QA
chr1	1590369	1590643	Exon (uc001ahc.1/uc001ahc.1, exon 1 of 3)	-9744	CDK11B			chr1	26324557	26324772	Promoter (<=1kb)	0	PAFAH2
chr1	1655735	1655877	Promoter (<=1kb)	0	CDK11A			chr1	26758811	26758948	Promoter (<=1kb)	38	DHDDS
chr1	1840586	1840828	Distal Intergenic	-5438	CALML6			chr1	26777597	26777739	Intron (uc001bmk.3/79947, intron 6 of 8)	18824	DHDDS
chr1	1850688	1851020	Promoter (<=1kb)	0	TMEM52			chr1	27226898	27227104	Promoter (<=1kb)	0	GPATCH3
chr1	1851053	1851241	Promoter (<=1kb)	-313	TMEM52			chr1	27560662	27561012	Promoter (<=1kb)	0	WDTC1
chr1	1900496	1900848	Intron (uc001aim.1/85452, intron 10 of 17)	21566	CFAP74			chr1	27866880	27867146	Intron (uc009vsy.3/27245, intron 6 of 6)	-50202	WASF2
chr1	2064767	2065110	Intron (uc001aiq.3/5590, intron 4 of 17)	-11686	PRKCZ			chr1	28559430	28559657	Promoter (<=1kb)	0	DNAJC8
chr1	2121007	2121171	3' UTR	5043	FAAP20			chr1	28908256	28908585	Promoter (<=1kb)	0	SNHG12
chr1	2126125	2126329	Promoter (<=1kb)	0	FAAP20			chr1	30702207	30702353	Distal Intergenic	-489266	MATN1-AS1
chr1	2126417	2126598	Promoter (<=1kb)	-203	FAAP20			chr1	31191181	31191419	Promoter (<=1kb)	-200	MATN1-AS1
chr1	2136270	2136529	Promoter (2-3kb)	2643	FAAP20			chr1	36615128	36615274	Promoter (<=1kb)	-13	TRAPPC3
chr1	2136581	2136804	Promoter (2-3kb)	2368	FAAP20			chr1	36689830	36690119	Promoter (<=1kb)	0	THRAP3
chr1	2343975	2344108	Promoter (<=1kb)	0	PEX10			chr1	38156134	38156433	Promoter (<=1kb)	0	C1orf109
chr1	2457591	2457874	Promoter (<=1kb)	161	PANK4			chr1	38157863	38158088	Promoter (<=1kb)	0	C1orf109
chr1	2457963	2458078	Promoter (<=1kb)	0	PANK4			chr1	38998208	38998329	Distal Intergenic	-317769	LINC01343
chr1	2518032	2518309	Promoter (<=1kb)	0	PRXL2B			chr1	40723578	40723706	Promoter (<=1kb)	-16	ZMPSTE24
chr1	3387969	3388186	Promoter (<=1kb)	0	ARHGEF16			chr1	43312071	43312307	Promoter (<=1kb)	0	ZNF691
chr1	3447997	3448192	Promoter (<=1kb)	0	MEGF6			chr1	44435422	44435617	Promoter (<=1kb)	-36	DPH2
chr1	3541375	3541570	Promoter (<=1kb)	0	TPRG1L			chr1	45956921	45957097	Promoter (<=1kb)	-81	TESK2
chr1	3566562	3566829	Promoter (<=1kb)	0	WRAP73			chr1	45965692	45965913	Promoter (<=1kb)	0	CCDC163
chr1	3663858	3663987	Promoter (<=1kb)	0	TP73-AS1			chr1	46153741	46153925	Promoter (<=1kb)	0	TMEM69
chr1	3689085	3689298	Promoter (<=1kb)	-36	SMIM1			chr1	46768883	46769012	Promoter (<=1kb)	26	LRRC41
chr1	3712993	3713247	Promoter (<=1kb)	0	LRRC47			chr1	47290116	47290260	Distal Intergenic	13371	CYP4B1
chr1	3773795	3774077	Promoter (<=1kb)	0	DFFB			chr1	49080690	49080896	Intron (uc001cru.2/84871, intron 9 of 13)	-142814	SPATA6
chr1	3816734	3816946	Promoter (<=1kb)	0	C1orf174			chr1	49210750	49210896	Intron (uc001cru.2/84871, intron 6 of 13)	31651	BEND5
chr1	3817008	3817524	Promoter (<=1kb)	40	LINC01134			chr1	49333423	49333569	Intron (uc001cru.2/84871, intron 5 of 13)	-90876	BEND5
chr1	4298198	4298341	Distal Intergenic	-173770	LINC01777			chr1	49545484	49545643	Intron (uc001cru.2/84871, intron 4 of 13)	-34012	AGBL4
chr1	4308525	4308725	Distal Intergenic	-163386	LINC01777			chr1	49594263	49594385	Intron (uc001cru.2/84871, intron 4 of 13)	-82791	AGBL4
chr1	6052558	6052816	Promoter (<=1kb)	-25	NPHP4			chr1	49869471	49869603	Intron (uc001cru.2/84871, intron 3 of 13)	-357999	AGBL4
chr1	6259633	6259861	Promoter (<=1kb)	0	RPL22			chr1	50269519	50269607	Intron (uc001cru.2/84871, intron 2 of 13)	220019	AGBL4
chr1	6673428	6673921	Promoter (<=1kb)	0	PHF13			chr1	50331854	50332066	Intron (uc001cru.2/84871, intron 1 of 13)	157560	AGBL4
chr1	6685145	6685344	Promoter (<=1kb)	0	THAP3			chr1	50702424	50702579	Distal Intergenic	126945	ELAVL4
chr1	7022730	7022933	Intron (uc001aoi.3/23261, intron 3 of 22)	177346	CAMTA1			chr1	51985022	51985166	Promoter (<=1kb)	-27	EPS15
chr1	7023182	7023510	Intron (uc001aoi.3/23261, intron 3 of 22)	177798	CAMTA1			chr1	52082915	52083032	Promoter (<=1kb)	369	OSBPL9
chr1	7831187	7831446	Promoter (<=1kb)	0	VAMP3			chr1	52344418	52344568	Promoter (<=1kb)	0	NRDC
chr1	7907542	7907689	3' UTR	5489	UTS2			chr1	54304196	54304347	Promoter (<=1kb)	0	NDC1
chr1	9170680	9171024	3' UTR	18205	GPR157			chr1	54519077	54519238	Promoter (<=1kb)	0	TMEM59
chr1	9223769	9223917	Intron (uc009vmq.3/uc009vmq.3, intron 1 of 1)	-11933	MIR34A			chr1	57796673	57796848	Intron (uc001cys.1/1600, intron 3 of 16)	-23636	DAB1
chr1	9352833	9352963	Promoter (<=1kb)	0	SPSB1			chr1	69042416	69042565	Distal Intergenic	-79617	DEPDC1
chr1	9488962	9489240	Distal Intergenic	73196	SPSB1			chr1	69832220	69832355	Distal Intergenic	-200513	LRRC7
chr1	9599271	9599462	Promoter (<=1kb)	-66	SLC25A33			chr1	71317093	71317263	Downstream (<1kb)	-194926	ZRANB2-AS1
chr1	9828466	9828631	Intron (uc001aqh.3/22883, intron 2 of 18)	-34862	CLSTN1			chr1	71353118	71353226	Intron (uc001dfg.1/5733, intron 4 of 4)	-158963	ZRANB2-AS1
chr1	9885706	9885870	Promoter (1-2kb)	-1156	CLSTN1			chr1	83178051	83178186	Distal Intergenic	742053	ADGRL2
chr1	10458881	10459085	Promoter (<=1kb)	0	PGD			chr1	87983587	87983699	Distal Intergenic	-146249	LINC01364
chr1	10532515	10532859	Promoter (<=1kb)	0	DFFA			chr1	102518183	102518324	Distal Intergenic	-55393	OLFM3
chr1	10534823	10535097	Promoter (<=1kb)	0	PEX14			chr1	109584897	109585067	Promoter (<=1kb)	-47	WDR47
chr1	11322743	11323127	Promoter (<=1kb)	-135	MTOR			chr1	109633707	109633868	Promoter (<=1kb)	304	TMEM167B
chr1	11332906	11333220	Promoter (<=1kb)	-35	UBIAD1			chr1	110026370	110026543	Promoter (<=1kb)	-18	ATXN7L2
chr1	11741476	11741599	Promoter (<=1kb)	0	MAD2L2			chr1	112457052	112457196	Intron (uc001ebu.1/3752, intron 2 of 7)	74581	KCND3
chr1	11864938	11865083	Promoter (<=1kb)	387	MTHFR			chr1	114217796	114217929	Intron (uc001edh.3/260425, intron 20 of 21)	-5604	MAGI3
chr1	11968920	11969061	Distal Intergenic	17424	KIAA2013			chr1	115300033	115300333	Promoter (<=1kb)	338	CSDE1
chr1	12040048	12040556	Promoter (<=1kb)	0	MFN2			chr1	115853361	115853539	Intron (uc001efu.1/4803, intron 1 of 2)	27318	NGF
chr1	12079504	12079648	Promoter (<=1kb)	205	MIIP			chr1	142535437	142536956	Distal Intergenic	176649	ANKRD20A12P
chr1	15850653	15851064	Promoter (<=1kb)	0	CASP9			chr1	142536970	142539527	Distal Intergenic	174078	ANKRD20A12P
chr1	15851078	15851775	Promoter (<=1kb)	0	CASP9			chr1	142595468	142595607	Distal Intergenic	117998	ANKRD20A12P
chr1	15911054	15911183	Promoter (<=1kb)	422	AGMAT			chr1	147142625	147142769	Promoter (<=1kb)	0	ACP6
chr1	16161317	16161545	Exon (uc001axj.2/729614, exon 2 of 2)	-12814	SPEN			chr1	148942312	148942456	Intron (uc010pbc.1/645166, intron 3 of 3)	11907	LSP1P5
chr1	16302474	16302695	Promoter (<=1kb)	0	ZBTB17			chr1	150241396	150241617	Promoter (<=1kb)	0	APH1A
chr1	16471822	16472023	Intron (uc001aya.2/1969, intron 3 of 16)	10559	EPHA2			chr1	151138369	151138607	Promoter (<=1kb)	0	LYSMD1
chr1	16472979	16473134	Intron (uc001aya.2/1969, intron 3 of 16)	9448	EPHA2			chr1	151584345	151584551	Promoter (<=1kb)	0	SNX27
chr1	16493894	16494060	Distal Intergenic	-11312	EPHA2			chr1	152484664	152484810	Promoter (1-2kb)	1344	LCE5A
chr1	16533023	16533207	Promoter (<=1kb)	498	ARHGEF19			chr1	153931021	153931361	Promoter (<=1kb)	0	CRTC2
chr1	16693439	16693861	Promoter (<=1kb)	0	SZRD1			chr1	154245054	154245191	Promoter (<=1kb)	15	HAX1
chr1	16971040	16971330	Promoter (<=1kb)	0	CROCCP2			chr1	154297884	154298057	Promoter (<=1kb)	0	ATP8B2
chr1	17231273	17231730	Intron (uc009voy.1/9696, intron 1 of 8)	-16715	CROCC			chr1	154531246	154531396	Promoter (<=1kb)	-126	UBE2Q1
chr1	17820753	17820881	Distal Intergenic	-25946	ARHGEF10L			chr1	154974603	154974888	Promoter (<=1kb)	-218	ZBTB7B
chr1	19536745	19536941	Promoter (<=1kb)	0	UBR4			chr1	155112947	155113145	Promoter (<=1kb)	0	DPM3
chr1	19811989	19812162	Promoter (<=1kb)	0	CAPZB			chr1	155163160	155163263	Promoter (<=1kb)	-454	MUC1
chr1	19969634	19969830	Promoter (<=1kb)	0	NBL1			chr1	155188767	155188951	Promoter (<=1kb)	0	GBAP1
chr1	20834553	20834759	Promoter (<=1kb)	0	MUL1			chr1	155211023	155211221	Promoter (<=1kb)	0	GBA
chr1	21588198	21588522	Intron (uc001bej.2/1889, intron 2 of 16)	17661	ECE1			chr1	155225173	155225405	Promoter (<=1kb)	0	FAM189B
chr1	21978232	21978368	Promoter (<=1kb)	0	RAP1GAP			chr1	155232142	155232325	Promoter (<=1kb)	0	SCAMP3
chr1	22110092	22110441	Promoter (<=1kb)	-404	USP48			chr1	155278497	155278641	Promoter (<=1kb)	0	FDPS
chr1	22755166	22755376	Distal Intergenic	-22968	ZBTB40			chr1	155990687	155990830	Promoter (<=1kb)	0	SSR2
chr1	22778297	22778520	Promoter (<=1kb)	0	ZBTB40			chr1	156023516	156023654	Promoter (<=1kb)	0	UBQLN4
chr1	23345833	23345999	Promoter (<=1kb)	0	KDM1A			chr1	156024399	156024654	Promoter (<=1kb)	0	LAMTOR2
chr1	23506323	23506439	Promoter (2-3kb)	-2022	LUZP1			chr1	156052197	156052424	Promoter (<=1kb)	0	LMNA
chr1	23694801	23695096	Promoter (<=1kb)	0	ZNF436			chr1	156052438	156052580	Promoter (<=1kb)	69	LMNA
chr1	23695318	23695479	Promoter (<=1kb)	0	ZNF436-AS1			chr1	156163648	156163784	Promoter (<=1kb)	0	SLC25A44
chr1	23810812	23811008	Promoter (<=1kb)	49	ASAP3			chr1	156710827	156711153	Promoter (<=1kb)	0	MRPL24
chr1	23857759	23857980	Promoter (<=1kb)	-47	E2F2			chr1	156736955	156737306	Promoter (<=1kb)	0	PRCC
chr1	23885953	23886172	Promoter (<=1kb)	113	ID3			chr1	160068384	160068818	Promoter (<=1kb)	0	IGSF8
chr1	23911865	23912015	Intron (uc001bhi.3/259283, intron 1 of 6)	3880	MDS2			chr1	161015730	161015929	Promoter (<=1kb)	0	USF1
chr1	24104728	24104905	Promoter (<=1kb)	0	ELOA-AS1			chr1	161102494	161102652	Promoter (<=1kb)	-16	DEDD
chr1	24127196	24127426	Promoter (<=1kb)	0	GALE			chr1	161171947	161172171	Promoter (<=1kb)	10	NDUFS2
chr1	24527142	24527288	Promoter (<=1kb)	412	LOC284632			chr1	163291531	163291726	Promoter (<=1kb)	0	NUF2
chr1	25071535	25071695	Promoter (<=1kb)	-65	CLIC4			chr1	164832752	164832889	Intron (uc010pkw.1/5087, intron 7 of 7)	-88874	LOC100505795
chr1	25559660	25559829	Promoter (<=1kb)	-647	SYF2			chr1	166132205	166132348	Intron (uc010plc.2/149297, intron 1 of 2)	3610	FAM78B
chr1	26231937	26232177	Promoter (<=1kb)	467	STMN1			chr1	168148065	168148204	Promoter (<=1kb)	0	TIPRL
chr1	26232886	26233154	Promoter (<=1kb)	0	MIR3917			chr1	175530502	175530654	Intron (uc001gkr.1/uc001gkr.1, intron 1 of 1)	-154571	TNR
chr1	26324513	26324871	Promoter (<=1kb)	0	PAFAH2			chr1	176722844	176722987	Intron (uc001gkz.3/60676, intron 14 of 22)	275594	MIR488
chr1	26633097	26633243	Promoter (<=1kb)	0	UBXN11			chr1	176792284	176792436	Intron (uc001gkz.3/60676, intron 21 of 22)	206145	MIR488
chr1	26758578	26758746	Promoter (<=1kb)	-27	DHDDS			chr1	179851807	179851986	Promoter (<=1kb)	630	TOR1AIP1
chr1	26758750	26759035	Promoter (<=1kb)	0	DHDDS			chr1	179923823	179923971	Promoter (<=1kb)	0	CEP350
chr1	27189315	27189457	Promoter (<=1kb)	-176	SFN			chr1	181422598	181422789	Distal Intergenic	-29897	CACNA1E
chr1	27226821	27226986	Promoter (<=1kb)	0	GPATCH3			chr1	181552748	181552929	Intron (uc001gow.3/777, intron 6 of 46)	73135	CACNA1E
chr1	27319928	27320246	Promoter (<=1kb)	0	TRNP1			chr1	181935379	181935516	Distal Intergenic	95331	ZNF648
chr1	27358039	27358255	Intron (uc021ojq.1/uc021ojq.1, intron 1 of 1)	-18706	TENT5B			chr1	183441044	183441256	Promoter (<=1kb)	0	SMG7-AS1
chr1	27560750	27561151	Promoter (<=1kb)	0	WDTC1			chr1	184112017	184112164	Distal Intergenic	91206	TSEN15
chr1	27648489	27648905	Promoter (<=1kb)	0	TMEM222			chr1	184724018	184724220	Promoter (<=1kb)	0	EDEM3
chr1	27691929	27692232	Promoter (1-2kb)	1105	MAP3K6			chr1	186344468	186344601	Promoter (<=1kb)	-11	TPR
chr1	27692287	27692460	Promoter (<=1kb)	877	MAP3K6			chr1	186344808	186345006	Promoter (<=1kb)	0	ODR4
chr1	27692569	27692757	Promoter (<=1kb)	580	MAP3K6			chr1	202317641	202317821	Promoter (<=1kb)	-9	PPP1R12B
chr1	27866905	27867157	Intron (uc009vsy.3/27245, intron 6 of 6)	-50227	WASF2			chr1	203764598	203764761	Promoter (<=1kb)	0	ZC3H11A
chr1	28241070	28241491	Promoter (<=1kb)	0	RPA2			chr1	204042158	204042301	Promoter (<=1kb)	0	SOX13
chr1	28559423	28559667	Promoter (<=1kb)	0	DNAJC8			chr1	205091344	205091486	Promoter (<=1kb)	-194	RBBP5
chr1	28585695	28586012	Promoter (<=1kb)	0	SESN2			chr1	205180793	205180968	Promoter (<=1kb)	-66	DSTYK
chr1	28655454	28655648	Promoter (<=1kb)	0	MED18			chr1	205744521	205744661	Promoter (<=1kb)	0	RAB29
chr1	28879426	28879677	Promoter (<=1kb)	0	TRNAU1AP			chr1	218550804	218550914	Intron (uc001hll.3/7042, intron 2 of 2)	-31784	TGFB2-AS1
chr1	28918581	28918757	Promoter (<=1kb)	0	RAB42			chr1	219677069	219677210	Distal Intergenic	329877	LYPLAL1
chr1	29557437	29557629	Promoter (<=1kb)	0	MECR			chr1	220267394	220267541	Promoter (<=1kb)	0	IARS2
chr1	31191108	31191555	Promoter (<=1kb)	-64	MATN1-AS1			chr1	222885822	222885943	Promoter (<=1kb)	0	BROX
chr1	31327120	31327247	Distal Intergenic	24340	SDC3			chr1	222886044	222886278	Promoter (<=1kb)	0	AIDA
chr1	31538202	31538358	Promoter (<=1kb)	206	PUM1			chr1	223672914	223673065	Distal Intergenic	106199	CCDC185
chr1	31643749	31643907	Distal Intergenic	17127	NKAIN1			chr1	225183347	225183482	Intron (uc001hot.4/127602, intron 8 of 10)	65991	DNAH14
chr1	31895541	31895742	Intron (uc021okm.1/347735, intron 2 of 10)	8881	SERINC2			chr1	225329148	225329279	Intron (uc001how.2/127602, intron 27 of 83)	-99016	DNAH14
chr1	32014937	32015108	Distal Intergenic	-26978	TINAGL1			chr1	230423481	230423612	Distal Intergenic	25865	GALNT2
chr1	32110476	32110698	Promoter (<=1kb)	140	PEF1			chr1	231114636	231114894	Promoter (<=1kb)	0	ARV1
chr1	32110703	32110961	Promoter (<=1kb)	0	PEF1			chr1	234658601	234658718	Distal Intergenic	8807	LINC01354
chr1	32132170	32132350	Intron (uc001btj.1/1307, intron 46 of 64)	-21332	PEF1			chr1	235491685	235491919	Promoter (<=1kb)	0	GGPS1
chr1	32410036	32410235	Distal Intergenic	-6048	PTP4A2			chr1	236958370	236958596	Promoter (<=1kb)	0	MTR
chr1	32538821	32539074	Promoter (<=1kb)	318	TMEM39B			chr1	237420272	237420441	Intron (uc001hyl.1/6262, intron 1 of 104)	-73737	RYR2
chr1	32573510	32573745	Promoter (<=1kb)	0	KPNA6			chr1	237808590	237808727	Intron (uc001hyl.1/6262, intron 48 of 104)	-29304	RYR2
chr1	32645221	32645413	Promoter (<=1kb)	0	TXLNA			chr1	243112713	243112842	Distal Intergenic	152204	LINC01347
chr1	32816563	32816880	Distal Intergenic	10964	FAM229A			chr1	243115488	243115649	Distal Intergenic	149397	LINC01347
chr1	32905323	32905465	Distal Intergenic	-25193	ZBTB8A			chr1	243419234	243419342	Promoter (<=1kb)	0	SDCCAG8
chr1	33115844	33116009	Promoter (<=1kb)	176	ZBTB8OS			chr1	244615525	244615639	Promoter (<=1kb)	-89	ADSS
chr1	33116443	33116617	Promoter (<=1kb)	-132	RBBP4			chr1	244720685	244720801	Intron (uc001iak.1/257044, intron 6 of 15)	-95551	DESI2
chr1	33225778	33225951	Intron (uc001bvu.1/57648, intron 1 of 6)	-5284	KIAA1522			chr1	244800626	244800781	Intron (uc001ial.3/257044, intron 20 of 20)	-15571	DESI2
chr1	33282888	33283272	Promoter (<=1kb)	0	S100PBP			chr1	244816005	244816269	Promoter (<=1kb)	-83	DESI2
chr1	33502418	33502802	Promoter (<=1kb)	0	AK2			chr1	247095463	247095653	Promoter (<=1kb)	-737	AHCTF1
chr1	33938122	33938335	Promoter (<=1kb)	0	ZSCAN20			chr1	248398117	248398267	Distal Intergenic	-3964	OR2M4
chr1	36023161	36023424	Promoter (<=1kb)	0	NCDN			chr1	248609136	248609275	Distal Intergenic	-6824	OR2T2
chr1	36107043	36107219	Promoter (<=1kb)	0	PSMB2			chr1	249120099	249120322	Promoter (<=1kb)	0	SH3BP5L
chr1	36554308	36554545	Promoter (<=1kb)	0	ADPRHL2			chr10	1102656	1102797	Promoter (<=1kb)	0	WDR37
chr1	36615065	36615424	Promoter (<=1kb)	0	TRAPPC3			chr10	1571693	1571811	Promoter (2-3kb)	2868	ADARB2-AS1
chr1	36622596	36622747	Promoter (<=1kb)	793	MAP7D1			chr10	3251375	3251495	Distal Intergenic	-36342	PITRM1
chr1	36689745	36690092	Promoter (<=1kb)	0	THRAP3			chr10	5186039	5186170	Distal Intergenic	40980	AKR1C8P
chr1	36851463	36851819	Promoter (<=1kb)	0	STK40			chr10	5362165	5362341	Distal Intergenic	-44635	UCN3
chr1	36852100	36852311	Promoter (<=1kb)	-615	STK40			chr10	6205503	6205655	Intron (uc001ijd.3/5209, intron 1 of 14)	-11278	MIR3155B
chr1	36863472	36863616	Promoter (<=1kb)	0	LSM10			chr10	10880600	10880725	Distal Intergenic	-43723	SFTA1P
chr1	36929869	36930142	Promoter (<=1kb)	0	MRPS15			chr10	11324089	11324223	Intron (uc010qbi.2/10659, intron 6 of 7)	116640	CELF2
chr1	38019825	38020029	Promoter (<=1kb)	0	SNIP1			chr10	12084786	12085043	Promoter (<=1kb)	0	UPF2
chr1	38156143	38156487	Promoter (<=1kb)	0	C1orf109			chr10	13203393	13203528	Promoter (<=1kb)	-26	MCM10
chr1	38157803	38158140	Promoter (<=1kb)	0	C1orf109			chr10	16859612	16859830	Promoter (<=1kb)	-159	RSU1
chr1	38325247	38325406	Promoter (<=1kb)	0	MTF1			chr10	20904391	20904525	Distal Intergenic	63492	MIR4675
chr1	38325804	38325964	Promoter (<=1kb)	-512	MTF1			chr10	22223850	22223976	Intron (uc001irc.3/64215, intron 1 of 11)	68674	DNAJC1
chr1	38412651	38412885	Promoter (<=1kb)	0	INPP5B			chr10	27149915	27150074	Promoter (<=1kb)	0	ABI1
chr1	38455646	38455878	Promoter (<=1kb)	0	SF3A3			chr10	27531020	27531162	Promoter (<=1kb)	0	ACBD5
chr1	38478239	38478470	Promoter (<=1kb)	0	UTP11			chr10	38772278	38772445	Distal Intergenic	55204	LINC00999
chr1	39023324	39023475	Distal Intergenic	302020	RRAGC			chr10	38816844	38818831	Distal Intergenic	99770	LINC00999
chr1	39598856	39599021	Intron (uc001cdc.2/23499, intron 1 of 61)	10871	MACF1			chr10	38908043	38908198	Distal Intergenic	-81529	ACTR3BP5
chr1	40025294	40025434	Promoter (<=1kb)	0	PPIEL			chr10	38981186	38981295	Distal Intergenic	-8432	ACTR3BP5
chr1	40506206	40506352	Promoter (<=1kb)	0	CAP1			chr10	38986541	38986713	Distal Intergenic	-3014	ACTR3BP5
chr1	40562599	40562760	Promoter (<=1kb)	382	PPT1			chr10	39080765	39081065	Distal Intergenic	91038	ACTR3BP5
chr1	40723524	40723969	Promoter (<=1kb)	0	ZMPSTE24			chr10	39097841	39098191	Distal Intergenic	108114	ACTR3BP5
chr1	40839121	40839336	Promoter (<=1kb)	-42	SMAP2			chr10	42354935	42355815	Distal Intergenic	507678	LOC441666
chr1	40997099	40997318	Promoter (<=1kb)	0	ZNF684			chr10	42357256	42357778	Distal Intergenic	505715	LOC441666
chr1	41131346	41131506	Promoter (<=1kb)	-22	RIMS3			chr10	42358094	42358517	Distal Intergenic	504976	LOC441666
chr1	41343560	41343764	Distal Intergenic	-15542	CITED4			chr10	42370193	42370397	Distal Intergenic	493096	LOC441666
chr1	42945459	42945600	Intron (uc001chm.2/728621, intron 2 of 22)	-10000	CCDC30			chr10	42370501	42370591	Distal Intergenic	492902	LOC441666
chr1	43282683	43282868	Promoter (<=1kb)	0	ERMAP			chr10	42378366	42378642	Distal Intergenic	484851	LOC441666
chr1	43283028	43283172	Promoter (<=1kb)	0	SVBP			chr10	42380131	42380711	Distal Intergenic	482782	LOC441666
chr1	43311992	43312357	Promoter (<=1kb)	0	ZNF691			chr10	42387597	42387953	Distal Intergenic	475540	LOC441666
chr1	43638190	43638391	Promoter (<=1kb)	0	EBNA1BP2			chr10	42388007	42388159	Distal Intergenic	475334	LOC441666
chr1	44435421	44435705	Promoter (<=1kb)	0	DPH2			chr10	42641550	42641729	Distal Intergenic	221764	LOC441666
chr1	44440421	44440666	Promoter (<=1kb)	0	ATP6V0B			chr10	43048223	43048394	Promoter (<=1kb)	0	ZNF37BP
chr1	44457309	44457515	Promoter (<=1kb)	-4	CCDC24			chr10	43278128	43278344	Promoter (<=1kb)	174	BMS1
chr1	44678936	44679170	Promoter (<=1kb)	0	DMAP1			chr10	43735941	43736130	Intron (uc001jap.1/221002, intron 1 of 12)	-10754	RASGEF1A
chr1	44820996	44821213	Promoter (<=1kb)	-57	ERI3			chr10	44101752	44101936	Promoter (<=1kb)	0	ZNF485
chr1	45074310	45074485	Intron (uc001clv.1/55182, intron 2 of 14)	-23219	RNF220			chr10	44144275	44144504	Promoter (<=1kb)	0	ZNF32
chr1	45273513	45273698	Promoter (<=1kb)	-456	BTBD19			chr10	44589308	44589455	Distal Intergenic	154857	LINC00841
chr1	45452282	45452486	Promoter (<=1kb)	0	EIF2B3			chr10	52693718	52693853	Distal Intergenic	-48283	A1CF
chr1	45477720	45477883	Promoter (<=1kb)	0	UROD			chr10	58989102	58989233	Distal Intergenic	75086	MIR3924
chr1	45769137	45769443	Promoter (<=1kb)	-139	LINC01144			chr10	60094587	60094734	Promoter (<=1kb)	-5	UBE2D1
chr1	45769446	45769632	Promoter (<=1kb)	0	LINC01144			chr10	64564151	64564355	Promoter (<=1kb)	-161	ADO
chr1	45956812	45957163	Promoter (<=1kb)	0	TESK2			chr10	69165171	69165316	Intron (uc009xpn.1/29119, intron 5 of 17)	260100	CTNNA3
chr1	45965656	45966003	Promoter (<=1kb)	0	CCDC163			chr10	69609157	69609359	Distal Intergenic	-11220	DNAJC12
chr1	46050277	46050488	Promoter (<=1kb)	617	NASP			chr10	70939837	70939963	Promoter (<=1kb)	-30	SUPV3L1
chr1	46152181	46152304	Promoter (<=1kb)	0	GPBP1L1			chr10	73489270	73489405	Intron (uc001jrz.3/64072, intron 29 of 30)	8176	C10orf105
chr1	46152741	46152943	Promoter (<=1kb)	-439	GPBP1L1			chr10	82508068	82508213	Distal Intergenic	105316	SH2D4B
chr1	46153676	46153946	Promoter (<=1kb)	0	TMEM69			chr10	91429966	91430097	Distal Intergenic	-24637	PANK1
chr1	46598535	46598741	Promoter (<=1kb)	0	PIK3R3			chr10	93398582	93398695	Distal Intergenic	-5724	PPP1R3C
chr1	46768873	46769126	Promoter (<=1kb)	0	LRRC41			chr10	99052504	99052668	Promoter (<=1kb)	-74	ARHGAP19
chr1	46769183	46769419	Promoter (<=1kb)	0	UQCRH			chr10	99393195	99393361	Promoter (<=1kb)	0	MORN4
chr1	47644790	47645032	Promoter (<=1kb)	0	LINC00853			chr10	103113629	103113773	Promoter (<=1kb)	-17	BTRC
chr1	51425908	51426101	Promoter (<=1kb)	0	FAF1			chr10	103815976	103816119	Promoter (<=1kb)	-44	ARMH3
chr1	51937711	51937957	Intron (uc001csq.1/2060, intron 3 of 24)	47038	EPS15			chr10	103892634	103892802	Promoter (<=1kb)	0	PPRC1
chr1	51984852	51985088	Promoter (<=1kb)	0	EPS15			chr10	104220937	104221077	Promoter (<=1kb)	-93	MFSD13A
chr1	51998436	51998596	Distal Intergenic	-13441	EPS15			chr10	106785429	106785574	Intron (uc001kyi.1/22986, intron 4 of 26)	-151951	SORCS3
chr1	52082555	52082820	Promoter (<=1kb)	9	OSBPL9			chr10	107034407	107034553	Distal Intergenic	96882	SORCS3
chr1	52195237	52195528	Promoter (<=1kb)	0	OSBPL9			chr10	107659721	107659849	Distal Intergenic	722196	SORCS3
chr1	52344464	52344753	Promoter (<=1kb)	0	NRDC			chr10	108087971	108088119	Distal Intergenic	836347	SORCS1
chr1	52870022	52870277	Promoter (<=1kb)	0	ORC1			chr10	108986392	108986540	Distal Intergenic	-61926	SORCS1
chr1	53191968	53192119	Promoter (<=1kb)	-12	ZYG11B			chr10	109021796	109021938	Distal Intergenic	-97330	SORCS1
chr1	54303934	54304449	Promoter (<=1kb)	0	NDC1			chr10	110713658	110713792	Distal Intergenic	930238	XPNPEP1
chr1	54411398	54411765	Promoter (<=1kb)	-110	HSPB11			chr10	110797676	110797823	Distal Intergenic	846207	XPNPEP1
chr1	54518849	54519314	Promoter (<=1kb)	0	TCEANC2			chr10	111101593	111101725	Distal Intergenic	542305	XPNPEP1
chr1	56278134	56278298	Distal Intergenic	586820	MIR4422			chr10	111284727	111284879	Distal Intergenic	359151	XPNPEP1
chr1	63249356	63249875	Promoter (<=1kb)	0	ATG4C			chr10	111371690	111371833	Distal Intergenic	272197	XPNPEP1
chr1	67895983	67896302	Promoter (<=1kb)	0	SERBP1			chr10	111767552	111767695	Promoter (<=1kb)	-16	ADD3
chr1	68150642	68150852	Promoter (<=1kb)	-8	GADD45A			chr10	111985552	111985726	Promoter (<=1kb)	-36	MXI1
chr1	68697407	68697764	Promoter (<=1kb)	520	WLS			chr10	124913574	124913746	Promoter (<=1kb)	-14	BUB3
chr1	70671174	70671506	Promoter (<=1kb)	0	LRRC40			chr10	130708493	130708637	Distal Intergenic	-556817	MGMT
chr1	70671515	70671681	Promoter (<=1kb)	150	SRSF11			chr10	130768995	130769167	Distal Intergenic	-496287	MGMT
chr1	71975338	71975485	Intron (uc001dfv.3/257194, intron 6 of 6)	327210	NEGR1-IT1			chr10	131909450	131909622	Promoter (<=1kb)	-369	C10orf143
chr1	73134040	73134190	Distal Intergenic	-385635	NEGR1			chr10	132795893	132796074	Distal Intergenic	-34962	MIR378C
chr1	74819986	74820126	Intron (uc001dgc.2/100526835, intron 13 of 18)	118915	TNNI3K			chr10	132860219	132860364	Distal Intergenic	-99288	MIR378C
chr1	75198712	75198928	Promoter (<=1kb)	0	TYW3			chr11	696399	696515	Promoter (<=1kb)	-659	DEAF1
chr1	75936158	75936295	Intron (uc001dgr.2/204962, intron 2 of 25)	140504	SLC44A5			chr11	844147	844317	Promoter (<=1kb)	66	TSPAN4
chr1	76047658	76047777	Intron (uc001dgr.2/204962, intron 1 of 25)	29022	SLC44A5			chr11	2950630	2950775	Promoter (<=1kb)	0	PHLDA2
chr1	76077536	76077706	Promoter (<=1kb)	-737	SLC44A5			chr11	3443777	3443894	Distal Intergenic	-30632	OR7E12P
chr1	77300650	77300780	Distal Intergenic	-32406	ST6GALNAC5			chr11	4115931	4116091	Promoter (<=1kb)	7	RRM1
chr1	78148592	78148761	Promoter (<=1kb)	-249	ZZZ3			chr11	4448682	4448804	Distal Intergenic	-21721	OR52K2
chr1	78245125	78245425	Promoter (<=1kb)	0	MIGA1			chr11	5837293	5837434	Intron (uc001mbq.1/85363, intron 2 of 4)	-4132	OR52N2
chr1	80078243	80078443	Distal Intergenic	-605748	ADGRL4			chr11	8059105	8059253	Promoter (<=1kb)	-927	TUB
chr1	84824790	84824939	Distal Intergenic	14429	SAMD13			chr11	9482391	9482570	Promoter (<=1kb)	0	ZNF143
chr1	84944807	84945039	Promoter (<=1kb)	0	RPF1			chr11	10326370	10326530	Promoter (<=1kb)	-112	ADM
chr1	87379735	87379998	Promoter (<=1kb)	109	SELENOF			chr11	26498990	26499138	Intron (uc010rdr.2/63982, intron 5 of 27)	3453	ANO3
chr1	87870086	87870315	Distal Intergenic	-32748	LINC01364			chr11	36310863	36311130	Promoter (<=1kb)	0	COMMD9
chr1	89357161	89357464	Promoter (<=1kb)	0	GTF2B			chr11	40206963	40207079	Intron (uc001mxb.2/57689, intron 1 of 2)	107601	LRRC4C
chr1	89458241	89458762	Promoter (<=1kb)	0	RBMXL1			chr11	41926797	41926983	Distal Intergenic	348257	LOC100507205
chr1	90460473	90460673	Promoter (<=1kb)	0	GEMIN8P4			chr11	47448007	47448272	Promoter (<=1kb)	0	PSMC3
chr1	93426991	93427168	Promoter (<=1kb)	0	DIPK1A			chr11	47600478	47600675	Promoter (<=1kb)	0	NDUFS3
chr1	93645941	93646312	Promoter (<=1kb)	0	CCDC18			chr11	54934511	54934797	Distal Intergenic	-94861	TRIM48
chr1	93646633	93646795	Promoter (<=1kb)	352	CCDC18			chr11	55311249	55311417	Distal Intergenic	-10366	OR4C15
chr1	94245301	94245564	Intron (uc001dqb.4/8412, intron 2 of 13)	-66824	MIR760			chr11	56087482	56087609	Promoter (1-2kb)	1699	OR8K3
chr1	95538142	95538366	Promoter (<=1kb)	141	ALG14			chr11	57425115	57425263	Promoter (<=1kb)	0	CLP1
chr1	95699639	95699804	Promoter (<=1kb)	0	TMEM56-RWDD3			chr11	58347174	58347285	Promoter (<=1kb)	587	ZFP91
chr1	97559686	97559881	Promoter (1-2kb)	-1598	DPYD-AS1			chr11	59142440	59142572	Distal Intergenic	10508	OR5AN1
chr1	100435385	100435551	Promoter (<=1kb)	40	SLC35A3			chr11	59208311	59208485	Promoter (2-3kb)	-2157	OR5A1
chr1	100503628	100503780	Promoter (<=1kb)	-9	MFSD14A			chr11	59220944	59221109	Distal Intergenic	-3325	OR4D6
chr1	100598399	100598787	Promoter (<=1kb)	0	SASS6			chr11	59328384	59328540	Distal Intergenic	34091	MIR3162
chr1	104995952	104996106	Distal Intergenic	380307	LOC100129138			chr11	59636869	59637015	Promoter (2-3kb)	-2828	TCN1
chr1	104999032	104999161	Distal Intergenic	383387	LOC100129138			chr11	61559992	61560218	Promoter (<=1kb)	0	FEN1
chr1	107599174	107599383	Promoter (<=1kb)	0	PRMT6			chr11	61560248	61560438	Promoter (<=1kb)	139	FEN1
chr1	109584734	109584925	Promoter (<=1kb)	0	WDR47			chr11	61891192	61891322	Promoter (<=1kb)	-123	INCENP
chr1	109633234	109633446	Promoter (<=1kb)	0	TMEM167B			chr11	62420785	62420890	Promoter (<=1kb)	-11	INTS5
chr1	109642656	109642814	Promoter (<=1kb)	-1	SCARNA2			chr11	63439090	63439335	Promoter (<=1kb)	-7	ATL3
chr1	109825679	109825997	Promoter (<=1kb)	0	PSRC1			chr11	63706644	63706789	Promoter (<=1kb)	-20	NAA40
chr1	109969338	109969515	Promoter (<=1kb)	-230	PSMA5			chr11	64038851	64038972	Intron (uc001nzc.3/572, intron 2 of 2)	-12839	GPR137
chr1	110026313	110026576	Promoter (<=1kb)	0	ATXN7L2			chr11	64387369	64387505	Intron (uc001oao.3/9379, intron 2 of 2)	3963	NRXN2
chr1	110026767	110026952	Promoter (<=1kb)	206	ATXN7L2			chr11	64691577	64691803	Promoter (<=1kb)	-340	PPP2R5B
chr1	110363938	110364113	Distal Intergenic	-57294	EPS8L3			chr11	64691972	64692239	Promoter (<=1kb)	0	PPP2R5B
chr1	110527240	110527406	Promoter (<=1kb)	0	AHCYL1			chr11	64863419	64863770	Promoter (<=1kb)	0	VPS51
chr1	110546681	110546923	Promoter (<=1kb)	111	AHCYL1			chr11	65488240	65488383	Promoter (<=1kb)	26	RNASEH2C
chr1	110576963	110577289	Promoter (<=1kb)	0	STRIP1			chr11	65625650	65625880	Promoter (<=1kb)	221	CFL1
chr1	110881347	110881498	Promoter (<=1kb)	295	RBM15-AS1			chr11	65660838	65660964	Promoter (2-3kb)	2963	CCDC85B
chr1	112298424	112298576	Promoter (<=1kb)	-5	INKA2			chr11	65666149	65666276	Promoter (1-2kb)	1721	FOSL1
chr1	113162359	113162497	Promoter (<=1kb)	0	ST7L			chr11	65769571	65769797	Promoter (<=1kb)	0	EIF1AD
chr1	113247585	113247709	Promoter (1-2kb)	1969	RHOC			chr11	66035789	66035990	Promoter (<=1kb)	-66	RAB1B
chr1	113257918	113258052	Promoter (<=1kb)	0	PPM1J			chr11	66206266	66206595	Promoter (<=1kb)	0	MRPL11
chr1	114354835	114355023	Promoter (<=1kb)	47	RSBN1			chr11	67195783	67196029	Promoter (<=1kb)	0	RPS6KB2
chr1	114355028	114355255	Promoter (<=1kb)	0	RSBN1			chr11	67250022	67250153	Promoter (<=1kb)	-352	AIP
chr1	114447807	114448081	Promoter (<=1kb)	0	DCLRE1B			chr11	68518964	68519092	Promoter (<=1kb)	0	TESMIN
chr1	114472108	114472330	Promoter (<=1kb)	-109	HIPK1			chr11	69069136	69069275	Intron (uc001oox.3/26579, intron 1 of 1)	7514	MYEOV
chr1	115124259	115124451	Promoter (<=1kb)	0	BCAS2			chr11	71639611	71639761	Promoter (<=1kb)	-7	RNF121
chr1	115300036	115300388	Promoter (<=1kb)	283	CSDE1			chr11	71791735	71791880	Promoter (<=1kb)	-162	NUMA1
chr1	115300488	115300787	Promoter (<=1kb)	0	CSDE1			chr11	72145578	72145736	Promoter (<=1kb)	0	CLPB
chr1	115605369	115605581	Intron (uc001eft.3/10100, intron 2 of 7)	26540	TSPAN2			chr11	72505109	72505218	Promoter (<=1kb)	-359	ARAP1
chr1	117813128	117813274	Distal Intergenic	-59546	VTCN1			chr11	73472376	73472582	Promoter (<=1kb)	-175	RAB6A
chr1	119709394	119709534	Intron (uc009whk.2/uc009whk.2, intron 2 of 3)	-26099	WARS2			chr11	75110434	75110680	Promoter (<=1kb)	0	RPS3
chr1	120190822	120191040	Promoter (<=1kb)	-432	ZNF697			chr11	77263735	77263923	Distal Intergenic	-36513	AQP11
chr1	142803094	142803271	Exon (uc001ejb.3/uc001ejb.3, exon 4 of 4)	-89489	ANKRD20A12P			chr11	77706015	77706142	Promoter (<=1kb)	-298	INTS4
chr1	144534185	144534404	Intron (uc010oxn.2/728841, intron 15 of 18)	-12216	NA			chr11	79957546	79957677	Distal Intergenic	-805851	TENM4
chr1	144932047	144932204	Promoter (<=1kb)	-15	PDE4DIP			chr11	79991351	79991470	Distal Intergenic	-839656	TENM4
chr1	145096199	145096450	Promoter (<=1kb)	0	SEC22B			chr11	80150050	80150201	Distal Intergenic	-998355	TENM4
chr1	145395575	145395725	Exon (uc021out.1/uc021out.1, exon 1 of 1)	-17466	HJV			chr11	82142868	82143210	Distal Intergenic	301696	FAM181B
chr1	147735369	147735510	Intron (uc001eqe.3/728841, intron 12 of 13)	71168	MIR5087			chr11	82246008	82246273	Distal Intergenic	198633	FAM181B
chr1	148556908	148557045	Promoter (1-2kb)	-1143	NBPF15			chr11	82782969	82783233	Promoter (<=1kb)	0	RAB30-AS1
chr1	149289417	149289591	3' UTR	9941	LINC02591			chr11	82996970	82997270	Promoter (<=1kb)	0	CCDC90B
chr1	149870965	149871285	Promoter (<=1kb)	0	BOLA1			chr11	82997285	82997603	Promoter (<=1kb)	0	CCDC90B
chr1	149899596	149899824	Promoter (<=1kb)	138	SF3B4			chr11	86013116	86013307	Promoter (<=1kb)	0	HIKESHI
chr1	149982683	149982929	Promoter (<=1kb)	0	OTUD7B			chr11	91209804	91209941	Distal Intergenic	-875321	FAT3
chr1	150039552	150039944	Promoter (<=1kb)	152	VPS45			chr11	91250903	91251036	Distal Intergenic	-834226	FAT3
chr1	150208387	150208784	Promoter (<=1kb)	0	ANP32E			chr11	101399960	101400085	Intron (uc001pgk.4/7225, intron 1 of 12)	-9324	MIR3920
chr1	150241091	150241281	Promoter (<=1kb)	328	APH1A			chr11	104778646	104778788	Intron (uc001phz.3/643733, intron 2 of 5)	-9249	CASP12
chr1	150241295	150241726	Promoter (<=1kb)	0	APH1A			chr11	105598771	105598928	Intron (uc001piu.1/2893, intron 3 of 10)	117360	GRIA4
chr1	150266109	150266578	Promoter (<=1kb)	0	MRPS21			chr11	106117249	106117383	Distal Intergenic	155972	AASDHPPT
chr1	150268126	150268272	Promoter (1-2kb)	1857	MRPS21			chr11	107161077	107161194	Distal Intergenic	152581	CWF19L2
chr1	150336347	150336763	Promoter (<=1kb)	-227	RPRD2			chr11	107436366	107436593	Promoter (<=1kb)	0	ALKBH8
chr1	150459633	150459966	Promoter (<=1kb)	0	TARS2			chr11	113071764	113071907	Intron (uc001pno.3/4684, intron 1 of 8)	-54692	NCAM1
chr1	150534518	150534761	Distal Intergenic	4097	ADAMTSL4			chr11	113644425	113644656	Promoter (<=1kb)	0	ZW10
chr1	150551864	150552148	Promoter (<=1kb)	0	MCL1			chr11	113865381	113865543	Distal Intergenic	17159	HTR3A
chr1	150669675	150669982	Promoter (<=1kb)	-3	GOLPH3L			chr11	114959893	114960168	Distal Intergenic	325299	CADM1
chr1	150898700	150898976	Promoter (<=1kb)	0	SETDB1			chr11	115389274	115389488	Distal Intergenic	-14033	CADM1
chr1	151137948	151138122	Promoter (<=1kb)	248	LYSMD1			chr11	115466679	115466819	Distal Intergenic	-91438	CADM1
chr1	151138267	151138665	Promoter (<=1kb)	0	LYSMD1			chr11	115502751	115503036	Distal Intergenic	-127510	CADM1
chr1	151162591	151162836	Promoter (<=1kb)	0	VPS72			chr11	115540769	115540895	Distal Intergenic	90020	LINC00900
chr1	151173021	151173215	Promoter (1-2kb)	2000	PIP5K1A			chr11	116163744	116164061	Distal Intergenic	479653	BUD13
chr1	151227040	151227547	Promoter (<=1kb)	0	PSMD4			chr11	116218918	116219067	Distal Intergenic	424647	BUD13
chr1	151253639	151254108	Promoter (<=1kb)	0	ZNF687			chr11	116643647	116643774	Promoter (<=1kb)	0	BUD13
chr1	151371773	151372071	Promoter (<=1kb)	0	PSMB4			chr11	117186962	117187112	Promoter (<=1kb)	0	BACE1
chr1	151499870	151500062	Intron (uc009wmw.3/57530, intron 10 of 20)	-12719	TUFT1			chr11	118306851	118307073	Promoter (<=1kb)	-132	KMT2A
chr1	151584290	151584606	Promoter (<=1kb)	0	SNX27			chr11	118354383	118354523	Promoter (1-2kb)	1953	KMT2A
chr1	151735615	151735765	Promoter (<=1kb)	170	OAZ3			chr11	118938432	118938547	Promoter (<=1kb)	0	VPS11
chr1	151735926	151736114	Promoter (<=1kb)	0	MRPL9			chr11	118972506	118972731	Promoter (<=1kb)	54	DPAGT1
chr1	151882044	151882266	Promoter (<=1kb)	95	THEM4			chr11	118972761	118972986	Promoter (<=1kb)	0	DPAGT1
chr1	151967472	151967748	Promoter (<=1kb)	-758	S100A10			chr11	119365683	119365835	Intron (uc001pwo.3/100499227, intron 3 of 3)	-71437	THY1
chr1	153509263	153509391	Promoter (<=1kb)	-546	S100A6			chr11	121144754	121144888	Distal Intergenic	-18500	SC5D
chr1	153538979	153539348	Promoter (<=1kb)	-673	S100A2			chr11	121750421	121750549	Distal Intergenic	220003	MIR125B1
chr1	153581420	153581704	Promoter (<=1kb)	0	S100A16			chr11	121751813	121751957	Distal Intergenic	218595	MIR125B1
chr1	153581900	153582130	Promoter (<=1kb)	-419	S100A16			chr11	123866604	123866745	Distal Intergenic	-18206	OR10S1
chr1	153606769	153607124	Promoter (<=1kb)	-201	S100A13			chr11	128377057	128377194	Intron (uc009zcg.2/2113, intron 1 of 6)	15011	ETS1
chr1	153630962	153631296	Promoter (<=1kb)	0	SNAPIN			chr11	129411520	129411721	Distal Intergenic	165639	BARX2
chr1	153643394	153643600	Promoter (<=1kb)	0	ILF2			chr11	131291642	131291791	Intron (uc001qgm.3/50863, intron 1 of 7)	51271	NTM
chr1	153700495	153700664	Promoter (<=1kb)	0	INTS3			chr11	132007282	132007495	Intron (uc001qgm.3/50863, intron 2 of 7)	226570	NTM
chr1	153895537	153895789	Promoter (<=1kb)	-86	GATAD2B			chr11	132502480	132502622	Intron (uc001qgs.3/4978, intron 2 of 6)	310415	OPCML
chr1	153919101	153919369	Promoter (<=1kb)	0	DENND4B			chr11	133287532	133287731	Intron (uc001qgu.3/4978, intron 1 of 7)	114672	OPCML
chr1	153930897	153931394	Promoter (<=1kb)	0	CRTC2			chr11	133362223	133362383	Intron (uc001qgu.3/4978, intron 1 of 7)	40020	OPCML
chr1	153935885	153936364	Promoter (<=1kb)	0	SLC39A1			chr11	133387267	133387445	Intron (uc001qgu.3/4978, intron 1 of 7)	14958	OPCML
chr1	153939766	153940006	Promoter (<=1kb)	202	SLC39A1			chr11	133418860	133418997	Distal Intergenic	-16457	OPCML
chr1	153950059	153950328	Promoter (<=1kb)	123	JTB			chr11	133490221	133490402	Distal Intergenic	-87818	OPCML
chr1	153962964	153963320	Promoter (<=1kb)	0	RPS27			chr11	134123273	134123468	Promoter (<=1kb)	0	ACAD8
chr1	154192918	154193174	Promoter (<=1kb)	99	C1orf43			chr12	510568	510762	Promoter (<=1kb)	0	CCDC77
chr1	154244776	154245179	Promoter (<=1kb)	0	HAX1			chr12	861439	861797	Promoter (<=1kb)	-292	WNK1
chr1	154531141	154531670	Promoter (<=1kb)	-21	UBE2Q1			chr12	1913697	1913919	Intron (uc021qsx.1/93589, intron 29 of 37)	6970	CACNA2D4
chr1	154600328	154600708	Promoter (<=1kb)	0	ADAR			chr12	1983105	1983276	Intron (uc021qsx.1/93589, intron 18 of 37)	-19895	CACNA2D4
chr1	154842795	154843055	Promoter (<=1kb)	-41	KCNN3			chr12	2470193	2470364	Intron (uc001qjz.2/775, intron 3 of 46)	91251	CACNA1C-IT3
chr1	154910047	154910217	Promoter (<=1kb)	-563	PMVK			chr12	4271067	4271172	Distal Intergenic	-111730	CCND2
chr1	154943211	154943707	Promoter (<=1kb)	0	SHC1			chr12	4330227	4330384	Distal Intergenic	-52518	CCND2
chr1	154955521	154955859	Promoter (<=1kb)	0	FLAD1			chr12	6798474	6798928	Promoter (<=1kb)	0	ZNF384
chr1	154973551	154973854	Promoter (1-2kb)	-1252	ZBTB7B			chr12	6875323	6875471	Promoter (<=1kb)	-70	PTMS
chr1	154974547	154974861	Promoter (<=1kb)	-245	ZBTB7B			chr12	6961460	6961933	Promoter (<=1kb)	175	USP5
chr1	154978025	154978405	Promoter (2-3kb)	2919	ZBTB7B			chr12	7079775	7080028	Promoter (<=1kb)	0	EMG1
chr1	155097005	155097479	Promoter (2-3kb)	-2870	EFNA1			chr12	7282703	7282862	Promoter (<=1kb)	-105	CLSTN3
chr1	155112727	155113179	Promoter (<=1kb)	0	DPM3			chr12	7411950	7412103	Distal Intergenic	-44825	ACSM4
chr1	155139929	155140113	Downstream (1-2kb)	-5308	TRIM46			chr12	9102480	9102724	Promoter (<=1kb)	-123	M6PR
chr1	155163065	155163356	Promoter (<=1kb)	-359	MUC1			chr12	22198980	22199276	Promoter (<=1kb)	0	CMAS
chr1	155178383	155178652	Promoter (<=1kb)	0	MTX1			chr12	30708622	30708752	Distal Intergenic	107836	IPO8
chr1	155178865	155179209	Promoter (<=1kb)	0	THBS3			chr12	32832004	32832212	Promoter (<=1kb)	0	DNM1L
chr1	155181300	155181428	Promoter (2-3kb)	-2331	THBS3			chr12	34606758	34606905	Distal Intergenic	431542	ALG10
chr1	155188620	155189946	Promoter (<=1kb)	0	GBAP1			chr12	38117759	38117875	Distal Intergenic	-592682	ALG10B
chr1	155196383	155197601	Promoter (<=1kb)	0	GBAP1			chr12	38710415	38710610	Promoter (<=1kb)	0	ALG10B
chr1	155210949	155211229	Promoter (<=1kb)	0	GBA			chr12	48500046	48500223	Promoter (<=1kb)	0	SENP1
chr1	155214345	155214732	Promoter (<=1kb)	0	GBA			chr12	49245824	49246164	Promoter (<=1kb)	0	DDX23
chr1	155225160	155225390	Promoter (<=1kb)	0	FAM189B			chr12	50419376	50419580	Promoter (<=1kb)	-69	RACGAP1
chr1	155232055	155232422	Promoter (<=1kb)	0	SCAMP3			chr12	51639095	51639223	3' UTR	6587	DAZAP2
chr1	155246913	155247264	Promoter (<=1kb)	0	HCN3			chr12	53472983	53473120	Promoter (<=1kb)	84	SPRYD3
chr1	155278323	155278757	Promoter (<=1kb)	0	FDPS			chr12	53661986	53662110	Promoter (<=1kb)	0	ESPL1
chr1	155292892	155293303	Promoter (<=1kb)	0	RUSC1			chr12	53894657	53894790	Promoter (<=1kb)	0	TARBP2
chr1	155293973	155294336	Promoter (<=1kb)	0	RUSC1			chr12	54020079	54020248	Promoter (<=1kb)	0	ATF7
chr1	155532517	155532750	Promoter (<=1kb)	0	ASH1L			chr12	54102709	54102848	Downstream (2-3kb)	5629	CALCOCO1
chr1	155904175	155904440	Promoter (<=1kb)	0	KHDC4			chr12	54121155	54121580	Promoter (<=1kb)	0	CALCOCO1
chr1	155990637	155990894	Promoter (<=1kb)	0	SSR2			chr12	54582679	54582999	Promoter (<=1kb)	0	SMUG1
chr1	156024340	156024721	Promoter (<=1kb)	0	LAMTOR2			chr12	55086354	55086515	Distal Intergenic	-44205	DCD
chr1	156052223	156052460	Promoter (<=1kb)	0	LMNA			chr12	55894039	55894192	Distal Intergenic	7877	OR6C68
chr1	156076102	156076488	Intron (uc001fnf.1/4000, intron 3 of 12)	-7973	LMNA			chr12	56223334	56223491	Promoter (<=1kb)	0	DNAJC14
chr1	156084311	156084540	Promoter (<=1kb)	0	LMNA			chr12	56709669	56709908	Promoter (<=1kb)	220	CNPY2
chr1	156163622	156163814	Promoter (<=1kb)	0	SLC25A44			chr12	57916250	57916404	Promoter (<=1kb)	-255	MBD6
chr1	156252183	156252457	Promoter (<=1kb)	163	SMG5			chr12	57940888	57941160	Promoter (<=1kb)	0	DCTN2
chr1	156252569	156252924	Promoter (<=1kb)	0	SMG5			chr12	58165782	58165945	Promoter (<=1kb)	0	METTL1
chr1	156308498	156308745	Promoter (<=1kb)	165	TSACC			chr12	59302346	59302502	Intron (uc009zqh.3/121227, intron 3 of 18)	10825	LRIG3
chr1	156427240	156427476	Distal Intergenic	-26747	C1orf61			chr12	59648127	59648214	Distal Intergenic	-333808	LRIG3
chr1	156473250	156473433	Promoter (2-3kb)	-2616	MEF2D			chr12	62190220	62190366	Intron (uc001sqv.3/338811, intron 1 of 3)	30648	FAM19A2
chr1	156474933	156475337	Distal Intergenic	-4299	MEF2D			chr12	62358349	62358483	Intron (uc001sqw.3/338811, intron 1 of 4)	-137335	FAM19A2
chr1	156542267	156542496	Promoter (<=1kb)	0	IQGAP3			chr12	64672511	64672669	Intron (uc001srx.3/uc001srx.3, intron 2 of 4)	14491	C12orf56
chr1	156629907	156630140	Distal Intergenic	17049	NES			chr12	69080654	69080801	Promoter (<=1kb)	0	NUP107
chr1	156698145	156698358	Promoter (<=1kb)	0	RRNAD1			chr12	82752105	82752265	Promoter (<=1kb)	0	CCDC59
chr1	156698455	156698768	Promoter (<=1kb)	192	RRNAD1			chr12	90519801	90519954	Distal Intergenic	417069	ATP2B1-AS1
chr1	156710734	156711283	Promoter (<=1kb)	0	MRPL24			chr12	93835747	93835899	Promoter (<=1kb)	127	UBE2N
chr1	156716385	156716689	Intron (uc009wsd.3/3068, intron 1 of 5)	4396	HDGF			chr12	95611381	95611639	Promoter (<=1kb)	0	VEZT
chr1	156718612	156718742	Promoter (2-3kb)	2343	HDGF			chr12	96429339	96429589	Promoter (<=1kb)	0	LTA4H
chr1	156736906	156737408	Promoter (<=1kb)	0	PRCC			chr12	98317696	98317842	Distal Intergenic	71384	MIR4303
chr1	158094845	158094993	Distal Intergenic	15437	LINC01704			chr12	99314874	99315032	Intron (uc001tgd.2/56899, intron 3 of 10)	-26200	ANKS1B
chr1	158119549	158119827	Distal Intergenic	-9119	LINC01704			chr12	99327436	99327645	Intron (uc001tgd.2/56899, intron 3 of 10)	-38762	ANKS1B
chr1	158411050	158411158	Distal Intergenic	-20394	OR10K2			chr12	100184087	100184209	Intron (uc001tge.2/56899, intron 4 of 25)	142559	FAM71C
chr1	159893153	159893304	Promoter (<=1kb)	203	TAGLN2			chr12	102455812	102456001	Promoter (<=1kb)	0	WASHC3
chr1	159894362	159894507	Promoter (<=1kb)	-21	TAGLN2			chr12	104323426	104323730	Promoter (<=1kb)	259	TTC41P
chr1	160068347	160068941	Promoter (<=1kb)	0	IGSF8			chr12	107295811	107295954	Distal Intergenic	-53590	TMEM263
chr1	160254834	160255046	Promoter (<=1kb)	0	DCAF8			chr12	107843238	107843510	Intron (uc009zut.1/121551, intron 1 of 9)	131041	BTBD11
chr1	160313027	160313246	Promoter (<=1kb)	0	NCSTN			chr12	107890056	107890268	Intron (uc009zut.1/121551, intron 1 of 9)	-84366	BTBD11
chr1	160990998	160991150	Promoter (<=1kb)	0	F11R			chr12	108169633	108169970	Promoter (1-2kb)	1471	ASCL4
chr1	161015717	161015917	Promoter (<=1kb)	0	USF1			chr12	108711792	108711975	Promoter (2-3kb)	2464	CMKLR1
chr1	161102488	161102737	Promoter (<=1kb)	-10	DEDD			chr12	108820209	108820372	Distal Intergenic	-87115	CMKLR1
chr1	161129144	161129348	Promoter (<=1kb)	0	USP21			chr12	108955134	108955293	Promoter (<=1kb)	0	SART3
chr1	161171714	161172256	Promoter (<=1kb)	0	NDUFS2			chr12	109063116	109063235	Intron (uc009zva.4/23603, intron 3 of 10)	33539	CORO1C
chr1	161735978	161736195	Promoter (<=1kb)	0	ATF6			chr12	110151255	110151512	Promoter (<=1kb)	-675	FAM222A
chr1	162602485	162602640	Promoter (<=1kb)	257	DDR2			chr12	110171559	110171699	Intron (uc001tpd.2/84915, intron 1 of 2)	19372	FAM222A
chr1	163291477	163291834	Promoter (<=1kb)	0	NUF2			chr12	112279728	112279903	Promoter (<=1kb)	-18	MAPKAPK5-AS1
chr1	163756937	163757103	Distal Intergenic	465214	NUF2			chr12	112856589	112856804	Promoter (<=1kb)	53	PTPN11
chr1	164528115	164528481	Promoter (<=1kb)	-116	PBX1			chr12	113183373	113183522	Intron (uc010syl.2/22895, intron 1 of 21)	-46027	RPH3A
chr1	165141309	165141484	Distal Intergenic	40808	LMX1A			chr12	113224761	113224962	Intron (uc010syl.2/22895, intron 1 of 21)	-4587	RPH3A
chr1	165600051	165600258	Promoter (<=1kb)	0	MGST3			chr12	113260226	113260401	Intron (uc010syl.2/22895, intron 2 of 21)	30278	RPH3A
chr1	165738051	165738260	Promoter (<=1kb)	0	TMCO1			chr12	113265449	113265598	Intron (uc010syl.2/22895, intron 2 of 21)	35501	RPH3A
chr1	166003813	166003961	Distal Intergenic	120074	MIR921			chr12	114115933	114116089	Distal Intergenic	-206056	LHX5
chr1	166386964	166387126	Distal Intergenic	-186027	FMO9P			chr12	114874359	114874488	Distal Intergenic	27800	TBX5-AS1
chr1	166580251	166580415	Intron (uc010pld.2/116123, intron 2 of 6)	7098	FMO9P			chr12	114962888	114963157	Distal Intergenic	116329	TBX5-AS1
chr1	166669688	166669848	Distal Intergenic	96535	FMO9P			chr12	115947402	115947542	Distal Intergenic	638917	MIR620
chr1	167189853	167190121	Promoter (<=1kb)	0	POU2F1			chr12	115969427	115969617	Distal Intergenic	616842	MIR620
chr1	167904731	167904904	Promoter (<=1kb)	232	MPC2			chr12	116272606	116272758	Distal Intergenic	313701	MIR620
chr1	167905431	167905660	Promoter (<=1kb)	0	MPC2			chr12	117835538	117835692	Distal Intergenic	-35931	NOS1
chr1	167905667	167906019	Promoter (<=1kb)	0	DCAF6			chr12	117863383	117863527	Distal Intergenic	-63776	NOS1
chr1	169764063	169764234	Promoter (<=1kb)	0	C1orf112			chr12	118581987	118582125	Intron (uc010szc.1/5037, intron 3 of 4)	8117	PEBP1
chr1	169862975	169863143	Promoter (<=1kb)	0	SCYL3			chr12	119329420	119329599	Distal Intergenic	-89701	SRRM4
chr1	169863275	169863456	Promoter (<=1kb)	-175	SCYL3			chr12	119526455	119526640	Intron (uc001txa.2/84530, intron 1 of 12)	-89955	HSPB8
chr1	170501208	170501369	Promoter (<=1kb)	0	GORAB			chr12	119776824	119776990	Intron (uc001txe.3/160777, intron 1 of 13)	4307	CCDC60
chr1	170712978	170713108	Distal Intergenic	79665	PRRX1			chr12	119887896	119888179	Intron (uc001txe.3/160777, intron 2 of 13)	115379	CCDC60
chr1	171711187	171711351	Promoter (<=1kb)	28	VAMP4			chr12	119904537	119904731	Intron (uc001txe.3/160777, intron 2 of 13)	-126533	TMEM233
chr1	172501609	172502012	Promoter (<=1kb)	-248	SUCO			chr12	119911316	119911495	Intron (uc001txe.3/160777, intron 3 of 13)	-119769	TMEM233
chr1	173683906	173684157	Promoter (<=1kb)	0	KLHL20			chr12	119956495	119956672	Intron (uc001txe.3/160777, intron 8 of 13)	-74592	TMEM233
chr1	174968651	174968848	Promoter (<=1kb)	-44	CACYBP			chr12	120701014	120701151	Promoter (2-3kb)	2423	PXN
chr1	174992596	174992763	Promoter (<=1kb)	-5	MRPS14			chr12	120739915	120740111	Promoter (<=1kb)	-13	SIRT4
chr1	175514478	175514648	Intron (uc009wwu.1/7143, intron 1 of 22)	-138547	TNR			chr12	120971983	120972213	Promoter (<=1kb)	0	RNF10
chr1	179793961	179794113	Distal Intergenic	52828	TOR1AIP2			chr12	121454176	121454462	Promoter (<=1kb)	0	C12orf43
chr1	179846938	179847177	Promoter (<=1kb)	0	TOR1AIP2			chr12	121790242	121790391	Promoter (<=1kb)	0	ANAPC5
chr1	179851533	179851960	Promoter (<=1kb)	356	TOR1AIP1			chr12	122174960	122175102	Intron (uc001ubc.4/144404, intron 1 of 11)	24302	TMEM120B
chr1	182808396	182808555	Promoter (<=1kb)	0	DHX9			chr12	123237279	123237423	Promoter (<=1kb)	0	DENR
chr1	183439312	183439532	Promoter (1-2kb)	1585	SMG7-AS1			chr12	123336704	123336852	Intron (uc001udg.1/9026, intron 7 of 17)	-3621	HIP1R
chr1	183440919	183441302	Promoter (<=1kb)	0	SMG7-AS1			chr12	123450956	123451211	Promoter (<=1kb)	0	ABCB9
chr1	183441332	183441645	Promoter (<=1kb)	0	SMG7			chr12	123849443	123849602	Promoter (<=1kb)	-55	SBNO1
chr1	184723951	184724186	Promoter (<=1kb)	0	EDEM3			chr12	123942526	123942720	Promoter (<=1kb)	0	SNRNP35
chr1	184724216	184724419	Promoter (<=1kb)	-175	EDEM3			chr12	124118219	124118470	Promoter (<=1kb)	0	EIF2B1
chr1	185126053	185126616	Promoter (<=1kb)	0	SWT1			chr12	124886664	124886801	Intron (uc010tbb.2/9612, intron 16 of 48)	-61914	NCOR2
chr1	185285358	185285517	Promoter (<=1kb)	944	IVNS1ABP			chr12	126158273	126158421	Distal Intergenic	51231	TMEM132B
chr1	185286420	185286594	Promoter (<=1kb)	0	IVNS1ABP			chr12	126318251	126318434	Distal Intergenic	146560	LINC00939
chr1	186344409	186345072	Promoter (<=1kb)	0	ODR4			chr12	126438827	126438970	Distal Intergenic	26024	LINC00939
chr1	193341494	193341657	Distal Intergenic	-185751	B3GALT2			chr12	126513340	126513481	Distal Intergenic	-45420	LINC00939
chr1	197170296	197170511	Promoter (<=1kb)	-81	CRB1			chr12	126536315	126536429	Distal Intergenic	-68395	LINC00939
chr1	198184800	198184950	Intron (uc001gun.4/140609, intron 1 of 9)	58672	NEK7			chr12	126705444	126705583	Distal Intergenic	-221444	LINC02347
chr1	200589877	200590106	Promoter (<=1kb)	-15	KIF14			chr12	128439614	128439730	Distal Intergenic	39659	LINC00507
chr1	200707873	200708018	Promoter (<=1kb)	-668	CAMSAP2			chr12	128534905	128535116	Distal Intergenic	134950	LINC00507
chr1	201451306	201451483	Downstream (1-2kb)	10546	CSRP1			chr12	128787087	128787231	Intron (uc021rgn.1/92293, intron 1 of 8)	8450	MIR3612
chr1	201458434	201458687	Intron (uc001gwr.2/1465, intron 1 of 3)	3342	CSRP1			chr12	129089188	129089331	Intron (uc021rgn.1/92293, intron 3 of 8)	219210	SLC15A4
chr1	201682828	201682988	Intron (uc001gwu.3/89796, intron 2 of 28)	-5648	MIR5191			chr12	129121430	129121559	Intron (uc021rgn.1/92293, intron 4 of 8)	186982	SLC15A4
chr1	201952352	201952622	Promoter (<=1kb)	586	RNPEP			chr12	130419288	130419410	Distal Intergenic	-31076	TMEM132D
chr1	202317470	202317931	Promoter (<=1kb)	0	PPP1R12B			chr12	130655493	130655644	Distal Intergenic	8489	FZD10
chr1	202976290	202976495	Promoter (<=1kb)	0	NA			chr12	133757958	133758132	Promoter (<=1kb)	0	ZNF268
chr1	203113449	203113610	Intron (uc001gze.1/134, intron 3 of 3)	16043	ADORA1			chr13	20370574	20370686	Distal Intergenic	-13415	PSPC1
chr1	203764490	203764818	Promoter (<=1kb)	0	ZC3H11A			chr13	41837926	41838075	Promoter (<=1kb)	-184	MTRF1
chr1	203830604	203830746	Promoter (<=1kb)	0	SNRPE			chr13	45009336	45009484	Promoter (1-2kb)	1576	TSC22D1
chr1	204042011	204042321	Promoter (<=1kb)	0	SOX13			chr13	53615031	53615166	Intron (uc001vhk.2/10562, intron 2 of 3)	12155	OLFM4
chr1	204380982	204381187	Promoter (<=1kb)	-38	PPP1R15B			chr13	61086154	61086291	Intron (uc010aef.2/81550, intron 10 of 10)	77971	TDRD3
chr1	204485347	204485566	Promoter (<=1kb)	0	MDM4			chr13	63621666	63621866	Distal Intergenic	-689702	OR7E156P
chr1	204485730	204485836	Promoter (<=1kb)	223	MDM4			chr14	19023030	19023137	Distal Intergenic	-354457	OR11H12
chr1	205091333	205091574	Promoter (<=1kb)	-183	RBBP5			chr14	20923301	20923462	Promoter (<=1kb)	11	APEX1
chr1	205180735	205181025	Promoter (<=1kb)	-8	DSTYK			chr14	21067445	21067587	Intron (uc001vxu.1/uc001vxu.1, intron 2 of 3)	-8463	RNASE12
chr1	205744505	205744782	Promoter (<=1kb)	0	RAB29			chr14	21457919	21458183	Promoter (<=1kb)	0	METTL17
chr1	206807789	206807943	Promoter (<=1kb)	-938	DYRK3			chr14	21571725	21571954	Promoter (<=1kb)	909	ZNF219
chr1	207224465	207224616	Promoter (<=1kb)	-43	YOD1			chr14	23447112	23447356	Promoter (<=1kb)	-680	AJUBA
chr1	207494746	207495090	Promoter (<=1kb)	0	CD55			chr14	23504341	23504498	Promoter (<=1kb)	0	PSMB5
chr1	210367058	210367228	Distal Intergenic	34313	SYT14			chr14	24584209	24584356	Promoter (<=1kb)	0	NRL
chr1	211432404	211432768	Promoter (<=1kb)	0	RCOR3			chr14	25473815	25473944	Intron (uc001wpu.3/29091, intron 1 of 5)	45151	STXBP6
chr1	211555882	211556102	Promoter (<=1kb)	0	LINC00467			chr14	25788619	25788764	Distal Intergenic	-269448	STXBP6
chr1	211849223	211849385	Promoter (<=1kb)	-251	NEK2			chr14	27641131	27641268	Distal Intergenic	263283	MIR4307
chr1	213224303	213224443	Promoter (<=1kb)	-145	RPS6KC1			chr14	31091482	31091617	Promoter (<=1kb)	0	SCFD1
chr1	213673629	213673790	Distal Intergenic	-424302	LINC00538			chr14	35591616	35591811	Promoter (<=1kb)	0	PPP2R3C
chr1	215907001	215907150	Intron (uc001hku.1/7399, intron 60 of 71)	154658	KCTD3			chr14	35873139	35873302	Promoter (<=1kb)	658	NFKBIA
chr1	217593336	217593467	Distal Intergenic	87083	GPATCH2			chr14	43515436	43515585	Distal Intergenic	1346806	LRFN5
chr1	218550734	218550920	Intron (uc001hll.3/7042, intron 2 of 2)	-31714	TGFB2-AS1			chr14	46424035	46424144	Distal Intergenic	-109218	LINC00871
chr1	222817549	222817673	Promoter (<=1kb)	0	MIA3			chr14	52858531	52858753	Distal Intergenic	77515	PTGER2
chr1	222886109	222886239	Promoter (<=1kb)	-30	AIDA			chr14	55878471	55878739	Promoter (<=1kb)	0	ATG14
chr1	224518012	224518242	Promoter (<=1kb)	-121	NVL			chr14	58894199	58894346	Promoter (<=1kb)	0	TIMM9
chr1	224544420	224544659	Promoter (<=1kb)	0	CNIH4			chr14	59655141	59655282	Promoter (<=1kb)	-99	DAAM1
chr1	226187008	226187155	Promoter (<=1kb)	0	SDE2			chr14	64970823	64971019	Promoter (<=1kb)	120	ZBTB1
chr1	226250025	226250418	Promoter (<=1kb)	0	H3F3A			chr14	65327795	65327963	Intron (uc001xhs.3/6710, intron 1 of 35)	18638	SPTB
chr1	227975836	227976026	Distal Intergenic	-27392	PRSS38			chr14	65453743	65453976	Promoter (<=1kb)	236	FNTB
chr1	228353259	228353508	Promoter (<=1kb)	0	IBA57			chr14	65569168	65569605	Promoter (<=1kb)	0	MAX
chr1	229644017	229644225	Promoter (<=1kb)	0	NUP133			chr14	65738598	65738872	Distal Intergenic	63029	MIR4708
chr1	231114542	231114912	Promoter (<=1kb)	0	ARV1			chr14	68283216	68283464	Promoter (<=1kb)	0	ZFYVE26
chr1	231664022	231664181	Promoter (<=1kb)	-218	TSNAX-DISC1			chr14	68286299	68286756	Promoter (<=1kb)	0	RAD51B
chr1	231664201	231664384	Promoter (<=1kb)	-15	TSNAX-DISC1			chr14	69446015	69446274	Promoter (<=1kb)	0	ACTN1
chr1	233463129	233463380	Promoter (<=1kb)	-134	MAP3K21			chr14	69688858	69689004	Intron (uc001xkt.3/55218, intron 4 of 10)	30375	EXD2
chr1	233587788	233587930	Distal Intergenic	76259	MAP3K21			chr14	69865013	69865380	Promoter (<=1kb)	0	ERH
chr1	233771667	233771866	Intron (uc010pxo.1/3775, intron 1 of 2)	6314	KCNK1			chr14	70826368	70826555	Promoter (<=1kb)	0	COX16
chr1	234793929	234794082	Intron (uc001hwh.3/uc001hwh.3, intron 3 of 3)	28872	LINC00184			chr14	72233295	72233439	Distal Intergenic	-165378	RGS6
chr1	235106301	235106521	Distal Intergenic	184731	SNORA14B			chr14	73493893	73494106	Promoter (<=1kb)	0	ZFYVE1
chr1	235491453	235491961	Promoter (<=1kb)	0	ARID4B			chr14	75613426	75613559	Promoter (<=1kb)	904	TMED10
chr1	235492024	235492357	Promoter (<=1kb)	155	GGPS1			chr14	75643201	75643462	Promoter (<=1kb)	0	TMED10
chr1	236029929	236030083	Promoter (<=1kb)	144	LYST			chr14	75745001	75745230	Promoter (<=1kb)	-251	FOS
chr1	236958241	236958584	Promoter (<=1kb)	0	MTR			chr14	77787139	77787395	Promoter (<=1kb)	0	GSTZ1
chr1	239052262	239052387	Distal Intergenic	-402945	LINC01139			chr14	77923852	77924458	Promoter (<=1kb)	0	AHSA1
chr1	239547451	239547607	Promoter (2-3kb)	-2258	CHRM3			chr14	78413193	78413379	Distal Intergenic	23618	ADCK1
chr1	241311119	241311265	Intron (uc010pyj.1/6000, intron 1 of 17)	-3251	RGS7			chr14	78627646	78627809	Distal Intergenic	-8907	NRXN3
chr1	241803657	241803831	Promoter (<=1kb)	0	OPN3			chr14	80466719	80466873	Distal Intergenic	-210889	DIO2-AS1
chr1	242010993	242011341	Promoter (<=1kb)	-152	EXO1			chr14	81408056	81408267	Promoter (<=1kb)	-11	CEP128
chr1	242314298	242314583	Intron (uc001hzl.4/200150, intron 5 of 9)	-151913	MAP1LC3C			chr14	82000348	82000602	Promoter (<=1kb)	-143	SEL1L
chr1	242425909	242426042	Intron (uc001hzl.4/200150, intron 4 of 9)	186742	PLD5			chr14	83203338	83203468	Distal Intergenic	-1203133	SEL1L
chr1	243418730	243418942	Promoter (<=1kb)	-22	CEP170			chr14	86255685	86255845	Distal Intergenic	259113	FLRT2
chr1	243419050	243419399	Promoter (<=1kb)	0	SDCCAG8			chr14	87391608	87391720	Distal Intergenic	19486	LINC01148
chr1	243432348	243432558	Intron (uc001hzw.3/10806, intron 1 of 17)	13041	SDCCAG8			chr14	88245666	88245806	Distal Intergenic	201186	GALC
chr1	244211495	244211795	Promoter (<=1kb)	-446	ZBTB18			chr14	89883548	89883680	Promoter (<=1kb)	-18	FOXN3-AS1
chr1	244429907	244430064	Distal Intergenic	-85873	C1orf100			chr14	90065232	90065457	Intron (uc001xxo.4/1112, intron 1 of 6)	20037	FOXN3
chr1	244615436	244615714	Promoter (<=1kb)	0	ADSS			chr14	90798279	90798521	Promoter (<=1kb)	0	NRDE2
chr1	244815969	244816373	Promoter (<=1kb)	0	DESI2			chr14	90864159	90864305	Promoter (<=1kb)	-304	CALM1
chr1	244998559	244998734	Promoter (<=1kb)	0	COX20			chr14	93215008	93215220	Promoter (<=1kb)	0	LGMN
chr1	244998812	244999040	Promoter (<=1kb)	173	COX20			chr14	93802383	93802503	Promoter (2-3kb)	2818	UNC79
chr1	245134220	245134472	Promoter (<=1kb)	589	EFCAB2			chr14	94280348	94280507	Distal Intergenic	-25582	PRIMA1
chr1	245187426	245187536	Intron (uc001ibc.2/84288, intron 3 of 7)	53795	EFCAB2			chr14	97234470	97234614	Distal Intergenic	-29070	VRK1
chr1	246729470	246729878	Promoter (<=1kb)	0	CNST			chr14	97940214	97940366	Distal Intergenic	212629	LINC02291
chr1	246730209	246730465	Promoter (<=1kb)	570	CNST			chr14	98006992	98007140	Distal Intergenic	145855	LINC02291
chr1	247094200	247094337	Promoter (<=1kb)	389	AHCTF1			chr14	98016048	98016182	Distal Intergenic	136813	LINC02291
chr1	247095182	247095754	Promoter (<=1kb)	-456	AHCTF1			chr14	98081193	98081358	Distal Intergenic	71637	LINC02291
chr1	247110042	247110159	Intron (uc001ibx.3/57116, intron 5 of 5)	-15316	AHCTF1			chr14	98130748	98130876	Intron (uc001yfv.2/100129345, intron 2 of 3)	22119	LINC02291
chr1	247242052	247242228	Promoter (<=1kb)	0	ZNF670-ZNF695			chr14	98333621	98333773	Distal Intergenic	110688	LINC01550
chr1	247267561	247267742	Promoter (<=1kb)	0	ZNF669			chr14	98363728	98363923	Distal Intergenic	80538	LINC01550
chr1	249120081	249120366	Promoter (<=1kb)	0	SH3BP5L			chr14	98413636	98413755	Intron (uc001yfw.2/388011, intron 2 of 2)	30706	LINC01550
chr1	249120377	249120624	Promoter (<=1kb)	0	MIR3124			chr14	98917513	98917680	Distal Intergenic	-260270	C14orf177
chr10	729464	729587	Intron (uc001ifp.3/22982, intron 1 of 36)	6021	DIP2C			chr14	98981556	98981670	Distal Intergenic	-196280	C14orf177
chr10	977859	978047	Promoter (<=1kb)	-214	LARP4B			chr14	99167987	99168150	Distal Intergenic	-9800	C14orf177
chr10	3827408	3827583	Promoter (<=1kb)	0	KLF6			chr14	105342755	105342901	Intron (uc001yps.3/283638, intron 2 of 17)	11105	CEP170B
chr10	5530747	5530891	Distal Intergenic	10642	CALML5			chr14	105957313	105957459	Promoter (<=1kb)	-127	TEDC1
chr10	5726615	5726877	Promoter (<=1kb)	0	FAM208B			chr14	106361422	106361562	Exon (uc031qqx.1/uc031qqx.1, exon 4247 of 5065)	5442	FAM30A
chr10	7830019	7830136	Promoter (<=1kb)	0	ATP5F1C			chr14	106765727	106765864	Exon (uc031qqx.1/uc031qqx.1, exon 810 of 5065)	21458	LINC00226
chr10	12238048	12238305	Promoter (<=1kb)	0	NUDT5			chr14	106796186	106796397	Intron (uc031qqx.1/uc031qqx.1, intron 667 of 4910)	51917	LINC00226
chr10	13390239	13390426	Promoter (<=1kb)	0	SEPHS1			chr14	106819028	106819138	Intron (uc031qqx.1/uc031qqx.1, intron 608 of 4910)	74759	LINC00226
chr10	13628860	13629058	Promoter (<=1kb)	0	PRPF18			chr14	106822045	106822205	Intron (uc031qqx.1/uc031qqx.1, intron 605 of 4910)	77776	LINC00226
chr10	16859659	16859830	Promoter (<=1kb)	-206	RSU1			chr14	106850267	106850425	Exon (uc031qqx.1/uc031qqx.1, exon 534 of 5065)	-88030	LINC00221
chr10	18940488	18940675	Promoter (<=1kb)	0	NSUN6			chr14	106912024	106912176	Intron (uc031qqx.1/uc031qqx.1, intron 391 of 4910)	-26279	LINC00221
chr10	18948044	18948218	Promoter (<=1kb)	-95	ARL5B			chr14	106940382	106940504	Promoter (1-2kb)	1927	LINC00221
chr10	21583025	21583170	Distal Intergenic	119794	NEBL-AS1			chr14	107145580	107145812	Intron (uc031qqx.1/uc031qqx.1, intron 68 of 4910)	207125	LINC00221
chr10	21822769	21822972	Promoter (<=1kb)	-129	MLLT10			chr15	20004491	20004675	Distal Intergenic	-483322	CHEK2P2
chr10	22609926	22610113	Promoter (<=1kb)	-26	BMI1			chr15	40453046	40453340	Promoter (<=1kb)	0	BUB1B
chr10	27149872	27150061	Promoter (<=1kb)	0	ABI1			chr15	41099680	41099917	Promoter (<=1kb)	-4	DNAJC17
chr10	27443194	27443396	Promoter (<=1kb)	0	YME1L1			chr15	41694636	41694772	Promoter (<=1kb)	0	NDUFAF1
chr10	27531059	27531296	Promoter (<=1kb)	0	ACBD5			chr15	52861256	52861681	Promoter (<=1kb)	0	ARPP19
chr10	30073438	30073559	Distal Intergenic	-47574	SVIL			chr15	59901271	59901417	Promoter (2-3kb)	-2565	GCNT3
chr10	31321339	31321536	Promoter (<=1kb)	-473	ZNF438			chr15	60199845	60199957	Distal Intergenic	-96464	FOXB1
chr10	32635272	32635450	Promoter (<=1kb)	696	EPC1			chr15	63481543	63481733	Promoter (<=1kb)	0	RAB8B
chr10	38383136	38383294	Promoter (<=1kb)	0	ZNF37A			chr15	64679873	64680007	Promoter (<=1kb)	0	TRIP4
chr10	42631928	42632077	Distal Intergenic	231416	LOC441666			chr15	68569986	68570151	Promoter (<=1kb)	0	FEM1B
chr10	43048189	43048508	Promoter (<=1kb)	0	ZNF37BP			chr15	70390164	70390422	Promoter (<=1kb)	0	TLE3
chr10	43278367	43278537	Promoter (<=1kb)	413	BMS1			chr15	70391873	70392186	Promoter (1-2kb)	-1617	TLE3
chr10	43721416	43721562	Intron (uc001jao.1/221002, intron 1 of 12)	3625	RASGEF1A			chr15	71184784	71184905	Promoter (<=1kb)	-12	THAP10
chr10	43782864	43783012	Distal Intergenic	-20497	RASGEF1A			chr15	74753406	74753622	Promoter (<=1kb)	0	UBL7-AS1
chr10	43892247	43892428	Promoter (<=1kb)	0	HNRNPF			chr15	75315797	75315953	Promoter (<=1kb)	0	PPCDC
chr10	46011479	46011664	Intron (uc001jch.2/220972, intron 2 of 7)	19155	2019-03-08			chr15	75953565	75953702	Distal Intergenic	11468	SNX33
chr10	46120024	46120165	Exon (uc001jcl.4/93550, exon 4 of 6)	23817	ZFAND4			chr15	76135613	76135757	Promoter (<=1kb)	0	UBE2Q2
chr10	53459308	53459509	Promoter (<=1kb)	0	CSTF2T			chr15	77712958	77713110	Promoter (<=1kb)	-133	HMG20A
chr10	53459532	53459795	Promoter (<=1kb)	-177	CSTF2T			chr15	79165053	79165264	Promoter (<=1kb)	0	MORF4L1
chr10	59634169	59634345	Distal Intergenic	393349	IPMK			chr15	79165688	79165796	Promoter (<=1kb)	357	MORF4L1
chr10	60094586	60094797	Promoter (<=1kb)	0	UBE2D1			chr15	85174564	85174728	Promoter (<=1kb)	0	SCAND2P
chr10	64259491	64259619	Intron (uc001jmc.2/22891, intron 4 of 7)	-20588	ZNF365			chr15	89269783	89269924	Distal Intergenic	-76750	ACAN
chr10	64564203	64564384	Promoter (<=1kb)	-132	ADO			chr15	90895318	90895514	Promoter (<=1kb)	0	ZNF774
chr10	64564440	64564620	Promoter (<=1kb)	0	ADO			chr15	92228851	92228975	Distal Intergenic	-167963	SLCO3A1
chr10	64874115	64874261	Distal Intergenic	-18746	NRBF2			chr15	92973368	92973509	Intron (uc002bra.3/8128, intron 2 of 5)	36228	ST8SIA2
chr10	65024928	65025095	Intron (uc001jml.3/221037, intron 1 of 22)	3887	JMJD1C			chr15	96377468	96377582	Distal Intergenic	401146	LINC00924
chr10	65390048	65390413	Distal Intergenic	108925	REEP3			chr15	98193809	98193949	Distal Intergenic	223710	LINC00923
chr10	65460638	65460775	Distal Intergenic	179515	REEP3			chr16	101586	101733	Promoter (1-2kb)	1899	POLR3K
chr10	68874972	68875131	Intron (uc009xpn.1/29119, intron 7 of 17)	189180	LRRTM3			chr16	279379	279559	Promoter (<=1kb)	0	LUC7L
chr10	69609097	69609380	Distal Intergenic	-11160	DNAJC12			chr16	577361	577727	Promoter (<=1kb)	0	LINC00235
chr10	70480820	70481036	Promoter (<=1kb)	0	CCAR1			chr16	686336	686558	Promoter (<=1kb)	0	METTL26
chr10	70939788	70940085	Promoter (<=1kb)	0	SUPV3L1			chr16	740363	740560	Promoter (<=1kb)	0	WDR24
chr10	71168538	71168773	Promoter (<=1kb)	265	TACR2			chr16	1359077	1359236	Promoter (<=1kb)	0	UBE2I
chr10	71199162	71199341	Distal Intergenic	-11885	TSPAN15			chr16	1458280	1458431	Intron (uc031qup.1/64718, intron 2 of 14)	6274	UNKL
chr10	72163767	72163974	Promoter (<=1kb)	0	EIF4EBP2			chr16	2021852	2022053	Promoter (<=1kb)	-11	TBL3
chr10	72566473	72566630	Distal Intergenic	-9074	SGPL1			chr16	2097762	2098022	Promoter (<=1kb)	0	NTHL1
chr10	72576255	72576441	Promoter (<=1kb)	551	SGPL1			chr16	2273475	2273609	Promoter (<=1kb)	0	E4F1
chr10	73489269	73489431	Intron (uc001jrz.3/64072, intron 29 of 30)	8150	C10orf105			chr16	3074188	3074465	Promoter (<=1kb)	0	HCFC1R1
chr10	73608851	73609007	Promoter (2-3kb)	2075	PSAP			chr16	3162439	3162618	Promoter (<=1kb)	0	ZNF205
chr10	73620210	73620371	Promoter (<=1kb)	-776	ANAPC16			chr16	3285380	3285483	Promoter (<=1kb)	0	ZNF200
chr10	74020414	74020650	Distal Intergenic	-13027	DDIT4			chr16	4280725	4280850	Intron (uc002cvy.4/6345, intron 1 of 6)	11231	SRL
chr10	74114272	74114488	Promoter (<=1kb)	419	DNAJB12			chr16	4321819	4322097	Promoter (<=1kb)	904	TFAP4
chr10	74114552	74114943	Promoter (<=1kb)	0	DNAJB12			chr16	4524595	4524738	Promoter (<=1kb)	0	HMOX2
chr10	74870119	74870369	Promoter (<=1kb)	0	NUDT13			chr16	4588781	4588950	Promoter (<=1kb)	0	CDIP1
chr10	74927732	74927954	Promoter (<=1kb)	0	ECD			chr16	4666314	4666550	Promoter (1-2kb)	-1387	UBALD1
chr10	75255425	75255910	Promoter (<=1kb)	0	PPP3CB			chr16	4674350	4674518	Promoter (<=1kb)	-307	MGRN1
chr10	75490171	75490512	Promoter (<=1kb)	0	AGAP5			chr16	4674601	4674746	Promoter (<=1kb)	-79	MGRN1
chr10	75544963	75545313	Promoter (<=1kb)	-69	ZSWIM8			chr16	4818806	4819000	Promoter (1-2kb)	-1640	ZNF500
chr10	75725848	75726057	Distal Intergenic	-28894	VCL			chr16	5226755	5226920	Distal Intergenic	-78966	EEF2KMT
chr10	75757642	75757844	Promoter (<=1kb)	-28	VCL			chr16	5254360	5254510	Distal Intergenic	-106571	EEF2KMT
chr10	75910721	75910935	Promoter (<=1kb)	0	AP3M1			chr16	5363836	5364027	Intron (uc002cyq.1/uc002cyq.1, intron 1 of 2)	-216047	EEF2KMT
chr10	76585972	76586233	Promoter (<=1kb)	0	KAT6B			chr16	6372520	6372684	Intron (uc002cyr.1/54715, intron 2 of 11)	-160790	RBFOX1
chr10	76586551	76586721	Promoter (<=1kb)	380	KAT6B			chr16	6597757	6597868	Intron (uc002cyr.1/54715, intron 2 of 11)	63963	RBFOX1
chr10	79731113	79731244	Distal Intergenic	44543	DLG5-AS1			chr16	6904114	6904265	Intron (uc002cyr.1/54715, intron 3 of 11)	80304	RBFOX1
chr10	79792966	79793093	Promoter (<=1kb)	-425	RPS24			chr16	7214452	7214619	Intron (uc002cyr.1/54715, intron 4 of 11)	-168132	RBFOX1
chr10	79793690	79793912	Promoter (<=1kb)	172	RPS24			chr16	7611965	7612082	Intron (uc002cyr.1/54715, intron 5 of 11)	229214	RBFOX1
chr10	80724913	80725055	Intron (uc001jzx.3/283050, intron 4 of 7)	102150	ZMIZ1-AS1			chr16	7779999	7780176	Distal Intergenic	397248	RBFOX1
chr10	81205438	81205636	Promoter (<=1kb)	-55	ZCCHC24			chr16	7959649	7959827	Distal Intergenic	576898	RBFOX1
chr10	82218923	82219095	Intron (uc001kci.4/81619, intron 1 of 7)	4885	TSPAN14			chr16	9065738	9065863	Distal Intergenic	-8397	USP7
chr10	83609408	83609565	Distal Intergenic	-25505	NRG3			chr16	9147040	9147199	Distal Intergenic	-38338	C16orf72
chr10	83785634	83785805	Intron (uc001kco.2/10718, intron 1 of 8)	147917	NRG3			chr16	9172985	9173182	Distal Intergenic	-12355	C16orf72
chr10	85898979	85899321	Promoter (<=1kb)	0	GHITM			chr16	9287714	9287865	Distal Intergenic	-40909	MIR548X
chr10	88281483	88281779	Promoter (<=1kb)	0	WAPL			chr16	9347224	9347374	Distal Intergenic	18450	MIR548X
chr10	88409022	88409192	Distal Intergenic	-5122	OPN4			chr16	9378028	9378160	Distal Intergenic	49254	MIR548X
chr10	88854782	88854939	Promoter (<=1kb)	-6	GLUD1			chr16	9845141	9845252	Downstream (2-3kb)	219400	GRIN2A
chr10	89622049	89622226	Promoter (<=1kb)	968	KLLN			chr16	10385325	10385497	Distal Intergenic	-94415	ATF7IP2
chr10	91690055	91690193	Intron (uc001kgx.1/uc001kgx.1, intron 3 of 3)	100805	LINC00865			chr16	10837625	10837792	Promoter (<=1kb)	0	NUBP1
chr10	94050642	94051005	Promoter (<=1kb)	0	CPEB3			chr16	11038193	11038487	Promoter (<=1kb)	0	CLEC16A
chr10	94350588	94350776	Promoter (2-3kb)	-2049	KIF11			chr16	12009751	12010092	Promoter (<=1kb)	0	GSPT1
chr10	96305423	96305658	Promoter (<=1kb)	0	HELLS			chr16	12609079	12609249	Intron (uc002dby.5/92017, intron 19 of 20)	-204929	MIR4718
chr10	96367771	96367926	Distal Intergenic	62197	HELLS			chr16	13680285	13680449	Distal Intergenic	-333565	ERCC4
chr10	97667851	97668045	Promoter (<=1kb)	129	NA			chr16	14770766	14770925	Intron (uc002dcq.3/8399, intron 3 of 3)	17601	PLA2G10
chr10	97849631	97849799	Promoter (<=1kb)	193	ENTPD1-AS1			chr16	15149912	15150216	Promoter (<=1kb)	0	NTAN1
chr10	99052444	99052732	Promoter (<=1kb)	-14	ARHGAP19			chr16	17431915	17432065	3' UTR	132673	XYLT1
chr10	99185616	99185881	Promoter (<=1kb)	-146	PGAM1			chr16	17610276	17610432	Distal Intergenic	-45538	XYLT1
chr10	99205650	99205971	Promoter (<=1kb)	0	EXOSC1			chr16	17613511	17613659	Distal Intergenic	-48773	XYLT1
chr10	99258280	99258521	Promoter (<=1kb)	0	MMS19			chr16	17832899	17833025	Distal Intergenic	-268161	XYLT1
chr10	99393102	99393539	Promoter (<=1kb)	0	MORN4			chr16	17935746	17935895	Distal Intergenic	-371008	XYLT1
chr10	99648756	99648945	Intron (uc001kot.2/55118, intron 9 of 11)	38761	GOLGA7B			chr16	19047331	19047526	Intron (uc010vao.1/79905, intron 7 of 9)	-31391	COQ7
chr10	99894203	99894500	Promoter (<=1kb)	0	R3HCC1L			chr16	19079115	19079236	Promoter (<=1kb)	-3	COQ7
chr10	100174895	100175034	Promoter (<=1kb)	0	PYROXD2			chr16	22201868	22202261	Distal Intergenic	-15331	EEF2K
chr10	101380499	101380633	Promoter (<=1kb)	-278	SLC25A28			chr16	23160786	23161025	Promoter (<=1kb)	-195	USP31
chr10	101492112	101492306	Promoter (<=1kb)	117	COX15			chr16	24411873	24412020	Distal Intergenic	-136994	RBBP6
chr10	102027352	102027592	Promoter (<=1kb)	0	CWF19L1			chr16	25350557	25350681	Distal Intergenic	-81702	ZKSCAN2
chr10	102673084	102673227	Promoter (<=1kb)	758	SLF2			chr16	25718768	25718894	Intron (uc002dof.3/9951, intron 1 of 1)	15421	HS3ST4
chr10	102747200	102747430	Promoter (<=1kb)	0	TWNK			chr16	25804156	25804301	Intron (uc002dof.3/9951, intron 1 of 1)	100809	HS3ST4
chr10	102822915	102823090	Promoter (<=1kb)	655	KAZALD1			chr16	26790345	26790490	Distal Intergenic	-287729	C16orf82
chr10	102826546	102826751	Intron (uc001kss.4/81621, intron 5 of 5)	4286	KAZALD1			chr16	28223345	28223578	Promoter (<=1kb)	-106	XPO6
chr10	103018161	103018324	Intron (uc001ksy.1/uc001ksy.1, intron 2 of 2)	28810	LBX1-AS1			chr16	28285056	28285231	Distal Intergenic	-18609	SBK1
chr10	103113447	103113902	Promoter (<=1kb)	0	BTRC			chr16	28503344	28503491	Promoter (<=1kb)	0	CLN3
chr10	103124589	103124719	Intron (uc001ksz.2/8945, intron 1 of 1)	10799	BTRC			chr16	29827275	29827464	Promoter (<=1kb)	-64	PAGR1
chr10	103815858	103816156	Promoter (<=1kb)	0	ARMH3			chr16	30538045	30538278	Promoter (<=1kb)	0	ZNF768
chr10	103892578	103892905	Promoter (<=1kb)	0	PPRC1			chr16	30546211	30546426	Promoter (<=1kb)	0	ZNF768
chr10	103893018	103893127	Promoter (<=1kb)	231	PPRC1			chr16	30583357	30583507	Promoter (<=1kb)	221	ZNF688
chr10	103893263	103893502	Promoter (<=1kb)	476	PPRC1			chr16	30597018	30597254	Promoter (<=1kb)	0	ZNF785
chr10	103911780	103912211	Promoter (<=1kb)	0	NOLC1			chr16	30621647	30621880	Promoter (<=1kb)	0	ZNF689
chr10	103986184	103986333	Promoter (<=1kb)	41	ELOVL3			chr16	30661884	30662296	Promoter (<=1kb)	0	PRR14
chr10	104064009	104064161	Intron (uc001kuw.3/8729, intron 3 of 9)	58754	GBF1			chr16	30908376	30908614	Promoter (<=1kb)	448	CTF1
chr10	104155306	104155546	Promoter (<=1kb)	0	NFKB2			chr16	30933842	30934117	Promoter (<=1kb)	-275	FBXL19
chr10	104192304	104192483	Promoter (<=1kb)	0	CUEDC2			chr16	30934625	30934929	Promoter (<=1kb)	-35	FBXL19-AS1
chr10	104220969	104221144	Promoter (<=1kb)	-26	MFSD13A			chr16	30939276	30939512	5' UTR	3380	FBXL19
chr10	104262513	104262781	Promoter (<=1kb)	-1	ACTR1A			chr16	30939541	30939690	Intron (uc002dzz.1/54620, intron 5 of 10)	3645	FBXL19
chr10	104503493	104503671	Promoter (<=1kb)	-56	WBP1L			chr16	31044711	31044914	Promoter (<=1kb)	0	STX4
chr10	104613882	104614044	Promoter (<=1kb)	0	BORCS7-ASMT			chr16	31045608	31045756	Promoter (<=1kb)	796	STX4
chr10	104614246	104614391	Promoter (<=1kb)	279	BORCS7			chr16	31752497	31752641	Intron (uc010vfs.2/124411, intron 4 of 5)	27931	ZNF720
chr10	111003492	111003678	Distal Intergenic	640352	XPNPEP1			chr16	32446717	32446839	Distal Intergenic	-145415	LOC390705
chr10	111985542	111985686	Promoter (<=1kb)	-76	MXI1			chr16	32476276	32476430	Distal Intergenic	-174974	LOC390705
chr10	112678893	112679136	Promoter (<=1kb)	0	BBIP1			chr16	32604525	32604737	Distal Intergenic	82711	TP53TG3
chr10	115803452	115803580	Promoter (<=1kb)	-226	ADRB1			chr16	32818614	32818751	Distal Intergenic	73171	SLC6A10P
chr10	116697797	116698077	Promoter (<=1kb)	0	TRUB1			chr16	33353786	33353893	Distal Intergenic	-55084	LOC390705
chr10	120514487	120514632	Promoter (<=1kb)	126	CACUL1			chr16	33841946	33842066	Distal Intergenic	120437	LINC00273
chr10	120863479	120863629	Promoter (<=1kb)	0	FAM45BP			chr16	33868601	33868737	Distal Intergenic	93766	LINC00273
chr10	121356553	121356737	Promoter (<=1kb)	-12	TIAL1			chr16	33970996	33971275	Distal Intergenic	-8493	LINC00273
chr10	121652022	121652197	Promoter (<=1kb)	0	SEC23IP			chr16	33974302	33974535	Distal Intergenic	-11799	LINC00273
chr10	122610639	122610870	Promoter (<=1kb)	0	WDR11-AS1			chr16	34195820	34195948	Distal Intergenic	208814	UBE2MP1
chr10	123687647	123687822	Promoter (<=1kb)	-101	ATE1			chr16	46427312	46428166	Distal Intergenic	124146	ANKRD26P1
chr10	124768288	124768490	Promoter (<=1kb)	0	ACADSB			chr16	46454102	46454253	Distal Intergenic	98059	ANKRD26P1
chr10	124913576	124913927	Promoter (<=1kb)	0	BUB3			chr16	46918051	46918253	Promoter (<=1kb)	-55	GPT2
chr10	127581341	127581426	Intron (uc001ljg.1/55760, intron 1 of 11)	3601	DHX32			chr16	48811236	48811422	Distal Intergenic	-167116	N4BP1
chr10	131909414	131909616	Promoter (<=1kb)	-333	C10orf143			chr16	49189906	49190088	Distal Intergenic	125654	CBLN1
chr10	134121519	134121710	Promoter (<=1kb)	-42	STK32C			chr16	50028540	50028711	Distal Intergenic	-30478	CNEP1R1
chr10	134262187	134262322	Distal Intergenic	3473	C10orf91			chr16	51162914	51163052	Distal Intergenic	21456	SALL1
chr10	134350803	134351004	Promoter (<=1kb)	-349	INPP5A			chr16	51428828	51428938	Distal Intergenic	-243645	SALL1
chr10	135075627	135075789	Downstream (<1kb)	13709	ADAM8			chr16	51481834	51481982	Distal Intergenic	-296651	SALL1
chr10	135171483	135171668	Promoter (<=1kb)	0	FUOM			chr16	51504722	51504840	Distal Intergenic	-319539	SALL1
chr11	268837	269020	Distal Intergenic	-9550	NLRP6			chr16	51956180	51956279	Distal Intergenic	151568	C16orf97
chr11	407012	407332	Promoter (2-3kb)	2695	SIGIRR			chr16	52396834	52397073	Distal Intergenic	183733	TOX3
chr11	450142	450380	Promoter (<=1kb)	0	PTDSS2			chr16	52816670	52816895	Distal Intergenic	-175783	CASC16
chr11	507132	507447	Promoter (<=1kb)	0	RNH1			chr16	53737736	53738147	Promoter (<=1kb)	0	RPGRIP1L
chr11	560727	560934	Promoter (<=1kb)	0	LMNTD2			chr16	54815547	54815674	Distal Intergenic	147016	CRNDE
chr11	575875	576115	Promoter (<=1kb)	0	LOC143666			chr16	54963067	54963208	Promoter (<=1kb)	0	CRNDE
chr11	695752	695913	Promoter (<=1kb)	-12	DEAF1			chr16	55182824	55183002	Distal Intergenic	-175469	IRX6
chr11	809534	810016	Promoter (<=1kb)	0	RPLP2			chr16	55811251	55811397	Distal Intergenic	16740	CES1P1
chr11	834494	834649	Promoter (1-2kb)	1542	CD151			chr16	55844617	55844760	Intron (uc002eil.3/1066, intron 10 of 13)	22315	CES1
chr11	1283879	1284078	Distal Intergenic	39584	MUC5B			chr16	55863257	55863399	Intron (uc002eil.3/1066, intron 1 of 13)	3676	CES1
chr11	2008468	2008793	Promoter (2-3kb)	2357	MRPL23-AS1			chr16	57769165	57769480	Promoter (<=1kb)	-180	KATNB1
chr11	2421672	2421961	Promoter (<=1kb)	0	TSSC4			chr16	57769582	57769727	Promoter (<=1kb)	0	KATNB1
chr11	3078641	3078925	Promoter (<=1kb)	0	CARS			chr16	58664367	58664533	Promoter (<=1kb)	-577	CNOT1
chr11	3443781	3443953	Distal Intergenic	-30636	OR7E12P			chr16	58718555	58718750	Promoter (<=1kb)	0	SLC38A7
chr11	3819234	3819472	Promoter (<=1kb)	45	PGAP2			chr16	65548746	65548866	Intron (uc010cdp.1/283867, intron 1 of 5)	56962	LINC00922
chr11	4115881	4116170	Promoter (<=1kb)	0	RRM1			chr16	65757759	65757896	Distal Intergenic	-147556	LINC00922
chr11	6341020	6341236	Promoter (<=1kb)	504	CAVIN3			chr16	67260793	67261125	Promoter (<=1kb)	0	LRRC29
chr11	6495162	6495375	Promoter (<=1kb)	0	TRIM3			chr16	67840427	67841082	Promoter (<=1kb)	0	TSNAXIP1
chr11	6502533	6502773	Promoter (<=1kb)	0	ARFIP2			chr16	67867774	67867918	Promoter (<=1kb)	85	CENPT
chr11	6640153	6640314	Promoter (<=1kb)	271	TPP1			chr16	67875831	67876003	Promoter (<=1kb)	-210	THAP11
chr11	6704671	6704837	Promoter (<=1kb)	-39	MRPL17			chr16	67880633	67880838	Promoter (<=1kb)	0	NUTF2
chr11	7454422	7454600	Intron (uc001mfd.3/143425, intron 7 of 8)	-52000	OLFML1			chr16	67926985	67927129	Promoter (<=1kb)	-46	PSKH1
chr11	8008588	8008742	Promoter (<=1kb)	143	EIF3F			chr16	68118984	68119251	Promoter (<=1kb)	-18	NFATC3
chr11	8704200	8704469	Promoter (<=1kb)	205	RPL27A			chr16	68482481	68482812	Promoter (<=1kb)	-72	SMPD3
chr11	9482146	9482629	Promoter (<=1kb)	0	LOC644656			chr16	69599596	69599764	Promoter (<=1kb)	7	MIR1538
chr11	9595052	9595202	Promoter (<=1kb)	-26	WEE1			chr16	70380634	70380828	Promoter (<=1kb)	0	LOC100506083
chr11	10347148	10347278	Distal Intergenic	20506	ADM			chr16	70473001	70473436	Promoter (<=1kb)	-10	ST3GAL2
chr11	11725605	11725750	Distal Intergenic	-47336	MIR4299			chr16	70488155	70488547	Promoter (<=1kb)	0	FUK
chr11	12065538	12065715	Distal Intergenic	-34222	DKK3			chr16	75019180	75019305	Promoter (<=1kb)	-163	WDR59
chr11	12065851	12065997	Distal Intergenic	-34535	DKK3			chr16	78999706	78999854	Intron (uc002ffk.3/51741, intron 8 of 8)	634768	MAF
chr11	13299185	13299404	Promoter (<=1kb)	0	ARNTL			chr16	79066783	79066921	Intron (uc002ffk.3/51741, intron 8 of 8)	567701	MAF
chr11	14541892	14542066	Promoter (<=1kb)	0	PSMA1			chr16	79092203	79092405	Intron (uc002ffk.3/51741, intron 8 of 8)	542217	MAF
chr11	16759863	16760310	Promoter (<=1kb)	0	C11orf58			chr16	79605748	79605897	Distal Intergenic	28725	MAF
chr11	17099167	17099497	Promoter (<=1kb)	0	RPS13			chr16	87009025	87009215	Distal Intergenic	341811	C16orf95
chr11	17229528	17229703	Promoter (<=1kb)	0	PIK3C2A			chr16	87425781	87425934	Promoter (<=1kb)	0	MAP1LC3B
chr11	17230755	17230902	Promoter (1-2kb)	-1225	PIK3C2A			chr16	87984507	87984701	Promoter (<=1kb)	269	BANP
chr11	18343723	18343921	Promoter (<=1kb)	0	GTF2H1			chr16	89653500	89653658	Exon (uc002fnp.3/27132, exon 11 of 17)	11324	CPNE7
chr11	18548349	18548537	Promoter (<=1kb)	0	TSG101			chr17	164521	164685	Intron (uc010vpy.2/9501, intron 3 of 6)	12685	RPH3AL
chr11	18655863	18656104	Promoter (<=1kb)	0	SPTY2D1			chr17	899975	900198	Promoter (<=1kb)	-159	TIMM22
chr11	20908645	20908829	Intron (uc001mqe.3/4745, intron 5 of 19)	217528	NELL1			chr17	900214	900454	Promoter (<=1kb)	0	TIMM22
chr11	24449742	24449927	Distal Intergenic	-68589	LUZP2			chr17	1945186	1945340	Promoter (<=1kb)	0	OVCA2
chr11	26994109	26994245	Distal Intergenic	-21383	FIBIN			chr17	3539865	3540055	Promoter (<=1kb)	103	CTNS
chr11	30344505	30344710	Promoter (<=1kb)	0	ARL14EP			chr17	4358765	4358901	Intron (uc002fxt.3/201305, intron 8 of 11)	21546	SPNS3
chr11	34127006	34127181	Promoter (<=1kb)	0	NAT10			chr17	4607374	4607507	Promoter (<=1kb)	-18	LOC101559451
chr11	34937773	34937944	Promoter (<=1kb)	0	APIP			chr17	4634531	4634775	Promoter (<=1kb)	0	MED11
chr11	35639802	35639943	Promoter (<=1kb)	67	FJX1			chr17	5372254	5372501	Promoter (<=1kb)	0	DHX33
chr11	36310914	36311128	Promoter (<=1kb)	0	COMMD9			chr17	7142816	7143263	Promoter (<=1kb)	0	PHF23
chr11	36615833	36616112	Promoter (<=1kb)	0	C11orf74			chr17	7338529	7338723	Promoter (<=1kb)	-39	TMEM102
chr11	43665676	43665803	Distal Intergenic	-36340	HSD17B12			chr17	7387870	7388018	Promoter (<=1kb)	172	POLR2A
chr11	43902161	43902398	Promoter (<=1kb)	0	ALKBH3			chr17	10980707	10980848	Distal Intergenic	-163892	SHISA6
chr11	45354080	45354241	Distal Intergenic	-46196	SYT13			chr17	12692672	12692806	Promoter (<=1kb)	-23	ARHGAP44
chr11	45868883	45869054	Promoter (<=1kb)	0	CRY2			chr17	16663117	16663268	Intron (uc002gqk.1/9720, intron 12 of 17)	-26938	USP32P1
chr11	45921148	45921295	Intron (uc001nbr.3/9479, intron 2 of 11)	3047	MAPK8IP1			chr17	17494955	17495199	Promoter (<=1kb)	0	PEMT
chr11	46258765	46259173	Distal Intergenic	-40055	CREB3L1			chr17	17942461	17942730	Promoter (<=1kb)	0	GID4
chr11	46264792	46264954	Distal Intergenic	-34274	CREB3L1			chr17	18218294	18218710	Promoter (<=1kb)	0	SMCR8
chr11	46615522	46615719	Promoter (<=1kb)	0	AMBRA1			chr17	21002305	21002483	Distal Intergenic	-27758	DHRS7B
chr11	46638736	46638896	Promoter (<=1kb)	0	HARBI1			chr17	21226419	21226588	Distal Intergenic	27432	MAP2K3
chr11	46638923	46639173	Promoter (<=1kb)	97	ATG13			chr17	22251417	22251590	Distal Intergenic	228980	MTRNR2L1
chr11	46722137	46722630	Promoter (<=1kb)	0	ARHGAP1			chr17	25263647	25264248	Distal Intergenic	356774	MIR4522
chr11	47236451	47236628	Promoter (<=1kb)	0	DDB2			chr17	25267678	25268010	Distal Intergenic	353012	MIR4522
chr11	47270292	47270801	Promoter (<=1kb)	0	NR1H3			chr17	26662480	26662639	Promoter (<=1kb)	0	TNFAIP1
chr11	47279373	47279544	Promoter (<=1kb)	0	NR1H3			chr17	27044902	27045037	Promoter (<=1kb)	0	NA
chr11	47429818	47430071	Promoter (<=1kb)	0	SLC39A13			chr17	27046621	27046753	Promoter (<=1kb)	-247	RPL23A
chr11	47447756	47447948	Promoter (<=1kb)	76	PSMC3			chr17	27071386	27071533	Promoter (<=1kb)	363	TRAF4
chr11	47447950	47448297	Promoter (<=1kb)	0	PSMC3			chr17	27279270	27279514	Promoter (<=1kb)	-762	PHF12
chr11	47448429	47448560	Promoter (<=1kb)	-405	PSMC3			chr17	30771314	30771531	Promoter (<=1kb)	0	PSMD11
chr11	57089812	57089958	Promoter (<=1kb)	-141	TNKS1BP1			chr17	31872880	31873026	Intron (uc002hhu.3/40, intron 1 of 9)	-12101	AA06
chr11	57424932	57425156	Promoter (<=1kb)	-60	CLP1			chr17	32158723	32158840	Intron (uc002hhu.3/40, intron 1 of 9)	-297944	AA06
chr11	58345645	58345805	Promoter (<=1kb)	0	LPXN			chr17	33914189	33914401	Promoter (<=1kb)	0	AP2B1
chr11	58345858	58346072	Promoter (<=1kb)	-165	LPXN			chr17	36453119	36453276	Promoter (<=1kb)	130	MRPL45
chr11	60609378	60609583	Promoter (<=1kb)	0	CCDC86			chr17	37617465	37617638	Promoter (<=1kb)	-101	CDK12
chr11	60674105	60674253	Promoter (<=1kb)	-44	PRPF19			chr17	38083810	38084056	Promoter (<=1kb)	0	ORMDL3
chr11	60681286	60681472	Promoter (<=1kb)	0	TMEM109			chr17	38210523	38210769	Promoter (<=1kb)	120	MED24
chr11	61560244	61560387	Promoter (<=1kb)	135	FEN1			chr17	38574099	38574336	Promoter (<=1kb)	0	TOP2A
chr11	61666678	61666830	Exon (uc001nso.4/5866, exon 9 of 10)	-7672	FADS3			chr17	40307059	40307239	Promoter (<=1kb)	0	RAB5C
chr11	61891179	61891323	Promoter (<=1kb)	-122	INCENP			chr17	40830944	40831045	Promoter (1-2kb)	-1896	PLEKHH3
chr11	62358980	62359279	Promoter (<=1kb)	0	TUT1			chr17	41150206	41150449	Promoter (<=1kb)	0	RPL27
chr11	62446520	62446667	Promoter (<=1kb)	0	UBXN1			chr17	42092308	42092455	Promoter (<=1kb)	0	TMEM101
chr11	62648935	62649176	Promoter (<=1kb)	591	SLC3A2			chr17	42201121	42201250	Promoter (<=1kb)	-107	HDAC5
chr11	63439108	63439340	Promoter (<=1kb)	-25	ATL3			chr17	42422391	42422516	Promoter (<=1kb)	0	GRN
chr11	63706267	63706437	Promoter (<=1kb)	-5	NAA40			chr17	43138337	43138496	Promoter (<=1kb)	0	DCAKD
chr11	63953370	63953527	Promoter (<=1kb)	-60	STIP1			chr17	43138507	43138736	Promoter (<=1kb)	0	NMT1
chr11	64037389	64037711	3' UTR	-14100	GPR137			chr17	43225605	43226056	Promoter (<=1kb)	921	HEXIM1
chr11	64038241	64038454	Intron (uc001nzc.3/572, intron 2 of 2)	-13357	GPR137			chr17	43238980	43239310	Promoter (<=1kb)	0	HEXIM2
chr11	64455962	64456122	Promoter (1-2kb)	1826	NRXN2			chr17	45000274	45000517	Promoter (<=1kb)	0	GOSR2
chr11	64546612	64546733	Promoter (<=1kb)	-296	SF1			chr17	46018764	46018905	Promoter (<=1kb)	0	PNPO
chr11	64691601	64691899	Promoter (<=1kb)	-244	PPP2R5B			chr17	46636866	46637030	Intron (uc002ino.3/3213, intron 1 of 3)	-6630	HOXB3
chr11	64691969	64692161	Promoter (<=1kb)	0	PPP2R5B			chr17	47492309	47492516	Promoter (<=1kb)	-67	PHB
chr11	64863491	64863787	Promoter (<=1kb)	0	VPS51			chr17	47785307	47785418	Promoter (<=1kb)	-25	SLC35B1
chr11	65265084	65265234	Promoter (<=1kb)	0	MALAT1			chr17	47865814	47866060	Promoter (<=1kb)	0	KAT7
chr11	65308080	65308257	5' UTR	3845	LTBP3			chr17	48450387	48450615	Promoter (<=1kb)	0	EME1
chr11	65320751	65320897	Exon (uc001oei.3/4054, exon 4 of 27)	-4182	LTBP3			chr17	49521385	49521499	Distal Intergenic	183488	UTP18
chr11	65337476	65337710	Promoter (<=1kb)	174	SSSCA1-AS1			chr17	50357805	50357944	Distal Intergenic	-120428	CA10
chr11	65337861	65337981	Promoter (<=1kb)	0	SSSCA1			chr17	50487956	50488084	Distal Intergenic	-250579	CA10
chr11	65339861	65340031	Promoter (<=1kb)	41	FAM89B			chr17	50911415	50911524	Distal Intergenic	-151356	C17orf112
chr11	65382665	65382877	Promoter (<=1kb)	-906	PCNX3			chr17	55927374	55927606	Promoter (<=1kb)	0	MRPS23
chr11	65667967	65668111	Promoter (<=1kb)	0	FOSL1			chr17	56595238	56595721	Promoter (<=1kb)	0	MTMR4
chr11	65686447	65686634	Promoter (<=1kb)	0	C11orf68			chr17	57287218	57287440	Promoter (<=1kb)	0	SMG8
chr11	65769607	65769795	Promoter (<=1kb)	0	EIF1AD			chr17	58008443	58008589	Intron (uc002ixy.4/6198, intron 6 of 14)	18417	RPS6KB1
chr11	66035845	66035981	Promoter (<=1kb)	-75	RAB1B			chr17	61678129	61678286	Promoter (<=1kb)	0	TACO1
chr11	66035996	66036145	Promoter (<=1kb)	0	RAB1B			chr17	61904401	61904588	Promoter (<=1kb)	-61	FTSJ3
chr11	66138815	66139030	Promoter (<=1kb)	87	SLC29A2			chr17	61904605	61904813	Promoter (<=1kb)	0	PSMC5
chr11	66206322	66206628	Promoter (<=1kb)	-12	MRPL11			chr17	62207529	62207783	Promoter (<=1kb)	-27	ERN1
chr11	66610717	66610935	Promoter (<=1kb)	0	RCE1			chr17	65362596	65362749	Promoter (<=1kb)	0	PSMD12
chr11	66623776	66623928	Promoter (<=1kb)	-948	LRFN4			chr17	66041366	66041504	Intron (uc002jgk.3/3838, intron 9 of 10)	9031	KPNA2
chr11	66725923	66726075	Promoter (<=1kb)	-76	PC			chr17	69608967	69609106	Distal Intergenic	-508055	SOX9
chr11	66799733	66799873	Intron (uc009yrl.3/91683, intron 2 of 7)	8917	SYT12			chr17	70588943	70589127	Promoter (<=1kb)	0	LINC00673
chr11	67195723	67196045	Promoter (<=1kb)	0	RPS6KB2			chr17	70833862	70834013	Intron (uc002jja.3/201266, intron 6 of 9)	-197251	LINC00511
chr11	67236711	67236883	Promoter (<=1kb)	0	TMEM134			chr17	71744517	71744631	Downstream (<1kb)	-38330	LINC02092
chr11	67374238	67374435	Promoter (<=1kb)	0	NDUFV1			chr17	71774656	71774774	Intron (uc010dfo.2/283982, intron 2 of 3)	-8187	LINC02092
chr11	67572840	67572985	Promoter (<=1kb)	-33	FAM86C2P			chr17	72869446	72869641	Promoter (<=1kb)	-290	FDXR
chr11	68227658	68227796	Promoter (<=1kb)	-390	PPP6R3			chr17	73092369	73092472	Promoter (2-3kb)	2871	SLC16A5
chr11	68228059	68228203	Promoter (<=1kb)	0	PPP6R3			chr17	73401696	73401881	Promoter (<=1kb)	0	GRB2
chr11	71639609	71639786	Promoter (<=1kb)	0	RNF121			chr17	73452500	73452811	Promoter (<=1kb)	0	TMEM94
chr11	71791588	71791896	Promoter (<=1kb)	-15	NUMA1			chr17	73696685	73696865	Intron (uc010wsf.1/29115, intron 5 of 8)	-20651	ITGB4
chr11	71814261	71814485	Promoter (<=1kb)	0	LAMTOR1			chr17	73780637	73780932	Promoter (<=1kb)	0	MIR4738
chr11	72145559	72145807	Promoter (<=1kb)	0	CLPB			chr17	73842096	73842241	Promoter (1-2kb)	-1245	UNC13D
chr11	73018551	73018902	Promoter (<=1kb)	-761	ARHGEF17			chr17	73851067	73851234	Promoter (<=1kb)	267	WBP2
chr11	73309533	73309807	Promoter (<=1kb)	-305	FAM168A			chr17	73851463	73851748	Promoter (<=1kb)	0	WBP2
chr11	73472312	73472634	Promoter (<=1kb)	-111	RAB6A			chr17	73937103	73937363	Promoter (<=1kb)	0	FBF1
chr11	73490474	73490732	Distal Intergenic	-8185	MRPL48			chr17	74553649	74553962	Promoter (<=1kb)	0	SNHG16
chr11	73498741	73498919	Promoter (<=1kb)	0	MRPL48			chr17	75277242	75277544	Promoter (<=1kb)	0	2019-09-09
chr11	74109489	74109721	Promoter (<=1kb)	0	PGM2L1			chr17	76250601	76250776	Distal Intergenic	23210	TMEM235
chr11	74109740	74110002	Promoter (<=1kb)	-238	PGM2L1			chr17	79212889	79213036	Promoter (<=1kb)	0	TEPSIN
chr11	74204033	74204182	Promoter (<=1kb)	573	LIPT2			chr17	79367870	79368007	Distal Intergenic	-5533	BAHCC1
chr11	75110382	75110667	Promoter (<=1kb)	0	RPS3			chr17	79980858	79981044	Promoter (<=1kb)	-73	CENPX
chr11	76494006	76494217	Promoter (<=1kb)	-68	TSKU			chr17_gl000205_random	84565	85874	Distal Intergenic	-30749	MGC70870
chr11	77705954	77706121	Promoter (<=1kb)	-237	INTS4			chr17_gl000205_random	85949	87015	Distal Intergenic	-29608	MGC70870
chr11	77899748	77899868	Promoter (<=1kb)	0	USP35			chr17_gl000205_random	87196	87896	Distal Intergenic	-28727	MGC70870
chr11	82611506	82611658	Promoter (<=1kb)	0	PRCP			chr18	1185520	1185665	Distal Intergenic	173096	LINC00470
chr11	82782957	82783205	Promoter (<=1kb)	0	RAB30-AS1			chr18	9475283	9475487	Promoter (<=1kb)	-43	RALBP1
chr11	82996943	82997194	Promoter (<=1kb)	0	CCDC90B			chr18	12428975	12429149	Intron (uc002kra.3/10650, intron 5 of 6)	8787	PRELID3A
chr11	82997304	82997551	Promoter (<=1kb)	0	CCDC90B			chr18	12702810	12703045	Promoter (<=1kb)	0	PSMG2
chr11	86013079	86013311	Promoter (<=1kb)	0	HIKESHI			chr18	28124329	28124473	Distal Intergenic	245453	MIR302F
chr11	93283824	93283915	Distal Intergenic	-7278	SMCO4			chr18	32923872	32924110	Promoter (<=1kb)	297	ZNF24
chr11	94711509	94712225	Intron (uc001pfe.3/55693, intron 2 of 2)	4664	KDM4D			chr18	46065246	46065362	Promoter (<=1kb)	-65	CTIF
chr11	94712750	94712976	Intron (uc001pfe.3/55693, intron 2 of 2)	5905	KDM4D			chr18	60382223	60382373	Promoter (<=1kb)	-299	PHLPP1
chr11	94712994	94713420	Intron (uc001pfe.3/55693, intron 2 of 2)	6149	KDM4D			chr18	77439336	77439533	Promoter (<=1kb)	-268	CTDP1
chr11	94713423	94713613	Intron (uc001pfe.3/55693, intron 2 of 2)	6578	KDM4D			chr19	507863	507986	Promoter (<=1kb)	366	TPGS1
chr11	94713671	94714391	Intron (uc001pfe.3/55693, intron 2 of 2)	6826	KDM4D			chr19	796956	797164	Promoter (<=1kb)	-228	PTBP1
chr11	94714500	94714799	Intron (uc001pfe.3/55693, intron 2 of 2)	7655	KDM4D			chr19	1095412	1095671	Promoter (<=1kb)	-21	POLR2E
chr11	94715044	94715232	Intron (uc001pfe.3/55693, intron 2 of 2)	8199	KDM4D			chr19	1652589	1652714	Promoter (<=1kb)	-261	TCF3
chr11	94715313	94715472	Intron (uc001pfe.3/55693, intron 2 of 2)	8468	KDM4D			chr19	2475897	2476193	Promoter (<=1kb)	0	GADD45B
chr11	96123122	96123285	Promoter (<=1kb)	0	JRKL			chr19	2977197	2977428	Promoter (<=1kb)	-108	TLE6
chr11	98984000	98984174	Intron (uc009ywv.2/53942, intron 1 of 15)	92294	CNTN5			chr19	3035634	3035779	Intron (uc010dti.3/7089, intron 2 of 19)	-6022	TLE2
chr11	103862050	103862197	Intron (uc001php.3/80310, intron 3 of 6)	-45111	DDI1			chr19	3036145	3036389	Intron (uc010dti.3/7089, intron 2 of 19)	-6533	TLE2
chr11	107436374	107436579	Promoter (<=1kb)	0	ALKBH8			chr19	3094131	3094249	Promoter (<=1kb)	-159	GNA11
chr11	108093405	108093552	Promoter (<=1kb)	-7	ATM			chr19	3185423	3185697	Promoter (<=1kb)	-178	NCLN
chr11	108464549	108464713	Promoter (<=1kb)	-175	EXPH5			chr19	3185732	3185957	Promoter (<=1kb)	0	NCLN
chr11	110805352	110805520	Distal Intergenic	-221440	ARHGAP20			chr19	3435200	3435338	Exon (uc002lxo.3/4782, exon 6 of 11)	45202	SMIM24
chr11	111944912	111945084	Promoter (<=1kb)	0	NKAPD1			chr19	3761667	3761793	Promoter (<=1kb)	0	APBA3
chr11	111957471	111957681	Promoter (<=1kb)	0	TIMM8B			chr19	3990311	3990457	Distal Intergenic	-4850	EEF2
chr11	112081763	112081908	Intron (uc001pne.1/83875, intron 6 of 7)	-15180	PTS			chr19	4065993	4066134	Promoter (<=1kb)	-506	ZBTB7A
chr11	113185198	113185325	Promoter (<=1kb)	0	TTC12			chr19	4304484	4304619	Promoter (<=1kb)	0	FSD1
chr11	113644520	113644654	Promoter (<=1kb)	-35	ZW10			chr19	4472051	4472192	Promoter (<=1kb)	-63	HDGFL2
chr11	114030734	114030885	Intron (uc001poo.1/7704, intron 3 of 3)	-97668	NNMT			chr19	4791255	4791780	Promoter (<=1kb)	0	FEM1A
chr11	114419847	114419989	Intron (uc001ppa.3/120400, intron 2 of 5)	5103	NXPE1			chr19	5341134	5341275	Promoter (<=1kb)	-320	PTPRS
chr11	116643577	116643721	Promoter (<=1kb)	0	BUD13			chr19	5680641	5680868	Promoter (<=1kb)	0	HSD11B1L
chr11	116969137	116969324	Promoter (<=1kb)	-144	SIK3			chr19	5790565	5790835	Promoter (<=1kb)	414	DUS3L
chr11	118306813	118307004	Promoter (<=1kb)	-201	KMT2A			chr19	6361469	6361650	Promoter (<=1kb)	6	CLPP
chr11	118307049	118307240	Promoter (<=1kb)	0	KMT2A			chr19	6737669	6738109	Promoter (<=1kb)	-36	GPR108
chr11	118560497	118560633	Distal Intergenic	-10116	TREH			chr19	7598886	7599134	Promoter (<=1kb)	0	PNPLA6
chr11	118789097	118789301	Distal Intergenic	-7484	BCL9L			chr19	7600251	7600392	Promoter (<=1kb)	-197	PNPLA6
chr11	118798875	118799040	Distal Intergenic	-17262	BCL9L			chr19	7985463	7985797	Promoter (<=1kb)	-70	SNAPC2
chr11	118889044	118889201	Promoter (<=1kb)	0	RPS25			chr19	8386257	8386407	Promoter (<=1kb)	0	NDUFA7
chr11	118972484	118972716	Promoter (<=1kb)	69	DPAGT1			chr19	8617711	8617926	Intron (uc002mkg.3/4542, intron 6 of 27)	24405	MYO1F
chr11	118972745	118973016	Promoter (<=1kb)	0	DPAGT1			chr19	8963733	8963849	Intron (uc010dwi.3/94025, intron 37 of 39)	10464	MBD3L1
chr11	119205081	119205294	Promoter (<=1kb)	0	RNF26			chr19	8985575	8985679	Intron (uc010dwi.3/94025, intron 25 of 39)	21087	MUC16
chr11	121163507	121163726	Promoter (<=1kb)	0	SC5D			chr19	9047185	9047318	Exon (uc002mkp.3/94025, exon 5 of 84)	-34287	MUC16
chr11	125495945	125496287	Promoter (<=1kb)	0	CHEK1			chr19	9207311	9207405	Distal Intergenic	3390	OR1M1
chr11	125773009	125773200	Promoter (<=1kb)	0	PUS3			chr19	9250925	9251119	Promoter (<=1kb)	0	ZNF317
chr11	126081244	126081384	Promoter (<=1kb)	203	RPUSD4			chr19	9339165	9339405	Distal Intergenic	-13618	OR7D4
chr11	126081442	126081732	Promoter (<=1kb)	0	FAM118B			chr19	9406404	9406538	Exon (uc002mlc.1/374879, exon 5 of 5)	9257	ZNF699
chr11	126138761	126139108	Promoter (<=1kb)	0	FOXRED1			chr19	9920241	9920380	Downstream (<1kb)	9125	FBXL12
chr11	126173730	126173891	Promoter (<=1kb)	83	DCPS			chr19	9929692	9929961	Promoter (<=1kb)	0	FBXL12
chr11	126264682	126264820	Intron (uc001qds.3/6484, intron 1 of 10)	-8491	ST3GAL4			chr19	10040732	10040869	Intron (uc002mmp.3/93145, intron 1 of 5)	6201	OLFM2
chr11	128392254	128392389	Promoter (<=1kb)	-49	ETS1			chr19	10764582	10764875	Promoter (<=1kb)	-34	ILF3-DT
chr11	128641646	128641794	Intron (uc010sbt.2/2313, intron 2 of 6)	13636	FLI1			chr19	10989982	10990127	Intron (uc002mpz.3/10498, intron 1 of 15)	7729	CARM1
chr11	128775551	128775800	Promoter (<=1kb)	0	C11orf45			chr19	11039355	11039549	Promoter (<=1kb)	0	YIPF2
chr11	130184800	130184952	Promoter (<=1kb)	-193	ZBTB44			chr19	11248711	11248835	Distal Intergenic	10027	LDLR
chr11	130983612	130983773	Distal Intergenic	-197230	SNX19			chr19	11546231	11546507	Promoter (<=1kb)	0	PRKCSH
chr11	131597799	131597918	Intron (uc001qgm.3/50863, intron 1 of 7)	-181582	NTM			chr19	11639432	11639527	Promoter (<=1kb)	153	ECSIT
chr11	132138165	132138311	Intron (uc001qgm.3/50863, intron 4 of 7)	357453	NTM			chr19	12834704	12834939	Promoter (<=1kb)	0	TNPO2
chr11	132877305	132877448	Intron (uc001qgu.3/4978, intron 1 of 7)	-63642	OPCML			chr19	12886309	12886441	Promoter (<=1kb)	0	HOOK2
chr11	134123248	134123493	Promoter (<=1kb)	0	ACAD8			chr19	13044460	13044611	Promoter (<=1kb)	0	FARSA
chr12	498360	498891	Promoter (<=1kb)	0	KDM5A			chr19	13227516	13227655	Promoter (<=1kb)	0	TRMT1
chr12	510512	510912	Promoter (<=1kb)	0	CCDC77			chr19	13263685	13263833	Promoter (2-3kb)	2403	IER2
chr12	680184	680444	Intron (uc001qil.3/4815, intron 1 of 3)	18485	B4GALNT3			chr19	13885129	13885342	Promoter (<=1kb)	0	C19orf53
chr12	680472	680772	Intron (uc001qil.3/4815, intron 1 of 3)	18773	B4GALNT3			chr19	13957926	13958072	Distal Intergenic	-10453	LOC284454
chr12	861339	861758	Promoter (<=1kb)	-331	WNK1			chr19	14016960	14017094	Promoter (<=1kb)	4	CC2D1A
chr12	1175466	1175632	Intron (uc001qiz.2/23085, intron 2 of 19)	-16675	ERC1			chr19	14117376	14117528	Promoter (<=1kb)	-242	RFX1
chr12	1913691	1913919	Intron (uc021qsx.1/93589, intron 29 of 37)	6970	CACNA2D4			chr19	14192254	14192477	3' UTR	4130	C19orf67
chr12	2113564	2113714	Promoter (<=1kb)	0	DCP1B			chr19	16607176	16607332	Promoter (<=1kb)	0	C19orf44
chr12	4647706	4647992	Promoter (<=1kb)	0	RAD51AP1			chr19	17420147	17420293	Promoter (<=1kb)	-44	DDA1
chr12	5155329	5155480	Promoter (2-3kb)	2244	KCNA5			chr19	17782784	17782936	Intron (uc031rjv.1/23025, intron 4 of 41)	16114	UNC13A
chr12	5369281	5369414	Distal Intergenic	-171866	NTF3			chr19	17970446	17970626	Promoter (<=1kb)	-61	RPL18A
chr12	6602331	6602666	Promoter (<=1kb)	0	MRPL51			chr19	18043683	18043827	Promoter (<=1kb)	0	CCDC124
chr12	6643633	6643809	Promoter (<=1kb)	48	GAPDH			chr19	18747759	18747894	Promoter (<=1kb)	0	KLHL26
chr12	6771956	6772657	Promoter (<=1kb)	0	ING4			chr19	19030356	19030521	Promoter (<=1kb)	0	DDX49
chr12	6798459	6798987	Promoter (<=1kb)	0	ZNF384			chr19	19431402	19431539	Promoter (<=1kb)	-81	SUGP1
chr12	6833055	6833327	Promoter (<=1kb)	0	COPS7A			chr19	19431543	19431665	Promoter (<=1kb)	0	MAU2
chr12	6873275	6873482	Promoter (2-3kb)	-2059	PTMS			chr19	19626933	19627115	Promoter (<=1kb)	0	YJEFN3
chr12	6875223	6875467	Promoter (<=1kb)	-74	PTMS			chr19	19820535	19820709	Downstream (<1kb)	23212	ZNF14
chr12	6876232	6876335	Promoter (<=1kb)	306	MLF2			chr19	19887239	19887393	Promoter (<=1kb)	-17	LINC00663
chr12	6960354	6960504	Promoter (<=1kb)	0	CDCA3			chr19	22824451	22824589	Intron (uc002nqw.3/57615, intron 1 of 3)	7325	ZNF492
chr12	6961159	6961411	Promoter (<=1kb)	0	USP5			chr19	24577967	24578107	Distal Intergenic	-231718	HAVCR1P1
chr12	6961451	6962119	Promoter (<=1kb)	166	USP5			chr19	28656518	28656672	Distal Intergenic	-371670	LINC00662
chr12	6976511	6976665	Promoter (<=1kb)	0	TPI1			chr19	29058752	29058916	Intron (uc002nsa.2/uc002nsa.2, intron 5 of 9)	-397122	LINC00906
chr12	7047076	7047494	Exon (uc001qrw.1/1822, exon 6 of 10)	4073	ATN1			chr19	29666966	29667098	Distal Intergenic	37038	UQCRFS1
chr12	7079759	7080198	Promoter (<=1kb)	0	EMG1			chr19	30014419	30014541	Promoter (2-3kb)	2118	LOC284395
chr12	7261821	7261957	Promoter (<=1kb)	0	C1RL			chr19	30051404	30051666	Intron (uc010xrl.1/342865, intron 4 of 4)	33913	VSTM2B
chr12	8088730	8088998	Promoter (<=1kb)	0	SLC2A3			chr19	30335621	30335832	Distal Intergenic	32060	CCNE1
chr12	8395485	8395764	Promoter (<=1kb)	0	FAM86FP			chr19	30335847	30336108	Distal Intergenic	32286	CCNE1
chr12	9102467	9102749	Promoter (<=1kb)	-110	M6PR			chr19	30786766	30786968	Distal Intergenic	-76360	ZNF536
chr12	9216854	9216956	Promoter (<=1kb)	710	LINC00612			chr19	31010871	31011142	Intron (uc002nsu.1/9745, intron 2 of 4)	147543	ZNF536
chr12	10364984	10365141	Promoter (<=1kb)	-348	GABARAPL1			chr19	31672342	31672595	Distal Intergenic	31559	NA
chr12	10766103	10766341	Promoter (<=1kb)	0	MAGOHB			chr19	31972294	31972552	Distal Intergenic	-106543	THEG5
chr12	12764515	12764865	Promoter (<=1kb)	0	CREBL2			chr19	36135315	36135453	Promoter (2-3kb)	2668	ETV2
chr12	12878380	12878584	Promoter (<=1kb)	-267	DDX47			chr19	36239169	36239368	Promoter (<=1kb)	0	LIN37
chr12	12966097	12966395	Promoter (<=1kb)	0	DDX47			chr19	36705504	36705644	Promoter (<=1kb)	0	ZNF565
chr12	13044354	13044577	Promoter (<=1kb)	398	GPRC5A			chr19	36869987	36870147	Promoter (<=1kb)	0	ZFP14
chr12	14923939	14924168	Promoter (<=1kb)	0	HIST4H4			chr19	37064118	37064336	Promoter (<=1kb)	0	ZNF529
chr12	15506275	15506422	Intron (uc001rcu.2/5800, intron 1 of 8)	31084	PTPRO			chr19	37157693	37157829	Promoter (<=1kb)	0	ZNF461
chr12	16035256	16035507	Promoter (<=1kb)	0	STRAP			chr19	37178335	37178507	Promoter (<=1kb)	-23	ZNF567
chr12	20521374	20521593	Promoter (<=1kb)	-586	PDE3A			chr19	37263734	37263872	Promoter (<=1kb)	-18	ZNF850
chr12	20865716	20865905	Intron (uc009zip.3/53919, intron 4 of 13)	17317	SLCO1C1			chr19	37263888	37264033	Promoter (<=1kb)	-172	ZNF850
chr12	21590724	21590876	Promoter (<=1kb)	186	PYROXD1			chr19	37329243	37329450	Promoter (<=1kb)	0	ZNF790
chr12	22198996	22199263	Promoter (<=1kb)	0	CMAS			chr19	37341681	37341832	Promoter (<=1kb)	0	ZNF345
chr12	25403840	25404131	Promoter (<=1kb)	0	KRAS			chr19	37406924	37407039	Promoter (<=1kb)	-1	ZNF829
chr12	26985098	26985260	Promoter (<=1kb)	871	ITPR2			chr19	37407096	37407311	Promoter (<=1kb)	0	ZNF829
chr12	27473000	27473143	Promoter (2-3kb)	2485	STK38L			chr19	37463982	37464106	Promoter (<=1kb)	-9	ZNF568
chr12	27788858	27789003	3' UTR	-40703	PPFIBP1			chr19	37708974	37709189	Promoter (<=1kb)	0	ZNF383
chr12	27863134	27863260	Promoter (<=1kb)	-446	MRPS35			chr19	37825413	37825576	Promoter (<=1kb)	-4	HKR1
chr12	27863516	27863838	Promoter (<=1kb)	0	MRPS35			chr19	37861739	37862062	Promoter (<=1kb)	0	ZNF527
chr12	29189813	29189950	Distal Intergenic	-111986	FAR2			chr19	37958420	37958512	Promoter (<=1kb)	-81	ZNF569
chr12	30907858	30908020	Promoter (<=1kb)	-410	CAPRIN2			chr19	38085621	38085785	Promoter (<=1kb)	0	ZNF540
chr12	31881867	31882317	Promoter (<=1kb)	0	AMN1			chr19	38714853	38715010	Promoter (<=1kb)	0	DPF1
chr12	32831997	32832342	Promoter (<=1kb)	0	DNM1L			chr19	38826270	38826582	Promoter (<=1kb)	0	CATSPERG
chr12	32908130	32908282	Promoter (<=1kb)	605	YARS2			chr19	39127523	39127786	3' UTR	-10481	ACTN4
chr12	34175217	34175555	Promoter (<=1kb)	1	ALG10			chr19	39140334	39140479	Promoter (2-3kb)	2067	ACTN4
chr12	38710351	38710650	Promoter (<=1kb)	0	ALG10B			chr19	39322448	39322651	Promoter (<=1kb)	0	ECH1
chr12	38778636	38778956	Distal Intergenic	68079	ALG10B			chr19	39390301	39390531	Promoter (<=1kb)	0	SIRT2
chr12	40244110	40244339	Intron (uc009zjv.1/283461, intron 18 of 18)	21424	SLC2A13			chr19	39390557	39390701	Promoter (<=1kb)	0	NFKBIB
chr12	42719884	42720270	Promoter (<=1kb)	0	PPHLN1			chr19	39881672	39881818	Promoter (<=1kb)	17	PAF1
chr12	45609620	45609875	Promoter (<=1kb)	0	ANO6			chr19	40476942	40477187	Promoter (<=1kb)	30	PSMC4
chr12	46121090	46121596	Promoter (<=1kb)	108	LINC00938			chr19	41084652	41084796	Promoter (<=1kb)	284	SHKBP1
chr12	46384288	46384652	Promoter (<=1kb)	0	SCAF11			chr19	41544672	41544802	Distal Intergenic	-10504	CYP2A7
chr12	46662529	46662754	Promoter (<=1kb)	454	SLC38A1			chr19	42363705	42363921	Promoter (<=1kb)	-67	RPS19
chr12	46780769	46780995	Distal Intergenic	-14124	SLC38A2			chr19	42748916	42749086	Promoter (2-3kb)	-2180	GSK3A
chr12	48206887	48207034	Intron (uc001rqj.4/51564, intron 1 of 24)	6729	HDAC7			chr19	42772974	42773108	Distal Intergenic	-13665	ERF
chr12	48214432	48214595	Promoter (<=1kb)	-669	HDAC7			chr19	44439362	44439492	Promoter (<=1kb)	0	ZNF45
chr12	48499750	48499966	Promoter (<=1kb)	0	SENP1			chr19	44455260	44455470	Promoter (<=1kb)	0	ZNF221
chr12	48499969	48500312	Promoter (<=1kb)	0	SENP1			chr19	44488137	44488387	Promoter (<=1kb)	0	ZNF155
chr12	49075448	49075691	Promoter (<=1kb)	317	KANSL2			chr19	44506902	44507111	Promoter (<=1kb)	0	ZNF230
chr12	49110459	49110748	Promoter (<=1kb)	33	CCNT1			chr19	44576174	44576363	Promoter (<=1kb)	0	ZNF284
chr12	49245807	49246238	Promoter (<=1kb)	0	DDX23			chr19	44598337	44598639	Promoter (<=1kb)	0	ZNF224
chr12	49350357	49350643	Promoter (<=1kb)	609	ARF3			chr19	44617335	44617558	Promoter (<=1kb)	0	LOC100379224
chr12	49455165	49455302	Distal Intergenic	-6058	KMT2D			chr19	44669057	44669227	Promoter (<=1kb)	0	ZNF226
chr12	49463089	49463255	Promoter (<=1kb)	520	RHEBL1			chr19	44809137	44809285	Promoter (<=1kb)	0	ZNF235
chr12	49523969	49524113	Promoter (1-2kb)	1065	TUBA1B			chr19	45908654	45908887	Promoter (<=1kb)	-342	PPP1R13L
chr12	49527122	49527297	Promoter (1-2kb)	-1818	TUBA1B			chr19	45988616	45988879	3' UTR	-6530	ERCC1
chr12	49658547	49658688	Promoter (<=1kb)	-177	TUBA1C			chr19	46234109	46234324	Promoter (<=1kb)	0	FBXO46
chr12	49659344	49659490	Promoter (<=1kb)	479	TUBA1C			chr19	46366304	46366658	Promoter (<=1kb)	0	SYMPK
chr12	49691252	49691554	Promoter (2-3kb)	2343	PRPH			chr19	46390032	46390223	Promoter (<=1kb)	-656	IRF2BP1
chr12	49716690	49716846	Promoter (<=1kb)	-125	TROAP			chr19	46431042	46431187	Distal Intergenic	-13006	NANOS2
chr12	49961845	49962076	Promoter (<=1kb)	0	MCRS1			chr19	47354094	47354416	Promoter (<=1kb)	0	AP2S1
chr12	50101421	50101608	Promoter (<=1kb)	-224	FMNL3			chr19	47552009	47552173	Promoter (<=1kb)	-127	TMEM160
chr12	50236562	50236749	Promoter (<=1kb)	163	BCDIN3D			chr19	47987484	47987700	Promoter (<=1kb)	0	NAPA-AS1
chr12	50419120	50419570	Promoter (<=1kb)	0	RACGAP1			chr19	48248624	48248859	Promoter (<=1kb)	0	NOP53
chr12	50478779	50479036	Promoter (<=1kb)	0	SMARCD1			chr19	48866326	48866552	Promoter (<=1kb)	634	TMEM143
chr12	50504214	50504501	Promoter (1-2kb)	-1263	COX14			chr19	48922590	48922787	Promoter (<=1kb)	99	GRIN2D
chr12	50505539	50505800	Promoter (<=1kb)	0	COX14			chr19	48948956	48949129	Promoter (<=1kb)	0	GRWD1
chr12	50506862	50507008	Promoter (1-2kb)	1098	COX14			chr19	49013881	49014028	Promoter (2-3kb)	2418	LMTK3
chr12	51157707	51157987	Promoter (<=1kb)	0	ATF1			chr19	49148115	49148380	Promoter (1-2kb)	1071	CA11
chr12	51158202	51158374	Promoter (<=1kb)	0	ATF1			chr19	49206158	49206284	5' UTR	6930	FUT2
chr12	51441630	51441798	Promoter (<=1kb)	-284	LETMD1			chr19	49298683	49298934	Exon (uc002pkq.4/587, exon 11 of 11)	12115	BCAT2
chr12	51477319	51477569	Promoter (<=1kb)	0	CSRNP2			chr19	49631324	49631456	Promoter (<=1kb)	-90	PPFIA3
chr12	51566707	51567002	Promoter (<=1kb)	0	TFCP2			chr19	49947014	49947252	Promoter (2-3kb)	-2206	SLC17A7
chr12	51611314	51611499	Promoter (<=1kb)	0	POU6F1			chr19	50083779	50084018	Promoter (<=1kb)	0	NOSIP
chr12	52444911	52445213	Promoter (<=1kb)	0	NR4A1			chr19	50379913	50380056	Promoter (<=1kb)	-407	AKT1S1
chr12	52463410	52463618	Promoter (<=1kb)	-140	ATG101			chr19	54024071	54024241	Promoter (<=1kb)	0	ZNF331
chr12	52541079	52541243	Distal Intergenic	38290	KRT80			chr19	54371037	54371204	Promoter (<=1kb)	0	MYADM
chr12	52541357	52541547	Distal Intergenic	37986	KRT80			chr19	54480810	54480955	Intron (uc002qcs.2/59283, intron 1 of 3)	-4606	MIR935
chr12	52626806	52626936	Promoter (<=1kb)	-18	KRT7			chr19	54618729	54618867	Promoter (<=1kb)	0	PRPF31
chr12	53321095	53321381	Promoter (<=1kb)	-842	KRT8			chr19	54618929	54619077	Promoter (<=1kb)	0	TFPT
chr12	53342592	53342830	Promoter (<=1kb)	0	KRT18			chr19	55628983	55629176	Promoter (<=1kb)	-15	PPP1R12C
chr12	53343530	53343828	Promoter (<=1kb)	0	KRT8			chr19	55677361	55677592	Promoter (<=1kb)	498	DNAAF3
chr12	53399849	53400087	Promoter (<=1kb)	0	EIF4B			chr19	55987776	55987986	Promoter (<=1kb)	77	ZNF628
chr12	53400671	53400900	Promoter (<=1kb)	609	EIF4B			chr19	56110840	56111181	Promoter (<=1kb)	0	FIZ1
chr12	53448261	53448443	Promoter (<=1kb)	-39	LOC283335			chr19	56652207	56652676	Promoter (<=1kb)	0	ZNF444
chr12	53472906	53473054	Promoter (<=1kb)	150	SPRYD3			chr19	57164499	57164652	Intron (uc021vch.1/147670, intron 3 of 3)	9972	SMIM17
chr12	53473057	53473253	Promoter (<=1kb)	0	SPRYD3			chr19	57415260	57415441	Distal Intergenic	62990	MIMT1
chr12	53491138	53491278	Promoter (<=1kb)	-158	IGFBP6			chr19	57570579	57570725	Distal Intergenic	-60784	USP29
chr12	53493320	53493464	Promoter (1-2kb)	1884	IGFBP6			chr19	57593937	57594067	Distal Intergenic	-37442	USP29
chr12	53574254	53574629	Promoter (<=1kb)	0	ZNF740			chr19	57791676	57791803	Promoter (<=1kb)	-50	ZNF460
chr12	53614163	53614314	Promoter (<=1kb)	0	RARG			chr19	57946498	57946720	Promoter (<=1kb)	0	ZNF749
chr12	53614677	53615065	Promoter (<=1kb)	-480	RARG			chr19	58090291	58090499	Promoter (<=1kb)	-48	ZNF416
chr12	53661842	53662348	Promoter (<=1kb)	0	ESPL1			chr19	58103246	58103373	3' UTR	7618	ZIK1
chr12	53689116	53689406	Promoter (<=1kb)	0	PFDN5			chr19	58428007	58428140	Promoter (<=1kb)	-29	ZNF417
chr12	53715032	53715248	Promoter (<=1kb)	164	AAAS			chr19	58694635	58694823	Promoter (<=1kb)	239	ZNF274
chr12	53764964	53765146	Distal Intergenic	-8833	SP1			chr19	58816571	58816748	Exon (uc002qsa.3/uc002qsa.3, exon 1 of 4)	-21637	ZSCAN22
chr12	53773598	53774067	Promoter (<=1kb)	0	SP1			chr19	58838252	58838462	Promoter (<=1kb)	0	ZSCAN22
chr12	53774390	53774644	Promoter (<=1kb)	0	SP1			chr19	58838499	58838715	Promoter (<=1kb)	114	ZSCAN22
chr12	53815292	53815510	Promoter (2-3kb)	-2129	AMHR2			chr19	58919847	58920064	Promoter (<=1kb)	0	ZNF584
chr12	53835185	53835442	Promoter (<=1kb)	0	PCBP2			chr2	951545	951684	Intron (uc002qwp.3/54221, intron 1 of 7)	4991	SNTG2
chr12	53845523	53845912	Promoter (<=1kb)	0	PCBP2			chr2	3652962	3653101	Promoter (<=1kb)	-541	COLEC11
chr12	53846343	53846713	Promoter (<=1kb)	457	PCBP2			chr2	3976980	3977086	Distal Intergenic	44536	LINC01304
chr12	53894400	53894626	Promoter (<=1kb)	-79	TARBP2			chr2	4087539	4087717	Distal Intergenic	-65917	LINC01304
chr12	53894640	53894922	Promoter (<=1kb)	0	TARBP2			chr2	4213856	4214016	Distal Intergenic	-192234	LINC01304
chr12	53894968	53895193	Promoter (<=1kb)	-184	TARBP2			chr2	4730238	4730384	Distal Intergenic	-26426	LINC01249
chr12	54121087	54121679	Promoter (<=1kb)	0	CALCOCO1			chr2	6288260	6288407	Distal Intergenic	166150	LOC400940
chr12	54332145	54332605	Promoter (<=1kb)	0	HOXC13			chr2	6493614	6493790	Distal Intergenic	371504	LOC400940
chr12	54372813	54373005	Distal Intergenic	-4073	HOTAIR			chr2	6609660	6609808	Distal Intergenic	300634	LINC00487
chr12	54582479	54583050	Promoter (<=1kb)	0	SMUG1			chr2	6707074	6707203	Distal Intergenic	203239	LINC00487
chr12	54610917	54611152	Distal Intergenic	14108	MIR3198-2			chr2	7582434	7582557	Intron (uc002qyv.3/100506274, intron 4 of 5)	21042	LOC100506274
chr12	54652954	54653156	Promoter (<=1kb)	173	CBX5			chr2	11606340	11606471	Promoter (<=1kb)	-37	E2F6
chr12	54673306	54673817	Promoter (<=1kb)	98	CBX5			chr2	12509662	12509797	Intron (uc002rbu.1/uc002rbu.1, intron 4 of 5)	-347201	TRIB2
chr12	54694698	54695047	Promoter (<=1kb)	0	NFE2			chr2	15749581	15749739	Intron (uc010yjq.2/1653, intron 10 of 19)	17836	DDX1
chr12	54753043	54753333	Downstream (2-3kb)	4937	GPR84			chr2	15833643	15833816	Intron (uc002rcf.1/uc002rcf.1, intron 2 of 5)	101898	DDX1
chr12	54813208	54813429	Promoter (<=1kb)	-158	ITGA5			chr2	16527289	16527395	Distal Intergenic	276949	FAM49A
chr12	54826048	54826318	Distal Intergenic	-12998	ITGA5			chr2	16594302	16594430	Distal Intergenic	209914	FAM49A
chr12	56109700	56109936	Promoter (<=1kb)	0	BLOC1S1-RDH5			chr2	17367313	17367436	Distal Intergenic	332270	RAD51AP2
chr12	56122781	56123011	Promoter (<=1kb)	0	CD63			chr2	17699703	17700010	Promoter (<=1kb)	0	RAD51AP2
chr12	56137716	56137867	Promoter (<=1kb)	652	GDF11			chr2	18741893	18742087	Promoter (<=1kb)	0	RDH14
chr12	56210961	56211321	Promoter (<=1kb)	219	SARNP			chr2	21875037	21875184	Distal Intergenic	58340	LINC01822
chr12	56211745	56211947	Promoter (<=1kb)	0	ORMDL2			chr2	21901427	21901625	Distal Intergenic	31899	LINC01822
chr12	56367415	56367823	Promoter (<=1kb)	0	RAB5B			chr2	22749049	22749190	Distal Intergenic	-815525	LINC01822
chr12	56435368	56435985	Promoter (<=1kb)	0	RPS26			chr2	27593322	27593506	Promoter (<=1kb)	0	EIF2B4
chr12	56498120	56498511	Promoter (<=1kb)	17	PA2G4			chr2	30011447	30011588	Intron (uc002rmy.3/238, intron 1 of 28)	132889	ALK
chr12	56510005	56510194	Promoter (<=1kb)	-180	RPL41			chr2	30048226	30048383	Intron (uc002rmy.3/238, intron 1 of 28)	96094	ALK
chr12	56511725	56512121	Promoter (<=1kb)	0	ZC3H10			chr2	36845625	36845766	Distal Intergenic	-20293	FEZ2
chr12	56521604	56521924	Promoter (<=1kb)	-62	ESYT1			chr2	37551898	37552038	Distal Intergenic	-7676	PRKD3
chr12	56551183	56551376	Promoter (<=1kb)	-669	MYL6			chr2	40127071	40127245	Distal Intergenic	-17529	SLC8A1-AS1
chr12	56660524	56660735	Promoter (<=1kb)	0	COQ10A			chr2	44001075	44001274	Promoter (<=1kb)	0	DYNC2LI1
chr12	56709699	56709936	Promoter (<=1kb)	192	CNPY2			chr2	44588908	44589058	Promoter (<=1kb)	0	CAMKMT
chr12	56710036	56710292	Promoter (<=1kb)	0	CNPY2			chr2	47772131	47772272	Intron (uc002rvz.4/4436, intron 16 of 18)	25198	KCNK12
chr12	56862191	56862388	Promoter (<=1kb)	0	SPRYD4			chr2	55459418	55459628	Promoter (<=1kb)	0	CLHC1
chr12	57030145	57030258	Promoter (<=1kb)	0	BAZ2A			chr2	58005336	58005484	Distal Intergenic	-129302	VRK2
chr12	57082100	57082450	Promoter (<=1kb)	-22	PTGES3			chr2	58779157	58779284	Intron (uc002rzy.3/400955, intron 1 of 13)	31269	LINC01122
chr12	57118941	57119250	Promoter (<=1kb)	0	NACA			chr2	63815771	63816148	Promoter (<=1kb)	0	WDPCP
chr12	57146081	57146241	Promoter (<=1kb)	0	PRIM1			chr2	64371559	64371688	Promoter (<=1kb)	0	PELI1
chr12	57482534	57482826	Promoter (<=1kb)	0	NAB2			chr2	68694397	68694601	Promoter (<=1kb)	-7	FBXO48
chr12	57623274	57623467	Promoter (<=1kb)	0	SHMT2			chr2	69871075	69871205	Promoter (<=1kb)	-98	AAK1
chr12	57881722	57881934	Promoter (<=1kb)	2	MARS			chr2	73053120	73053268	Promoter (<=1kb)	0	EXOC6B
chr12	57914313	57914722	Promoter (<=1kb)	-13	DDIT3			chr2	73747350	73747491	Promoter (<=1kb)	448	ALMS1
chr12	57916142	57916496	Promoter (<=1kb)	-163	MBD6			chr2	74055887	74056024	Promoter (<=1kb)	-19	STAMBP
chr12	57940907	57941242	Promoter (<=1kb)	0	DCTN2			chr2	74681934	74682167	Promoter (<=1kb)	0	INO80B-WBP1
chr12	58027180	58027359	Promoter (<=1kb)	-158	B4GALNT1			chr2	74710038	74710177	Promoter (<=1kb)	-23	TTC31
chr12	58146205	58146353	Promoter (<=1kb)	0	CDK4			chr2	74756925	74757061	Promoter (<=1kb)	0	AUP1
chr12	58165480	58165739	Promoter (<=1kb)	175	METTL1			chr2	76214677	76214796	Distal Intergenic	-276566	GCFC2
chr12	58165763	58166091	Promoter (<=1kb)	0	METTL1			chr2	84686547	84686689	Promoter (<=1kb)	0	SUCLG1
chr12	58176656	58176836	Promoter (<=1kb)	128	TSFM			chr2	85581684	85581944	Promoter (<=1kb)	0	RETSAT
chr12	58240669	58240963	Promoter (<=1kb)	0	CTDSP2			chr2	85645542	85645697	Promoter (<=1kb)	-357	SH2D6
chr12	58335170	58335367	Promoter (<=1kb)	-78	ATP23			chr2	85829883	85830037	Promoter (<=1kb)	0	USP39
chr12	58714243	58714376	Distal Intergenic	378798	ATP23			chr2	88990988	88991211	Promoter (<=1kb)	0	RPIA
chr12	61904962	61905144	Distal Intergenic	315870	FAM19A2			chr2	89830456	89830655	Distal Intergenic	718572	MIR4436A
chr12	64615561	64615690	Promoter (<=1kb)	386	C12orf66			chr2	89856686	89856961	Distal Intergenic	744802	MIR4436A
chr12	65563172	65563375	Promoter (<=1kb)	0	LEMD3			chr2	89857221	89857470	Distal Intergenic	745337	MIR4436A
chr12	66390231	66390420	Distal Intergenic	134113	LLPH			chr2	89865153	89865542	Distal Intergenic	753269	MIR4436A
chr12	67662481	67662790	Promoter (<=1kb)	-271	CAND1			chr2	89870869	89871267	Distal Intergenic	758985	MIR4436A
chr12	67662840	67663223	Promoter (<=1kb)	0	CAND1			chr2	91826723	91826846	Intron (uc002sts.4/654342, intron 2 of 2)	21129	LSP1P4
chr12	69080524	69080788	Promoter (<=1kb)	0	LOC100507250			chr2	95831424	95831647	Promoter (<=1kb)	241	ZNF2
chr12	69139765	69140001	Promoter (<=1kb)	0	SLC35E3			chr2	95910257	95910400	Distal Intergenic	-29801	PROM2
chr12	69753753	69754179	Promoter (<=1kb)	221	YEATS4			chr2	95910729	95910866	Distal Intergenic	-29335	PROM2
chr12	69863937	69864272	Promoter (<=1kb)	0	FRS2			chr2	96348475	96348635	Distal Intergenic	90709	TRIM43
chr12	69914586	69914721	Intron (uc001suy.3/10818, intron 1 of 9)	50457	FRS2			chr2	96931714	96931978	Promoter (<=1kb)	0	TMEM127
chr12	70636538	70636662	Promoter (<=1kb)	-112	CNOT2			chr2	96971499	96971641	Promoter (<=1kb)	-192	SNRNP200
chr12	70637086	70637261	Promoter (<=1kb)	-233	CNOT2			chr2	97303966	97304190	Promoter (<=1kb)	0	KANSL3
chr12	70637375	70637578	Promoter (<=1kb)	0	CNOT2			chr2	98298811	98298982	Intron (uc002syc.3/728537, intron 5 of 9)	12605	C2orf92
chr12	72057520	72058208	Promoter (<=1kb)	0	ZFC3H1			chr2	98612605	98612795	Promoter (<=1kb)	-251	TMEM131
chr12	72148446	72148662	Promoter (<=1kb)	0	RAB21			chr2	98662444	98662618	Distal Intergenic	-40977	VWA3B
chr12	72233375	72233680	Promoter (<=1kb)	0	TBC1D15			chr2	99952846	99953036	Promoter (<=1kb)	0	TXNDC9
chr12	75680556	75680704	Intron (uc001sxi.4/84698, intron 9 of 11)	31249	CAPS2			chr2	101096169	101096397	Intron (uc002tan.1/129521, intron 6 of 9)	9225	NMS
chr12	75905184	75905436	Promoter (<=1kb)	0	KRR1			chr2	101217823	101217999	Distal Intergenic	38405	PDCL3
chr12	79527346	79527494	Intron (uc001sys.3/6857, intron 4 of 11)	87913	SYT1			chr2	103151318	103151512	Distal Intergenic	61556	SLC9A4
chr12	79917454	79917600	Distal Intergenic	104417	MIR1252			chr2	103807661	103807883	Distal Intergenic	393436	TMEM182
chr12	82752076	82752410	Promoter (<=1kb)	0	CCDC59			chr2	105588864	105588978	Distal Intergenic	-65505	MRPS9
chr12	87581659	87581830	Distal Intergenic	-348978	MGAT4C			chr2	105953943	105954084	Promoter (<=1kb)	0	C2orf49
chr12	88369288	88369422	Distal Intergenic	53724	C12orf50			chr2	108633878	108634057	Distal Intergenic	30883	SLC5A7
chr12	88428948	88429122	Promoter (<=1kb)	-146	C12orf29			chr2	109150699	109150951	Promoter (<=1kb)	0	LIMS1
chr12	88429138	88429378	Promoter (<=1kb)	0	C12orf29			chr2	113299375	113299616	Promoter (<=1kb)	0	POLR1B
chr12	88535775	88536138	Promoter (<=1kb)	0	TMTC3			chr2	113299900	113300108	Promoter (<=1kb)	0	POLR1B
chr12	89919703	89919878	Promoter (<=1kb)	161	POC1B-GALNT4			chr2	114361395	114361527	Promoter (2-3kb)	-2242	DDX11L2
chr12	90103387	90103570	Promoter (<=1kb)	655	ATP2B1-AS1			chr2	114430810	114430937	Distal Intergenic	44679	RABL2A
chr12	93861169	93861288	Promoter (<=1kb)	0	MRPL42			chr2	115070077	115070225	Distal Intergenic	-129674	DPP10
chr12	94070959	94071268	Promoter (<=1kb)	0	CRADD			chr2	115308840	115309004	Intron (uc002tla.2/57628, intron 1 of 25)	89660	DPP10
chr12	95467411	95467538	Promoter (<=1kb)	-7	NR2C1			chr2	115454772	115454934	Intron (uc002tla.2/57628, intron 1 of 25)	235592	DPP10
chr12	95611324	95611724	Promoter (<=1kb)	0	VEZT			chr2	115847063	115847261	Intron (uc002tla.2/57628, intron 1 of 25)	24816	DPP10
chr12	96252636	96252785	Promoter (<=1kb)	0	SNRPF			chr2	115948431	115948609	Intron (uc002tla.2/57628, intron 1 of 25)	28747	DPP10
chr12	96336632	96336875	Promoter (<=1kb)	-196	AMDHD1			chr2	116124263	116124389	Intron (uc002tla.2/57628, intron 3 of 25)	204579	DPP10
chr12	96429274	96429597	Promoter (<=1kb)	0	LTA4H			chr2	116313232	116313423	Intron (uc002tla.2/57628, intron 5 of 25)	393548	DPP10
chr12	98897573	98897755	Promoter (<=1kb)	0	LINC02453			chr2	116528354	116528525	Intron (uc002tla.2/57628, intron 13 of 25)	608670	DPP10
chr12	98909326	98909479	Promoter (<=1kb)	0	TMPO			chr2	117820932	117821096	Distal Intergenic	-751159	DDX18
chr12	100458927	100459104	Intron (uc001tgp.3/23074, intron 6 of 14)	27622	UHRF1BP1L			chr2	117922596	117922747	Distal Intergenic	-649508	DDX18
chr12	100660886	100661054	Promoter (<=1kb)	0	SCYL2			chr2	117967954	117968088	Distal Intergenic	-604167	DDX18
chr12	101673742	101674032	Promoter (<=1kb)	0	UTP20			chr2	118002186	118002376	Distal Intergenic	-569879	DDX18
chr12	102010821	102011022	Exon (uc001tif.2/4604, exon 3 of 15)	22112	MYBPC1			chr2	118336334	118336632	Distal Intergenic	-235623	DDX18
chr12	102455755	102456224	Promoter (<=1kb)	0	WASHC3			chr2	118412930	118413060	Distal Intergenic	-159195	DDX18
chr12	104323441	104323644	Promoter (<=1kb)	345	TTC41P			chr2	118428597	118428808	Distal Intergenic	-143447	DDX18
chr12	104323724	104323903	Promoter (<=1kb)	86	TTC41P			chr2	119162557	119162734	Distal Intergenic	301784	INSIG2
chr12	104323923	104324113	Promoter (<=1kb)	0	TTC41P			chr2	119446776	119446986	Distal Intergenic	158773	EN1
chr12	104350893	104351124	Promoter (<=1kb)	0	C12orf73			chr2	120124285	120124557	Promoter (<=1kb)	0	C2orf76
chr12	107168018	107168183	Promoter (<=1kb)	-216	RIC8B			chr2	120836510	120836654	Promoter (1-2kb)	1963	EPB41L5
chr12	109915105	109915254	Promoter (<=1kb)	0	KCTD10			chr2	122698674	122698775	Distal Intergenic	185553	TSN
chr12	109915336	109915560	Promoter (<=1kb)	0	UBE3B			chr2	123219810	123219952	Distal Intergenic	706689	TSN
chr12	110436816	110436968	Promoter (<=1kb)	-23	ANKRD13A			chr2	124574031	124574156	Distal Intergenic	-208708	CNTNAP5
chr12	110561907	110562043	Promoter (<=1kb)	-97	IFT81			chr2	125123570	125123698	Intron (uc002tno.3/129684, intron 3 of 23)	340706	CNTNAP5
chr12	110887997	110888219	Promoter (<=1kb)	0	ARPC3			chr2	126821434	126821576	Distal Intergenic	-591935	GYPC
chr12	110906019	110906263	Promoter (<=1kb)	0	FAM216A			chr2	127863195	127863365	Promoter (1-2kb)	1538	BIN1
chr12	110939797	110940189	Promoter (<=1kb)	0	RAD9B			chr2	131100305	131100523	Promoter (<=1kb)	0	IMP4
chr12	111180664	111181108	Promoter (<=1kb)	0	PPP1CC			chr2	131550000	131550109	Distal Intergenic	36136	AMER3
chr12	111806900	111807080	Promoter (<=1kb)	0	PHETA1			chr2	132975892	132976130	Intron (uc002ttj.3/554226, intron 1 of 4)	38523	MIR663B
chr12	112279701	112279916	Promoter (<=1kb)	0	MAPKAPK5-AS1			chr2	133104815	133105172	Distal Intergenic	-68975	GPR39
chr12	112847342	112847614	Promoter (<=1kb)	0	RPL6			chr2	134415586	134415857	Distal Intergenic	-89555	NCKAP5
chr12	113599557	113599630	Intron (uc001tup.3/79039, intron 18 of 19)	11894	CFAP73			chr2	136054201	136054338	Intron (uc002tuk.3/84083, intron 8 of 21)	206977	RAB3GAP1
chr12	113796198	113796395	Promoter (<=1kb)	0	PLBD2			chr2	136288369	136288528	Promoter (<=1kb)	-69	ZRANB3
chr12	114404033	114404349	Promoter (<=1kb)	0	RBM19			chr2	136671578	136671723	Intron (uc002tux.1/1615, intron 12 of 15)	-37531	MCM6
chr12	116715394	116715692	Promoter (<=1kb)	-403	MED13L			chr2	139071892	139072040	Distal Intergenic	-187310	SPOPL
chr12	116971128	116971280	Promoter (<=1kb)	0	LINC00173			chr2	141825689	141825841	Intron (uc002tvj.1/53353, intron 7 of 90)	1063429	LRP1B
chr12	118558717	118558909	Distal Intergenic	-14961	PEBP1			chr2	147726255	147726394	Distal Intergenic	381630	PABPC1P2
chr12	118810811	118810995	Promoter (<=1kb)	-61	TAOK3			chr2	148328663	148328813	Distal Intergenic	-273273	ACVR2A
chr12	120524738	120524934	Intron (uc001txl.1/92558, intron 7 of 8)	15312	BICDL1			chr2	149159343	149159488	Intron (uc002twm.4/55777, intron 5 of 14)	-56284	MBD5
chr12	120669193	120669387	Intron (uc001txx.3/5829, intron 1 of 10)	-4546	PXN			chr2	164753337	164753483	Distal Intergenic	-160824	FIGN
chr12	120729134	120729481	Distal Intergenic	-10643	SIRT4			chr2	169746885	169747103	Promoter (<=1kb)	0	SPC25
chr12	120739896	120740182	Promoter (<=1kb)	0	SIRT4			chr2	170430332	170430573	Promoter (<=1kb)	0	FASTKD1
chr12	120755514	120755641	Distal Intergenic	9951	PLA2G1B			chr2	172290598	172290769	Promoter (<=1kb)	0	METTL8
chr12	120884091	120884337	Promoter (<=1kb)	0	GATC			chr2	176751050	176751212	Distal Intergenic	115806	LNPK
chr12	120933624	120933886	Promoter (<=1kb)	0	NRAV			chr2	187582524	187582653	Intron (uc002upr.1/165215, intron 1 of 8)	23735	FAM171B
chr12	120972038	120972239	Promoter (<=1kb)	0	RNF10			chr2	196139088	196139253	Distal Intergenic	-382279	SLC39A10
chr12	121124549	121124749	Promoter (<=1kb)	-200	MLEC			chr2	197504227	197504434	Promoter (<=1kb)	0	CCDC150
chr12	121124791	121124982	Promoter (<=1kb)	0	MLEC			chr2	200775833	200776003	Promoter (<=1kb)	0	C2orf69
chr12	121454132	121454465	Promoter (<=1kb)	0	C12orf43			chr2	202316288	202316405	Promoter (<=1kb)	0	STRADB
chr12	122326586	122326759	Promoter (<=1kb)	0	PSMD9			chr2	217276965	217277309	Promoter (<=1kb)	0	SMARCAL1
chr12	122710759	122710950	Promoter (1-2kb)	1118	DIABLO			chr2	217277378	217277528	Promoter (<=1kb)	0	SMARCAL1
chr12	122985465	122985636	Promoter (<=1kb)	0	ZCCHC8			chr2	219134966	219135303	Promoter (<=1kb)	0	PNKD
chr12	123450951	123451252	Promoter (<=1kb)	0	ABCB9			chr2	219433385	219433517	Promoter (<=1kb)	82	CNOT9
chr12	123459133	123459345	Promoter (<=1kb)	-9	OGFOD2			chr2	219901683	219901830	Intron (uc002vjl.2/255101, intron 4 of 34)	4443	CFAP65
chr12	123459570	123459810	Promoter (<=1kb)	0	ABCB9			chr2	219970953	219971073	Intron (uc002vjp.4/79840, intron 5 of 7)	-45715	IHH
chr12	123849317	123849623	Promoter (<=1kb)	0	SBNO1			chr2	220146290	220146431	Promoter (<=1kb)	-989	DNAJB2
chr12	123849653	123849875	Promoter (<=1kb)	-265	SBNO1			chr2	220363453	220363635	Promoter (<=1kb)	0	GMPPA
chr12	123850235	123850452	Promoter (<=1kb)	-847	SBNO1			chr2	224822041	224822206	Promoter (<=1kb)	0	MRPL44
chr12	124055811	124056053	Distal Intergenic	-13023	TMED2			chr2	232646265	232646444	Promoter (<=1kb)	-1	COPS7B
chr12	124118088	124118494	Promoter (<=1kb)	0	EIF2B1			chr2	237579999	237580166	Distal Intergenic	101619	ACKR3
chr12	124155607	124155797	Promoter (<=1kb)	0	TCTN2			chr2	240324087	240324234	Promoter (<=1kb)	-741	HDAC4
chr12	124993304	124993449	Intron (uc010tbb.2/9612, intron 2 of 48)	9391	NCOR2			chr2	242003522	242003768	Promoter (<=1kb)	93	SNED1
chr12	125401869	125402082	Promoter (1-2kb)	1776	MIR5188			chr2	242089690	242089909	Promoter (<=1kb)	0	PPP1R7
chr12	125425262	125425490	Distal Intergenic	11626	DHX37			chr2	242448053	242448178	Promoter (<=1kb)	0	STK25
chr12	132378844	132379151	Promoter (<=1kb)	-128	ULK1			chr20	2731571	2731686	Intron (uc002wgs.4/57593, intron 11 of 17)	49606	CPXM1
chr12	132628841	132629062	Promoter (<=1kb)	0	DDX51			chr20	3376989	3377160	Intron (uc002wii.3/25943, intron 1 of 36)	11149	C20orf194
chr12	133066441	133066771	Promoter (<=1kb)	-386	FBRSL1			chr20	3762000	3762272	Promoter (<=1kb)	0	SPEF1
chr12	133464266	133464401	Promoter (<=1kb)	-62	CHFR			chr20	5261968	5262117	Distal Intergenic	32906	PROKR2
chr12	133757953	133758180	Promoter (<=1kb)	0	ZNF268			chr20	9616073	9616221	Intron (uc002wnj.2/57144, intron 4 of 10)	121068	LAMP5
chr13	23949649	23949777	Promoter (<=1kb)	0	SACS			chr20	9907692	9907888	Distal Intergenic	-88005	PAK5
chr13	24734645	24734816	Promoter (<=1kb)	-45	SPATA13			chr20	10415715	10415966	Promoter (<=1kb)	0	SLX4IP
chr13	25496976	25497211	Promoter (<=1kb)	0	CENPJ			chr20	18268759	18269003	Promoter (<=1kb)	-118	ZNF133
chr13	26500458	26500668	Intron (uc001uqk.3/51761, intron 33 of 36)	124530	SHISA2			chr20	18477800	18477954	Promoter (<=1kb)	0	RBBP9
chr13	26827885	26828106	Promoter (<=1kb)	-650	CDK8			chr20	20140221	20140369	Intron (uc010gcw.2/26074, intron 9 of 10)	-62215	CFAP61
chr13	26828127	26828311	Promoter (<=1kb)	-445	CDK8			chr20	20885899	20886046	Distal Intergenic	-192633	RALGAPA2
chr13	31191745	31191910	Promoter (<=1kb)	0	USPL1			chr20	21731161	21731267	Distal Intergenic	44300	PAX1
chr13	31736230	31736375	Promoter (<=1kb)	-113	HSPH1			chr20	23262876	23262998	Distal Intergenic	-68375	NXT1
chr13	31736423	31736670	Promoter (<=1kb)	0	HSPH1			chr20	24453656	24453787	Intron (uc002wtw.1/79953, intron 1 of 3)	3821	SYNDIG1
chr13	33112962	33113106	Promoter (<=1kb)	-26	N4BP2L2			chr20	25677434	25677634	Promoter (<=1kb)	0	ZNF337
chr13	38923507	38923774	Promoter (<=1kb)	-168	UFM1			chr20	29545966	29546073	Distal Intergenic	-65806	FRG1BP
chr13	41345324	41345509	Promoter (<=1kb)	0	MRPS31			chr20	29817713	29817910	Distal Intergenic	-27557	DEFB115
chr13	41706935	41707185	Promoter (<=1kb)	0	KBTBD6			chr20	29822297	29822444	Distal Intergenic	-23023	DEFB115
chr13	41768651	41768839	Promoter (<=1kb)	0	KBTBD7			chr20	30467622	30468030	Promoter (<=1kb)	0	TTLL9
chr13	41837551	41838097	Promoter (<=1kb)	0	MTRF1			chr20	30697131	30697402	Promoter (<=1kb)	0	TM9SF4
chr13	42623180	42623399	Promoter (<=1kb)	337	DGKH			chr20	30780934	30781050	Promoter (2-3kb)	-2771	TSPY26P
chr13	45011046	45011217	Promoter (<=1kb)	0	TSC22D1			chr20	30945732	30946093	Promoter (<=1kb)	-54	ASXL1
chr13	45563539	45563734	Promoter (<=1kb)	0	NUFIP1			chr20	32398849	32399162	Promoter (<=1kb)	0	CHMP4B
chr13	46038837	46039138	Promoter (<=1kb)	0	COG3			chr20	33264893	33265072	Promoter (<=1kb)	17	PIGU
chr13	46626841	46626994	Promoter (<=1kb)	0	CPB2-AS1			chr20	33680875	33681044	Promoter (<=1kb)	-257	TRPC4AP
chr13	48441296	48441387	Distal Intergenic	133723	SUCLA2			chr20	35724383	35724536	Promoter (<=1kb)	0	RBL1
chr13	50018011	50018182	Promoter (<=1kb)	39	CAB39L			chr20	36661747	36661982	Promoter (<=1kb)	0	RPRD1B
chr13	50656151	50656371	Promoter (<=1kb)	-12	DLEU2			chr20	37046083	37046232	Distal Intergenic	7746	SNORA71B
chr13	52157928	52158639	Promoter (<=1kb)	0	WDFY2			chr20	37590702	37590880	Promoter (<=1kb)	-101	DHX35
chr13	52768551	52768764	Promoter (<=1kb)	0	MRPS31P5			chr20	38265842	38266064	Distal Intergenic	-412451	LINC01734
chr13	53029382	53029550	Promoter (<=1kb)	0	CKAP2			chr20	40198044	40198185	Intron (uc002xka.1/84181, intron 1 of 36)	48948	CHD6
chr13	53191488	53191700	Promoter (<=1kb)	0	HNRNPA1L2			chr20	41188615	41188773	Intron (uc002xkg.3/11122, intron 7 of 30)	-360578	PTPRT
chr13	67953238	67953390	Distal Intergenic	-148770	PCDH9			chr20	41368059	41368197	Intron (uc002xkg.3/11122, intron 6 of 30)	450360	PTPRT
chr13	73356013	73356137	Promoter (<=1kb)	-93	PIBF1			chr20	41587218	41587355	Intron (uc002xkg.3/11122, intron 1 of 30)	231202	PTPRT
chr13	73356145	73356420	Promoter (<=1kb)	0	PIBF1			chr20	42002439	42002567	Distal Intergenic	-83937	SRSF6
chr13	87416206	87416349	Distal Intergenic	854646	MIR4500			chr20	42013520	42013632	Distal Intergenic	-72872	SRSF6
chr13	95201935	95202082	Exon (uc021rlj.1/uc021rlj.1, exon 1 of 1)	46429	TGDS			chr20	44519636	44519770	Promoter (<=1kb)	45	CTSA
chr13	100150733	100150915	Promoter (2-3kb)	-2713	TM9SF2			chr20	45600101	45600245	Intron (uc002xsm.3/2139, intron 1 of 15)	-6629	EYA2
chr13	103451280	103451548	Promoter (<=1kb)	0	BIVM			chr20	46898563	46898730	Distal Intergenic	-89924	LINC00494
chr13	110439069	110439220	Promoter (<=1kb)	-155	IRS2			chr20	46995391	46995539	Promoter (1-2kb)	1001	LINC00494
chr13	114103532	114103901	Promoter (<=1kb)	-75	ADPRHL1			chr20	47804820	47805227	Promoter (<=1kb)	0	STAU1
chr13	115000306	115000446	Promoter (<=1kb)	0	CDC16			chr20	47894954	47895163	Promoter (<=1kb)	-16	ZFAS1
chr14	20923311	20923466	Promoter (<=1kb)	21	APEX1			chr20	48532021	48532159	Promoter (<=1kb)	0	SPATA2
chr14	21457762	21458247	Promoter (<=1kb)	0	METTL17			chr20	48532219	48532378	Promoter (<=1kb)	-139	SPATA2
chr14	21571729	21571937	Promoter (<=1kb)	926	ZNF219			chr20	49547864	49547997	Promoter (<=1kb)	-337	ADNP
chr14	21737874	21738062	Promoter (<=1kb)	-236	HNRNPC			chr20	51071653	51071803	Distal Intergenic	-263129	ZFP64
chr14	21944691	21944954	Promoter (<=1kb)	0	RAB2B			chr20	51464150	51464300	Distal Intergenic	-124646	TSHZ2
chr14	21979345	21979748	Promoter (<=1kb)	0	METTL3			chr20	51498647	51498759	Distal Intergenic	-90187	TSHZ2
chr14	23235753	23235923	Promoter (<=1kb)	22	OXA1L			chr20	52535624	52535821	Distal Intergenic	-43376	SUMO1P1
chr14	23504028	23504295	Promoter (<=1kb)	59	PSMB5			chr20	54363923	54364123	Distal Intergenic	216405	CBLN4
chr14	23504379	23504581	Promoter (<=1kb)	0	PSMB5			chr20	54667944	54668158	Distal Intergenic	-87416	CBLN4
chr14	23775860	23776116	Promoter (<=1kb)	0	BCL2L2-PABPN1			chr20	54707949	54708271	Distal Intergenic	-115517	MC3R
chr14	23938835	23939027	Promoter (<=1kb)	0	NGDN			chr20	54879836	54880021	Distal Intergenic	-53962	FAM210B
chr14	24615776	24615968	Promoter (<=1kb)	0	PSME2			chr20	54967562	54967759	Promoter (<=1kb)	0	CSTF1
chr14	24701495	24701874	Promoter (<=1kb)	0	NEDD8-MDP1			chr20	57112470	57112663	Intron (uc002xzg.2/149773, intron 5 of 6)	22035	APCDD1L-DT
chr14	24701987	24702144	Promoter (<=1kb)	0	GMPR2			chr20	57226115	57226258	Promoter (<=1kb)	-51	STX16
chr14	24912067	24912211	Promoter (<=1kb)	-60	SDR39U1			chr20	58303126	58303302	Intron (uc002yat.3/116154, intron 1 of 12)	6861	PHACTR3
chr14	26111868	26112003	Distal Intergenic	-592697	STXBP6			chr20	59638998	59639169	Distal Intergenic	-188313	CDH4
chr14	29105998	29106131	Distal Intergenic	-130147	FOXG1			chr20	60962023	60962160	Promoter (<=1kb)	0	RPS21
chr14	31028175	31028326	Promoter (<=1kb)	-3	G2E3			chr20	61425719	61425968	Promoter (1-2kb)	-1837	MRGBP
chr14	31495516	31495795	Promoter (<=1kb)	0	STRN3			chr20	62133268	62133437	Promoter (2-3kb)	-2600	EEF1A2
chr14	32030514	32030671	Promoter (<=1kb)	0	NUBPL			chr20	62207984	62208132	Promoter (2-3kb)	-2392	HELZ2
chr14	34931421	34931609	Promoter (<=1kb)	0	SPTSSA			chr20	62273134	62273525	Exon (uc031ruo.1/50861, exon 4 of 5)	10594	STMN3
chr14	35591645	35591851	Promoter (<=1kb)	0	PPP2R3C			chr20	62289543	62289760	Promoter (<=1kb)	0	RTEL1-TNFRSF6B
chr14	36295253	36295536	Promoter (<=1kb)	-61	BRMS1L			chr20	62587917	62588034	Promoter (<=1kb)	-117	UCKL1
chr14	36789775	36789936	Promoter (<=1kb)	0	MBIP			chr20	62694358	62694497	Promoter (<=1kb)	348	TCEA2
chr14	39901704	39901934	Promoter (<=1kb)	0	FBXO33			chr21	9669417	9669605	Distal Intergenic	-156227	MIR3648-1
chr14	45431169	45431435	Promoter (<=1kb)	0	TOGARAM1			chr21	10698099	10699062	Distal Intergenic	291858	TPTE
chr14	45722342	45722485	Promoter (<=1kb)	120	MIS18BP1			chr21	10701694	10702941	Distal Intergenic	287979	TPTE
chr14	46263681	46263821	Distal Intergenic	-269541	LINC00871			chr21	10710186	10711718	Distal Intergenic	279202	TPTE
chr14	48503375	48503548	Distal Intergenic	-239158	LINC00648			chr21	10712318	10713113	Distal Intergenic	277807	TPTE
chr14	48881719	48881865	Distal Intergenic	-617502	LINC00648			chr21	10714698	10715796	Distal Intergenic	275124	TPTE
chr14	50154922	50155086	Promoter (<=1kb)	12	POLE2			chr21	10740387	10740838	Distal Intergenic	250082	TPTE
chr14	50329536	50329752	Exon (uc021rst.1/uc021rst.1, exon 1 of 1)	-9997	NEMF			chr21	10764878	10765755	Distal Intergenic	225165	TPTE
chr14	50334840	50335174	Distal Intergenic	-15301	NEMF			chr21	10775545	10775708	Distal Intergenic	215212	TPTE
chr14	50468002	50468161	3' UTR	6077	LINC01588			chr21	10777628	10777926	Distal Intergenic	212994	TPTE
chr14	50470126	50470278	Intron (uc001wxi.1/283551, intron 1 of 3)	3960	LINC01588			chr21	10798612	10798844	Distal Intergenic	192076	TPTE
chr14	50583257	50583473	Promoter (<=1kb)	0	VCPKMT			chr21	10820052	10820232	Distal Intergenic	170688	TPTE
chr14	53173803	53173970	Promoter (<=1kb)	0	PSMC6			chr21	10838289	10838559	Distal Intergenic	152361	TPTE
chr14	54626715	54626868	Distal Intergenic	-203161	BMP4			chr21	10844239	10844361	Distal Intergenic	146559	TPTE
chr14	54863419	54863609	Promoter (<=1kb)	-64	CDKN3			chr21	10844557	10844773	Distal Intergenic	146147	TPTE
chr14	55569929	55570086	Distal Intergenic	-25849	LGALS3			chr21	10845956	10846236	Distal Intergenic	144684	TPTE
chr14	55878528	55878686	Promoter (<=1kb)	0	ATG14			chr21	10909223	10909461	Intron (uc002yip.1/7179, intron 22 of 23)	81459	TPTE
chr14	58894183	58894406	Promoter (<=1kb)	0	TIMM9			chr21	11076365	11076725	Intron (uc002yit.1/85318, intron 2 of 9)	-16549	BAGE
chr14	59655149	59655337	Promoter (<=1kb)	-44	DAAM1			chr21	11111336	11111447	Distal Intergenic	-12399	BAGE3
chr14	60715698	60715848	Promoter (<=1kb)	-118	PPM1A			chr21	11142924	11143003	Distal Intergenic	-43987	BAGE3
chr14	61447853	61447995	Promoter (<=1kb)	0	SLC38A6			chr21	14456327	14456448	Intron (uc002yja.4/149992, intron 11 of 11)	45840	ANKRD30BP2
chr14	62162184	62162314	Promoter (<=1kb)	65	HIF1A			chr21	15272422	15272559	Distal Intergenic	-51737	NA
chr14	64109072	64109254	Promoter (<=1kb)	-431	WDR89			chr21	15755419	15755655	Promoter (<=1kb)	0	HSPA13
chr14	65453732	65454032	Promoter (<=1kb)	225	FNTB			chr21	18256152	18256318	Distal Intergenic	293595	MIR125B2
chr14	65569167	65569628	Promoter (<=1kb)	0	MAX			chr21	19031530	19031899	Distal Intergenic	-46262	BTG3
chr14	67707981	67708116	Promoter (<=1kb)	0	MPP5			chr21	27107595	27107769	Promoter (<=1kb)	196	ATP5PF
chr14	67826933	67827136	Promoter (<=1kb)	0	EIF2S1			chr21	30038856	30038990	Distal Intergenic	127216	LINC00161
chr14	68162205	68162333	Promoter (<=1kb)	177	RDH11			chr21	35288150	35288290	Promoter (<=1kb)	0	ATP5PO
chr14	68283201	68283436	Promoter (<=1kb)	0	ZFYVE26			chr21	38738868	38738969	Promoter (<=1kb)	-890	DYRK1A
chr14	68286380	68286586	Promoter (<=1kb)	0	RAD51B			chr21	39394742	39394903	Distal Intergenic	98551	DSCR4
chr14	69658104	69658268	Promoter (<=1kb)	0	EXD2			chr21	41346795	41346926	Distal Intergenic	107448	PCP4
chr14	69865225	69865363	Promoter (<=1kb)	-22	SLC39A9			chr21	41638039	41638203	Intron (uc002yyq.1/1826, intron 11 of 32)	-53681	MIR4760
chr14	70346816	70346973	Promoter (<=1kb)	702	SMOC1			chr21	43299376	43299542	Promoter (<=1kb)	49	PRDM15
chr14	70826442	70826625	Promoter (<=1kb)	0	COX16			chr21	45974892	45975035	Intron (uc002zfe.1/54084, intron 2 of 11)	-3504	KRTAP10-2
chr14	71067315	71067529	Promoter (<=1kb)	0	MED6			chr22	19466960	19467080	Promoter (<=1kb)	-222	UFD1
chr14	71786981	71787117	Distal Intergenic	-77937	SNORD56B			chr22	20861770	20861929	Promoter (<=1kb)	0	MED15
chr14	73493836	73494143	Promoter (<=1kb)	0	ZFYVE1			chr22	25346382	25346500	Distal Intergenic	-11068	TMEM211
chr14	73925174	73925319	Promoter (<=1kb)	0	NUMB			chr22	29137771	29138037	Promoter (<=1kb)	0	CHEK2
chr14	74551247	74551440	Promoter (<=1kb)	-51	ALDH6A1			chr22	30163002	30163206	Promoter (<=1kb)	-2	ZMAT5
chr14	75643218	75643644	Promoter (<=1kb)	0	TMED10			chr22	30163222	30163358	Promoter (<=1kb)	0	UQCR10
chr14	75725649	75725790	Distal Intergenic	-19691	FOS			chr22	32340369	32340502	Promoter (<=1kb)	0	YWHAH
chr14	75744996	75745218	Promoter (<=1kb)	-263	FOS			chr22	33922050	33922185	Intron (uc011amd.2/9215, intron 2 of 10)	46063	LARGE1
chr14	76044771	76044936	Promoter (<=1kb)	-4	FLVCR2			chr22	38004731	38004879	Promoter (<=1kb)	-168	GGA1
chr14	76451998	76452176	Promoter (<=1kb)	0	IFT43			chr22	38082253	38082430	Promoter (<=1kb)	0	TRIOBP
chr14	77495132	77495333	Promoter (<=1kb)	-90	IRF2BPL			chr22	41347141	41347251	Promoter (<=1kb)	-100	RBX1
chr14	77787139	77787463	Promoter (<=1kb)	0	GSTZ1			chr22	41601079	41601236	Promoter (<=1kb)	-77	L3MBTL2
chr14	77923678	77923828	Promoter (<=1kb)	155	VIPAS39			chr22	41682302	41682596	Promoter (<=1kb)	-86	RANGAP1
chr14	77923848	77924432	Promoter (<=1kb)	0	AHSA1			chr22	45636832	45636989	Promoter (<=1kb)	-182	KIAA0930
chr14	78113024	78113172	Distal Intergenic	-29914	SPTLC2			chr22	46294922	46295065	Distal Intergenic	73179	WNT7B
chr14	78227469	78227662	Promoter (<=1kb)	0	SNW1			chr22	48546057	48546196	Distal Intergenic	-123980	MIR3201
chr14	81407952	81408365	Promoter (<=1kb)	0	CEP128			chr22	49275770	49275909	Intron (uc003bip.3/100128946, intron 1 of 6)	13188	LINC01310
chr14	81440724	81440912	Intron (uc001xvb.1/7253, intron 1 of 7)	-14896	CEP128			chr22	49326078	49326201	Distal Intergenic	63496	LINC01310
chr14	81687258	81687426	Promoter (<=1kb)	0	GTF2A1			chr22	50624092	50624407	Promoter (<=1kb)	0	TRABD
chr14	82000135	82000330	Promoter (<=1kb)	0	SEL1L			chr3	794216	794358	Intron (uc003boy.1/uc003boy.1, intron 3 of 4)	-340262	CNTN6
chr14	82000337	82000615	Promoter (<=1kb)	-132	SEL1L			chr3	1239871	1239990	Intron (uc010hbo.2/27255, intron 3 of 7)	105242	CNTN6
chr14	88701694	88701830	Intron (uc001xwm.3/54207, intron 3 of 6)	35425	KCNK10			chr3	2274515	2274654	Intron (uc003bpb.1/152330, intron 2 of 20)	-5859	CNTN4
chr14	90722813	90722959	Promoter (<=1kb)	0	PSMC1			chr3	2295734	2295872	Intron (uc003bpb.1/152330, intron 2 of 20)	15221	CNTN4
chr14	90849666	90849908	Distal Intergenic	-13419	CALM1			chr3	3501008	3501166	Distal Intergenic	-279607	CRBN
chr14	91882874	91883012	Promoter (<=1kb)	170	CCDC88C			chr3	4082058	4082246	Intron (uc003bps.2/285362, intron 9 of 12)	240937	LRRN1
chr14	92572544	92572742	Promoter (<=1kb)	223	ATXN3			chr3	4108229	4108452	Intron (uc003bps.2/285362, intron 9 of 12)	-236536	SETMAR
chr14	92701604	92701758	Distal Intergenic	-87167	SLC24A4			chr3	4204875	4205046	Intron (uc003bps.2/285362, intron 8 of 12)	-139942	SETMAR
chr14	93214935	93215239	Promoter (<=1kb)	0	LGMN			chr3	4218229	4218381	Intron (uc003bps.2/285362, intron 8 of 12)	-126607	SETMAR
chr14	94425769	94426057	Promoter (2-3kb)	-2002	ASB2			chr3	4260637	4260851	Intron (uc003bps.2/285362, intron 8 of 12)	-84137	SETMAR
chr14	95623802	95624017	Promoter (<=1kb)	-8	DICER1-AS1			chr3	4534829	4535091	Promoter (<=1kb)	0	ITPR1
chr14	96829679	96829830	Promoter (<=1kb)	0	GSKIP			chr3	5076876	5077010	Distal Intergenic	-55230	BHLHE40-AS1
chr14	96969110	96969259	Promoter (<=1kb)	397	PAPOLA			chr3	5685549	5685755	Distal Intergenic	-393609	MIR4790
chr14	97229166	97229399	Distal Intergenic	-34285	VRK1			chr3	6080012	6080182	Distal Intergenic	-788072	MIR4790
chr14	97263485	97263651	Promoter (<=1kb)	-33	VRK1			chr3	6381546	6381680	Distal Intergenic	-521122	GRM7
chr14	98484944	98485072	Distal Intergenic	-40483	LINC01550			chr3	6389739	6389879	Distal Intergenic	-512923	GRM7
chr14	100070793	100070939	Promoter (<=1kb)	-66	CCDC85C			chr3	6440245	6440406	Distal Intergenic	-462396	GRM7
chr14	100150138	100150340	Promoter (<=1kb)	-415	CYP46A1			chr3	6819497	6819668	Distal Intergenic	-83134	GRM7
chr14	100150431	100150617	Promoter (<=1kb)	-138	CYP46A1			chr3	6906300	6906475	Intron (uc010hcf.2/2917, intron 1 of 11)	3498	GRM7
chr14	100659165	100659325	Distal Intergenic	-33153	DEGS2			chr3	7341429	7341585	Promoter (1-2kb)	1058	GRM7
chr14	100680888	100681087	Distal Intergenic	-24015	YY1			chr3	7766665	7766860	Intron (uc003bql.2/2917, intron 10 of 10)	273197	GRM7
chr14	100705017	100705224	Promoter (<=1kb)	0	YY1			chr3	7791266	7791421	Distal Intergenic	297798	GRM7
chr14	100706302	100706508	Promoter (1-2kb)	1200	YY1			chr3	8038809	8038975	Intron (uc003bqo.1/uc003bqo.1, intron 1 of 3)	504369	LMCD1-AS1
chr14	101061608	101061751	Distal Intergenic	-25477	BEGAIN			chr3	9043281	9043425	Intron (uc003brf.2/9901, intron 18 of 21)	-38122	RAD18
chr14	102226865	102227274	Promoter (<=1kb)	-861	PPP2R5C			chr3	9280116	9280261	Intron (uc003brf.2/9901, intron 1 of 21)	11108	SRGAP3
chr14	102276537	102276756	Promoter (<=1kb)	397	PPP2R5C			chr3	10028499	10028658	Promoter (<=1kb)	0	EMC3
chr14	102829110	102829365	Promoter (<=1kb)	0	CINP			chr3	10180804	10180949	Promoter (2-3kb)	-2370	VHL
chr14	102976141	102976365	Promoter (<=1kb)	-13	ANKRD9			chr3	12883216	12883408	Promoter (<=1kb)	-135	RPL32
chr14	103011900	103012096	Distal Intergenic	5919	MIR4309			chr3	13790844	13790965	Distal Intergenic	98623	LINC00620
chr14	103058692	103059047	Promoter (<=1kb)	0	RCOR1			chr3	14166289	14166487	Promoter (<=1kb)	0	CHCHD4
chr14	103524043	103524232	Promoter (<=1kb)	-301	CDC42BPB			chr3	14692963	14693293	Promoter (<=1kb)	0	CCDC174
chr14	103575320	103575568	Intron (uc001ymk.3/91828, intron 10 of 10)	8839	EXOC3L4			chr3	15468980	15469126	Promoter (<=1kb)	0	METTL6
chr14	103698801	103699094	Distal Intergenic	-43436	LINC00605			chr3	23958467	23958662	Promoter (<=1kb)	0	NKIRAS1
chr14	103995293	103995555	Promoter (<=1kb)	0	TRMT61A			chr3	25815014	25815105	Intron (uc003cdk.3/55768, intron 1 of 9)	5074	NGLY1
chr14	104029216	104029362	Promoter (<=1kb)	0	KLC1			chr3	26894150	26894288	Distal Intergenic	158102	LRRC3B
chr14	104653993	104654226	Distal Intergenic	48933	KIF26A			chr3	26897930	26898081	Distal Intergenic	161882	LRRC3B
chr14	105030408	105030632	Distal Intergenic	-15424	C14orf180			chr3	28390542	28390696	Promoter (<=1kb)	0	ZCWPW2
chr14	105198939	105199093	Promoter (2-3kb)	2711	ADSSL1			chr3	32677327	32677470	Distal Intergenic	-49167	CNOT10
chr14	105219034	105219314	Promoter (<=1kb)	-156	SIVA1			chr3	40712790	40712939	Distal Intergenic	145520	ZNF621
chr14	105444722	105444886	Promoter (<=1kb)	-28	AHNAK2			chr3	45017579	45017765	Promoter (<=1kb)	0	EXOSC7
chr14	105647326	105647473	Promoter (<=1kb)	187	NUDT14			chr3	47554893	47555033	Promoter (<=1kb)	166	ELP6
chr14	105663713	105663846	Distal Intergenic	-16053	NUDT14			chr3	47844532	47844679	Promoter (<=1kb)	133	DHX30
chr14	105767622	105767910	Promoter (<=1kb)	-293	BRF1			chr3	48481641	48481781	Promoter (<=1kb)	0	TMA7
chr14	105953418	105953587	Promoter (<=1kb)	161	CRIP1			chr3	49466692	49466884	Promoter (<=1kb)	0	NICN1
chr14	105957203	105957451	Promoter (<=1kb)	-135	TEDC1			chr3	49967193	49967337	Promoter (<=1kb)	108	MON1A
chr14	105957981	105958168	Promoter (<=1kb)	-276	TEDC1			chr3	50329795	50329968	Promoter (<=1kb)	58	IFRD2
chr14	105979243	105979357	Distal Intergenic	-13596	TMEM121			chr3	50388464	50388683	Promoter (<=1kb)	0	NPRL2
chr15	20546880	20547543	Distal Intergenic	58883	CHEK2P2			chr3	50396945	50397252	Promoter (<=1kb)	-6	TMEM115
chr15	23810663	23810875	Promoter (<=1kb)	209	MKRN3			chr3	51961812	51961987	Distal Intergenic	13970	RRP9
chr15	31195969	31196118	Promoter (<=1kb)	0	FAN1			chr3	52443985	52444135	Promoter (<=1kb)	0	BAP1
chr15	31618525	31618706	Promoter (<=1kb)	-377	KLF13			chr3	53381561	53381767	Promoter (<=1kb)	0	DCP1A
chr15	31689366	31689535	Intron (uc001zfp.1/uc001zfp.1, intron 2 of 2)	70283	KLF13			chr3	53916080	53916304	Promoter (<=1kb)	0	ACTR8
chr15	34393952	34394345	Promoter (<=1kb)	0	PGBD4			chr3	54014115	54014233	Distal Intergenic	-88126	SELENOK
chr15	34517055	34517279	Promoter (<=1kb)	0	EMC4			chr3	54436099	54436283	Intron (uc003dhf.3/55799, intron 4 of 37)	204701	CACNA2D3
chr15	35261822	35262145	Promoter (<=1kb)	0	AQR			chr3	57741744	57742085	Promoter (1-2kb)	-1089	SLMAP
chr15	40453007	40453380	Promoter (<=1kb)	0	BUB1B			chr3	61237010	61237327	Promoter (<=1kb)	0	FHIT
chr15	40675003	40675211	Promoter (<=1kb)	81	KNSTRN			chr3	62813490	62813612	Intron (uc003dll.2/8618, intron 1 of 29)	47452	CADPS
chr15	41099669	41099921	Promoter (<=1kb)	0	DNAJC17			chr3	69788463	69788586	Promoter (<=1kb)	0	MITF
chr15	41836400	41836598	Promoter (<=1kb)	0	RPAP1			chr3	81145530	81145667	Distal Intergenic	647113	GBE1
chr15	42416247	42416368	Distal Intergenic	21512	PLA2G4F			chr3	82879750	82879877	Distal Intergenic	-1068800	GBE1
chr15	42565278	42565421	Promoter (<=1kb)	334	TMEM87A			chr3	85155327	85155492	Intron (uc003dqj.3/253559, intron 1 of 9)	147194	CADM2
chr15	42783021	42783169	Distal Intergenic	-4335	SNAP23			chr3	86149533	86149673	Distal Intergenic	-272333	CADM2-AS2
chr15	44069164	44069393	Promoter (<=1kb)	0	SERF2			chr3	87828463	87828613	Distal Intergenic	-203113	HTR1F
chr15	44084182	44084329	Promoter (<=1kb)	8	SERF2			chr3	97970073	97970214	Distal Intergenic	-12915	OR5H6
chr15	44116964	44117173	Promoter (<=1kb)	-13	MFAP1			chr3	99979554	99979718	Promoter (<=1kb)	0	TBC1D23
chr15	44580927	44581090	Promoter (<=1kb)	18	CASC4			chr3	101395897	101396062	Promoter (<=1kb)	0	ZBTB11
chr15	47842376	47842497	Intron (uc001zvw.3/80031, intron 3 of 19)	-167087	SEMA6D			chr3	108417124	108417262	Distal Intergenic	58868	RETNLB
chr15	48937888	48938087	Promoter (<=1kb)	0	FBN1			chr3	109562458	109562609	Distal Intergenic	433621	LINC01205
chr15	51596047	51596185	Intron (uc001zyz.4/1588, intron 2 of 10)	14504	CYP19A1			chr3	111104893	111105046	Distal Intergenic	-155880	CD96
chr15	52121611	52121919	Promoter (<=1kb)	0	TMOD3			chr3	113775415	113775581	Promoter (<=1kb)	0	CCDC191
chr15	52264140	52264311	Promoter (<=1kb)	-182	LEO1			chr3	115030770	115030868	Distal Intergenic	-164643	ZBTB20
chr15	52861152	52861497	Promoter (<=1kb)	0	ARPP19			chr3	115143559	115143689	Distal Intergenic	-198462	GAP43
chr15	52861525	52861652	Promoter (<=1kb)	-161	ARPP19			chr3	115640930	115641079	Intron (uc003ebs.3/4045, intron 3 of 6)	298779	GAP43
chr15	53290268	53290441	Distal Intergenic	-208059	ONECUT1			chr3	116198346	116198498	Distal Intergenic	-33961	LSAMP
chr15	57998721	57998979	Promoter (<=1kb)	0	POLR2M			chr3	119187661	119187807	Promoter (<=1kb)	0	POGLUT1
chr15	59795631	59795767	Intron (uc002agc.2/145773, intron 4 of 8)	65259	FAM81A			chr3	119395888	119395983	Promoter (<=1kb)	260	COX17
chr15	59949703	59949927	Promoter (<=1kb)	0	GTF2A2			chr3	120461033	120461174	Promoter (<=1kb)	210	RABL3
chr15	60666912	60667022	Intron (uc002agk.3/302, intron 4 of 13)	23163	ANXA2			chr3	121811173	121811304	Intron (uc003eet.3/942, intron 2 of 6)	14477	CD86
chr15	60683470	60683663	Intron (uc002agk.3/302, intron 2 of 13)	6522	ANXA2			chr3	121873916	121874060	Distal Intergenic	-28470	CASR
chr15	60970729	60970916	Exon (uc002agx.3/6095, exon 2 of 11)	-51000	RORA			chr3	122876510	122876667	Intron (uc003egc.2/10954, intron 15 of 16)	-44107	SEC22A
chr15	60980101	60980223	Intron (uc002agx.3/6095, intron 1 of 10)	-60372	RORA			chr3	123304044	123304169	Promoter (<=1kb)	-120	HACD2
chr15	61094519	61094668	Intron (uc002agx.3/6095, intron 1 of 10)	-174790	RORA			chr3	125314246	125314604	Promoter (<=1kb)	0	OSBPL11
chr15	62352008	62352218	Promoter (<=1kb)	446	VPS13C			chr3	125847099	125847294	3' UTR	-12754	ALDH1L1
chr15	63413874	63414070	Promoter (<=1kb)	0	LACTB			chr3	126422876	126423142	Promoter (<=1kb)	0	CHCHD6
chr15	63414596	63414788	Promoter (<=1kb)	597	LACTB			chr3	128880088	128880330	Promoter (<=1kb)	-15	ISY1
chr15	63481412	63481823	Promoter (<=1kb)	0	RAB8B			chr3	129118226	129118495	Promoter (<=1kb)	0	RPL32P3
chr15	63569513	63569751	Promoter (<=1kb)	0	APH1B			chr3	132561788	132561940	Intron (uc003epg.1/348808, intron 9 of 10)	-120485	NPHP3
chr15	64126138	64126268	Promoter (<=1kb)	0	HERC1			chr3	133407268	133407375	Distal Intergenic	-11836	TF
chr15	64385940	64386334	Promoter (<=1kb)	0	CIAO2A			chr3	135656652	135656795	Distal Intergenic	-27720	PPP2R3A
chr15	64388051	64388289	Promoter (<=1kb)	0	SNX1			chr3	137111437	137111582	Distal Intergenic	-371552	SOX14
chr15	64455349	64455645	Promoter (<=1kb)	0	PPIB			chr3	139062777	139062919	Promoter (<=1kb)	0	MRPS22
chr15	64679793	64680158	Promoter (<=1kb)	0	TRIP4			chr3	139063204	139063391	Promoter (<=1kb)	406	MRPS22
chr15	64995383	64995533	Promoter (<=1kb)	0	OAZ2			chr3	139108350	139108518	Promoter (<=1kb)	0	COPB2
chr15	65133807	65134151	Promoter (<=1kb)	0	PLEKHO2			chr3	139720597	139720723	Intron (uc003etm.2/64084, intron 1 of 10)	66570	CLSTN2
chr15	65426117	65426302	Promoter (<=1kb)	0	PDCD7			chr3	141030493	141030808	Distal Intergenic	-12247	ZBTB38
chr15	65477614	65478061	Promoter (<=1kb)	-51	CLPX			chr3	141089175	141089349	Intron (uc003etw.3/253461, intron 3 of 7)	-17140	ZBTB38
chr15	66084438	66084678	Promoter (<=1kb)	0	DENND4A			chr3	145799265	145799413	Intron (uc003evq.1/5352, intron 2 of 9)	5109	PLOD2
chr15	66161678	66161856	Promoter (<=1kb)	0	RAB11A			chr3	149778267	149778393	Distal Intergenic	89201	LOC646903
chr15	66529894	66530008	Intron (uc002apl.2/84465, intron 1 of 20)	16067	MEGF11			chr3	159154801	159154980	Intron (uc003fcq.2/100505385, intron 4 of 10)	154366	MIR3919
chr15	66993341	66993531	Promoter (1-2kb)	-1143	SMAD6			chr3	169939785	169939984	Promoter (<=1kb)	-236	PRKCI
chr15	68314513	68314645	Distal Intergenic	-31927	PIAS1			chr3	169940034	169940224	Promoter (<=1kb)	0	PRKCI
chr15	68569886	68570145	Promoter (<=1kb)	0	FEM1B			chr3	179065300	179065468	Promoter (<=1kb)	-12	MFN1
chr15	70390157	70390475	Promoter (<=1kb)	0	TLE3			chr3	179322494	179322632	Promoter (<=1kb)	0	NDUFB5
chr15	70391790	70392241	Promoter (1-2kb)	-1534	TLE3			chr3	183154010	183154146	Distal Intergenic	-8155	MCF2L2
chr15	71184697	71184952	Promoter (<=1kb)	0	LRRC49			chr3	183353288	183353411	Promoter (<=1kb)	0	KLHL24
chr15	72410466	72410742	Promoter (<=1kb)	0	SENP8			chr3	183735757	183735919	Promoter (<=1kb)	-30	ABCC5
chr15	72523478	72523869	Promoter (<=1kb)	0	PKM			chr3	183852091	183852224	Promoter (<=1kb)	-586	EIF2B5
chr15	72668301	72668573	Promoter (<=1kb)	0	HEXA			chr3	183853061	183853204	Promoter (<=1kb)	251	EIF2B5
chr15	73075968	73076257	Promoter (<=1kb)	0	ADPGK			chr3	183892257	183892607	Promoter (<=1kb)	-27	AP2M1
chr15	73976360	73976629	Promoter (<=1kb)	0	CD276			chr3	184016739	184016952	Promoter (<=1kb)	-70	PSMD2
chr15	74428179	74428377	3' UTR	5436	ISLR2			chr3	185542835	185542970	Promoter (<=1kb)	-8	IGF2BP2
chr15	74428540	74428688	3' UTR	5797	ISLR2			chr3	188783499	188783676	Intron (uc003frv.2/285386, intron 4 of 10)	-106087	TPRG1
chr15	74428726	74429073	3' UTR	5983	ISLR2			chr3	193310679	193310810	Promoter (<=1kb)	-123	OPA1
chr15	74493450	74493751	Promoter (1-2kb)	1469	STRA6			chr3	194307853	194307999	Promoter (2-3kb)	2856	TMEM44-AS1
chr15	74494094	74494271	Promoter (<=1kb)	949	STRA6			chr4	393867	394018	Distal Intergenic	62271	ZNF141
chr15	74495282	74495516	Promoter (<=1kb)	40	STRA6			chr4	2420546	2420670	Promoter (<=1kb)	-31	CFAP99
chr15	74753330	74753888	Promoter (<=1kb)	0	UBL7-AS1			chr4	2758076	2758221	Promoter (<=1kb)	0	TNIP2
chr15	74833252	74833672	Promoter (<=1kb)	0	ARID3B			chr4	3294501	3294764	Promoter (<=1kb)	0	RGS12
chr15	74838496	74838731	Intron (uc002ayc.3/10620, intron 2 of 3)	4948	ARID3B			chr4	3534090	3534289	Promoter (<=1kb)	0	LRPAP1
chr15	74887195	74887346	Intron (uc002ayd.3/10620, intron 8 of 8)	3703	ARID3B			chr4	6911155	6911295	Promoter (<=1kb)	0	TBC1D14
chr15	74988265	74988545	Promoter (<=1kb)	0	EDC3			chr4	7075461	7075605	Distal Intergenic	-5661	GRPEL1
chr15	75182279	75182469	Promoter (<=1kb)	0	MPI			chr4	10835822	10835986	Distal Intergenic	-149436	CLNK
chr15	75230015	75230140	Promoter (<=1kb)	355	COX5A			chr4	11820711	11820853	Distal Intergenic	-390174	HS3ST1
chr15	75230334	75230558	Promoter (<=1kb)	0	COX5A			chr4	11876490	11876642	Distal Intergenic	-445953	HS3ST1
chr15	75249406	75249540	Promoter (<=1kb)	235	RPP25			chr4	11930323	11930451	Distal Intergenic	-499786	HS3ST1
chr15	75250676	75250912	Promoter (<=1kb)	-901	RPP25			chr4	20854870	20855013	Intron (uc021xms.1/80333, intron 1 of 7)	29319	KCNIP4
chr15	75315763	75316048	Promoter (<=1kb)	0	PPCDC			chr4	38665562	38665706	Promoter (<=1kb)	-84	KLF3
chr15	75628182	75628547	Promoter (<=1kb)	0	COMMD4			chr4	41937022	41937200	Promoter (<=1kb)	0	TMEM33
chr15	75660897	75661146	Promoter (<=1kb)	0	MAN2C1			chr4	47916592	47916976	Promoter (<=1kb)	0	NFXL1
chr15	75742639	75742821	Promoter (1-2kb)	1105	SIN3A			chr4	49107713	49108032	Distal Intergenic	119054	CWH43
chr15	75742982	75743523	Promoter (<=1kb)	403	SIN3A			chr4	49111891	49112127	Distal Intergenic	123232	CWH43
chr15	75743893	75744376	Promoter (<=1kb)	0	SIN3A			chr4	49122728	49123233	Distal Intergenic	134069	CWH43
chr15	75744390	75744571	Promoter (<=1kb)	-303	SIN3A			chr4	49578223	49578380	Distal Intergenic	589564	CWH43
chr15	75871754	75872002	Promoter (<=1kb)	-129	PTPN9			chr4	49650628	49650815	Distal Intergenic	661969	CWH43
chr15	75932627	75932821	Promoter (<=1kb)	0	IMP3			chr4	49654261	49654585	Distal Intergenic	665602	CWH43
chr15	76013699	76013851	Promoter (2-3kb)	-2468	ODF3L1			chr4	49658125	49658526	Distal Intergenic	669466	CWH43
chr15	76461467	76461708	Intron (uc002bbq.3/123591, intron 5 of 10)	-22102	TMEM266			chr4	49659055	49659925	Distal Intergenic	670396	CWH43
chr15	76628756	76629069	Promoter (<=1kb)	-78	ISL2			chr4	77069538	77069723	Promoter (<=1kb)	0	NUP54
chr15	77712637	77713338	Promoter (<=1kb)	0	HMG20A			chr4	78741365	78741491	Promoter (<=1kb)	-821	CNOT6L
chr15	77713347	77713605	Promoter (<=1kb)	104	HMG20A			chr4	78783863	78784097	Promoter (<=1kb)	58	MRPL1
chr15	78236829	78237028	Distal Intergenic	-17641	LOC645752			chr4	79993054	79993196	Intron (uc003hlr.2/100505875, intron 2 of 5)	100152	LINC01088
chr15	78441620	78441824	Promoter (<=1kb)	0	IDH3A			chr4	110691850	110691998	Intron (uc003hzr.4/3426, intron 1 of 12)	-8103	CFI
chr15	78591876	78592043	Promoter (<=1kb)	0	WDR61			chr4	116452772	116452921	Distal Intergenic	-417740	NDST4
chr15	78667520	78667694	Distal Intergenic	34854	CRABP1			chr4	117744531	117744645	Distal Intergenic	262091	TRAM1L1
chr15	78730245	78730720	Promoter (<=1kb)	0	IREB2			chr4	118587207	118587311	Distal Intergenic	-367462	NDST3
chr15	79164821	79165358	Promoter (<=1kb)	0	MORF4L1			chr4	119076500	119076650	Intron (uc011cgf.1/9348, intron 4 of 7)	121000	NDST3
chr15	79165739	79165999	Promoter (<=1kb)	408	MORF4L1			chr4	120375808	120375959	Promoter (<=1kb)	0	LOC645513
chr15	80216012	80216324	Promoter (<=1kb)	0	ST20			chr4	123332003	123332159	Intron (uc003ieo.3/132612, intron 8 of 12)	31408	ADAD1
chr15	80444727	80445192	Promoter (<=1kb)	0	FAH			chr4	131521251	131521385	Distal Intergenic	1503969	C4orf33
chr15	80938780	80938945	Distal Intergenic	-48707	ABHD17C			chr4	131535695	131535831	Distal Intergenic	1518413	C4orf33
chr15	81282189	81282458	Promoter (<=1kb)	0	MESD			chr4	134148304	134148424	Distal Intergenic	77834	PCDH10
chr15	81515365	81515525	Promoter (2-3kb)	-2115	IL16			chr4	135276878	135277020	Distal Intergenic	-153975	PABPC4L
chr15	83419058	83419493	Distal Intergenic	-5204	SCARNA15			chr4	136719051	136719199	Distal Intergenic	-1596148	PABPC4L
chr15	83679671	83679860	Promoter (<=1kb)	533	C15orf40			chr4	137513512	137513653	Distal Intergenic	939976	PCDH18
chr15	84048320	84048565	Distal Intergenic	-67526	SH3GL3			chr4	139273736	139273884	Intron (uc031sha.1/100874047, intron 1 of 2)	42871	LINC00499
chr15	85144039	85144344	Promoter (<=1kb)	0	ZSCAN2			chr4	140892810	140892958	Intron (uc011chd.1/55534, intron 1 of 3)	182275	MAML3
chr15	85174368	85174809	Promoter (<=1kb)	0	SCAND2P			chr4	140904425	140904559	Intron (uc011chd.1/55534, intron 1 of 3)	170674	MAML3
chr15	85197200	85197698	Promoter (<=1kb)	0	WDR73			chr4	144257177	144257400	Promoter (<=1kb)	-583	GAB1
chr15	85201401	85201584	Promoter (<=1kb)	218	NMB			chr4	144504982	144505088	Intron (uc021xsj.1/166752, intron 7 of 7)	24357	GUSBP5
chr15	85259233	85259581	Promoter (<=1kb)	110	SEC11A			chr4	146858062	146858192	Promoter (1-2kb)	1415	ZNF827
chr15	86338047	86338429	Promoter (<=1kb)	0	KLHL25			chr4	150061665	150061814	Distal Intergenic	-697993	NR3C2
chr15	89010253	89010474	Promoter (<=1kb)	159	MRPL46			chr4	150590922	150591047	Intron (uc003ill.3/uc003ill.3, intron 9 of 16)	-408379	DCLK2
chr15	89010525	89010794	Promoter (<=1kb)	0	MRPL46			chr4	152682121	152682365	Promoter (<=1kb)	0	GATB
chr15	89089508	89089933	Promoter (<=1kb)	0	DET1			chr4	155923255	155923398	Distal Intergenic	-206383	NPY2R
chr15	89505653	89505806	Distal Intergenic	-48990	MFGE8			chr4	159593151	159593319	Promoter (<=1kb)	0	C4orf46
chr15	89631286	89631507	Promoter (<=1kb)	0	ABHD2			chr4	171072517	171072654	Distal Intergenic	-61145	AADAT
chr15	89631552	89631727	Promoter (<=1kb)	171	ABHD2			chr4	174291834	174292097	Promoter (<=1kb)	0	SAP30
chr15	90118353	90118816	Promoter (<=1kb)	-2	TICRR			chr4	185458700	185458826	Distal Intergenic	-62974	IRF2
chr15	90198605	90198813	Promoter (<=1kb)	0	KIF7			chr4	190611584	190611745	Distal Intergenic	-250229	FRG1
chr15	90366131	90366372	Distal Intergenic	-8059	ANPEP			chr4	190675669	190675902	Distal Intergenic	-186072	FRG1
chr15	90371839	90372098	Downstream (1-2kb)	-13767	ANPEP			chr4_gl000193_random	74641	74781	Intron (uc003izx.3/441058, intron 3 of 5)	10769	LINC01667
chr15	90436793	90437056	Promoter (<=1kb)	561	AP3S2			chr5	612212	612424	Promoter (<=1kb)	0	LOC100996325
chr15	90437116	90437345	Promoter (<=1kb)	272	AP3S2			chr5	1397859	1398056	Intron (uc003jck.3/6531, intron 14 of 14)	47487	SLC6A3
chr15	90701472	90701729	Distal Intergenic	-26423	SEMA4B			chr5	1799903	1800037	Promoter (<=1kb)	0	MRPL36
chr15	90728069	90728249	Promoter (<=1kb)	0	SEMA4B			chr5	2928874	2929028	Distal Intergenic	176612	C5orf38
chr15	90756680	90756883	Intron (uc002boy.3/10509, intron 2 of 14)	-5557	SEMA4B			chr5	3205706	3205820	Distal Intergenic	330388	LINC01019
chr15	90895227	90895530	Promoter (<=1kb)	0	ZNF774			chr5	3371968	3372115	Distal Intergenic	164093	LINC01019
chr15	90913455	90913615	Distal Intergenic	-17858	IQGAP1			chr5	3811102	3811251	Distal Intergenic	214934	IRX1
chr15	90931173	90931464	Promoter (<=1kb)	-9	IQGAP1			chr5	3816956	3817100	Distal Intergenic	220788	IRX1
chr15	91260558	91260835	Promoter (<=1kb)	0	BLM			chr5	4022853	4023001	Distal Intergenic	426685	IRX1
chr15	91272715	91272903	Intron (uc002bpr.3/641, intron 1 of 21)	12136	BLM			chr5	4594582	4594720	Distal Intergenic	-439752	LINC01020
chr15	91310840	91311055	Intron (uc002bpr.3/641, intron 10 of 21)	50261	BLM			chr5	4606289	4606459	Distal Intergenic	-428013	LINC01020
chr15	91412954	91413287	Promoter (1-2kb)	1069	FURIN			chr5	4782480	4782579	Distal Intergenic	-251893	LINC01020
chr15	91565742	91565984	Promoter (<=1kb)	0	VPS33B			chr5	4969690	4969865	Distal Intergenic	-64607	LINC01020
chr15	92612936	92613204	Intron (uc002bqx.2/28232, intron 2 of 9)	215371	SLCO3A1			chr5	5294807	5294968	Intron (uc003jdk.1/170690, intron 18 of 19)	59680	ADAMTS16
chr15	93363722	93363871	Distal Intergenic	25008	ASB9P1			chr5	5736124	5736252	Distal Intergenic	313338	ICE1
chr15	93374967	93375210	Distal Intergenic	36253	ASB9P1			chr5	5759256	5759406	Distal Intergenic	336470	ICE1
chr15	93461171	93461427	Intron (uc002bsm.2/1106, intron 3 of 9)	13468	CHD2			chr5	5885356	5885523	Distal Intergenic	451882	LINC02145
chr15	94785918	94786115	Intron (uc002btg.4/55784, intron 1 of 7)	10963	MCTP2			chr5	7208912	7209052	Distal Intergenic	60415	MIR4454
chr15	95277254	95277555	Distal Intergenic	-121037	LOC440311			chr5	7238126	7238286	Distal Intergenic	31181	MIR4454
chr15	99194027	99194205	Promoter (1-2kb)	1266	IGF1R			chr5	7712556	7712693	Intron (uc003jdz.1/108, intron 10 of 24)	58492	ADCY2
chr15	99443061	99443257	Exon (uc021sxi.1/uc021sxi.1, exon 1 of 1)	-11287	IGF1R			chr5	8297486	8297635	Distal Intergenic	160042	LINC02226
chr15	99791424	99791783	Promoter (<=1kb)	0	LRRC28			chr5	15986444	15986601	Distal Intergenic	104625	2019-03-11
chr15	100026682	100026920	Distal Intergenic	-79213	MEF2A			chr5	16317922	16318105	Distal Intergenic	-138025	2019-03-11
chr15	100688766	100688913	Intron (uc002bvv.1/170691, intron 10 of 21)	-172290	ADAMTS17			chr5	16685780	16685916	Exon (uc011cnc.2/4651, exon 4 of 16)	-3550	MYO10
chr15	100953750	100953947	Intron (uc002bvz.3/204219, intron 12 of 12)	-62827	SPATA41			chr5	17217555	17217764	Promoter (<=1kb)	0	BASP1
chr15	101142462	101142831	Promoter (<=1kb)	0	ASB7			chr5	20000047	20000209	Intron (uc003jgc.3/1016, intron 2 of 14)	-11694	CDH18
chr15	101588299	101588411	Intron (uc002bwr.3/79705, intron 21 of 33)	-5017	LRRK1			chr5	30754106	30754249	Distal Intergenic	-439513	CDH6
chr15	101741661	101741876	Intron (uc021sxt.1/22856, intron 2 of 2)	-13395	CHSY1			chr5	31124796	31124962	Distal Intergenic	-68800	CDH6
chr15	101820470	101820605	Promoter (2-3kb)	-2770	SELENOS			chr5	34915728	34915908	Promoter (<=1kb)	0	BRIX1
chr15	101835355	101835491	Promoter (<=1kb)	0	SNRPA1			chr5	36152024	36152177	Promoter (<=1kb)	0	SKP2
chr16	279355	279725	Promoter (<=1kb)	0	LUC7L			chr5	38801949	38802086	Distal Intergenic	-43874	OSMR
chr16	284361	284611	Promoter (<=1kb)	-190	FAM234A			chr5	39706655	39706800	Distal Intergenic	-281320	DAB2
chr16	402748	403322	Promoter (<=1kb)	-72	AXIN1			chr5	40581017	40581137	Distal Intergenic	-98895	PTGER4
chr16	420501	420704	Promoter (<=1kb)	0	MRPL28			chr5	40679813	40679935	Promoter (<=1kb)	-97	PTGER4
chr16	577335	577755	Promoter (<=1kb)	0	LINC00235			chr5	45337710	45337846	Intron (uc003jok.3/348980, intron 5 of 7)	358374	HCN1
chr16	686303	686522	Promoter (<=1kb)	0	METTL26			chr5	46008027	46008162	Distal Intergenic	-311807	HCN1
chr16	687025	687310	Promoter (<=1kb)	-678	METTL26			chr5	46232803	46232931	Distal Intergenic	-536583	HCN1
chr16	729796	730070	Promoter (<=1kb)	-45	STUB1			chr5	49450598	49450683	Distal Intergenic	248616	EMB
chr16	740302	740590	Promoter (<=1kb)	0	WDR24			chr5	63412676	63412893	Distal Intergenic	-48778	RNF180
chr16	745812	746039	Promoter (<=1kb)	0	FBXL16			chr5	64920427	64920658	Promoter (<=1kb)	0	TRAPPC13
chr16	810984	811150	Promoter (<=1kb)	0	MSLN			chr5	66712811	66712947	Distal Intergenic	-220194	CD180
chr16	857700	858122	Promoter (2-3kb)	2257	PRR25			chr5	74807526	74807664	Promoter (<=1kb)	0	POLK
chr16	1353379	1353622	Distal Intergenic	-5532	UBE2I			chr5	75055221	75055364	Distal Intergenic	-41908	POC5
chr16	1358938	1359223	Promoter (<=1kb)	0	UBE2I			chr5	85913574	85913751	Promoter (<=1kb)	-33	COX7C
chr16	1392925	1393406	Exon (uc002clj.3/8938, exon 14 of 34)	6727	BAIAP3			chr5	86563631	86563765	Promoter (<=1kb)	-305	RASA1
chr16	1470623	1470981	Promoter (<=1kb)	0	C16orf91			chr5	88318370	88318508	Distal Intergenic	-118448	MEF2C
chr16	1471054	1471200	Promoter (<=1kb)	-253	C16orf91			chr5	92468399	92468579	Distal Intergenic	430590	NR2F1-AS1
chr16	1542978	1543104	Promoter (<=1kb)	-248	TELO2			chr5	92774355	92774493	Exon (uc003kkc.2/441094, exon 5 of 6)	124676	NR2F1-AS1
chr16	1832539	1832701	Promoter (<=1kb)	0	SPSB3			chr5	102455865	102456005	Promoter (<=1kb)	0	PPIP5K2
chr16	1832703	1832945	Promoter (<=1kb)	0	NUBP2			chr5	107125090	107125217	Distal Intergenic	-118494	EFNA5
chr16	2009296	2009461	Promoter (<=1kb)	-56	NDUFB10			chr5	110989850	110989996	Intron (uc021ych.1/100505678, intron 1 of 6)	101952	NREP
chr16	2014786	2014918	Promoter (<=1kb)	0	RPS2			chr5	115746078	115746214	Distal Intergenic	39128	SEMA6A
chr16	2021754	2022160	Promoter (<=1kb)	0	TBL3			chr5	130506361	130506500	Promoter (<=1kb)	-141	LYRM7
chr16	2042293	2042468	Promoter (2-3kb)	2347	SYNGR3			chr5	134074007	134074162	Promoter (<=1kb)	-8	CAMLG
chr16	2057951	2058101	Promoter (1-2kb)	1721	ZNF598			chr5	134539587	134539704	Intron (uc003laj.2/100996485, intron 3 of 5)	44163	C5orf66-AS2
chr16	2097698	2098023	Promoter (<=1kb)	0	NTHL1			chr5	137673581	137673741	Promoter (<=1kb)	0	FAM53C
chr16	2205564	2205841	Promoter (<=1kb)	0	TRAF7			chr5	145562197	145562339	Promoter (<=1kb)	0	LARS
chr16	2273303	2273681	Promoter (<=1kb)	0	E4F1			chr5	147763328	147763633	Promoter (<=1kb)	0	FBXO38
chr16	2479168	2479445	Promoter (<=1kb)	0	CCNF			chr5	150311682	150311878	3' UTR	11661	ZNF300P1
chr16	2653173	2653539	Promoter (<=1kb)	0	LOC652276			chr5	151398981	151399135	Intron (uc003luu.1/uc003luu.1, intron 3 of 6)	-94584	GLRA1
chr16	2723382	2723522	Promoter (<=1kb)	0	ERVK13-1			chr5	151567489	151567639	Intron (uc003luu.1/uc003luu.1, intron 3 of 6)	217201	NMUR2
chr16	2732310	2732584	Promoter (<=1kb)	0	KCTD5			chr5	152442324	152442450	Distal Intergenic	-426725	GRIA1
chr16	2802182	2802421	Promoter (<=1kb)	0	SRRM2			chr5	152496902	152497124	Distal Intergenic	-372051	GRIA1
chr16	2918210	2918364	Distal Intergenic	-10039	PRSS22			chr5	152639442	152639770	Distal Intergenic	-229405	GRIA1
chr16	2955527	2955761	Distal Intergenic	-6219	FLYWCH1			chr5	153191944	153192106	3' UTR	226320	FAM114A2
chr16	2955783	2955982	Distal Intergenic	-5998	FLYWCH1			chr5	154621565	154621765	Distal Intergenic	228305	KIF4B
chr16	3049283	3049428	Intron (uc021tax.1/uc021tax.1, intron 1 of 5)	9088	LINC00514			chr5	154668339	154668605	Distal Intergenic	275079	KIF4B
chr16	3070895	3071101	Promoter (<=1kb)	504	TNFRSF12A			chr5	154830682	154830844	Distal Intergenic	-304219	SGCD
chr16	3074192	3074470	Promoter (<=1kb)	0	HCFC1R1			chr5	155205726	155205915	Intron (uc003lwa.1/6444, intron 1 of 8)	70663	SGCD
chr16	3156447	3156702	Distal Intergenic	5788	ZNF205-AS1			chr5	155222068	155222226	Intron (uc003lwa.1/6444, intron 1 of 8)	87005	SGCD
chr16	3162419	3162650	Promoter (<=1kb)	0	ZNF205			chr5	155241392	155241557	Intron (uc003lwa.1/6444, intron 1 of 8)	106329	SGCD
chr16	3185005	3185259	Promoter (<=1kb)	0	ZNF213			chr5	155261051	155261210	Intron (uc003lwa.1/6444, intron 1 of 8)	125988	SGCD
chr16	3285314	3285528	Promoter (<=1kb)	0	ZNF200			chr5	155424940	155425082	Intron (uc003lwa.1/6444, intron 2 of 8)	289877	SGCD
chr16	3333351	3333585	Promoter (<=1kb)	0	ZNF263			chr5	155654180	155654368	Intron (uc003lwa.1/6444, intron 4 of 8)	-99399	SGCD
chr16	4321765	4322049	Promoter (<=1kb)	952	TFAP4			chr5	155872313	155872457	Intron (uc003lwa.1/6444, intron 6 of 8)	118546	SGCD
chr16	4475410	4475640	Promoter (<=1kb)	-166	DNAJA3			chr5	158635374	158635532	Promoter (<=1kb)	-234	RNF145
chr16	4524597	4524775	Promoter (<=1kb)	0	HMOX2			chr5	159057026	159057188	Distal Intergenic	-163742	LINC01845
chr16	4588707	4589043	Promoter (<=1kb)	0	CDIP1			chr5	159109065	159109188	Distal Intergenic	-215781	LINC01845
chr16	4664830	4665065	Promoter (<=1kb)	0	UBALD1			chr5	160419490	160419649	Distal Intergenic	-53857	LINC02159
chr16	4666148	4666648	Promoter (1-2kb)	-1221	UBALD1			chr5	160468029	160468168	Distal Intergenic	-102396	LINC02159
chr16	4674347	4674522	Promoter (<=1kb)	-303	MGRN1			chr5	160469947	160470070	Distal Intergenic	-104314	LINC02159
chr16	4674619	4674805	Promoter (<=1kb)	-20	MGRN1			chr5	161040024	161040161	Distal Intergenic	-64894	GABRB2
chr16	4784338	4784505	Promoter (<=1kb)	0	ANKS3			chr5	161661086	161661252	Distal Intergenic	166438	GABRG2
chr16	4817140	4817282	Promoter (<=1kb)	0	ZNF500			chr5	161724023	161724174	Distal Intergenic	229375	GABRG2
chr16	4818626	4818934	Promoter (1-2kb)	-1460	ZNF500			chr5	161753004	161753186	Distal Intergenic	258356	GABRG2
chr16	5008057	5008323	Promoter (<=1kb)	0	SEC14L5			chr5	162299914	162300077	Distal Intergenic	-564500	CCNG1
chr16	5083815	5083993	Promoter (<=1kb)	0	NAGPA			chr5	168006608	168006889	Promoter (<=1kb)	0	PANK3
chr16	5147814	5148134	Promoter (<=1kb)	-25	EEF2KMT			chr5	172329932	172330191	Promoter (2-3kb)	-2052	ERGIC1
chr16	8016681	8016872	Distal Intergenic	605354	TMEM114			chr5	172381388	172381546	Downstream (<1kb)	4232	LOC100268168
chr16	8891381	8891640	Promoter (<=1kb)	0	TMEM186			chr5	173043439	173043617	Promoter (<=1kb)	49	BOD1
chr16	9146993	9147235	Distal Intergenic	-38302	C16orf72			chr5	173043622	173043979	Promoter (<=1kb)	0	BOD1
chr16	9172939	9173143	Distal Intergenic	-12394	C16orf72			chr5	173315022	173315186	Promoter (<=1kb)	-145	CPEB4
chr16	9184939	9185098	Promoter (<=1kb)	-439	C16orf72			chr5	174251609	174251901	Distal Intergenic	72872	MIR4634
chr16	10350769	10350895	Distal Intergenic	-74158	GRIN2A			chr5	175164816	175164957	Distal Intergenic	56352	HRH2
chr16	11038174	11038483	Promoter (<=1kb)	0	CLEC16A			chr5	175173966	175174080	Distal Intergenic	-49530	CPLX2
chr16	11836656	11836913	Promoter (<=1kb)	-8	TXNDC11			chr5	175815851	175816183	Promoter (<=1kb)	67	HIGD2A
chr16	11891307	11891500	Promoter (<=1kb)	-193	ZC3H7A			chr5	175875225	175875392	Promoter (<=1kb)	0	FAF2
chr16	12009737	12010098	Promoter (<=1kb)	0	GSPT1			chr5	176778861	176779087	Promoter (<=1kb)	0	LMAN2
chr16	12897391	12897548	Promoter (<=1kb)	196	CPPED1			chr5	176981494	176981728	Promoter (<=1kb)	0	FAM193B
chr16	12897697	12897895	Promoter (<=1kb)	0	CPPED1			chr5	177126223	177126402	Distal Intergenic	-26945	LOC202181
chr16	14458533	14458696	Distal Intergenic	55391	MIR365A			chr5	178157660	178157815	Promoter (<=1kb)	0	ZNF354A
chr16	14499498	14499726	Distal Intergenic	96356	MIR365A			chr5	178487201	178487446	Promoter (<=1kb)	-161	ZNF354C
chr16	14726618	14726870	Promoter (<=1kb)	0	BFAR			chr5	178756615	178756742	Intron (uc003mjw.3/9509, intron 2 of 21)	15689	ADAMTS2
chr16	15149943	15150278	Promoter (<=1kb)	-7	NTAN1			chr5	180020426	180020563	Promoter (1-2kb)	-1939	SCGB3A1
chr16	15521831	15521979	Distal Intergenic	-6346	C16orf45			chr5	180109946	180110083	Distal Intergenic	-33322	FLT4
chr16	15736794	15737021	Promoter (<=1kb)	2	MARF1			chr6	518514	518659	Intron (uc003mtd.4/55770, intron 23 of 27)	121458	IRF4
chr16	18937992	18938165	Promoter (<=1kb)	-266	SMG1			chr6	1312557	1312661	Promoter (<=1kb)	-14	FOXQ1
chr16	19078757	19079010	Promoter (<=1kb)	0	COQ7			chr6	2765443	2765584	Promoter (<=1kb)	-82	WRNIP1
chr16	19079051	19079339	Promoter (<=1kb)	0	COQ7			chr6	4230234	4230392	Distal Intergenic	-94403	ECI2
chr16	19535057	19535243	Promoter (<=1kb)	0	CCP110			chr6	5003818	5004088	Promoter (<=1kb)	183	RPP40
chr16	19566724	19567092	Promoter (<=1kb)	0	VPS35L			chr6	5260880	5261061	Promoter (<=1kb)	111	LYRM4
chr16	20753134	20753353	Promoter (<=1kb)	0	THUMPD1			chr6	5261646	5261863	Promoter (<=1kb)	62	FARS2
chr16	20911603	20911944	Promoter (<=1kb)	-42	DCUN1D3			chr6	5865335	5865467	Distal Intergenic	138835	NRN1
chr16	21531556	21531706	Promoter (<=1kb)	59	SMG1P3			chr6	6035240	6035422	Distal Intergenic	-27607	NRN1
chr16	21531780	21531957	Promoter (<=1kb)	-15	SLC7A5P2			chr6	6429031	6429169	Intron (uc003mww.4/285780, intron 4 of 7)	-108107	F13A1
chr16	22201813	22202388	Distal Intergenic	-15204	EEF2K			chr6	6430947	6431077	Intron (uc003mww.4/285780, intron 4 of 7)	-110023	F13A1
chr16	22672370	22672562	Distal Intergenic	-57041	MIR548D2			chr6	6522883	6523104	Intron (uc003mww.4/285780, intron 3 of 7)	-65830	LY86
chr16	22674931	22675166	Distal Intergenic	-54437	MIR548D2			chr6	7325123	7325249	Downstream (1-2kb)	-11582	SSR1
chr16	23160718	23161054	Promoter (<=1kb)	-127	USP31			chr6	7445202	7445343	Distal Intergenic	42322	RIOK1
chr16	23652639	23652778	Promoter (<=1kb)	0	PALB2			chr6	8064673	8064887	Promoter (<=1kb)	-26	BLOC1S5
chr16	25042800	25043062	Promoter (<=1kb)	0	LOC554206			chr6	9730495	9730664	Intron (uc010jog.1/uc010jog.1, intron 6 of 6)	-681887	TFAP2A-AS1
chr16	25118385	25118570	Distal Intergenic	-4477	LCMT1			chr6	10147144	10147431	Intron (uc003myp.1/uc003myp.1, intron 2 of 2)	-265120	TFAP2A-AS1
chr16	25122932	25123122	Promoter (<=1kb)	0	LCMT1			chr6	11093859	11094028	Promoter (<=1kb)	-238	SMIM13
chr16	25236639	25236831	Intron (uc002doc.3/343, intron 4 of 5)	8354	AQP8			chr6	12901010	12901207	Intron (uc011dir.2/221692, intron 4 of 11)	182468	PHACTR1
chr16	25269167	25269324	Promoter (<=1kb)	-312	ZKSCAN2			chr6	14069573	14069726	Distal Intergenic	-47761	CD83
chr16	25958762	25958934	Intron (uc002dof.3/9951, intron 1 of 1)	255415	HS3ST4			chr6	15245501	15245787	Promoter (<=1kb)	0	JARID2
chr16	28223317	28223684	Promoter (<=1kb)	-78	XPO6			chr6	15663819	15663961	Promoter (<=1kb)	-530	DTNBP1
chr16	28503252	28503522	Promoter (<=1kb)	0	CLN3			chr6	16129111	16129284	Promoter (<=1kb)	-33	MYLIP
chr16	28565119	28565343	Promoter (<=1kb)	0	SGF29			chr6	17600444	17600612	Promoter (<=1kb)	0	FAM8A1
chr16	28834301	28834502	Promoter (<=1kb)	0	ATXN2L			chr6	17707064	17707356	Promoter (<=1kb)	0	NUP153
chr16	28835323	28835502	Promoter (<=1kb)	954	ATXN2L			chr6	18686056	18686186	Intron (uc003nct.1/uc003nct.1, intron 6 of 7)	114041	MIR548A1
chr16	28857582	28857826	Promoter (<=1kb)	0	TUFM			chr6	19181827	19182004	Distal Intergenic	609812	MIR548A1
chr16	28874726	28874958	Promoter (<=1kb)	0	SH2B1			chr6	19363961	19364138	Distal Intergenic	-473463	ID4
chr16	28961869	28962225	Promoter (<=1kb)	0	NFATC2IP			chr6	19829550	19829670	Distal Intergenic	-7931	ID4
chr16	29606868	29607050	Promoter (<=1kb)	-159	SMG1P2			chr6	19889397	19889542	Distal Intergenic	51796	ID4
chr16	29801868	29802061	Promoter (<=1kb)	0	KIF22			chr6	26596955	26597282	Promoter (<=1kb)	0	ABT1
chr16	29817288	29817466	Promoter (<=1kb)	0	MAZ			chr6	28048627	28048767	Promoter (<=1kb)	145	ZNF165
chr16	29827232	29827472	Promoter (<=1kb)	-56	PAGR1			chr6	28055577	28055740	Promoter (2-3kb)	-2845	ZSCAN12P1
chr16	29831688	29831850	Promoter (<=1kb)	0	MVP			chr6	33633468	33633640	Exon (uc021ywr.1/3710, exon 14 of 58)	44312	ITPR3
chr16	29911599	29911915	Promoter (<=1kb)	-232	ASPHD1			chr6	33756917	33757120	Promoter (<=1kb)	-11	LEMD2
chr16	29984729	29984905	Promoter (<=1kb)	-283	TAOK2			chr6	34214326	34214527	Promoter (2-3kb)	2377	SMIM29
chr16	29985017	29985189	Promoter (<=1kb)	0	TAOK2			chr6	37102144	37102246	Distal Intergenic	-35676	PIM1
chr16	30007362	30007638	Promoter (<=1kb)	0	INO80E			chr6	37225398	37225508	Promoter (<=1kb)	0	TMEM217
chr16	30064282	30064493	Promoter (<=1kb)	0	ALDOA			chr6	37467754	37467896	Promoter (<=1kb)	-54	CCDC167
chr16	30103141	30103434	Promoter (<=1kb)	0	TBX6			chr6	41703301	41703484	Promoter (<=1kb)	-36	TFEB
chr16	30366480	30366861	Promoter (<=1kb)	0	CD2BP2			chr6	42531497	42531702	Promoter (<=1kb)	-58	UBR2
chr16	30382036	30382176	Promoter (<=1kb)	-514	TBC1D10B			chr6	43215014	43215156	Intron (uc003ouq.1/84630, intron 2 of 14)	3792	TTBK1
chr16	30389504	30389733	Promoter (<=1kb)	0	ZNF48			chr6	43596964	43597183	Promoter (<=1kb)	-28	GTPBP2
chr16	30537894	30538256	Promoter (<=1kb)	0	ZNF768			chr6	44233348	44233506	Promoter (<=1kb)	19	NFKBIE
chr16	30545967	30546452	Promoter (<=1kb)	0	ZNF747			chr6	56954684	56954926	Promoter (<=1kb)	0	ZNF451
chr16	30569623	30569862	Promoter (<=1kb)	0	ZNF764			chr6	61953974	61954132	Distal Intergenic	1041968	KHDRBS2
chr16	30583199	30583622	Promoter (<=1kb)	106	ZNF688			chr6	63796630	63796822	Distal Intergenic	233060	LGSN
chr16	30596889	30597333	Promoter (<=1kb)	0	ZNF785			chr6	70214229	70214390	Distal Intergenic	271931	ADGRB3
chr16	30621619	30621945	Promoter (<=1kb)	0	ZNF689			chr6	72566724	72566872	Distal Intergenic	-29534	RIMS1
chr16	30645603	30645929	Distal Intergenic	-16312	PRR14			chr6	73371850	73371956	Intron (uc003pgj.4/56479, intron 1 of 8)	40279	KCNQ5
chr16	30661827	30662285	Promoter (<=1kb)	0	PRR14			chr6	74291219	74291380	Distal Intergenic	53843	SLC17A5
chr16	30670101	30670266	Promoter (<=1kb)	-977	FBRS			chr6	75921157	75921302	Distal Intergenic	-5534	COL12A1
chr16	30709339	30709564	Promoter (<=1kb)	246	LOC730183			chr6	76399005	76399138	Intron (uc003pid.4/26054, intron 16 of 23)	22577	SENP6
chr16	30710390	30710538	Promoter (<=1kb)	0	SRCAP			chr6	76787612	76787733	Distal Intergenic	-5277	IMPG1
chr16	30710650	30710780	Promoter (<=1kb)	188	SRCAP			chr6	77962511	77962655	Distal Intergenic	210465	HTR1B
chr16	30786692	30786858	3' UTR	7120	RNF40			chr6	80340838	80341077	Promoter (<=1kb)	0	SH3BGRL2
chr16	30908285	30908631	Promoter (<=1kb)	357	CTF1			chr6	84937328	84937755	Promoter (<=1kb)	0	CEP162
chr16	30933540	30933674	Promoter (<=1kb)	-718	FBXL19			chr6	86352539	86352811	Promoter (<=1kb)	232	SYNCRIP
chr16	30933702	30934215	Promoter (<=1kb)	-177	FBXL19			chr6	86924017	86924164	Distal Intergenic	-535566	SNHG5
chr16	30934283	30934927	Promoter (<=1kb)	0	FBXL19-AS1			chr6	88411902	88412204	Promoter (<=1kb)	0	AKIRIN2
chr16	30939269	30939441	5' UTR	3373	FBXL19			chr6	91296955	91297091	Promoter (<=1kb)	0	MAP3K7
chr16	30968979	30969095	Promoter (<=1kb)	0	SETD1A			chr6	105307741	105307874	Promoter (<=1kb)	0	HACE1
chr16	31008336	31008746	Exon (uc010cad.2/112755, exon 6 of 10)	11555	HSD3B7			chr6	107077278	107077541	Promoter (<=1kb)	0	QRSL1
chr16	31044602	31044976	Promoter (<=1kb)	0	STX4			chr6	108616010	108616100	Promoter (<=1kb)	0	AFG1L
chr16	31045509	31045767	Promoter (<=1kb)	697	STX4			chr6	109416616	109416780	Promoter (<=1kb)	260	CEP57L1
chr16	31085519	31085789	Promoter (<=1kb)	0	ZNF668			chr6	111804416	111804566	Promoter (<=1kb)	0	REV3L
chr16	31106086	31106354	Promoter (<=1kb)	0	PRSS53			chr6	117169635	117169768	Distal Intergenic	-19437	GPRC6A
chr16	31119496	31119741	Promoter (<=1kb)	0	BCKDK			chr6	121538691	121538837	Intron (uc003pyo.1/221322, intron 21 of 31)	19371	TBC1D32
chr16	31153489	31153816	Exon (uc010vff.3/146547, exon 8 of 13)	-6338	PRSS8			chr6	131949359	131949528	Promoter (<=1kb)	0	MED23
chr16	31470655	31470813	Promoter (<=1kb)	0	ARMC5			chr6	134274125	134274269	Promoter (<=1kb)	-32	TBPL1
chr16	33575979	33576059	Intron (uc031qwb.1/uc031qwb.1, intron 1 of 2)	-277277	LOC390705			chr6	135938284	135938427	Intron (uc003qgn.3/100131814, intron 2 of 5)	118742	LINC00271
chr16	34248239	34248358	Distal Intergenic	156404	UBE2MP1			chr6	137266024	137266219	Distal Intergenic	22622	SLC35D3
chr16	34405976	34406082	Promoter (1-2kb)	-1214	UBE2MP1			chr6	143771795	143771931	Promoter (<=1kb)	0	ADAT2
chr16	46723050	46723240	Promoter (<=1kb)	0	VPS35			chr6	152020578	152020706	Intron (uc031spz.1/2099, intron 2 of 3)	8947	ESR1
chr16	46823735	46823945	Distal Intergenic	-26577	MYLK3			chr6	153357442	153357598	Intron (uc003qpm.3/26575, intron 2 of 4)	-33517	MTRF1L
chr16	46917995	46918262	Promoter (<=1kb)	-46	GPT2			chr6	157801009	157801289	Promoter (1-2kb)	-1268	ZDHHC14
chr16	48644156	48644334	Promoter (<=1kb)	-36	N4BP1			chr6	162413891	162414044	Intron (uc003qtv.4/5071, intron 3 of 6)	-155838	PRKN
chr16	50775666	50775996	Promoter (<=1kb)	0	CYLD			chr6	163148795	163149028	Promoter (<=1kb)	0	PACRG
chr16	53468225	53468439	Promoter (<=1kb)	0	RBL2			chr7	1015112	1015369	Promoter (<=1kb)	0	ADAP1
chr16	53737657	53738140	Promoter (<=1kb)	0	RPGRIP1L			chr7	1199775	1200043	Promoter (<=1kb)	0	ZFAND2A
chr16	54276321	54276435	Distal Intergenic	43943	IRX3			chr7	1571720	1571833	Promoter (1-2kb)	1352	MAFK
chr16	54320633	54320820	Promoter (<=1kb)	-255	IRX3			chr7	5594779	5594892	Distal Intergenic	-24547	ACTB
chr16	54928985	54929135	Distal Intergenic	33555	CRNDE			chr7	6543233	6543713	Exon (uc011jwx.2/392862, exon 16 of 22)	-19384	DAGLB
chr16	54963065	54963283	Promoter (<=1kb)	0	CRNDE			chr7	6715446	6715614	Distal Intergenic	29240	ZNF12
chr16	54964396	54964658	Promoter (<=1kb)	-453	IRX5			chr7	8010326	8010426	Promoter (1-2kb)	1952	GLCCI1
chr16	56378081	56378238	3' UTR	58792	AMFR			chr7	8829259	8829403	Distal Intergenic	355674	NXPH1
chr16	56485364	56485514	Promoter (<=1kb)	0	OGFOD1			chr7	11824316	11824438	Intron (uc021zzn.1/221981, intron 1 of 26)	47386	THSD7A
chr16	56763869	56764082	Promoter (<=1kb)	0	NUP93			chr7	13476506	13476628	Distal Intergenic	548517	ETV1
chr16	56965802	56965938	Promoter (<=1kb)	-64	HERPUD1			chr7	16426190	16426331	Intron (uc010ktx.2/729920, intron 2 of 9)	34616	ISPD
chr16	57220144	57220317	Promoter (<=1kb)	0	RSPRY1			chr7	21466940	21467147	Promoter (<=1kb)	-542	SP4
chr16	57662346	57662520	Promoter (<=1kb)	0	ADGRG1			chr7	23530122	23530285	Promoter (<=1kb)	115	RPS2P32
chr16	57728595	57728801	Promoter (<=1kb)	0	DRC7			chr7	27170401	27170517	Promoter (<=1kb)	-2	HOXA4
chr16	57769098	57769492	Promoter (<=1kb)	-168	KATNB1			chr7	43622479	43622763	Promoter (<=1kb)	0	STK17A
chr16	57798653	57799003	Intron (uc010vhw.2/3801, intron 9 of 17)	10017	KIFC3			chr7	57698116	57698239	Distal Intergenic	188233	ZNF716
chr16	57842112	57842331	Promoter (2-3kb)	-2218	LOC388282			chr7	57954366	57954509	Distal Intergenic	444483	ZNF716
chr16	57972927	57973172	Intron (uc002emt.2/1258, intron 16 of 32)	31848	CNGB1			chr7	61754850	61755027	Distal Intergenic	1009407	ZNF733P
chr16	58163257	58163663	Promoter (<=1kb)	0	CFAP20			chr7	61779966	61780198	Distal Intergenic	984236	ZNF733P
chr16	58426646	58426830	Promoter (<=1kb)	348	GINS3			chr7	61831491	61831619	Distal Intergenic	932815	ZNF733P
chr16	58664285	58664590	Promoter (<=1kb)	-495	CNOT1			chr7	62488521	62488678	Distal Intergenic	275756	ZNF733P
chr16	58718598	58718810	Promoter (<=1kb)	0	SLC38A7			chr7	62647542	62647711	Distal Intergenic	116723	ZNF733P
chr16	61004753	61004881	Distal Intergenic	886261	CDH8			chr7	63647452	63647588	Distal Intergenic	-19993	ZNF735
chr16	61707853	61707978	Intron (uc002eog.2/1006, intron 10 of 11)	183164	CDH8			chr7	65447158	65447347	Promoter (<=1kb)	0	GUSB
chr16	66156297	66156454	Distal Intergenic	-244071	CDH5			chr7	65899832	65899971	Distal Intergenic	-34437	LINC00174
chr16	66550749	66551011	Promoter (<=1kb)	107	TK2			chr7	66767860	66767999	Promoter (<=1kb)	235	STAG3L4
chr16	67143742	67143913	Promoter (<=1kb)	0	C16orf70			chr7	67961991	67962130	Distal Intergenic	-1101775	AUTS2
chr16	67260831	67261214	Promoter (<=1kb)	0	LRRC29			chr7	68414584	68414685	Distal Intergenic	-649220	AUTS2
chr16	67270600	67270768	Exon (uc002esl.3/29109, exon 11 of 22)	9584	TMEM208			chr7	68920038	68920216	Distal Intergenic	-143689	AUTS2
chr16	67281310	67281535	Promoter (<=1kb)	0	FHOD1			chr7	68967949	68968092	Distal Intergenic	-95813	AUTS2
chr16	67464867	67464998	Promoter (<=1kb)	-38	HSD11B2			chr7	70865725	70865843	Intron (uc003tvy.4/64409, intron 3 of 10)	-92969	MIR3914-1
chr16	67596239	67596402	Promoter (<=1kb)	0	CTCF			chr7	70911016	70911155	Intron (uc003tvy.4/64409, intron 5 of 10)	-138260	MIR3914-1
chr16	67753151	67753365	Promoter (<=1kb)	0	GFOD2			chr7	71889402	71889544	Intron (uc003twc.4/83698, intron 1 of 6)	-12042	CALN1
chr16	67840458	67840832	Promoter (<=1kb)	0	RANBP10			chr7	74071824	74071975	Promoter (<=1kb)	-55	GTF2I
chr16	67867712	67867927	Promoter (<=1kb)	76	CENPT			chr7	75988335	75988795	Promoter (<=1kb)	0	YWHAG
chr16	67875773	67876039	Promoter (<=1kb)	-174	THAP11			chr7	76751663	76751865	Promoter (<=1kb)	-69	CCDC146
chr16	67880564	67880947	Promoter (<=1kb)	0	NUTF2			chr7	78404814	78404934	Intron (uc003ugx.3/9863, intron 2 of 21)	-4176	MAGI2
chr16	68057021	68057292	Promoter (<=1kb)	174	DUS2			chr7	85308165	85308360	Distal Intergenic	-491994	SEMA3D
chr16	68118967	68119358	Promoter (<=1kb)	0	NFATC3			chr7	99102179	99102329	Promoter (<=1kb)	0	ZKSCAN5
chr16	68279042	68279245	Promoter (<=1kb)	-2	PLA2G15			chr7	100888258	100888393	Promoter (<=1kb)	0	FIS1
chr16	68344799	68344990	Promoter (<=1kb)	0	PRMT7			chr7	128695130	128695292	Promoter (<=1kb)	0	TNPO3
chr16	68741726	68741868	Distal Intergenic	-29327	CDH1			chr7	128864378	128864705	Promoter (<=1kb)	-150	AHCYL2
chr16	69344912	69345222	Promoter (<=1kb)	-65	VPS4A			chr7	129458236	129458343	Distal Intergenic	-43382	MIR183
chr16	69373438	69373679	Promoter (<=1kb)	0	COG8			chr7	129592764	129593081	Promoter (<=1kb)	0	UBE2H
chr16	69373692	69373927	Promoter (<=1kb)	-166	COG8			chr7	129691094	129691330	Promoter (<=1kb)	0	ZC3HC1
chr16	69419881	69420053	Promoter (<=1kb)	0	TERF2			chr7	130080807	130080970	Promoter (<=1kb)	81	CEP41
chr16	69760509	69760849	Promoter (<=1kb)	0	NQO1			chr7	131527185	131527363	Distal Intergenic	-285809	PODXL
chr16	70323555	70323774	Promoter (<=1kb)	0	DDX19B			chr7	131892718	131892870	Intron (uc003vra.4/91584, intron 10 of 31)	-62621	PLXNA4
chr16	70380548	70380713	Promoter (<=1kb)	0	LOC100506083			chr7	132110355	132110498	Intron (uc003vra.4/91584, intron 3 of 31)	150825	PLXNA4
chr16	70415197	70415339	3' UTR	19202	ST3GAL2			chr7	132937560	132937804	Promoter (<=1kb)	-19	EXOC4
chr16	70472917	70473450	Promoter (<=1kb)	0	ST3GAL2			chr7	134855473	134855630	Promoter (<=1kb)	0	CYREN
chr16	70834923	70835184	Promoter (<=1kb)	0	VAC14			chr7	135195151	135195261	Promoter (<=1kb)	-276	CNOT4
chr16	71496052	71496180	Promoter (<=1kb)	0	ZNF23			chr7	135242505	135242676	Promoter (<=1kb)	0	NUP205
chr16	71842854	71843065	Promoter (<=1kb)	0	AP1G1			chr7	135347399	135347532	Promoter (<=1kb)	178	STMP1
chr16	71879817	71879999	Promoter (<=1kb)	0	ATXN1L			chr7	140781724	140781873	Intron (uc003vwg.2/100507421, intron 1 of 3)	7692	TMEM178B
chr16	72127447	72127902	Promoter (<=1kb)	0	TXNL4B			chr7	141437975	141438156	Promoter (<=1kb)	0	WEE2-AS1
chr16	72128150	72128283	Promoter (<=1kb)	0	TXNL4B			chr7	142886757	142886896	Distal Intergenic	6245	TAS2R39
chr16	73104549	73104718	Distal Intergenic	-12015	ZFHX3			chr7	142927336	142927503	Distal Intergenic	8164	TAS2R40
chr16	73380747	73380900	Distal Intergenic	-39804	LINC01568			chr7	143078146	143078389	Promoter (<=1kb)	0	ZYX
chr16	74641279	74641373	Promoter (<=1kb)	-237	GLG1			chr7	144028623	144028703	Intron (uc003wec.1/uc003wec.1, intron 1 of 2)	-9508	RNU6-57P
chr16	74700772	74700982	Promoter (<=1kb)	0	RFWD3			chr7	144294410	144294550	Intron (uc003weo.3/27010, intron 5 of 6)	126702	TPK1
chr16	74729790	74730002	Intron (uc002fdb.2/197259, intron 1 of 10)	4787	MLKL			chr7	145082502	145082608	Distal Intergenic	-549356	TPK1
chr16	75019105	75019333	Promoter (<=1kb)	-88	WDR59			chr7	147737575	147737736	Intron (uc003weu.2/26047, intron 15 of 23)	-298817	CNTNAP2
chr16	75032757	75033006	Promoter (<=1kb)	0	ZNRF1			chr7	148955117	148955375	Distal Intergenic	-3887	ZNF783
chr16	75182214	75182446	Promoter (<=1kb)	0	ZFP1			chr7	149692364	149692465	Distal Intergenic	-121413	ATP6V0E2-AS1
chr16	75589291	75589420	Promoter (<=1kb)	764	TMEM231			chr7	149953520	149953646	Intron (uc003wgu.2/653857, intron 6 of 7)	46423	ACTR3C
chr16	75657098	75657361	Promoter (<=1kb)	0	ADAT1			chr7	150689856	150690124	Promoter (<=1kb)	-717	NOS3
chr16	75681504	75681681	Promoter (<=1kb)	0	KARS			chr7	150725414	150725536	Promoter (<=1kb)	0	ABCB8
chr16	79811609	79811755	Distal Intergenic	-176987	MAF			chr7	150754942	150755193	Promoter (<=1kb)	0	CDK5
chr16	81348329	81348551	Promoter (<=1kb)	-20	GAN			chr7	150755195	150755376	Promoter (<=1kb)	0	SLC4A2
chr16	83841465	83841629	Promoter (<=1kb)	0	HSBP1			chr7	150780738	150780863	Promoter (<=1kb)	-118	TMUB1
chr16	87799490	87799752	Promoter (<=1kb)	0	KLHDC4			chr7	150783399	150783572	Promoter (<=1kb)	-254	AGAP3
chr16	87823584	87823879	Distal Intergenic	-23986	KLHDC4			chr7	151038734	151038933	Promoter (<=1kb)	0	NUB1
chr16	87824229	87824457	Distal Intergenic	-24631	KLHDC4			chr7	152456682	152456893	Promoter (<=1kb)	0	ACTR3B
chr16	87887594	87887879	Intron (uc002fkm.3/8140, intron 1 of 9)	15221	SLC7A5			chr7	152650648	152650789	Distal Intergenic	193814	ACTR3B
chr16	87902968	87903452	Promoter (<=1kb)	0	SLC7A5			chr7	152769853	152770053	Distal Intergenic	313019	ACTR3B
chr16	87984463	87984779	Promoter (<=1kb)	225	BANP			chr7	152958043	152958190	Distal Intergenic	501209	ACTR3B
chr16	87984865	87985017	Promoter (<=1kb)	-21	BANP			chr7	152982256	152982490	Distal Intergenic	525422	ACTR3B
chr16	88298649	88298790	Distal Intergenic	-195089	ZNF469			chr7	153412398	153412528	Distal Intergenic	-171891	DPP6
chr16	88636673	88636875	Promoter (<=1kb)	0	ZC3H18			chr7	153513567	153513708	Distal Intergenic	-70711	DPP6
chr16	89119429	89119575	Distal Intergenic	-40642	ACSF3			chr7	153728056	153728193	Intron (uc003wli.3/1804, intron 1 of 25)	-21584	DPP6
chr16	89237707	89238034	Promoter (<=1kb)	-129	CDH15			chr7	154457250	154457414	Intron (uc003wli.3/1804, intron 6 of 25)	-262813	PAXIP1-AS2
chr16	89557215	89557366	Promoter (<=1kb)	-246	ANKRD11			chr7	154518820	154518998	Intron (uc003wli.3/1804, intron 7 of 25)	-201229	PAXIP1-AS2
chr16	89625750	89625894	Promoter (1-2kb)	-1171	RPL13			chr7	154578692	154578834	Intron (uc003wli.3/1804, intron 10 of 25)	-141393	PAXIP1-AS2
chr16	89940253	89940703	Promoter (<=1kb)	259	TCF25			chr7	155166161	155166302	Distal Intergenic	76675	INSIG1
chr17	685471	685673	Promoter (<=1kb)	0	GLOD4			chr7	156152375	156152496	Distal Intergenic	85786	LOC285889
chr17	861365	861513	Intron (uc002fsa.3/64359, intron 1 of 7)	21485	NXN			chr7	156157362	156157521	Distal Intergenic	80761	LOC285889
chr17	899988	900456	Promoter (<=1kb)	0	TIMM22			chr7	156685849	156686044	Promoter (<=1kb)	0	LMBR1
chr17	990756	990880	Intron (uc002fsg.4/29, intron 3 of 21)	4220	ABR			chr7	157935272	157935442	Intron (uc011kwa.2/5799, intron 6 of 22)	287995	LOC100506585
chr17	1359453	1359662	Promoter (<=1kb)	0	CRK			chr7	159055620	159055742	Distal Intergenic	-117971	VIPR2
chr17	1493272	1493559	Intron (uc002fsu.3/124935, intron 9 of 14)	14652	SLC43A2			chr7_gl000195_random	30671	31663	Exon (uc003woi.3/uc003woi.3, exon 1 of 1)	55056	LOC389831
chr17	1619746	1620063	Promoter (<=1kb)	0	WDR81			chr7_gl000195_random	31672	33030	Exon (uc003woi.3/uc003woi.3, exon 1 of 1)	53689	LOC389831
chr17	1933334	1933508	Promoter (<=1kb)	0	DPH1			chr7_gl000195_random	33096	33403	Distal Intergenic	53316	LOC389831
chr17	1945473	1945689	Promoter (<=1kb)	196	OVCA2			chr8	1094915	1095053	Distal Intergenic	155774	LOC286083
chr17	1953205	1953412	Promoter (<=1kb)	0	MIR132			chr8	1291047	1291248	Distal Intergenic	-40220	LOC286083
chr17	3364246	3364452	Intron (uc002fvm.3/84690, intron 5 of 8)	10589	SPATA22			chr8	2462671	2462820	Intron (uc003wqa.3/uc003wqa.3, intron 1 of 4)	469513	MYOM2
chr17	3539767	3540055	Promoter (<=1kb)	5	CTNS			chr8	2716421	2716578	Distal Intergenic	328909	CSMD1
chr17	3597885	3598027	Promoter (1-2kb)	1671	P2RX5-TAX1BP3			chr8	3361432	3361570	Intron (uc022aqr.1/64478, intron 10 of 69)	-94305	CSMD1
chr17	3627036	3627167	Promoter (<=1kb)	0	ITGAE			chr8	3451452	3451597	Intron (uc022aqr.1/64478, intron 8 of 69)	-184325	CSMD1
chr17	4167251	4167375	Promoter (<=1kb)	0	ANKFY1			chr8	3719890	3720029	Intron (uc022aqr.1/64478, intron 5 of 69)	-452763	CSMD1
chr17	4269922	4270193	Promoter (<=1kb)	0	UBE2G1			chr8	4369920	4370055	Intron (uc022aqr.1/64478, intron 2 of 69)	482273	CSMD1
chr17	4613606	4613742	Promoter (<=1kb)	-47	ARRB2			chr8	4958715	4958893	Distal Intergenic	-106387	CSMD1
chr17	4634498	4634754	Promoter (<=1kb)	0	MED11			chr8	4964872	4965005	Distal Intergenic	-112544	CSMD1
chr17	4853306	4853489	Promoter (<=1kb)	-895	ENO3			chr8	5222613	5222793	Distal Intergenic	-370285	CSMD1
chr17	4853982	4854143	Promoter (<=1kb)	-241	ENO3			chr8	5613323	5613463	Distal Intergenic	650606	LOC100287015
chr17	4871077	4871306	Promoter (<=1kb)	0	SPAG7			chr8	17780113	17780266	Promoter (<=1kb)	-100	PCM1
chr17	4989052	4989254	Intron (uc002gaq.3/124961, intron 1 of 1)	7298	ZFP3			chr8	20430387	20430527	Distal Intergenic	297103	LZTS1-AS1
chr17	5372162	5372504	Promoter (<=1kb)	0	DHX33			chr8	26964235	26964380	Distal Intergenic	151523	STMN4
chr17	5389466	5389810	Promoter (<=1kb)	0	DERL2			chr8	27631785	27631887	Promoter (<=1kb)	-171	ESCO2
chr17	6347446	6347802	Promoter (<=1kb)	0	PIMREG			chr8	28747698	28747983	Promoter (<=1kb)	0	INTS9
chr17	6916447	6916587	Promoter (<=1kb)	711	RNASEK-C17orf49			chr8	29120609	29120755	Promoter (<=1kb)	0	KIF13B
chr17	7118300	7118557	Promoter (1-2kb)	-1887	ACADVL			chr8	33330637	33330789	Promoter (<=1kb)	0	FUT10
chr17	7120925	7121083	Promoter (<=1kb)	0	DLG4			chr8	37824608	37824728	Promoter (<=1kb)	-424	ADRB3
chr17	7123063	7123223	Promoter (<=1kb)	0	ACADVL			chr8	37887765	37888092	Promoter (<=1kb)	0	EIF4EBP1
chr17	7142735	7143278	Promoter (<=1kb)	0	PHF23			chr8	38034726	38034843	Promoter (<=1kb)	-478	LSM1
chr17	7145672	7145835	Promoter (<=1kb)	0	GABARAP			chr8	38243643	38243769	Promoter (<=1kb)	-190	LETM2
chr17	7146291	7146472	Promoter (<=1kb)	-538	GABARAP			chr8	40965925	40966078	Distal Intergenic	200912	SFRP1
chr17	7154918	7155116	Promoter (<=1kb)	0	CTDNEP1			chr8	42698359	42698602	Promoter (<=1kb)	0	THAP1
chr17	7155662	7155910	Promoter (<=1kb)	0	ELP5			chr8	46868940	46869106	Distal Intergenic	-883402	LINC00293
chr17	7184670	7184812	Promoter (<=1kb)	-242	SLC2A4			chr8	47213407	47213617	Distal Intergenic	-538891	LINC00293
chr17	7210718	7210906	Promoter (<=1kb)	0	EIF5A			chr8	49059969	49060160	Distal Intergenic	138974	UBE2V2
chr17	7232703	7232930	Promoter (<=1kb)	-65	NEURL4			chr8	50346720	50346924	Distal Intergenic	361820	PPDPFL
chr17	7307318	7307755	Promoter (<=1kb)	0	TMEM256-PLSCR3			chr8	52021495	52021639	Distal Intergenic	300482	PXDNL
chr17	7338503	7338801	Promoter (<=1kb)	0	TMEM102			chr8	52191268	52191484	Distal Intergenic	130637	PXDNL
chr17	7358611	7358740	Exon (uc002ghb.3/1140, exon 9 of 11)	8963	CHRNB1			chr8	52275178	52275318	Intron (uc003xqt.4/137902, intron 3 of 4)	46803	PXDNL
chr17	7358746	7359011	3' UTR	9098	CHRNB1			chr8	54513436	54513576	Distal Intergenic	238945	ATP6V1H
chr17	7387195	7387340	Promoter (<=1kb)	228	ZBTB4			chr8	54975406	54975604	Intron (uc003xry.3/10434, intron 4 of 8)	38973	LYPLA1
chr17	7387508	7387684	Promoter (<=1kb)	0	ZBTB4			chr8	60500632	60500796	Distal Intergenic	-468865	TOX
chr17	7465169	7465366	Promoter (<=1kb)	0	SENP3-EIF4A1			chr8	60813117	60813289	Distal Intergenic	380665	CA8
chr17	7590738	7590981	Promoter (<=1kb)	0	WRAP53			chr8	61148416	61148572	Intron (uc003xtz.1/767, intron 3 of 8)	45382	CA8
chr17	7737448	7737646	Distal Intergenic	-5589	KDM6B			chr8	67525464	67525875	Promoter (<=1kb)	0	MYBL1
chr17	7740110	7740288	Promoter (2-3kb)	-2947	KDM6B			chr8	67579316	67579951	Promoter (<=1kb)	0	C8orf44-SGK3
chr17	7745047	7745182	Promoter (1-2kb)	1812	KDM6B			chr8	71082339	71082507	Exon (uc003xyn.1/10499, exon 6 of 23)	-21621	NCOA2
chr17	7745576	7745731	Promoter (2-3kb)	2341	KDM6B			chr8	71763702	71763843	Distal Intergenic	182102	XKR9
chr17	7747244	7747498	Intron (uc002giw.1/23135, intron 1 of 21)	-3366	KDM6B			chr8	72371037	72371227	Intron (uc003xyw.3/uc003xyw.3, intron 3 of 3)	-96570	EYA1
chr17	7760752	7761018	Promoter (<=1kb)	0	NAA38			chr8	74205863	74206236	Promoter (<=1kb)	0	RPL7
chr17	7761149	7761396	Promoter (<=1kb)	0	NAA38			chr8	74884314	74884554	Promoter (<=1kb)	0	ELOC
chr17	7836439	7836614	Promoter (<=1kb)	-842	CNTROB			chr8	74884575	74884884	Promoter (<=1kb)	-53	ELOC
chr17	7991065	7991211	Promoter (<=1kb)	-44	ALOX12B			chr8	75231730	75231994	Promoter (1-2kb)	1568	JPH1
chr17	8059730	8059969	Promoter (<=1kb)	-52	PER1			chr8	75262464	75262786	Promoter (<=1kb)	0	GDAP1
chr17	8090842	8091145	Promoter (<=1kb)	349	NA			chr8	80391844	80392000	Distal Intergenic	-131049	STMN2
chr17	8152402	8152633	Promoter (<=1kb)	0	PFAS			chr8	82188475	82188620	Distal Intergenic	-4098	FABP5
chr17	8286417	8286568	Promoter (<=1kb)	0	RPL26			chr8	82754822	82754970	Promoter (<=1kb)	-301	SNX16
chr17	12921433	12921649	Promoter (<=1kb)	-52	ELAC2			chr8	86781801	86781893	Intron (uc022axh.1/254958, intron 1 of 2)	7413	REXO1L1P
chr17	15587506	15587710	Promoter (<=1kb)	0	TRIM16			chr8	89851209	89851356	Distal Intergenic	-511492	MMP16
chr17	15602788	15603070	Promoter (<=1kb)	0	ZNF286A			chr8	96459016	96459166	Intron (uc022ayl.1/100616530, intron 3 of 5)	-177554	C8orf37
chr17	16284351	16284546	Promoter (<=1kb)	0	UBB			chr8	98420199	98420345	Distal Intergenic	-130023	TSPYL5
chr17	16363337	16363467	Intron (uc010cpe.2/125144, intron 3 of 6)	-11729	LRRC75A			chr8	98553660	98553826	Distal Intergenic	-102581	MTDH
chr17	16924590	16924750	Distal Intergenic	-21324	MPRIP			chr8	99057751	99057905	Promoter (<=1kb)	0	RPL30
chr17	17184629	17184786	Promoter (<=1kb)	-12	COPS3			chr8	101162747	101162901	Promoter (<=1kb)	0	POLR2K
chr17	17380247	17380366	Promoter (<=1kb)	0	MED9			chr8	102166028	102166256	Distal Intergenic	51704	ZNF706
chr17	17494596	17494854	Promoter (<=1kb)	163	PEMT			chr8	103665979	103666182	Promoter (<=1kb)	0	KLF10
chr17	17494909	17495330	Promoter (<=1kb)	0	PEMT			chr8	105723679	105723791	Distal Intergenic	-122427	LRP12
chr17	17743627	17743812	Distal Intergenic	-3302	SREBF1			chr8	107636658	107636775	Intron (uc003ymf.3/55074, intron 3 of 15)	6304	OXR1
chr17	17875730	17875970	Promoter (<=1kb)	0	TOM1L2			chr8	109799865	109800001	Promoter (<=1kb)	-95	TMEM74
chr17	17942344	17942771	Promoter (<=1kb)	0	GID4			chr8	110346312	110346454	Promoter (<=1kb)	0	NUDCD1
chr17	17991131	17991284	Promoter (<=1kb)	0	DRG2			chr8	118138859	118139105	Intron (uc010mcz.3/169026, intron 2 of 9)	-8232	SLC30A8
chr17	18061718	18061887	Promoter (<=1kb)	58	MYO15A			chr8	118778939	118779173	Distal Intergenic	245974	MED30
chr17	18128635	18128778	Promoter (<=1kb)	-158	LLGL1			chr8	119634094	119634570	Promoter (<=1kb)	0	SAMD12
chr17	18218233	18218675	Promoter (<=1kb)	0	SMCR8			chr8	124054024	124054272	Promoter (<=1kb)	391	DERL1
chr17	18266629	18266830	Promoter (<=1kb)	26	SHMT1			chr8	124084616	124084773	Promoter (<=1kb)	-147	TBC1D31
chr17	20946455	20946623	Promoter (<=1kb)	-103	USP22			chr8	124253520	124253740	Promoter (<=1kb)	0	C8orf76
chr17	21002250	21002582	Distal Intergenic	-27659	DHRS7B			chr8	126103966	126104248	Promoter (<=1kb)	0	NSMCE2
chr17	21002584	21002803	Distal Intergenic	-27438	DHRS7B			chr8	126416636	126416825	Distal Intergenic	-25738	TRIB1
chr17	21117407	21117606	Promoter (<=1kb)	302	TMEM11			chr8	126460390	126460469	Distal Intergenic	14447	TRIB1
chr17	21191130	21191367	Promoter (<=1kb)	0	MAP2K3			chr8	126712552	126712796	Distal Intergenic	250645	LINC00861
chr17	21226315	21226656	Distal Intergenic	27328	MAP2K3			chr8	126783174	126783346	Distal Intergenic	180095	LINC00861
chr17	21305332	21305664	Promoter (2-3kb)	-2784	KCNJ12			chr8	127948390	127948536	Distal Intergenic	-76863	PCAT1
chr17	21314155	21314403	Intron (uc002gyv.1/3768, intron 2 of 2)	5707	KCNJ12			chr8	127999067	127999247	Distal Intergenic	-26152	PCAT1
chr17	21904544	21904762	Promoter (<=1kb)	482	FLJ36000			chr8	131515497	131515614	Distal Intergenic	-59591	ASAP1
chr17	25425384	25425531	Distal Intergenic	195491	MIR4522			chr8	133086859	133087121	Intron (uc003yth.2/10086, intron 4 of 6)	6230	HHLA1
chr17	25602285	25602461	Distal Intergenic	18561	MIR4522			chr8	133132699	133132848	Downstream (<1kb)	-15187	HHLA1
chr17	25616953	25617114	Distal Intergenic	3908	MIR4522			chr8	133281717	133281951	Intron (uc003yti.3/3786, intron 1 of 14)	-164205	HHLA1
chr17	25621856	25622020	Promoter (<=1kb)	750	WSB1			chr8	134556836	134557124	Intron (uc003yuk.2/6482, intron 2 of 9)	27059	ST3GAL1
chr17	26368337	26368513	Promoter (1-2kb)	-1175	NLK			chr8	134617272	134617505	Distal Intergenic	-33089	ST3GAL1
chr17	26662404	26662714	Promoter (<=1kb)	0	TNFAIP1			chr8	134744326	134744573	Distal Intergenic	-160143	ST3GAL1
chr17	26684540	26684790	Promoter (<=1kb)	0	TMEM199			chr8	134757640	134758021	Distal Intergenic	-173457	ST3GAL1
chr17	27044845	27045072	Promoter (<=1kb)	0	NA			chr8	134866064	134866270	Distal Intergenic	-281881	ST3GAL1
chr17	27046552	27047039	Promoter (<=1kb)	0	RPL23A			chr8	135098221	135098473	Distal Intergenic	479441	ZFAT
chr17	27054094	27054256	Promoter (<=1kb)	-145	TLCD1			chr8	135149708	135149962	Distal Intergenic	427952	ZFAT
chr17	27181580	27182107	Promoter (<=1kb)	0	ERAL1			chr8	135243037	135243304	Distal Intergenic	334610	ZFAT
chr17	27278788	27278987	Promoter (<=1kb)	-280	PHF12			chr8	135366648	135366925	Distal Intergenic	210989	ZFAT
chr17	27279228	27279707	Promoter (<=1kb)	-720	PHF12			chr8	135436099	135436416	Distal Intergenic	141498	ZFAT
chr17	27894189	27894344	Promoter (<=1kb)	-147	ABHD15			chr8	136029188	136029522	Distal Intergenic	-212000	MIR30D
chr17	29058676	29058796	Promoter (<=1kb)	0	SUZ12P1			chr8	136101857	136102066	Distal Intergenic	-144308	LINC01591
chr17	29233146	29233418	Promoter (<=1kb)	0	TEFM			chr8	136123327	136123611	Distal Intergenic	-122763	LINC01591
chr17	30153779	30153927	Distal Intergenic	32399	COPRS			chr8	136193219	136193602	Distal Intergenic	-52772	LINC01591
chr17	30334359	30334536	Promoter (<=1kb)	-501	LRRC37B			chr8	136235428	136235695	Distal Intergenic	-10679	LINC01591
chr17	30669200	30669321	Promoter (<=1kb)	0	C17orf75			chr8	136330274	136330701	Distal Intergenic	83900	LINC01591
chr17	30771333	30771633	Promoter (<=1kb)	0	PSMD11			chr8	136821317	136821536	Distal Intergenic	227196	KHDRBS3
chr17	32374318	32374485	Intron (uc002hhu.3/40, intron 1 of 9)	109340	ASIC2			chr8	136921819	136922084	Distal Intergenic	327698	KHDRBS3
chr17	33288403	33288671	Promoter (<=1kb)	0	CCT6B			chr8	137033887	137034077	Distal Intergenic	439766	KHDRBS3
chr17	33288699	33288842	Promoter (<=1kb)	150	ZNF830			chr8	137039443	137039648	Distal Intergenic	445322	KHDRBS3
chr17	33905533	33905735	Promoter (<=1kb)	0	PEX12			chr8	137201693	137201914	Distal Intergenic	607572	KHDRBS3
chr17	33914187	33914589	Promoter (<=1kb)	0	AP2B1			chr8	137547092	137547275	Distal Intergenic	952971	KHDRBS3
chr17	35306121	35306283	Promoter (<=1kb)	0	AATF			chr8	137636795	137637043	Distal Intergenic	1042674	KHDRBS3
chr17	36412345	36412516	Intron (uc002hpx.2/440434, intron 2 of 6)	9342	LOC440434			chr8	137712024	137712322	Distal Intergenic	1117903	KHDRBS3
chr17	36621928	36622116	Promoter (<=1kb)	-292	ARHGAP23			chr8	137758347	137758574	Distal Intergenic	1164226	KHDRBS3
chr17	36714580	36714739	Promoter (<=1kb)	970	SRCIN1			chr8	137810471	137810940	Distal Intergenic	1216350	KHDRBS3
chr17	36860246	36860396	Promoter (1-2kb)	-1477	MLLT6			chr8	137915980	137916302	Distal Intergenic	1249157	FAM135B
chr17	36955722	36955900	Promoter (<=1kb)	258	PIP4K2B			chr8	137939006	137939321	Distal Intergenic	1226138	FAM135B
chr17	36981465	36981768	Promoter (<=1kb)	0	CWC25			chr8	138046627	138046800	Distal Intergenic	1118659	FAM135B
chr17	37009676	37009869	Promoter (<=1kb)	184	RPL23			chr8	138385178	138385546	Distal Intergenic	779913	FAM135B
chr17	37009941	37010233	Promoter (<=1kb)	0	RPL23			chr8	138485209	138485561	Distal Intergenic	679898	FAM135B
chr17	37310019	37310157	Promoter (<=1kb)	-534	PLXDC1			chr8	138577168	138577342	Distal Intergenic	588117	FAM135B
chr17	37320987	37321134	Promoter (1-2kb)	1280	ARL5C			chr8	138945776	138946155	Distal Intergenic	219304	FAM135B
chr17	37617465	37617697	Promoter (<=1kb)	-42	CDK12			chr8	139205580	139205705	Intron (uc003yux.3/51059, intron 10 of 20)	-40121	FAM135B
chr17	37838028	37838175	Promoter (2-3kb)	2827	PGAP3			chr8	139215541	139215811	Intron (uc003yux.3/51059, intron 8 of 20)	-50082	FAM135B
chr17	37894844	37894972	Promoter (<=1kb)	-52	GRB7			chr8	139317292	139317611	Intron (uc003yux.3/51059, intron 4 of 20)	-151833	FAM135B
chr17	38083735	38084146	Promoter (<=1kb)	0	ORMDL3			chr8	139472388	139472540	Intron (uc003yux.3/51059, intron 1 of 20)	17159	FAM135B
chr17	38109217	38109607	Distal Intergenic	-9619	GSDMA			chr8	139519487	139519788	Distal Intergenic	-10422	FAM135B
chr17	38210546	38210863	Promoter (<=1kb)	26	MED24			chr8	139615533	139615738	Intron (uc011ljo.2/169044, intron 41 of 46)	-106468	FAM135B
chr17	38269686	38269841	Distal Intergenic	-8949	MSL1			chr8	139640005	139640244	Intron (uc011ljo.2/169044, intron 32 of 46)	-130940	FAM135B
chr17	38443776	38444087	Promoter (<=1kb)	-59	CDC6			chr8	139762549	139762711	Intron (uc011ljo.2/169044, intron 5 of 46)	9819	COL22A1
chr17	38574119	38574414	Promoter (<=1kb)	0	TOP2A			chr8	139939880	139940085	Distal Intergenic	-13644	COL22A1
chr17	38642383	38642591	Intron (uc010cxb.3/84951, intron 4 of 12)	-5256	TNS4			chr8	140135351	140135687	Distal Intergenic	-209115	COL22A1
chr17	38655855	38656001	Promoter (1-2kb)	1853	TNS4			chr8	140559425	140559597	Distal Intergenic	71745	KCNK9
chr17	39845520	39845747	Promoter (<=1kb)	393	EIF1			chr8	144019162	144019386	Distal Intergenic	-19903	CYP11B2
chr17	39940425	39940693	Promoter (<=1kb)	774	JUP			chr8	144490151	144490439	Distal Intergenic	22163	MAFA
chr17	40075296	40075574	Promoter (<=1kb)	-24	ACLY			chr8	144699531	144699879	Promoter (<=1kb)	0	TSTA3
chr17	40307002	40307294	Promoter (<=1kb)	0	RAB5C			chr8	145016178	145016362	Promoter (<=1kb)	330	PLEC
chr17	40559568	40559830	Exon (uc021txt.1/uc021txt.1, exon 1 of 1)	15443	CAVIN1			chr8	145025987	145026136	Promoter (<=1kb)	-943	PLEC
chr17	40561569	40561762	Intron (uc010wgi.2/284119, intron 2 of 2)	13511	CAVIN1			chr8	145155549	145155687	Intron (uc003zba.3/81858, intron 2 of 8)	3453	SHARPIN
chr17	40575272	40575524	Promoter (<=1kb)	0	CAVIN1			chr8	145159098	145159417	Promoter (<=1kb)	0	SHARPIN
chr17	40713962	40714118	Promoter (<=1kb)	0	COASY			chr8	145691110	145691473	Promoter (<=1kb)	-79	CYHR1
chr17	40714291	40714446	Promoter (<=1kb)	199	COASY			chr8	145743217	145743376	Promoter (<=1kb)	0	LRRC14
chr17	40828953	40829354	Promoter (<=1kb)	0	PLEKHH3			chr8	146127668	146127808	Promoter (<=1kb)	-822	ZNF250
chr17	40925306	40925554	Promoter (<=1kb)	0	VPS25			chr9	2201536	2201630	Distal Intergenic	41272	SMARCA2
chr17	40950658	40950976	Promoter (<=1kb)	0	CNTD1			chr9	2363096	2363234	Distal Intergenic	202832	SMARCA2
chr17	40985045	40985473	Promoter (<=1kb)	0	PSME3			chr9	2844033	2844185	Promoter (<=1kb)	0	PUM3
chr17	41116387	41116620	Promoter (<=1kb)	0	AARSD1			chr9	5206474	5206615	Distal Intergenic	-20856	INSL6
chr17	41132443	41132579	Promoter (<=1kb)	0	PTGES3L			chr9	7799785	7799906	Promoter (<=1kb)	0	DMAC1
chr17	41150152	41150435	Promoter (<=1kb)	-11	RPL27			chr9	7905896	7906046	Distal Intergenic	-106097	DMAC1
chr17	41158636	41158832	Promoter (<=1kb)	0	IFI35			chr9	9237213	9237388	Intron (uc003zkk.3/5789, intron 9 of 45)	-503267	PTPRD
chr17	41322234	41322468	Promoter (<=1kb)	0	BRCA1			chr9	11252044	11252173	Distal Intergenic	-639321	PTPRD
chr17	41322974	41323134	Promoter (<=1kb)	-112	NBR1			chr9	15227433	15227616	Intron (uc003zlq.2/158219, intron 1 of 18)	4826	TTC39B
chr17	41363763	41363962	Promoter (<=1kb)	0	TMEM106A			chr9	15422694	15422838	Promoter (<=1kb)	0	SNAPC3
chr17	41381780	41382336	Promoter (<=1kb)	-718	CCDC200			chr9	16327656	16327797	Distal Intergenic	-51345	C9orf92
chr17	41399860	41401100	Distal Intergenic	-18798	CCDC200			chr9	19820202	19820319	Distal Intergenic	-33185	SLC24A2
chr17	41446530	41446683	Downstream (<1kb)	19583	LINC00910			chr9	21994598	21994718	Promoter (<=1kb)	-72	CDKN2B-AS1
chr17	41561194	41561455	Promoter (<=1kb)	0	DHX8			chr9	23425094	23425242	Distal Intergenic	396236	ELAVL2
chr17	41769076	41769223	Distal Intergenic	-29814	MEOX1			chr9	23562559	23562693	Intron (uc003zpr.3/uc003zpr.3, intron 11 of 27)	258785	ELAVL2
chr17	42084250	42084464	Promoter (<=1kb)	858	NAGS			chr9	26438588	26438732	Distal Intergenic	371915	LOC100506422
chr17	42092237	42092615	Promoter (<=1kb)	0	TMEM101			chr9	26947385	26947589	Promoter (<=1kb)	0	PLAA
chr17	42147921	42148197	Promoter (<=1kb)	0	G6PC3			chr9	32155469	32155589	Distal Intergenic	-229012	ACO1
chr17	42186200	42186359	Intron (uc002ifd.1/10014, intron 3 of 26)	14284	HDAC5			chr9	34049445	34049600	Promoter (<=1kb)	-498	UBAP2
chr17	42276764	42276913	Promoter (1-2kb)	-1235	ATXN7L3			chr9	34158557	34158717	Distal Intergenic	-20286	UBAP1
chr17	42277599	42277932	Promoter (2-3kb)	-2070	ATXN7L3			chr9	34377103	34377272	Promoter (<=1kb)	-209	MYORG
chr17	42422385	42422620	Promoter (<=1kb)	0	GRN			chr9	35732464	35732632	Promoter (<=1kb)	0	CREB3
chr17	42580969	42581171	Promoter (<=1kb)	-12	GPATCH8			chr9	36118462	36118602	Intron (uc003zyv.3/8434, intron 17 of 20)	-18140	GLIPR2
chr17	42767048	42767224	Promoter (<=1kb)	0	CCDC43			chr9	36793078	36793217	Distal Intergenic	30379	MIR4475
chr17	43025035	43025273	Promoter (<=1kb)	0	KIF18B			chr9	37079559	37079715	Promoter (<=1kb)	-178	EBLN3P
chr17	43045673	43045897	Promoter (<=1kb)	-29	C1QL1			chr9	37800662	37800883	Promoter (<=1kb)	0	DCAF10
chr17	43138224	43139069	Promoter (<=1kb)	0	NMT1			chr9	68358529	68358619	Distal Intergenic	95756	FRG1JP
chr17	43225574	43226067	Promoter (<=1kb)	890	HEXIM1			chr9	68393441	68393556	Distal Intergenic	60819	FRG1JP
chr17	43238851	43239366	Promoter (<=1kb)	0	HEXIM2			chr9	68395960	68396114	Distal Intergenic	58261	FRG1JP
chr17	45000318	45000588	Promoter (<=1kb)	0	GOSR2			chr9	71092460	71092594	Intron (uc004agr.3/5239, intron 7 of 10)	63189	TMEM252
chr17	45144796	45144953	Distal Intergenic	-88182	RPRML			chr9	77073251	77073474	Distal Intergenic	-38778	RORB
chr17	45727954	45728241	Promoter (<=1kb)	-321	KPNB1			chr9	77079973	77080127	Distal Intergenic	-32125	RORB
chr17	45897435	45897648	Promoter (1-2kb)	1499	OSBPL7			chr9	77964261	77964426	Distal Intergenic	260760	OSTF1
chr17	46018634	46018959	Promoter (<=1kb)	0	PNPO			chr9	82186303	82186750	Promoter (<=1kb)	-128	TLE4
chr17	46102624	46102807	Downstream (<1kb)	11806	MIR152			chr9	82755030	82755185	Distal Intergenic	565242	TLE4
chr17	46125337	46125530	Promoter (<=1kb)	-156	NFE2L1			chr9	84304463	84304620	Promoter (<=1kb)	-867	TLE1
chr17	46177903	46178180	Promoter (<=1kb)	380	CBX1			chr9	84304708	84305004	Promoter (1-2kb)	-1112	TLE1
chr17	46293286	46293452	Intron (uc002ini.1/8631, intron 4 of 12)	-59413	MIR1203			chr9	85126049	85126189	Distal Intergenic	522362	SPATA31D1
chr17	46680050	46680192	Promoter (2-3kb)	2142	HOXB6			chr9	102861278	102861538	Promoter (<=1kb)	0	ERP44
chr17	46908264	46908462	Promoter (<=1kb)	0	CALCOCO2			chr9	104160968	104161164	Promoter (<=1kb)	0	ZNF189
chr17	46986318	46986565	Promoter (<=1kb)	587	UBE2Z			chr9	108876316	108876450	Intron (uc004bcw.3/uc004bcw.3, intron 1 of 3)	419510	TMEM38B
chr17	47022174	47022305	Promoter (<=1kb)	-20	SNF8			chr9	111882172	111882419	Promoter (<=1kb)	0	TMEM245
chr17	47094137	47094380	Intron (uc002iom.3/10642, intron 2 of 14)	19363	IGF2BP1			chr9	123342368	123342545	Promoter (<=1kb)	0	CDK5RAP2
chr17	47492135	47492593	Promoter (<=1kb)	0	PHB			chr9	123342556	123342692	Promoter (<=1kb)	-108	CDK5RAP2
chr17	47755528	47755724	Promoter (<=1kb)	-3	SPOP			chr9	123631138	123631329	Promoter (<=1kb)	0	PHF19
chr17	47865755	47866062	Promoter (<=1kb)	0	KAT7			chr9	124036309	124036448	Intron (uc004bld.1/2934, intron 9 of 25)	5929	GSN
chr17	48139947	48140113	Intron (uc010dbl.3/3675, intron 1 of 25)	6607	ITGA3			chr9	124855586	124855772	Promoter (<=1kb)	113	TTLL11
chr17	48172476	48172706	Promoter (<=1kb)	0	PDK2			chr9	126692364	126692546	Promoter (<=1kb)	0	DENND1A
chr17	48255780	48255913	Intron (uc002iqk.3/uc002iqk.3, intron 1 of 1)	-5943	HILS1			chr9	127952162	127952391	Promoter (<=1kb)	0	PPP6C
chr17	48277534	48278046	Promoter (<=1kb)	954	COL1A1			chr9	129987207	129987527	Distal Intergenic	-38414	GARNL3
chr17	48450422	48450576	Promoter (<=1kb)	0	MRPL27			chr9	130213599	130213844	Promoter (<=1kb)	0	RPL12
chr17	48785200	48785444	Promoter (<=1kb)	0	ANKRD40			chr9	130548205	130548325	Promoter (<=1kb)	0	CDK9
chr17	49012717	49012865	Distal Intergenic	-67378	TOB1			chr9	131102679	131102852	Promoter (<=1kb)	0	SLC27A4
chr17	53499423	53499554	Promoter (<=1kb)	-82	MMD			chr9	131965170	131965314	Intron (uc010myu.1/uc010myu.1, intron 1 of 1)	-24630	IER5L
chr17	53653824	53653997	Distal Intergenic	146228	TMEM100			chr9	132565310	132565475	Promoter (<=1kb)	0	TOR1B
chr17	53828171	53828351	Promoter (<=1kb)	0	PCTP			chr9	133568995	133569184	Promoter (<=1kb)	0	EXOSC2
chr17	55927374	55927683	Promoter (<=1kb)	0	MRPS23			chr9	134000847	134001070	Promoter (<=1kb)	0	NUP214
chr17	56084957	56085188	Promoter (<=1kb)	-250	SRSF1			chr9	134052154	134052347	Intron (uc004caf.1/8021, intron 23 of 23)	-10329	NUP214
chr17	56160551	56160716	Promoter (<=1kb)	-64	DYNLL2			chr9	134406569	134406700	Promoter (<=1kb)	0	UCK1
chr17	56494897	56495090	Promoter (<=1kb)	0	RNF43			chr9	134955246	134955398	Promoter (<=1kb)	0	MED27
chr17	57232797	57232956	Promoter (<=1kb)	0	SKA2			chr9	138853287	138853486	Promoter (<=1kb)	-61	UBAC1
chr17	57287205	57287500	Promoter (<=1kb)	0	SMG8			chrUn_gl000219	134897	135149	Distal Intergenic	-35255	LOC283788
chr17	57642860	57643015	Promoter (<=1kb)	0	DHX40			chrUn_gl000219	140571	140822	Distal Intergenic	-40929	LOC283788
chr17	57696570	57696690	Promoter (<=1kb)	-360	CLTC			chrUn_gl000220	7222	7960	Distal Intergenic	-89169	LOC100507412
chr17	57696928	57697094	Promoter (<=1kb)	0	CLTC			chrX	16804301	16804437	Promoter (<=1kb)	-118	TXLNG
chr17	58156179	58156470	Promoter (<=1kb)	0	HEATR6			chrX	54209937	54210123	Promoter (<=1kb)	-223	FAM120C
chr17	60730596	60730774	Intron (uc002jad.4/9902, intron 1 of 29)	-22970	MRC2			chrX	71792842	71793030	Promoter (<=1kb)	0	HDAC8
chr17	60782018	60782192	Intron (uc010ddr.3/162333, intron 10 of 10)	23199	MRC2			chrX	103401393	103401533	Promoter (<=1kb)	175	SLC25A53
chr17	61678129	61678315	Promoter (<=1kb)	0	TACO1			chrX	139015178	139015405	Distal Intergenic	-8788	MIR505
chr17	61850979	61851249	Promoter (<=1kb)	0	CCDC47			chrX	153236587	153236723	Promoter (<=1kb)	96	HCFC1
chr17	61904385	61904602	Promoter (<=1kb)	-45	FTSJ3			chrY	9959089	9959245	Distal Intergenic	210682	TTTY23
chr17	61904625	61904889	Promoter (<=1kb)	0	PSMC5			chrY	9984533	9984628	Distal Intergenic	236126	TTTY23
chr17	61920218	61920593	Promoter (<=1kb)	0	SMARCD2			chrY	13449398	13449808	Distal Intergenic	1083581	GYG2P1
chr17	62503034	62503168	Promoter (<=1kb)	0	CEP95			chrY	13485516	13485670	Distal Intergenic	1047719	GYG2P1
chr17	62657690	62657832	Promoter (<=1kb)	554	SMURF2			chrY	13489911	13490117	Distal Intergenic	1043272	GYG2P1
chr17	62971497	62971658	Promoter (<=1kb)	45	AMZ2P1			chrY	13818721	13818795	Distal Intergenic	714594	GYG2P1
chr17	65241244	65241624	Promoter (<=1kb)	0	HELZ			chrY	13835258	13835342	Distal Intergenic	698047	GYG2P1
chr17	66031461	66031608	Promoter (<=1kb)	-240	KPNA2			chrY	58973827	58974063	Distal Intergenic	-126394	SPRY3
chr17	66374967	66375122	Intron (uc002jhc.2/22901, intron 8 of 11)	-21175	ARSG			chrY	58980366	58980804	Distal Intergenic	-119653	SPRY3
chr17	66453710	66453882	Promoter (<=1kb)	-57	WIPI1			chrY	58982101	58982556	Distal Intergenic	-117901	SPRY3
chr17	66508096	66508285	Promoter (<=1kb)	175	PRKAR1A			chrY	59030598	59030767	Distal Intergenic	-69690	SPRY3
chr17	66552705	66552928	Promoter (1-2kb)	1640	FAM20A
chr17	67410691	67410903	Promoter (<=1kb)	0	MAP2K6
chr17	70588858	70589101	Promoter (<=1kb)	0	LINC00673
chr17	71189044	71189208	Promoter (<=1kb)	0	COG1
chr17	71284720	71284880	Intron (uc002jjn.3/23580, intron 1 of 1)	22174	CDC42EP4
chr17	72209433	72209784	Promoter (<=1kb)	0	MGC16275
chr17	72364541	72364715	Promoter (<=1kb)	896	GPR142
chr17	72869255	72869595	Promoter (<=1kb)	-99	FDXR
chr17	73092284	73092514	Promoter (2-3kb)	2786	SLC16A5
chr17	73150714	73150866	Promoter (<=1kb)	0	JPT1
chr17	73257661	73257854	Promoter (<=1kb)	0	GGA3
chr17	73285530	73285770	Promoter (<=1kb)	0	SLC25A19
chr17	73452451	73452829	Promoter (<=1kb)	0	TMEM94
chr17	73663139	73663537	Promoter (<=1kb)	0	SAP30BP
chr17	73689778	73689963	Intron (uc010wsf.1/29115, intron 4 of 8)	26379	SAP30BP
chr17	73696624	73696782	Intron (uc010wsf.1/29115, intron 5 of 8)	-20734	ITGB4
chr17	73775549	73775674	Promoter (<=1kb)	186	H3F3B
chr17	73780652	73780976	Promoter (<=1kb)	0	MIR4738
chr17	73851462	73851767	Promoter (<=1kb)	0	WBP2
chr17	73872075	73872220	Promoter (1-2kb)	1845	TRIM47
chr17	73873221	73873448	Promoter (<=1kb)	617	TRIM47
chr17	73937114	73937319	Promoter (<=1kb)	0	FBF1
chr17	74553459	74553991	Promoter (<=1kb)	0	SNHG16
chr17	74554723	74554890	Promoter (<=1kb)	0	SNORD1C
chr17	74722558	74723031	Promoter (<=1kb)	0	METTL23
chr17	74733404	74733677	Promoter (<=1kb)	0	SRSF2
chr17	75275842	75275968	Promoter (1-2kb)	-1524	2019-09-09
chr17	75277243	75277583	Promoter (<=1kb)	0	2019-09-09
chr17	76136551	76136709	Promoter (2-3kb)	2632	TMC8
chr17	76170708	76170843	3' UTR	6037	SYNGR2
chr17	76182683	76182815	Promoter (<=1kb)	470	TK1
chr17	76210145	76210400	Promoter (<=1kb)	0	BIRC5
chr17	76250585	76250762	Distal Intergenic	23194	TMEM235
chr17	76836941	76837116	Promoter (<=1kb)	0	USP36
chr17	76858320	76858465	Intron (uc002jwe.3/7077, intron 2 of 3)	11706	TIMP2
chr17	77070771	77070912	Promoter (<=1kb)	-107	ENGASE
chr17	77702449	77702625	Promoter (2-3kb)	-2257	ENPP7
chr17	77743877	77744099	Distal Intergenic	-7878	CBX2
chr17	77770767	77771082	Promoter (<=1kb)	0	CBX8
chr17	77811158	77811341	Promoter (1-2kb)	1872	CBX4
chr17	77813345	77813557	Promoter (<=1kb)	-132	CBX4
chr17	78388833	78389028	Promoter (<=1kb)	0	LOC100294362
chr17	78428497	78428642	Distal Intergenic	21762	NPTX1
chr17	78518517	78518764	Promoter (<=1kb)	0	RPTOR
chr17	79064750	79064909	Intron (uc002jyz.4/10458, intron 6 of 12)	5855	BAIAP2
chr17	79196909	79197194	Promoter (<=1kb)	-158	CEP131
chr17	79212783	79213049	Promoter (<=1kb)	0	TEPSIN
chr17	79213063	79213209	Promoter (<=1kb)	0	NDUFAF8
chr17	79282890	79283051	Promoter (<=1kb)	0	LINC00482
chr17	79319779	79320066	Distal Intergenic	-15305	TMEM105
chr17	79367904	79368091	Distal Intergenic	-5449	BAHCC1
chr17	79494950	79495115	Promoter (<=1kb)	-302	FSCN2
chr17	79818607	79818792	Promoter (<=1kb)	-63	P4HB
chr17	79869263	79869538	Promoter (<=1kb)	0	PCYT2
chr17	79980782	79981247	Promoter (<=1kb)	0	CENPX
chr17	79995605	79995786	Promoter (<=1kb)	-32	DCXR
chr17	80408607	80408883	Promoter (<=1kb)	0	CYBC1
chr17	80606422	80606614	Promoter (<=1kb)	-11	WDR45B
chr17	81037271	81037472	Promoter (<=1kb)	-95	METRNL
chr17	81060510	81060675	Distal Intergenic	18561	METRNL
chr17_gl000205_random	33690	33926	Distal Intergenic	-82697	MGC70870
chr17_gl000205_random	84549	85882	Distal Intergenic	-30741	MGC70870
chr17_gl000205_random	85915	87134	Distal Intergenic	-29489	MGC70870
chr17_gl000205_random	87137	87918	Distal Intergenic	-28705	MGC70870
chr18	158332	158661	Promoter (<=1kb)	0	USP14
chr18	2571176	2571613	Promoter (<=1kb)	0	NDC80
chr18	2572309	2572458	Promoter (<=1kb)	799	NDC80
chr18	3448163	3448362	Promoter (<=1kb)	555	TGIF1
chr18	3650019	3650236	Intron (uc002kme.2/9229, intron 4 of 9)	55907	DLGAP1-AS1
chr18	9475177	9475541	Promoter (<=1kb)	0	RALBP1
chr18	9913582	9913745	Promoter (<=1kb)	-210	VAPA
chr18	11849997	11850159	Promoter (1-2kb)	-1230	CHMP1B
chr18	11851248	11851440	Promoter (<=1kb)	0	CHMP1B
chr18	11947309	11947477	Distal Intergenic	-33950	IMPA2
chr18	11981116	11981476	Promoter (<=1kb)	0	IMPA2
chr18	12377510	12377615	Promoter (<=1kb)	-235	AFG3L2
chr18	21977842	21978009	Promoter (<=1kb)	-9	OSBPL1A
chr18	29523132	29523342	Promoter (<=1kb)	-33	TRAPPC8
chr18	31362891	31363040	Distal Intergenic	204350	ASXL3
chr18	32923812	32924106	Promoter (<=1kb)	301	ZNF24
chr18	34879709	34879897	Intron (uc002lae.2/56853, intron 3 of 12)	-25068	CELF4
chr18	43678204	43678417	Promoter (<=1kb)	0	ATP5F1A
chr18	43684192	43684412	Promoter (<=1kb)	0	HAUS1
chr18	46065246	46065493	Promoter (<=1kb)	0	CTIF
chr18	47018840	47018982	Promoter (<=1kb)	0	RPL17-C18orf32
chr18	47814253	47814545	Promoter (<=1kb)	147	CXXC1
chr18	55289007	55289169	Promoter (<=1kb)	8	NARS
chr18	55297445	55297665	Promoter (<=1kb)	0	LOC100505549
chr18	56806861	56807137	Promoter (<=1kb)	0	SEC11C
chr18	58356087	58356213	Distal Intergenic	-316086	MC4R
chr18	59854400	59854560	Promoter (<=1kb)	0	RELCH
chr18	60382308	60382456	Promoter (<=1kb)	-216	PHLPP1
chr18	61089651	61089800	Promoter (<=1kb)	0	VPS4B
chr18	67872853	67873087	Promoter (<=1kb)	0	RTTN
chr18	67873208	67873372	Promoter (<=1kb)	-246	RTTN
chr18	71815460	71815884	Promoter (<=1kb)	0	TIMM21
chr18	72265007	72265179	Promoter (<=1kb)	0	LINC00909
chr18	77439312	77439629	Promoter (<=1kb)	-172	CTDP1
chr18	77793722	77793913	Promoter (<=1kb)	2	TXNL4A
chr19	488980	489183	Distal Intergenic	-7307	MADCAM1
chr19	507172	507573	Promoter (<=1kb)	0	TPGS1
chr19	507841	508135	Promoter (<=1kb)	344	TPGS1
chr19	680891	681094	Promoter (<=1kb)	176	FSTL3
chr19	703684	704320	Distal Intergenic	-4633	PALM
chr19	796920	797368	Promoter (<=1kb)	-24	PTBP1
chr19	862233	862530	Promoter (2-3kb)	2568	CFD
chr19	925906	926033	Promoter (<=1kb)	-4	ARID3A
chr19	984242	984424	Promoter (<=1kb)	0	WDR18
chr19	991544	991890	Intron (uc002lqm.1/57418, intron 7 of 9)	7216	WDR18
chr19	1020778	1020904	Promoter (<=1kb)	237	TMEM259
chr19	1028624	1028802	Promoter (2-3kb)	2326	CNN2
chr19	1030150	1030311	Intron (uc002lqt.1/1265, intron 1 of 4)	3852	CNN2
chr19	1042262	1042409	Promoter (<=1kb)	-252	ABCA7
chr19	1082099	1082543	Intron (uc010xgd.2/23526, intron 19 of 22)	5466	ARHGAP45
chr19	1095357	1095697	Promoter (<=1kb)	0	POLR2E
chr19	1103742	1103963	Promoter (<=1kb)	0	GPX4
chr19	1123080	1123369	Intron (uc002lrj.4/22904, intron 4 of 28)	8904	SBNO2
chr19	1161777	1161981	Intron (uc002lrk.4/22904, intron 1 of 31)	12301	SBNO2
[truncated: 3,390 more rows]
