# Supplementary material for: Proteomic profiling and genome-wide mapping of O-GlcNAc chromatin-associated proteins reveal an O-GlcNAc-regulated genotoxic stress response
Source: Nat Commun. 2020 Nov 19;11:5898. doi: 10.1038/s41467-020-19579-y (PMC7678849; doi:10.1038/s41467-020-19579-y)
Supplement: Supplementary file 12 — Supplementary Dataset 9 [file 41467_2020_19579_MOESM12_ESM.xlsx]

## Sheet: Sheet1
Differential quantitative COGC-seq peaks MCF-7 vs ADR in Manorm										Differential quantitative COGC-seq peaks MCF-7 vs ADR in Diffbind
Chr	start	end	M_value	A_value	P_value	Peak_Group	normalized_read_density_in_MCF-7	normalized_read_density_in_ADR		Chr	start	end	Conc_ADR	Conc_MCFX7	Fold	p value	FDR
chr1	894599	894771	-0.52782	4.78112	0.0219775	ADR-biased	22.899	33.0145		chr1	935380	935585	3.08	4.97	-1.88	0.00181	0.00517
chr1	935382	935585	1.14561	5.4881	3.13757e-05	MCF7-biased	66.7597	30.1753		chr1	948633	948788	2.61	4.57	-1.97	0.00599	0.0137
chr1	948635	948788	0.81423	4.89354	0.00480058	MCF7-biased	39.4145	22.4155		chr1	976097	976391	2.93	5.57	-2.64	1.05e-06	1.21e-05
chr1	976099	976391	1.54092	4.65103	5.16126e-05	MCF7-biased	42.8579	14.7288		chr1	1014754	1015100	3.16	5.6	-2.44	2.27e-06	2.29e-05
chr1	1014756	1015100	1.03457	4.79949	0.00121195	MCF7-biased	39.8574	19.4568		chr1	1051410	1051862	6.96	5.8	1.16	0.000764	0.0025
chr1	1051412	1051862	-0.84555	5.98361	0.000140954	ADR-biased	47.2039	84.8231		chr1	1092866	1093093	3.51	5.41	-1.9	0.000194	0.000855
chr1	1092868	1093093	1.19443	5.19549	9.39402e-05	MCF7-biased	55.4342	24.2225		chr1	1167343	1167713	6.09	4.98	1.11	0.00368	0.00916
chr1	1167345	1167713	-0.40758	5.72734	0.013532	unbiased	45.9996	61.0166		chr1	1240170	1240387	3.17	4.75	-1.58	0.0223	0.0403
chr1	1209150	1209491	0.25335	5.79809	0.0241501	unbiased	60.748	50.9643		chr1	1260793	1260983	2.9	4.52	-1.62	0.0198	0.0367
chr1	1240172	1240387	1.23056	5.28291	2.821e-05	MCF7-biased	59.6392	25.4154		chr1	1266138	1266324	2.06	4.64	-2.59	0.00105	0.00327
chr1	1243872	1244023	0.50082	5.76209	0.00748137	MCF7-biased	64.5569	45.6227		chr1	1266500	1266688	2.13	4.86	-2.73	0.000259	0.00107
chr1	1260795	1260983	0.49146	5.73837	0.00860558	unbiased	63.2985	45.0245		chr1	1283344	1283557	3.08	5.09	-2.02	0.000579	0.00203
chr1	1266140	1266324	1.22036	5.27777	3.98259e-05	MCF7-biased	59.2174	25.4147		chr1	1368366	1369061	3.67	6.52	-2.85	1.08e-11	8.66e-10
chr1	1266502	1266688	1.23031	5.17768	9.39402e-05	MCF7-biased	55.4392	23.6296		chr1	1369066	1369314	1.98	4.84	-2.86	0.000262	0.00108
chr1	1283346	1283557	1.25856	5.22779	3.37023e-05	MCF7-biased	57.9634	24.2264		chr1	1510485	1510728	2.93	5.13	-2.2	0.000215	0.000929
chr1	1310464	1310903	0.50175	5.64465	0.00810929	MCF7-biased	59.5292	42.0425		chr1	1523850	1524010	1.78	4.09	-2.31	0.0188	0.0351
chr1	1342517	1342818	0.78636	5.78801	0.000560613	MCF7-biased	72.5644	42.0732		chr1	1690259	1690544	2.5	5.45	-2.95	9.95e-07	1.16e-05
chr1	1368368	1369061	2.33297	5.2147	2.62302e-12	MCF7-biased	83.3543	16.5438		chr1	1695719	1695934	2.27	4.75	-2.48	0.000745	0.00245
chr1	1369068	1369314	1.97748	5.22972	1.45139e-09	MCF7-biased	74.4634	18.9087		chr1	1837752	1837938	2.72	5.16	-2.43	7.99e-05	0.000419
chr1	1510213	1510439	1.09133	5.3108	0.000142255	MCF7-biased	57.9391	27.1925		chr1	1838617	1839005	3.23	5.82	-2.59	1.54e-07	2.52e-06
chr1	1510487	1510728	1.01622	5.27296	0.000355528	MCF7-biased	54.989	27.1871		chr1	1840449	1840682	4.06	5.31	-1.25	0.00997	0.0207
chr1	1523852	1524010	1.77462	4.36989	2.58779e-05	MCF7-biased	38.245	11.1779		chr1	2126093	2126302	3.52	5.13	-1.61	0.00304	0.0079
chr1	1624180	1624329	0.04267	2.56464	0.112793	unbiased	6.00421	5.82923		chr1	2406588	2406837	2.6	5.09	-2.49	9.85e-05	0.000495
chr1	1690261	1690544	0.99537	5.09522	0.000841767	MCF7-biased	48.265	24.2101		chr1	2457590	2457873	6.19	5.05	1.14	0.0014	0.00419
chr1	1695721	1695934	0.70216	4.8371	0.00975214	MCF7-biased	36.4584	22.4092		chr1	2479491	2479749	3.67	5.61	-1.94	4.95e-05	0.000293
chr1	1837754	1837938	1.70986	5.09491	3.13157e-07	MCF7-biased	61.8131	18.8956		chr1	3370761	3371191	4.08	6.18	-2.11	2.26e-07	3.38e-06
chr1	1838619	1839005	2.06374	5.22702	1.40269e-10	MCF7-biased	76.5797	18.3175		chr1	3387922	3388089	2.15	4.94	-2.79	0.000186	0.00083
chr1	1840451	1840682	1.39617	4.98163	2.68866e-05	MCF7-biased	51.2584	19.4749		chr1	3407835	3408079	3.64	5.22	-1.58	0.00259	0.0069
chr1	2120936	2121159	0.55671	4.90929	0.019075	MCF7-biased	36.4449	24.7771		chr1	3460054	3460319	2.99	5.48	-2.49	4.56e-06	4.04e-05
chr1	2126095	2126302	0.75221	5.42587	0.00215993	MCF7-biased	55.7916	33.1231		chr1	3483374	3483537	2.53	4.43	-1.9	0.0127	0.0253
chr1	2323005	2323225	0.43948	5.61328	0.0129295	unbiased	57.0051	42.0356		chr1	3689004	3689183	2.41	4.5	-2.09	0.00762	0.0166
chr1	2406590	2406837	1.78109	4.93672	6.07419e-07	MCF7-biased	56.7782	16.5204		chr1	3817211	3817467	5.32	4.24	1.08	0.0186	0.0348
chr1	2457592	2457873	-0.26138	5.96115	0.0220189	unbiased	56.9041	68.2066		chr1	6403557	6403721	1.98	4.35	-2.37	0.00697	0.0155
chr1	2479493	2479749	1.17925	5.07741	0.000135734	MCF7-biased	50.8098	22.4366		chr1	6673443	6673846	6.49	5.56	0.93	0.00634	0.0143
chr1	2583591	2584129	0.29302	5.27043	0.0300097	unbiased	42.723	34.8701		chr1	8262326	8262485	1.68	4.5	-2.81	0.00126	0.00384
chr1	3370763	3371191	1.1004	5.40719	9.81256e-05	MCF7-biased	62.1374	28.9801		chr1	8908993	8909265	2.22	5.23	-3.01	6.74e-06	5.57e-05
chr1	3387924	3388089	1.28548	4.92587	0.000117247	MCF7-biased	47.459	19.4693		chr1	9065244	9065410	2.47	4.37	-1.9	0.0159	0.0304
chr1	3407837	3408079	0.7001	4.71653	0.0116813	MCF7-biased	33.5114	20.6273		chr1	9242513	9242708	2.17	4.8	-2.64	0.000694	0.00233
chr1	3448036	3448179	1.02858	5.59081	9.66432e-05	MCF7-biased	68.8364	33.7431		chr1	9327217	9327465	3.29	5.38	-2.09	8.37e-05	0.000435
chr1	3460056	3460319	1.32075	5.18643	1.97282e-05	MCF7-biased	57.5524	23.0398		chr1	9600209	9600384	2.65	4.36	-1.72	0.0247	0.0438
chr1	3483376	3483537	1.48703	4.93653	1.45956e-05	MCF7-biased	51.2701	18.2904		chr1	9687056	9687372	3.68	5.38	-1.7	0.000606	0.0021
chr1	3541264	3541428	0.04126	5.5306	0.0410385	unbiased	46.8907	45.5687		chr1	9970261	9970428	2.9	5.02	-2.11	0.000585	0.00204
chr1	3566635	3566778	0.4616	5.14357	0.0202962	unbiased	41.4808	30.1225		chr1	9970619	9970812	3.16	4.79	-1.64	0.0091	0.0192
chr1	3689006	3689183	0.89117	5.04274	0.00195294	MCF7-biased	44.8901	24.2037		chr1	10856641	10856863	5.26	3.91	1.35	0.00543	0.0126
chr1	3773903	3774107	0.50082	5.76209	0.00748137	MCF7-biased	64.5569	45.6227		chr1	11332884	11333009	2.37	4.39	-2.03	0.00933	0.0195
chr1	3817213	3817467	-0.23523	5.60183	0.0290846	unbiased	44.7624	52.6895		chr1	12203755	12203964	2.71	4.5	-1.79	0.014	0.0274
chr1	6403559	6403721	0.19918	4.7292	0.0501785	unbiased	28.4191	24.7543		chr1	12609274	12609456	2.24	4.23	-1.99	0.017	0.0321
chr1	6614550	6614740	0.62762	4.8741	0.0156352	MCF7-biased	36.4516	23.5931		chr1	12609930	12610075	2.08	4.47	-2.4	0.00279	0.00732
chr1	6662992	6663257	1.01977	5.58637	0.000129483	MCF7-biased	68.4157	33.7423		chr1	12664206	12664329	0.47	3.64	-3.17	0.0181	0.034
chr1	6673445	6673846	-0.61136	5.91763	0.00234639	ADR-biased	48.9064	74.7142		chr1	16067939	16068146	3.15	4.81	-1.66	0.00754	0.0165
chr1	7831178	7831389	0.10909	5.31854	0.042295	unbiased	41.4438	38.4256		chr1	16126073	16126338	2.33	4.89	-2.55	0.000376	0.00144
chr1	8021412	8021836	-0.03391	5.70324	0.0382893	unbiased	51.4923	52.7169		chr1	16127093	16127334	3.01	5.01	-2	0.000918	0.00292
chr1	8262328	8262485	0.88796	5.11034	0.00161619	MCF7-biased	46.9912	25.393		chr1	16161358	16161544	4.12	5.41	-1.29	0.00497	0.0118
chr1	8409136	8409309	0.56292	5.13646	0.0121373	MCF7-biased	42.752	28.9401		chr1	16302496	16302695	6.32	4.36	1.96	3.59e-07	4.93e-06
chr1	8908995	8909265	0.96847	4.72147	0.00294664	MCF7-biased	36.904	18.8597		chr1	16339127	16339296	2.7	4.68	-1.99	0.00422	0.0103
chr1	8938096	8938229	0.72648	5.43864	0.00285873	MCF7-biased	55.7879	33.7169		chr1	16508476	16508769	2.65	5.38	-2.74	4.36e-06	3.92e-05
chr1	9065246	9065410	0.66781	4.65814	0.0139882	MCF7-biased	31.824	20.032		chr1	16514185	16514464	3.47	5.44	-1.96	0.000164	0.00075
chr1	9242515	9242708	1.87072	5.08214	3.8629e-08	MCF7-biased	64.781	17.7135		chr1	16947556	16948180	5.82	6.61	-0.8	0.0272	0.0474
chr1	9327219	9327465	0.58568	4.9915	0.0135877	MCF7-biased	38.9713	25.9679		chr1	17231032	17231713	5.94	7.09	-1.15	0.00152	0.00444
chr1	9473537	9473691	1.00874	4.872	0.00149725	MCF7-biased	41.5383	20.6437		chr1	17240380	17240875	5.16	6.28	-1.11	0.00153	0.00447
chr1	9600211	9600384	0.50555	4.98379	0.0196267	MCF7-biased	37.7019	26.5569		chr1	17896184	17896459	2.38	4.86	-2.47	0.000622	0.00214
chr1	9687058	9687372	0.64766	4.8474	0.0125082	MCF7-biased	36.0326	23.0001		chr1	20042205	20042392	1.29	4.67	-3.38	0.000184	0.00082
chr1	9970263	9970428	1.28576	5.34413	1.66778e-05	MCF7-biased	63.4263	26.0146		chr1	20901813	20902040	2.72	5.15	-2.43	7.81e-05	0.000411
chr1	9970621	9970812	1.06976	5.23533	0.000234128	MCF7-biased	54.5766	26.0002		chr1	21588312	21588458	2.22	4.85	-2.63	0.000338	0.00133
chr1	10003310	10003637	0.46936	5.5222	0.012403	unbiased	54.0746	39.0573		chr1	21643807	21643951	0.91	4.72	-3.8	6.37e-05	0.000351
chr1	10488201	10488339	0.53087	4.35798	0.0289517	MCF7-biased	24.6483	17.06		chr1	21695032	21695201	2.2	5.15	-2.95	1.64e-05	0.000116
chr1	10532489	10532727	-0.28036	5.29107	0.0329273	unbiased	35.5281	43.1488		chr1	22246765	22246924	1.53	4.05	-2.52	0.0121	0.0243
chr1	10856643	10856863	-0.51956	5.30367	0.0131809	ADR-biased	32.9885	47.2896		chr1	22290534	22290757	0.96	4.78	-3.82	5.53e-05	0.000315
chr1	11322777	11322910	0.0582	4.88223	0.0512891	unbiased	30.0925	28.9027		chr1	22743190	22743374	3.17	4.95	-1.78	0.00276	0.00726
chr1	11332886	11333009	0.96005	5.24467	0.000635903	MCF7-biased	52.8816	27.1832		chr1	22747075	22747245	1.71	4.33	-2.62	0.0032	0.00822
chr1	11333116	11333360	0.79993	5.42372	0.00170521	MCF7-biased	56.6375	32.5313		chr1	22968595	22968788	3.06	4.72	-1.67	0.0123	0.0247
chr1	12040104	12040361	0.09736	5.61441	0.0370754	unbiased	50.6711	47.3644		chr1	23303075	23303260	2.8	5.08	-2.28	0.000214	0.000924
chr1	12203757	12203964	1.17416	4.95532	0.000317963	MCF7-biased	46.6046	20.6524		chr1	23523322	23523495	2.25	4.53	-2.28	0.00358	0.00895
chr1	12289975	12290160	-0.14708	5.0239	0.0460431	unbiased	30.9177	34.236		chr1	23881332	23881790	4.51	6.06	-1.55	0.000106	0.000522
chr1	12609276	12609456	1.09249	5.14414	0.000249323	MCF7-biased	51.6388	24.2161		chr1	25015172	25015350	1.73	4.45	-2.71	0.00155	0.00454
chr1	12609932	12610075	1.16317	5.14386	0.000181112	MCF7-biased	52.9091	23.6255		chr1	25071743	25072039	2.88	5.59	-2.71	8.75e-07	1.04e-05
chr1	12664208	12664329	0.99922	4.43518	0.00363612	MCF7-biased	30.5858	15.3012		chr1	25665022	25665209	2.35	4.71	-2.36	0.00123	0.00376
chr1	16067941	16068146	0.19581	4.6198	0.0518193	unbiased	26.313	22.9734		chr1	26186095	26186258	1.91	4.19	-2.27	0.0105	0.0215
chr1	16114626	16114790	0.90744	4.14616	0.0129602	MCF7-biased	24.2494	12.9281		chr1	26222012	26222204	3.49	5.03	-1.54	0.00537	0.0125
chr1	16126075	16126338	1.71937	4.95663	9.35754e-07	MCF7-biased	56.3489	17.1121		chr1	26232938	26233077	5	3.01	1.98	0.00118	0.00362
chr1	16127095	16127334	1.28395	5.2047	3.37023e-05	MCF7-biased	57.5472	23.6329		chr1	26362511	26362738	2.73	5.09	-2.35	0.000218	0.000935
chr1	16159708	16159842	0.55382	4.41881	0.029261	MCF7-biased	25.9151	17.6537		chr1	26743588	26743771	2.68	4.69	-2.01	0.00467	0.0112
chr1	16161360	16161544	0.88297	5.46555	0.000808291	MCF7-biased	60.006	32.5383		chr1	26799596	26799792	3.38	4.82	-1.44	0.0155	0.0297
chr1	16174238	16174384	-0.16573	5.34881	0.037939	unbiased	38.4776	43.1616		chr1	26826768	26827030	3.55	5.24	-1.69	0.00112	0.00346
chr1	16302308	16302463	-0.73835	5.94313	0.000797194	ADR-biased	47.6352	79.4682		chr1	27114339	27114554	5.86	4.54	1.33	0.000828	0.00269
chr1	16302498	16302695	-0.72339	5.88409	0.000895065	ADR-biased	45.9628	75.8872		chr1	27191447	27191649	4	5.23	-1.23	0.0103	0.0212
chr1	16339129	16339296	1.14455	5.02117	0.00036358	MCF7-biased	48.2831	21.8399		chr1	27324211	27324438	2.37	4.9	-2.53	0.000381	0.00145
chr1	16467676	16467838	0.60582	4.93403	0.013248	MCF7-biased	37.7117	24.7803		chr1	27358024	27358219	2.89	4.87	-1.98	0.00201	0.00564
chr1	16482436	16482588	1.1811	5.2238	0.000108702	MCF7-biased	56.2722	24.8169		chr1	27560747	27561184	6.28	5.16	1.12	0.0027	0.00713
chr1	16508478	16508769	1.36574	4.6198	0.000240206	MCF7-biased	39.4696	15.3156		chr1	27722013	27722204	3.58	5.09	-1.52	0.00734	0.0161
chr1	16514187	16514464	1.2127	4.97473	0.000228536	MCF7-biased	47.871	20.6544		chr1	27894949	27895156	2.35	4.8	-2.45	0.000618	0.00213
chr1	16693662	16693900	0.0541	5.53707	0.0410385	unbiased	47.3115	45.5702		chr1	28562815	28562990	3.08	4.59	-1.5	0.0244	0.0435
chr1	16839475	16839720	1.30753	2.87744	0.0236053	MCF7-biased	11.5611	4.67082		chr1	28837399	28837571	1.76	4.22	-2.47	0.0103	0.0212
chr1	16840493	16840640	1.34774	3.71103	0.00399737	MCF7-biased	20.8923	8.20874		chr1	28879388	28879622	6.05	4.66	1.39	0.000269	0.0011
chr1	16842083	16842224	2.74158	1.58496	0.00878906	MCF7-biased	7.75835	1.16004		chr1	29111719	29111912	2.65	4.59	-1.95	0.00672	0.015
chr1	16918338	16918527	-0.56766	2.5222	0.0966797	ADR-biased	4.71864	6.99357		chr1	29557345	29557563	6.05	5.01	1.04	0.00502	0.0119
chr1	16939610	16940099	-0.03926	6.67492	0.027228	unbiased	100.796	103.576		chr1	30584386	30584613	3.42	5.01	-1.59	0.00734	0.0161
chr1	16947558	16948180	0.23332	5.78801	0.0263064	unbiased	59.9077	50.962		chr1	31181014	31181214	2.99	4.94	-1.95	0.00196	0.0055
chr1	16970826	16971505	0.0878	4.52764	0.0560645	unbiased	23.7778	22.3738		chr1	31191160	31191329	1.89	4.81	-2.91	0.000156	0.000722
chr1	17223015	17223132	0.68818	4.48649	0.0200299	MCF7-biased	28.4544	17.6598		chr1	32059684	32059840	2.13	4.35	-2.22	0.00824	0.0176
chr1	17231034	17231713	0.89871	6.26782	1.68876e-05	MCF7-biased	105.213	56.4329		chr1	32254870	32255108	2.51	5.21	-2.69	1.99e-05	0.000137
chr1	17240382	17240875	0.46178	5.68466	0.0114782	unbiased	60.3612	43.8277		chr1	32405499	32405712	2.22	4.74	-2.53	0.000687	0.00231
chr1	17338431	17338559	0.05033	4.96463	0.0496734	unbiased	31.7744	30.6851		chr1	32421758	32421883	0.53	4.14	-3.62	0.0017	0.0049
chr1	17896186	17896459	1.17176	4.99505	0.000228536	MCF7-biased	47.866	21.2467		chr1	32713783	32713939	2.35	4.76	-2.41	0.000838	0.00271
chr1	19811939	19812175	0.28269	5.53431	0.0267982	unbiased	51.1143	42.0189		chr1	32866554	32866717	1.71	5.04	-3.33	1.26e-05	9.4e-05
chr1	20042207	20042392	0.71591	4.45119	0.0156755	MCF7-biased	28.0348	17.0681		chr1	33177882	33178042	2.68	4.58	-1.9	0.00917	0.0193
chr1	20901815	20902040	0.80838	5.07026	0.0035153	MCF7-biased	44.4604	25.3879		chr1	33592804	33593043	3.84	5.11	-1.27	0.0154	0.0296
chr1	21023012	21023186	0.91348	5.22121	0.00110921	MCF7-biased	51.1957	27.1799		chr1	33764374	33764545	2.04	4.78	-2.74	0.000526	0.00187
chr1	21113190	21113390	0.41297	5.69884	0.0133912	unbiased	59.9349	45.0157		chr1	36023237	36023483	6.29	5.07	1.21	0.000709	0.00236
chr1	21581793	21582002	0.20199	4.83089	0.0455404	unbiased	30.5243	26.5363		chr1	36274320	36274501	2.04	4.33	-2.29	0.00799	0.0172
chr1	21588314	21588458	0.97002	5.08245	0.00112236	MCF7-biased	47.4212	24.2085		chr1	36851492	36851765	5.88	4.75	1.14	0.00348	0.00877
chr1	21643809	21643951	1.01098	4.91407	0.00111423	MCF7-biased	42.8006	21.2381		chr1	38156222	38156400	4.95	3.3	1.65	0.00465	0.0111
chr1	21672107	21672268	0.4885	4.87493	0.0225147	unbiased	34.7558	24.7727		chr1	38455582	38455993	4.64	5.96	-1.32	0.00113	0.0035
chr1	21695034	21695201	0.52251	4.92626	0.019075	MCF7-biased	36.4416	25.3692		chr1	40723516	40724002	5.26	6.34	-1.08	0.00196	0.00552
chr1	22091812	22091948	0.42854	4.30643	0.0403508	unbiased	22.9544	17.0554		chr1	41328152	41328326	2.51	4.57	-2.06	0.00466	0.0112
chr1	22110052	22110278	-0.02725	5.55164	0.0410385	unbiased	46.4631	47.3491		chr1	41898450	41898636	2.93	4.98	-2.06	0.00116	0.00357
chr1	22246767	22246924	1.02677	4.60777	0.00243645	MCF7-biased	34.8034	17.0818		chr1	43312079	43312233	4.96	3	1.96	0.00146	0.0043
chr1	22263819	22263961	0.00726	5.19857	0.0462197	unbiased	36.8144	36.6296		chr1	43379129	43379287	1.18	4.14	-2.96	0.00434	0.0105
chr1	22290536	22290757	1.11385	4.49292	0.00194202	MCF7-biased	33.1249	15.3057		chr1	43833774	43833955	3.25	4.84	-1.59	0.00982	0.0204
chr1	22743192	22743374	0.49003	5.06978	0.0168889	unbiased	39.8027	28.3399		chr1	43994903	43995092	0.96	4.46	-3.5	0.000435	0.0016
chr1	22747077	22747245	0.94214	4.61441	0.00473754	MCF7-biased	33.9533	17.6714		chr1	44435399	44435617	5.42	3.73	1.69	0.00056	0.00198
chr1	22968597	22968788	0.4209	4.90849	0.0264115	unbiased	34.75	25.9568		chr1	44495873	44496139	3.6	5.24	-1.64	0.00214	0.00591
chr1	23303077	23303260	1.25968	4.91288	0.000117247	MCF7-biased	46.6149	19.4681		chr1	44620346	44620476	1.5	4.13	-2.63	0.0073	0.0161
chr1	23523324	23523495	0.89448	4.63806	0.00473754	MCF7-biased	33.9491	18.2626		chr1	45097961	45098193	3.73	5.13	-1.39	0.00705	0.0156
chr1	23671178	23671366	0.43872	5.59228	0.0127616	unbiased	56.1666	41.4391		chr1	45187536	45187702	3	4.67	-1.68	0.0102	0.0211
chr1	23857876	23858070	0.33011	5.36119	0.0269326	unbiased	46.0856	36.66		chr1	45196172	45196335	-0.09	4.01	-4.1	0.00255	0.00683
chr1	23881334	23881790	1.20989	5.68214	5.68714e-06	MCF7-biased	78.091	33.7589		chr1	45265448	45265603	1.53	4.6	-3.07	0.000363	0.0014
chr1	24069873	24070010	0.24574	5.14458	0.0335542	unbiased	38.5177	32.4852		chr1	45769295	45769451	2.5	4.87	-2.37	0.00049	0.00178
chr1	24718916	24719053	0.178	5.16237	0.0419876	unbiased	38.0908	33.6695		chr1	45769670	45769873	2.94	4.97	-2.02	0.00224	0.00611
chr1	24742257	24742440	0.02521	5.61396	0.0401966	unbiased	49.4043	48.5485		chr1	45791290	45791476	1.66	4.01	-2.36	0.0233	0.0417
chr1	25015174	25015350	0.93076	4.5084	0.00534056	MCF7-biased	31.4237	16.4843		chr1	45966109	45966286	1.18	4.27	-3.09	0.0023	0.00626
chr1	25071745	25072039	1.32547	5.22561	2.37059e-05	MCF7-biased	59.2336	23.6354		chr1	46050289	46050465	2.75	4.61	-1.87	0.00762	0.0166
chr1	25573895	25574139	-0.14766	5.41645	0.0391247	unbiased	40.5778	44.951		chr1	46216531	46216738	3.96	5.12	-1.17	0.0181	0.034
chr1	25665024	25665209	0.90106	4.68752	0.00509731	MCF7-biased	35.2133	18.8565		chr1	46645263	46645451	2.82	5	-2.18	0.000555	0.00196
chr1	26186097	26186258	0.51931	5.14386	0.0173967	MCF7-biased	42.3272	29.532		chr1	46646049	46646225	2.04	4.79	-2.76	0.000368	0.00142
chr1	26222014	26222204	0.97116	4.93383	0.00164603	MCF7-biased	42.7962	21.8301		chr1	46806390	46806730	3.8	5.67	-1.86	5.74e-05	0.000323
chr1	26232940	26233077	0.00399	5.5491	0.0410385	unbiased	46.8863	46.7568		chr1	46813859	46814025	2.09	4.41	-2.32	0.00526	0.0123
chr1	26324555	26324731	0.32529	5.61591	0.0218134	unbiased	54.8932	43.8123		chr1	47799841	47800018	5.22	3.99	1.23	0.0109	0.0223
chr1	26362513	26362738	1.18846	5.1198	0.000157467	MCF7-biased	52.4922	23.032		chr1	48463325	48463612	3	5.31	-2.32	3.88e-05	0.000241
chr1	26743590	26743771	0.48779	4.80367	0.0260983	unbiased	33.0726	23.5846		chr1	51434111	51434396	3.82	5.27	-1.45	0.00318	0.00817
chr1	26799598	26799792	0.38539	5.43518	0.021407	unbiased	49.4492	37.8569		chr1	51434446	51434928	3.75	5.69	-1.94	4.67e-05	0.000278
chr1	26826770	26827030	0.53987	5.39477	0.00976819	MCF7-biased	50.7278	34.8923		chr1	53017478	53017641	1.73	3.91	-2.18	0.0281	0.0488
chr1	26946889	26947228	0.359	6.12751	0.012093	unbiased	79.177	61.7347		chr1	53124431	53124562	1.44	4.2	-2.76	0.00563	0.013
chr1	27114341	27114554	-0.64757	5.77921	0.00236163	ADR-biased	43.878	68.7361		chr1	54587256	54587484	1.5	4.64	-3.14	0.000282	0.00114
chr1	27191449	27191649	0.61703	5.48208	0.00578098	MCF7-biased	55.3532	36.0909		chr1	55007692	55007867	2.62	5.07	-2.44	0.000123	0.000593
chr1	27320089	27320211	-0.55421	5.35712	0.00954102	ADR-biased	33.8249	49.6673		chr1	55462129	55462317	2.47	4.54	-2.07	0.00548	0.0127
chr1	27324213	27324438	0.33197	5.2652	0.0269318	unbiased	43.1469	34.2781		chr1	55487833	55488042	3.72	5	-1.28	0.016	0.0306
chr1	27358026	27358219	0.38676	4.67823	0.0346561	unbiased	29.2753	22.391		chr1	57044944	57045214	2.93	5.13	-2.2	0.000215	0.000929
chr1	27423949	27424166	0.41894	4.8741	0.0262672	unbiased	33.9084	25.3626		chr1	60413052	60413236	2.25	4.35	-2.09	0.0109	0.0223
chr1	27481514	27481732	0.21073	5.2534	0.0360956	unbiased	41.0345	35.4579		chr1	62054382	62054562	1.73	4.63	-2.9	0.000427	0.00158
chr1	27488919	27489040	-0.69821	4.47126	0.0156755	ADR-biased	17.4138	28.2536		chr1	62208691	62208860	2.38	4.27	-1.89	0.02	0.0369
chr1	27560749	27561184	-1.25879	5.61441	4.11369e-06	ADR-biased	31.6693	75.7831		chr1	62641389	62641571	1.96	4.36	-2.4	0.00515	0.0121
chr1	27648469	27648752	-0.46748	5.89477	0.0081935	unbiased	50.5988	69.9625		chr1	63782686	63782951	2.67	5.46	-2.79	2.77e-06	2.66e-05
chr1	27722015	27722204	0.27656	5.33422	0.0327655	unbiased	44.4004	36.6551		chr1	65775510	65775700	2.89	4.7	-1.81	0.00651	0.0147
chr1	27866918	27867069	-0.00868	5.06834	0.0482013	unbiased	33.4515	33.6534		chr1	66153440	66153673	3.28	5.23	-1.95	0.000487	0.00177
chr1	27894951	27895156	-0.06724	5.25191	0.044442	unbiased	37.2273	39.0035		chr1	67390996	67391159	2.8	4.68	-1.88	0.00562	0.013
chr1	28562817	28562990	-0.21733	5.34259	0.0353523	unbiased	37.633	43.7513		chr1	68150879	68151181	3.38	5.57	-2.19	1.21e-05	9.07e-05
chr1	28585767	28585999	-0.44438	5.91867	0.00832555	unbiased	51.8575	70.564		chr1	78149135	78149383	3.83	5.53	-1.7	0.000292	0.00118
chr1	28586157	28586347	-0.3615	6.03191	0.0132077	unbiased	57.7264	74.1647		chr1	85773915	85774118	2.99	5.14	-2.15	0.000261	0.00107
chr1	28835441	28835603	0.68886	5.16993	0.00521904	MCF7-biased	45.7075	28.3544		chr1	86046276	86046626	3.94	5.49	-1.55	0.00166	0.00482
chr1	28837401	28837571	1.15518	5.06529	0.000189655	MCF7-biased	49.9662	22.4353		chr1	90270343	90270499	1.94	4.09	-2.15	0.0201	0.0371
chr1	28879390	28879622	-0.91565	5.65665	0.000299942	ADR-biased	36.7284	69.2852		chr1	90460827	90460983	2.62	4.55	-1.93	0.0074	0.0162
chr1	28908256	28908588	-0.0179	5.77519	0.0379513	unbiased	54.4266	55.1061		chr1	93297520	93297726	4.11	5.43	-1.31	0.0043	0.0104
chr1	28969485	28969732	-0.25665	5.63922	0.0289792	unbiased	45.5979	54.4759		chr1	93544598	93544964	4.98	5.99	-1.01	0.00645	0.0145
chr1	28974780	28974976	-0.24777	5.09337	0.0371218	unbiased	31.3303	37.2006		chr1	94312861	94313273	3.51	5.89	-2.38	3.98e-07	5.39e-06
chr1	29111721	29111912	-0.12923	4.75785	0.0521085	unbiased	25.8705	28.2948		chr1	98386425	98386809	4.87	5.85	-0.98	0.0104	0.0214
chr1	29208646	29208840	0.42448	5.2608	0.0208109	unbiased	44.417	33.0954		chr1	109584566	109584752	3.37	4.89	-1.51	0.0104	0.0214
chr1	29451147	29451332	0.22605	5.39964	0.0324391	unbiased	45.6539	39.0328		chr1	109642628	109642940	4.31	5.4	-1.1	0.0226	0.0407
chr1	29557347	29557563	-0.76053	5.80747	0.000756176	ADR-biased	43.028	72.8944		chr1	109820138	109820349	3.19	4.69	-1.5	0.027	0.0472
chr1	30584388	30584613	0.39876	5.27357	0.0238714	unbiased	44.4142	33.6886		chr1	110026361	110026638	6.11	4.54	1.58	7.06e-05	0.000379
chr1	31181016	31181214	0.80199	5.10045	0.00373313	MCF7-biased	45.3002	25.9823		chr1	110316405	110316573	1.76	4.93	-3.17	4.53e-05	0.000272
chr1	31191162	31191329	0.66209	5.15644	0.00648853	MCF7-biased	44.864	28.3523		chr1	110502805	110502979	2.09	4.31	-2.22	0.00912	0.0192
chr1	32059686	32059840	0.63395	4.80274	0.0121061	MCF7-biased	34.7687	22.4052		chr1	113498711	113499115	4.52	5.76	-1.24	0.00341	0.00864
chr1	32254872	32255108	0.40203	5.51014	0.0190846	unbiased	52.3877	39.6466		chr1	115300095	115300308	5.37	4.34	1.03	0.0225	0.0405
chr1	32405501	32405712	1.18824	4.73837	0.000780577	MCF7-biased	40.2939	17.6825		chr1	115681653	115681814	2.71	4.64	-1.93	0.00583	0.0134
chr1	32421760	32421883	1.43503	4.19884	0.000718378	MCF7-biased	30.1974	11.1682		chr1	116138516	116138707	3.04	4.74	-1.71	0.0125	0.0249
chr1	32713785	32713939	1.65008	4.70602	1.52959e-05	MCF7-biased	46.2397	14.733		chr1	116681745	116681942	0.91	4.82	-3.9	3.13e-05	0.000202
chr1	32816971	32817167	0.30685	5.37273	0.0269326	unbiased	46.0827	37.2535		chr1	145092230	145092688	4.88	6.11	-1.23	0.000951	0.00301
chr1	32866556	32866717	1.11385	4.49292	0.00194202	MCF7-biased	33.1249	15.3057		chr1	145395415	145395700	2.76	5.14	-2.38	0.000158	0.000728
chr1	33177884	33178042	0.85118	4.46832	0.00704499	MCF7-biased	29.7313	16.481		chr1	145396200	145396355	1.25	3.85	-2.59	0.0168	0.0319
chr1	33235370	33235513	0.3118	4.98	0.0341149	unbiased	35.1609	28.3269		chr1	145399282	145399462	2.2	5.54	-3.34	1.69e-07	2.73e-06
chr1	33282875	33283126	0.36993	5.76976	0.0156597	unbiased	62.0227	47.9944		chr1	149223127	149223966	5.56	7.06	-1.5	2.81e-05	0.000184
chr1	33521310	33521477	1.36574	4.6198	0.000240206	MCF7-biased	39.4696	15.3156		chr1	149224488	149224777	4.51	5.49	-0.98	0.0287	0.0495
chr1	33592806	33593043	1.05465	5.01464	0.000498624	MCF7-biased	46.5905	22.4293		chr1	149294619	149294807	2.57	4.61	-2.05	0.00641	0.0144
chr1	33764376	33764545	0.69198	4.62692	0.013503	MCF7-biased	31.4047	19.4397		chr1	149658577	149658732	1.44	4	-2.56	0.015	0.029
chr1	36023239	36023483	-0.61691	6.0043	0.00215635	ADR-biased	51.8347	79.4929		chr1	149857081	149857864	4.41	6.93	-2.52	5.05e-11	3.25e-09
chr1	36274322	36274501	0.64084	4.91664	0.0105143	MCF7-biased	37.7148	24.188		chr1	149858383	149858746	2.6	5.76	-3.16	1.04e-07	1.85e-06
chr1	36615211	36615487	0.32156	5.49114	0.0241817	unbiased	50.2803	40.2345		chr1	149859208	149859522	3.13	5.82	-2.69	1.3e-07	2.2e-06
chr1	36689803	36690069	0.21343	5.82782	0.0282204	unbiased	61.1608	52.7502		chr1	149859974	149860276	3.63	5.94	-2.31	5e-07	6.54e-06
chr1	36851494	36851765	-0.30342	5.8487	0.0199537	unbiased	51.8758	64.0182		chr1	149899557	149900005	4.66	6.54	-1.88	2.43e-07	3.58e-06
chr1	36915977	36916185	-0.57667	5.25662	0.00880951	ADR-biased	31.3042	46.6872		chr1	149981922	149982318	3.42	5.93	-2.51	9.84e-08	1.77e-06
chr1	37980335	37980505	0.26735	5.50596	0.0268358	unbiased	49.8539	41.4208		chr1	149982407	149983050	5.32	7.23	-1.92	5.69e-08	1.16e-06
chr1	38156224	38156400	-0.52329	5.0222	0.0166072	ADR-biased	27.1063	38.9579		chr1	150038768	150039262	3.16	6.19	-3.03	2.05e-10	1.08e-08
chr1	38325182	38325331	0.23042	5.35712	0.0353523	unbiased	44.3951	37.8418		chr1	150039527	150039977	4.8	6.78	-1.98	2.97e-08	6.87e-07
chr1	38397478	38397674	0.63764	4.95006	0.0108702	MCF7-biased	38.5559	24.7823		chr1	150137954	150138480	3.97	6.13	-2.16	1.11e-06	1.26e-05
chr1	38455584	38455993	0.8804	4.96463	0.00307736	MCF7-biased	42.3659	23.0138		chr1	150208322	150208579	4.05	5.81	-1.77	5.11e-05	0.000299
chr1	38512494	38512637	-0.21425	4.91288	0.0449814	unbiased	27.969	32.4468		chr1	150241250	150241744	4.5	6.43	-1.93	2.76e-07	3.97e-06
chr1	39456653	39457051	0.23733	5.70297	0.0264943	unbiased	56.557	47.9781		chr1	150266288	150266808	4.85	6.41	-1.56	2.1e-05	0.000144
chr1	40626919	40627089	0.37617	5.15644	0.0235698	unbiased	40.6315	31.3057		chr1	150293878	150294432	4.37	6.26	-1.89	1.96e-06	2.04e-05
chr1	40723518	40724002	1.05249	5.46942	0.000124963	MCF7-biased	63.808	30.7641		chr1	150336112	150336317	2.93	5.73	-2.8	1.12e-07	1.96e-06
chr1	40839255	40839443	0.23515	5.24128	0.0360956	unbiased	41.0371	34.8649		chr1	150459400	150459857	4.37	6.27	-1.89	9.54e-07	1.12e-05
chr1	41157622	41157806	0.71538	5.2714	0.00458641	MCF7-biased	49.4909	30.1421		chr1	150486055	150486318	3.19	5.29	-2.09	0.000229	0.000973
chr1	41328154	41328326	0.79999	4.96092	0.00538537	MCF7-biased	41.0957	23.6034		chr1	150521334	150522092	4.45	7.07	-2.62	2.96e-12	3.23e-10
chr1	41445263	41445398	0.46483	5.28112	0.0154875	unbiased	45.6814	33.0988		chr1	150524699	150525121	2.99	6.25	-3.27	2.51e-11	1.77e-09
chr1	41826885	41827048	0.80939	5.20004	0.00259018	MCF7-biased	48.6624	27.7679		chr1	150533452	150534182	3.75	7.27	-3.53	1.89e-17	5.96e-15
chr1	41898452	41898636	0.67486	5.27921	0.00591795	MCF7-biased	49.0656	30.7343		chr1	150534184	150534841	4.2	6.72	-2.52	2.66e-10	1.32e-08
chr1	42631213	42631386	0.85298	4.87431	0.00480058	MCF7-biased	39.4185	21.8236		chr1	150551186	150551569	2.84	5.98	-3.14	1.54e-09	5.69e-08
chr1	43282552	43282865	0.2158	5.69212	0.0287653	unbiased	55.716	47.9753		chr1	150551584	150552112	4.67	6.5	-1.82	5.76e-07	7.36e-06
chr1	43312081	43312233	-0.48533	5.45943	0.0120118	unbiased	37.188	52.0597		chr1	150601665	150601903	4.16	5.39	-1.23	0.00697	0.0155
chr1	43379131	43379287	0.31593	5.01205	0.0339842	unbiased	36.0022	28.9218		chr1	150848776	150849055	3.2	5.73	-2.53	8.6e-07	1.03e-05
chr1	43833776	43833955	0.6653	5.55328	0.00327869	MCF7-biased	59.1346	37.2878		chr1	150947116	150947368	3.29	5.17	-1.88	0.000742	0.00245
chr1	43994905	43995092	0.74534	4.8966	0.00647034	MCF7-biased	38.5663	23.0059		chr1	151020198	151020522	3.43	5.45	-2.02	9.04e-05	0.000463
chr1	44412271	44412503	0.07336	5.63821	0.0390143	unbiased	51.0872	48.5544		chr1	151042803	151043076	3.43	5.47	-2.04	6.02e-05	0.000335
chr1	44435401	44435617	-0.93487	5.31331	0.000763159	ADR-biased	28.7577	54.9766		chr1	151043540	151043794	3.96	5.64	-1.68	0.000208	0.000902
chr1	44495875	44496139	1.19713	5.16096	0.000130803	MCF7-biased	54.1739	23.6275		chr1	151162596	151162913	4.37	5.61	-1.23	0.00423	0.0103
chr1	44620348	44620476	1.24256	4.66546	0.000412854	MCF7-biased	39.0362	16.4976		chr1	151227118	151227409	4.45	5.86	-1.41	0.000583	0.00204
chr1	44679017	44679174	0.01522	5.51749	0.0414797	unbiased	46.0491	45.5658		chr1	151246582	151246753	2.22	4.26	-2.04	0.0198	0.0367
chr1	45097963	45098193	0.63427	5.53766	0.00403006	MCF7-biased	57.8721	37.285		chr1	151319323	151319604	3.62	4.95	-1.34	0.0232	0.0415
chr1	45187538	45187702	1.06541	4.85841	0.000998168	MCF7-biased	41.965	20.0524		chr1	151552103	151552316	2.08	4.54	-2.46	0.00233	0.00634
chr1	45196174	45196335	1.49773	4.62928	7.6529e-05	MCF7-biased	41.5894	14.7272		chr1	151707582	151707789	1.71	5.08	-3.37	9.21e-06	7.21e-05
chr1	45265450	45265603	1.2747	5.00596	0.0001159	MCF7-biased	49.9811	20.6577		chr1	151881637	151881890	2.99	5.23	-2.24	0.000111	0.000543
chr1	45769297	45769451	0.72309	5.38502	0.00339764	MCF7-biased	53.6894	32.5249		chr1	151881963	151882501	4.96	6.76	-1.8	4.26e-07	5.73e-06
chr1	45769672	45769873	0.88932	5.44209	0.000748208	MCF7-biased	59.1682	31.943		chr1	151965375	151965552	2.06	4.9	-2.84	0.000114	0.000557
chr1	45791292	45791476	1.09537	4.48361	0.00194202	MCF7-biased	32.7017	15.3049		chr1	152008230	152008540	2.83	5.27	-2.45	4.3e-05	0.00026
chr1	45966111	45966286	0.73509	4.85368	0.00777536	MCF7-biased	37.3031	22.411		chr1	152009308	152009576	3.06	5.8	-2.75	9.66e-08	1.77e-06
chr1	46050291	46050465	0.36899	5.38078	0.0240674	unbiased	47.3494	36.6638		chr1	153328014	153328274	2.97	5.8	-2.84	7.1e-08	1.38e-06
chr1	46152741	46152910	0.14108	5.70734	0.0345183	unbiased	54.8675	49.7561		chr1	153483425	153483703	2.2	5.93	-3.73	4.1e-10	1.86e-08
chr1	46216533	46216738	0.47734	5.23457	0.0178379	unbiased	44.4232	31.9092		chr1	153505655	153505928	3.62	5.87	-2.25	1.02e-06	1.19e-05
chr1	46645265	46645451	1.34361	5.12144	3.36612e-05	MCF7-biased	55.455	21.8511		chr1	153508260	153508493	3.09	5.3	-2.2	7.27e-05	0.000388
chr1	46646051	46646225	1.29977	5.24855	1.65941e-05	MCF7-biased	59.6494	24.229		chr1	153538198	153538510	3.28	5.24	-1.96	0.000601	0.00208
chr1	46713268	46713425	0.22641	5.52628	0.0317839	unbiased	49.8487	42.6087		chr1	153539144	153539345	3.83	5.55	-1.72	0.000313	0.00124
chr1	46768894	46769122	-0.17079	5.75939	0.0324669	unbiased	51.0555	57.4719		chr1	153541044	153541346	3.41	5.94	-2.54	1.29e-07	2.2e-06
chr1	46806392	46806730	0.49067	5.18643	0.0176251	unbiased	43.1643	30.7198		chr1	153545027	153545257	2.08	5.4	-3.32	4.58e-07	6.05e-06
chr1	46813861	46814025	0.98617	4.25042	0.00801268	MCF7-biased	26.7878	13.5229		chr1	153581520	153581773	3.5	5.21	-1.71	0.0013	0.00394
chr1	47799843	47800018	-0.0221	5.62515	0.0397946	unbiased	48.9793	49.7354		chr1	153643168	153643519	4.07	5.54	-1.47	0.00145	0.00428
chr1	48463327	48463612	0.84872	5.09058	0.00211003	MCF7-biased	45.7259	25.3906		chr1	153670949	153671146	2.22	4.79	-2.57	0.000864	0.00278
chr1	51425885	51426110	0.24028	5.19374	0.0363489	unbiased	39.7775	33.6749		chr1	153681732	153681886	2.49	4.31	-1.82	0.0203	0.0374
chr1	51434113	51434396	0.98223	5.54174	0.000207674	MCF7-biased	65.4742	33.1428		chr1	153919040	153919358	3.58	5.91	-2.33	7.27e-07	8.99e-06
chr1	51434448	51434928	1.11521	5.58253	3.43793e-05	MCF7-biased	70.5285	32.5577		chr1	153930269	153930919	4.19	6.49	-2.3	1.57e-08	4.12e-07
chr1	51984964	51985112	-0.21893	5.73514	0.0286571	unbiased	49.3738	57.4647		chr1	153935362	153935721	3.4	5.88	-2.48	2.65e-07	3.85e-06
chr1	52195382	52195547	0.46861	5.4771	0.0142245	unbiased	52.3967	37.865		chr1	153935757	153936332	4.54	6.92	-2.39	7.49e-11	4.51e-09
chr1	52344246	52344569	0.30006	5.73457	0.0219535	unbiased	59.0801	47.986		chr1	153939680	153940064	4.33	6.28	-1.95	5.07e-07	6.6e-06
chr1	52831772	52831988	-0.23684	5.35228	0.0353523	unbiased	37.6313	44.345		chr1	153958688	153958930	2.33	5.12	-2.79	9.62e-05	0.000485
chr1	53017480	53017641	1.2747	5.00596	0.0001159	MCF7-biased	49.9811	20.6577		chr1	153963198	153963530	4.12	5.87	-1.75	0.000145	0.000681
chr1	53124433	53124562	1.06398	4.76958	0.00164332	MCF7-biased	39.4395	18.8643		chr1	154155690	154155977	3.9	5.67	-1.77	0.000101	0.000506
chr1	53192025	53192183	-0.20089	5.0701	0.0403973	unbiased	31.334	36.0155		chr1	154193702	154194110	3.91	6	-2.08	1.72e-06	1.83e-05
chr1	53308147	53308433	0.84902	5.36693	0.00149965	MCF7-biased	55.3856	30.748		chr1	154297153	154297358	3.15	5.09	-1.95	0.000803	0.00262
chr1	54587258	54587484	0.50611	4.77609	0.0219775	MCF7-biased	32.653	22.9916		chr1	154297878	154298095	4.87	3.17	1.7	0.00578	0.0133
chr1	54953954	54954211	0.28358	5.61441	0.0242371	unbiased	54.0491	44.4041		chr1	154377856	154378182	3.08	5.89	-2.8	2.61e-08	6.2e-07
chr1	55007694	55007867	0.97285	5.1189	0.000928005	MCF7-biased	48.6823	24.8036		chr1	154378306	154378729	3.27	6.01	-2.74	1.94e-08	4.86e-07
chr1	55462131	55462317	0.80206	4.59151	0.00801738	MCF7-biased	31.835	18.2583		chr1	154851008	154851265	2.51	5.57	-3.06	1.7e-07	2.74e-06
chr1	55487835	55488042	0.26349	4.65389	0.0436968	unbiased	27.5816	22.9774		chr1	154908760	154909214	3.65	6.02	-2.38	3.07e-07	4.33e-06
chr1	57044946	57045214	1.27647	5.08762	6.83347e-05	MCF7-biased	52.9242	21.8473		chr1	154909258	154909625	4.75	5.91	-1.16	0.00263	0.00699
chr1	59248041	59248174	0.24721	5.7608	0.026371	unbiased	59.0721	49.7697		chr1	154944878	154945358	3.38	5.78	-2.4	2.49e-06	2.47e-05
chr1	59281852	59282149	0.28223	5.74342	0.0241936	unbiased	59.0774	48.5805		chr1	154946614	154946985	4.2	5.6	-1.4	0.00168	0.00485
chr1	59395465	59395661	0.53249	5.63952	0.00667823	MCF7-biased	59.9532	41.4493		chr1	154971612	154971867	3.19	5.97	-2.79	1.22e-08	3.28e-07
chr1	60413054	60413236	0.25342	4.92	0.0415737	unbiased	33.053	27.7283		chr1	154973920	154974398	4.12	5.92	-1.8	4.53e-05	0.000272
chr1	62054384	62054562	0.1862	4.75686	0.0467179	unbiased	28.8392	25.3473		chr1	154974476	154974691	4.51	5.8	-1.3	0.00136	0.00409
chr1	62207793	62207976	1.16518	5.10807	0.000157467	MCF7-biased	51.6487	23.0306		chr1	154974714	154975032	4.4	5.72	-1.32	0.00214	0.00591
chr1	62208693	62208860	0.86534	5.19696	0.0014505	MCF7-biased	49.5094	27.1765		chr1	154975425	154975838	3.5	5.74	-2.24	3.18e-06	2.98e-05
chr1	62641391	62641571	0.77957	4.48325	0.0124323	MCF7-biased	29.3042	17.0709		chr1	154975863	154976326	4	6.04	-2.04	2.02e-06	2.09e-05
chr1	63782688	63782951	0.9689	5.21718	0.000842572	MCF7-biased	52.0429	26.5885		chr1	154989627	154990304	5.05	7.13	-2.08	4.14e-08	8.89e-07
chr1	65775512	65775700	0.54971	5.09984	0.0142114	MCF7-biased	41.4901	28.3443		chr1	155017298	155017589	3.05	5.2	-2.16	0.000246	0.00102
chr1	66153442	66153673	0.58203	5.05426	0.0115339	MCF7-biased	40.6526	27.1569		chr1	155022907	155023358	3.79	6.09	-2.3	1.83e-07	2.86e-06
chr1	67390501	67390776	1.02948	5.3415	0.000218464	MCF7-biased	57.9301	28.3792		chr1	155057204	155057530	3.6	6.08	-2.49	2.6e-08	6.2e-07
chr1	67390998	67391159	0.96213	5.39568	0.000362502	MCF7-biased	58.7593	30.1611		chr1	155084754	155085004	2.72	4.79	-2.07	0.00205	0.00572
chr1	67896181	67896348	0.47944	5.41278	0.0138383	unbiased	50.3005	36.0783		chr1	155096985	155097306	3.08	5.74	-2.66	1.96e-07	3.02e-06
chr1	68150881	68151181	0.53628	5.51118	0.00879482	MCF7-biased	54.9223	37.8715		chr1	155098086	155098328	2.64	5.23	-2.59	2.59e-05	0.000172
chr1	68319398	68319602	0.36265	5.00561	0.0303243	unbiased	36.427	28.3305		chr1	155100192	155100411	3.06	5.31	-2.26	6.16e-05	0.000341
chr1	70671268	70671500	0.87681	5.48864	0.000622782	MCF7-biased	60.8441	33.1339		chr1	155107628	155108091	3.59	5.86	-2.27	2e-06	2.08e-05
chr1	70953633	70953828	0.19725	4.8917	0.0449814	unbiased	31.7861	27.7242		chr1	155108118	155108415	3.87	5.76	-1.9	0.0218	0.0395
chr1	72849533	72849725	0.52813	4.54439	0.0247738	MCF7-biased	28.0214	19.4315		chr1	155112697	155113130	5.3	6.1	-0.8	0.0234	0.0419
chr1	78148624	78148778	0.53716	5.79914	0.00535302	MCF7-biased	67.0758	46.2237		chr1	155140344	155140635	3.52	6.1	-2.58	2.56e-08	6.15e-07
chr1	78149137	78149383	0.62609	5.623	0.00448865	MCF7-biased	61.2248	39.6694		chr1	155162728	155163060	3.75	5.75	-2.01	1.73e-05	0.000122
chr1	85773917	85774118	0.63734	5.26031	0.00724949	MCF7-biased	47.8014	30.7314		chr1	155163156	155163725	3.82	6.83	-3.01	6.3e-14	9.63e-12
chr1	86046278	86046626	1.00842	5.52874	0.000207674	MCF7-biased	65.4785	32.5487		chr1	155164055	155164233	2.11	4.71	-2.6	0.000636	0.00218
chr1	87887242	87887416	0.82679	3.6427	0.0232797	MCF7-biased	16.6344	9.37816		chr1	155178372	155178653	4.68	5.82	-1.14	0.0041	0.01
chr1	90270345	90270499	0.30734	5.17561	0.0301988	unbiased	40.2044	32.4904		chr1	155194512	155195076	3.3	7.18	-3.88	6.65e-19	2.54e-16
chr1	90460829	90460983	0.28826	5.49558	0.0268358	unbiased	49.8565	40.8269		chr1	155196181	155197532	5.48	8.72	-3.24	1.97e-10	1.04e-08
chr1	92546000	92546152	0.99306	5.05817	0.00112236	MCF7-biased	47.0036	23.6151		chr1	155213627	155213934	2.71	5.27	-2.56	1.93e-05	0.000134
chr1	93297522	93297726	0.49146	5.44247	0.0120118	unbiased	51.5607	36.6754		chr1	155214404	155214799	4.61	6.16	-1.55	5.24e-05	0.000304
chr1	93544600	93544964	0.23811	5.59151	0.0291886	unbiased	52.3662	44.399		chr1	155220511	155220826	3.45	5.91	-2.46	1.68e-07	2.72e-06
chr1	93646033	93646324	0.18953	5.50771	0.0341762	unbiased	48.5862	42.6048		chr1	155246916	155247348	4.43	6.07	-1.64	5.03e-05	0.000296
chr1	93811326	93811484	0.24533	5.63339	0.0289792	unbiased	54.0437	45.5925		chr1	155292827	155293396	4.33	6.91	-2.58	5.87e-12	5.32e-10
chr1	94312863	94313273	0.8262	5.46315	0.00104296	MCF7-biased	58.7391	33.1296		chr1	155293400	155293940	4.4	6.63	-2.23	2.28e-09	8.12e-08
chr1	98386427	98386809	0.17297	5.88688	0.0297514	unbiased	62.8293	55.7305		chr1	155294824	155295349	3.78	6.39	-2.61	7.48e-10	3.13e-08
chr1	98513853	98513994	-0.67241	5.79154	0.00192304	ADR-biased	43.8752	69.9254		chr1	156060580	156060797	2.49	4.76	-2.28	0.00118	0.00363
chr1	101361531	101361680	-0.05758	5.69131	0.0382893	unbiased	50.651	52.7135		chr1	156066461	156066718	3.14	5.51	-2.37	7.57e-06	6.11e-05
chr1	107599195	107599349	-0.1603	5.24843	0.0411089	unbiased	35.959	40.1849		chr1	156100205	156100360	2.47	4.78	-2.31	0.00104	0.00326
chr1	109103382	109103579	1.07049	5.33156	0.000218464	MCF7-biased	58.3558	27.7865		chr1	156415628	156415886	2.27	5.11	-2.84	2.98e-05	0.000194
chr1	109235025	109235215	0.64867	5.69803	0.00256048	MCF7-biased	64.9999	41.4613		chr1	156427384	156427542	1.78	4.43	-2.65	0.00441	0.0106
chr1	109584568	109584752	0.63427	5.53766	0.00403006	MCF7-biased	57.8721	37.285		chr1	156553920	156554175	2.61	4.76	-2.15	0.00246	0.00664
chr1	109642630	109642940	1.05465	5.01464	0.000498624	MCF7-biased	46.5905	22.4293		chr1	156695654	156695857	2.99	4.9	-1.91	0.00218	0.006
chr1	109756407	109756561	0.12721	5.43538	0.0391247	unbiased	45.223	41.4062		chr1	156710815	156711230	6.22	4.99	1.23	0.000731	0.00242
chr1	109820140	109820349	0.44771	4.70893	0.0256753	unbiased	30.5433	22.3945		chr1	159895057	159895223	2.43	4.48	-2.05	0.0118	0.0238
chr1	110026363	110026638	-0.64514	5.80528	0.00245722	ADR-biased	44.7157	69.9305		chr1	160068407	160068780	6.15	5.35	0.79	0.0265	0.0465
chr1	110316407	110316573	0.81531	5.10716	0.00292158	MCF7-biased	45.7219	25.9832		chr1	161129119	161129377	5.61	4.68	0.93	0.022	0.0397
chr1	110502807	110502979	1.21808	4.7534	0.000561635	MCF7-biased	41.1392	17.6838		chr1	161369266	161369430	1.91	4.7	-2.79	0.000351	0.00137
chr1	113498713	113499115	0.93384	5.59321	0.000251567	MCF7-biased	66.7238	34.9275		chr1	161369541	161369814	2.85	5.37	-2.52	1.14e-05	8.68e-05
chr1	114447733	114448039	0.40968	5.63864	0.0150343	unbiased	57.4199	43.2252		chr1	161391821	161392007	2.7	5.35	-2.65	7.41e-06	6.02e-05
chr1	114472612	114472754	0.43153	5.41228	0.0187004	unbiased	49.455	36.6697		chr1	161509992	161510218	2.91	5.3	-2.38	3.14e-05	0.000203
chr1	115300097	115300308	-0.54575	5.64357	0.00667823	ADR-biased	41.3752	60.3987		chr1	161719498	161719747	3.71	5.09	-1.38	0.00842	0.018
chr1	115681655	115681814	0.0792	5.1126	0.0461929	unbiased	35.5604	33.6609		chr1	164756628	164756838	3.31	5.07	-1.76	0.00179	0.00512
chr1	116138518	116138707	0.4098	4.99877	0.0266362	unbiased	36.852	27.7395		chr1	165667702	165667888	2.4	4.67	-2.27	0.00205	0.00572
chr1	116681747	116681942	0.77384	4.83444	0.00777536	MCF7-biased	37.3066	21.8191		chr1	165796956	165797114	2.2	4.4	-2.2	0.00715	0.0158
chr1	120255258	120255398	0.4475	5.53304	0.0145735	unbiased	54.0713	39.6511		chr1	165797766	165797956	2.89	4.66	-1.77	0.00902	0.019
chr1	121376327	121376471	-1.15603	0.95345	0.125	ADR-biased	1.29723	2.89079		chr1	167684775	167684922	0.53	4.55	-4.02	0.000163	0.000747
chr1	142535436	142539348	-1.38184	7.54147	4.21723e-21	ADR-biased	115.404	300.744		chr1	173684213	173684481	3.52	5.49	-1.97	0.000123	0.000592
chr1	142602342	142602498	-1.03232	2.87744	0.0333252	ADR-biased	5.13826	10.5093		chr1	173991539	173991699	3.18	4.82	-1.64	0.00865	0.0184
chr1	144709683	144709827	0.60231	-0.5	0.25	MCF7-biased	0.87125	0.57389		chr1	174128265	174128502	3.44	4.92	-1.48	0.0126	0.0251
chr1	144931995	144932268	-0.17407	6.32184	0.0230788	unbiased	75.3119	84.9696		chr1	182758781	182758942	4.24	0.86	3.39	0.00151	0.00444
chr1	144932338	144932619	-0.15922	6.36942	0.0242942	unbiased	78.2387	87.3678		chr1	182993127	182993277	1.96	4.51	-2.55	0.00195	0.00548
chr1	145092232	145092688	0.58901	5.70893	0.00493028	MCF7-biased	64.1526	42.6486		chr1	183604731	183604954	2.57	4.36	-1.79	0.0235	0.0419
chr1	145210009	145210107	1.68628	1.6427	0.0546875	MCF7-biased	5.6016	1.74057		chr1	193074171	193074506	2.35	5.51	-3.16	2.25e-07	3.38e-06
chr1	145352393	145352468	0.17562	0.29248	0.25	unbiased	1.3016	1.15242		chr1	193074510	193074751	3.66	5.5	-1.84	0.000146	0.000685
chr1	145395417	145395700	0.69925	4.98109	0.00883201	MCF7-biased	40.2444	24.7862		chr1	193090895	193091375	3.97	6.48	-2.52	3.93e-10	1.81e-08
chr1	145396202	145396355	1.39275	4.93518	3.91776e-05	MCF7-biased	49.5755	18.8802		chr1	200639319	200639595	4.07	5.22	-1.16	0.0169	0.032
chr1	145399284	145399462	1.53468	4.91288	1.45956e-05	MCF7-biased	51.2763	17.6983		chr1	201244378	201244615	2.08	4.84	-2.77	0.000209	0.000907
chr1	146485742	146485879	-1.21035	2.7047	0.0305481	ADR-biased	4.28568	9.9168		chr1	201278715	201278916	2.65	5.27	-2.63	1.77e-05	0.000125
chr1	147142619	147142793	-0.82167	4.49718	0.00973866	ADR-biased	16.9868	30.0234		chr1	201482195	201482364	1.87	4.33	-2.46	0.00528	0.0124
chr1	149223129	149223966	0.81528	5.78196	0.000409491	MCF7-biased	72.9886	41.4793		chr1	201673350	201673597	2.49	5.42	-2.93	1.51e-06	1.63e-05
chr1	149224490	149224777	0.69032	5.4457	0.00355753	MCF7-biased	55.3634	34.3096		chr1	202026094	202026264	2.09	4.52	-2.43	0.00224	0.00612
chr1	149294621	149294807	1.27061	3.18316	0.0184822	MCF7-biased	14.1082	5.84764		chr1	202206318	202206477	0.47	4.43	-3.96	0.00034	0.00133
chr1	149658579	149658732	1.89121	1.74593	0.0546875	MCF7-biased	6.46	1.74149		chr1	202284850	202285003	2.87	4.69	-1.82	0.0103	0.0213
chr1	149685354	149685473	-0.9943	0.29248	0.1875	ADR-biased	0.86774	1.72863		chr1	202317689	202317897	5.63	4.61	1.02	0.0181	0.0339
chr1	149764539	149764725	-0.00166	0.79248	0.1875	unbiased	1.73105	1.73305		chr1	202558416	202558571	2.04	4.58	-2.55	0.00175	0.00501
chr1	149783854	149784046	2.37307	1.98864	0.0134277	MCF7-biased	9.03281	1.74364		chr1	204463796	204464077	3.3	5.42	-2.11	4.7e-05	0.000279
chr1	149857083	149857864	1.41544	5.97655	1.19669e-08	MCF7-biased	102.841	38.5546		chr1	204476128	204476289	2.2	5.07	-2.87	3.75e-05	0.000234
chr1	149858227	149858366	1.53085	5.73806	8.35316e-09	MCF7-biased	90.7286	31.3987		chr1	204958526	204958710	2.87	4.94	-2.07	0.00146	0.00433
chr1	149858385	149858746	1.35103	5.6198	8.31627e-07	MCF7-biased	78.5378	30.7878		chr1	205180753	205181009	5.91	4.63	1.28	0.00113	0.00349
chr1	149859210	149859522	1.85273	5.66237	5.28897e-11	MCF7-biased	96.2514	26.6489		chr1	205304847	205305041	2.96	5.02	-2.06	0.00122	0.00374
chr1	149859976	149860276	1.7383	5.78665	6.22329e-11	MCF7-biased	100.831	30.2214		chr1	207038337	207038554	1.5	4.93	-3.43	2.45e-05	0.000164
chr1	149871021	149871173	0.50207	5.60328	0.00936275	MCF7-biased	57.8528	40.8495		chr1	207414809	207414978	-0.09	4.51	-4.59	0.000236	0.00099
chr1	149899559	149900005	1.48383	5.82012	1.76502e-08	MCF7-biased	94.4864	33.7825		chr1	207997285	207997438	0.53	4.59	-4.07	0.000117	0.000568
chr1	149981924	149982318	1.70811	6.14616	5.1092e-13	MCF7-biased	128.019	39.1816		chr1	211432342	211432749	4.42	5.99	-1.57	8.93e-05	0.000459
chr1	149982409	149983050	1.54882	6.06593	1.13384e-10	MCF7-biased	114.59	39.1657		chr1	211555893	211556112	1.71	4.89	-3.18	6.02e-05	0.000335
chr1	150038770	150039262	1.7916	5.84172	9.84241e-12	MCF7-biased	106.708	30.8227		chr1	211828601	211828828	1.29	5.13	-3.85	3e-06	2.83e-05
chr1	150039529	150039977	1.62154	5.91476	1.427e-10	MCF7-biased	105.825	34.3917		chr1	211909206	211909381	0.96	4.33	-3.37	0.000984	0.0031
chr1	150137956	150138480	1.38556	5.25588	8.01844e-06	MCF7-biased	61.7625	23.6391		chr1	212659514	212659684	0.47	4.44	-3.97	0.000349	0.00136
chr1	150208324	150208579	1.05833	5.90438	1.6646e-05	MCF7-biased	86.4351	41.505		chr1	212781687	212782070	3.85	6.12	-2.26	1.08e-07	1.91e-06
chr1	150241252	150241744	1.33859	5.77224	2.44644e-07	MCF7-biased	86.9151	34.3668		chr1	214434953	214435109	0.53	4.08	-3.55	0.00248	0.00666
chr1	150266290	150266808	1.07198	5.66279	4.41853e-05	MCF7-biased	73.4545	34.9398		chr1	226250186	226250403	5.35	4.29	1.06	0.0199	0.0367
chr1	150293880	150294432	1.48175	5.44285	4.08382e-07	MCF7-biased	72.692	26.0277		chr1	227922938	227923234	5.82	4.04	1.78	7.32e-05	0.00039
chr1	150336114	150336317	1.64344	5.55695	1.42397e-08	MCF7-biased	83.2091	26.6346		chr1	228187161	228187363	3.22	4.64	-1.42	0.0282	0.0488
chr1	150459402	150459857	1.42603	5.65757	1.88741e-07	MCF7-biased	82.7441	30.7935		chr1	228290966	228291217	5.75	4.42	1.33	0.00121	0.00372
chr1	150486057	150486318	1.47239	5.37052	1.03413e-06	MCF7-biased	68.9135	24.8354		chr1	228353266	228353506	5.64	4.48	1.17	0.00737	0.0162
chr1	150521336	150522092	1.86112	5.60053	6.19204e-11	MCF7-biased	92.4813	25.4566		chr1	228645614	228645835	5.86	4.74	1.11	0.00442	0.0107
chr1	150524701	150525121	1.74187	5.32204	2.59498e-08	MCF7-biased	73.1596	21.8734		chr1	228783183	228783567	3.43	5.86	-2.42	2.92e-07	4.16e-06
chr1	150533454	150534182	2.74598	5.61681	1.79714e-21	MCF7-biased	127.098	18.946		chr1	229253745	229253971	2.95	5.15	-2.2	0.000265	0.00109
chr1	150534186	150534841	2.31299	5.72302	8.31681e-17	MCF7-biased	117.744	23.6952		chr1	231114541	231114902	6.41	5.11	1.3	0.000295	0.00118
chr1	150551188	150551569	1.19539	6.2726	5.48212e-08	MCF7-biased	116.994	51.0877		chr1	231376870	231377056	5.26	4.18	1.08	0.0216	0.0393
chr1	150551586	150552112	1.25019	6.17681	3.94831e-08	MCF7-biased	111.578	46.9065		chr1	231473547	231473775	5.65	3.71	1.94	3.16e-05	0.000204
chr1	150601667	150601903	1.21634	5.52373	1.15853e-05	MCF7-biased	70.1271	30.1808		chr1	231663969	231664208	5.53	4.32	1.21	0.00925	0.0194
chr1	150848778	150849055	1.29994	5.31786	9.74431e-06	MCF7-biased	62.5887	25.42		chr1	231892666	231892806	2.5	4.44	-1.94	0.0109	0.0223
chr1	150947118	150947368	0.71934	5.05882	0.00594897	MCF7-biased	42.7689	25.9768		chr1	234634897	234635117	3.49	5.53	-2.04	3.94e-05	0.000243
chr1	151020200	151020522	1.81388	5.14731	5.49863e-08	MCF7-biased	66.4524	18.9007		chr1	234792720	234792867	2.08	4.67	-2.6	0.000675	0.00228
chr1	151042805	151043076	1.00276	5.41615	0.000271876	MCF7-biased	60.4441	30.1643		chr1	235123246	235123512	2.75	5.26	-2.52	2.92e-05	0.00019
chr1	151043542	151043794	1.38088	5.4247	3.3587e-06	MCF7-biased	69.3171	26.6167		chr1	235132973	235133200	3.9	5.18	-1.28	0.00986	0.0205
chr1	151162598	151162913	0.74547	5.39629	0.00271811	MCF7-biased	54.5318	32.5268		chr1	235491705	235491916	5.27	4.08	1.19	0.0122	0.0244
chr1	151227120	151227409	0.61703	5.48208	0.00578098	MCF7-biased	55.3532	36.0909		chr1	235668297	235668507	3.25	4.95	-1.69	0.00429	0.0104
chr1	151246584	151246753	0.7303	4.50771	0.0162311	MCF7-biased	29.3006	17.6618		chr1	236445228	236445431	5.28	3.64	1.64	0.00179	0.00511
chr1	151319325	151319604	1.17461	5.3208	7.51663e-05	MCF7-biased	60.0505	26.6026		chr1	240255021	240255206	4.62	2.46	2.16	0.00328	0.00836
chr1	151430960	151431147	0.3343	5.69696	0.0196293	unbiased	58.2469	46.1996		chr1	241804612	241804778	1.96	4.57	-2.62	0.00128	0.00388
chr1	151431821	151432042	0.24466	5.68861	0.0265526	unbiased	56.1393	47.3824		chr1	242161943	242162157	3.18	4.81	-1.63	0.00832	0.0178
chr1	151552105	151552316	0.49003	5.06978	0.0168889	unbiased	39.8027	28.3399		chr1	244436421	244436612	2.71	5.07	-2.36	0.000172	0.000777
chr1	151584353	151584543	0.36692	5.61711	0.0171391	unbiased	55.7373	43.2207		chr1	244437568	244437810	3.07	5.07	-2.01	0.000717	0.00238
chr1	151707584	151707789	1.19688	5.00771	0.00016324	MCF7-biased	48.7101	21.2482		chr1	244997777	244998212	4.08	5.68	-1.61	0.000266	0.00109
chr1	151881639	151881890	1.54622	5.68989	1.43263e-08	MCF7-biased	88.2179	30.2064		chr1	244998496	244999106	5.95	6.77	-0.82	0.0134	0.0264
chr1	151881965	151882501	1.40881	5.73042	1.37486e-07	MCF7-biased	86.5118	32.5823		chr1	246728586	246730837	6.61	8.49	-1.88	0.000141	0.000664
chr1	151965377	151965552	1.45271	5.58465	2.58019e-07	MCF7-biased	79.3966	29.0063		chr1	246862530	246862971	3.73	6.26	-2.53	2.58e-09	8.97e-08
chr1	152008232	152008540	1.20989	5.68214	5.68714e-06	MCF7-biased	78.091	33.7589		chr1	246887121	246887753	4.64	6.59	-1.95	8.54e-08	1.59e-06
chr1	152009310	152009576	1.26811	5.39984	9.85307e-06	MCF7-biased	65.5214	27.2047		chr1	246957622	246958121	3.83	6.01	-2.18	2.77e-06	2.66e-05
chr1	153328016	153328274	0.75878	5.32148	0.00307549	MCF7-biased	52.0155	30.741		chr1	247494899	247495093	3.57	5.16	-1.59	0.00244	0.00658
chr1	153483427	153483703	1.84382	4.96832	2.52944e-07	MCF7-biased	59.3111	16.5231		chr1	249153061	249153388	5.65	3.99	1.65	0.000253	0.00105
chr1	153505657	153505928	1.41882	5.50701	9.40036e-07	MCF7-biased	74.3582	27.8113		chr1	249167939	249168102	3.22	4.88	-1.66	0.00611	0.0139
chr1	153508262	153508493	0.76564	5.64925	0.00113186	MCF7-biased	65.4386	38.4905		chr10	1102568	1102805	5.55	3.77	1.79	0.000205	0.000893
chr1	153538200	153538510	0.67347	5.48649	0.00387391	MCF7-biased	56.6194	35.5002		chr10	3827347	3827731	6.63	5.34	1.3	0.000191	0.000847
chr1	153539146	153539345	0.869	5.67878	0.000422287	MCF7-biased	69.2278	37.904		chr10	5588822	5589041	3.49	5.38	-1.89	0.000216	0.000931
chr1	153541046	153541346	1.33654	5.40237	6.91185e-06	MCF7-biased	67.2117	26.6137		chr10	5656096	5656354	3.01	5.25	-2.24	7.57e-05	0.0004
chr1	153545029	153545257	0.90525	5.15246	0.00133847	MCF7-biased	48.6742	25.9891		chr10	5665136	5665430	4.18	5.68	-1.5	0.00151	0.00443
chr1	153581522	153581773	1.00571	5.47354	0.000168371	MCF7-biased	62.9614	31.3563		chr10	6130809	6131084	6.16	4.25	1.92	1.44e-06	1.57e-05
chr1	153643170	153643519	1.22416	5.34576	3.89148e-05	MCF7-biased	62.1568	26.606		chr10	16859637	16859824	5.52	3.52	2	5.68e-05	0.000321
chr1	153670951	153671146	1.41882	5.50701	9.40036e-07	MCF7-biased	74.3582	27.8113		chr10	32635066	32635385	3.71	5.9	-2.19	1.14e-06	1.28e-05
chr1	153681734	153681886	1.01248	4.32553	0.00600951	MCF7-biased	28.4779	14.1163		chr10	43048228	43048439	5.09	3.2	1.89	0.00114	0.00353
chr1	153919042	153919358	1.66142	5.46574	1.82963e-08	MCF7-biased	78.5996	24.8475		chr10	44069932	44070204	5.68	3.85	1.82	7.36e-05	0.000391
chr1	153930271	153930919	0.47631	6.26812	0.00366746	unbiased	90.9042	65.3432		chr10	44101743	44101974	6.2	3.48	2.72	4.5e-09	1.4e-07
chr1	153930921	153931331	0.48296	6.13295	0.00441774	unbiased	82.965	59.3621		chr10	44144240	44144493	6.34	3.02	3.32	1.44e-11	1.05e-09
chr1	153935364	153935721	1.70078	5.90368	2.95996e-11	MCF7-biased	107.939	33.2041		chr10	44349663	44349905	2.93	4.75	-1.82	0.00622	0.0141
chr1	153935759	153936332	1.74619	6.07448	9.64819e-13	MCF7-biased	123.432	36.7936		chr10	46959856	46960079	0.47	4.42	-3.95	0.000854	0.00276
chr1	153939682	153940064	1.2278	5.74128	2.43212e-06	MCF7-biased	81.8653	34.9539		chr10	47004247	47004648	4.49	5.93	-1.44	0.0004	0.00151
chr1	153958690	153958930	1.85234	5.41645	7.49313e-10	MCF7-biased	81.1557	22.4755		chr10	47056552	47057132	4.78	6.84	-2.06	9.06e-08	1.67e-06
chr1	153963200	153963530	0.84205	5.44494	0.0013377	MCF7-biased	58.3219	32.5349		chr10	47057350	47058568	5.39	7.58	-2.19	1.01e-08	2.83e-07
chr1	154155692	154155977	1.51723	5.2854	9.476e-07	MCF7-biased	65.9827	23.0514		chr10	47080976	47081266	4.62	5.62	-0.99	0.023	0.0412
chr1	154193704	154194110	1.398	5.87546	4.04921e-08	MCF7-biased	95.3037	36.1634		chr10	61666237	61666428	2.11	4.94	-2.83	0.000102	0.000507
chr1	154297155	154297358	0.23036	5.60686	0.0290846	unbiased	52.7844	44.9946		chr10	64564717	64564911	2.72	4.81	-2.09	0.0017	0.0049
chr1	154297880	154298095	0.34918	5.64745	0.0172553	unbiased	56.5729	44.4115		chr10	64576390	64576553	4.67	3.28	1.39	0.0267	0.0467
chr1	154377858	154378182	2.03864	5.43171	1.89524e-11	MCF7-biased	87.489	21.2942		chr10	69847968	69848170	1.68	4.21	-2.52	0.00785	0.017
chr1	154378308	154378729	1.94986	5.64523	3.90581e-12	MCF7-biased	98.3709	25.4625		chr10	70166152	70166299	0.87	4.06	-3.19	0.00506	0.012
chr1	154531098	154531337	0.7415	5.88332	0.000895065	MCF7-biased	76.3243	45.6509		chr10	71152338	71152565	2.7	5.04	-2.34	0.000287	0.00116
chr1	154851010	154851265	1.47671	5.0222	8.42726e-06	MCF7-biased	54.2126	19.479		chr10	71267676	71267863	2.99	5.22	-2.24	0.000106	0.000522
chr1	154908762	154909214	1.40648	5.80643	5.5444e-08	MCF7-biased	91.1184	34.3727		chr10	72124325	72124552	3.68	5.13	-1.45	0.00546	0.0127
chr1	154909260	154909625	1.55249	5.8547	2.47858e-09	MCF7-biased	99.1091	33.7884		chr10	73026186	73026427	2.72	5.32	-2.6	1.3e-05	9.66e-05
chr1	154944880	154945358	1.66998	5.16293	2.77519e-07	MCF7-biased	63.9078	20.0835		chr10	73074127	73074334	2.37	4.66	-2.29	0.00173	0.00496
chr1	154946616	154946985	1.1334	5.76581	8.83378e-06	MCF7-biased	80.5889	36.7357		chr10	73656263	73656429	0.91	3.91	-3	0.00832	0.0178
chr1	154947043	154947320	1.20444	5.82485	1.71272e-06	MCF7-biased	86.048	37.3395		chr10	73723938	73724125	2.87	4.71	-1.84	0.00771	0.0167
chr1	154971614	154971867	1.38345	5.45794	1.60603e-06	MCF7-biased	70.996	27.2128		chr10	73735704	73735851	2.04	4.33	-2.3	0.00797	0.0172
chr1	154973922	154974398	1.04443	6.26264	1.26248e-06	MCF7-biased	110.267	53.4614		chr10	73769555	73769776	1.71	4.77	-3.06	0.000151	0.000703
chr1	154974478	154974691	1.16323	6.18718	2.88762e-07	MCF7-biased	109.046	48.6904		chr10	74020449	74020711	3.95	5.37	-1.42	0.00312	0.00804
chr1	154974716	154975032	1.11953	6.12928	7.81509e-07	MCF7-biased	103.182	47.4888		chr10	74032700	74032943	3.64	5.48	-1.84	0.000223	0.00095
chr1	154975427	154975838	1.27533	6.03431	9.2122e-08	MCF7-biased	101.968	42.1262		chr10	74033614	74034069	3.55	5.99	-2.44	1.41e-07	2.37e-06
chr1	154975865	154976326	1.5229	5.78789	9.37668e-09	MCF7-biased	93.6586	32.5919		chr10	74079308	74079626	4.43	5.53	-1.1	0.0103	0.0213
chr1	154989629	154990304	1.13357	6.0808	1.28249e-06	MCF7-biased	100.259	45.6966		chr10	74084540	74084699	2.09	4.39	-2.29	0.00677	0.0151
chr1	155017300	155017589	1.52078	5.04439	3.79637e-06	MCF7-biased	55.9001	19.4811		chr10	74088161	74088303	2.38	4.29	-1.91	0.0166	0.0315
chr1	155022909	155023358	1.57838	5.73431	5.5839e-09	MCF7-biased	91.996	30.8056		chr10	74094826	74094998	2.08	5.07	-3	2.26e-05	0.000154
chr1	155057206	155057530	1.76535	5.51809	2.16369e-09	MCF7-biased	84.4933	24.8542		chr10	74114273	74114536	6.05	4.56	1.49	0.000141	0.000664
chr1	155084756	155085004	1.29657	4.74367	0.000240701	MCF7-biased	41.9894	17.0936		chr10	74124089	74124347	2.58	4.97	-2.39	0.000356	0.00138
chr1	155096987	155097306	1.76912	5.41228	4.09924e-09	MCF7-biased	78.6209	23.0664		chr10	74856430	74856657	3.29	4.98	-1.69	0.00444	0.0107
chr1	155098088	155098328	2.06696	5.5623	1.01188e-12	MCF7-biased	96.7225	23.084		chr10	75639482	75639703	3.39	4.99	-1.6	0.00519	0.0122
chr1	155100194	155100411	2.09461	5.28871	5.21995e-11	MCF7-biased	80.785	18.9143		chr10	75666574	75666859	3.87	5.36	-1.49	0.00186	0.00528
chr1	155107630	155108091	1.07223	5.86926	9.62827e-06	MCF7-biased	84.7637	40.3122		chr10	76995726	76995929	3.56	5.46	-1.9	0.000117	0.000568
chr1	155108120	155108415	0.99683	5.78789	5.17188e-05	MCF7-biased	78.0488	39.1103		chr10	79165554	79165752	2.51	4.81	-2.3	0.000889	0.00284
chr1	155112699	155113130	0.94044	5.57169	0.000229053	MCF7-biased	65.8865	34.3317		chr10	79686434	79686597	2.75	4.54	-1.8	0.0114	0.0231
chr1	155140346	155140635	1.54936	5.40929	2.14504e-07	MCF7-biased	72.7044	24.8403		chr10	79709046	79709348	3.08	5.26	-2.18	0.000157	0.000726
chr1	155162730	155163060	1.70817	5.85454	5.05582e-11	MCF7-biased	104.592	32.0101		chr10	80733430	80733803	4.35	5.62	-1.27	0.0047	0.0112
chr1	155163158	155163725	1.65818	5.90794	9.40222e-11	MCF7-biased	106.671	33.7976		chr10	80828498	80828674	6.15	4.68	1.47	8.83e-05	0.000455
chr1	155164057	155164233	1.94397	5.70833	2.20302e-12	MCF7-biased	102.559	26.6552		chr10	80955283	80955504	3.25	5.37	-2.12	6.83e-05	0.000372
chr1	155178374	155178653	0.71694	5.98	0.000673668	MCF7-biased	80.9226	49.2322		chr10	81205474	81205611	2.64	4.73	-2.1	0.00234	0.00634
chr1	155178936	155179099	0.77459	5.97359	0.000402558	MCF7-biased	82.1897	48.0444		chr10	88137065	88137275	3.06	5.29	-2.24	8.75e-05	0.000452
chr1	155194514	155195076	3.21637	5.37378	2.33521e-24	MCF7-biased	126.41	13.6006		chr10	88470940	88471155	2.73	5.27	-2.54	1.94e-05	0.000135
chr1	155196183	155197532	2.65696	6.30528	6.93383e-32	MCF7-biased	198.605	31.4895		chr10	89622950	89623096	1.87	4.33	-2.46	0.00766	0.0167
chr1	155213629	155213934	1.35107	5.37703	5.72114e-06	MCF7-biased	66.3749	26.019		chr10	91404729	91404948	3.24	4.7	-1.46	0.022	0.0397
chr1	155214406	155214799	1.21019	5.49185	2.2609e-05	MCF7-biased	68.4484	29.5842		chr10	93169307	93169602	2.83	5.29	-2.47	3.9e-05	0.000242
chr1	155220513	155220826	1.18345	5.18996	9.39402e-05	MCF7-biased	55.0124	24.2218		chr10	93505114	93505255	0.91	4.24	-3.33	0.00167	0.00482
chr1	155225042	155225403	0.76657	5.53338	0.00202186	MCF7-biased	60.4079	35.5086		chr10	95462175	95462565	4.24	5.8	-1.56	0.000237	0.000996
chr1	155246918	155247348	1.45739	5.46324	7.56262e-07	MCF7-biased	73.1069	26.622		chr10	95505343	95505476	1.5	3.89	-2.39	0.0246	0.0437
chr1	155292829	155293396	1.60384	6.1155	1.96607e-11	MCF7-biased	120.879	39.7692		chr10	97453904	97454088	3.08	4.96	-1.88	0.00237	0.00643
chr1	155293402	155293940	1.79461	6.14501	4.14566e-14	MCF7-biased	131.81	37.9941		chr10	97849525	97849729	2.49	4.94	-2.45	0.000336	0.00132
chr1	155294826	155295349	1.77452	5.83311	2.36184e-11	MCF7-biased	105.447	30.8212		chr10	99332096	99332278	2.22	4.89	-2.67	0.000181	0.000811
chr1	155532521	155532809	-0.42369	5.21888	0.0206545	unbiased	32.1564	43.1331		chr10	99629227	99629420	2.32	4.78	-2.47	0.000954	0.00301
chr1	155532950	155533107	-0.24636	5.40448	0.0324391	unbiased	38.8893	46.1309		chr10	100069397	100069635	2.71	4.92	-2.21	0.000661	0.00225
chr1	155658501	155658695	-0.30706	4.89232	0.038166	unbiased	26.7004	33.0333		chr10	101805869	101806040	3.05	4.64	-1.59	0.0199	0.0368
chr1	155990663	155990831	-0.20779	5.20297	0.0363489	unbiased	34.2748	39.5845		chr10	102131081	102131271	1.87	4.91	-3.04	7.04e-05	0.000379
chr1	156024388	156024615	-0.26997	5.63251	0.0266609	unbiased	45.1773	54.474		chr10	102133747	102134035	2.51	5.3	-2.78	6.99e-06	5.74e-05
chr1	156052222	156052417	0.17484	5.2109	0.0415416	unbiased	39.3508	34.8595		chr10	102758925	102759123	3.49	4.85	-1.37	0.0183	0.0344
chr1	156060582	156060797	0.2204	4.73989	0.0467179	unbiased	28.8418	24.7557		chr10	102778805	102778984	2.99	4.75	-1.76	0.00653	0.0147
chr1	156066463	156066718	0.61855	5.16448	0.0100684	MCF7-biased	44.439	28.9443		chr10	102826192	102826551	2.93	5.48	-2.55	4.1e-06	3.72e-05
chr1	156100207	156100360	1.06472	4.81468	0.000886792	MCF7-biased	40.7023	19.4584		chr10	103824978	103825185	3.62	5.21	-1.59	0.00224	0.00611
chr1	156122044	156122193	0.89673	4.77345	0.00419897	MCF7-biased	37.3184	20.0438		chr10	103874240	103874371	1.71	4.29	-2.58	0.00537	0.0125
chr1	156163658	156163782	0.22282	4.93518	0.0415737	unbiased	33.0503	28.3204		chr10	104262435	104262634	4.49	2.04	2.44	0.00262	0.00698
chr1	156415630	156415886	0.22957	5.05492	0.0403973	unbiased	35.9945	30.6993		chr10	111985596	111985753	4.95	3.56	1.38	0.0137	0.0268
chr1	156427386	156427542	0.86192	5.09722	0.00211003	MCF7-biased	46.1475	25.3913		chr10	112290130	112290297	2.91	4.53	-1.62	0.0207	0.038
chr1	156470601	156470891	0.22333	5.92763	0.0239942	unbiased	65.7671	56.3352		chr10	115144997	115145188	0.53	4.18	-3.65	0.00187	0.00529
chr1	156471312	156471465	0.5984	5.71366	0.00409593	MCF7-biased	64.573	42.6496		chr10	122610653	122610891	3.22	5.06	-1.84	0.00168	0.00485
chr1	156542235	156542416	0.31305	5.42127	0.0241136	unbiased	47.7621	38.4456		chr10	124463458	124463602	0.47	4.26	-3.79	0.000908	0.00289
chr1	156553922	156554175	0.64663	5.0222	0.00915928	MCF7-biased	40.6593	25.972		chr10	126812386	126812542	2.35	4.36	-2.01	0.0116	0.0235
chr1	156629792	156630123	0.65311	5.65814	0.00301829	MCF7-biased	63.3246	40.2686		chr10	134145292	134145700	6.28	4.43	1.84	2.86e-06	2.72e-05
chr1	156675807	156676034	0.90622	5.42343	0.000526212	MCF7-biased	58.7509	31.3484		chr10	135143363	135143510	2.67	4.45	-1.77	0.0228	0.041
chr1	156695656	156695857	0.72989	4.77248	0.00934507	MCF7-biased	35.1981	21.2227		chr11	394133	394292	2.27	4.26	-1.99	0.0169	0.032
chr1	156710817	156711230	-0.63613	5.7597	0.00226609	ADR-biased	43.4606	67.5444		chr11	448299	448515	2.06	5.25	-3.2	2.86e-06	2.72e-05
chr1	156737177	156737319	-0.00145	5.56464	0.0410385	unbiased	47.3048	47.3524		chr11	705019	705184	2.18	4.38	-2.19	0.0101	0.0208
chr1	156866433	156866571	1.02837	5.00141	0.000679285	MCF7-biased	45.7467	22.4279		chr11	1051171	1051380	2.71	5.27	-2.56	2.6e-05	0.000173
chr1	159654428	159654597	0.38553	4.89068	0.0303083	unbiased	33.9054	25.9545		chr11	1108721	1108861	2.09	4.64	-2.54	0.000953	0.00301
chr1	159895059	159895223	0.6244	5.7468	0.00277647	MCF7-biased	66.6716	43.2492		chr11	1330763	1330991	5.39	4	1.39	0.0042	0.0102
chr1	159915434	159915652	-0.50122	4.91881	0.019075	ADR-biased	25.4254	35.9874		chr11	1580699	1580906	3.44	4.86	-1.42	0.0151	0.0291
chr1	160068409	160068780	-0.46748	5.89477	0.0081935	unbiased	50.5988	69.9625		chr11	1859010	1859221	3.19	4.79	-1.6	0.0124	0.0248
chr1	160232170	160232334	0.19016	5.21862	0.0389452	unbiased	39.7725	34.861		chr11	1884334	1884491	1.73	4.28	-2.55	0.00535	0.0125
chr1	161129121	161129377	-0.24609	5.57994	0.0291886	unbiased	43.9227	52.0918		chr11	2008503	2008812	2.38	5.35	-2.96	2.19e-06	2.24e-05
chr1	161369268	161369430	1.3545	5.12692	2.34426e-05	MCF7-biased	55.8765	21.8516		chr11	2333545	2333773	2.15	4.46	-2.31	0.00618	0.014
chr1	161369543	161369814	1.40775	5.15374	1.12037e-05	MCF7-biased	57.9853	21.8546		chr11	2440998	2441117	0.87	4.01	-3.14	0.00531	0.0124
chr1	161391823	161392007	1.07665	4.47418	0.00267028	MCF7-biased	32.2786	15.3042		chr11	2554143	2554315	3.19	5.28	-2.09	0.000192	0.000849
chr1	161509994	161510218	0.72895	3.98864	0.0262857	MCF7-biased	20.437	12.3306		chr11	2909670	2909884	3.31	4.95	-1.63	0.00498	0.0118
chr1	161719500	161719747	0.34054	5.34281	0.0240122	unbiased	45.667	36.0653		chr11	6374749	6374964	2.49	4.98	-2.5	0.000176	0.000793
chr1	163291501	163291743	-0.14109	5.8474	0.0333277	unbiased	54.8285	60.4615		chr11	6624716	6625003	4.19	5.61	-1.41	0.00142	0.00423
chr1	164756630	164756838	0.73739	5.13251	0.0049775	MCF7-biased	45.2927	27.1676		chr11	6704673	6704891	2.46	5.07	-2.61	0.000147	0.000686
chr1	165667704	165667888	0.7038	4.94836	0.00849232	MCF7-biased	39.4037	24.192		chr11	8892043	8892202	0.91	4.39	-3.47	0.000817	0.00266
chr1	165796958	165797114	1.10772	5.52492	3.61014e-05	MCF7-biased	67.592	31.3645		chr11	9385794	9386120	4.34	5.85	-1.51	0.000221	0.000946
chr1	165797768	165797956	1.62102	5.26117	3.25296e-07	MCF7-biased	67.2601	21.8666		chr11	10329382	10329542	3.34	4.88	-1.53	0.0111	0.0226
chr1	167189878	167190122	0.43589	5.78493	0.0103466	unbiased	64.1277	47.4056		chr11	10955407	10955566	1.44	4.52	-3.08	0.00074	0.00244
chr1	167684777	167684922	0.74573	5.16797	0.00416412	MCF7-biased	46.5541	27.7633		chr11	12303472	12303662	2.17	4.9	-2.74	0.00032	0.00127
chr1	171711131	171711362	0.84557	5.5239	0.000673597	MCF7-biased	61.678	34.3233		chr11	12310239	12310372	2.38	4.2	-1.82	0.0281	0.0488
chr1	173683947	173684105	0.69356	5.42206	0.00355753	MCF7-biased	54.5248	33.7141		chr11	14380682	14380832	5.22	3.98	1.24	0.0106	0.0217
chr1	173684215	173684481	0.61509	5.50474	0.00596792	MCF7-biased	56.1917	36.687		chr11	18797292	18797505	2.78	4.77	-1.99	0.00412	0.0101
chr1	173837361	173837713	0.53257	5.93874	0.00431321	MCF7-biased	73.7732	51.001		chr11	19764345	19764485	1.47	4.22	-2.75	0.00409	0.01
chr1	173991541	173991699	0.72648	5.43864	0.00285873	MCF7-biased	55.7879	33.7169		chr11	19925190	19925357	-0.09	4.09	-4.17	0.00173	0.00496
chr1	174128267	174128502	0.62378	5.53237	0.00492091	MCF7-biased	57.451	37.2839		chr11	20408654	20408799	1.29	4.54	-3.25	0.000534	0.0019
chr1	179851744	179851995	0.59927	5.56545	0.0050906	MCF7-biased	58.2863	38.4741		chr11	36615819	36616049	5.32	3.21	2.11	8.86e-05	0.000456
chr1	182758783	182758942	-0.4779	4.9542	0.0193625	unbiased	26.2683	36.5842		chr11	43665631	43665825	4.91	3.66	1.25	0.0228	0.041
chr1	182993129	182993277	0.70696	5.23837	0.00568947	MCF7-biased	48.2297	29.546		chr11	45274010	45274238	2.79	4.91	-2.11	0.00124	0.0038
chr1	183441024	183441285	0.11907	6.00666	0.0318423	unbiased	67.0049	61.6968		chr11	45793560	45793725	2.49	4.88	-2.39	0.000456	0.00167
chr1	183604733	183604954	0.44691	5.13617	0.0202962	unbiased	41.059	30.1214		chr11	46260512	46260698	2.22	4.56	-2.35	0.00224	0.00612
chr1	186344808	186344956	0.13931	5.61726	0.035293	unbiased	51.5148	46.773		chr11	46260767	46260997	3.54	5.31	-1.77	0.000561	0.00198
chr1	193074173	193074506	1.39824	5.43345	2.3271e-06	MCF7-biased	70.1597	26.618		chr11	46414126	46414383	2.25	5.3	-3.04	5.98e-06	5.1e-05
chr1	193074512	193074751	1.55206	5.33974	5.50067e-07	MCF7-biased	69.3474	23.649		chr11	46721717	46721964	3.62	5.12	-1.5	0.00484	0.0115
chr1	193090897	193091375	1.05576	5.67905	4.97167e-05	MCF7-biased	73.8707	35.535		chr11	47207969	47208137	2.64	4.42	-1.79	0.016	0.0305
chr1	200639037	200639303	0.50052	5.7992	0.0076309	MCF7-biased	66.2322	46.8163		chr11	47236366	47236615	3.59	5.18	-1.59	0.00305	0.00791
chr1	200639321	200639595	0.47289	5.78528	0.00891397	unbiased	64.971	46.8129		chr11	47279921	47280145	2.08	4.68	-2.6	0.000938	0.00298
chr1	201244380	201244615	1.33728	5.15701	1.62453e-05	MCF7-biased	56.7147	22.4457		chr11	47429414	47430140	5.85	7	-1.14	0.000798	0.00261
chr1	201278717	201278916	0.63481	5.1427	0.00799956	MCF7-biased	44.0205	28.3504		chr11	47437775	47437929	2.5	4.26	-1.76	0.0256	0.0453
chr1	201482197	201482364	1.44561	4.41724	0.000342709	MCF7-biased	35.2621	12.946		chr11	47968619	47968796	2.71	4.45	-1.74	0.0162	0.0308
chr1	201673352	201673597	0.67553	5.16321	0.00648853	MCF7-biased	45.2854	28.3533		chr11	57425101	57425264	4.87	2.5	2.37	0.000512	0.00184
chr1	202026096	202026264	1.14229	4.71523	0.00107666	MCF7-biased	39.0263	17.6805		chr11	58345769	58346028	5.23	3.01	2.22	0.00016	0.000737
chr1	202206320	202206477	1.42399	4.85712	6.75059e-05	MCF7-biased	47.4756	17.6932		chr11	59328365	59328544	4.92	3.5	1.42	0.0133	0.0263
chr1	202284852	202285003	0.04237	5.30712	0.0444639	unbiased	40.1772	39.0144		chr11	60609381	60609661	6.21	4.04	2.17	1.95e-07	3.01e-06
chr1	202317691	202317897	-0.55482	5.33941	0.00930564	ADR-biased	33.4052	49.0717		chr11	61348861	61349106	5.5	3.63	1.88	0.000167	0.000757
chr1	202558418	202558571	1.05192	4.89375	0.00111423	MCF7-biased	42.8051	20.646		chr11	61559990	61560459	6.26	4.72	1.54	4.1e-05	0.00025
chr1	202857621	202857817	0.71424	4.98864	0.00710869	MCF7-biased	40.6662	24.7871		chr11	63439170	63439361	5.59	4.48	1.12	0.00879	0.0186
chr1	203764667	203764818	0.05933	4.94094	0.0504618	unbiased	31.3546	30.0913		chr11	63706163	63706643	5.98	4.81	1.17	0.00216	0.00595
chr1	204042157	204042293	0.7641	4.97873	0.00538537	MCF7-biased	41.0918	24.1957		chr11	63953450	63953609	4.69	2.61	2.09	0.00261	0.00695
chr1	204463798	204464077	1.07003	5.26812	0.000263471	MCF7-biased	55.8364	26.5954		chr11	64014890	64015116	5.67	4.05	1.62	0.000301	0.0012
chr1	204476130	204476289	1.93305	5.01326	4.19752e-08	MCF7-biased	63.1095	16.5268		chr11	64037330	64037727	6.54	5.15	1.39	7.62e-05	0.000402
chr1	204958528	204958710	0.27468	5.23635	0.0332459	unbiased	41.4612	34.2732		chr11	64053156	64053370	4.97	3.76	1.22	0.0215	0.0391
chr1	205091308	205091582	0.13216	5.78688	0.0337898	unbiased	57.7985	52.7391		chr11	64072755	64072906	4.46	2.52	1.94	0.00987	0.0205
chr1	205180755	205181009	-0.57397	5.65757	0.00463786	ADR-biased	41.3721	61.587		chr11	64645940	64646197	5.72	4.18	1.53	0.000431	0.00159
chr1	205304849	205305041	0.22991	5.13661	0.0368624	unbiased	38.0959	32.484		chr11	64691540	64692249	7.21	4.96	2.25	6.2e-10	2.65e-08
chr1	205744535	205744759	-0.60767	5.3474	0.00772368	ADR-biased	32.981	50.2564		chr11	64851450	64851798	6.1	4.72	1.39	0.000272	0.00111
chr1	206785713	206785935	1.07823	4.63369	0.0017935	MCF7-biased	36.0719	17.084		chr11	64863451	64863727	6.07	4.66	1.41	0.000195	0.000859
chr1	207038339	207038554	1.57988	4.72766	1.52959e-05	MCF7-biased	45.8103	15.324		chr11	65029207	65029379	4.73	2.87	1.87	0.00555	0.0128
chr1	207414811	207414978	2.15333	4.11681	3.0632e-06	MCF7-biased	36.5925	8.22574		chr11	65188697	65188845	2.22	4.17	-1.95	0.0251	0.0445
chr1	207997287	207997438	1.98167	4.47418	1.66053e-06	MCF7-biased	44.1706	11.1838		chr11	65191451	65191641	2.7	4.59	-1.89	0.00748	0.0164
chr1	211432344	211432749	1.24199	5.53665	8.24028e-06	MCF7-biased	71.3898	30.1828		chr11	65238944	65239088	2.06	4.22	-2.17	0.0126	0.0251
chr1	211555895	211556112	2.29131	4.7047	4.50575e-09	MCF7-biased	57.6942	11.7864		chr11	65625595	65625834	5.62	4.49	1.12	0.00748	0.0164
chr1	211828603	211828828	1.23693	4.55492	0.000708028	MCF7-biased	36.0864	15.3106		chr11	65660767	65661003	4.77	2.17	2.6	0.000611	0.00211
chr1	211909208	211909381	1.49803	4.68643	5.16126e-05	MCF7-biased	43.2745	15.3208		chr11	65769539	65769817	5.9	4.82	1.08	0.00521	0.0122
chr1	212659516	212659684	2.11206	4.61441	1.44656e-07	MCF7-biased	50.9299	11.7809		chr11	65819519	65819733	5.26	4.21	1.05	0.0248	0.0439
chr1	212781689	212782070	2.02362	5.20681	5.9304e-10	MCF7-biased	74.4717	18.3156		chr11	66035869	66036052	5.28	2.59	2.68	1.08e-05	8.26e-05
chr1	212965149	212965314	1.25482	4.95382	0.000139109	MCF7-biased	47.876	20.0622		chr11	66112475	66112690	4.91	3.34	1.57	0.00745	0.0163
chr1	214434955	214435109	0.26518	4.53841	0.0493367	unbiased	25.4748	21.1975		chr11	66206306	66206578	5.66	4.29	1.37	0.00132	0.00398
chr1	218458551	218458696	-0.50107	5.09799	0.0171517	ADR-biased	28.7892	40.7443		chr11	66278012	66278225	5.22	4.11	1.11	0.0191	0.0355
chr1	224033655	224033820	-0.45374	5.49176	0.0122116	unbiased	38.4494	52.6598		chr11	66512078	66512275	5.41	4.01	1.41	0.00295	0.00768
chr1	225965404	225965578	-0.65995	5.35487	0.00636068	ADR-biased	32.557	51.4409		chr11	66610773	66610978	5.48	4.36	1.12	0.0116	0.0236
chr1	226250188	226250403	-0.4556	5.90075	0.0081935	unbiased	51.0185	69.9644		chr11	66886274	66886733	6.31	4.8	1.51	5.35e-05	0.000308
chr1	227506170	227506338	-0.73569	5.42918	0.00215993	ADR-biased	33.3898	55.6005		chr11	67085167	67085410	5.76	4.35	1.41	0.000711	0.00237
chr1	227922940	227923234	-1.53462	5.30712	6.36448e-07	ADR-biased	23.2605	67.3885		chr11	67195812	67196027	5.73	3.53	2.2	4.51e-06	4.01e-05
chr1	228187163	228187363	-0.25832	4.89068	0.0419826	unbiased	27.1244	32.4431		chr11	67250717	67250876	5.13	3.48	1.65	0.00213	0.0059
chr1	228290968	228291217	-1.38025	5.15018	1.62453e-05	ADR-biased	22.0095	57.2937		chr11	68227992	68228268	5.43	3.89	1.54	0.00232	0.0063
chr1	228296891	228297061	-0.9868	5.08637	0.000841767	ADR-biased	24.1336	47.8276		chr11	68671260	68671447	5.61	4.22	1.39	0.0014	0.00419
chr1	228353268	228353506	-1.16307	5.7292	6.62403e-06	ADR-biased	35.4488	79.3817		chr11	70049234	70049373	4.99	2.68	2.31	0.000339	0.00133
chr1	228645616	228645835	-0.48761	5.61471	0.00936275	unbiased	41.3812	58.0215		chr11	71903153	71903298	0.87	3.84	-2.97	0.0134	0.0264
chr1	228703083	228703227	-0.12231	4.73074	0.0501785	unbiased	25.4499	27.7016		chr11	72953750	72953936	2.24	4.46	-2.22	0.00462	0.0111
chr1	228782730	228782961	1.20455	5.33588	5.42183e-05	MCF7-biased	61.3144	26.6046		chr11	73472340	73472582	5.44	4.35	1.09	0.0169	0.032
chr1	228783185	228783567	1.1532	5.82193	5.35729e-06	MCF7-biased	84.3625	37.9316		chr11	74109800	74109969	4.99	3.3	1.69	0.00331	0.00842
chr1	229253747	229253971	0.38425	5.07583	0.0267893	unbiased	38.5312	29.5217		chr11	75110439	75110622	5.73	3.91	1.83	4.42e-05	0.000267
chr1	229390666	229390794	0.22282	4.93518	0.0415737	unbiased	33.0503	28.3204		chr11	76155904	76156161	5.53	3.56	1.97	6.77e-05	0.000369
chr1	229644002	229644168	0.18379	5.5834	0.0337291	unbiased	51.1015	44.9891		chr11	77850620	77850815	5.34	3.57	1.77	0.00072	0.00239
chr1	229694540	229694702	0.44945	5.59769	0.0109705	unbiased	56.5876	41.4404		chr11	77899616	77899867	5.96	4.02	1.94	4.48e-06	3.99e-05
chr1	229761812	229762070	-0.21893	5.73514	0.0286571	unbiased	49.3738	57.4647		chr11	82904642	82904902	6.17	4.19	1.98	7.49e-07	9.17e-06
chr1	231114543	231114902	-0.92778	5.932	6.43143e-05	ADR-biased	44.2655	84.2083		chr11	82996930	82997598	7.41	4.88	2.54	5e-11	3.25e-09
chr1	231376872	231377056	-0.69283	5.93316	0.000991785	ADR-biased	48.0593	77.6856		chr11	85955481	85955811	5.18	4.05	1.13	0.021	0.0384
chr1	231473549	231473775	-1.20824	5.5701	9.69673e-06	ADR-biased	31.2542	72.2147		chr11	85956082	85956270	4.96	3.68	1.27	0.0209	0.0383
chr1	231556058	231556251	-0.0731	5.65046	0.0378889	unbiased	48.9728	51.5182		chr11	86013104	86013303	5.61	3.7	1.91	4.96e-05	0.000293
chr1	231558004	231558263	-0.33099	5.96352	0.0163705	unbiased	55.639	69.987		chr11	86666520	86666700	5.17	3.85	1.33	0.00792	0.0171
chr1	231663971	231664208	-0.82673	5.79757	0.0004394	ADR-biased	41.7645	74.076		chr11	107436362	107436560	5.2	4.15	1.05	0.0261	0.0459
chr1	231892668	231892806	-0.85734	5.33665	0.00139912	ADR-biased	30.0227	54.3919		chr11	111472997	111473239	5.45	4.32	1.13	0.0101	0.0209
chr1	232765821	232766014	-0.43075	5.88842	0.00948009	unbiased	51.0219	68.7742		chr11	111944855	111945094	5.56	4.46	1.1	0.0145	0.0283
chr1	233248772	233248976	-0.00273	5.6521	0.0397946	unbiased	50.239	50.3341		chr11	113644400	113644609	5.53	3.52	2.02	5.13e-05	0.0003
chr1	234509316	234509564	0.14858	5.77873	0.0322677	unbiased	57.8009	52.1444		chr11	114271271	114271443	5.45	4.22	1.23	0.00686	0.0153
chr1	234634899	234635117	0.24673	5.5162	0.0293915	unbiased	49.8515	42.0151		chr11	114310011	114310254	4.96	2.95	2.01	0.00151	0.00444
chr1	234745993	234746168	0.23733	5.70297	0.0264943	unbiased	56.557	47.9781		chr11	116969049	116969332	6.09	4.65	1.44	0.000166	0.000755
chr1	234748649	234748815	0.69032	5.4457	0.00355753	MCF7-biased	55.3634	34.3096		chr11	117103290	117103458	4.84	3.52	1.32	0.0239	0.0426
chr1	234792722	234792867	0.24747	5.45382	0.0295856	unbiased	47.7542	40.2268		chr11	118306778	118307227	6.94	5.69	1.25	0.00032	0.00127
chr1	234860115	234860237	0.63459	5.41763	0.00539625	MCF7-biased	53.258	34.3047		chr11	118972522	118972991	6.15	5.08	1.07	0.00327	0.00834
chr1	235116018	235116243	0.54065	5.37031	0.00954102	MCF7-biased	49.8885	34.2964		chr11	122933010	122933478	6.22	4.88	1.34	0.000247	0.00103
chr1	235123248	235123512	0.58742	5.58167	0.00525763	MCF7-biased	58.7037	39.0692		chr11	126081542	126081768	5.26	4.24	1.02	0.0284	0.0492
chr1	235132975	235133200	0.42883	5.60792	0.0129295	unbiased	56.5845	42.0346		chr11	128775689	128776080	4.48	5.7	-1.22	0.00593	0.0136
chr1	235491707	235491916	-0.25663	6.1192	0.0201854	unbiased	63.5969	75.9783		chr11	129873052	129873352	4.06	5.29	-1.24	0.0113	0.0229
chr1	235668299	235668507	0.50175	5.64465	0.00810929	MCF7-biased	59.5292	42.0425		chr11	130083092	130083232	2.53	4.91	-2.38	0.000491	0.00178
chr1	236445230	236445431	-0.89336	5.33422	0.00108114	ADR-biased	29.6003	54.9825		chr11	134230260	134230471	3.62	5.48	-1.86	0.000158	0.00073
chr1	236958370	236958580	-0.51714	5.59984	0.00936275	ADR-biased	40.5399	58.0172		chr11	134738544	134738701	2.43	4.65	-2.23	0.00492	0.0117
chr1	240255023	240255206	-1.17444	4.99185	0.000228536	ADR-biased	21.18	47.8043		chr12	562542	562708	-0.09	3.63	-3.71	0.0169	0.032
chr1	240262961	240263116	0.12187	5.10837	0.0448731	unbiased	35.9845	33.0696		chr12	656173	656413	3.84	5.35	-1.51	0.00214	0.00591
chr1	241478953	241479135	-1.04317	5.44892	0.000111053	ADR-biased	30.4282	62.7048		chr12	678960	679326	4.61	6.28	-1.67	8.97e-06	7.05e-05
chr1	241804614	241804778	0.16681	5.45532	0.0369984	unbiased	46.486	41.4102		chr12	680309	680883	4.36	6.55	-2.19	7.56e-09	2.17e-07
chr1	242011288	242011561	-0.06598	5.88523	0.0360371	unbiased	57.7697	60.473		chr12	684981	685625	4.68	6.91	-2.23	7.47e-10	3.13e-08
chr1	242161945	242162157	0.06403	5.25042	0.044442	unbiased	38.9199	37.2303		chr12	752997	753261	3.64	5.22	-1.58	0.00303	0.00788
chr1	242544479	242544658	-0.50118	4.94247	0.0193625	ADR-biased	25.8462	36.5819		chr12	860364	860696	4.29	5.86	-1.56	0.000177	0.000797
chr1	244013533	244013712	-0.12421	5.78285	0.0353118	unbiased	52.7371	57.4787		chr12	861426	861825	6.98	5.62	1.37	7.73e-05	0.000407
chr1	244211486	244211615	0.34715	5.62692	0.0194763	unbiased	55.7344	43.8148		chr12	861948	862351	4.61	5.76	-1.16	0.00439	0.0106
chr1	244436423	244436612	0.79566	5.49877	0.00111734	MCF7-biased	59.5735	34.3191		chr12	1905261	1905500	3.97	5.23	-1.26	0.0129	0.0256
chr1	244437570	244437810	1.00842	5.33089	0.000294672	MCF7-biased	57.0874	28.3776		chr12	6172401	6172599	2.68	5.29	-2.6	1.89e-05	0.000132
chr1	244615126	244615631	0.1873	5.95467	0.0276739	unbiased	66.1798	58.1223		chr12	6304897	6305155	3.92	5.39	-1.47	0.00338	0.00856
chr1	244815933	244816138	-0.3461	5.89298	0.0161395	unbiased	52.7073	66.9972		chr12	6387675	6388151	4.82	6.16	-1.34	0.000395	0.00149
chr1	244997340	244997560	0.54404	5.6032	0.00650632	MCF7-biased	58.6972	40.2573		chr12	6580146	6580312	3.26	4.83	-1.57	0.0107	0.0219
chr1	244997779	244998212	0.58114	6.07693	0.00198158	MCF7-biased	82.5674	55.191		chr12	6716578	6716755	5.44	3.59	1.85	0.000191	0.000848
chr1	244998498	244999106	0.75524	6.22583	0.000231881	MCF7-biased	97.2381	57.6085		chr12	6723231	6723421	2.72	4.76	-2.04	0.00241	0.00654
chr1	246728588	246730837	1.26967	6.42375	1.81943e-09	MCF7-biased	133.305	55.2888		chr12	6772214	6772622	6.72	5.19	1.53	9.16e-06	7.18e-05
chr1	246862532	246862971	1.11452	5.60837	2.50682e-05	MCF7-biased	71.786	33.154		chr12	6798691	6798954	5.85	5.02	0.83	0.0269	0.047
chr1	246887123	246887753	1.48407	5.91881	4.10288e-09	MCF7-biased	101.185	36.1713		chr12	6862800	6863054	3.7	5.38	-1.68	0.00137	0.00412
chr1	246957624	246958121	1.49757	5.63661	6.96544e-08	MCF7-biased	83.5979	29.6061		chr12	6888153	6888347	3.44	5.01	-1.56	0.00512	0.012
chr1	247095246	247095654	-0.2529	5.97801	0.0220106	unbiased	57.7424	68.8059		chr12	6961446	6961886	7.08	5.39	1.69	1.26e-06	1.39e-05
chr1	247494901	247495093	0.24401	5.74178	0.0264337	unbiased	58.2338	49.1723		chr12	7047216	7047407	3.33	5.07	-1.74	0.00357	0.00893
chr1	249120182	249120347	-0.53079	5.67933	0.00701072	ADR-biased	42.6341	61.5943		chr12	7261808	7262035	2.84	4.88	-2.04	0.00156	0.00455
chr1	249153063	249153388	-1.29186	5.40368	9.85307e-06	ADR-biased	27.0536	66.2391		chr12	9102469	9102701	6.15	4.85	1.31	0.000392	0.00148
chr1	249167941	249168102	0.04126	5.5306	0.0410385	unbiased	46.8907	45.5687		chr12	13044415	13044655	2.4	5.07	-2.68	6.11e-05	0.000339
chr1_gl000192_random	482399	482526	-0.39033	-1	0.25	unbiased	0.43674	0.57243		chr12	15421950	15422095	1.29	4.26	-2.98	0.00255	0.00682
chr10	1102570	1102805	-1.53179	5.45401	1.85795e-07	ADR-biased	25.7788	74.538		chr12	15743420	15743570	1.98	4.26	-2.28	0.0117	0.0237
chr10	3239641	3239804	-0.65808	5.37242	0.00519863	ADR-biased	32.9768	52.0368		chr12	22697330	22697722	4.03	6.11	-2.09	1.23e-06	1.38e-05
chr10	3827349	3827731	-1.14595	6.04028	9.64629e-07	ADR-biased	44.2408	97.9012		chr12	25403781	25404205	4.55	6.1	-1.54	0.000199	0.000872
chr10	4535619	4535791	-1.86363	4.7816	5.24575e-07	ADR-biased	14.4179	52.4698		chr12	25539242	25539589	3.6	5.47	-1.88	0.000289	0.00117
chr10	5454367	5454612	-0.4727	5.60731	0.0109705	unbiased	41.3828	57.4271		chr12	26984921	26985256	3.4	5.55	-2.15	2.72e-05	0.000179
chr10	5488423	5488705	-0.17797	5.89837	0.0297514	unbiased	56.0789	63.4415		chr12	26986233	26986511	3.69	5.57	-1.87	0.000107	0.000528
chr10	5588824	5589041	0.61444	5.85659	0.00264819	MCF7-biased	71.6955	46.8303		chr12	27295111	27295312	2.06	4.81	-2.76	0.000254	0.00105
chr10	5656098	5656354	0.54226	5.32012	0.0111214	MCF7-biased	48.2097	33.1053		chr12	27397107	27397347	3.21	5.5	-2.29	1.42e-05	0.000103
chr10	5665138	5665430	0.68242	5.41645	0.00439695	MCF7-biased	54.1039	33.7132		chr12	27677059	27677576	3.97	6.1	-2.13	5.53e-07	7.13e-06
chr10	6130811	6131084	-1.51999	5.47144	1.85795e-07	ADR-biased	26.1991	75.1361		chr12	27702685	27702905	2.82	5.16	-2.34	0.000116	0.000563
chr10	12238126	12238272	-0.38492	5.21836	0.0237839	unbiased	32.5797	42.5421		chr12	29935629	29935932	3.4	5.21	-1.81	0.000939	0.00298
chr10	13341290	13341446	0.08818	4.7409	0.0521085	unbiased	27.5693	25.9347		chr12	30907639	30908088	4.55	6.34	-1.79	6.39e-06	5.38e-05
chr10	13389688	13389817	-0.29615	5.13661	0.0335542	unbiased	31.7467	38.9806		chr12	31881751	31882157	5.1	6.05	-0.95	0.0141	0.0275
chr10	16859639	16859824	-0.78561	5.34084	0.00243718	ADR-biased	30.8679	53.2107		chr12	31902091	31902289	3.58	4.99	-1.42	0.0109	0.0223
chr10	17243638	17243771	-0.01287	5.25711	0.0456115	unbiased	38.0724	38.4136		chr12	32112137	32112439	3.99	5.78	-1.78	5.71e-05	0.000322
chr10	27530954	27531215	-0.56474	5.08684	0.0142114	ADR-biased	27.9441	41.3327		chr12	32552518	32552751	2.38	5.25	-2.87	6.89e-06	5.68e-05
chr10	32635068	32635385	0.89189	5.66742	0.000299942	MCF7-biased	69.2319	37.3096		chr12	32908127	32908359	2.6	5.42	-2.83	1.81e-06	1.9e-05
chr10	38265551	38265747	-0.8585	5.09615	0.00211003	ADR-biased	25.4025	46.0586		chr12	38778754	38778997	0.87	4.88	-4.01	2.24e-05	0.000153
chr10	42354935	42355620	-0.60006	6.09707	0.00204941	ADR-biased	55.601	84.2789		chr12	39299319	39299595	3.76	5.51	-1.75	0.000239	0.001
chr10	42355991	42356531	-0.35722	6.86227	0.00435655	unbiased	102.797	131.679		chr12	39300027	39300407	3.7	5.61	-1.91	0.000207	0.0009
chr10	43048230	43048439	-0.81655	5.18996	0.0032966	ADR-biased	27.5062	48.4436		chr12	39300451	39300666	3.49	5.74	-2.25	3.22e-06	3.01e-05
chr10	43277917	43278049	-0.59989	5.69937	0.00396266	ADR-biased	42.2074	63.9696		chr12	45342586	45342756	1.98	4.69	-2.71	0.000815	0.00265
chr10	43278083	43278334	-0.58788	5.66448	0.00463786	ADR-biased	41.3708	62.1818		chr12	46121312	46121693	4.05	6.06	-2.01	1.29e-06	1.42e-05
chr10	43886292	43886479	-0.45956	5.1189	0.0202962	unbiased	29.6327	40.7486		chr12	46122284	46122669	3.14	5.67	-2.53	1.04e-06	1.2e-05
chr10	43904729	43904933	-0.22548	5.83311	0.0261722	unbiased	52.7234	61.6424		chr12	46385696	46385907	3.28	5.33	-2.05	0.00016	0.000734
chr10	43950709	43950875	-0.12444	5.5736	0.0373953	unbiased	45.6132	49.7223		chr12	46662740	46663135	4.16	6.24	-2.08	1.98e-07	3.02e-06
chr10	44069934	44070204	-1.13919	5.78398	6.40988e-06	ADR-biased	37.1267	81.7743		chr12	46759519	46759769	3.32	4.9	-1.58	0.0104	0.0214
chr10	44101745	44101974	-1.94311	5.50988	4.45535e-11	ADR-biased	23.2366	89.3524		chr12	46765407	46766358	5.17	7.01	-1.85	1.5e-07	2.47e-06
chr10	44144242	44144493	-2.21556	5.42	6.28318e-13	ADR-biased	19.8659	92.2694		chr12	46777433	46777833	3.82	5.98	-2.16	8.97e-07	1.06e-05
chr10	44349665	44349905	0.21593	5.28005	0.0358449	unbiased	41.8749	36.0539		chr12	46888253	46888596	3	5.05	-2.06	0.00061	0.0021
chr10	46951308	46951761	0.79978	3.32732	0.0485158	MCF7-biased	13.2435	7.60754		chr12	47474605	47474835	1.87	5.04	-3.16	2.46e-05	0.000165
chr10	46959858	46960079	0.8206	3.22147	0.0480537	MCF7-biased	12.3957	7.01854		chr12	47701393	47701620	2.72	4.83	-2.1	0.00191	0.00539
chr10	47004249	47004648	0.43772	6.0808	0.00684131	unbiased	78.7747	58.1594		chr12	48136092	48136335	3.72	5.57	-1.85	0.000127	0.000608
chr10	47056554	47057132	0.89297	6.26493	1.68876e-05	MCF7-biased	104.794	56.4321		chr12	48166791	48167033	4.33	5.36	-1.03	0.022	0.0398
chr10	47057352	47058568	1.20926	6.06117	2.57693e-07	MCF7-biased	101.533	43.9119		chr12	48213007	48213264	2.99	5.27	-2.29	5.8e-05	0.000326
chr10	47080978	47081266	0.59065	6.05013	0.00230791	MCF7-biased	81.3153	53.9969		chr12	48213739	48214269	4.02	6.08	-2.06	2.06e-06	2.12e-05
chr10	52384238	52384505	0.16124	5.83383	0.0318786	unbiased	60.3152	53.9372		chr12	48499694	48499992	4.84	5.84	-1	0.00892	0.0188
chr10	53459335	53459467	-0.43324	5.40065	0.016091	unbiased	36.3537	49.087		chr12	49110180	49110663	4	5.77	-1.78	5.38e-05	0.000309
chr10	60094615	60094766	-0.33889	5.32012	0.0269405	unbiased	35.5228	44.9287		chr12	49208402	49208663	3.07	5.48	-2.41	7.56e-06	6.11e-05
chr10	61119690	61119853	-0.10332	4.94209	0.0488849	unbiased	29.6597	31.8617		chr12	49284565	49284789	3	5.18	-2.18	0.000161	0.000738
chr10	61385901	61386017	0.09752	4.96018	0.0488849	unbiased	32.1989	30.0943		chr12	49367350	49367721	2.84	5.5	-2.66	3.02e-06	2.83e-05
chr10	61666239	61666428	0.74534	4.8966	0.00647034	MCF7-biased	38.5663	23.0059		chr12	49389170	49389449	2.89	5.5	-2.61	2.53e-06	2.5e-05
chr10	64564212	64564351	0.33167	5.5793	0.021764	unbiased	53.6362	42.6202		chr12	49453125	49453326	2.97	4.77	-1.8	0.00969	0.0201
chr10	64564719	64564911	0.43222	5.68928	0.0114782	unbiased	59.9376	44.421		chr12	49524981	49525166	2.95	4.53	-1.58	0.0259	0.0456
chr10	64576392	64576553	0.30361	5.25092	0.0300797	unbiased	42.3041	34.2757		chr12	49658711	49659098	4.75	5.76	-1.01	0.0134	0.0264
chr10	65390158	65390319	0.81514	5.82283	0.00047026	MCF7-biased	75.0823	42.6733		chr12	49659183	49659544	3.63	5.52	-1.9	0.000251	0.00104
chr10	69609151	69609283	0.50625	4.65984	0.0254145	MCF7-biased	30.1266	21.2106		chr12	49736244	49736465	3.34	5.14	-1.81	0.00167	0.00484
chr10	69834842	69835191	0.23772	5.64831	0.0289792	unbiased	54.4617	46.1881		chr12	49761032	49761312	4.45	5.62	-1.16	0.00642	0.0145
chr10	69847970	69848170	1.17669	4.91446	0.000384073	MCF7-biased	45.3429	20.0581		chr12	50016996	50017203	3.5	5	-1.5	0.00792	0.0171
chr10	70166154	70166299	0.06403	5.25042	0.044442	unbiased	38.9199	37.2303		chr12	50339362	50339669	3.53	5.61	-2.07	2.89e-05	0.000189
chr10	71152340	71152565	1.04241	4.56464	0.00218656	MCF7-biased	33.9619	16.489		chr12	50468978	50469311	3.08	5.53	-2.45	6.09e-06	5.18e-05
chr10	71267678	71267863	0.53502	5.09244	0.0142114	MCF7-biased	41.0682	28.3432		chr12	50561043	50561428	3.67	5.97	-2.3	3.03e-07	4.29e-06
chr10	71993274	71993445	-0.00101	5.32866	0.0444639	unbiased	40.173	40.2011		chr12	50794426	50794790	4.18	5.79	-1.61	0.000223	0.00095
chr10	72124327	72124552	0.24085	5.03237	0.0373826	unbiased	35.5751	30.1053		chr12	50898511	50898852	3.3	5.6	-2.3	5.38e-06	4.67e-05
chr10	72142500	72142648	0.63764	4.95006	0.0108702	MCF7-biased	38.5559	24.7823		chr12	51180516	51180810	1.73	5.24	-3.5	2.27e-06	2.29e-05
chr10	73026188	73026427	0.82197	5.00788	0.00329653	MCF7-biased	42.78	24.1993		chr12	51441586	51441893	3.58	5.61	-2.02	3.51e-05	0.000222
chr10	73074129	73074334	0.38553	4.89068	0.0303083	unbiased	33.9054	25.9545		chr12	51477210	51477475	4.61	5.53	-0.91	0.0276	0.0481
chr10	73079355	73079509	0.95028	4.99982	0.00179811	MCF7-biased	44.4761	23.0178		chr12	51566088	51566298	3.15	5.04	-1.89	0.00142	0.00423
chr10	73489180	73489419	0.24107	4.94437	0.0415737	unbiased	33.4725	28.3217		chr12	51566499	51566941	3.19	5.97	-2.78	2.7e-08	6.36e-07
chr10	73648516	73648774	1.37996	5.05898	2.78401e-05	MCF7-biased	53.7786	20.6633		chr12	51611803	51612001	2.7	4.71	-2.01	0.00354	0.00889
chr10	73648836	73649047	1.29388	5.13515	3.36612e-05	MCF7-biased	55.0279	22.4432		chr12	51765383	51765546	0.87	4.64	-3.77	0.000125	0.000602
chr10	73656265	73656429	0.32652	4.82754	0.0344498	unbiased	31.7966	25.3564		chr12	52269078	52269290	2.53	5.1	-2.57	8.07e-05	0.000422
chr10	73723940	73724125	1.33573	4.95119	5.67791e-05	MCF7-biased	49.1478	19.4719		chr12	52444577	52445283	4.22	7.13	-2.9	2.48e-13	3.59e-11
chr10	73735706	73735851	0.89465	4.97181	0.00236169	MCF7-biased	42.788	23.0147		chr12	52537361	52537647	3.1	5.73	-2.63	5.56e-07	7.15e-06
chr10	73769557	73769776	1.0016	4.98792	0.000919032	MCF7-biased	44.9024	22.4263		chr12	52541146	52541497	4.04	6.04	-2	1.51e-06	1.63e-05
chr10	74020451	74020711	0.97855	5.48703	0.000249926	MCF7-biased	62.9574	31.9502		chr12	52624237	52624640	3.12	5.61	-2.49	9.63e-06	7.46e-05
chr10	74032702	74032943	1.40139	5.82872	6.88832e-08	MCF7-biased	92.374	34.9695		chr12	52626660	52626938	3.41	5.37	-1.96	0.000264	0.00108
chr10	74033616	74034069	1.56377	5.75464	3.7226e-09	MCF7-biased	92.8304	31.4014		chr12	52672840	52673064	3.3	5.55	-2.25	9.27e-06	7.24e-05
chr10	74079310	74079626	0.71559	5.43316	0.00355753	MCF7-biased	55.367	33.7161		chr12	52680567	52680728	2.53	4.7	-2.17	0.00281	0.00737
chr10	74084542	74084699	1.3302	4.90368	0.000117247	MCF7-biased	47.4646	18.8773		chr12	53259159	53259435	2.98	5.22	-2.24	0.000168	0.000761
chr10	74088163	74088303	1.24507	5.14831	5.70776e-05	MCF7-biased	54.6006	23.0353		chr12	53268121	53268370	3.54	5.36	-1.82	0.000387	0.00146
chr10	74094828	74094998	0.95153	5.27164	0.000698358	MCF7-biased	53.7207	27.7781		chr12	53273707	53273960	2.95	5.26	-2.32	8.12e-05	0.000423
chr10	74114275	74114536	-0.71988	5.90839	0.000943046	ADR-biased	46.8004	77.0824		chr12	53321228	53321482	2.91	5.69	-2.78	1.98e-07	3.02e-06
chr10	74114559	74114817	-0.75833	5.82035	0.000756176	ADR-biased	43.447	73.492		chr12	53342618	53342987	4.12	5.59	-1.47	0.000953	0.00301
chr10	74124091	74124347	1.38656	4.51395	0.000287038	MCF7-biased	36.943	14.1298		chr12	53374699	53374906	1.78	5.17	-3.39	5.77e-06	4.95e-05
chr10	74856432	74856657	1.20887	5.40126	3.24652e-05	MCF7-biased	64.2531	27.7964		chr12	53441108	53441348	3.15	5.33	-2.18	7.38e-05	0.000392
chr10	74927744	74927981	0.09274	5.479	0.0401123	unbiased	46.0577	43.1901		chr12	53574620	53574973	4.62	5.76	-1.14	0.0105	0.0215
chr10	75503954	75504190	-0.24608	5.66026	0.0266082	unbiased	46.4376	55.074		chr12	53607157	53607391	3.23	5.22	-1.99	0.000303	0.00121
chr10	75639484	75639703	0.25156	5.09368	0.0371218	unbiased	37.2575	31.2959		chr12	53614656	53615121	4.78	6.4	-1.63	7.18e-06	5.86e-05
chr10	75666576	75666859	1.01308	4.95495	0.00123452	MCF7-biased	44.0628	21.8326		chr12	53625527	53625745	2.84	4.53	-1.69	0.0171	0.0322
chr10	76970195	76970420	-0.25515	5.92587	0.0239942	unbiased	55.6494	66.4154		chr12	53645449	53645656	1.73	5.3	-3.57	6.77e-07	8.49e-06
chr10	76995728	76995929	0.10209	5.29248	0.042295	unbiased	40.6033	37.8294		chr12	53645692	53645989	3.56	5.85	-2.29	1.02e-06	1.18e-05
chr10	79165556	79165752	0.473	4.9674	0.0229481	unbiased	36.8578	26.5548		chr12	53718556	53718809	4.07	5.93	-1.87	1.22e-05	9.14e-05
chr10	79617215	79617366	0.37349	5.28611	0.0238714	unbiased	44.4113	34.2817		chr12	53764683	53765146	4.78	6.05	-1.27	0.000872	0.0028
chr10	79686436	79686597	0.39778	5.6126	0.0171391	unbiased	56.1607	42.6274		chr12	53835184	53835417	3.87	5.19	-1.32	0.00795	0.0171
chr10	79709048	79709348	0.82814	5.17823	0.00242907	MCF7-biased	48.2448	27.1741		chr12	53894869	53895193	4.94	5.77	-0.84	0.0281	0.0487
chr10	79789243	79789419	-0.05495	5.5912	0.0397822	unbiased	47.2986	49.1349		chr12	53902393	53902636	2.58	5.41	-2.83	2.59e-06	2.54e-05
chr10	79793452	79793909	0.01502	5.79178	0.0376125	unbiased	55.6878	55.1111		chr12	54121183	54121560	6.51	5.59	0.92	0.00927	0.0194
chr10	80733432	80733803	0.34464	5.70217	0.0174668	unbiased	58.6675	46.2009		chr12	54137428	54137686	3.75	5.32	-1.57	0.00193	0.00544
chr10	80828500	80828674	-0.81235	5.97987	0.000249607	ADR-biased	47.6266	83.6356		chr12	54140451	54140760	3.66	5.87	-2.21	1.11e-06	1.26e-05
chr10	80838732	80838894	0.29014	5.34106	0.029853	unbiased	44.8218	36.6563		chr12	54344205	54344488	3.45	5.35	-1.9	0.00026	0.00107
chr10	80910043	80910201	1.33461	4.60412	0.000240206	MCF7-biased	38.624	15.3144		chr12	54367628	54367856	3.25	5.25	-2	0.000274	0.00112
chr10	80952517	80952717	0.45314	4.85712	0.0262672	unbiased	33.9112	24.7705		chr12	54378518	54378889	4.9	5.9	-1	0.00865	0.0184
chr10	80955285	80955504	0.97391	5.28291	0.000526943	MCF7-biased	54.5635	27.7796		chr12	54411800	54412614	5.56	6.74	-1.18	0.000628	0.00215
chr10	81205476	81205611	0.92093	5.28682	0.000698358	MCF7-biased	53.7162	28.3712		chr12	54595169	54595403	3.51	5.71	-2.2	6.64e-06	5.54e-05
chr10	85899238	85899403	0.67209	5.19145	0.00674875	MCF7-biased	46.1256	28.9483		chr12	54601619	54601877	4.01	5.79	-1.78	4.28e-05	0.00026
chr10	88137067	88137275	0.4885	4.87493	0.0225147	unbiased	34.7558	24.7727		chr12	54613990	54614286	3.05	5.58	-2.53	3.67e-06	3.38e-05
chr10	88281466	88281748	0.0076	5.6227	0.0401966	unbiased	49.4021	49.1425		chr12	54674800	54675104	4.56	5.56	-1	0.0166	0.0315
chr10	88470942	88471155	1.2992	5.09907	4.80874e-05	MCF7-biased	53.7678	21.8486		chr12	54688072	54688301	3.76	5.34	-1.58	0.00128	0.00388
chr10	88516225	88516462	0.90966	5.36926	0.000633545	MCF7-biased	56.6534	30.1572		chr12	54694586	54694910	3.72	5.77	-2.06	7.49e-06	6.07e-05
chr10	88963301	88963478	0.32072	2.7047	0.104736	unbiased	7.28566	5.83341		chr12	54697980	54698361	4.24	6.03	-1.79	1.34e-05	9.91e-05
chr10	89622952	89623096	0.47224	5.72869	0.0100398	unbiased	62.4578	45.0224		chr12	54718874	54719212	4.75	5.75	-1.01	0.0115	0.0233
chr10	89623237	89623407	0.72309	5.38502	0.00339764	MCF7-biased	53.6894	32.5249		chr12	54762520	54762845	3.48	5.74	-2.26	7.32e-06	5.97e-05
chr10	91039338	91039518	0.91348	5.01809	0.00254732	MCF7-biased	44.4721	23.6104		chr12	54764020	54764315	3.95	5.89	-1.95	8.84e-06	6.96e-05
chr10	91404731	91404948	0.64105	5.47016	0.00457396	MCF7-biased	55.3567	35.4972		chr12	54793120	54793392	4.13	5.72	-1.6	0.000384	0.00146
chr10	93169309	93169602	1.37533	5.35583	3.23369e-06	MCF7-biased	65.9589	25.4248		chr12	54810930	54811345	4.71	6	-1.29	0.000787	0.00257
chr10	93505116	93505255	0.71721	4.59491	0.013503	MCF7-biased	30.9854	18.8475		chr12	54813367	54813683	4.26	5.46	-1.2	0.00759	0.0166
chr10	94333774	94333968	0.34769	5.52552	0.0216447	unbiased	51.9613	40.8333		chr12	56333910	56334321	4.48	5.68	-1.21	0.00527	0.0123
chr10	95462177	95462565	0.57112	5.25464	0.00880951	MCF7-biased	46.5336	31.3215		chr12	56551709	56552049	4.25	5.44	-1.19	0.0101	0.0208
chr10	95505345	95505476	0.69632	4.22561	0.0228655	MCF7-biased	23.8145	14.697		chr12	56858188	56858402	3.12	5.12	-2	0.000749	0.00246
chr10	97453906	97454088	0.2544	4.82463	0.0423997	unbiased	30.9492	25.9458		chr12	57914409	57914733	6.27	5.25	1.03	0.00336	0.00854
chr10	97849527	97849729	0.95421	5.17712	0.00101724	MCF7-biased	50.3606	25.9923		chr12	59314161	59314290	2.72	4.42	-1.7	0.0194	0.0361
chr10	99332098	99332278	0.73427	4.9637	0.00679386	MCF7-biased	40.2477	24.1938		chr12	64237633	64237836	3.48	5.58	-2.1	2.4e-05	0.000162
chr10	99400346	99400518	1.0798	4.86566	0.000998168	MCF7-biased	42.3873	20.0532		chr12	65091873	65092026	1.22	4.3	-3.08	0.00167	0.00484
chr10	99629229	99629420	0.92215	5.09337	0.00161619	MCF7-biased	46.9953	24.8005		chr12	69139968	69140131	2.37	4.54	-2.18	0.0037	0.00919
chr10	99894310	99894437	0.23032	5.2873	0.0358449	unbiased	42.2963	36.0553		chr12	69550889	69551102	2.61	5.26	-2.65	1.44e-05	0.000105
chr10	100069399	100069635	0.42926	5.06914	0.0232951	unbiased	38.9559	28.9303		chr12	69633183	69633448	3.62	5.38	-1.76	0.000409	0.00153
chr10	101805871	101806040	0.48695	4.72869	0.0256753	unbiased	31.3885	22.3967		chr12	69753747	69753976	3.65	5.2	-1.55	0.00344	0.00869
chr10	102046416	102046531	0.51653	5.33289	0.0134111	MCF7-biased	48.2065	33.6988		chr12	72148375	72148650	3.09	5.26	-2.17	0.000116	0.000562
chr10	102131083	102131271	1.04849	4.76178	0.00164332	MCF7-biased	39.0168	18.8636		chr12	76424769	76424913	-0.09	4.1	-4.19	0.00183	0.00519
chr10	102133749	102134035	1.49888	4.98864	1.24677e-05	MCF7-biased	53.3745	18.8854		chr12	76425445	76425712	3.28	5.21	-1.93	0.000539	0.00192
chr10	102758927	102759123	0.34318	5.36778	0.0240674	unbiased	46.5068	36.6614		chr12	93322933	93323103	3.09	5.09	-1.99	0.000906	0.00289
chr10	102778807	102778984	0.75592	4.61441	0.0107602	MCF7-biased	31.8312	18.8494		chr12	95611398	95611584	5.82	3.83	1.98	1.01e-05	7.77e-05
chr10	102791499	102791648	0.70308	5.2652	0.00458641	MCF7-biased	49.069	30.1411		chr12	95867743	95868006	3.6	5.2	-1.61	0.00292	0.00762
chr10	102826194	102826551	1.09914	5.49292	6.7812e-05	MCF7-biased	65.9129	30.7678		chr12	96613620	96613804	2.11	4.13	-2.02	0.0245	0.0435
chr10	102889617	102889774	-0.21891	4.93672	0.0415737	unbiased	28.3891	33.0408		chr12	96794371	96794537	3.99	5.16	-1.17	0.0169	0.0321
chr10	103113484	103113633	-0.20392	5.44437	0.0346368	unbiased	40.5719	46.7317		chr12	104323445	104323695	6.08	3.37	2.71	9.13e-09	2.59e-07
chr10	103454599	103454774	0.56592	5.35777	0.00954102	MCF7-biased	49.8918	33.7031		chr12	104323911	104324186	5.45	3.54	1.91	0.000118	0.000569
chr10	103824980	103825185	1.03901	5.3157	0.000294672	MCF7-biased	57.0915	27.7842		chr12	104350897	104351109	5.83	4.81	1.01	0.00957	0.0199
chr10	103874242	103874371	0.85835	5.2247	0.00202034	MCF7-biased	50.3484	27.7713		chr12	105352009	105352223	5.75	4.29	1.45	0.000575	0.00201
chr10	103874603	103874767	0.87752	5.2031	0.0014505	MCF7-biased	49.9309	27.1775		chr12	105501317	105501561	5.6	4.21	1.39	0.00151	0.00444
chr10	103892645	103892796	0.09844	5.54041	0.0393285	unbiased	48.1555	44.9793		chr12	105629962	105630137	5.13	3.9	1.23	0.0141	0.0275
chr10	104192298	104192509	-0.85211	4.94209	0.00397689	ADR-biased	22.8803	41.3021		chr12	106696150	106696616	6.32	4.49	1.82	3.38e-06	3.13e-05
chr10	104220968	104221183	-0.88525	4.90448	0.00285839	ADR-biased	22.037	40.7042		chr12	106751723	106751969	6	4.36	1.64	3.96e-05	0.000244
chr10	104262437	104262634	-0.90705	5.07169	0.00211003	ADR-biased	24.5587	46.0527		chr12	107349334	107349631	5.65	4.03	1.62	0.00032	0.00127
chr10	105805300	105805481	6e-05	4.91109	0.0512891	unbiased	30.0881	30.0868		chr12	107474566	107474795	4.68	2.61	2.07	0.00327	0.00835
chr10	111985598	111985753	-1.08252	5.20734	0.000206669	ADR-biased	25.3881	53.7652		chr12	108079395	108079635	5.86	3.88	1.97	8.11e-06	6.47e-05
chr10	112290132	112290297	0.45059	4.78493	0.0302191	unbiased	32.2276	23.5823		chr12	108154882	108155179	5.85	4.45	1.4	0.000483	0.00175
chr10	115144999	115145188	1.80295	4.22251	4.53353e-05	MCF7-biased	34.8717	9.99381		chr12	108955120	108955339	5.35	4.28	1.07	0.0206	0.0378
chr10	120101778	120101961	-0.50227	4.62928	0.0298994	ADR-biased	20.7947	29.4545		chr12	109125236	109125532	5.65	4.71	0.94	0.019	0.0354
chr10	122610655	122610891	1.37487	4.38161	0.000499785	MCF7-biased	33.5687	12.9437		chr12	109251328	109251588	5.52	3.71	1.8	0.000174	0.000783
chr10	124463460	124463602	1.09488	3.94892	0.00832654	MCF7-biased	22.5704	10.5669		chr12	109490195	109490466	6.13	4.7	1.44	0.000141	0.000664
chr10	126605330	126605442	0.25908	4.95345	0.0379054	unbiased	33.8948	28.3231		chr12	109535236	109535432	5.36	3.5	1.86	0.000305	0.00122
chr10	126812388	126812542	0.62569	4.67905	0.0176518	MCF7-biased	31.8207	20.6233		chr12	109535674	109536050	5.8	4.41	1.38	0.00108	0.00335
chr10	133652067	133652195	0.79179	4.92	0.00509539	MCF7-biased	39.8331	23.0087		chr12	109915038	109915570	6.61	4.89	1.72	1.31e-06	1.44e-05
chr10	133655338	133655479	0.59179	4.57646	0.0205024	MCF7-biased	29.2904	19.4347		chr12	110151223	110151638	6.72	4.76	1.97	6.84e-08	1.35e-06
chr10	134145294	134145700	-0.958	5.61026	0.000190525	ADR-biased	35.048	68.0848		chr12	110434147	110434296	5.17	3.25	1.93	0.000967	0.00305
chr10	135070962	135071144	0.44068	4.54373	0.0346833	unbiased	27.1724	20.0203		chr12	110561994	110562237	5.34	4.2	1.13	0.014	0.0274
chr10	135143365	135143510	-0.10586	4.31057	0.0597003	unbiased	19.1283	20.5847		chr12	110887485	110887725	3.83	5.11	-1.28	0.015	0.0289
chr11	193612	193895	-0.23453	5.81451	0.02624	unbiased	51.885	61.0439		chr12	110906970	110907203	2.93	5.09	-2.16	0.000319	0.00126
chr11	356093	356225	0.55921	5.22095	0.0126848	MCF7-biased	45.2722	30.7251		chr12	110939757	110940092	4.85	5.95	-1.09	0.00438	0.0106
chr11	393686	393815	0.51408	5.5	0.0104025	MCF7-biased	54.0806	37.8694		chr12	111051676	111051917	3.82	5.44	-1.63	0.00068	0.00229
chr11	394135	394292	0.74396	5.47272	0.00228197	MCF7-biased	57.4685	34.3143		chr12	111325873	111326130	3.62	5.61	-1.99	3.09e-05	0.0002
chr11	407107	407277	0.64663	5.0222	0.00915928	MCF7-biased	40.6593	25.972		chr12	111834772	111835045	4.57	5.69	-1.11	0.0107	0.0218
chr11	448301	448515	1.19508	4.64154	0.000585502	MCF7-biased	37.7677	16.4955		chr12	112279726	112279916	5.91	4.66	1.25	0.00142	0.00423
chr11	450149	450376	-0.24636	5.40448	0.0324391	unbiased	38.8893	46.1309		chr12	112280161	112280319	2.51	4.56	-2.05	0.00598	0.0136
chr11	506796	506945	0.45812	5.51654	0.012403	unbiased	53.6535	39.0562		chr12	112450422	112450854	4.17	5.82	-1.65	0.000279	0.00114
chr11	507205	507447	0.4159	5.55988	0.0168839	unbiased	54.4866	40.8405		chr12	113536230	113536444	2.49	4.69	-2.2	0.00208	0.00577
chr11	576070	576243	0.29014	5.34106	0.029853	unbiased	44.8218	36.6563		chr12	113659747	113659915	2.62	4.91	-2.29	0.000593	0.00206
chr11	705021	705184	1.30403	4.7967	0.000200478	MCF7-biased	43.6744	17.6878		chr12	113737699	113737904	3.24	4.85	-1.62	0.00984	0.0204
chr11	777729	777874	0.20189	5.06866	0.0403973	unbiased	35.992	31.2919		chr12	114451848	114452061	3.08	4.87	-1.79	0.00364	0.00907
chr11	1051173	1051380	1.93729	4.6649	5.67495e-07	MCF7-biased	49.6439	12.9624		chr12	115105912	115106270	3.53	6.02	-2.49	6.64e-08	1.32e-06
chr11	1108723	1108861	1.04052	4.51084	0.00297372	MCF7-biased	32.6973	15.8959		chr12	115106510	115106897	3.1	5.59	-2.49	2.46e-06	2.45e-05
chr11	1212832	1212991	-0.19405	4.81331	0.046119	unbiased	26.2871	30.0717		chr12	115118684	115119028	4.03	5.61	-1.58	0.000548	0.00194
chr11	1330765	1330991	-0.76607	5.1427	0.00394954	ADR-biased	27.0896	46.0693		chr12	115121627	115122608	4.79	7.49	-2.69	1.18e-12	1.55e-10
chr11	1580701	1580906	0.68161	5.22561	0.00700243	MCF7-biased	47.3869	29.5442		chr12	115211868	115212422	4.61	6.43	-1.82	1.79e-06	1.89e-05
chr11	1859012	1859221	0.78265	5.12337	0.00394954	MCF7-biased	45.7182	26.5759		chr12	115212536	115212859	4.09	5.36	-1.27	0.0091	0.0192
chr11	1884336	1884491	1.14403	5.3054	0.000103678	MCF7-biased	58.7866	26.6006		chr12	117257293	117257503	5.56	4.19	1.37	0.00461	0.0111
chr11	1968388	1968606	0.21739	5.41714	0.034872	unbiased	46.0725	39.6279		chr12	118541309	118541515	2.38	4.61	-2.23	0.00275	0.00723
chr11	2008505	2008812	1.57988	4.72766	1.52959e-05	MCF7-biased	45.8103	15.324		chr12	119616451	119616740	3.8	5.56	-1.75	0.000296	0.00119
chr11	2333547	2333773	0.86601	4.95738	0.00307736	MCF7-biased	41.9438	23.013		chr12	120426836	120427048	3.72	5.01	-1.29	0.0151	0.029
chr11	2421683	2422010	0.07902	5.72709	0.0379415	unbiased	54.4402	51.5386		chr12	120554560	120554846	6.08	4.8	1.28	0.000594	0.00206
chr11	2441000	2441117	0.25648	4.6126	0.0441424	unbiased	26.7384	22.3834		chr12	120666212	120666507	3.48	5.75	-2.27	2.36e-06	2.36e-05
chr11	2554145	2554315	0.65283	5.23989	0.00700243	MCF7-biased	47.3832	30.1372		chr12	120672603	120672985	3.54	5.59	-2.05	5.17e-05	0.000301
chr11	2721222	2721372	-0.62396	5.13777	0.00799956	ADR-biased	28.3601	43.7057		chr12	120972046	120972221	5.01	3.67	1.34	0.0179	0.0336
chr11	2909672	2909884	0.54867	5.12928	0.0144973	MCF7-biased	42.3302	28.939		chr12	121905083	121905309	6.38	4.49	1.89	5.25e-07	6.8e-06
chr11	3078578	3078831	0.04599	5.74348	0.0382995	unbiased	54.4355	52.7276		chr12	122150468	122150766	5.69	4.31	1.38	0.00142	0.00423
chr11	3818918	3819126	0.51729	5.28136	0.0131809	MCF7-biased	46.5273	32.5078		chr12	122224251	122224491	3.47	5.12	-1.65	0.00284	0.00743
chr11	4115919	4116091	-0.0457	5.6973	0.0382893	unbiased	51.0716	52.7153		chr12	122235057	122235328	3.89	5.4	-1.5	0.00194	0.00546
chr11	6374751	6374964	0.57327	4.91763	0.0159817	MCF7-biased	36.8672	24.7781		chr12	122238910	122239121	3.85	5.04	-1.19	0.0243	0.0433
chr11	6400635	6400777	0.7956	4.72251	0.0070088	MCF7-biased	34.783	20.0386		chr12	123319199	123319436	3.29	5.09	-1.8	0.00145	0.00428
chr11	6624718	6625003	0.68717	5.46896	0.00371635	MCF7-biased	56.2018	34.9053		chr12	123465401	123465707	4.01	5.36	-1.35	0.00548	0.0127
chr11	6704675	6704891	0.99924	4.94798	0.00123452	MCF7-biased	43.6406	21.8318		chr12	123849295	123849632	6.15	5.38	0.77	0.0276	0.0481
chr11	6731096	6731241	0.14058	4.47564	0.057202	unbiased	23.3594	21.1906		chr12	123873191	123873453	3.76	5.42	-1.66	0.00082	0.00267
chr11	8892045	8892202	1.20293	5.08933	9.65797e-05	MCF7-biased	51.6535	22.4379		chr12	124457472	124457824	6.37	4.86	1.51	3.93e-05	0.000243
chr11	8986485	8986671	0.92215	5.09337	0.00161619	MCF7-biased	46.9953	24.8005		chr12	124853975	124854220	0.87	5.34	-4.47	4.01e-07	5.41e-06
chr11	9385796	9386120	0.70205	5.17657	0.00521904	MCF7-biased	46.1288	28.3553		chr12	124873397	124873562	2.62	4.54	-1.92	0.00764	0.0166
chr11	9406029	9406257	0.42703	5.31308	0.0182206	unbiased	46.0968	34.2864		chr12	124907623	124907907	3.01	5.3	-2.29	5.02e-05	0.000296
chr11	9482169	9482317	0.28844	5.97564	0.0182374	unbiased	69.5443	56.9419		chr12	125167705	125167837	0.47	4	-3.53	0.00361	0.00902
chr11	9482379	9482589	0.3083	5.9395	0.0181379	unbiased	68.2922	55.1523		chr12	125211853	125212001	2.68	4.46	-1.78	0.0176	0.0331
chr11	10329384	10329542	1.40796	4.98757	1.83553e-05	MCF7-biased	51.6806	19.4755		chr12	125225458	125225687	2.91	4.61	-1.7	0.0125	0.025
chr11	10562665	10562964	0.66267	5.38078	0.00519863	MCF7-biased	52.4225	33.1157		chr12	125230641	125230799	2.6	4.46	-1.86	0.0122	0.0245
chr11	10955409	10955566	0.3424	4.96481	0.0341149	unbiased	35.1636	27.7345		chr12	125364973	125365118	0.53	3.71	-3.19	0.0119	0.0239
chr11	12303474	12303662	0.92327	4.86989	0.00264032	MCF7-biased	40.267	21.2333		chr12	125399394	125399622	5.79	4.76	1.03	0.00794	0.0171
chr11	12310241	12310372	1.04157	5.00806	0.000679285	MCF7-biased	46.1688	22.4287		chr12	125412326	125412581	3.23	5.18	-1.96	0.000428	0.00158
chr11	13689908	13690060	0.38506	5.26666	0.0238714	unbiased	43.9926	33.6872		chr12	125424343	125424607	2.7	5.36	-2.66	6.7e-06	5.56e-05
chr11	14271019	14271178	0.81366	4.81468	0.00579857	MCF7-biased	37.3105	21.2273		chr12	125667751	125667972	3.44	5.03	-1.59	0.00432	0.0105
chr11	14380684	14380832	-0.51812	5.45934	0.0101987	ADR-biased	36.7655	52.6514		chr12	132195397	132195667	5.29	3.85	1.44	0.00312	0.00804
chr11	14913197	14913368	0.19928	5.38616	0.0351105	unbiased	44.8116	39.0302		chr12	132356873	132357019	1.94	4.19	-2.25	0.0112	0.0228
chr11	18610171	18610330	0.3211	5.28457	0.0269405	unbiased	43.5657	34.8725		chr13	21635750	21635926	2.84	4.64	-1.8	0.00892	0.0188
chr11	18797294	18797505	0.4098	4.99877	0.0266362	unbiased	36.852	27.7395		chr13	27998628	27998785	4.45	2.78	1.68	0.0215	0.0391
chr11	19764347	19764485	0.73745	4.46204	0.0156755	MCF7-biased	28.4581	17.0691		chr13	30995644	30995816	1.71	4.21	-2.5	0.00766	0.0167
chr11	19925192	19925357	0.64053	4.51014	0.0200299	MCF7-biased	28.4509	18.2506		chr13	34116843	34116981	1.73	4.8	-3.07	0.000147	0.000686
chr11	20408656	20408799	0.88498	5.17492	0.00188377	MCF7-biased	49.0918	26.583		chr13	53024746	53024976	3.72	5.29	-1.57	0.00159	0.00463
chr11	27295101	27295257	0.53673	3.95943	0.0404396	MCF7-biased	18.7367	12.9158		chr13	95201936	95202065	1.29	4.31	-3.02	0.00214	0.00591
chr11	27528516	27528708	0.40828	5.42382	0.0187004	unbiased	49.4521	37.2632		chr13	111064695	111064849	-0.09	4.12	-4.21	0.00144	0.00427
chr11	28131727	28131880	-0.52198	5.10837	0.0171517	ADR-biased	28.7877	41.337		chr13	113597133	113597271	-0.09	3.81	-3.9	0.00507	0.012
chr11	33757981	33758172	-0.00995	5.30262	0.0444639	unbiased	39.3324	39.6046		chr13	114048344	114048478	0.53	4.45	-3.92	0.00029	0.00117
chr11	34937856	34938011	-0.28318	5.30942	0.0299339	unbiased	35.9478	43.7439		chr13	114830755	114830910	1.91	4.67	-2.76	0.000461	0.00168
chr11	35413822	35414006	0.37066	4.91585	0.0342371	unbiased	34.3248	26.5478		chr14	21457930	21458186	5.87	4.25	1.62	0.000199	0.000872
chr11	35639786	35639976	-0.25054	5.22419	0.0332459	unbiased	34.2711	40.7707		chr14	21979386	21979691	5.61	4.23	1.39	0.00142	0.00423
chr11	36310914	36311145	-0.38167	5.17905	0.0268843	unbiased	31.7397	41.352		chr14	23356079	23356281	5.49	4.31	1.18	0.0083	0.0177
chr11	36615821	36616049	-1.19107	5.13661	0.000112901	ADR-biased	23.2809	53.1554		chr14	23504128	23504284	5.14	2.92	2.22	0.000217	0.000934
chr11	43665633	43665825	-0.55745	5.2663	0.0108742	ADR-biased	31.7256	46.6895		chr14	23504301	23504472	4.77	3.29	1.48	0.015	0.0289
chr11	43902227	43902389	-0.42677	5.27585	0.0180361	unbiased	33.416	44.9184		chr14	23590106	23590278	2.88	4.81	-1.93	0.00355	0.00891
chr11	45274012	45274238	0.47361	4.99965	0.0196267	unbiased	37.699	27.1493		chr14	24020911	24021133	5.07	3.36	1.71	0.00228	0.00621
chr11	45793562	45793725	0.90159	5.21523	0.00110921	MCF7-biased	50.7743	27.1793		chr14	24701410	24701614	5.25	3.48	1.78	0.000671	0.00227
chr11	46260514	46260698	0.94685	5.4439	0.000399044	MCF7-biased	60.4355	31.3518		chr14	24701687	24701849	4.92	3.18	1.74	0.00483	0.0115
chr11	46260769	46260997	0.95179	5.39047	0.00048062	MCF7-biased	58.338	30.1602		chr14	24836280	24836522	5.42	3.49	1.94	0.000121	0.000585
chr11	46414128	46414383	0.99537	5.09522	0.000841767	MCF7-biased	48.265	24.2101		chr14	29235703	29235941	5.25	1.54	3.71	1.5e-06	1.63e-05
chr11	46721719	46721964	0.33355	5.49718	0.0215738	unbiased	50.7015	40.2357		chr14	29254914	29255103	4.97	1.2	3.77	1.17e-05	8.85e-05
chr11	46722032	46722265	0.56667	5.57121	0.00633062	MCF7-biased	57.862	39.0669		chr14	35806023	35806201	2.73	4.85	-2.11	0.00128	0.00388
chr11	46867790	46867957	0.06069	5.55915	0.0401835	unbiased	48.151	46.1675		chr14	39901747	39901871	4.87	3.29	1.58	0.00784	0.017
chr11	46958137	46958305	0.14502	4.95532	0.0466629	unbiased	32.6233	29.5034		chr14	45431273	45431433	4.71	2.91	1.8	0.0071	0.0157
chr11	47207097	47207240	0.60276	5.18589	0.0103481	MCF7-biased	44.8573	29.5382		chr14	50467387	50467545	2.83	4.69	-1.86	0.00582	0.0133
chr11	47207971	47208137	0.82776	5.23989	0.00202034	MCF7-biased	50.3448	28.3644		chr14	55032589	55032782	5.66	3.89	1.78	0.000164	0.000749
chr11	47236368	47236615	0.9678	5.3404	0.000436927	MCF7-biased	56.6616	28.9703		chr14	60715738	60716018	5.99	4.46	1.53	0.000112	0.000547
chr11	47279923	47280145	1.22776	5.5007	1.62195e-05	MCF7-biased	69.2902	29.5855		chr14	61385476	61385734	4.54	2.49	2.05	0.00904	0.0191
chr11	47291058	47291218	-0.37159	5.90564	0.0143594	unbiased	52.7042	68.1875		chr14	64109064	64109253	5.23	2.46	2.78	1.26e-05	9.43e-05
chr11	47291535	47291684	-0.23812	5.96018	0.0220189	unbiased	57.3261	67.6135		chr14	64805238	64805533	5.61	4.49	1.12	0.012	0.024
chr11	47429416	47430140	0.76212	6.03736	0.000285024	MCF7-biased	85.5336	50.4331		chr14	65453725	65454021	6.16	4.41	1.75	8.72e-06	6.89e-05
chr11	47437777	47437929	0.98234	4.89964	0.00149725	MCF7-biased	41.9561	21.2364		chr14	65569158	65569624	8.05	5.08	2.97	1.37e-11	1.03e-09
chr11	47447875	47448219	0.13273	5.89721	0.0328831	unbiased	62.4044	56.9193		chr14	67521417	67521675	4.25	2.46	1.79	0.0278	0.0483
chr11	47600424	47600738	-0.11526	5.88863	0.0328831	unbiased	56.9254	61.6599		chr14	67826337	67826836	6.78	5.02	1.76	5.88e-07	7.47e-06
chr11	47968621	47968796	0.55696	4.32012	0.0285818	MCF7-biased	24.2279	16.4685		chr14	68141329	68141720	6.34	4.46	1.88	1.46e-06	1.59e-05
chr11	57117391	57117568	-1.20223	4.6126	0.000824039	ADR-biased	16.1279	37.1095		chr14	68286298	68286683	7.5	4.18	3.32	2.19e-15	4.88e-13
chr11	57425103	57425264	-1.02225	5.10396	0.00062703	ADR-biased	24.1313	49.0127		chr14	69864950	69865368	6.03	4.42	1.61	6.87e-05	0.000372
chr11	58345771	58346028	-1.09666	5.59011	4.6941e-05	ADR-biased	32.9403	70.4457		chr14	70078140	70078375	5.87	4.61	1.26	0.00148	0.00435
chr11	58912158	58912340	-0.94535	5.01464	0.00135857	ADR-biased	23.2953	44.8587		chr14	71067329	71067625	5.4	3.68	1.72	0.000728	0.00241
chr11	59328367	59328544	-0.97024	5.19857	0.000767914	ADR-biased	26.2355	51.3998		chr14	73493914	73494154	5.4	3.4	2	0.000154	0.000716
chr11	59578217	59578417	-1.09841	5.21523	0.000206669	ADR-biased	25.3871	54.3586		chr14	75536198	75536374	4.87	3.56	1.31	0.0224	0.0404
chr11	60609383	60609661	-1.75772	5.28136	1.86676e-08	ADR-biased	21.1487	71.5173		chr14	75643236	75643551	6.34	4.15	2.18	9.71e-08	1.77e-06
chr11	61129718	61129884	-0.17057	5.44266	0.0369984	unbiased	40.995	46.14		chr14	75745092	75745373	5.91	4.93	0.99	0.00951	0.0198
chr11	61197481	61197627	-0.6231	5.57583	0.00418465	ADR-biased	38.4332	59.194		chr14	75760877	75761144	6.43	4.98	1.45	5.64e-05	0.00032
chr11	61348863	61349106	-1.00483	5.36894	0.000244383	ADR-biased	29.1722	58.5402		chr14	76853600	76853730	0.87	4.12	-3.25	0.00317	0.00815
chr11	61447672	61447889	-1.26491	4.85368	0.000236353	ADR-biased	18.6516	44.822		chr14	77371080	77371249	2.22	4.12	-1.9	0.0286	0.0494
chr11	61559992	61560459	-0.89928	5.6649	0.000299942	ADR-biased	37.1492	69.2883		chr14	77385186	77385397	3.78	5.15	-1.37	0.00698	0.0155
chr11	61658979	61659259	-1.11635	5.505	4.95939e-05	ADR-biased	30.842	66.8648		chr14	77413592	77413779	3.83	5.03	-1.2	0.0215	0.0391
chr11	61666682	61666880	-0.64759	5.1061	0.00977724	ADR-biased	27.518	43.1083		chr14	77419841	77420117	2.91	5.65	-2.73	4.16e-07	5.61e-06
chr11	61891137	61891358	-1.09878	5.16686	0.000282534	ADR-biased	24.5469	52.573		chr14	77422813	77423066	4.25	5.35	-1.09	0.0186	0.0348
chr11	62359009	62359191	-0.70254	5.29961	0.00479354	ADR-biased	30.8744	50.244		chr14	77534644	77534864	3.04	5.16	-2.13	0.00033	0.0013
chr11	62389546	62389697	-0.88859	5.35217	0.000830162	ADR-biased	30.0205	55.5789		chr14	77787130	77787427	5.97	4.57	1.4	0.000379	0.00145
chr11	62539008	62539202	-0.94732	5.21011	0.00110921	ADR-biased	26.6571	51.4026		chr14	77923949	77924466	6.4	5.26	1.13	0.00136	0.00409
chr11	63439172	63439361	-0.96132	5.64602	0.000158541	ADR-biased	35.8863	69.8738		chr14	78227518	78227675	5.03	3.2	1.83	0.00166	0.0048
chr11	63706165	63706643	-0.9453	5.60396	0.000251567	ADR-biased	35.0492	67.4904		chr14	81819732	81819924	4.3	2.49	1.82	0.0264	0.0463
chr11	63753777	63753945	-0.73347	5.33444	0.00307549	ADR-biased	31.2916	52.0265		chr14	82000383	82000610	5.17	3.63	1.53	0.00369	0.00917
chr11	63953452	63953609	-1.17418	5.51395	1.62195e-05	ADR-biased	30.4181	68.643		chr14	90701811	90701986	3.14	4.87	-1.73	0.00507	0.012
chr11	64014892	64015116	-1.26965	5.17561	4.02601e-05	ADR-biased	23.2762	56.1197		chr14	91164045	91164254	3.22	4.89	-1.67	0.00664	0.0149
chr11	64037332	64037727	-1.14744	5.85174	4.47827e-06	ADR-biased	38.801	85.952		chr14	91977110	91977357	3.75	5.23	-1.48	0.00399	0.0098
chr11	64038855	64039020	-1.08174	4.76276	0.00164332	ADR-biased	18.6602	39.4959		chr14	92923120	92923273	3.02	4.69	-1.67	0.0239	0.0426
chr11	64053158	64053370	-0.74027	5.5022	0.00191545	ADR-biased	35.0676	58.5799		chr14	94603126	94603285	2.04	4.28	-2.24	0.012	0.024
chr11	64072757	64072906	-0.07797	5.22432	0.0450034	unbiased	36.3866	38.4072		chr14	95908976	95909136	2.51	4.43	-1.91	0.0114	0.0231
chr11	64622496	64622727	-1.09065	5.13792	0.000341178	ADR-biased	24.1273	51.3839		chr14	96566954	96567170	3.09	5.23	-2.14	0.000141	0.000664
chr11	64645942	64646197	-1.66854	5.75933	3.46983e-10	ADR-biased	30.3802	96.5765		chr14	96735460	96735633	2.61	4.61	-2	0.00511	0.012
chr11	64691542	64692249	-1.98197	5.93465	1.08199e-14	ADR-biased	30.7745	121.569		chr14	96741914	96742111	2.83	4.91	-2.08	0.00119	0.00366
chr11	64851452	64851798	-1.31725	5.58496	1.41252e-06	ADR-biased	30.4071	75.7716		chr14	97263468	97263785	5.97	5.01	0.96	0.00893	0.0189
chr11	64863453	64863727	-1.39137	5.28718	5.53654e-06	ADR-biased	24.1089	63.2444		chr14	99984802	99985041	3.27	4.76	-1.49	0.0267	0.0468
chr11	65029209	65029379	-1.16808	5.09892	0.000218354	ADR-biased	22.862	51.3738		chr14	100070713	100070940	6.31	4.83	1.47	5.04e-05	0.000296
chr11	65101187	65101371	-0.70251	4.84106	0.00777536	ADR-biased	22.4681	36.5631		chr14	100850099	100850319	3.23	4.98	-1.75	0.00321	0.00822
chr11	65188699	65188845	0.27687	5.16026	0.0335542	unbiased	39.361	32.4878		chr14	100883894	100884101	2.09	4.78	-2.68	0.000422	0.00157
chr11	65190281	65190569	-0.16127	6.10932	0.0269246	unbiased	65.2852	73.0066		chr14	100906641	100906813	2.85	5.21	-2.36	0.0206	0.0378
chr11	65191453	65191641	0.33215	5.67712	0.0218942	unbiased	57.4086	45.6026		chr14	102430601	102430880	5.92	4.72	1.2	0.00214	0.00591
chr11	65238946	65239088	0.8683	4.88202	0.00372045	MCF7-biased	39.8407	21.8244		chr14	102982912	102983129	3.08	5.03	-1.96	0.00101	0.00317
chr11	65265017	65265255	-0.37909	5.7132	0.015429	unbiased	46.003	59.8278		chr14	103569997	103570201	3.58	5.05	-1.47	0.0119	0.024
chr11	65268065	65268265	0.18827	5.60465	0.0335105	unbiased	51.9404	45.5859		chr14	103673444	103673680	3.85	5.21	-1.36	0.00693	0.0154
chr11	65488186	65488396	-1.00463	5.09522	0.000841767	ADR-biased	24.1325	48.4201		chr14	103995392	103995638	5.93	5.01	0.93	0.0122	0.0244
chr11	65585731	65585898	-0.47986	5.08746	0.020092	unbiased	28.7907	40.1517		chr14	104544360	104544635	3.44	5.62	-2.17	1.02e-05	7.84e-05
chr11	65625597	65625834	-0.85368	5.73673	0.000380564	ADR-biased	39.6676	71.6835		chr14	104597334	104597554	3.69	5.17	-1.49	0.00668	0.015
chr11	65660769	65661003	-1.24909	4.51809	0.000999569	ADR-biased	14.8619	35.3254		chr14	104603835	104604249	4.58	6.63	-2.05	1.91e-08	4.82e-07
chr11	65667806	65668039	-1.23878	5.23635	5.59458e-05	ADR-biased	24.5382	57.91		chr14	104604664	104604964	4.4	5.64	-1.23	0.00407	0.00998
chr11	65769541	65769817	-1.00856	5.54638	0.000155756	ADR-biased	32.9476	66.2873		chr14	104808368	104808647	3.7	4.92	-1.22	0.0268	0.0469
chr11	65770134	65770344	-1.1273	5.58684	3.43793e-05	ADR-biased	32.5185	71.0366		chr14	105030374	105030623	3.36	5.44	-2.08	5.57e-05	0.000317
chr11	65819521	65819733	-0.96947	5.372	0.00048062	ADR-biased	29.5947	57.9499		chr14	105199271	105199453	2.85	4.71	-1.86	0.00596	0.0136
chr11	66035871	66036052	-1.32273	5.62692	1.19452e-06	ADR-biased	31.245	78.156		chr14	105282292	105282551	6.1	5.22	0.87	0.015	0.029
chr11	66056540	66056696	-1.12137	5.2503	0.000171415	ADR-biased	25.8056	56.1411		chr14	105439563	105439964	4.84	6.22	-1.38	0.000159	0.00073
chr11	66112477	66112690	-1.19591	5.2873	6.50999e-05	ADR-biased	25.8008	59.1069		chr14	105446593	105446886	3.41	5.43	-2.02	9.14e-05	0.000466
chr11	66206308	66206578	-1.24346	5.46648	1.38422e-05	ADR-biased	28.7353	68.0352		chr14	105487284	105487772	5.5	6.47	-0.98	0.00411	0.0101
chr11	66278014	66278225	-1.11255	5.31468	0.000103678	ADR-biased	27.0659	58.5239		chr14	105488060	105488413	3.1	5.55	-2.45	4.92e-06	4.32e-05
chr11	66512080	66512275	-0.35052	5.4247	0.021407	unbiased	38.0399	48.5016		chr14	105553480	105553747	3.42	5.31	-1.89	0.000325	0.00128
chr11	66610775	66610978	-0.54856	5.53883	0.00738137	ADR-biased	38.4404	56.2238		chr14	105556871	105557178	3.93	5.92	-1.99	6.39e-06	5.38e-05
chr11	66886276	66886733	-1.3689	5.57026	1.41252e-06	ADR-biased	29.5648	76.3581		chr14	105557876	105558218	3.88	6.02	-2.15	1.62e-06	1.74e-05
chr11	67085169	67085410	-0.84386	5.46463	0.00104296	ADR-biased	32.9613	59.1604		chr14	105559608	105559797	5.3	3.29	2.01	0.000161	0.000738
chr11	67121053	67121252	-0.94138	5.22972	0.000842572	ADR-biased	27.0776	51.9989		chr14	105635038	105635272	6.16	4.44	1.72	1.06e-05	8.13e-05
chr11	67169271	67169540	-0.61782	5.44142	0.0055904	ADR-biased	35.0784	53.8297		chr14	105864503	105864662	3.43	4.77	-1.34	0.0267	0.0468
chr11	67195814	67196027	-0.88394	5.36989	0.000830162	ADR-biased	30.4405	56.1751		chr14	105940073	105940258	2.51	4.78	-2.26	0.0011	0.00342
chr11	67210896	67211097	-0.90705	5.07169	0.00211003	ADR-biased	24.5587	46.0527		chr14	105948109	105948269	2.83	4.56	-1.73	0.014	0.0274
chr11	67250719	67250876	-1.24837	5.28966	2.821e-05	ADR-biased	25.3774	60.2899		chr14	105953934	105954127	3.1	4.73	-1.62	0.0137	0.0269
chr11	67374274	67374433	-0.93741	5.11125	0.00122898	ADR-biased	24.9773	47.8337		chr15	20561660	20562096	3.39	5.85	-2.46	2.2e-06	2.24e-05
chr11	67397668	67397822	-0.46017	5.67236	0.00971228	unbiased	43.4798	59.8154		chr15	23810662	23810894	2.72	5.02	-2.3	0.000352	0.00137
chr11	67398148	67398322	-0.39812	5.59922	0.0148885	unbiased	42.2289	55.6489		chr15	31507717	31507921	3.33	5.09	-1.76	0.00302	0.00786
chr11	67981315	67981471	-0.50223	5.59244	0.0109705	ADR-biased	40.5414	57.4229		chr15	31664817	31665079	2.98	5.17	-2.19	0.000207	0.0009
chr11	68039363	68039608	-0.71686	5.3262	0.00385363	ADR-biased	31.293	51.4333		chr15	34635055	34635252	2.61	4.75	-2.14	0.00173	0.00497
chr11	68227994	68228268	-0.82561	5.47382	0.00104296	ADR-biased	33.3824	59.1631		chr15	35261858	35262181	4.34	5.57	-1.23	0.00415	0.0102
chr11	68606685	68606873	-0.549	5.52322	0.00738137	ADR-biased	38.0209	55.6272		chr15	35370833	35370983	2.53	4.4	-1.87	0.0151	0.0292
chr11	68671262	68671447	-0.93806	5.47418	0.000331481	ADR-biased	32.1144	61.5297		chr15	36871708	36871835	4.48	2.54	1.94	0.0149	0.0289
chr11	69490043	69490251	-0.93397	4.90085	0.00285839	ADR-biased	21.6136	41.2933		chr15	40453123	40453313	5.52	3.8	1.72	0.000284	0.00115
chr11	70049236	70049373	-0.71814	4.90186	0.00814011	ADR-biased	23.3086	38.344		chr15	41785470	41785619	2.35	4.47	-2.12	0.00694	0.0154
chr11	71903155	71903298	0.50562	4.2414	0.0342982	MCF7-biased	22.5368	15.874		chr15	41850815	41850970	1.18	4.63	-3.45	0.000195	0.000859
chr11	72525289	72525450	-0.67008	5.26374	0.00568947	ADR-biased	30.457	48.4619		chr15	42066726	42066870	0.53	4.09	-3.56	0.00249	0.00669
chr11	72953752	72953936	0.20711	4.76739	0.0467179	unbiased	29.2618	25.3486		chr15	43477490	43477747	3.75	5	-1.25	0.0257	0.0453
chr11	73472342	73472582	-1.03965	5.1126	0.000464002	ADR-biased	24.1303	49.6054		chr15	44196066	44196220	2.04	4.34	-2.3	0.0127	0.0252
chr11	74109802	74109969	-0.68612	4.96204	0.00883201	ADR-biased	24.5726	39.5361		chr15	44719747	44719906	3.22	4.65	-1.43	0.0248	0.0439
chr11	75110441	75110622	-1.5609	5.29389	6.36448e-07	ADR-biased	22.8392	67.3843		chr15	45003864	45004038	1.29	4.34	-3.05	0.00172	0.00496
chr11	76155906	76156161	-0.99573	5.44513	0.000225689	ADR-biased	30.8514	61.5205		chr15	45490740	45490898	-0.09	4.69	-4.77	7.94e-05	0.000417
chr11	76494127	76494279	-0.48508	5.44294	0.0140363	unbiased	36.7685	51.4636		chr15	45491132	45491319	2.53	4.66	-2.13	0.00308	0.00797
chr11	77850622	77850815	-0.98422	5.37932	0.000362502	ADR-biased	29.5935	58.5432		chr15	48937337	48937727	3.34	5.94	-2.6	1.29e-07	2.2e-06
chr11	77899618	77899867	-1.57721	5.47655	8.33888e-08	ADR-biased	25.7758	76.913		chr15	49267959	49268252	3.25	5.15	-1.9	0.00206	0.00574
chr11	82904644	82904902	-1.65209	6.08657	7.24862e-12	ADR-biased	38.3333	120.477		chr15	49913083	49913386	4.31	5.85	-1.54	0.000405	0.00152
chr11	82996932	82997598	-2.52917	5.80077	6.23094e-21	ADR-biased	23.2021	133.932		chr15	51169142	51169376	2.24	4.97	-2.74	9.33e-05	0.000472
chr11	85955483	85955811	-1.23937	5.50596	1.15853e-05	ADR-biased	29.5744	69.8237		chr15	51200687	51200971	3.37	5.39	-2.02	9.38e-05	0.000474
chr11	85956084	85956270	-1.24007	5.67953	2.44763e-06	ADR-biased	33.3472	78.7695		chr15	52121721	52121923	5.14	3.75	1.39	0.00804	0.0173
chr11	86013106	86013303	-1.43529	5.38244	1.03413e-06	ADR-biased	25.3655	68.5975		chr15	55700527	55700814	4.2	5.39	-1.19	0.0104	0.0214
chr11	86666522	86666700	-0.40729	5.51516	0.016744	unbiased	39.7123	52.6662		chr15	56035268	56035540	3.52	5.14	-1.61	0.0031	0.00801
chr11	90511136	90511258	-1.39629	4.70893	0.000138709	ADR-biased	16.1201	42.4318		chr15	56757209	56757411	4.53	2.55	1.98	0.0091	0.0192
chr11	93394624	93394799	-1.19107	5.13661	0.000112901	ADR-biased	23.2809	53.1554		chr15	59664953	59665106	1.68	4.26	-2.58	0.00508	0.012
chr11	100422067	100422216	-1.55081	4.74743	2.96358e-05	ADR-biased	15.6927	45.9768		chr15	59821164	59821392	2.33	4.64	-2.31	0.00253	0.00677
chr11	105832515	105832672	-0.41668	5.40899	0.0187004	unbiased	36.7749	49.0891		chr15	63385846	63386087	2.25	5.25	-2.99	5.85e-06	5e-05
chr11	106825138	106825303	-1.21259	4.01809	0.00437143	ADR-biased	10.6427	24.6649		chr15	63796462	63796871	4.43	6	-1.57	6.92e-05	0.000374
chr11	107436364	107436560	-0.73306	5.44589	0.00285873	ADR-biased	33.8096	56.197		chr15	64359842	64360061	-0.09	4.92	-5.01	2.39e-05	0.000161
chr11	111472999	111473239	-0.64095	5.70536	0.00326157	ADR-biased	41.7842	65.1564		chr15	65023544	65023770	2.67	5.01	-2.34	0.000659	0.00224
chr11	111944857	111945094	-1.19903	5.52628	1.15853e-05	ADR-biased	30.4161	69.831		chr15	65346673	65346932	3.72	5.42	-1.71	0.000442	0.00163
chr11	113176533	113176685	-0.71103	4.94949	0.00679386	ADR-biased	24.1504	39.5335		chr15	65903384	65903632	4.19	5.46	-1.27	0.0051	0.012
chr11	113644402	113644609	-1.34198	5.31206	9.74431e-06	ADR-biased	24.9518	63.2525		chr15	67055739	67056005	2.89	5.3	-2.41	2.88e-05	0.000189
chr11	114033549	114033709	-0.25302	5.34413	0.0327655	unbiased	37.21	44.3432		chr15	68599069	68599254	2.98	4.61	-1.63	0.0165	0.0313
chr11	114165747	114165902	0.00696	4.66658	0.0561376	unbiased	25.4582	25.3357		chr15	69815862	69816036	1.68	4.19	-2.51	0.00754	0.0165
chr11	114271273	114271443	-0.6153	5.67809	0.00382807	ADR-biased	41.3679	63.3705		chr15	70390248	70390395	5.65	3.28	2.37	2.24e-06	2.27e-05
chr11	114310013	114310254	-1.31483	5.19803	1.97282e-05	ADR-biased	23.2735	57.8981		chr15	70391874	70392183	6.75	4.76	2	2.09e-08	5.15e-07
chr11	116969051	116969332	-1.30351	5.63661	2.05308e-06	ADR-biased	31.6658	78.1603		chr15	71054811	71055258	3.64	6.23	-2.6	3.69e-09	1.2e-07
chr11	117003370	117003503	-1.68168	4.25092	0.000144249	ADR-biased	10.6301	34.1014		chr15	71055653	71056208	4.56	6.56	-2.01	6e-08	1.21e-06
chr11	117103292	117103458	-0.7727	5.31468	0.00229736	ADR-biased	30.4491	52.0213		chr15	72523339	72523755	4.69	6.23	-1.54	3.96e-05	0.000244
chr11	118230183	118230379	-1.01098	5.35109	0.000327696	ADR-biased	28.7522	57.9437		chr15	72978481	72978938	4.16	6.25	-2.1	2.01e-07	3.06e-06
chr11	118306780	118307227	-1.30799	6.09317	2.70111e-08	ADR-biased	43.3865	107.423		chr15	73928836	73929086	1.25	5.28	-4.03	5.25e-07	6.8e-06
chr11	118560537	118560743	0.59289	5.12159	0.00977724	MCF7-biased	42.7554	28.3474		chr15	73976286	73976649	4.24	6.13	-1.89	2.2e-06	2.24e-05
chr11	118781157	118781436	-0.45711	5.58488	0.0127616	unbiased	40.9651	56.2365		chr15	74218564	74218890	3.82	5.65	-1.83	6.58e-05	0.000361
chr11	118889314	118889474	-0.6153	5.67809	0.00382807	ADR-biased	41.3679	63.3705		chr15	74243460	74243731	3.02	5.84	-2.83	3.56e-08	7.93e-07
chr11	118972524	118972991	-0.89486	5.83139	0.000158152	ADR-biased	41.7574	77.6449		chr15	74265300	74265637	3.28	5.85	-2.57	1.84e-07	2.87e-06
chr11	119076586	119076781	-1.15989	5.40378	4.51689e-05	ADR-biased	28.3217	63.2821		chr15	74284511	74284840	3.72	6.06	-2.35	7.74e-08	1.48e-06
chr11	119187749	119187891	-0.25408	5.62463	0.0266609	unbiased	45.1793	53.8797		chr15	74419779	74420377	4.09	6.77	-2.68	1.25e-11	9.73e-10
chr11	120206835	120206998	-0.8779	5.63792	0.000390491	ADR-biased	36.7321	67.5025		chr15	74420818	74421277	3.61	5.86	-2.25	1.21e-06	1.36e-05
chr11	121526774	121526929	-0.38167	5.17905	0.0268843	unbiased	31.7397	41.352		chr15	74428222	74428874	4.62	6.96	-2.34	1.15e-10	6.59e-09
chr11	122933012	122933478	-1.1196	5.67312	2.3864e-05	ADR-biased	34.6149	75.2135		chr15	74471686	74472122	3.15	5.92	-2.77	2.98e-08	6.87e-07
chr11	123132296	123132438	-0.24692	4.66797	0.0436968	unbiased	23.3364	27.6926		chr15	74493065	74493672	3.8	6.61	-2.82	8.92e-12	7.7e-10
chr11	125439169	125439336	-0.14568	5.33886	0.037939	unbiased	38.4796	42.5681		chr15	74494655	74495136	3.28	6.38	-3.1	4.44e-11	2.97e-09
chr11	126081544	126081768	-0.26404	5.68214	0.0265526	unbiased	46.8546	56.2648		chr15	74495192	74495480	3.03	5.78	-2.76	1.17e-07	2.02e-06
chr11	126225330	126225602	0.18979	5.79949	0.0303535	unbiased	59.4821	52.15		chr15	74507361	74507664	2.93	5.02	-2.09	0.000717	0.00238
chr11	126273341	126273484	0.35286	5.46352	0.0214948	unbiased	49.8648	39.0457		chr15	74583657	74584083	3.73	6.05	-2.32	2.48e-07	3.64e-06
chr11	128775691	128776080	0.04949	5.62618	0.0397946	unbiased	50.2456	48.5512		chr15	74600202	74600462	2.73	5.72	-2.98	8.06e-08	1.52e-06
chr11	129201790	129201973	-0.30107	5.01963	0.0339842	unbiased	29.2243	36.006		chr15	74614953	74615206	2.06	5.48	-3.43	1.49e-07	2.47e-06
chr11	129566038	129566214	-0.41401	4.61441	0.0346833	unbiased	21.2208	28.2742		chr15	74657777	74658183	3.01	6.05	-3.04	1.4e-09	5.35e-08
chr11	129872297	129872538	0.09713	5.95307	0.033537	unbiased	64.0726	59.9009		chr15	74666052	74666289	2.71	5.61	-2.9	3.45e-07	4.79e-06
chr11	129873054	129873352	0.13311	5.99969	0.0306081	unbiased	67.0072	61.1015		chr15	74674641	74675148	3.96	6.3	-2.34	1.03e-08	2.88e-07
chr11	129873545	129873704	0.43627	5.52739	0.0145735	unbiased	53.6507	39.6502		chr15	74731091	74731331	2.9	5.71	-2.8	1.36e-07	2.29e-06
chr11	130083094	130083232	-0.20242	5.26934	0.0386022	unbiased	35.9552	41.3711		chr15	74753662	74754128	3.79	6.17	-2.38	6.9e-08	1.36e-06
chr11	130787016	130787172	-0.07158	5.54737	0.0401835	unbiased	45.6195	47.9401		chr15	74833174	74833568	5.06	6.48	-1.42	4.59e-05	0.000274
chr11	131543915	131544131	-0.53681	5.34848	0.0113584	ADR-biased	33.8263	49.0739		chr15	74838478	74838799	3.88	5.72	-1.84	8.07e-05	0.000422
chr11	133335253	133335534	-1.3581	5.34413	4.69062e-06	ADR-biased	25.3705	65.0366		chr15	74913490	74913677	2.47	5.12	-2.65	5.05e-05	0.000296
chr11	134230262	134230471	0.00967	5.24593	0.0456115	unbiased	38.0748	37.8205		chr15	74927562	74927775	2.98	5.49	-2.51	4.51e-06	4.01e-05
chr11	134738546	134738701	-0.13184	5.28398	0.0406888	unbiased	37.2214	40.7831		chr15	75061189	75061481	3.81	5.72	-1.91	2.9e-05	0.000189
chr12	262461	262633	0.01704	5.05557	0.0489207	unbiased	33.4536	33.0608		chr15	75100398	75100694	3.28	5.27	-1.99	0.00038	0.00145
chr12	498405	498857	0.28619	5.95929	0.0181895	unbiased	68.707	56.3442		chr15	75109619	75109964	2.94	5.76	-2.82	8.43e-08	1.57e-06
chr12	510534	510885	-0.2708	6.20017	0.0169428	unbiased	66.9388	80.7601		chr15	75229869	75230284	3.49	6.07	-2.58	1.15e-08	3.12e-07
chr12	562544	562708	0.56552	4.68969	0.0213154	MCF7-biased	31.3947	21.2138		chr15	75230356	75230649	4.36	5.88	-1.52	0.00025	0.00104
chr12	656175	656413	0.53152	5.23469	0.0126848	MCF7-biased	45.2689	31.3182		chr15	75248529	75249002	3.69	6.37	-2.68	3.89e-10	1.81e-08
chr12	678962	679326	0.50419	6.17243	0.00393649	MCF7-biased	85.8963	60.5618		chr15	75249962	75250187	2.35	5.07	-2.72	5.67e-05	0.000321
chr12	680311	680883	1.04862	6.16448	2.91708e-06	MCF7-biased	103.164	49.8724		chr15	75321688	75322150	3.55	6.56	-3.02	1.49e-12	1.9e-10
chr12	684983	685625	1.38998	5.8474	8.49312e-08	MCF7-biased	93.2085	35.5656		chr15	75335202	75335482	2.61	5.97	-3.36	5.55e-10	2.45e-08
chr12	752999	753261	0.90092	5.80419	0.000189404	MCF7-biased	76.355	40.8915		chr15	75335867	75336386	3.37	6.47	-3.11	2.12e-12	2.52e-10
chr12	860366	860696	0.55306	6.03119	0.00330685	MCF7-biased	79.216	53.9915		chr15	75339478	75339781	3.02	5.43	-2.41	1.21e-05	9.11e-05
chr12	861428	861825	-0.56028	6.65077	0.000678412	ADR-biased	82.7467	122.015		chr15	75437446	75437803	3.11	5.93	-2.82	1.95e-08	4.86e-07
chr12	861950	862351	-0.73807	6.56121	5.8463e-05	ADR-biased	73.119	121.958		chr15	75437845	75438230	3.03	6.17	-3.14	1.43e-10	7.99e-09
chr12	1800030	1800287	-0.08971	5.65871	0.0378889	unbiased	48.971	52.1128		chr15	75493027	75493293	3.32	5.18	-1.86	0.000835	0.00271
chr12	1905263	1905500	-0.03255	5.20177	0.0462197	unbiased	36.3906	37.221		chr15	75494365	75494987	4.94	6.6	-1.66	1.78e-05	0.000125
chr12	2113641	2113847	-0.29778	5.52049	0.0242048	unbiased	41.4012	50.8925		chr15	75497134	75497439	3.95	5.92	-1.97	6.24e-06	5.27e-05
chr12	2986228	2986395	0.41474	5.53807	0.0145735	unbiased	53.6475	40.2439		chr15	75600423	75600731	2.5	5.84	-3.34	3.09e-09	1.05e-07
chr12	3068084	3068298	0.06267	5.76812	0.0365959	unbiased	55.6942	53.3267		chr15	75628173	75628522	3.53	5.38	-1.85	0.000364	0.0014
chr12	4417089	4417227	0.08802	4.98361	0.0481681	unbiased	32.6185	30.6879		chr15	75660323	75661162	5.27	7.06	-1.79	2.6e-07	3.79e-06
chr12	4647939	4648096	-0.70578	5.63251	0.0023443	ADR-biased	38.844	63.3556		chr15	75742982	75743363	4.32	6.26	-1.94	1.27e-06	1.41e-05
chr12	6097841	6097997	-0.14341	5.39934	0.0394993	unbiased	40.1585	44.3556		chr15	75745916	75746442	4.15	6.35	-2.2	5.33e-08	1.1e-06
chr12	6172403	6172599	0.54576	5.21418	0.0126848	MCF7-biased	44.8507	30.7241		chr15	75930788	75931098	1.29	4.97	-3.68	1.38e-05	0.000101
chr12	6304899	6305155	1.1679	4.52014	0.0013994	MCF7-biased	34.3941	15.3078		chr15	75939957	75940491	3.9	6.46	-2.56	4.13e-10	1.86e-08
chr12	6387677	6388151	0.6526	5.56978	0.00341746	MCF7-biased	59.5521	37.883		chr15	75953437	75953743	3.08	5.7	-2.63	4.51e-07	6.02e-06
chr12	6449351	6449500	0.43712	5.54935	0.0145735	unbiased	54.4896	40.2465		chr15	76136391	76136621	3.38	5.19	-1.81	0.000859	0.00277
chr12	6449509	6449678	0.39499	5.57026	0.0168839	unbiased	54.4838	41.4346		chr15	76195812	76196363	4.61	6.71	-2.1	7.47e-09	2.16e-07
chr12	6451210	6451359	0.65986	5.40508	0.00539625	MCF7-biased	53.2611	33.7111		chr15	76470226	76470421	1.68	4.92	-3.24	3.93e-05	0.000243
chr12	6580148	6580312	0.49157	5.59799	0.0109705	unbiased	57.4317	40.8483		chr15	76489350	76489689	3.08	5.69	-2.62	5.88e-07	7.47e-06
chr12	6716580	6716755	-0.76934	5.51663	0.00151639	ADR-biased	35.065	59.7679		chr15	76628635	76629137	3.9	6.37	-2.47	2.44e-09	8.6e-08
chr12	6723233	6723421	0.74709	5.31559	0.00307549	MCF7-biased	51.5941	30.74		chr15	77789225	77789420	1.89	5.5	-3.61	8.12e-08	1.53e-06
chr12	6772216	6772622	-1.08197	5.92426	9.11554e-06	ADR-biased	41.7376	88.3553		chr15	77835662	77835913	3.08	5.7	-2.62	3.86e-07	5.25e-06
chr12	6797998	6798182	-0.73661	6.09822	0.00042938	ADR-biased	53.0733	88.4337		chr15	77925833	77926115	3.71	6	-2.29	3.85e-07	5.24e-06
chr12	6798693	6798954	-0.6845	6.09491	0.000699731	ADR-biased	53.9167	86.6519		chr15	78195300	78195497	2.82	4.9	-2.08	0.00115	0.00356
chr12	6833169	6833388	0.05925	5.44209	0.0424067	unbiased	44.3762	42.5906		chr15	78251739	78252024	2.98	5.73	-2.76	1.79e-07	2.83e-06
chr12	6862802	6863054	0.44291	5.71392	0.011635	unbiased	61.1964	45.0191		chr15	78292445	78292688	0.47	5.25	-4.78	4.06e-06	3.7e-05
chr12	6875245	6875392	0.42972	5.62869	0.0150343	unbiased	57.4227	42.631		chr15	78423824	78424272	2.99	6.08	-3.09	7.62e-10	3.16e-08
chr12	6875488	6875669	0.53133	5.67987	0.00701072	MCF7-biased	61.6289	42.642		chr15	78533294	78533584	3.78	6.18	-2.4	9.86e-08	1.77e-06
chr12	6888155	6888347	-0.29207	5.2448	0.0300797	unbiased	34.2674	41.9569		chr15	78730436	78730696	3.71	5.57	-1.86	8.98e-05	0.000461
chr12	6961448	6961886	-1.3202	6.18032	8.06702e-09	ADR-biased	45.8936	114.597		chr15	78857830	78857973	1.47	4.92	-3.45	2.43e-05	0.000163
chr12	7033543	7033755	-0.07751	5.15587	0.0455865	unbiased	34.706	36.6217		chr15	79001788	79002041	3.37	5.76	-2.39	4.81e-06	4.24e-05
chr12	7047218	7047407	0.16573	5.23074	0.0389452	unbiased	39.7699	35.454		chr15	79043400	79043657	2.61	5.49	-2.88	1.18e-06	1.33e-05
chr12	7079829	7079999	-0.0978	5.73495	0.035872	unbiased	51.4839	55.095		chr15	79103632	79104144	4.73	6.28	-1.55	3.98e-05	0.000244
chr12	7080052	7080194	-0.07519	5.79248	0.0362927	unbiased	53.9999	56.8889		chr15	80188769	80189055	3.69	5.57	-1.88	0.000105	0.000521
chr12	7261810	7262035	-0.03653	5.66888	0.0386467	unbiased	50.2348	51.523		chr15	80189269	80189860	4.28	6.54	-2.26	1.09e-08	2.99e-07
chr12	8395530	8395724	-0.1631	4.40126	0.0584113	unbiased	19.9693	22.3594		chr15	80465766	80465995	3.04	5.1	-2.06	0.000741	0.00244
chr12	8505503	8505623	-1.95733	2.56464	0.00694275	ADR-biased	3.00211	11.6585		chr15	80873011	80873216	2.24	4.72	-2.48	0.000846	0.00273
chr12	8840706	8840884	0.40996	4.72766	0.0301406	unbiased	30.5403	22.9859		chr15	81246666	81246941	2.62	5.21	-2.59	2.87e-05	0.000188
chr12	9102471	9102701	-0.50435	5.97153	0.00534262	ADR-biased	52.6863	74.7346		chr15	81282155	81282453	2.84	5.88	-3.04	8.64e-09	2.46e-07
chr12	10766101	10766254	0.16055	5.32193	0.0402809	unbiased	42.2888	37.8351		chr15	81293779	81294048	2.73	5.52	-2.79	1.01e-06	1.18e-05
chr12	12966156	12966317	1.04036	4.96869	0.000919032	MCF7-biased	44.907	21.8341		chr15	82338388	82338752	4.19	5.72	-1.53	0.000391	0.00148
chr12	13044417	13044655	1.9859	4.98703	1.78395e-08	MCF7-biased	63.118	15.9345		chr15	83378173	83378396	3	5.03	-2.04	0.000732	0.00242
chr12	13197229	13197387	-0.20501	5.36831	0.0353523	unbiased	38.4738	44.3486		chr15	83518411	83518671	2.24	5.17	-2.94	1.2e-05	9.07e-05
chr12	14927052	14927271	0.13494	5.21523	0.0415416	unbiased	38.927	35.4511		chr15	83679695	83679997	3.44	5.42	-1.98	0.000134	0.000637
chr12	15421952	15422095	0.44235	5.01516	0.0231315	unbiased	37.6959	27.7417		chr15	83735873	83736271	4.3	6.24	-1.94	7.37e-07	9.09e-06
chr12	15743422	15743570	0.42075	4.57583	0.0346833	unbiased	27.5925	20.6126		chr15	85114123	85114464	3.53	5.18	-1.66	0.00219	0.00601
chr12	19592516	19592645	0.24823	5.38863	0.0297676	unbiased	45.6564	38.4394		chr15	85131219	85131560	3.43	6.28	-2.84	2.57e-10	1.28e-08
chr12	22198994	22199214	-0.22531	5.95382	0.0239565	unbiased	57.3279	67.0179		chr15	85259234	85259549	5.01	6.19	-1.18	0.00107	0.00333
chr12	22697332	22697722	1.13037	5.39232	6.25416e-05	MCF7-biased	62.1424	28.3865		chr15	85291455	85291910	4.61	6.16	-1.56	5.41e-05	0.00031
chr12	25403783	25404205	1.28484	5.66797	2.44763e-06	MCF7-biased	79.3627	32.5718		chr15	85471385	85471706	3	5.8	-2.8	5.08e-08	1.06e-06
chr12	25539244	25539589	0.71228	5.59984	0.00223644	MCF7-biased	62.0767	37.8888		chr15	85498617	85498891	2.38	5.65	-3.26	4.11e-08	8.88e-07
chr12	26984923	26985256	1.19714	5.29949	4.6655e-05	MCF7-biased	59.6339	26.0087		chr15	85523489	85523808	4.37	5.96	-1.59	9.18e-05	0.000468
chr12	26986235	26986511	1.04491	5.54712	0.000116236	MCF7-biased	67.1621	32.5518		chr15	85524481	85524761	5.01	5.95	-0.93	0.0117	0.0237
chr12	27295113	27295312	1.48538	4.78777	5.49135e-05	MCF7-biased	46.2205	16.5079		chr15	85874418	85874771	2.51	5.92	-3.4	9.89e-10	3.95e-08
chr12	27397109	27397347	1.54213	5.37063	2.47088e-07	MCF7-biased	70.6048	24.2442		chr15	85923442	85923906	3.49	5.93	-2.43	1.42e-07	2.37e-06
chr12	27677061	27677576	1.44507	5.5808	2.58019e-07	MCF7-biased	78.9756	29.0057		chr15	89089659	89090039	3.48	5.79	-2.32	1.32e-06	1.45e-05
chr12	27702687	27702905	1.31917	5.32754	9.74431e-06	MCF7-biased	63.4314	25.4211		chr15	89164260	89164585	3.85	5.39	-1.54	0.00187	0.0053
chr12	29935631	29935932	0.903	5.47564	0.000622782	MCF7-biased	60.8481	32.5399		chr15	89181872	89182164	3.75	5.82	-2.07	6.84e-06	5.65e-05
chr12	30848798	30848970	0.02475	5.76508	0.0379513	unbiased	54.8513	53.9184		chr15	89200633	89200907	3.36	5.41	-2.06	0.00016	0.000736
chr12	30907641	30908088	0.62755	5.98658	0.00171191	MCF7-biased	78.8126	51.0134		chr15	89786897	89787534	5.41	6.7	-1.29	0.000266	0.00109
chr12	31881753	31882157	0.62974	5.78877	0.00236163	MCF7-biased	68.7668	44.4435		chr15	89877745	89878492	5.1	7.3	-2.2	1.41e-09	5.35e-08
chr12	31902093	31902289	1.00102	4.73787	0.00220998	MCF7-biased	37.7493	18.8613		chr15	90118297	90118524	2.87	5.11	-2.24	0.00043	0.00159
chr12	32112139	32112439	0.93995	5.82384	0.000110707	MCF7-biased	78.4562	40.8954		chr15	90206310	90206600	2.24	5.48	-3.24	2.66e-07	3.85e-06
chr12	32552520	32552751	1.11423	5.22432	0.000150304	MCF7-biased	55.0029	25.4079		chr15	90233667	90234013	3.68	5.47	-1.79	0.000234	0.000986
chr12	32831997	32832275	0.55341	5.84413	0.00385631	MCF7-biased	69.5913	47.42		chr15	90294059	90294341	3.57	5.25	-1.67	0.00202	0.00565
chr12	32908129	32908359	1.25613	5.15389	5.70776e-05	MCF7-biased	55.0227	23.0361		chr15	90304025	90304320	2.35	6.24	-3.89	2.81e-12	3.13e-10
chr12	34175253	34175559	0.07683	4.70177	0.0530188	unbiased	26.7262	25.3402		chr15	90366565	90366889	3.37	5.47	-2.11	3.78e-05	0.000235
chr12	34852596	34852815	-0.77477	5.65111	0.000891767	ADR-biased	38.4184	65.7307		chr15	90371619	90371932	2.37	5.79	-3.42	4.1e-09	1.3e-07
chr12	38710376	38710636	0.85823	4.6198	0.00619525	MCF7-biased	33.1036	18.2609		chr15	90437124	90437443	4.94	6.56	-1.62	6.12e-06	5.19e-05
chr12	38778756	38778997	1.1679	4.52014	0.0013994	MCF7-biased	34.3941	15.3078		chr15	90455431	90455768	3.29	5.83	-2.55	2.21e-07	3.34e-06
chr12	39299321	39299595	1.82116	5.61381	1.40512e-10	MCF7-biased	92.0528	26.0503		chr15	90630658	90630905	2.08	4.93	-2.85	8.9e-05	0.000457
chr12	39300029	39300407	1.40343	5.7539	9.45215e-08	MCF7-biased	87.7675	33.1787		chr15	90686407	90686708	3.23	6.19	-2.96	2.31e-09	8.18e-08
chr12	39300453	39300666	1.39633	5.52628	6.45491e-07	MCF7-biased	74.773	28.4058		chr15	90701184	90701712	3.23	6.79	-3.56	1.94e-15	4.52e-13
chr12	45342588	45342756	0.48779	4.80367	0.0260983	unbiased	33.0726	23.5846		chr15	90709037	90709207	2.47	5.17	-2.7	2.91e-05	0.000189
chr12	46121314	46121693	1.71676	5.52781	2.16369e-09	MCF7-biased	83.644	25.4471		chr15	90727831	90728455	4.5	6.44	-1.94	2.81e-07	4.04e-06
chr12	46122286	46122669	1.47654	5.7107	4.06681e-08	MCF7-biased	87.3642	31.3943		chr15	90776496	90776996	3.89	6.65	-2.75	1.03e-11	8.47e-10
chr12	46385698	46385907	1.40032	5.33422	3.23369e-06	MCF7-biased	65.5435	24.8308		chr15	90777044	90777823	5.1	6.92	-1.83	2.38e-07	3.52e-06
chr12	46662742	46663135	1.6066	5.7203	2.81465e-09	MCF7-biased	92.0024	30.211		chr15	90931334	90931573	3.66	5.63	-1.98	7.99e-05	0.000419
chr12	46759521	46759769	0.78319	5.38863	0.00203858	MCF7-biased	54.9568	31.9343		chr15	90945569	90945843	1.85	5.21	-3.36	5.64e-06	4.85e-05
chr12	46765409	46766358	1.20518	6.22593	5.54011e-08	MCF7-biased	113.655	49.294		chr15	91073079	91073433	1.91	5.76	-3.85	2.88e-09	9.88e-08
chr12	46777435	46777833	1.74176	5.60648	1.13609e-09	MCF7-biased	89.1004	26.6414		chr15	91137669	91138005	3.03	5.52	-2.49	4.83e-06	4.25e-05
chr12	46888255	46888596	1.37996	5.05898	2.78401e-05	MCF7-biased	53.7786	20.6633		chr15	91141407	91141739	2.71	5.67	-2.96	9.82e-08	1.77e-06
chr12	47474607	47474835	1.97288	5.27212	8.59334e-10	MCF7-biased	76.5622	19.5038		chr15	91208396	91208627	1.29	4.97	-3.69	1.4e-05	0.000102
chr12	47701395	47701620	1.10944	4.79248	0.000886792	MCF7-biased	40.7069	18.8666		chr15	91260599	91261072	4.43	6.17	-1.73	7.78e-06	6.26e-05
chr12	48136094	48136335	0.93527	5.51809	0.000363528	MCF7-biased	63.3699	33.1389		chr15	91412790	91413119	2.08	5.86	-3.78	8.6e-10	3.49e-08
chr12	48166793	48167033	0.8262	5.46315	0.00104296	MCF7-biased	58.7391	33.1296		chr15	91429301	91429529	1.91	5.7	-3.79	5.12e-09	1.57e-07
chr12	48213009	48213264	1.27833	5.46685	5.81775e-06	MCF7-biased	68.8801	28.3974		chr15	91497915	91498264	3.41	5.63	-2.21	1.45e-05	0.000105
chr12	48213741	48214269	1.44244	5.72069	7.56172e-08	MCF7-biased	86.9377	31.9883		chr15	91537778	91538312	4.56	6.53	-1.97	2.34e-07	3.47e-06
chr12	48499696	48499992	0.72777	5.91367	0.000755646	MCF7-biased	77.5769	46.8438		chr15	91565650	91565980	3.51	5.85	-2.34	7.74e-07	9.37e-06
chr12	49110182	49110663	1.11739	5.50211	4.95939e-05	MCF7-biased	66.755	30.7692		chr15	92395778	92396164	3.88	6.11	-2.23	1.58e-07	2.59e-06
chr12	49110768	49110975	1.28576	5.34413	1.66778e-05	MCF7-biased	63.4263	26.0146		chr15	92396178	92396622	4.89	6.21	-1.32	0.000319	0.00126
chr12	49208404	49208663	1.19022	5.51058	1.62195e-05	MCF7-biased	68.8646	30.1789		chr15	92396734	92397018	4.19	5.62	-1.42	0.00217	0.00598
chr12	49245838	49246112	-0.26027	5.81559	0.0220078	unbiased	51.4627	61.637		chr15	93344678	93345008	0.91	5.72	-4.81	6.72e-09	1.98e-07
chr12	49284567	49284789	1.24168	5.0701	9.65797e-05	MCF7-biased	51.6587	21.8454		chr15	93352276	93353072	5.24	7.22	-1.98	3.12e-08	7.13e-07
chr12	49367352	49367721	1.18648	5.67034	7.92137e-06	MCF7-biased	76.829	33.7567		chr15	93355410	93355742	2.09	5.42	-3.33	3.28e-07	4.59e-06
chr12	49389172	49389449	1.15763	5.24618	7.81894e-05	MCF7-biased	56.6889	25.4107		chr15	93363547	93363957	4.38	6.06	-1.69	2.43e-05	0.000163
chr12	49453127	49453326	0.65194	5.47564	0.00371635	MCF7-biased	55.7775	35.4981		chr15	93374836	93375179	2.91	5.85	-2.94	1.52e-08	4.02e-07
chr12	49454410	49454714	0.3665	5.83809	0.0140364	unbiased	64.9537	50.3821		chr15	93412127	93412498	3.24	5.4	-2.16	0.0001	0.000503
chr12	49524983	49525166	0.8781	5.85454	0.000222517	MCF7-biased	78.4439	42.6801		chr15	93447461	93447883	4.31	6.12	-1.81	5.25e-06	4.58e-05
chr12	49658713	49659098	1.05721	5.79611	2.87277e-05	MCF7-biased	80.1547	38.5192		chr15	93573936	93574194	2.09	5.55	-3.45	1.16e-07	2e-06
chr12	49659185	49659544	0.92886	5.70893	0.000191017	MCF7-biased	72.1716	37.9098		chr15	99270863	99271211	3.42	5.87	-2.45	2.41e-07	3.57e-06
chr12	49736246	49736465	0.90159	5.21523	0.00110921	MCF7-biased	50.7743	27.1793		chr15	99394191	99394458	2.97	5.6	-2.63	1.33e-06	1.46e-05
chr12	49761034	49761312	0.8907	5.84056	0.000158152	MCF7-biased	78.0275	42.0843		chr15	99415830	99416042	1.85	4.7	-2.85	0.000689	0.00231
chr12	49961874	49961976	0.40342	5.53237	0.016744	unbiased	53.2268	40.2428		chr15	99443164	99443565	3.56	6	-2.45	6.1e-08	1.22e-06
chr12	50016998	50017203	1.06007	5.32631	0.000218464	MCF7-biased	57.9343	27.7858		chr15	99447772	99448028	1.68	5.35	-3.67	5e-07	6.54e-06
chr12	50339364	50339669	1.3585	5.1677	1.12037e-05	MCF7-biased	57.5582	22.447		chr15	99558094	99558260	2.33	4.54	-2.2	0.00563	0.013
chr12	50419335	50419553	-0.16923	5.63507	0.0332952	unbiased	46.8655	52.6983		chr15	99644959	99645340	3.45	6.46	-3.01	2.12e-11	1.53e-09
chr12	50468980	50469311	0.9773	5.01343	0.00135857	MCF7-biased	45.3201	23.0194		chr15	99663903	99664228	3.5	5.58	-2.08	2.01e-05	0.000139
chr12	50479000	50479170	0.38899	5.31877	0.0210839	unbiased	45.6728	34.8787		chr15	99791462	99791843	4.42	6.16	-1.74	9.41e-06	7.31e-05
chr12	50561045	50561428	1.46106	5.25711	3.05464e-06	MCF7-biased	63.454	23.0482		chr15	100105389	100105695	3.34	5.72	-2.38	3.01e-06	2.83e-05
chr12	50794428	50794790	1.14432	5.51568	3.61014e-05	MCF7-biased	68.0178	30.7714		chr15	100105775	100106223	5.07	6.09	-1.02	0.00526	0.0123
chr12	50898513	50898852	1.61874	5.04902	1.68e-06	MCF7-biased	58.0164	18.8913		chr15	100273181	100273493	2.24	5.36	-3.13	1.13e-06	1.28e-05
chr12	51180518	51180810	1.79381	5.0434	2.27715e-07	MCF7-biased	61.4059	17.71		chr15	101555477	101555695	2.09	5.24	-3.14	3.38e-06	3.13e-05
chr12	51441588	51441893	0.88398	5.32754	0.00108114	MCF7-biased	54.5509	29.5595		chr15	101629033	101629275	2.67	5.75	-3.08	5.85e-08	1.19e-06
chr12	51477212	51477475	0.29014	5.34106	0.029853	unbiased	44.8218	36.6563		chr15	101708097	101708414	3.83	5.43	-1.6	0.00129	0.0039
chr12	51566090	51566298	1.78169	5.30228	1.20189e-08	MCF7-biased	73.1672	21.2801		chr15	101798478	101798636	0.53	4.73	-4.2	6.02e-05	0.000335
chr12	51566501	51566941	1.84034	5.20536	9.15154e-09	MCF7-biased	69.8181	19.4971		chr15	102192290	102192616	4.84	5.87	-1.03	0.0093	0.0195
chr12	51611805	51612001	1.28958	5.24342	2.37059e-05	MCF7-biased	59.2281	24.2284		chr15	102192648	102192892	4.07	5.48	-1.41	0.00202	0.00566
chr12	51765385	51765546	1.57712	4.78112	1.98623e-05	MCF7-biased	47.4942	15.9177		chr16	102942	103332	4	5.9	-1.9	9.43e-06	7.31e-05
chr12	52269080	52269290	1.07665	4.47418	0.00267028	MCF7-biased	32.2786	15.3042		chr16	115723	115981	3.54	6.31	-2.77	2.37e-10	1.21e-08
chr12	52444579	52445283	1.83671	5.83621	2.82514e-12	MCF7-biased	107.976	30.2289		chr16	122009	122405	3.64	5.81	-2.17	3.69e-06	3.4e-05
chr12	52537363	52537647	0.96572	5.55915	0.000229053	MCF7-biased	65.891	33.7377		chr16	132556	132697	2.6	4.3	-1.71	0.0283	0.049
chr12	52541148	52541497	1.34389	5.82418	2.5227e-07	MCF7-biased	90.2669	35.5613		chr16	146958	147233	3.35	5.92	-2.57	7.98e-08	1.52e-06
chr12	52624239	52624640	1.23605	5.58957	4.90042e-06	MCF7-biased	73.9047	31.375		chr16	157105	157332	2.9	5.31	-2.41	2.6e-05	0.000173
chr12	52626662	52626938	1.73233	5.43054	8.79629e-09	MCF7-biased	78.6135	23.6599		chr16	279357	279580	6.04	4.52	1.52	0.000138	0.000655
chr12	52672842	52673064	1.38589	5.49043	1.36397e-06	MCF7-biased	72.6744	27.8091		chr16	412185	412466	3.9	5.7	-1.8	0.000151	0.000701
chr12	52680569	52680728	1.1415	5.09615	0.000218354	MCF7-biased	50.8051	23.0293		chr16	447780	448020	3.37	4.94	-1.57	0.00764	0.0166
chr12	53259161	53259435	1.25368	4.56335	0.000497533	MCF7-biased	36.5093	15.3111		chr16	475570	475824	4.26	5.36	-1.1	0.0217	0.0393
chr12	53268123	53268370	1.04656	5.19023	0.000383957	MCF7-biased	52.4732	25.4034		chr16	577317	577790	6.9	5.53	1.37	5.41e-05	0.00031
chr12	53273709	53273960	1.05807	5.19602	0.000282534	MCF7-biased	52.8948	25.404		chr16	585524	585813	3.29	5.5	-2.21	2.87e-05	0.000188
chr12	53321230	53321482	1.15763	5.24618	7.81894e-05	MCF7-biased	56.6889	25.4107		chr16	629152	629365	2.58	4.88	-2.3	0.000754	0.00248
chr12	53342620	53342987	1.24913	5.1126	6.83347e-05	MCF7-biased	53.3407	22.4405		chr16	676941	677283	4.06	5.61	-1.55	0.000644	0.0022
chr12	53374701	53374906	1.33933	4.7652	0.000167931	MCF7-biased	43.2571	17.0954		chr16	677646	678007	4.08	5.69	-1.61	0.000231	0.000975
chr12	53441110	53441348	1.13031	5.64205	2.08984e-05	MCF7-biased	73.8848	33.7519		chr16	695987	696208	3.37	5.32	-1.95	0.000197	0.000866
chr12	53443663	53443852	0.56976	5.28112	0.0108742	MCF7-biased	47.3732	31.9167		chr16	745765	745950	1.71	4.85	-3.14	6.6e-05	0.000362
chr12	53574209	53574576	0.17251	6.20476	0.0249803	unbiased	78.3041	69.479		chr16	778188	778576	4.5	5.62	-1.13	0.00799	0.0172
chr12	53574622	53574973	0.16782	6.21477	0.0249035	unbiased	78.7212	70.0766		chr16	790830	791202	6.95	5.87	1.08	0.00143	0.00426
chr12	53607159	53607391	1.04569	5.15559	0.000518591	MCF7-biased	51.2129	24.8082		chr16	810556	810869	4.31	5.5	-1.2	0.00652	0.0147
chr12	53614658	53615121	0.8006	6.10716	0.000158492	MCF7-biased	90.9789	52.2319		chr16	827866	828050	2.85	4.56	-1.7	0.016	0.0305
chr12	53625529	53625745	0.69649	5.63661	0.0023443	MCF7-biased	63.3317	39.0802		chr16	835653	835901	4.09	5.4	-1.31	0.00425	0.0103
chr12	53645451	53645656	1.78598	5.49345	9.9252e-10	MCF7-biased	83.6585	24.2592		chr16	845663	845862	2.49	4.7	-2.21	0.0022	0.00604
chr12	53645694	53645989	1.59261	5.62515	8.28992e-09	MCF7-biased	85.7138	28.4202		chr16	1047815	1048032	2.61	5.02	-2.41	0.00018	0.000805
chr12	53661934	53662149	0.34419	5.79225	0.017737	unbiased	62.4377	49.1853		chr16	1052946	1053125	3.18	5.25	-2.08	0.000168	0.000762
chr12	53693391	53693572	-0.51682	5.65814	0.00810929	ADR-biased	42.2163	60.4031		chr16	1243475	1243680	3.18	4.8	-1.61	0.0167	0.0317
chr12	53718558	53718809	0.66756	5.62203	0.0028959	MCF7-biased	62.0694	39.0771		chr16	1353478	1353651	2.38	4.52	-2.14	0.00467	0.0112
chr12	53764685	53765146	0.81584	5.50893	0.00111734	MCF7-biased	60.4156	34.3208		chr16	1401900	1402058	5.82	4.65	1.17	0.00311	0.00803
chr12	53773653	53773800	0.11932	6.34224	0.026869	unbiased	84.5598	77.8476		chr16	1463659	1463972	3.99	5.22	-1.23	0.0145	0.0282
chr12	53773847	53774087	0.15273	6.26749	0.0261063	unbiased	81.2252	73.0658		chr16	1470705	1470900	5.81	4.81	1	0.0198	0.0367
chr12	53774205	53774569	-0.03771	6.11125	0.0334145	unbiased	68.2329	70.0399		chr16	1862779	1862996	3.34	4.8	-1.46	0.0171	0.0322
chr12	53835186	53835417	0.57946	5.33886	0.00930564	MCF7-biased	49.4737	33.1085		chr16	2021845	2022104	6.34	5.07	1.27	0.000564	0.00199
chr12	53845640	53845943	-0.16089	6.18996	0.0265097	unbiased	69.0474	77.1934		chr16	2053950	2054111	2.77	4.71	-1.94	0.00611	0.0139
chr12	53846273	53846540	-0.10649	6.27221	0.0285758	unbiased	74.4895	80.1958		chr16	2097747	2098075	6.35	4.9	1.46	5.18e-05	0.000301
chr12	53886752	53886966	-0.33526	5.69145	0.0196293	unbiased	46.0082	58.0442		chr16	2205617	2205811	6.18	4.35	1.82	3.85e-06	3.52e-05
chr12	53894871	53895193	0.12512	5.96717	0.0322471	unbiased	65.3325	59.9052		chr16	2255609	2255901	5.74	4.8	0.94	0.0237	0.0423
chr12	53902395	53902636	0.3118	4.98	0.0341149	unbiased	35.1609	28.3269		chr16	2827152	2827384	5.72	4.68	1.04	0.0121	0.0243
chr12	54121185	54121560	-0.63867	6.13777	0.000943614	ADR-biased	56.4317	87.8582		chr16	2867898	2868056	2.25	4.26	-2.01	0.015	0.029
chr12	54137430	54137686	0.70191	5.52484	0.00252732	MCF7-biased	58.7206	36.099		chr16	2961755	2961956	5.49	4.14	1.35	0.00308	0.00797
chr12	54140453	54140760	1.0033	5.60335	9.66432e-05	MCF7-biased	68.8316	34.3372		chr16	3030474	3030695	5.26	4.11	1.15	0.0139	0.0272
chr12	54344207	54344488	0.69946	5.61591	0.00223644	MCF7-biased	62.4937	38.4838		chr16	3033679	3033946	4.01	5.64	-1.63	0.000454	0.00167
chr12	54367630	54367856	1.14951	5.7503	7.67053e-06	MCF7-biased	80.1736	36.1405		chr16	3200562	3200873	3.89	5.77	-1.88	3.69e-05	0.000232
chr12	54378520	54378889	0.42635	5.98325	0.00998369	unbiased	73.3347	54.5715		chr16	3550799	3551005	3.87	5.06	-1.19	0.019	0.0354
chr12	54411802	54412614	1.09109	6.04041	2.87004e-06	MCF7-biased	96.0661	45.094		chr16	3930679	3930906	5.59	4.6	0.99	0.0158	0.0303
chr12	54582500	54583004	-0.48263	6.0279	0.00557124	unbiased	55.1996	77.1297		chr16	4250312	4250541	1.91	4.9	-2.99	6.86e-05	0.000372
chr12	54595171	54595403	0.9689	5.21718	0.000842572	MCF7-biased	52.0429	26.5885		chr16	4303728	4304236	5.08	6.37	-1.3	0.000229	0.000971
chr12	54601621	54601877	0.90351	5.69616	0.000250058	MCF7-biased	70.9099	37.9073		chr16	4349131	4349417	3.81	5.51	-1.7	0.000419	0.00156
chr12	54613992	54614286	1.18437	5.00141	0.000228536	MCF7-biased	48.2881	21.2476		chr16	4475663	4475944	5.98	4.44	1.54	0.000117	0.000569
chr12	54673637	54673780	0.3719	6.10579	0.0120024	unbiased	78.3434	60.541		chr16	4994819	4995158	4.72	5.65	-0.93	0.0245	0.0435
chr12	54674487	54674791	0.25265	6.23266	0.0185771	unbiased	82.0815	68.8954		chr16	4995654	4995915	2.44	5.2	-2.76	3.52e-05	0.000223
chr12	54674802	54675104	0.31696	6.07812	0.0166779	unbiased	75.4056	60.5326		chr16	5006235	5006454	3.14	5.23	-2.09	0.00023	0.000975
chr12	54675367	54675615	0.26468	5.97873	0.0220106	unbiased	69.1218	57.5359		chr16	8974161	8974372	3.61	5.01	-1.4	0.0129	0.0256
chr12	54688074	54688301	0.50407	5.30089	0.0131809	MCF7-biased	46.9458	33.1022		chr16	9184980	9185255	5.75	4.58	1.17	0.00417	0.0102
chr12	54694588	54694910	0.92743	5.61441	0.000275203	MCF7-biased	67.5613	35.5233		chr16	10603531	10603659	1.56	3.96	-2.41	0.0208	0.0381
chr12	54697982	54698361	1.27639	5.60989	2.43774e-06	MCF7-biased	76.0083	31.3783		chr16	10711119	10711290	2.24	4.39	-2.16	0.00675	0.0151
chr12	54718876	54719212	0.8239	5.74417	0.000489297	MCF7-biased	71.3143	40.2864		chr16	11012653	11012859	2.93	4.53	-1.61	0.0217	0.0393
chr12	54752883	54753496	0.20298	6.22011	0.0217905	unbiased	79.9818	69.4845		chr16	11038241	11038483	6.03	4.45	1.58	5.55e-05	0.000316
chr12	54762522	54762845	0.31025	5.7397	0.0197581	unbiased	59.5003	47.9871		chr16	11945342	11945582	5.66	4.34	1.32	0.00201	0.00564
chr12	54764022	54764315	0.71546	5.64616	0.00188643	MCF7-biased	64.1728	39.0819		chr16	12009735	12010124	6.9	5.4	1.5	1.52e-05	0.000109
chr12	54793122	54793392	0.60296	5.6541	0.00463786	MCF7-biased	62.0595	40.8601		chr16	12897352	12897612	5.92	4.79	1.12	0.00361	0.00903
chr12	54810932	54811345	0.63035	6.03782	0.00151984	MCF7-biased	81.7414	52.8066		chr16	14051604	14051771	2.49	4.54	-2.05	0.00677	0.0151
chr12	54813369	54813683	0.93721	5.71313	0.000145225	MCF7-biased	72.5918	37.9105		chr16	14724035	14724246	5.16	4.01	1.16	0.0202	0.0373
chr12	55283692	55283956	0.21136	5.61629	0.0312975	unbiased	52.7818	45.5889		chr16	15068811	15069167	2.57	4.71	-2.14	0.00542	0.0126
chr12	56109764	56109950	0.32831	5.73074	0.0175628	unbiased	59.5032	47.3924		chr16	15149877	15150239	6.48	4.85	1.63	1.67e-05	0.000118
chr12	56122707	56122955	0.37437	5.82485	0.0140364	unbiased	64.5361	49.7859		chr16	18812808	18813298	5.07	6.02	-0.95	0.0103	0.0212
chr12	56211397	56211668	0.19891	5.93054	0.0277828	unbiased	65.3445	56.9287		chr16	19079090	19079239	5.44	4.03	1.41	0.00247	0.00665
chr12	56223281	56223507	0.03573	5.77061	0.0379513	unbiased	55.2719	53.9199		chr16	19125024	19125311	4.12	5.55	-1.44	0.00128	0.00388
chr12	56241919	56242112	0.82195	5.07709	0.00273412	MCF7-biased	44.882	25.3887		chr16	19126438	19126600	2.93	4.73	-1.8	0.00579	0.0133
chr12	56320606	56320891	0.17951	5.99456	0.0274573	unbiased	67.8518	59.9133		chr16	20861312	20861486	2.24	4.88	-2.64	0.000203	0.000884
chr12	56333912	56334321	0.66756	5.62203	0.0028959	MCF7-biased	62.0694	39.0771		chr16	21095254	21095395	2.79	4.66	-1.87	0.00701	0.0156
chr12	56435806	56436073	-0.28275	5.95039	0.0200812	unbiased	56.0645	68.2031		chr16	22206970	22207246	3.74	5.26	-1.52	0.00283	0.0074
chr12	56510082	56510252	-0.24618	5.49487	0.0294898	unbiased	41.4064	49.1105		chr16	22217494	22217680	3.31	4.89	-1.58	0.00717	0.0158
chr12	56546211	56546441	-0.33005	5.64889	0.0218567	unbiased	44.7515	56.2552		chr16	22308331	22308641	3.44	5.47	-2.03	5.69e-05	0.000322
chr12	56551711	56552049	0.4221	5.68419	0.0114782	unbiased	59.5174	44.4201		chr16	23160715	23161002	6.14	4.53	1.61	4.54e-05	0.000272
chr12	56583353	56583497	0.27196	5.73825	0.0241936	unbiased	58.6569	48.5793		chr16	24550837	24551036	3.12	4.89	-1.77	0.00594	0.0136
chr12	56615812	56616002	0.18772	5.44494	0.0369984	unbiased	46.4884	40.8165		chr16	28289122	28289306	1.76	4.68	-2.92	0.000335	0.00132
chr12	56709726	56709872	-0.46957	5.48379	0.0122116	unbiased	38.0284	52.6578		chr16	28303073	28303297	2.88	4.74	-1.86	0.00603	0.0137
chr12	56858190	56858402	-0.25262	4.99558	0.037644	unbiased	29.2278	34.8211		chr16	28519536	28519674	1.87	4.71	-2.84	0.000412	0.00154
chr12	57146117	57146323	-0.38554	5.44209	0.0188382	unbiased	38.0367	49.6892		chr16	28874750	28874897	2.91	4.91	-2	0.00142	0.00423
chr12	57481009	57481243	-0.44179	6.09252	0.00695074	unbiased	58.5511	79.5293		chr16	28956896	28957163	3.17	5.35	-2.18	5.19e-05	0.000301
chr12	57481545	57481724	-0.1963	6.1267	0.0236014	unbiased	65.2791	74.794		chr16	29801684	29801925	3.88	5.25	-1.36	0.00778	0.0169
chr12	57576817	57576998	0.13158	4.76276	0.0521085	unbiased	28.4144	25.9375		chr16	29827285	29827471	5.68	3.94	1.74	0.000103	0.000512
chr12	57856153	57856391	-0.43345	5.93634	0.00973932	unbiased	52.6958	71.1635		chr16	29859887	29860171	3.07	5.37	-2.31	3.71e-05	0.000233
chr12	57914411	57914733	-0.56281	5.94209	0.0036231	ADR-biased	50.5867	74.7237		chr16	30032919	30033108	3.38	5.05	-1.66	0.00292	0.00762
chr12	57916536	57916676	-0.71249	5.78362	0.00119174	ADR-biased	43.0331	70.5153		chr16	30103206	30103450	5.95	4.96	0.99	0.00807	0.0173
chr12	58282452	58282623	-0.01378	5.46463	0.0424067	unbiased	43.9484	44.3702		chr16	30420863	30421028	2.53	4.54	-2.01	0.00812	0.0174
chr12	58357208	58357341	-0.68652	4.01809	0.0270079	ADR-biased	12.7713	20.554		chr16	30538317	30538472	2.37	4.72	-2.36	0.00128	0.00388
chr12	59314163	59314290	0.62582	5.51014	0.00492091	MCF7-biased	56.6125	36.6878		chr16	30546207	30546446	5.82	4.76	1.06	0.00665	0.0149
chr12	59345109	59345241	-0.78846	4.91049	0.00509539	ADR-biased	22.8839	39.5257		chr16	30621658	30621866	6.1	5.09	1.02	0.00471	0.0113
chr12	62653883	62654112	0.04288	5.85195	0.0363347	unbiased	58.6228	56.906		chr16	30661886	30662166	6.29	5.26	1.02	0.00335	0.0085
chr12	64237635	64237836	1.75711	4.87179	1.05036e-06	MCF7-biased	53.8302	15.9252		chr16	30787278	30787462	1.89	4.97	-3.08	3.75e-05	0.000234
chr12	64798000	64798233	0.25069	5.17326	0.0366046	unbiased	39.3586	33.0806		chr16	30886261	30886461	2.97	4.84	-1.87	0.00426	0.0103
chr12	64845815	64845974	0.0867	5.37284	0.0413803	unbiased	42.7008	40.2102		chr16	30933815	30934066	6.07	4.35	1.73	2.14e-05	0.000147
chr12	65091875	65092026	1.03093	4.27296	0.00600951	MCF7-biased	27.635	13.5244		chr16	30934588	30934835	5.8	4.6	1.2	0.00368	0.00916
chr12	69080602	69080854	-0.35155	5.71261	0.0174668	unbiased	46.4252	59.2353		chr16	30953284	30953491	2.75	4.69	-1.94	0.00783	0.0169
chr12	69139812	69139968	0.16144	5.43171	0.0369984	unbiased	45.6464	40.8139		chr16	30996377	30996592	3.42	5.09	-1.67	0.00258	0.00689
chr12	69139970	69140131	0.18772	5.44494	0.0369984	unbiased	46.4884	40.8165		chr16	31084655	31084852	3.08	5.08	-2	0.000601	0.00208
chr12	69550891	69551102	1.33303	4.71103	0.000240701	MCF7-biased	41.5721	16.5014		chr16	31153746	31153974	3.22	5.41	-2.19	3.63e-05	0.000228
chr12	69633185	69633448	1.0277	5.56464	8.63221e-05	MCF7-biased	67.5784	33.1466		chr16	33238986	33239138	1.71	4.65	-2.94	0.000903	0.00288
chr12	69753749	69753976	1.38556	5.25588	8.01844e-06	MCF7-biased	61.7625	23.6391		chr16	33293808	33294377	6.16	7.34	-1.18	0.00176	0.00503
chr12	69863974	69864288	0.89496	5.69185	0.000325764	MCF7-biased	70.4892	37.9064		chr16	46655333	46655482	4.88	3.45	1.43	0.0149	0.0288
chr12	70132377	70132690	0.91969	5.45738	0.000573626	MCF7-biased	60.4313	31.9454		chr16	47177873	47178038	5.05	3.75	1.3	0.0136	0.0266
chr12	72148377	72148650	1.26071	5.29809	1.98857e-05	MCF7-biased	60.9031	25.4172		chr16	48198803	48199109	3.96	5.55	-1.59	0.000549	0.00195
chr12	75784878	75785047	0.31886	5.15474	0.0301988	unbiased	39.7855	31.8961		chr16	48657203	48657349	2.9	4.64	-1.74	0.00986	0.0205
chr12	76424771	76424913	1.16529	5.46924	4.33438e-05	MCF7-biased	66.3436	29.5809		chr16	50099755	50099945	4.77	3.38	1.39	0.0273	0.0475
chr12	76425447	76425712	1.39358	5.36502	2.22014e-06	MCF7-biased	66.8016	25.426		chr16	53088726	53089018	4.27	5.53	-1.26	0.00408	0.01
chr12	77459506	77459667	0.50531	5.04687	0.0198693	MCF7-biased	39.3837	27.7461		chr16	53468198	53468488	5.84	4.48	1.35	0.0014	0.0042
chr12	85360226	85360347	0.30276	4.13922	0.0531718	unbiased	19.5704	15.8657		chr16	53737683	53738085	6.66	5.02	1.64	2.92e-06	2.75e-05
chr12	89078359	89078544	-0.16761	5.11049	0.0424476	unbiased	32.5974	36.6133		chr16	54228288	54228544	3.17	5.14	-1.97	0.000504	0.00181
chr12	92852000	92852212	0.73745	4.46204	0.0156755	MCF7-biased	28.4581	17.0691		chr16	54320236	54320355	1.91	4.38	-2.46	0.00353	0.00888
chr12	93322935	93323103	0.85109	5.50141	0.000870063	MCF7-biased	60.8403	33.7278		chr16	54320820	54321095	2.54	4.82	-2.27	0.00132	0.00398
chr12	93835714	93835860	0.21482	5.57978	0.0291886	unbiased	51.5246	44.3964		chr16	55499046	55499307	3.43	5.38	-1.95	0.000155	0.000716
chr12	94280502	94280660	0.48062	4.33267	0.0344663	unbiased	23.8015	17.0578		chr16	56642362	56642597	3.24	5.53	-2.3	8.53e-06	6.75e-05
chr12	95611400	95611584	-0.27328	5.73742	0.0241936	unbiased	48.5292	58.65		chr16	56659442	56659727	3.36	5.44	-2.08	5.54e-05	0.000316
chr12	95867745	95868006	0.97015	5.37094	0.00048062	MCF7-biased	57.921	29.566		chr16	57625391	57625557	1.68	4.67	-2.98	0.000336	0.00132
chr12	96252606	96252742	0.06181	5.66742	0.0386467	unbiased	51.9238	49.7462		chr16	57682959	57683218	3.53	5.21	-1.68	0.00182	0.00518
chr12	96429392	96429542	0.43255	5.43605	0.0162693	unbiased	50.2944	37.2657		chr16	57769109	57769438	6.61	4.96	1.65	2.88e-06	2.72e-05
chr12	96613622	96613804	0.70722	4.80089	0.00975214	MCF7-biased	35.6172	21.8155		chr16	57769530	57769681	4.79	3.44	1.35	0.022	0.0398
chr12	96794373	96794537	0.5624	5.43054	0.00817147	MCF7-biased	52.4089	35.49		chr16	58131216	58131382	2.82	4.43	-1.61	0.0246	0.0437
chr12	96883233	96883438	0.15936	5.2031	0.0415416	unbiased	38.9292	34.858		chr16	58672289	58672451	3.19	4.67	-1.49	0.0201	0.0372
chr12	97798411	97798563	0.36561	5.03707	0.0303102	unbiased	37.2683	28.9254		chr16	66440436	66440630	3.17	5.02	-1.85	0.00174	0.00498
chr12	98909198	98909464	-0.86857	5.49514	0.000622782	ADR-biased	33.3787	60.9445		chr16	66586380	66586592	5.25	4.18	1.07	0.0217	0.0393
chr12	98987229	98987466	-1.25291	5.31559	3.32703e-05	ADR-biased	25.7971	61.48		chr16	66907075	66907323	2.97	5.13	-2.16	0.000352	0.00137
chr12	101899988	101900108	0.42549	4.2539	0.0404543	unbiased	22.1103	16.463		chr16	67011622	67011818	3.25	5	-1.75	0.00331	0.00843
chr12	102513735	102514015	0.09179	5.99292	0.0330765	unbiased	65.7453	61.6926		chr16	67208149	67208306	3.09	4.86	-1.77	0.00444	0.0107
chr12	104323447	104323695	-1.5748	5.75204	3.7226e-09	ADR-biased	31.2252	93.0181		chr16	67260857	67261130	6.45	4.72	1.72	2.75e-06	2.65e-05
chr12	104323913	104324186	-1.49012	5.7854	2.04902e-08	ADR-biased	32.9074	92.4409		chr16	67555461	67555607	2.61	4.63	-2.02	0.00421	0.0103
chr12	104350899	104351109	-0.87245	5.6019	0.000468195	ADR-biased	35.8941	65.7138		chr16	67840450	67840967	6.97	5.05	1.93	1.01e-07	1.81e-06
chr12	104458223	104458433	-0.90166	5.54737	0.000397025	ADR-biased	34.2146	63.9202		chr16	67850511	67850732	3.5	5.04	-1.54	0.00552	0.0128
chr12	104458475	104458654	-0.98522	5.57105	0.000172644	ADR-biased	33.788	66.8873		chr16	67875800	67876005	5.25	3.62	1.63	0.0022	0.00603
chr12	104722169	104722299	-2.13388	3.83621	3.74547e-05	ADR-biased	6.81763	29.9223		chr16	67880604	67880891	6.14	5.14	1.01	0.00639	0.0144
chr12	105352011	105352223	-0.83606	5.56689	0.000725988	ADR-biased	35.4782	63.3345		chr16	68074541	68074709	2.99	4.86	-1.87	0.00459	0.011
chr12	105501319	105501561	-0.78135	5.45185	0.00170521	ADR-biased	33.3861	57.382		chr16	68119003	68119226	5.74	4.88	0.87	0.0245	0.0435
chr12	105629964	105630137	-0.99607	5.34369	0.000436927	ADR-biased	28.7533	57.3501		chr16	68573030	68573195	5.24	3.35	1.89	0.000411	0.00154
chr12	106696152	106696616	-1.72421	5.8262	5.61903e-11	ADR-biased	31.2134	103.129		chr16	68741648	68741948	4.15	5.62	-1.47	0.000827	0.00268
chr12	106751725	106751969	-1.61268	5.75135	2.47513e-09	ADR-biased	30.8032	94.2023		chr16	69345062	69345313	3.92	5.76	-1.84	9.43e-05	0.000477
chr12	107349336	107349631	-1.19841	5.92299	1.0119e-06	ADR-biased	40.0515	91.9129		chr16	69345592	69345912	3.83	5.4	-1.58	0.00132	0.00398
chr12	107474568	107474795	-2.04191	5.13821	9.90608e-10	ADR-biased	17.3547	71.465		chr16	69364410	69364743	4.9	5.84	-0.93	0.0157	0.0301
chr12	108079397	108079635	-1.43497	5.60305	3.22255e-07	ADR-biased	29.5598	79.9228		chr16	69373429	69373690	3.79	5.7	-1.91	4.07e-05	0.000249
chr12	108154884	108155179	-1.7106	5.65559	1.01741e-09	ADR-biased	27.8632	91.1954		chr16	69444350	69444570	1.94	4.4	-2.47	0.00352	0.00885
chr12	108955122	108955339	-1.12495	5.69313	1.7427e-05	ADR-biased	35.0333	76.4055		chr16	70473010	70473354	7.26	5.01	2.24	6.75e-10	2.87e-08
chr12	108956194	108956425	-1.1146	5.61726	2.50682e-05	ADR-biased	33.358	72.2317		chr16	70488216	70488540	5.6	4.38	1.22	0.00451	0.0109
chr12	109085437	109085601	-0.32992	5.07487	0.0302836	unbiased	30.0629	37.7873		chr16	71879768	71879965	5.89	4.24	1.65	9.03e-05	0.000462
chr12	109125238	109125532	-1.18669	5.70642	6.62403e-06	ADR-biased	34.609	78.7804		chr16	72127515	72127793	5.27	4.14	1.13	0.0155	0.0298
chr12	109251330	109251588	-1.01098	5.35109	0.000327696	ADR-biased	28.7522	57.9437		chr16	74775053	74775268	1.44	4.83	-3.39	6.47e-05	0.000356
chr12	109490197	109490466	-1.55893	5.345	3.69331e-07	ADR-biased	23.679	69.7666		chr16	75174412	75174611	1.73	3.97	-2.23	0.0242	0.043
chr12	109535238	109535432	-1.47648	5.58214	1.75776e-07	ADR-biased	28.7183	79.9142		chr16	75233357	75233545	2.24	4.8	-2.56	0.000479	0.00174
chr12	109535676	109536050	-1.29942	5.7448	7.20357e-07	ADR-biased	34.1802	84.1278		chr16	75267804	75267998	1.25	4.65	-3.39	0.000195	0.000859
chr12	109915040	109915570	-1.57403	5.54373	4.84981e-08	ADR-biased	27.0342	80.4904		chr16	81771667	81771852	1.5	4.16	-2.66	0.00593	0.0136
chr12	110151225	110151638	-1.73567	5.62396	7.38458e-10	ADR-biased	27.0232	89.9964		chr16	84733459	84733620	4.34	-0.1	4.43	0.000467	0.00171
chr12	110283179	110283385	-0.7953	4.99132	0.00423137	ADR-biased	24.1453	41.9027		chr16	86588686	86588925	5.18	3.46	1.72	0.00144	0.00427
chr12	110434149	110434296	-1.37238	4.8741	6.75059e-05	ADR-biased	18.2258	47.1861		chr16	87425718	87425973	6.65	3.12	3.54	5.51e-14	8.67e-12
chr12	110561996	110562237	-1.40665	5.31967	4.69062e-06	ADR-biased	24.5278	65.0283		chr16	87823908	87824192	2.47	5.72	-3.25	2.15e-08	5.27e-07
chr12	110887487	110887725	0.31093	5.66644	0.0218942	unbiased	56.5676	45.6004		chr16	87840491	87840930	3.29	6.11	-2.83	1.74e-09	6.34e-08
chr12	110888056	110888265	0.41783	5.79389	0.012071	unbiased	64.1245	48.0004		chr16	87862949	87863231	2.7	5.37	-2.67	7.09e-06	5.81e-05
chr12	110906972	110907203	0.71945	5.15474	0.00521904	MCF7-biased	45.7109	27.7615		chr16	87902906	87903323	3.52	5.92	-2.4	2.27e-06	2.29e-05
chr12	110939759	110940092	0.61049	5.79833	0.00299139	MCF7-biased	68.7637	45.0384		chr16	87904368	87904619	2.22	4.58	-2.36	0.00215	0.00594
chr12	111051678	111051917	0.83222	5.38616	0.0011649	MCF7-biased	55.803	31.3425		chr16	87942992	87943208	3.13	5.4	-2.27	4.27e-05	0.000259
chr12	111180715	111180973	-0.09268	6.22432	0.0300186	unbiased	72.4031	77.207		chr16	87984474	87984736	5.78	4.46	1.32	0.00153	0.00448
chr12	111325875	111326130	0.91794	5.05622	0.00148594	MCF7-biased	45.7338	24.2053		chr16	87984890	87985142	5.88	3.92	1.96	1.1e-05	8.4e-05
chr12	111834774	111835045	0.64945	5.49841	0.00387391	MCF7-biased	56.6159	36.0939		chr16	88365913	88366095	3.19	4.91	-1.71	0.0054	0.0126
chr12	111835073	111835291	0.72274	5.46204	0.00228197	MCF7-biased	56.6267	34.3127		chr16	88924241	88924399	2.04	4.41	-2.38	0.00573	0.0132
chr12	112037038	112037257	0.25638	6.07583	0.0201749	unbiased	73.7218	61.7189		chr16	89119886	89120039	-0.09	4.59	-4.68	0.000123	0.000593
chr12	112279728	112279916	0.09517	6.06287	0.0324196	unbiased	69.0924	64.6817		chr16	89233904	89234141	3.16	5.37	-2.22	3.74e-05	0.000234
chr12	112280163	112280319	0.08167	6.09553	0.0322091	unbiased	70.3445	66.4729		chr16	89307194	89307499	3.53	5.06	-1.52	0.00621	0.014
chr12	112450424	112450854	0.62995	5.68861	0.00314022	MCF7-biased	64.1592	41.4596		chr16	89556952	89557350	6.03	4.49	1.54	0.000136	0.000647
chr12	112608244	112608419	0.05805	5.35841	0.0428759	unbiased	41.8581	40.2073		chr16	89653426	89653659	5.8	2.2	3.59	1.42e-08	3.75e-07
chr12	112820202	112820474	0.38385	5.70317	0.015429	unbiased	59.5114	45.609		chr16	89724004	89724298	6.15	4	2.15	3.49e-07	4.82e-06
chr12	113536232	113536444	0.47656	5.17933	0.0176251	unbiased	42.7428	30.7188		chr16	89752904	89753184	5.84	3.52	2.32	1.12e-06	1.27e-05
chr12	113659749	113659915	0.49156	5.53338	0.0105989	unbiased	54.9162	39.0595		chr16	89787153	89787673	6.63	5.1	1.53	1.57e-05	0.000112
chr12	113737701	113737904	0.54396	5.26812	0.0108742	MCF7-biased	46.5303	31.9145		chr16	89894668	89894850	4.54	2.57	1.98	0.00825	0.0176
chr12	114451850	114452061	0.34595	5.27224	0.0238714	unbiased	43.5685	34.2793		chr16	90038824	90039123	6.06	4.46	1.6	4.52e-05	0.000272
chr12	115105914	115106270	1.59163	5.53085	4.84981e-08	MCF7-biased	80.2631	26.631		chr17	685467	685714	6.39	4.38	2.01	1.68e-07	2.72e-06
chr12	115106512	115106897	1.37118	5.6848	3.39144e-07	MCF7-biased	82.7329	31.9825		chr17	899824	900469	7.13	6.2	0.93	0.0113	0.0229
chr12	115118686	115119028	1.17384	5.94166	1.64126e-06	MCF7-biased	92.3206	40.9202		chr17	1018548	1018734	2.49	4.8	-2.32	0.000816	0.00266
chr12	115121629	115122608	1.85797	5.87514	1.06452e-12	MCF7-biased	111.75	30.8277		chr17	1359428	1359823	6.68	5.53	1.15	0.00066	0.00224
chr12	115211870	115212422	1.2204	5.73755	3.40912e-06	MCF7-biased	81.4448	34.9531		chr17	1933280	1933531	5.81	4.65	1.16	0.00417	0.0102
chr12	115212538	115212859	1.0356	5.82927	3.21856e-05	MCF7-biased	81.4064	39.7111		chr17	1945170	1945412	5.76	4.55	1.2	0.00348	0.00877
chr12	116355117	116355249	-0.57306	5.33022	0.00930564	ADR-biased	32.9839	49.0693		chr17	1953183	1953468	6.33	4.83	1.5	3.51e-05	0.000222
chr12	116715395	116715771	-0.60195	6.06508	0.00191387	ADR-biased	54.3461	82.4847		chr17	2207078	2207387	6.34	4.75	1.59	1.41e-05	0.000103
chr12	116844433	116844618	-0.52114	5.16979	0.014767	ADR-biased	30.0485	43.1222		chr17	2304238	2304579	6.5	5.56	0.94	0.0052	0.0122
chr12	116865106	116865270	0.02521	5.61396	0.0401966	unbiased	49.4043	48.5485		chr17	2304811	2305187	6.33	5.42	0.91	0.00769	0.0167
chr12	116980415	116980574	-0.11566	5.29213	0.042295	unbiased	37.6427	40.7848		chr17	2496661	2497084	6.65	5.53	1.12	0.000877	0.00282
chr12	117257295	117257503	-1.47552	5.53891	2.04611e-07	ADR-biased	27.8798	77.5293		chr17	3539832	3540075	5.64	4.68	0.96	0.0174	0.0327
chr12	117593051	117593267	-0.80817	5.2292	0.00202034	ADR-biased	28.3468	49.635		chr17	3563173	3563415	3.37	4.77	-1.4	0.0217	0.0393
chr12	118454375	118454540	-0.21374	5.32463	0.0355971	unbiased	37.2137	43.1563		chr17	3571898	3572203	5.78	4.57	1.22	0.0033	0.00842
chr12	118541311	118541515	0.83222	5.38616	0.0011649	MCF7-biased	55.803	31.3425		chr17	3626976	3627274	6.65	4.73	1.92	3.4e-07	4.73e-06
chr12	118573784	118573935	-0.11928	5.37221	0.0413803	unbiased	39.7414	43.1668		chr17	4607327	4607608	6.31	5.03	1.28	0.000425	0.00158
chr12	118810798	118810937	-0.29384	5.38057	0.0297676	unbiased	37.6258	46.1254		chr17	4634528	4634768	5.61	4.13	1.48	0.000942	0.00299
chr12	119616453	119616740	0.87681	5.48864	0.000622782	MCF7-biased	60.8441	33.1339		chr17	4693588	4693710	1.85	4.05	-2.21	0.028	0.0486
chr12	120426838	120427048	0.65108	5.37493	0.00519863	MCF7-biased	52.0011	33.1145		chr17	4812446	4812793	0.87	5.48	-4.6	8.88e-08	1.64e-06
chr12	120554562	120554846	-0.24175	5.8526	0.024095	unbiased	53.1399	62.8341		chr17	4853073	4853245	2.94	4.83	-1.9	0.00321	0.00822
chr12	120666214	120666507	0.57136	5.48271	0.00718717	MCF7-biased	54.5078	36.6827		chr17	5490910	5491073	1.44	4.51	-3.07	0.000747	0.00246
chr12	120672605	120672985	0.51616	5.35798	0.0113584	MCF7-biased	49.0459	34.2944		chr17	7199788	7200001	3.48	5.3	-1.83	0.000461	0.00168
chr12	120967742	120967871	0.13802	5.33311	0.0402809	unbiased	42.2863	38.4284		chr17	7254859	7255152	4.22	5.34	-1.13	0.0149	0.0288
chr12	120972048	120972221	-1.13107	5.18289	0.000206669	ADR-biased	24.545	53.7587		chr17	7255209	7255504	4.02	5.59	-1.57	0.000686	0.00231
chr12	121124585	121124822	-0.16432	5.8916	0.0297514	unbiased	56.081	62.8465		chr17	7464316	7464558	3.44	5.22	-1.77	0.000804	0.00262
chr12	121790280	121790506	-0.01199	5.59522	0.0401966	unbiased	48.142	48.5438		chr17	7738968	7739213	5.66	4.37	1.29	0.00304	0.0079
chr12	121837783	121837934	0.18849	5.74843	0.0306631	unbiased	57.3879	50.3593		chr17	8023576	8023778	2.72	4.92	-2.2	0.000803	0.00262
chr12	121905085	121905309	-0.93174	5.74467	0.000159214	ADR-biased	38.8219	74.0558		chr17	8042182	8042389	3.41	5.08	-1.67	0.00281	0.00737
chr12	122150470	122150766	-0.70983	5.60305	0.00223644	ADR-biased	38.0055	62.1622		chr17	8090258	8090613	3.2	5.54	-2.34	1.01e-05	7.77e-05
chr12	122224253	122224491	0.50617	4.44247	0.029261	MCF7-biased	25.9121	18.2444		chr17	8113664	8114001	4.06	5.41	-1.35	0.00375	0.00928
chr12	122235059	122235328	0.60373	5.35109	0.00772368	MCF7-biased	50.3163	33.1107		chr17	8129896	8130139	3.04	4.97	-1.93	0.002	0.00562
chr12	122238472	122238612	0.4738	5.87493	0.00805807	unbiased	69.1583	49.7985		chr17	8286887	8287106	3.83	5.03	-1.21	0.0282	0.0488
chr12	122238912	122239121	0.37437	5.82485	0.0140364	unbiased	64.5361	49.7859		chr17	9667124	9667415	2.58	4.83	-2.25	0.00163	0.00473
chr12	122299687	122299829	0.3629	4.41645	0.0455016	unbiased	24.2162	18.8305		chr17	9739679	9739830	2.38	4.37	-1.99	0.0117	0.0237
chr12	123319201	123319436	0.41526	5.332	0.0183923	unbiased	46.5152	34.881		chr17	9869017	9869234	2.5	4.7	-2.2	0.00183	0.00519
chr12	123459624	123459849	0.37271	6.01809	0.0116068	unbiased	73.7435	56.9544		chr17	10521495	10521666	1.78	4.64	-2.85	0.000688	0.00231
chr12	123465403	123465707	0.44161	5.6745	0.0114782	unbiased	59.5201	43.8254		chr17	12692686	12692881	5.28	2.42	2.87	1.47e-05	0.000106
chr12	123849297	123849632	-0.47846	6.26676	0.00366746	unbiased	65.233	90.8862		chr17	16905165	16905382	2.73	5.29	-2.55	1.63e-05	0.000116
chr12	123873193	123873453	0.79014	5.47071	0.00180984	MCF7-biased	58.3144	33.7225		chr17	17472118	17472339	1.89	4.9	-3.01	0.000114	0.000558
chr12	123942676	123942940	0.44107	5.345	0.0183923	unbiased	47.358	34.8833		chr17	17942480	17942740	5.57	4.28	1.29	0.00316	0.00813
chr12	124086510	124086785	0.22278	5.62203	0.0312975	unbiased	53.2024	45.5898		chr17	18162036	18162249	3.6	4.95	-1.36	0.0159	0.0303
chr12	124118222	124118448	0.66275	5.48109	0.00371635	MCF7-biased	56.1987	35.4992		chr17	19350456	19350658	2.06	5.02	-2.97	3.47e-05	0.00022
chr12	124457474	124457824	-0.7811	5.96435	0.000402558	ADR-biased	47.63	81.8494		chr17	19651825	19651986	2.32	4.26	-1.94	0.0235	0.0421
chr12	124853977	124854220	1.87635	5.17878	1.43957e-08	MCF7-biased	69.4044	18.9038		chr17	19657228	19657409	1.53	4.51	-2.98	0.000711	0.00237
chr12	124873399	124873562	0.93866	5.13588	0.000928005	MCF7-biased	48.6784	25.3964		chr17	19896268	19896431	2.09	4.76	-2.67	0.000369	0.00142
chr12	124907625	124907907	1.29445	5.20998	3.37023e-05	MCF7-biased	57.9688	23.6334		chr17	20059223	20059449	2.8	5.04	-2.23	0.000379	0.00145
chr12	125167707	125167837	0.75588	5.10989	0.0049775	MCF7-biased	44.8747	26.5741		chr17	20946371	20946590	5.54	4.6	0.94	0.0262	0.0461
chr12	125211855	125212001	1.12014	4.96905	0.000439537	MCF7-biased	46.1776	21.244		chr17	21117397	21117708	5.82	4.29	1.52	0.000275	0.00112
chr12	125225460	125225687	0.7237	5.21744	0.00437652	MCF7-biased	47.8116	28.952		chr17	21183368	21183602	2.6	5.13	-2.53	6.54e-05	0.000359
chr12	125230643	125230799	0.94422	5.06946	0.00112236	MCF7-biased	46.5778	24.207		chr17	21219891	21220246	4.74	6.3	-1.55	2.89e-05	0.000189
chr12	125364975	125365118	0.45843	4.41842	0.0345812	unbiased	25.0656	18.2422		chr17	21305334	21306141	5.18	7.07	-1.89	5.56e-08	1.14e-06
chr12	125399396	125399622	0.01434	6.02215	0.0349223	unbiased	65.314	64.668		chr17	21307890	21308331	4.83	6.1	-1.27	0.000661	0.00225
chr12	125401965	125402267	0.7464	5.52322	0.00202186	MCF7-biased	59.5661	35.5067		chr17	21314123	21314822	5.89	7.41	-1.52	3.66e-05	0.00023
chr12	125407568	125407715	0.84584	4.83089	0.00450152	MCF7-biased	38.1553	21.2291		chr17	21314868	21315815	5.51	7.19	-1.68	1.52e-06	1.64e-05
chr12	125412328	125412581	0.89504	5.33311	0.00108114	MCF7-biased	54.9722	29.5603		chr17	25572390	25572587	2.38	4.84	-2.45	0.000471	0.00172
chr12	125424345	125424607	1.6933	5.41089	2.06369e-08	MCF7-biased	76.5081	23.6577		chr17	25659969	25660303	3.39	6.01	-2.62	1.95e-08	4.86e-07
chr12	125667753	125667972	0.51808	5.22792	0.0126848	MCF7-biased	44.8476	31.3171		chr17	25680773	25681176	4.47	5.85	-1.38	0.000697	0.00233
chr12	126137339	126137476	-0.76825	4.60716	0.0107602	ADR-biased	18.675	31.8073		chr17	27224436	27224749	2.83	5.07	-2.24	0.000421	0.00157
chr12	132195399	132195667	-0.83974	5.08684	0.00273412	ADR-biased	25.4038	45.4658		chr17	27278469	27278644	4.83	2.68	2.14	0.0015	0.0044
chr12	132356875	132357019	0.15902	4.63806	0.0539784	unbiased	26.3106	23.5646		chr17	27279334	27279502	5.01	3.83	1.17	0.0257	0.0454
chr12	132413727	132413857	-0.4772	4.90689	0.0225147	unbiased	25.427	35.3954		chr17	27621024	27621201	2.87	4.6	-1.73	0.0163	0.031
chr12	133757931	133758082	-0.61214	5.02083	0.0112099	ADR-biased	26.2594	40.1381		chr17	28927018	28927614	4.14	6.08	-1.95	2.5e-06	2.48e-05
chr13	20207563	20207710	1.30961	4.28112	0.000871903	MCF7-biased	30.6099	12.3489		chr17	29151729	29151972	3.95	5.28	-1.33	0.00543	0.0126
chr13	20532743	20532936	-0.53951	4.35712	0.0289517	ADR-biased	16.9989	24.7075		chr17	29233153	29233489	4.52	5.75	-1.23	0.00269	0.0071
chr13	21141188	21141364	1.1679	4.52014	0.0013994	MCF7-biased	34.3941	15.3078		chr17	29297783	29298069	3.25	5.24	-1.99	0.000373	0.00143
chr13	21635752	21635926	1.58599	4.61441	4.02784e-05	MCF7-biased	42.4415	14.1371		chr17	29298269	29298543	2.13	5.18	-3.05	1.02e-05	7.84e-05
chr13	22943908	22944057	0.3629	4.41645	0.0455016	unbiased	24.2162	18.8305		chr17	29764409	29764531	0.87	3.91	-3.04	0.00868	0.0184
chr13	27998630	27998785	0.13806	4.55295	0.0527006	unbiased	24.6238	22.3766		chr17	30669138	30669369	3.85	5.39	-1.54	0.0014	0.00419
chr13	30995646	30995816	1.14597	4.61681	0.00115055	MCF7-biased	36.4993	16.4935		chr17	32527075	32527284	2.25	4.92	-2.67	0.000222	0.00095
chr13	33160391	33160618	1.2117	4.42587	0.00121376	MCF7-biased	32.7114	14.1234		chr17	33325318	33325528	3.02	4.76	-1.74	0.00676	0.0151
chr13	34116845	34116981	1.06713	4.98217	0.000679285	MCF7-biased	45.7511	21.8355		chr17	33905445	33905746	3.6	5.24	-1.65	0.00224	0.00612
chr13	48669217	48669407	0.3424	4.96481	0.0341149	unbiased	35.1636	27.7345		chr17	34091141	34091357	2.86	5.27	-2.41	5.31e-05	0.000307
chr13	52027393	52027573	0.65568	5.72218	0.00266856	MCF7-biased	66.2579	42.0589		chr17	34131841	34132004	-0.09	4.21	-4.29	0.00103	0.00323
chr13	52768545	52768775	-0.04086	4.89047	0.0512891	unbiased	29.2434	30.0835		chr17	34476427	34476637	2.2	4.97	-2.77	0.000102	0.000507
chr13	53024748	53024976	0.55921	5.22095	0.0126848	MCF7-biased	45.2722	30.7251		chr17	34985808	34986036	2.97	4.89	-1.92	0.00273	0.00721
chr13	53191510	53191705	0.20732	4.46832	0.0536269	unbiased	23.785	20.6013		chr17	36665677	36665850	2.51	4.46	-1.95	0.00965	0.0201
chr13	60738062	60738225	-0.35876	5.14846	0.0268434	unbiased	31.3215	40.1643		chr17	36981482	36981731	6.02	4.93	1.09	0.00343	0.00867
chr13	80915323	80915477	-0.36644	5.22766	0.0237839	unbiased	33.001	42.5439		chr17	37009835	37010017	3.31	4.94	-1.63	0.00501	0.0118
chr13	95201938	95202065	0.50407	5.30089	0.0131809	MCF7-biased	46.9458	33.1022		chr17	37026040	37026366	4.63	5.63	-1	0.0224	0.0405
chr13	97762206	97762439	0.07784	4.83156	0.0521584	unbiased	29.2523	27.7159		chr17	37309226	37309367	0.96	5.04	-4.08	5.42e-06	4.7e-05
chr13	111064697	111064849	0.97505	4.1126	0.00910715	MCF7-biased	24.2536	12.3383		chr17	37309942	37310178	2.64	5.15	-2.52	6.17e-05	0.000341
chr13	113597135	113597271	0.88667	3.99718	0.0159592	MCF7-biased	21.7134	11.7439		chr17	37320987	37321189	2.47	4.48	-2.01	0.01	0.0208
chr13	114048346	114048478	1.28639	4.12396	0.00218883	MCF7-biased	27.2306	11.1639		chr17	37910570	37910809	4.55	5.62	-1.07	0.00929	0.0195
chr13	114103534	114103718	0.99486	4.64097	0.003587	MCF7-biased	35.2219	17.6738		chr17	38083798	38084025	6.08	4.33	1.75	1.58e-05	0.000112
chr13	114830757	114830910	1.02439	4.55557	0.00218656	MCF7-biased	33.5389	16.4884		chr17	38170034	38170300	2.91	5.22	-2.3	0.000108	0.000533
chr14	21099284	21099446	-0.47684	4.88264	0.0225147	unbiased	25.0063	34.8011		chr17	38511336	38511520	2.64	4.71	-2.08	0.00447	0.0108
chr14	21151414	21151638	0.54065	5.37031	0.00954102	MCF7-biased	49.8885	34.2964		chr17	38514857	38515002	2.84	4.91	-2.07	0.00115	0.00354
chr14	21457932	21458186	-0.91449	5.44352	0.000573626	ADR-biased	31.697	59.7458		chr17	38642595	38642776	2.49	4.4	-1.92	0.0128	0.0255
chr14	21575117	21575290	-0.11062	5.27345	0.0427754	unbiased	37.2234	40.1899		chr17	38656757	38656916	2.53	4.33	-1.8	0.0288	0.0497
chr14	21979388	21979691	-1.12605	5.36545	8.61684e-05	ADR-biased	27.9045	60.9044		chr17	38776266	38776463	2.71	4.47	-1.76	0.0164	0.0312
chr14	23356081	23356281	-1.03706	5.46565	0.000168371	ADR-biased	30.8483	63.302		chr17	39705175	39705422	3	5.36	-2.37	2.16e-05	0.000148
chr14	23504130	23504284	-1.31839	5.22561	2.37059e-05	ADR-biased	23.6934	59.0885		chr17	39818924	39819204	2.71	5.63	-2.92	1.75e-07	2.79e-06
chr14	23504303	23504472	-1.33791	5.15644	1.62453e-05	ADR-biased	22.432	56.7046		chr17	39845140	39845422	3.63	5.14	-1.52	0.00735	0.0161
chr14	23590108	23590278	-0.15244	5.04605	0.043412	unbiased	31.3378	34.8303		chr17	39845563	39845934	4.81	5.73	-0.92	0.0191	0.0356
chr14	23790549	23790719	-0.74732	5.13339	0.0049775	ADR-biased	27.0908	45.4765		chr17	39957884	39958114	3.44	5.09	-1.65	0.00262	0.00697
chr14	24020913	24021133	-1.93649	4.58995	9.71e-07	ADR-biased	12.3095	47.1176		chr17	40171938	40172112	2.72	4.83	-2.11	0.0014	0.0042
chr14	24025113	24025245	-1.12966	5.23074	0.000108702	ADR-biased	25.3851	55.5444		chr17	40273281	40273467	5.03	3.57	1.46	0.00911	0.0192
chr14	24563197	24563615	-0.31904	5.44056	0.0241515	unbiased	38.8823	48.5056		chr17	41771902	41772101	3.44	4.82	-1.38	0.0213	0.0388
chr14	24583183	24583381	-0.18908	5.45185	0.0346368	unbiased	40.9931	46.7337		chr17	42092223	42092464	3.03	5.19	-2.16	0.000214	0.000924
chr14	24664828	24665035	-0.69298	5.37126	0.00421776	ADR-biased	32.5542	52.6277		chr17	42277694	42277969	4.43	5.42	-0.99	0.0231	0.0414
chr14	24701412	24701614	-1.47695	5.60328	1.19354e-07	ADR-biased	29.1375	81.107		chr17	42299145	42299390	3.84	5.06	-1.23	0.0214	0.0389
chr14	24701689	24701849	-1.51892	5.6032	8.07822e-08	ADR-biased	28.7152	82.2908		chr17	42408745	42408913	2.7	4.64	-1.94	0.00614	0.0139
chr14	24836282	24836522	-1.38951	5.55988	7.99542e-07	ADR-biased	29.144	76.3542		chr17	43138277	43138777	6.54	5.23	1.31	0.000171	0.000774
chr14	24901041	24901200	-0.31628	4.96352	0.0341149	unbiased	27.9617	34.8156		chr17	43212709	43212916	3.8	5.26	-1.46	0.00368	0.00916
chr14	29235705	29235941	-1.97604	4.65814	5.67495e-07	ADR-biased	12.7296	50.0799		chr17	43225643	43225977	6.33	5.45	0.88	0.0141	0.0276
chr14	29254916	29255103	-1.71577	5.01084	8.29093e-07	ADR-biased	17.7895	58.4335		chr17	43239026	43239263	5.46	4.02	1.44	0.00305	0.00791
chr14	31889741	31889943	-0.69298	5.37126	0.00421776	ADR-biased	32.5542	52.6277		chr17	43275191	43275453	4.24	5.75	-1.51	0.000352	0.00137
chr14	32546038	32546261	-0.38826	5.47491	0.018966	unbiased	38.8753	50.8805		chr17	43296316	43296550	3.37	4.83	-1.45	0.0139	0.0272
chr14	35761497	35761690	-0.45833	5.07678	0.020092	unbiased	28.7924	39.5593		chr17	44849512	44849692	3.31	4.8	-1.49	0.0131	0.026
chr14	35806025	35806201	0.20711	4.76739	0.0467179	unbiased	29.2618	25.3486		chr17	45973264	45973607	5.88	5.07	0.82	0.0286	0.0494
chr14	35873232	35873368	-0.10576	5.71523	0.0372257	unbiased	50.6451	54.4972		chr17	46102518	46102796	4.81	5.92	-1.1	0.00364	0.00908
chr14	36295313	36295542	-0.67453	5.22561	0.00700243	ADR-biased	29.6168	47.2707		chr17	46178518	46178703	3.06	4.76	-1.71	0.00851	0.0181
chr14	39639504	39639706	0.18188	5.5239	0.0341762	unbiased	49.0044	43.2		chr17	47022089	47022282	5.37	4.34	1.03	0.0234	0.0419
chr14	39644176	39644459	-0.27587	5.97891	0.0201042	unbiased	57.3203	69.3991		chr17	47439444	47439845	6.14	5.27	0.87	0.0131	0.0259
chr14	39901749	39901871	-1.13511	5.30332	0.000103678	ADR-biased	26.6445	58.5207		chr17	47492220	47492491	5.67	3.05	2.61	8.12e-07	9.79e-06
chr14	45366391	45366595	-0.95344	5.19023	0.000767914	ADR-biased	26.2366	50.8068		chr17	48255698	48255981	3.95	5.19	-1.24	0.0119	0.0239
chr14	45431275	45431433	-1.00223	5.32553	0.000294672	ADR-biased	28.3331	56.7538		chr17	48374801	48375010	3.27	5.2	-1.93	0.000676	0.00228
chr14	50329533	50329740	-0.0516	5.75822	0.0376031	unbiased	53.1656	55.1015		chr17	48556872	48557032	3.18	4.66	-1.48	0.0208	0.0381
chr14	50334661	50334818	0.39262	5.36905	0.0212023	unbiased	47.3522	36.0703		chr17	48619441	48619606	5.15	3.95	1.21	0.0218	0.0395
chr14	50467389	50467545	0.42972	5.62869	0.0150343	unbiased	57.4227	42.631		chr17	48860584	48860821	3.73	5.22	-1.49	0.00333	0.00847
chr14	52118758	52118909	-0.28795	5.82933	0.0199118	unbiased	51.4591	62.8267		chr17	48943918	48944203	3.91	5.52	-1.6	0.000574	0.00201
chr14	53773017	53773189	-0.75193	5.22251	0.00437652	ADR-biased	28.771	48.4517		chr17	49337576	49337938	5.79	4.82	0.97	0.0133	0.0263
chr14	55032591	55032782	-0.86153	5.64616	0.000390491	ADR-biased	37.1527	67.5051		chr17	54911243	54911531	3.32	5.08	-1.76	0.0021	0.00582
chr14	55493701	55494089	-1.04241	5.76812	3.44792e-05	ADR-biased	37.9733	78.2124		chr17	55037989	55038221	5.38	4.28	1.09	0.0154	0.0296
chr14	55518208	55518474	-1.18261	5.7726	3.98597e-06	ADR-biased	36.2848	82.3619		chr17	55208388	55208662	4.42	5.48	-1.07	0.0173	0.0325
chr14	60715740	60716018	-1.63575	5.7027	2.81465e-09	ADR-biased	29.5447	91.8097		chr17	56160489	56160829	5.74	4.78	0.96	0.0148	0.0288
chr14	61385478	61385734	-2.23649	4.68861	1.23362e-08	ADR-biased	11.8792	55.9806		chr17	56394860	56395045	3.09	4.55	-1.46	0.029	0.0499
chr14	62036549	62036762	-0.01673	5.52014	0.0414797	unbiased	45.6257	46.1579		chr17	56415456	56415618	2.64	4.54	-1.91	0.00806	0.0173
chr14	64109066	64109253	-1.3689	5.57026	1.41252e-06	ADR-biased	29.5648	76.3581		chr17	56429473	56429929	6.78	5.77	1.01	0.00278	0.0073
chr14	64805240	64805533	-0.91295	5.81114	0.000145128	ADR-biased	40.918	77.0442		chr17	57232497	57232761	5.41	4.17	1.24	0.00716	0.0158
chr14	64854643	64854761	-0.8768	5.4625	0.000808291	ADR-biased	32.539	59.7514		chr17	57287226	57287437	5.79	4.8	1	0.0147	0.0285
chr14	65453727	65454021	-1.76615	5.68316	1.81336e-10	ADR-biased	27.8593	94.7619		chr17	61512765	61512947	3	4.76	-1.76	0.00608	0.0138
chr14	65569160	65569624	-2.47557	6.46347	9.18397e-31	ADR-biased	37.4186	208.118		chr17	61904355	61904772	6.62	4.82	1.81	1.01e-06	1.18e-05
chr14	67521419	67521675	-1.83947	4.14616	5.0692e-05	ADR-biased	9.35946	33.4955		chr17	61926376	61926601	5.01	2.89	2.12	0.000632	0.00216
chr14	67826339	67826836	-1.67301	6.23202	3.68952e-13	ADR-biased	42.0932	134.226		chr17	70419170	70419338	0.96	4.76	-3.81	4.99e-05	0.000294
chr14	68141331	68141720	-1.9463	5.70595	3.49094e-12	ADR-biased	26.5898	102.473		chr17	71284731	71284958	3.46	5.13	-1.67	0.00223	0.00611
chr14	68286300	68286683	-2.40307	5.9993	2.22929e-21	ADR-biased	27.8145	147.119		chr17	72375648	72375850	3.9	5.14	-1.24	0.0134	0.0264
chr14	69014922	69015098	-0.1194	5.61034	0.0370754	unbiased	46.8715	50.9158		chr17	72772403	72772617	5.52	4.5	1.02	0.0234	0.0418
chr14	69262746	69262923	-0.99969	6.06012	1.21067e-05	ADR-biased	47.1856	94.3509		chr17	72978357	72978575	2.37	4.96	-2.59	0.000147	0.000687
chr14	69446386	69446696	-1.20228	6.18602	1.2863e-07	ADR-biased	47.9973	110.443		chr17	73285509	73285676	5.25	4.16	1.09	0.0226	0.0407
chr14	69864952	69865368	-1.40824	5.66937	1.88741e-07	ADR-biased	31.2384	82.9109		chr17	73452510	73452856	6.69	5.28	1.42	7.09e-05	0.00038
chr14	70078142	70078375	-1.2359	5.60305	5.78964e-06	ADR-biased	31.6712	74.5946		chr17	73689783	73690094	3.67	5.44	-1.78	0.000294	0.00118
chr14	71067331	71067625	-1.68478	5.12574	2.03801e-07	ADR-biased	19.4723	62.6017		chr17	73743956	73744119	2.68	4.43	-1.75	0.0207	0.038
chr14	73493916	73494154	-1.17645	5.47473	3.13757e-05	ADR-biased	29.5791	66.8546		chr17	73780671	73780978	6.91	4.72	2.19	1.28e-09	5.01e-08
chr14	73925389	73925538	-0.74732	5.13339	0.0049775	ADR-biased	27.0908	45.4765		chr17	73851477	73851735	5.97	3.82	2.15	9.34e-07	1.1e-05
chr14	75348480	75348676	-0.45433	5.50771	0.0144034	unbiased	38.8689	53.2561		chr17	73901211	73901430	4.12	5.18	-1.07	0.0274	0.0477
chr14	75536200	75536374	-0.27746	5.27248	0.0300097	unbiased	35.1085	42.5536		chr17	73975124	73975337	3.84	5.26	-1.42	0.0049	0.0116
chr14	75643238	75643551	-1.73567	5.62396	7.38458e-10	ADR-biased	27.0232	89.9964		chr17	74137330	74137521	5.02	2.57	2.46	0.000218	0.000934
chr14	75743722	75744013	0.09157	5.59321	0.0385887	unbiased	49.8318	46.7672		chr17	74381274	74381448	2.41	4.76	-2.35	0.00115	0.00355
chr14	75745094	75745373	-0.34463	6.07487	0.0133862	unbiased	59.82	75.9609		chr17	74394208	74394396	3.01	4.61	-1.61	0.0154	0.0295
chr14	75760879	75761144	-0.91782	5.9674	7.70332e-05	ADR-biased	45.5219	86.0027		chr17	74620055	74620237	3.38	5.14	-1.76	0.00124	0.00377
chr14	75894551	75894777	-0.25147	5.60989	0.0290846	unbiased	44.7605	53.2838		chr17	75136834	75137154	5.98	5	0.99	0.00901	0.019
chr14	75919911	75920103	-0.54946	5.50745	0.00879482	ADR-biased	37.6015	55.0313		chr17	75277240	75277582	6.29	4.96	1.33	0.000545	0.00194
chr14	76044850	76045011	0.51375	5.52237	0.00879482	MCF7-biased	54.9194	38.4656		chr17	76108816	76109008	3.89	5.22	-1.33	0.00777	0.0168
chr14	76853602	76853730	0.3308	4.86311	0.0343494	unbiased	32.6387	25.9508		chr17	76210141	76210376	5.74	4.69	1.05	0.00917	0.0193
chr14	77279192	77279365	-0.70617	5.51937	0.00252732	ADR-biased	35.9093	58.5848		chr17	76250593	76250835	6.18	3.76	2.42	1.87e-08	4.76e-07
chr14	77371082	77371249	0.63764	4.95006	0.0108702	MCF7-biased	38.5559	24.7823		chr17	76285962	76286126	1.5	4.05	-2.55	0.0111	0.0226
chr14	77385188	77385397	0.61902	5.45906	0.00457396	MCF7-biased	54.5146	35.4952		chr17	76311539	76311709	2.62	4.78	-2.16	0.00146	0.00432
chr14	77413594	77413779	0.31	5.39721	0.0269175	unbiased	46.9226	37.8497		chr17	76337644	76337823	2.68	5.01	-2.33	0.000364	0.0014
chr14	77419843	77420117	1.27647	5.08762	6.83347e-05	MCF7-biased	52.9242	21.8473		chr17	76354681	76354823	2.2	4.46	-2.26	0.00493	0.0117
chr14	77422815	77423066	0.47095	5.62914	0.0111461	unbiased	58.2673	42.0393		chr17	76356879	76357174	3.77	5.14	-1.37	0.00848	0.0181
chr14	77495103	77495261	0.17917	5.56182	0.033951	unbiased	50.2623	44.3922		chr17	76374611	76374798	5.32	4.33	0.99	0.027	0.0472
chr14	77534646	77534864	0.13982	5.2886	0.0406888	unbiased	41.0272	37.2377		chr17	76493266	76493403	2.35	4.4	-2.05	0.00952	0.0198
chr14	77787132	77787427	-1.3432	5.71248	4.15121e-07	ADR-biased	32.9197	83.5217		chr17	76778326	76778636	5.85	4.62	1.23	0.00207	0.00576
chr14	77923951	77924466	-0.84074	5.90237	0.000258498	ADR-biased	44.6937	80.045		chr17	76967476	76967674	2.2	4.5	-2.3	0.00744	0.0163
chr14	78227520	78227675	-0.48434	5.39232	0.0138383	unbiased	35.5099	49.6764		chr17	77389467	77389616	0.96	4.59	-3.64	0.000165	0.000753
chr14	81407513	81407688	-0.43492	5.43441	0.0162693	unbiased	37.1928	50.2785		chr17	77751430	77751623	3.42	4.99	-1.57	0.00587	0.0134
chr14	81687280	81687501	-0.87727	5.8513	0.000222517	ADR-biased	42.5966	78.2455		chr17	77805651	77805916	2.51	4.88	-2.37	0.000501	0.0018
chr14	81819734	81819924	-1.36691	4.99877	4.77237e-05	ADR-biased	19.9085	51.3476		chr17	77813637	77813879	3.79	5.04	-1.25	0.0229	0.0412
chr14	82000385	82000610	-0.82579	5.54464	0.000933413	ADR-biased	35.0598	62.1437		chr17	77892964	77893088	1.22	4.49	-3.27	0.000483	0.00175
chr14	89017746	89017978	-0.36318	5.38244	0.0240674	unbiased	36.78	47.3086		chr17	77899109	77899257	-0.09	4.34	-4.42	0.000506	0.00182
chr14	89029778	89029922	0.39694	5.24693	0.0208109	unbiased	43.5741	33.0931		chr17	78009617	78009866	3.76	5.16	-1.4	0.00692	0.0154
chr14	90701813	90701986	0.14104	4.80019	0.0512433	unbiased	29.257	26.5322		chr17	78226835	78227000	2.22	4.73	-2.51	0.000664	0.00225
chr14	90722713	90722925	0.50543	5.01568	0.0166072	MCF7-biased	38.5429	27.1516		chr17	78734404	78734546	2.22	4.36	-2.15	0.00811	0.0174
chr14	90798364	90798525	-0.549	5.52322	0.00738137	ADR-biased	38.0209	55.6272		chr17	78873232	78873435	3.12	4.88	-1.76	0.00577	0.0133
chr14	91164047	91164254	-0.11455	5.35454	0.0398846	unbiased	39.322	42.5715		chr17	79212760	79213034	5.74	4.36	1.38	0.000898	0.00287
chr14	91224654	91224971	-0.66445	5.612	0.0028959	ADR-biased	38.8482	61.573		chr17	79283261	79283514	2.9	5.16	-2.26	0.000189	0.000838
chr14	91527323	91527493	-0.17057	5.44266	0.0369984	unbiased	40.995	46.14		chr17	79400056	79400186	0.47	4.2	-3.73	0.00133	0.004
chr14	91977112	91977357	0.14413	5.75988	0.0340278	unbiased	56.9627	51.5469		chr17	79700849	79700997	1.78	4.66	-2.87	0.000558	0.00197
chr14	92588219	92588343	-0.23465	5.51809	0.0293915	unbiased	42.2467	49.7083		chr17	79949589	79949726	2.24	4.5	-2.27	0.00408	0.01
chr14	92923122	92923273	-0.19272	4.92372	0.0449814	unbiased	28.391	32.4485		chr17	79972363	79972551	0.96	4.71	-3.76	7.32e-05	0.00039
chr14	93153319	93153547	0.37066	4.91585	0.0342371	unbiased	34.3248	26.5478		chr17	79979076	79979237	2.4	4.45	-2.06	0.00741	0.0162
chr14	93193021	93193146	-0.23613	5.02832	0.040781	unbiased	30.07	35.4174		chr17	80250512	80250717	2.83	4.8	-1.97	0.00247	0.00666
chr14	93215000	93215180	-0.33307	5.55255	0.0217079	unbiased	41.8169	52.6764		chr17	80255185	80255512	3.25	5.63	-2.38	2.66e-06	2.6e-05
chr14	93418341	93418616	-0.12536	5.32877	0.0402809	unbiased	38.4814	41.9748		chr17	80302660	80302819	2.02	4.2	-2.19	0.0199	0.0369
chr14	93581721	93581992	0.16211	5.53372	0.036118	unbiased	49.0022	43.7941		chr17	80452534	80452825	2.82	5.11	-2.29	0.000166	0.000757
chr14	94406058	94406237	-0.06908	4.90448	0.0496346	unbiased	29.2414	30.6756		chr17	80509795	80509951	2.11	4.18	-2.06	0.0214	0.0391
chr14	94603128	94603285	0.01433	5.1785	0.0468528	unbiased	36.3949	36.0352		chr17	81060463	81060680	2.06	4.79	-2.73	0.000308	0.00122
chr14	95908978	95909136	-0.3133	4.94017	0.0379054	unbiased	27.5412	34.2212		chr17	81063403	81063611	2.83	5	-2.17	0.000579	0.00203
chr14	96000849	96001067	-0.35911	5.5064	0.0215738	unbiased	40.1366	51.4805		chr17	81066718	81066941	3.37	5.64	-2.26	6.41e-06	5.39e-05
chr14	96566956	96567170	0.37566	5.31206	0.0239471	unbiased	45.2514	34.8776		chr17	81066953	81067577	4.21	6.56	-2.35	1.07e-09	4.26e-08
chr14	96735462	96735633	-0.0384	5.02764	0.0489207	unbiased	32.1878	33.056		chr18	3448186	3448604	4.25	5.88	-1.63	0.000225	0.000958
chr14	96741916	96742111	0.20636	5.53623	0.0317839	unbiased	49.8461	43.2027		chr18	3450621	3450780	2.24	4.74	-2.5	0.00066	0.00224
chr14	96968611	96968772	0.3002	5.66103	0.0242324	unbiased	56.1467	45.599		chr18	3622475	3622692	2.5	4.88	-2.38	0.00046	0.00168
chr14	97263470	97263785	-0.9929	5.50141	0.000187444	ADR-biased	32.1102	63.9051		chr18	3624191	3624351	1.68	4.92	-3.24	3.95e-05	0.000243
chr14	99984804	99985041	0.7001	4.71653	0.0116813	MCF7-biased	33.5114	20.6273		chr18	3771432	3771647	3.06	5.19	-2.14	0.0283	0.049
chr14	100070715	100070940	-0.73476	5.96648	0.000507842	ADR-biased	48.4727	80.6644		chr18	5296160	5296333	5.37	4.28	1.09	0.0184	0.0345
chr14	100150438	100150720	0.02113	5.66413	0.0394045	unbiased	51.0803	50.3376		chr18	8609261	8609525	5.7	3.8	1.9	4.03e-05	0.000246
chr14	100704837	100705061	-0.22432	5.76209	0.026371	unbiased	50.2109	58.6578		chr18	8705046	8705334	5.91	3.92	1.99	6.57e-06	5.5e-05
chr14	100752077	100752223	-0.34868	5.40779	0.0241136	unbiased	37.6206	47.9059		chr18	9136529	9136719	5.07	3.79	1.28	0.0146	0.0284
chr14	100842535	100842718	0.14237	5.90207	0.0313173	unbiased	62.8245	56.9208		chr18	9475181	9475500	6.08	3.94	2.14	3.53e-07	4.85e-06
chr14	100850101	100850319	0.27877	5.26325	0.0330876	unbiased	42.3014	34.8688		chr18	9913517	9913732	5.39	3.65	1.74	0.000422	0.00157
chr14	100883896	100884101	0.57162	4.951	0.013248	MCF7-biased	37.7083	25.3724		chr18	13726566	13726726	4.66	3.13	1.53	0.0184	0.0345
chr14	100906643	100906813	0.7362	5.51809	0.00252732	MCF7-biased	59.1452	35.506		chr18	33709306	33709512	5.62	3.81	1.8	0.000153	0.000712
chr14	102187684	102187850	0.63764	4.95006	0.0108702	MCF7-biased	38.5559	24.7823		chr18	43355203	43355366	2.58	4.54	-1.96	0.00784	0.017
chr14	102227793	102227948	-0.17595	5.66399	0.0330833	unbiased	47.7032	53.8907		chr18	45529560	45529734	0.53	4.44	-3.91	0.00035	0.00136
chr14	102430603	102430880	-0.74135	5.68097	0.0015906	ADR-biased	39.6788	66.3325		chr18	48033625	48033812	0.87	4.43	-3.56	0.000502	0.00181
chr14	102553245	102553667	-0.43956	6.04959	0.00777653	unbiased	56.8784	77.138		chr18	61185803	61185920	-0.09	3.73	-3.81	0.00729	0.0161
chr14	102771449	102771639	-0.73503	5.08182	0.00473213	ADR-biased	26.2511	43.6931		chr18	77006585	77006823	2.49	5.08	-2.59	8.06e-05	0.000422
chr14	102829196	102829366	-0.06421	5.62114	0.0393927	unbiased	48.1357	50.3265		chr19	507836	508026	5.8	4.17	1.63	0.000175	0.000789
chr14	102982914	102983129	0.66054	4.89068	0.0128885	MCF7-biased	37.296	23.595		chr19	531579	531730	5.29	2.79	2.5	2.43e-05	0.000163
chr14	102983262	102983400	0.50531	5.04687	0.0198693	MCF7-biased	39.3837	27.7461		chr19	588202	588445	3.08	5.08	-2.01	0.000607	0.0021
chr14	102990846	102991147	0.68717	5.46896	0.00371635	MCF7-biased	56.2018	34.9053		chr19	633502	633663	5.25	3.8	1.45	0.00351	0.00884
chr14	103058193	103058340	-0.26855	6.06705	0.0183948	unbiased	61.0862	73.5842		chr19	770310	770540	2.02	5	-2.99	7.3e-05	0.000389
chr14	103058823	103058981	-0.31469	6.08995	0.0150321	unbiased	61.079	75.9667		chr19	850823	850974	2.06	4.68	-2.62	0.000695	0.00233
chr14	103523854	103524081	-0.1887	5.83759	0.0300495	unbiased	53.5658	61.0509		chr19	883829	884010	1.47	4.88	-3.41	3.61e-05	0.000227
chr14	103569999	103570201	0.66556	5.2463	0.00568947	MCF7-biased	47.8047	30.1382		chr19	1082051	1082454	3.48	5.77	-2.29	6.66e-06	5.54e-05
chr14	103673446	103673680	0.5158	5.38264	0.0115855	MCF7-biased	49.8852	34.89		chr19	1172786	1172933	1.22	3.84	-2.62	0.0198	0.0367
chr14	103995394	103995638	-0.67538	5.7652	0.00183914	ADR-biased	43.0371	68.731		chr19	1205668	1205818	4.4	-0.1	4.5	0.00034	0.00133
chr14	104387862	104388086	-0.01617	5.32103	0.0444639	unbiased	39.7517	40.1998		chr19	1221562	1221802	2.71	5.05	-2.34	0.00033	0.0013
chr14	104544362	104544635	0.68045	5.33688	0.00499768	MCF7-biased	51.1657	31.9259		chr19	1245960	1246123	1.47	4.28	-2.81	0.00351	0.00884
chr14	104577052	104577273	0.42597	5.54373	0.0145735	unbiased	54.0684	40.2452		chr19	1247447	1247686	2.24	5.05	-2.81	5.83e-05	0.000327
chr14	104597336	104597554	0.41474	5.53807	0.0145735	unbiased	53.6475	40.2439		chr19	1249837	1250012	3.08	5.06	-1.99	0.000723	0.0024
chr14	104603837	104604249	1.12355	6.018	1.83194e-06	MCF7-biased	95.6554	43.9023		chr19	1251457	1251741	3.14	5.34	-2.2	5.92e-05	0.000331
chr14	104604666	104604964	1.32619	5.99718	4.4269e-08	MCF7-biased	101.145	40.3385		chr19	1265417	1265759	3.85	5.85	-1.99	8.17e-06	6.51e-05
chr14	104643241	104643390	0.7242	4.92275	0.00849232	MCF7-biased	38.9851	23.5989		chr19	1269221	1269457	3.71	5.53	-1.82	0.000147	0.000687
chr14	104808370	104808647	-0.11455	5.35454	0.0398846	unbiased	39.322	42.5715		chr19	1275296	1275472	3.14	4.77	-1.63	0.0113	0.0229
chr14	105030376	105030623	0.7923	5.28136	0.00291372	MCF7-biased	51.1801	29.5525		chr19	1471049	1471203	2.22	4.39	-2.17	0.00679	0.0152
chr14	105199273	105199453	0.61167	5.40609	0.00657474	MCF7-biased	52.4156	34.3028		chr19	1546298	1546502	3.56	5.43	-1.87	0.000162	0.000742
chr14	105219354	105219492	0.11095	5.54671	0.0377233	unbiased	48.5764	44.9807		chr19	1655543	1655811	2.11	5.49	-3.38	1.75e-07	2.79e-06
chr14	105282294	105282551	-0.45881	5.98289	0.00742031	unbiased	53.9475	74.1459		chr19	1688426	1688575	2.35	4.36	-2.01	0.0157	0.0301
chr14	105415837	105415986	-0.55245	2.7539	0.0916443	ADR-biased	5.56999	8.1688		chr19	1754912	1755138	2.9	4.76	-1.86	0.00449	0.0108
chr14	105439565	105439964	1.22511	6.02933	3.06538e-07	MCF7-biased	99.8635	42.7181		chr19	1756268	1756477	2.61	4.56	-1.95	0.00728	0.0161
chr14	105446595	105446886	1.0609	5.38729	0.000181251	MCF7-biased	60.4529	28.9771		chr19	1812365	1812964	4.22	6.34	-2.13	3.47e-07	4.8e-06
chr14	105487286	105487772	0.9377	6.0912	2.61308e-05	MCF7-biased	94.3565	49.2602		chr19	1812980	1813178	2.9	5.07	-2.17	0.000571	0.00201
chr14	105488062	105488413	0.95887	6.04836	2.14462e-05	MCF7-biased	92.2703	47.4694		chr19	1855388	1855605	3.26	5.46	-2.19	3.39e-05	0.000216
chr14	105553482	105553747	0.51071	5.72882	0.00717132	MCF7-biased	63.3018	44.4301		chr19	1863691	1864282	5.33	6.65	-1.32	0.000101	0.000505
chr14	105556873	105557178	1.39457	5.61351	4.68735e-07	MCF7-biased	79.385	30.1947		chr19	1875983	1876433	4.21	6.26	-2.05	5.66e-07	7.27e-06
chr14	105557878	105558218	1.23225	5.83886	8.66875e-07	MCF7-biased	87.7292	37.3422		chr19	1885424	1885579	2.91	4.45	-1.54	0.0274	0.0478
chr14	105559610	105559797	-0.38826	5.47491	0.018966	unbiased	38.8753	50.8805		chr19	1897664	1897955	3.63	5.64	-2	5.96e-05	0.000333
chr14	105635040	105635272	-0.62108	5.94694	0.00200502	ADR-biased	49.7422	76.5049		chr19	2028619	2028808	2.83	4.84	-2.01	0.0021	0.00582
chr14	105818671	105818843	0.2544	4.82463	0.0423997	unbiased	30.9492	25.9458		chr19	2032348	2032682	4.73	6.32	-1.59	2.12e-05	0.000146
chr14	105864505	105864662	0.01984	5.77849	0.0379513	unbiased	55.2694	54.5146		chr19	2041932	2042181	2.27	5.11	-2.84	5.03e-05	0.000296
chr14	105864683	105865068	0.02475	5.76508	0.0379513	unbiased	54.8513	53.9184		chr19	2047418	2047655	2.82	5.6	-2.78	4.52e-07	6.02e-06
chr14	105940075	105940258	0.47066	5.60837	0.0109705	unbiased	57.4287	41.4425		chr19	2059069	2059510	3.08	5.53	-2.44	3.83e-06	3.51e-05
chr14	105948111	105948269	0.48085	5.57137	0.0107882	unbiased	56.1726	40.2508		chr19	2059598	2060043	3.94	6.54	-2.6	1.91e-10	1.03e-08
chr14	105953936	105954127	0.58103	5.51084	0.00596792	MCF7-biased	55.7676	37.2799		chr19	2061818	2062030	2.73	5.31	-2.58	1.28e-05	9.53e-05
chr14	106551112	106551275	-0.21734	4.80158	0.046119	unbiased	25.8647	30.0699		chr19	2069766	2070008	2.73	5.62	-2.89	1.94e-07	3.01e-06
chr15	20561662	20562096	1.56008	4.8764	1.14226e-05	MCF7-biased	50.438	17.1052		chr19	2070010	2070182	1.91	4.75	-2.83	0.000303	0.00121
chr15	23810664	23810894	0.19547	5.03774	0.043412	unbiased	35.1505	30.6966		chr19	2095997	2096386	5.11	6.2	-1.08	0.00255	0.00683
chr15	26143378	26143546	-0.54811	4.94209	0.0159817	ADR-biased	25.4225	37.172		chr19	2096731	2097054	4.44	5.72	-1.28	0.00203	0.00567
chr15	30918181	30918392	-0.36859	3.12869	0.0834618	unbiased	7.69753	9.9382		chr19	2156032	2156280	2.32	5.49	-3.18	6.16e-07	7.79e-06
chr15	31195989	31196121	0.13669	4.92176	0.047308	unbiased	31.7813	28.9084		chr19	2162710	2162950	2.9	5.04	-2.14	0.000554	0.00196
chr15	31507719	31507921	1.00117	5.38657	0.000362502	MCF7-biased	59.1848	29.5684		chr19	2163527	2164021	5.26	6.49	-1.23	0.000371	0.00143
chr15	31664819	31665079	0.77015	4.94589	0.00679386	MCF7-biased	40.2513	23.6016		chr19	2165455	2165702	2.24	5.36	-3.12	1.11e-06	1.26e-05
chr15	34634311	34634484	0.96421	4.84957	0.00264032	MCF7-biased	40.2712	20.6413		chr19	2236162	2236498	4.75	5.67	-0.92	0.02	0.0369
chr15	34635057	34635252	0.9801	5.05164	0.00112236	MCF7-biased	46.5817	23.6143		chr19	2236753	2237006	4.03	5.62	-1.6	0.0004	0.00151
chr15	35261860	35262181	0.75071	5.13922	0.00394954	MCF7-biased	45.7143	27.1685		chr19	2260615	2260788	1.56	4.61	-3.05	0.000469	0.00171
chr15	35280441	35280643	0.58532	5.44209	0.00678386	MCF7-biased	53.2515	35.4922		chr19	2270762	2271211	4.25	6.04	-1.79	1.36e-05	0.0001
chr15	35370835	35370983	0.60109	4.74743	0.018053	MCF7-biased	33.082	21.8095		chr19	2273741	2274043	4.63	5.88	-1.26	0.00144	0.00428
chr15	36871710	36871835	-0.62156	4.90508	0.0128885	ADR-biased	24.1558	37.1647		chr19	2474587	2474885	3.9	5.87	-1.96	7.28e-06	5.94e-05
chr15	38544035	38544215	-0.43573	5.451	0.0164372	unbiased	37.6124	50.8743		chr19	2475864	2476309	5.65	6.46	-0.81	0.0271	0.0473
chr15	38746197	38746363	-0.5432	5.09769	0.0142114	ADR-biased	28.366	41.3349		chr19	2478374	2478812	3.8	6.05	-2.25	4.35e-07	5.84e-06
chr15	40395586	40395732	0.45644	4.95906	0.0265338	unbiased	36.4357	26.5537		chr19	2500750	2501288	3.37	6.24	-2.87	3.38e-10	1.65e-08
chr15	40453125	40453313	-0.81807	5.43335	0.00170521	ADR-biased	32.5439	57.3764		chr19	2503751	2504337	3.96	6.53	-2.57	1.38e-10	7.8e-09
chr15	40886323	40886460	0.25868	5.30158	0.0329273	unbiased	43.139	36.0578		chr19	2506983	2507322	3.03	5.8	-2.78	7.89e-08	1.5e-06
chr15	41099738	41099914	-0.50114	5.19964	0.0150214	ADR-biased	30.89	43.7197		chr19	2512822	2513060	1.96	5.49	-3.53	1.37e-07	2.29e-06
chr15	41198640	41198784	0.11091	5.22715	0.0432725	unbiased	38.9245	36.0442		chr19	2523110	2523355	2.89	4.87	-1.97	0.00214	0.00591
chr15	41523358	41523526	-0.00543	5.1201	0.0475127	unbiased	34.7125	34.8434		chr19	2523817	2524257	3.07	5.8	-2.74	1.12e-07	1.96e-06
chr15	41785472	41785619	0.74743	5.07297	0.00473213	MCF7-biased	43.613	25.9787		chr19	2524900	2525758	3.91	7.48	-3.57	1.28e-06	1.41e-05
chr15	41785901	41786045	0.9008	5.11681	0.00161619	MCF7-biased	47.413	25.3939		chr19	2527486	2527802	2.95	5.57	-2.63	1.76e-06	1.87e-05
chr15	41836379	41836550	0.29615	5.19616	0.030143	unbiased	40.6233	33.0845		chr19	2528904	2529185	2.4	5.17	-2.77	3.57e-05	0.000225
chr15	41850817	41850970	2.12085	4.75736	3.27385e-08	MCF7-biased	56.4063	12.9685		chr19	2611218	2611482	3.41	5.35	-1.93	0.000378	0.00145
chr15	42066728	42066870	1.51322	4.38368	0.000185634	MCF7-biased	35.2681	12.3554		chr19	2819719	2819972	5.8	4.69	1.11	0.00481	0.0115
chr15	43477492	43477747	0.607	5.12869	0.00977724	MCF7-biased	43.177	28.3483		chr19	2977174	2977428	5.65	4.42	1.23	0.00322	0.00823
chr15	44196068	44196220	1.0666	4.94209	0.000823014	MCF7-biased	44.4894	21.2412		chr19	3035613	3035890	5.39	3.9	1.49	0.00164	0.00477
chr15	44719749	44719906	0.86626	5.3474	0.00108114	MCF7-biased	54.9684	30.1538		chr19	3036147	3036406	5.85	4.52	1.33	0.000939	0.00298
chr15	45003866	45004038	2.34301	4.73074	1.62665e-09	MCF7-biased	59.8071	11.7879		chr19	3163333	3163584	3.05	5.34	-2.29	7.61e-05	0.000402
chr15	45490742	45490898	1.59654	4.67905	2.30693e-05	MCF7-biased	44.549	14.731		chr19	3185780	3185955	5.38	4.31	1.07	0.0194	0.0361
chr15	45491134	45491319	1.56656	4.72095	2.30693e-05	MCF7-biased	45.3877	15.3235		chr19	3387687	3387933	2.11	5.24	-3.13	6.58e-06	5.5e-05
chr15	48624063	48624404	-0.14731	5.77121	0.0340278	unbiased	51.8961	57.4751		chr19	3435182	3435405	5.34	2.58	2.76	5.03e-06	4.39e-05
chr15	48937339	48937727	1.57668	5.64709	1.09579e-08	MCF7-biased	86.5481	29.0155		chr19	3451195	3451343	1.18	4.28	-3.1	0.00246	0.00664
chr15	49267961	49268252	0.90525	5.15246	0.00133847	MCF7-biased	48.6742	25.9891		chr19	3485031	3485261	2.51	4.44	-1.93	0.0118	0.0238
chr15	49447821	49447994	0.32421	5.51369	0.0242048	unbiased	51.1193	40.8308		chr19	3539543	3539719	1.91	4.88	-2.96	8.42e-05	0.000437
chr15	49913085	49913386	1.54101	5.40508	3.19567e-07	MCF7-biased	72.283	24.8397		chr19	3670363	3670496	1.5	4.49	-2.99	0.000747	0.00246
chr15	51169144	51169376	1.15237	4.45532	0.00194202	MCF7-biased	32.7065	14.7142		chr19	3710390	3710575	2.08	4.31	-2.24	0.00881	0.0186
chr15	51200689	51200971	1.13369	5.30019	0.000142255	MCF7-biased	58.3651	26.5998		chr19	3821995	3822215	3.09	4.96	-1.87	0.00189	0.00535
chr15	52121723	52121923	-0.0473	5.74467	0.0376031	unbiased	52.7471	54.5051		chr19	4007463	4007664	5.82	4.29	1.52	0.000275	0.00112
chr15	52861210	52861415	0.10508	5.5245	0.0380599	unbiased	47.7371	44.3838		chr19	4052775	4052930	2.93	4.47	-1.54	0.0289	0.0499
chr15	55700529	55700814	1.14266	5.33665	7.51663e-05	MCF7-biased	60.0453	27.1959		chr19	4065913	4066220	6.14	5.17	0.97	0.00785	0.017
chr15	55790569	55790713	0.08811	4.92665	0.0496346	unbiased	31.3568	29.499		chr19	4304488	4304662	5.14	3.4	1.73	0.00157	0.00458
chr15	56035270	56035540	0.9022	5.30735	0.000999374	MCF7-biased	54.1335	28.9652		chr19	4518527	4518743	1.5	4.27	-2.77	0.00321	0.00822
chr15	56757211	56757411	-0.33551	4.92899	0.0342371	unbiased	27.1191	34.2195		chr19	4723947	4724156	3.92	5.32	-1.4	0.0034	0.0086
chr15	57210726	57210951	0.1462	5.46555	0.0387602	unbiased	46.4836	42.0039		chr19	4769622	4769767	1.44	4.78	-3.34	0.000131	0.000625
chr15	59664955	59665106	1.02182	5.14357	0.000696004	MCF7-biased	50.3695	24.8067		chr19	4791437	4791835	6.31	4.53	1.78	2.3e-06	2.31e-05
chr15	59665154	59665298	1.09318	5.03405	0.00036358	MCF7-biased	47.8564	22.4316		chr19	4968767	4968942	5.37	4.3	1.08	0.017	0.0321
chr15	59821166	59821392	0.35313	4.73584	0.0389316	unbiased	30.1149	23.5765		chr19	5031677	5031920	3.88	5.35	-1.48	0.0021	0.00582
chr15	59949671	59949829	-0.28032	5.16644	0.0334017	unbiased	32.5883	39.5773		chr19	5680507	5680888	6.23	4.58	1.65	1.21e-05	9.07e-05
chr15	63385848	63386087	1.74081	4.56593	1.31139e-05	MCF7-biased	43.3012	12.9558		chr19	5823602	5823821	3.67	4.97	-1.3	0.0227	0.0408
chr15	63795546	63795691	1.83549	4.67823	3.15275e-06	MCF7-biased	48.3678	13.5525		chr19	5828180	5828404	5.31	3.41	1.89	0.000292	0.00118
chr15	63796464	63796871	1.66536	5.2835	1.41953e-07	MCF7-biased	69.3671	21.8691		chr19	6199447	6199890	6.25	4.37	1.88	1.88e-06	1.96e-05
chr15	64359844	64360061	1.26643	4.45345	0.000856774	MCF7-biased	33.9812	14.1256		chr19	6273852	6274038	3.27	4.78	-1.51	0.0172	0.0324
chr15	64679838	64680124	0.05868	5.40085	0.0423895	unbiased	43.1172	41.3986		chr19	6424825	6425104	5.52	4.36	1.16	0.00752	0.0164
chr15	64995302	64995529	-0.17388	5.38399	0.0376184	unbiased	39.3162	44.3521		chr19	6516916	6517140	3.66	5.44	-1.78	0.00028	0.00114
chr15	65023546	65023770	0.82954	4.90126	0.00372045	MCF7-biased	39.8368	22.4165		chr19	6530715	6531102	4.38	6.25	-1.87	1.68e-06	1.8e-05
chr15	65282256	65282410	-0.24049	5.54935	0.029291	unbiased	43.0847	50.9		chr19	6532730	6533082	4.13	5.95	-1.81	1.43e-05	0.000104
chr15	65346675	65346932	0.56164	5.16518	0.0124177	MCF7-biased	43.5923	29.5351		chr19	6720558	6720704	2.91	4.67	-1.76	0.00782	0.0169
chr15	65809537	65809734	0.9008	5.11681	0.00161619	MCF7-biased	47.413	25.3939		chr19	6723105	6723304	2.61	4.72	-2.11	0.00249	0.00669
chr15	65903386	65903632	0.93866	5.13588	0.000928005	MCF7-biased	48.6784	25.3964		chr19	6737585	6737826	5.54	3.7	1.84	0.000111	0.000544
chr15	67055741	67056005	1.21305	5.23989	5.59458e-05	MCF7-biased	57.5369	24.8189		chr19	7547825	7548026	3.49	4.91	-1.42	0.0137	0.0269
chr15	67547050	67547174	0.49154	5.51118	0.0104025	unbiased	54.0772	38.4633		chr19	7600457	7600653	5.37	4.12	1.25	0.00695	0.0155
chr15	68599071	68599254	0.99527	4.37619	0.00653448	MCF7-biased	29.3202	14.7083		chr19	7684099	7684246	2.53	4.88	-2.35	0.000585	0.00204
chr15	69815864	69816036	0.58963	4.92587	0.0159817	MCF7-biased	37.2892	24.7792		chr19	7694537	7694785	5.49	4.43	1.07	0.0205	0.0376
chr15	70390250	70390395	-0.48557	5.47573	0.0122116	unbiased	37.6074	52.6556		chr19	7968535	7968909	6.16	5.15	1.01	0.00712	0.0158
chr15	70391876	70392183	-1.16605	5.78094	6.40988e-06	ADR-biased	36.7053	82.3653		chr19	7990937	7991182	5.56	4.07	1.49	0.000919	0.00292
chr15	71054813	71055258	1.55725	5.75135	5.5839e-09	MCF7-biased	92.4099	31.4007		chr19	9128963	9129130	2.35	4.61	-2.26	0.00262	0.00697
chr15	71055655	71056208	1.52524	5.93955	1.26052e-09	MCF7-biased	104.125	36.1752		chr19	9190536	9190718	2.78	5.11	-2.33	0.00022	0.000942
chr15	72523341	72523755	1.23845	5.90959	6.13275e-07	MCF7-biased	92.3356	39.1344		chr19	9250897	9251115	5.14	4.01	1.13	0.0224	0.0404
chr15	72668321	72668483	1.09109	5.34194	0.000161071	MCF7-biased	59.1983	27.7881		chr19	10223729	10223914	3.21	4.77	-1.56	0.0144	0.028
chr15	72978483	72978938	1.59059	5.6541	1.09579e-08	MCF7-biased	87.3899	29.0166		chr19	10305572	10305846	5.82	4.86	0.96	0.0138	0.0271
chr15	73075981	73076292	0.7408	6.02662	0.000453928	MCF7-biased	84.2742	50.4303		chr19	11071352	11071732	6.01	5.13	0.88	0.0265	0.0465
chr15	73928838	73929086	1.74474	4.63251	1.15346e-05	MCF7-biased	45.4082	13.5492		chr19	11146680	11146884	3.49	5.39	-1.89	0.000183	0.000818
chr15	73976288	73976649	1.60913	5.50701	3.69444e-08	MCF7-biased	79.428	26.0362		chr19	11196184	11196416	1.73	4.76	-3.02	0.000155	0.000716
chr15	74218566	74218890	1.39105	5.32955	4.69062e-06	MCF7-biased	65.1221	24.8302		chr19	11354073	11354266	3.31	4.77	-1.46	0.0179	0.0337
chr15	74243462	74243731	1.00427	5.44513	0.000225689	MCF7-biased	61.7028	30.7602		chr19	11434965	11435159	2.06	4.73	-2.68	0.000459	0.00168
chr15	74265302	74265637	1.33902	5.0793	2.78401e-05	MCF7-biased	53.773	21.2559		chr19	12899449	12899673	2.58	4.91	-2.33	0.000682	0.0023
chr15	74284513	74284840	1.41882	5.50701	9.40036e-07	MCF7-biased	74.3582	27.8113		chr19	12900176	12900299	2.08	4.17	-2.1	0.0184	0.0345
chr15	74419781	74420377	1.84137	5.59058	9.7379e-11	MCF7-biased	91.2192	25.4553		chr19	12900786	12901120	4.69	5.71	-1.02	0.0112	0.0228
chr15	74420820	74421277	1.75096	5.51084	2.16369e-09	MCF7-biased	83.6515	24.8532		chr19	12902107	12902304	4.3	5.47	-1.17	0.0101	0.0208
chr15	74428224	74428874	1.36858	5.73635	1.99355e-07	MCF7-biased	85.6654	33.1758		chr19	12904309	12904930	5.62	6.59	-0.97	0.00401	0.00985
chr15	74471688	74472122	1.65319	5.39068	7.24674e-08	MCF7-biased	74.4023	23.6552		chr19	13076452	13076609	2.91	4.53	-1.62	0.0207	0.038
chr15	74493067	74493672	2.28337	5.33765	3.57603e-13	MCF7-biased	89.2225	18.3278		chr19	13204663	13204821	2.15	4.54	-2.39	0.00364	0.00908
chr15	74494657	74495136	1.73067	5.75402	2.26601e-10	MCF7-biased	98.3161	29.6238		chr19	13266372	13266595	3.37	5.33	-1.96	0.000189	0.000839
chr15	74495194	74495480	1.57514	5.78753	3.25716e-09	MCF7-biased	95.346	31.9991		chr19	13267128	13267371	3.03	4.78	-1.75	0.00825	0.0176
chr15	74507363	74507664	1.21612	5.20642	6.71002e-05	MCF7-biased	56.2773	24.2239		chr19	13274548	13275115	3.9	6.31	-2.4	7.75e-09	2.22e-07
chr15	74583659	74584083	1.31305	5.48433	2.83923e-06	MCF7-biased	70.5637	28.3997		chr19	13278342	13278786	4.35	6.16	-1.81	4.2e-06	3.79e-05
chr15	74600204	74600462	1.43534	5.31684	1.77675e-06	MCF7-biased	65.5494	24.2375		chr19	13885137	13885322	5.65	3.17	2.47	1.82e-06	1.91e-05
chr15	74614955	74615206	1.44324	5.28493	3.80637e-06	MCF7-biased	64.2912	23.6425		chr19	14016866	14017106	5.45	3.8	1.66	0.000528	0.00188
chr15	74657779	74658183	1.75992	5.36989	7.0179e-09	MCF7-biased	76.1013	22.47		chr19	14117376	14117634	5.75	3.75	2	1.32e-05	9.8e-05
chr15	74666054	74666289	1.21019	5.49185	2.2609e-05	MCF7-biased	68.4484	29.5842		chr19	14192205	14192413	5.85	4.28	1.57	0.000178	0.000798
chr15	74674643	74675148	1.3769	5.57583	9.81429e-07	MCF7-biased	76.8663	29.597		chr19	14607092	14607261	5.17	3.73	1.44	0.00551	0.0128
chr15	74731093	74731331	1.23031	5.17768	9.39402e-05	MCF7-biased	55.4392	23.6296		chr19	15490663	15490870	5.4	3.88	1.51	0.00173	0.00496
chr15	74753289	74753641	1.03771	5.91461	1.6646e-05	MCF7-biased	86.4303	42.1002		chr19	15560708	15560952	5.57	3.83	1.74	0.000211	0.000914
chr15	74753664	74754128	0.94402	5.94708	3.68861e-05	MCF7-biased	85.5734	44.4795		chr19	17010584	17010770	1.89	4.11	-2.22	0.0153	0.0295
chr15	74833176	74833568	1.22312	5.92372	7.23565e-07	MCF7-biased	92.7503	39.7301		chr19	17186284	17186437	5.05	3.84	1.21	0.0192	0.0357
chr15	74838480	74838799	0.84303	5.3916	0.0011649	MCF7-biased	56.224	31.3433		chr19	17403687	17403828	1.85	4.08	-2.23	0.023	0.0413
chr15	74913492	74913677	1.19688	5.00771	0.00016324	MCF7-biased	48.7101	21.2482		chr19	17420108	17420252	4.92	3.63	1.29	0.0225	0.0405
chr15	74927564	74927775	1.17669	5.28919	6.50999e-05	MCF7-biased	58.7915	26.0073		chr19	18043453	18043858	6.08	4.82	1.26	0.00083	0.00269
chr15	75061191	75061481	1.36916	5.2835	5.53654e-06	MCF7-biased	62.5995	24.2333		chr19	18058582	18059018	6.17	4.88	1.29	0.00043	0.00159
chr15	75100400	75100694	1.37941	5.17823	1.12037e-05	MCF7-biased	58.4016	22.4482		chr19	18496874	18497026	2.4	4.56	-2.16	0.00454	0.0109
chr15	75109621	75109964	1.49888	4.98864	1.24677e-05	MCF7-biased	53.3745	18.8854		chr19	18632863	18633062	5.39	4.02	1.37	0.00448	0.0108
chr15	75176560	75176770	1.41115	4.85065	6.75059e-05	MCF7-biased	47.0533	17.6926		chr19	18682452	18682591	5.1	3.52	1.58	0.00374	0.00927
chr15	75229871	75230284	0.99915	5.83245	3.21856e-05	MCF7-biased	80.5619	40.3047		chr19	18794242	18794443	5.2	3.16	2.04	0.000283	0.00115
chr15	75230358	75230649	1.03313	5.73856	4.13957e-05	MCF7-biased	76.3801	37.3231		chr19	19030375	19030555	5.23	3.37	1.86	0.000495	0.00179
chr15	75248531	75249002	1.46126	5.9771	3.05583e-09	MCF7-biased	104.527	37.9616		chr19	19144322	19144471	4.96	2.79	2.17	0.000664	0.00225
chr15	75249964	75250187	1.49032	5.63295	1.02649e-07	MCF7-biased	83.1768	29.6054		chr19	19302893	19303090	5.42	4.15	1.27	0.00516	0.0121
chr15	75321690	75322150	1.93836	5.38119	2.01035e-10	MCF7-biased	81.5928	21.2886		chr19	19431462	19431705	5.47	4.06	1.41	0.0023	0.00627
chr15	75335204	75335482	2.28867	5.19239	7.21303e-12	MCF7-biased	80.8247	16.5419		chr19	19626931	19627119	5.57	4.11	1.46	0.00107	0.00333
chr15	75335869	75336386	2.18621	5.46509	6.33783e-13	MCF7-biased	94.2353	20.7061		chr19	30096949	30097321	6.02	4.9	1.12	0.00248	0.00667
chr15	75339480	75339781	1.14691	5.24077	0.000108702	MCF7-biased	56.2673	25.4098		chr19	30448145	30448556	5.62	3.09	2.53	3.29e-06	3.06e-05
chr15	75437448	75437803	1.78359	5.38181	4.51151e-09	MCF7-biased	77.3648	22.4714		chr19	33462831	33463177	5.86	4.02	1.84	1.81e-05	0.000127
chr15	75437847	75438230	1.83126	5.24417	1.31956e-08	MCF7-biased	71.4965	20.0919		chr19	36119810	36120038	4.93	3.76	1.17	0.0288	0.0496
chr15	75488758	75488932	1.06882	5.13222	0.000341178	MCF7-biased	50.7955	24.2147		chr19	36208703	36208909	4.95	3.63	1.32	0.0171	0.0323
chr15	75493029	75493293	1.28001	5.58402	3.46296e-06	MCF7-biased	74.7512	30.782		chr19	36236269	36236443	4.7	2.59	2.1	0.0025	0.0067
chr15	75494367	75494987	1.19733	6.05516	3.60064e-07	MCF7-biased	100.693	43.9105		chr19	37157657	37157868	5.45	2.12	3.33	3.46e-07	4.8e-06
chr15	75497136	75497439	1.19464	5.33089	5.42183e-05	MCF7-biased	60.8932	26.604		chr19	37178342	37178537	5.17	2.44	2.73	3.33e-05	0.000213
chr15	75600425	75600731	1.98969	4.39964	4.23127e-06	MCF7-biased	42.0632	10.5912		chr19	37263660	37264125	6.37	3.46	2.91	5.1e-11	3.25e-09
chr15	75628175	75628522	1.65731	4.76666	6.62077e-06	MCF7-biased	48.3457	15.327		chr19	37329209	37329422	5.71	1.88	3.84	4.04e-09	1.3e-07
chr15	75660325	75661162	1.23912	5.84232	8.66875e-07	MCF7-biased	88.1495	37.3428		chr19	37406903	37407184	5.38	2.43	2.95	3.98e-06	3.64e-05
chr15	75742984	75743363	0.98408	5.82485	4.30915e-05	MCF7-biased	79.7211	40.3028		chr19	37569152	37569424	6.08	4.14	1.94	2.14e-06	2.2e-05
chr15	75745918	75746442	0.77687	6.07859	0.000322797	MCF7-biased	88.4644	51.6306		chr19	37861781	37861967	5.14	3.4	1.74	0.00164	0.00477
chr15	75930790	75931098	1.10944	4.79248	0.000886792	MCF7-biased	40.7069	18.8666		chr19	37960115	37960296	4.91	1.49	3.42	2.48e-05	0.000166
chr15	75939959	75940491	2.04729	5.51464	2.70798e-12	MCF7-biased	92.9437	22.4866		chr19	38397723	38397911	4.72	3.13	1.58	0.0124	0.0248
chr15	75953439	75953743	1.63153	5.14357	6.41972e-07	MCF7-biased	62.2212	20.0816		chr19	38714851	38715087	4.93	3.15	1.78	0.00383	0.00947
chr15	76136393	76136621	1.16419	5.63339	1.31583e-05	MCF7-biased	74.31	33.1582		chr19	38826217	38826531	5.97	4.88	1.1	0.0036	0.009
chr15	76195814	76196363	1.66508	5.56785	9.40837e-09	MCF7-biased	84.4713	26.6361		chr19	39138048	39138363	6.11	4.36	1.75	9.39e-06	7.31e-05
chr15	76470228	76470421	1.83278	5.06303	9.44442e-08	MCF7-biased	63.0935	17.7118		chr19	39322410	39322652	5.53	3.8	1.73	0.00024	0.00101
chr15	76489352	76489689	1.4757	5.62559	1.50793e-07	MCF7-biased	82.3354	29.6044		chr19	39340051	39340262	5.44	3.37	2.07	9.12e-05	0.000465
chr15	76628637	76629137	1.52149	5.52747	1.08097e-07	MCF7-biased	78.1522	27.2224		chr19	39340603	39340801	5.44	3.92	1.52	0.00165	0.00478
chr15	77789227	77789420	2.18404	4.78919	7.50762e-09	MCF7-biased	58.9414	12.9706		chr19	39390519	39390741	5.28	3.61	1.67	0.00111	0.00344
chr15	77835664	77835913	1.47123	5.29903	1.77675e-06	MCF7-biased	65.5555	23.6442		chr19	39832635	39832860	5.83	4.97	0.86	0.0254	0.0449
chr15	77925835	77926115	1.22036	5.27777	3.98259e-05	MCF7-biased	59.2174	25.4147		chr19	40476964	40477108	5.17	3.42	1.75	0.00124	0.00379
chr15	78195302	78195497	1.51322	4.38368	0.000185634	MCF7-biased	35.2681	12.3554		chr19	40502821	40502992	4.64	2.22	2.41	0.0017	0.00491
chr15	78251741	78252024	1.3044	4.89068	0.000117247	MCF7-biased	46.6201	18.876		chr19	40697143	40697412	5.09	3.71	1.38	0.00876	0.0186
chr15	78292447	78292688	0.53402	4.14386	0.0405118	MCF7-biased	21.2718	14.6909		chr19	40791203	40791368	4.65	2.71	1.94	0.00511	0.012
chr15	78370009	78370197	0.44817	5.55492	0.0125862	unbiased	54.9103	40.2477		chr19	41035035	41035311	5.52	3.85	1.67	0.000386	0.00146
chr15	78423826	78424272	1.61191	5.13369	9.70787e-07	MCF7-biased	61.3778	20.0807		chr19	41104009	41104260	5.47	4.4	1.07	0.0147	0.0285
chr15	78533296	78533584	1.82298	5.15189	3.52897e-08	MCF7-biased	66.8743	18.9011		chr19	41304885	41305183	5.78	3.83	1.95	2.57e-05	0.000171
chr15	78730438	78730696	1.40217	5.61733	3.22255e-07	MCF7-biased	79.8054	30.1952		chr19	41770085	41770375	5.9	4.79	1.11	0.00388	0.00956
chr15	78857832	78857973	1.90077	5.36226	8.05364e-10	MCF7-biased	79.4869	21.2866		chr19	42363691	42363887	5.19	3.98	1.21	0.0146	0.0284
chr15	79001790	79002041	0.98812	4.77609	0.00164332	MCF7-biased	38.5899	19.4545		chr19	42748895	42749079	4.97	3.54	1.43	0.0102	0.0211
chr15	79043402	79043657	1.96623	3.91486	8.89549e-05	MCF7-biased	29.8152	7.63033		chr19	42772839	42773101	5.23	2.59	2.64	1.72e-05	0.000121
chr15	79103634	79104144	1.43739	5.57693	2.58019e-07	MCF7-biased	78.5547	29.0051		chr19	42788389	42788574	5.24	3.78	1.46	0.00441	0.0106
chr15	79165045	79165250	0.36293	6.08696	0.0119085	unbiased	77.0875	59.942		chr19	43832173	43832386	1.66	4.17	-2.52	0.00942	0.0197
chr15	79237398	79237548	0.43343	4.81217	0.0260983	unbiased	32.6472	24.1752		chr19	44100416	44100568	4.01	1.24	2.77	0.00809	0.0174
chr15	80188771	80189055	1.74487	5.67125	4.31649e-10	MCF7-biased	93.2922	27.8347		chr19	44439397	44439574	5.38	2.67	2.71	5.85e-06	5e-05
chr15	80189271	80189860	1.66818	5.66321	1.55604e-09	MCF7-biased	90.3404	28.4256		chr19	44455245	44455453	4.81	2.14	2.67	0.000576	0.00202
chr15	80465768	80465995	0.80409	5.2873	0.00229736	MCF7-biased	51.6016	29.5535		chr19	44617370	44617588	5.21	3.77	1.43	0.0061	0.0139
chr15	80873013	80873216	1.83909	5.29025	7.71481e-09	MCF7-biased	74.0175	20.6878		chr19	45908695	45908888	5.19	3.46	1.72	0.00137	0.00412
chr15	81246668	81246941	1.51835	5.20945	1.63388e-06	MCF7-biased	62.6232	21.8608		chr19	45970790	45971058	6.16	3.8	2.36	4.83e-08	1.02e-06
chr15	81282157	81282453	1.40478	5.40408	1.88927e-06	MCF7-biased	68.9018	26.0225		chr19	45988635	45988865	5.26	3.28	1.98	0.000346	0.00135
chr15	81293781	81294048	1.83051	5.32687	3.15089e-09	MCF7-biased	75.6949	21.2828		chr19	46234104	46234278	4.91	3.17	1.74	0.00421	0.0102
chr15	82338390	82338752	0.87627	5.89344	0.00014361	MCF7-biased	80.5367	43.8743		chr19	46366298	46366681	6.27	4.68	1.59	1.89e-05	0.000132
chr15	83378175	83378396	1.48924	5.23355	1.63388e-06	MCF7-biased	63.0389	22.4545		chr19	46431051	46431276	4.94	3.36	1.58	0.00629	0.0142
chr15	83518413	83518671	1.3409	4.99718	4.77237e-05	MCF7-biased	50.8308	20.0667		chr19	47354284	47354430	5.03	3.13	1.89	0.00137	0.00411
chr15	83679697	83679997	0.73064	5.8966	0.00071489	MCF7-biased	76.7407	46.2467		chr19	47987404	47987627	6.05	3.95	2.1	9.16e-07	1.08e-05
chr15	83680321	83680538	0.57066	5.85282	0.00385631	MCF7-biased	70.4316	47.4222		chr19	48248634	48248807	5.3	3.17	2.12	0.000115	0.000561
chr15	83735875	83736271	1.41134	5.65018	2.74833e-07	MCF7-biased	81.9033	30.7926		chr19	48866342	48866550	5.38	3.22	2.15	5.17e-05	0.000301
chr15	85114125	85114464	1.16946	5.03372	0.00026341	MCF7-biased	49.1272	21.8413		chr19	48996337	48996627	3.09	5.24	-2.14	0.000192	0.000848
chr15	85131221	85131560	1.25783	5.03841	8.1812e-05	MCF7-biased	50.82	21.2515		chr19	49009527	49009700	2.25	4.46	-2.2	0.00496	0.0118
chr15	85144043	85144204	0.58603	5.60282	0.00542193	MCF7-biased	59.542	39.6653		chr19	49013885	49014090	5.4	4.14	1.26	0.0101	0.021
chr15	85174504	85174712	0.42495	5.52168	0.016744	unbiased	53.2295	39.6488		chr19	49059557	49059785	2.08	4.88	-2.8	0.000193	0.000854
chr15	85259236	85259549	1.30364	5.70363	8.52998e-07	MCF7-biased	81.8806	33.1701		chr19	49141005	49141156	4.48	2.71	1.77	0.0138	0.027
chr15	85291457	85291910	1.43464	5.86989	2.78383e-08	MCF7-biased	96.1497	35.5695		chr19	49148114	49148298	4.97	2.22	2.75	7.66e-05	0.000405
chr15	85471387	85471706	1.11278	5.28966	0.000142255	MCF7-biased	57.5223	26.5984		chr19	49298674	49298919	5.61	3.23	2.38	2.86e-06	2.72e-05
chr15	85498619	85498891	1.40735	5.30274	3.80637e-06	MCF7-biased	64.2852	24.2357		chr19	49588566	49588765	5.15	3.95	1.2	0.0155	0.0297
chr15	85523491	85523808	0.86421	6.08879	6.38981e-05	MCF7-biased	91.8301	50.4466		chr19	50083809	50084076	6.17	4.45	1.72	7.83e-06	6.29e-05
chr15	85524483	85524761	1.07802	6.10837	2.0056e-06	MCF7-biased	100.245	47.4837		chr19	50169060	50169216	4.69	3.03	1.65	0.0136	0.0267
chr15	85874420	85874771	1.78913	5.26508	2.89047e-08	MCF7-biased	71.4888	20.685		chr19	50379771	50380116	5.96	4.18	1.78	4.85e-05	0.000287
chr15	85923444	85923906	1.56942	5.34848	3.69331e-07	MCF7-biased	70.1898	23.65		chr19	50380696	50380993	5.07	3.92	1.15	0.0277	0.0482
chr15	89089661	89090039	1.47099	4.72766	6.48823e-05	MCF7-biased	44.1137	15.9133		chr19	51014435	51014607	4.98	3.79	1.19	0.0255	0.0451
chr15	89164262	89164585	0.59335	5.31967	0.00930564	MCF7-biased	49.0556	32.5141		chr19	54382598	54382872	5.49	4.23	1.26	0.00522	0.0122
chr15	89181874	89182164	1.73357	5.31786	2.59498e-08	MCF7-biased	72.7384	21.8729		chr19	54618707	54618900	5.36	3.6	1.76	0.000409	0.00153
chr15	89200635	89200907	0.96619	5.18316	0.000767914	MCF7-biased	50.7823	25.9932		chr19	55987756	55988006	5.49	3.8	1.69	0.000402	0.00151
chr15	89786899	89787534	1.36164	5.88078	1.03966e-07	MCF7-biased	94.4579	36.7573		chr19	56110806	56111174	6.28	4.91	1.37	0.000188	0.000834
chr15	89877747	89878492	1.84374	6.00141	2.19399e-13	MCF7-biased	121.371	33.8138		chr19	56632262	56632432	4.72	3.31	1.41	0.0216	0.0393
chr15	90118299	90118524	0.9244	5.31854	0.000763159	MCF7-biased	54.9764	28.967		chr19	56989373	56989587	4.6	2.71	1.89	0.00739	0.0162
chr15	90206312	90206600	1.44089	4.95943	2.68866e-05	MCF7-biased	51.264	18.8826		chr19	57946490	57946644	4.78	3.3	1.48	0.0152	0.0293
chr15	90233669	90234013	0.99306	5.05817	0.00112236	MCF7-biased	47.0036	23.6151		chr19	57998955	57999119	4.43	2.59	1.84	0.0131	0.026
chr15	90294061	90294341	1.13737	5.20177	0.000150304	MCF7-biased	54.5859	24.814		chr19	58011110	58011264	4.61	0.46	4.16	0.000113	0.000554
chr15	90304027	90304320	2.09637	5.09553	9.90608e-10	MCF7-biased	70.7038	16.5338		chr19	58144351	58144567	4.9	3.58	1.32	0.0254	0.0448
chr15	90366567	90366889	1.49005	5.44703	4.08382e-07	MCF7-biased	73.1129	26.0282		chr19	58193273	58193449	4.7	1.7	3.01	0.00023	0.000975
chr15	90371621	90371932	1.32344	5.36311	8.20859e-06	MCF7-biased	65.111	26.0171		chr19	58514132	58514325	4.89	1.88	3.02	7.02e-05	0.000378
chr15	90437126	90437443	1.45689	5.75464	6.47844e-08	MCF7-biased	89.4547	32.5863		chr19	58666436	58666657	4.91	1.64	3.26	5.32e-05	0.000307
chr15	90455433	90455768	1.39597	5.39964	2.74441e-06	MCF7-biased	68.4807	26.0219		chr19	58694671	58694791	4.65	3.22	1.43	0.0238	0.0425
chr15	90630660	90630905	1.55461	5.01671	5.66925e-06	MCF7-biased	55.4846	18.8881		chr19	58816538	58816808	5.25	4.01	1.24	0.0109	0.0223
chr15	90686409	90686708	1.61523	5.09197	7.31086e-07	MCF7-biased	59.6969	19.4858		chr19	58838260	58838478	5.3	4.12	1.17	0.0133	0.0263
chr15	90701186	90701712	2.26451	5.12737	1.92262e-11	MCF7-biased	76.6187	15.9459		chr19	58919845	58920010	4.83	3.13	1.71	0.00619	0.014
chr15	90709039	90709207	1.50926	5.12411	4.17764e-06	MCF7-biased	58.8406	20.6702		chr19	59066462	59066615	4.4	2.62	1.78	0.0169	0.032
chr15	90727833	90728455	1.47034	5.76141	4.42694e-08	MCF7-biased	90.2954	32.5874		chr19	59084478	59084631	4.78	3.06	1.72	0.00712	0.0158
chr15	90776498	90776996	1.79673	5.7873	2.59985e-11	MCF7-biased	102.94	29.6289		chr2	3622627	3622887	6.05	4.6	1.45	0.000249	0.00103
chr15	90777046	90777823	1.69927	5.95391	1.12981e-11	MCF7-biased	111.705	34.3985		chr2	3652953	3653108	4.15	1.49	2.67	0.00551	0.0128
chr15	90931336	90931573	1.21634	5.52373	1.15853e-05	MCF7-biased	70.1271	30.1808		chr2	10262667	10262903	5.06	3.75	1.31	0.0198	0.0367
chr15	90945571	90945843	1.74579	4.86608	1.62055e-06	MCF7-biased	53.4077	15.9246		chr2	10394830	10394983	2.38	4.6	-2.22	0.00263	0.00699
chr15	91073081	91073433	2.13008	5.3513	1.94481e-11	MCF7-biased	85.4104	19.5116		chr2	11606221	11606448	5.45	3.95	1.5	0.00217	0.00598
chr15	91137671	91138005	1.6354	5.10213	4.79401e-07	MCF7-biased	60.5406	19.4869		chr2	11724455	11724593	2.13	4.54	-2.4	0.00266	0.00705
chr15	91141409	91141739	1.12146	5.35723	0.000118119	MCF7-biased	60.4621	27.7901		chr2	15731852	15732093	6.1	5.13	0.97	0.00674	0.0151
chr15	91208398	91208627	1.54647	4.91881	9.82395e-06	MCF7-biased	51.6983	17.6987		chr2	17699701	17699941	5.9	2.55	3.35	3.93e-09	1.27e-07
chr15	91260601	91261072	1.29989	5.72747	1.02559e-06	MCF7-biased	83.1368	33.7666		chr2	18741840	18742069	4.77	3.37	1.4	0.0198	0.0367
chr15	91412792	91413119	2.01066	5.10335	2.57227e-09	MCF7-biased	69.0074	17.1249		chr2	20550507	20550805	5.68	4.68	1	0.0128	0.0254
chr15	91429303	91429529	1.34753	5.34183	4.69062e-06	MCF7-biased	64.6956	25.423		chr2	20835645	20835826	2.8	4.45	-1.65	0.0212	0.0387
chr15	91497917	91498264	1.71137	5.34544	1.68323e-08	MCF7-biased	73.574	22.4673		chr2	24307260	24307411	2.37	4.42	-2.06	0.0078	0.0169
chr15	91537780	91538312	1.29623	5.84783	4.3295e-07	MCF7-biased	90.2556	36.7511		chr2	25028872	25029001	-0.09	3.54	-3.63	0.0128	0.0253
chr15	91565652	91565980	1.42651	5.12337	9.04802e-06	MCF7-biased	57.1478	21.2607		chr2	25599602	25599868	3.82	5.35	-1.54	0.00186	0.00528
chr15	92395780	92396164	0.83275	6.15602	8.1119e-05	MCF7-biased	95.1674	53.4325		chr2	27274019	27274188	2.6	4.67	-2.07	0.00331	0.00843
chr15	92396180	92396622	0.98202	6.21496	7.2916e-06	MCF7-biased	104.399	52.8543		chr2	32288964	32289133	2.96	4.62	-1.66	0.0202	0.0372
chr15	92396736	92397018	1.08219	6.28166	5.04603e-07	MCF7-biased	113.202	53.4666		chr2	32581920	32582199	5.93	5.02	0.92	0.0165	0.0314
chr15	93344680	93345008	1.88488	4.7031	1.29713e-06	MCF7-biased	50.0584	13.5541		chr2	37551885	37552094	5.43	4.15	1.28	0.00562	0.013
chr15	93352278	93353072	1.82399	5.96574	3.71501e-13	MCF7-biased	117.599	33.2146		chr2	38829929	38830194	4.22	5.6	-1.37	0.00169	0.00486
chr15	93355412	93355742	1.36531	5.13237	2.34426e-05	MCF7-biased	56.2985	21.8523		chr2	38953183	38953368	1.5	4.48	-2.98	0.00105	0.00327
chr15	93363549	93363957	1.31841	5.39324	9.85307e-06	MCF7-biased	66.3693	26.6125		chr2	38977960	38978134	3.53	5.01	-1.48	0.00836	0.0178
chr15	93374838	93375179	1.85292	5.0239	6.61109e-08	MCF7-biased	61.8353	17.118		chr2	38978199	38978476	4.3	5.86	-1.56	0.000177	0.000796
chr15	93412129	93412498	1.54105	5.09799	3.27601e-06	MCF7-biased	58.425	20.0769		chr2	39351500	39351797	4.78	5.75	-0.97	0.0152	0.0293
chr15	93425782	93426123	1.07209	6.04984	4.42984e-06	MCF7-biased	96.0614	45.6896		chr2	39662552	39662843	2.99	5.19	-2.21	0.000164	0.000749
chr15	93447463	93447883	1.59145	5.7409	3.7226e-09	MCF7-biased	92.8368	30.8068		chr2	42397009	42397319	2.57	5.3	-2.73	2.64e-05	0.000175
chr15	93573938	93574194	1.4568	5.09769	9.04802e-06	MCF7-biased	56.732	20.6675		chr2	42570031	42570314	3.01	5.36	-2.35	2.2e-05	0.00015
chr15	98503631	98503869	0.10019	5.42176	0.0409444	unbiased	44.3805	41.4031		chr2	43037149	43037366	3.43	5.2	-1.77	0.000898	0.00287
chr15	99270865	99271211	1.4568	5.09769	9.04802e-06	MCF7-biased	56.732	20.6675		chr2	43037436	43037797	4.51	6.03	-1.52	0.000141	0.000664
chr15	99394193	99394458	1.31917	5.32754	9.74431e-06	MCF7-biased	63.4314	25.4211		chr2	43054805	43055045	2.76	5.47	-2.71	2.66e-06	2.6e-05
chr15	99415832	99416042	1.27833	5.46685	5.81775e-06	MCF7-biased	68.8801	28.3974		chr2	43202291	43202503	4.08	5.26	-1.18	0.0133	0.0263
chr15	99443166	99443565	1.57603	5.3877	1.64725e-07	MCF7-biased	72.2895	24.2462		chr2	43251741	43252079	3.82	5.29	-1.47	0.00346	0.00873
chr15	99447774	99448028	1.57871	4.98271	2.91124e-06	MCF7-biased	54.6468	18.2947		chr2	43265595	43265849	3.1	4.95	-1.84	0.0039	0.0096
chr15	99558096	99558260	1.83511	4.73989	1.29713e-06	MCF7-biased	50.4732	14.1461		chr2	43385716	43385988	2.83	5.32	-2.49	1.89e-05	0.000132
chr15	99644961	99645340	2.04237	5.30712	2.11408e-10	MCF7-biased	80.3544	19.5072		chr2	43405771	43406072	3.6	5.58	-1.99	4.21e-05	0.000256
chr15	99663905	99664228	1.50711	5.38801	4.74408e-07	MCF7-biased	70.5985	24.8376		chr2	43406101	43406341	2.62	5.24	-2.62	2.9e-05	0.000189
chr15	99791464	99791843	1.28908	5.7473	7.20357e-07	MCF7-biased	83.9722	34.3624		chr2	43446785	43447028	3.78	5.2	-1.42	0.00577	0.0133
chr15	100105391	100105695	0.65034	5.99806	0.00140163	MCF7-biased	80.0722	51.0164		chr2	43454518	43454812	3.18	5.51	-2.33	3.4e-05	0.000216
chr15	100105777	100106223	0.90335	6.00211	6.43841e-05	MCF7-biased	87.6562	46.8649		chr2	44271383	44271600	1.22	5.4	-4.18	1.46e-07	2.41e-06
chr15	100273183	100273493	1.3323	5.58214	1.41252e-06	MCF7-biased	76.0191	30.1898		chr2	44314386	44314631	2.91	5.59	-2.67	7.63e-07	9.3e-06
chr15	100985072	100985165	1.02895	1.72972	0.0820312	MCF7-biased	4.73773	2.3218		chr2	45182863	45183045	2.38	4.98	-2.6	0.000124	0.000597
chr15	101555479	101555695	1.21462	5.09522	9.65797e-05	MCF7-biased	52.0754	22.4386		chr2	45878101	45878383	2.98	5.44	-2.46	8.84e-06	6.96e-05
chr15	101629035	101629275	1.25073	5.29307	2.821e-05	MCF7-biased	60.482	25.4167		chr2	46163552	46163793	2.13	5.33	-3.2	1.87e-06	1.96e-05
chr15	101708099	101708414	1.75012	5.3262	1.68323e-08	MCF7-biased	73.5809	21.8739		chr2	46525787	46526046	2.66	5.28	-2.62	5.23e-05	0.000304
chr15	101798480	101798636	0.96048	4.96721	0.00123452	MCF7-biased	43.6361	22.424		chr2	46635844	46636170	2.2	5.65	-3.45	3.31e-08	7.44e-07
chr15	101835396	101835586	0.78468	5.92382	0.00035403	MCF7-biased	79.6808	46.2532		chr2	47082425	47082648	2.91	4.97	-2.06	0.000933	0.00297
chr15	102192292	102192616	1.30386	5.65089	1.44235e-06	MCF7-biased	78.9474	31.9769		chr2	47168796	47169057	3.2	5.42	-2.21	5.36e-05	0.000308
chr15	102192650	102192892	1.20431	5.6536	6.79383e-06	MCF7-biased	76.4135	33.1617		chr2	47214197	47214492	3.52	5.63	-2.1	2.7e-05	0.000178
chr16	102944	103332	0.96009	5.70177	9.94335e-05	MCF7-biased	72.5958	37.3161		chr2	47403642	47403803	3.97	5.09	-1.12	0.0259	0.0456
chr16	115725	115981	1.4621	5.67575	8.81584e-08	MCF7-biased	84.8475	30.7966		chr2	47499366	47499756	3.77	6.04	-2.27	1.79e-07	2.83e-06
chr16	122011	122405	1.56427	5.451	9.5657e-08	MCF7-biased	75.2247	25.4371		chr2	48541282	48541931	5.22	6.41	-1.19	0.000656	0.00223
chr16	128092	128242	0.93574	5.77897	0.000132745	MCF7-biased	75.9427	39.7009		chr2	48647985	48648146	1.98	4.65	-2.67	0.001	0.00315
chr16	132558	132697	1.1789	4.63339	0.000824039	MCF7-biased	37.3449	16.4948		chr2	54342481	54342780	3.4	5.67	-2.27	6.08e-06	5.17e-05
chr16	146960	147233	1.08082	5.2409	0.000234128	MCF7-biased	54.9981	26.0009		chr2	54683609	54683917	3.32	5.34	-2.02	0.000129	0.000617
chr16	157107	157332	0.73632	5.2238	0.00437652	MCF7-biased	48.2334	28.953		chr2	54787426	54787666	2.95	4.87	-1.92	0.00342	0.00864
chr16	279359	279580	-0.8432	5.94356	0.000216618	ADR-biased	45.949	82.4336		chr2	55277400	55277756	3.51	5.99	-2.48	1.16e-07	2e-06
chr16	402608	402801	0.30223	5.82272	0.0199118	unbiased	62.8498	50.971		chr2	56410741	56410922	2.49	4.68	-2.19	0.0028	0.00734
chr16	402865	403033	0.27064	5.6649	0.0242324	unbiased	55.7237	46.1923		chr2	57987004	57987249	3.57	5.45	-1.88	0.000147	0.000686
chr16	403103	403306	0.14604	5.60213	0.0355622	unbiased	51.0964	46.1772		chr2	58273695	58274049	3.27	5.57	-2.3	1.46e-05	0.000106
chr16	412187	412466	1.26897	5.23304	3.37023e-05	MCF7-biased	58.385	24.2272		chr2	61110014	61110171	2.24	4.54	-2.3	0.00264	0.00699
chr16	420485	420642	-0.12844	5.58879	0.0373953	unbiased	46.0322	50.3183		chr2	64276962	64277141	1.91	4.43	-2.52	0.00265	0.00702
chr16	447782	448020	0.35614	5.37431	0.0240674	unbiased	46.9281	36.6627		chr2	65058503	65058696	2.62	4.68	-2.06	0.00309	0.00799
chr16	475572	475824	0.56116	5.86608	0.00397229	MCF7-biased	70.8482	48.0179		chr2	65086353	65086656	3.25	5.18	-1.93	0.00158	0.00459
chr16	577319	577790	-0.8005	6.19656	0.000128462	ADR-biased	55.5729	96.7916		chr2	65663602	65663830	3.57	4.97	-1.4	0.0118	0.0238
chr16	585526	585813	0.98987	5.19508	0.000575935	MCF7-biased	51.6256	25.9947		chr2	67878051	67878205	1.29	4.82	-3.53	4.68e-05	0.000278
chr16	605873	606030	0.55805	5.24805	0.0106166	MCF7-biased	46.1121	31.3203		chr2	68694351	68694572	5.13	4.01	1.12	0.0245	0.0435
chr16	619837	620017	0.2231	5.73125	0.0286571	unbiased	57.3929	49.1698		chr2	69240079	69240229	2.29	4.33	-2.04	0.0143	0.028
chr16	629154	629365	0.35703	4.77369	0.0345361	unbiased	30.9572	24.1705		chr2	70485101	70485369	3.49	5.22	-1.73	0.00104	0.00325
chr16	639225	639351	-0.24768	6.23304	0.0185771	unbiased	69.0323	81.9618		chr2	71012502	71012721	2.2	4.53	-2.33	0.00356	0.00892
chr16	639889	640122	-0.35976	6.20784	0.00976312	unbiased	65.2524	83.7327		chr2	72365516	72365679	1.22	4.7	-3.48	0.0001	0.000502
chr16	641380	641544	0.42617	5.00701	0.0266362	unbiased	37.2739	27.7406		chr2	73144449	73144636	4.72	2.55	2.17	0.00268	0.00708
chr16	676943	677283	0.72199	5.60473	0.00223644	MCF7-biased	62.4974	37.8897		chr2	73383787	73384030	2.47	5.25	-2.78	1.09e-05	8.34e-05
chr16	677648	678007	0.98396	5.56834	0.000172644	MCF7-biased	66.7326	33.7393		chr2	73391014	73391191	1.96	4.67	-2.71	0.000761	0.00249
chr16	686379	686519	0.03337	5.87713	0.0366479	unbiased	59.4587	58.0991		chr2	73404526	73404787	3.18	5.19	-2.01	0.000355	0.00138
chr16	695989	696208	0.67818	5.25266	0.00568947	MCF7-biased	48.2264	30.1392		chr2	73613305	73613515	3.07	4.94	-1.87	0.00269	0.0071
chr16	699203	699417	0.09235	5.51809	0.0397146	unbiased	47.3163	44.3824		chr2	74347302	74347461	3.2	4.77	-1.57	0.0232	0.0416
chr16	717912	718217	0.41598	5.75662	0.0136666	unbiased	62.4492	46.8063		chr2	74649207	74649397	0.87	4.24	-3.37	0.0018	0.00513
chr16	740279	740601	0.20726	5.59522	0.0314588	unbiased	51.9427	44.9918		chr2	74942240	74942418	2.09	4.28	-2.18	0.0108	0.0222
chr16	745767	745950	0.86534	5.19696	0.0014505	MCF7-biased	49.5094	27.1765		chr2	85152965	85153273	3.18	5.66	-2.49	1.12e-06	1.27e-05
chr16	771047	771238	0.48155	5.67485	0.00971228	unbiased	60.3644	43.2334		chr2	85512703	85512851	1.5	4.67	-3.17	0.000226	0.000962
chr16	778190	778576	0.76018	5.62396	0.00142856	MCF7-biased	64.1799	37.8933		chr2	85664785	85664966	3.25	4.79	-1.54	0.0123	0.0247
chr16	790832	791202	-0.72446	6.18035	0.000324479	ADR-biased	56.4194	93.2208		chr2	85731450	85731603	2.09	4.45	-2.36	0.00338	0.00856
chr16	810558	810869	0.78564	5.74611	0.000847319	MCF7-biased	70.4696	40.8791		chr2	85906450	85906612	1.78	4.92	-3.14	6.23e-05	0.000344
chr16	827868	828050	0.85005	5.02203	0.00254732	MCF7-biased	43.6242	24.2012		chr2	85999431	85999750	4.45	5.88	-1.43	0.000427	0.00158
chr16	835655	835901	0.72703	5.36034	0.00323688	MCF7-biased	52.8509	31.9296		chr2	86163734	86163885	1.94	4.72	-2.78	0.000401	0.00151
chr16	838449	838768	-0.47741	5.80089	0.0076309	unbiased	47.2481	65.7808		chr2	91786043	91787775	6.76	8.17	-1.41	0.00349	0.0088
chr16	845665	845862	0.74573	5.16797	0.00416412	MCF7-biased	46.5541	27.7633		chr2	91847925	91848065	5.01	2.46	2.56	0.000201	0.000878
chr16	857757	858004	-0.36322	5.69212	0.0174668	unbiased	45.5857	58.6366		chr2	95831315	95831576	5.68	4.38	1.3	0.00199	0.00558
chr16	1047817	1048032	0.74002	5.49558	0.0024045	MCF7-biased	58.3067	34.91		chr2	95873153	95873384	5.65	2.3	3.35	4.95e-08	1.04e-06
chr16	1052948	1053125	1.09998	5.43634	0.000111053	MCF7-biased	63.3964	29.5759		chr2	96348388	96348619	5.15	2.58	2.57	4.67e-05	0.000278
chr16	1075241	1075552	0.7237	5.21744	0.00437652	MCF7-biased	47.8116	28.952		chr2	96931685	96932056	6.6	5.36	1.24	0.000246	0.00102
chr16	1105142	1105391	0.36511	5.59615	0.0193897	unbiased	54.8989	42.624		chr2	97202267	97202488	5.71	4.25	1.47	0.000805	0.00262
chr16	1151944	1152095	0.10582	5.48559	0.0401123	unbiased	46.4788	43.1916		chr2	97304022	97304265	5.87	4.09	1.78	3.36e-05	0.000214
chr16	1152942	1153088	-0.0596	5.40227	0.0423895	unbiased	41.4261	43.1734		chr2	97384284	97384447	4.3	2.42	1.88	0.0283	0.049
chr16	1243477	1243680	0.903	5.47564	0.000622782	MCF7-biased	60.8481	32.5399		chr2	97481797	97482072	5.34	4.36	0.97	0.029	0.0499
chr16	1353480	1353651	0.04469	5.09522	0.0475127	unbiased	34.7169	33.6579		chr2	97523624	97523906	5.88	4.6	1.28	0.00114	0.00353
chr16	1401902	1402058	-0.27766	5.76429	0.0219759	unbiased	49.3665	59.8434		chr2	98612527	98612800	6.55	4.22	2.34	3.5e-09	1.17e-07
chr16	1463661	1463972	0.17472	5.08214	0.0429221	unbiased	35.9894	31.8844		chr2	99797416	99797751	5.78	4.92	0.86	0.0234	0.0418
chr16	1464697	1464818	0.20193	5.51395	0.0341762	unbiased	49.007	42.606		chr2	99952805	99953093	6.14	4.5	1.64	2.15e-05	0.000147
chr16	1470707	1470900	-0.26162	5.66797	0.0242324	unbiased	46.4356	55.6681		chr2	101179289	101179775	6.12	4.8	1.32	0.000538	0.00192
chr16	1543176	1543454	-0.55626	5.76117	0.00521429	ADR-biased	44.7259	65.7674		chr2	101767817	101768047	5.42	4.44	0.98	0.0253	0.0448
chr16	1823069	1823289	-0.36487	5.39964	0.0213097	unbiased	37.1993	47.904		chr2	106810733	106810940	5.27	3.68	1.58	0.00194	0.00547
chr16	1862781	1862996	-0.32735	5.05328	0.0338464	unbiased	29.6427	37.1929		chr2	109150709	109150990	6.01	4.6	1.4	0.000497	0.00179
chr16	1979704	1979984	-0.59755	5.49877	0.00596792	ADR-biased	36.7582	55.6205		chr2	110371743	110371946	5.54	4.41	1.13	0.0085	0.0181
chr16	2009320	2009626	-0.15863	5.59058	0.0355622	unbiased	45.6096	50.9106		chr2	113012597	113012839	5.31	3.34	1.96	0.000216	0.000929
chr16	2021847	2022104	-0.78398	5.8191	0.000597788	ADR-biased	43.0252	74.084		chr2	113299847	113300112	5.78	4.23	1.56	0.000226	0.000963
chr16	2053952	2054111	-0.15571	5.2292	0.0411089	unbiased	35.5393	39.5898		chr2	113341912	113342115	5.49	3.73	1.76	0.000363	0.0014
chr16	2097749	2098075	-0.49226	5.93074	0.0060129	unbiased	51.4326	72.3474		chr2	114514169	114514436	5.92	4.31	1.61	8.65e-05	0.000448
chr16	2205619	2205811	-0.72403	5.96115	0.000637755	ADR-biased	48.4739	80.0686		chr2	114647309	114647630	6.13	4.74	1.38	0.000262	0.00108
chr16	2255611	2255901	-0.97184	5.82553	5.74553e-05	ADR-biased	40.4933	79.4211		chr2	118771613	118771831	5.6	4.06	1.54	0.000628	0.00215
chr16	2273528	2273672	0.07958	5.34772	0.0428759	unbiased	41.8603	39.6138		chr2	118845861	118846153	6.57	3.66	2.92	3.55e-12	3.66e-10
chr16	2390766	2390990	-0.14341	5.39934	0.0394993	unbiased	40.1585	44.3556		chr2	118943902	118944178	5.71	4.06	1.66	0.000161	0.000738
chr16	2587871	2588109	0.12474	5.00211	0.0481681	unbiased	33.4626	30.6909		chr2	120124272	120124538	6.48	4.34	2.14	2.95e-08	6.87e-07
chr16	2723382	2723554	0.21462	4.80459	0.046119	unbiased	30.1044	25.9431		chr2	120517201	120517539	5.81	4.42	1.4	0.000683	0.0023
chr16	2802174	2802382	-0.63135	5.96412	0.00164515	ADR-biased	50.1593	77.6974		chr2	121010267	121010516	5.7	3.66	2.04	1.37e-05	0.000101
chr16	2827154	2827384	-0.71722	5.84106	0.00131815	ADR-biased	44.7077	73.4999		chr2	122513064	122513304	5.56	4.42	1.14	0.00795	0.0171
chr16	2867900	2868056	-0.21374	5.32463	0.0355971	unbiased	37.2137	43.1563		chr2	128785624	128785864	5.3	3.62	1.68	0.00102	0.00321
chr16	2955239	2955484	-0.19838	6.22593	0.023347	unbiased	69.8767	80.1772		chr2	131100304	131100542	5.82	3.43	2.4	4.56e-07	6.05e-06
chr16	2961757	2961956	-0.67538	5.7652	0.00183914	ADR-biased	43.0371	68.731		chr2	133104862	133105164	5.73	4.55	1.19	0.00655	0.0147
chr16	3030476	3030695	-0.47079	5.53136	0.012403	unbiased	39.2866	54.446		chr2	133110162	133110368	4.98	0.94	4.04	8e-06	6.4e-05
chr16	3033681	3033946	0.50603	4.81285	0.0260983	MCF7-biased	33.4948	23.5856		chr2	135676172	135676500	5.78	4.86	0.93	0.0158	0.0302
chr16	3070230	3070449	-0.89644	5.72715	0.000271832	ADR-biased	38.8254	72.2722		chr2	140814722	140814895	3.85	0.46	3.39	0.00733	0.0161
chr16	3070891	3071197	-0.57152	6.01628	0.00268526	ADR-biased	53.0956	78.9047		chr2	148778447	148778649	5.2	3.7	1.51	0.00325	0.0083
chr16	3074032	3074510	-0.39568	5.90609	0.0110297	unbiased	52.2823	68.7806		chr2	148884103	148884271	4.28	2.12	2.16	0.0123	0.0247
chr16	3156539	3156838	-0.26087	5.48748	0.0294898	unbiased	40.9856	49.109		chr2	149632579	149632824	4.93	1.2	3.73	1.94e-05	0.000135
chr16	3162389	3162618	-0.27701	5.91486	0.0220275	unbiased	54.8095	66.4117		chr2	160568721	160568964	3.17	5.07	-1.91	0.00164	0.00475
chr16	3200564	3200873	0.60933	5.69884	0.00396266	MCF7-biased	64.1557	42.0541		chr2	172968665	172968829	1.68	4.71	-3.03	0.000241	0.00101
chr16	3208697	3208965	0.40475	5.55426	0.0168839	unbiased	54.0654	40.8393		chr2	174828606	174828766	2.24	4.45	-2.22	0.00466	0.0112
chr16	3285154	3285319	-0.72794	5.36989	0.00323688	ADR-biased	32.1316	53.2186		chr2	183988969	183989137	4.9	2.61	2.3	0.000517	0.00185
chr16	3332818	3333026	-0.02701	5.63988	0.0397946	unbiased	49.3978	50.3313		chr2	197504179	197504493	5.8	3.85	1.95	1.27e-05	9.43e-05
chr16	3507882	3508075	-0.51799	5.47564	0.0101987	ADR-biased	37.1849	53.2473		chr2	201676139	201676374	5.1	3.29	1.81	0.00155	0.00452
chr16	3550801	3551005	0.12474	5.00211	0.0481681	unbiased	33.4626	30.6909		chr2	202172718	202172862	3.48	-0.1	3.58	0.018	0.0339
chr16	3767553	3767712	0.02956	5.56198	0.040611	unbiased	47.7279	46.7599		chr2	202507338	202507544	5.01	3.49	1.51	0.0066	0.0148
chr16	3930681	3930906	-0.48967	5.75489	0.00876197	unbiased	45.5713	63.9878		chr2	204192871	204193055	4.69	2.24	2.45	0.0012	0.00367
chr16	4233846	4234098	-0.39579	5.56914	0.0168839	unbiased	41.391	54.4566		chr2	217276978	217277226	5.67	3.41	2.26	4.61e-06	4.07e-05
chr16	4250314	4250541	0.44443	4.62869	0.0298994	unbiased	28.8581	21.2071		chr2	219135007	219135286	6.08	5.01	1.07	0.005	0.0118
chr16	4303730	4304236	0.7892	5.41832	0.00215993	MCF7-biased	56.2164	32.5305		chr2	219260739	219260906	3.03	5.18	-2.16	0.000502	0.00181
chr16	4349133	4349417	0.79779	5.25476	0.00275185	MCF7-biased	50.3408	28.9575		chr2	219260924	219261070	3.51	5.05	-1.53	0.00833	0.0178
chr16	4475665	4475944	-0.75983	5.73514	0.00106869	ADR-biased	40.9339	69.3131		chr2	219264326	219264617	3.96	5.23	-1.27	0.00965	0.0201
chr16	4664834	4665038	0.414	5.71836	0.013532	unbiased	60.7731	45.6126		chr2	219712432	219712704	3	5.88	-2.88	1.73e-08	4.48e-07
chr16	4666344	4666589	-0.15868	6.09876	0.0284854	unbiased	64.8673	72.4091		chr2	219762988	219763184	2.65	4.64	-2	0.00578	0.0133
chr16	4674332	4674931	-0.49592	6.17991	0.00393649	unbiased	61.0513	86.0957		chr2	219844819	219844986	2.47	4.66	-2.19	0.00264	0.007
chr16	4743585	4743744	0.58467	5.62367	0.00542193	MCF7-biased	60.3803	40.2617		chr2	220042515	220042663	2.09	4.2	-2.11	0.0154	0.0295
chr16	4994821	4995158	0.75808	5.68949	0.00127011	MCF7-biased	67.1135	39.683		chr2	220138711	220138913	2.72	4.82	-2.09	0.00173	0.00496
chr16	4995656	4995915	0.64445	5.73685	0.00277647	MCF7-biased	66.675	42.6545		chr2	220142439	220142626	2.9	4.6	-1.7	0.0122	0.0244
chr16	5006237	5006454	1.06948	5.20177	0.000282534	MCF7-biased	53.3165	25.4048		chr2	220394972	220395142	2.06	4.98	-2.92	8.77e-05	0.000453
chr16	5083794	5084021	-0.51753	5.53908	0.00899013	ADR-biased	38.8627	55.6321		chr2	220462210	220462491	4.11	5.43	-1.32	0.00442	0.0107
chr16	8200983	8201175	-0.37693	4.85712	0.030274	unbiased	25.4335	33.0273		chr2	220507233	220507435	3.17	4.71	-1.55	0.0146	0.0284
chr16	8754894	8755064	0.88667	3.99718	0.0159592	MCF7-biased	21.7134	11.7439		chr2	223555415	223555568	2.13	4.22	-2.09	0.0164	0.0312
chr16	8962761	8962954	-0.04673	5.93706	0.0354632	unbiased	60.2837	62.2683		chr2	224821906	224822245	4.64	5.99	-1.34	0.000479	0.00174
chr16	8974163	8974372	0.20928	4.86651	0.0455404	unbiased	31.3664	27.131		chr2	224904290	224904523	3.44	5.43	-1.98	9.71e-05	0.000489
chr16	9147065	9147255	-1.0923	4.80019	0.000886792	ADR-biased	19.0807	40.6826		chr2	226895983	226896247	2.99	5.15	-2.16	0.00038	0.00145
chr16	9184982	9185255	-0.59352	5.80643	0.00373924	ADR-biased	45.5592	68.7453		chr2	228272551	228272726	2.24	4.57	-2.33	0.00219	0.00601
chr16	9185408	9185595	-0.33165	5.87431	0.0160536	unbiased	52.2908	65.8054		chr2	232264956	232265101	0.47	4.23	-3.76	0.00109	0.00338
chr16	10603533	10603659	-0.15618	4.96832	0.0466629	unbiased	29.6556	33.0461		chr2	232277124	232277332	2.22	5.04	-2.82	5.36e-05	0.000308
chr16	10711121	10711290	0.43463	5.18589	0.0204833	unbiased	42.3182	31.3105		chr2	232477365	232477527	3.2	4.86	-1.65	0.00914	0.0192
chr16	11012655	11012859	-0.12365	5.17878	0.0437871	unbiased	34.7022	37.8076		chr2	232478994	232479223	3.9	5.2	-1.3	0.0135	0.0266
chr16	11038243	11038483	-0.98575	5.65814	0.000119464	ADR-biased	35.8839	71.0624		chr2	232531079	232531332	3.25	5.3	-2.05	0.00018	0.000805
chr16	11891325	11891544	0.24865	5.87786	0.0240636	unbiased	64.097	53.9494		chr2	232535684	232535892	3.32	4.89	-1.57	0.00928	0.0194
chr16	11945344	11945582	-0.0791	5.80557	0.0362927	unbiased	54.4183	57.4853		chr2	232537650	232537850	2.9	5.04	-2.14	0.000473	0.00172
chr16	11946179	11946352	-0.41251	5.59197	0.0148885	unbiased	41.8082	55.6467		chr2	232545315	232545497	1.71	4.7	-2.99	0.000291	0.00117
chr16	12009737	12010124	-0.71123	6.13039	0.000478286	ADR-biased	54.7495	89.6359		chr2	232571212	232571394	2.38	4.55	-2.17	0.00383	0.00947
chr16	12070354	12070593	-0.17262	5.6496	0.0332952	unbiased	47.2843	53.2943		chr2	232571664	232571997	5.85	4.77	1.08	0.00618	0.014
chr16	12897354	12897612	-0.8243	5.86693	0.000308489	ADR-biased	43.8584	77.6589		chr2	232650996	232651229	5.75	4.75	1	0.0116	0.0234
chr16	12897740	12897918	-0.85721	5.88326	0.000240153	ADR-biased	43.8546	79.4439		chr2	236402447	236402647	5.46	3.92	1.54	0.0012	0.00367
chr16	14051606	14051771	0.35187	5.19803	0.0268843	unbiased	41.4691	32.4939		chr2	236577980	236578212	5.39	0.52	4.88	2.91e-07	4.16e-06
chr16	14724037	14724246	-0.04506	5.40959	0.0428942	unbiased	41.8472	43.1749		chr2	237416113	237416328	6.02	0.86	5.16	3.46e-10	1.67e-08
chr16	15068813	15069167	0.70658	2.74593	0.0610962	MCF7-biased	8.56955	5.25117		chr2	238832393	238832541	2.38	4.31	-1.93	0.0156	0.0299
chr16	15149879	15150239	-1.10624	5.92176	4.30171e-06	ADR-biased	41.3163	88.9474		chr2	239112313	239112537	5.87	4.23	1.64	8.21e-05	0.000428
chr16	18812810	18813298	0.4715	5.66979	0.00971228	unbiased	59.9439	43.2324		chr2	239142993	239143116	4.98	1.64	3.34	3.37e-05	0.000215
chr16	18937975	18938116	-0.38329	4.12869	0.0472638	unbiased	15.3168	19.9779		chr2	241525686	241525910	5.61	3.85	1.76	0.000126	0.000603
chr16	19079092	19079239	-0.85218	5.62515	0.000651676	ADR-biased	36.7344	66.3139		chr2	242041626	242041877	5.81	4.87	0.95	0.0148	0.0286
chr16	19125026	19125311	0.68717	5.46896	0.00371635	MCF7-biased	56.2018	34.9053		chr2	242089656	242089909	6.25	3.89	2.36	1.23e-08	3.28e-07
chr16	19126440	19126600	0.36886	5.23278	0.0237839	unbiased	42.731	33.0906		chr2	242254942	242255402	6.15	5.02	1.13	0.00174	0.00499
chr16	19148597	19148812	0.02549	5.2539	0.0456115	unbiased	38.4962	37.822		chr2	242447985	242448272	6.51	4.38	2.14	1.79e-08	4.59e-07
chr16	19729479	19729679	0.26143	5.39528	0.0297676	unbiased	46.0776	38.4408		chr20	328288	328612	5.4	4.09	1.31	0.00608	0.0138
chr16	20311850	20312057	-0.19168	5.02628	0.040781	unbiased	30.4937	34.8267		chr20	352571	352711	2.72	4.53	-1.81	0.0103	0.0213
chr16	20753170	20753335	0.54184	4.83089	0.0222603	MCF7-biased	34.3398	23.5878		chr20	524370	524513	4.62	2.71	1.91	0.0062	0.014
chr16	20861314	20861486	0.09752	4.96018	0.0488849	unbiased	32.1989	30.0943		chr20	814182	814390	5.25	3.85	1.4	0.0043	0.0104
chr16	21095256	21095395	0.59173	4.89191	0.0156352	MCF7-biased	36.4482	24.1851		chr20	1099074	1099330	5.8	4.93	0.86	0.0247	0.0438
chr16	21524016	21524153	0.65983	2.35712	0.102539	MCF7-biased	6.43989	4.07614		chr20	1373641	1373984	5.51	4.28	1.23	0.00622	0.0141
chr16	21531446	21531833	1.46649	3.12869	0.00739288	MCF7-biased	14.5398	5.26139		chr20	2821228	2821438	6.04	3.81	2.23	2.66e-07	3.85e-06
chr16	21964569	21964703	0.55917	5.49982	0.00718717	MCF7-biased	54.9255	37.2775		chr20	3185000	3185191	4.86	3.28	1.58	0.00836	0.0178
chr16	22206972	22207246	0.87752	5.2031	0.0014505	MCF7-biased	49.9309	27.1775		chr20	3801143	3801516	6.06	4.27	1.79	1.11e-05	8.43e-05
chr16	22217496	22217680	1.3409	4.99718	4.77237e-05	MCF7-biased	50.8308	20.0667		chr20	3996259	3996460	5.37	4.26	1.11	0.0222	0.0401
chr16	22308333	22308641	0.83283	5.33056	0.00139912	MCF7-biased	53.7047	30.1512		chr20	5730869	5731119	5.39	3.77	1.62	0.000849	0.00274
chr16	22930890	22931025	-0.15244	5.04605	0.043412	unbiased	31.3378	34.8303		chr20	10414807	10415037	6.15	3.81	2.34	5.07e-08	1.06e-06
chr16	23160717	23161002	-0.58866	5.65018	0.00463786	ADR-biased	40.9517	61.5851		chr20	10415684	10415966	6.04	4.01	2.03	1.94e-06	2.02e-05
chr16	24550839	24551036	0.6445	5.31877	0.00614172	MCF7-biased	49.9018	31.9229		chr20	16710490	16710680	5.04	3.92	1.12	0.0284	0.0492
chr16	24733565	24733693	0.28535	4.6649	0.0436968	unbiased	28.0043	22.9787		chr20	18268766	18268997	5.84	4.1	1.74	4.46e-05	0.000269
chr16	25269086	25269265	0.12883	5.57471	0.0373953	unbiased	49.8363	45.5789		chr20	23342474	23342718	5.17	4	1.16	0.0208	0.0381
chr16	27332790	27332950	-0.50304	4.50771	0.0295177	ADR-biased	19.1091	27.0814		chr20	25176179	25176432	6.08	4.2	1.88	4.11e-06	3.73e-05
chr16	28223380	28223596	-0.41541	5.63617	0.0150343	unbiased	43.0656	57.4357		chr20	25677472	25677649	5.67	4.09	1.58	0.000405	0.00152
chr16	28289124	28289306	0.91291	4.7816	0.00320447	MCF7-biased	37.7409	20.0447		chr20	30091002	30091170	2.43	4.54	-2.12	0.00952	0.0198
chr16	28303075	28303297	0.74926	4.97126	0.00538537	MCF7-biased	40.6699	24.1949		chr20	30182824	30183036	2.73	4.76	-2.03	0.00258	0.00688
chr16	28519538	28519674	0.50628	4.6189	0.0298994	MCF7-biased	29.284	20.617		chr20	30192476	30192723	3.61	4.95	-1.34	0.0154	0.0296
chr16	28857554	28857780	0.1748	5.32911	0.037939	unbiased	42.7102	37.8366		chr20	30192744	30193006	3.96	5.54	-1.58	0.000711	0.00237
chr16	28874752	28874897	0.70613	5.14803	0.00648853	MCF7-biased	45.2892	27.7606		chr20	30194792	30195024	3.06	4.99	-1.93	0.00294	0.00766
chr16	28956898	28957163	0.68818	4.48649	0.0200299	MCF7-biased	28.4544	17.6598		chr20	30196258	30196613	3.94	5.54	-1.61	0.000599	0.00208
chr16	29801686	29801925	0.75367	5.20257	0.0032966	MCF7-biased	47.8154	28.359		chr20	30198586	30198724	3.09	5	-1.9	0.00149	0.00439
chr16	29817343	29817500	-0.02457	5.75612	0.0379513	unbiased	53.5879	54.5083		chr20	30200748	30200935	3.81	5.26	-1.45	0.00495	0.0118
chr16	29827287	29827471	-0.36832	5.59869	0.0193897	unbiased	42.6517	55.0568		chr20	30311273	30311484	5.7	4.1	1.6	0.000231	0.000975
chr16	29859889	29860171	0.57498	4.88347	0.0156352	MCF7-biased	36.0258	24.184		chr20	30467800	30468042	5.43	4.04	1.39	0.0026	0.00693
chr16	30007393	30007602	-0.11853	5.66061	0.0364591	unbiased	48.5482	52.7053		chr20	30697179	30697480	5.51	4.49	1.02	0.0161	0.0308
chr16	30032921	30033108	0.40093	4.86502	0.030274	unbiased	33.486	25.3613		chr20	30945725	30946152	6.67	5.41	1.26	0.000199	0.000872
chr16	30064242	30064513	0.90876	4.97891	0.00236169	MCF7-biased	43.2099	23.0154		chr20	31063321	31063509	3.25	5.04	-1.78	0.00224	0.00612
chr16	30103208	30103450	-0.7723	5.81331	0.000756176	ADR-biased	43.0267	73.4892		chr20	31124218	31124411	5.23	3.71	1.52	0.00248	0.00667
chr16	30127742	30127918	0.46151	4.51084	0.0295177	unbiased	26.7524	19.4283		chr20	31240777	31241002	3.87	5.3	-1.43	0.00339	0.00859
chr16	30366531	30366765	-0.13121	5.481	0.0384054	unbiased	42.6772	46.7406		chr20	31350000	31350194	5.28	4.13	1.15	0.0148	0.0286
chr16	30420865	30421028	0.7112	4.63661	0.0107602	MCF7-biased	31.8277	19.4407		chr20	32045086	32045292	3.38	4.94	-1.56	0.00664	0.0149
chr16	30538001	30538228	0.38862	5.89964	0.0125793	unbiased	68.3064	52.1766		chr20	32398823	32399157	6.3	5.43	0.88	0.0108	0.0221
chr16	30538319	30538472	0.35717	5.83339	0.0140364	unbiased	64.5334	50.3809		chr20	32700004	32700341	6.4	4.92	1.48	3.22e-05	0.000207
chr16	30546209	30546446	-0.08988	5.70734	0.0372257	unbiased	50.6468	53.9025		chr20	32900533	32900773	3.57	4.87	-1.3	0.0212	0.0387
chr16	30621660	30621866	-0.37523	5.67132	0.0173644	unbiased	44.7466	58.0384		chr20	33680636	33680792	5.38	4.05	1.34	0.00617	0.014
chr16	30645684	30646095	0.172	5.37242	0.0376184	unbiased	43.9692	39.0275		chr20	34042598	34042897	5.42	4.43	0.99	0.0261	0.0459
chr16	30661888	30662166	-0.54977	5.99408	0.00382757	ADR-biased	52.6804	77.1164		chr20	34472246	34472448	2.8	4.76	-1.96	0.00336	0.00854
chr16	30709332	30709515	-0.36686	5.58371	0.0192959	unbiased	42.2325	54.4606		chr20	35201857	35202016	4.93	3.53	1.41	0.0127	0.0252
chr16	30787280	30787462	0.93657	4.99292	0.00179811	MCF7-biased	44.0541	23.0171		chr20	35490555	35490773	3.43	4.91	-1.48	0.0209	0.0382
chr16	30886263	30886461	0.88796	5.11034	0.00161619	MCF7-biased	46.9912	25.393		chr20	35724557	35724765	5.42	4.28	1.15	0.011	0.0224
chr16	30905477	30905633	1.03607	5.21836	0.000429235	MCF7-biased	53.3122	25.9979		chr20	39317666	39317972	2.83	5.54	-2.72	8.91e-07	1.06e-05
chr16	30908346	30908592	-0.85576	5.41437	0.00125048	ADR-biased	31.7017	57.371		chr20	39619316	39619465	2.2	4.36	-2.15	0.00876	0.0186
chr16	30933817	30934066	-0.93453	5.94892	7.04935e-05	ADR-biased	44.683	85.4012		chr20	43238703	43238928	3.12	5.48	-2.36	2.17e-05	0.000148
chr16	30934590	30934835	-0.98846	6.02874	1.45032e-05	ADR-biased	46.3504	91.9623		chr20	43363747	43363906	2.24	4.27	-2.03	0.0142	0.0277
chr16	30953286	30953491	0.62465	4.90849	0.0128885	MCF7-biased	37.2925	24.1871		chr20	43724498	43724677	2.86	4.5	-1.64	0.0258	0.0455
chr16	30968452	30968678	0.2541	5.56028	0.0267562	unbiased	51.5296	43.2081		chr20	43767548	43767735	3.02	4.72	-1.7	0.00865	0.0184
chr16	30996379	30996592	0.89845	4.89721	0.00285839	MCF7-biased	40.6853	21.8261		chr20	44562991	44563424	6.79	5.32	1.48	2.08e-05	0.000143
chr16	31084657	31084852	0.10406	5.85217	0.0345179	unbiased	59.8882	55.7206		chr20	46012863	46013086	3.43	5.51	-2.08	4.32e-05	0.000261
chr16	31085000	31085143	0.04407	5.91188	0.0357467	unbiased	61.1345	59.2953		chr20	46061280	46061456	1.66	4.32	-2.66	0.00422	0.0103
chr16	31085626	31085745	0.11785	5.72984	0.035872	unbiased	55.283	50.9466		chr20	47252462	47252600	2.25	4.37	-2.11	0.00871	0.0185
chr16	31128876	31129062	-0.28573	5.4395	0.026896	unbiased	39.3048	47.9137		chr20	47804809	47805214	6.95	5.32	1.63	1.81e-06	1.9e-05
chr16	31153748	31153974	0.76933	5.11666	0.0049775	MCF7-biased	45.2964	26.575		chr20	47950514	47950747	2.99	5.13	-2.14	0.000474	0.00173
chr16	31465431	31465569	0.60371	4.70893	0.0176518	MCF7-biased	32.2401	21.2159		chr20	48646667	48646977	3.34	5.31	-1.96	0.000385	0.00146
chr16	32381575	32381755	-2.13269	1.85022	0.0219727	ADR-biased	1.72175	7.55046		chr20	49546002	49546199	3.17	4.76	-1.59	0.0107	0.0219
chr16	33238988	33239138	0.77494	3.7047	0.0314276	MCF7-biased	17.0556	9.96749		chr20	49923390	49923587	3.95	5.08	-1.14	0.0237	0.0424
chr16	33293810	33294377	0.55691	5.951	0.0036231	MCF7-biased	75.0331	51.0042		chr20	57466265	57466498	5.48	3.75	1.73	0.00029	0.00117
chr16	33391960	33392334	0.65402	3.2539	0.0600672	MCF7-biased	11.9663	7.60469		chr20	57556017	57556435	5.84	4.98	0.86	0.027	0.0472
chr16	46655335	46655482	-0.68855	5.40579	0.00339764	ADR-biased	33.3939	53.8198		chr20	61422838	61423113	3.56	5.22	-1.65	0.00142	0.00423
chr16	46917777	46918325	-0.62432	6.05381	0.00191387	ADR-biased	53.5068	82.4799		chr20	61425677	61425952	6.46	4.63	1.84	6.62e-07	8.33e-06
chr16	47007549	47007722	0.17742	5.397	0.0373049	unbiased	44.8088	39.6236		chr20	61569245	61569467	5.8	4.57	1.24	0.00193	0.00545
chr16	47071796	47072008	0.28116	5.18861	0.0334017	unbiased	40.2019	33.0833		chr20	62169210	62169556	4.55	5.92	-1.38	0.000609	0.0021
chr16	47177356	47177549	-0.21047	5.69374	0.0287653	unbiased	48.118	55.6757		chr20	62273142	62273527	6.09	4.2	1.89	4.22e-06	3.8e-05
chr16	47177875	47178038	-0.02701	5.63988	0.0397946	unbiased	49.3978	50.3313		chr20	62289499	62289763	6.11	5.08	1.03	0.00423	0.0103
chr16	48198805	48199109	0.09901	5.50193	0.0397146	unbiased	46.8974	43.7868		chr20	62289831	62290042	5.8	4.4	1.4	0.000624	0.00214
chr16	48657205	48657349	0.00852	4.88657	0.0512891	unbiased	29.6679	29.4932		chr20	62318524	62318703	2.6	4.67	-2.07	0.00372	0.00922
chr16	50058922	50059242	-0.33694	5.70536	0.0174668	unbiased	46.4269	58.6407		chr20	62587909	62588044	5	3.34	1.65	0.00488	0.0116
chr16	50099757	50099945	-1.09039	5.28112	0.000194137	ADR-biased	26.6474	56.7408		chr20	62694308	62694582	6.31	4.87	1.44	7.08e-05	0.000379
chr16	50775838	50776037	-0.45374	5.49176	0.0122116	unbiased	38.4494	52.6598		chr20	62751864	62752045	2.8	4.73	-1.93	0.00398	0.00979
chr16	53088728	53089018	0.23772	5.64831	0.0289792	unbiased	54.4617	46.1881		chr21	15755386	15755640	6.23	4	2.23	6.55e-08	1.3e-06
chr16	53468200	53468488	-1.10343	5.49859	6.7812e-05	ADR-biased	30.8431	66.271		chr21	17566670	17566842	2.37	4.49	-2.13	0.00539	0.0126
chr16	53537042	53537241	0.18266	5.42118	0.034872	unbiased	45.649	40.2203		chr21	28340044	28340246	3.08	4.76	-1.69	0.00798	0.0172
chr16	53737685	53738085	-1.23241	5.63901	6.79383e-06	ADR-biased	32.5099	76.3849		chr21	35288142	35288295	5.3	3.06	2.24	7.89e-05	0.000414
chr16	54228290	54228544	0.50361	5.3765	0.01363	MCF7-biased	49.4639	34.8889		chr21	37485128	37485366	2.62	4.75	-2.13	0.00243	0.00658
chr16	54288277	54288485	-0.17686	5.05817	0.043412	unbiased	31.3358	35.4226		chr21	38362400	38362615	3.6	5.1	-1.5	0.00863	0.0184
chr16	54320238	54320355	0.72594	5.51292	0.00252732	MCF7-biased	58.7245	35.505		chr21	39498878	39499017	1.22	4.11	-2.89	0.00471	0.0113
chr16	54320822	54321095	0.81075	5.48109	0.0014264	MCF7-biased	59.1565	33.7243		chr21	39728020	39728277	3.49	5.81	-2.32	8.22e-07	9.89e-06
chr16	54964463	54964714	0.54642	5.53883	0.00738137	MCF7-biased	56.1822	38.4689		chr21	40282651	40282856	2.33	4.98	-2.65	0.000139	0.00066
chr16	55499048	55499307	0.27656	5.33422	0.0327655	unbiased	44.4004	36.6551		chr21	40555366	40555610	3.45	5.19	-1.74	0.00123	0.00377
chr16	56225142	56225408	-0.69401	5.61102	0.00223644	ADR-biased	38.4261	62.1648		chr21	43206734	43206923	1.68	4.72	-3.03	0.000247	0.00103
chr16	56485227	56485381	-0.00354	5.52679	0.0414797	unbiased	46.0465	46.1596		chr21	43299391	43299568	5.37	4.03	1.34	0.00403	0.0099
chr16	56642364	56642597	0.74802	5.44949	0.00228197	MCF7-biased	56.6302	33.7188		chr21	43299832	43300027	2.58	4.51	-1.93	0.0119	0.024
chr16	56659444	56659727	1.14403	5.3054	0.000103678	MCF7-biased	58.7866	26.6006		chr21	43870175	43870357	1.18	4.45	-3.27	0.000686	0.00231
chr16	56905286	56905414	0.35287	4.90689	0.0342371	unbiased	33.9026	26.5466		chr21	44395398	44395621	3.22	5.29	-2.07	0.000208	0.000902
chr16	56965802	56966067	-0.1186	5.90085	0.0328831	unbiased	57.3432	62.2564		chr21	44597212	44597439	3.24	4.66	-1.43	0.0245	0.0435
chr16	57220101	57220250	-0.2747	5.66139	0.0242324	unbiased	46.0152	55.6666		chr21	44727064	44727219	2.25	4.31	-2.05	0.0127	0.0252
chr16	57278957	57279182	0.14971	5.52747	0.036118	unbiased	48.5812	43.7926		chr21	44817265	44817410	1.22	4.46	-3.24	0.000593	0.00206
chr16	57334428	57334603	0.30959	5.80942	0.0198654	unbiased	62.432	50.3746		chr21	44835820	44835985	1.91	4.18	-2.26	0.0137	0.0269
chr16	57496464	57496608	-0.13713	5.44075	0.0369984	unbiased	41.418	45.548		chr21	44838734	44838929	2.35	4.46	-2.11	0.01	0.0208
chr16	57553771	57553956	0.21622	4.90126	0.0449814	unbiased	32.2085	27.7257		chr21	44839575	44839742	2.82	4.92	-2.11	0.00104	0.00326
chr16	57625393	57625557	0.26962	5.01809	0.0373826	unbiased	35.5777	29.513		chr21	44846033	44846272	3.3	5.1	-1.8	0.00125	0.00382
chr16	57682961	57683218	0.57253	5.22766	0.0106166	MCF7-biased	45.6938	30.7262		chr21	44846357	44846664	1.91	5.79	-3.87	1.65e-09	6.05e-08
chr16	57697061	57697203	0.19286	4.95006	0.0444408	unbiased	33.048	28.9127		chr21	44865914	44866349	4.29	6.03	-1.73	2.76e-05	0.000182
chr16	57769111	57769438	-1.21687	6.04795	2.18522e-07	ADR-biased	43.3967	100.872		chr21	44897810	44898191	2.72	5.86	-3.14	6.66e-09	1.97e-07
chr16	57769532	57769681	-1.0756	6.11053	3.09196e-06	ADR-biased	47.5947	100.311		chr21	44922344	44922575	3.17	4.65	-1.49	0.026	0.0457
chr16	57791254	57791400	-0.11583	4.98864	0.0466629	unbiased	30.4997	33.0495		chr21	45622602	45622875	2.44	5.45	-3.01	4.03e-06	3.68e-05
chr16	58131218	58131382	0.00852	4.88657	0.0512891	unbiased	29.6679	29.4932		chr21	46331671	46331837	2.47	4.86	-2.39	0.000593	0.00206
chr16	58163373	58163703	0.24124	5.6686	0.0288727	unbiased	55.3005	46.7852		chr21	46738778	46739065	3.05	4.95	-1.91	0.00262	0.00696
chr16	58426237	58426477	-0.58564	5.70655	0.00493028	ADR-biased	42.628	63.9721		chr21	47648657	47648835	5.26	4.24	1.03	0.0268	0.0468
chr16	58672291	58672451	-0.07574	4.84413	0.0521584	unbiased	27.9788	29.4869		chr22	17640072	17640307	5.3	3.76	1.54	0.00173	0.00496
chr16	58718609	58718810	-0.75532	5.20297	0.0032966	ADR-biased	28.3507	47.8561		chr22	19466976	19467280	5.18	3.73	1.45	0.00481	0.0115
chr16	66440438	66440630	0.69691	5.39802	0.00339764	MCF7-biased	53.686	33.1185		chr22	20861745	20861989	5.28	4.2	1.08	0.021	0.0383
chr16	66586382	66586592	-0.30121	5.43171	0.026896	unbiased	38.884	47.912		chr22	22020198	22020400	4.91	3.59	1.32	0.0184	0.0345
chr16	66638463	66638679	-0.02927	5.68915	0.0390256	unbiased	51.0739	52.1207		chr22	24059520	24059677	4.76	3.14	1.61	0.0106	0.0218
chr16	66907077	66907323	0.36265	5.00561	0.0303243	unbiased	36.427	28.3305		chr22	26825062	26825292	4.74	3.15	1.58	0.0135	0.0265
chr16	67011624	67011818	-0.15414	5.14053	0.0424476	unbiased	33.439	37.2095		chr22	29137763	29138024	5.11	3.34	1.78	0.00171	0.00491
chr16	67207692	67207917	0.32678	5.5359	0.0216447	unbiased	51.9586	41.4273		chr22	30163060	30163205	4.98	2.37	2.62	0.000123	0.000593
chr16	67208151	67208306	0.2975	5.64068	0.0242371	unbiased	55.3085	45.0024		chr22	30988112	30988289	5.06	3.38	1.67	0.00311	0.00803
chr16	67260859	67261130	-1.02508	5.85195	2.3943e-05	ADR-biased	40.4877	82.3953		chr22	32149726	32150030	4.45	5.46	-1.01	0.0206	0.0379
chr16	67313272	67313498	0.10924	5.6204	0.0370754	unbiased	51.0918	47.366		chr22	37178134	37178327	1.68	4.81	-3.12	0.000162	0.000741
chr16	67515086	67515238	-0.53605	5.38347	0.0115855	ADR-biased	34.6659	50.2654		chr22	38004672	38005005	5.78	4.7	1.09	0.00846	0.018
chr16	67555463	67555607	0.25542	4.72251	0.0432574	unbiased	28.8444	24.1642		chr22	39239393	39239554	2.27	4.52	-2.25	0.00396	0.00975
chr16	67700602	67700772	-0.18166	5.07978	0.0429221	unbiased	31.7558	36.0171		chr22	39635808	39635994	1.91	4.7	-2.78	0.000472	0.00172
chr16	67840452	67840967	-1.25088	6.1848	3.94831e-08	ADR-biased	47.1557	112.224		chr22	39696467	39696603	1.22	4.35	-3.13	0.00116	0.00356
chr16	67850513	67850732	0.28885	4.55033	0.0445928	unbiased	25.8977	21.1987		chr22	40420800	40421052	3.2	5.31	-2.11	0.000221	0.000946
chr16	67875802	67876005	-0.76374	5.54795	0.00160754	ADR-biased	35.9042	60.9612		chr22	41417774	41417945	2.67	4.52	-1.85	0.0164	0.0312
chr16	67880606	67880891	-0.64225	6.09615	0.0013502	ADR-biased	54.759	85.4658		chr22	41487263	41487471	3.64	5.12	-1.48	0.00659	0.0148
chr16	68057064	68057295	-0.23465	5.51809	0.0293915	unbiased	42.2467	49.7083		chr22	41601065	41601320	5.48	4.25	1.23	0.0055	0.0128
chr16	68074543	68074709	0.00184	5.09892	0.0482013	unbiased	34.2929	34.2492		chr22	41799885	41800120	2.78	5.17	-2.39	0.000112	0.000547
chr16	68119005	68119226	-0.34335	5.7597	0.0176527	unbiased	48.102	61.027		chr22	42084822	42085041	3.24	5.34	-2.1	9.11e-05	0.000465
chr16	68573032	68573195	-1.10975	4.9881	0.000498624	ADR-biased	21.604	46.6232		chr22	43017593	43017771	1.56	4.58	-3.02	0.000573	0.00201
[truncated: 3,354 more rows]
