# Supplementary material for: Proteomic profiling and genome-wide mapping of O-GlcNAc chromatin-associated proteins reveal an O-GlcNAc-regulated genotoxic stress response
Source: Nat Commun. 2020 Nov 19;11:5898. doi: 10.1038/s41467-020-19579-y (PMC7678849; doi:10.1038/s41467-020-19579-y)
Supplement: Supplementary file 13 — Supplementary Dataset 10 [file 41467_2020_19579_MOESM13_ESM.xlsx]

## Sheet: Sheet1
Motif enrichment analysis of TFs binding sites (MEME suite)									Motif enrichment analysis of TFs targeting genes (MEME suite)
MCF-7-biased COGC-seq peaks				ADR-biased COGC-seq peaks					MCF-7-biased COGC-seq peaks			ADR-biased COGC-seq peaks
TFs	Sites number	-LOG10 P value		TFs	Sites number	-LOG10 P value			TFs	Gene number		TFs	Gene number
ALX3	6	5.24109		AR	6	5.5817			ALX3	5		AR	6
AR	35	8.93554		ARNT	14	5.00436			AR	31		ARNT	14
ARNT	26	5.00436		ASCL1	94	7.85387			ARNT	26		ASCL1	79
ASCL1	288	8.15366		ATF4	11	6.38091			ASCL1	237		ATF4	10
ATF4	30	6.64782		ATF7	103	7.64782			ATF4	29		ATF7	51
ATF7	53	6.60206		BACH2	10	6.1798			ATF7	27		BACH2	9
BACH2	82	7.30715		BARHL2	2	5.13371			BACH2	74		BARHL2	2
BARHL2	2	5.13371		BATF	3	6.51713			BARHL2	2		BATF	3
BATF	29	6.51713		BATF3	81	6.54516			BATF	25		BATF3	46
BATF3	45	6.73755		BCL6B	5	5.86646			BATF3	28		BCL6B	5
BCL6B	23	5.70333		BHLHE22	2	5.61083			BCL6B	23		BHLHE22	2
BHLHE23	2	5.28483		BHLHE23	2	6.6925			BHLHE23	2		BHLHE23	1
BHLHE40	48	5.86646		BHLHE40	51	5.86646			BHLHE40	32		BHLHE40	33
BHLHE41	54	6.12726		BHLHE41	64	6.12726			BHLHE41	27		BHLHE41	30
CDX1	10	5.2233		CDX1	3	5.2233			CDX1	10		CDX1	3
CDX2	17	6.17134		CDX2	9	6.17134			CDX2	17		CDX2	8
CEBPA	15	6.0348		CEBPA	3	6.0348			CEBPA	15		CEBPA	3
CEBPB	30	6.4318		CEBPB	6	5.5157			CEBPB	26		CEBPB	6
CEBPD	12	5.95468		CEBPD	1	5.08938			CEBPD	8		CEBPD	1
CEBPE	12	6.04144		CEBPE	1	5.06098			CEBPE	8		CEBPE	1
CEBPG	12	5.95468		CEBPG	1	5.08938			CEBPG	8		CEBPG	1
CENPB	14	5.84771		CENPB	17	5.93181			CENPB	14		CENPB	17
CLOCK	2	5.24565		CREB1	225	7.42136			CLOCK	2		CREB1	111
CREB1	134	7.42136		CREB3	23	5.86328			CREB1	65		CREB3	22
CREB3	18	6.34872		CREB3L1	17	6.1296			CREB3	18		CREB3L1	17
CREB3L1	26	6.1296		CTCF	155	10.1421			CREB3L1	25		CTCF	151
CTCF	1140	11.3439		CTCFL	339	8.62525			CTCF	1060		CTCFL	302
CTCFL	989	8.88606		CUX1	1	5.38828			CTCFL	880		CUX1	1
DBP	8	6.4437		CUX2	1	5.14997			DBP	4		CUX2	1
DMRT3	3	5.92445		DBP	3	5.23359			DMRT3	3		DBP	2
DUX4	2	5.24336		DUX4	2	5.13847			DUX4	2		DUX4	2
DUXA	2	5.1209		DUXA	1	5.27084			DUXA	2		DUXA	1
E2F1	466	7.25026		E2F1	369	7.03105			E2F1	395		E2F1	302
E2F2	5	5.7986		E2F2	7	5.86012			E2F2	4		E2F2	4
E2F3	10	7.14874		E2F3	4	5.25727			E2F3	8		E2F3	3
E2F4	387	6.94692		E2F4	298	6.94692			E2F4	345		E2F4	263
E2F6	560	6.94692		E2F6	367	6.94692			E2F6	428		E2F6	289
E2F7	20	6.51145		E2F7	18	7.1986			E2F7	20		E2F7	16
E2F8	26	6.49894		E2F8	15	6.56703			E2F8	26		E2F8	15
EBF1	234	6.86012		EBF1	93	6.25337			EBF1	170		EBF1	71
EGR1	2043	9.0575		EGR1	1894	9.0575			EGR1	1012		EGR1	899
EGR2	120	6.5986		EGR2	134	6.86012			EGR2	115		EGR2	126
EGR3	287	8.03386		EGR3	344	8.03386			EGR3	246		EGR3	289
EGR4	251	7.34008		EGR4	262	6.88941			EGR4	217		EGR4	226
EHF	73	6.7986		EHF	110	6.7986			EHF	64		EHF	104
ELF1	254	7.55129		ELF1	347	7.55129			ELF1	186		ELF1	238
ELF3	64	6.57025		ELF3	106	7.03621			ELF3	61		ELF3	100
ELF4	104	7.33536		ELF4	164	7.33536			ELF4	96		ELF4	155
ELF5	82	6.42829		ELF5	137	6.68825			ELF5	77		ELF5	128
ELK1	258	6.21254		ELK1	415	6.21254			ELK1	183		ELK1	294
ELK3	113	6.12726		ELK3	205	6.12726			ELK3	104		ELK3	195
ELK4	302	6.86012		ELK4	491	6.86012			ELK4	223		ELK4	354
EMX1	3	5.47886		EMX1	1	5.47886			EMX1	3		EMX1	1
EMX2	2	5.65561		EMX2	1	5.65561			EMX2	2		EMX2	1
EN2	2	6.04144		EN2	5	6.04144			EN2	2		EN2	5
EOMES	6	5.81248		EOMES	4	5.52724			EOMES	6		EOMES	4
ERF	89	6.12726		ERF	158	6.12726			ERF	80		ERF	153
ERG	63	6.12726		ERG	107	6.12726			ERG	60		ERG	102
ESR1	272	8.70553		ESR1	84	7.56384			ESR1	195		ESR1	67
ESR2	121	8.02091		ESR2	26	6.93554			ESR2	75		ESR2	18
ESRRA	30	6.68825		ESRRA	9	6.2668			ESRRA	30		ESRRA	9
ESRRB	19	6.04048		ESRRB	2	5.56703			ESRRB	19		ESRRB	2
ESX1	4	5.34969		ESX1	5	5.50585			ESX1	4		ESX1	5
ETS1	92	6.12726		ETS1	156	6.12726			ETS1	83		ETS1	149
ETV1	89	6.04144		ETV1	158	6.04144			ETV1	80		ETV1	153
ETV2	44	6.09528		ETV2	85	6.51713			ETV2	43		ETV2	81
ETV3	105	6.12726		ETV3	176	6.12726			ETV3	97		ETV3	166
ETV4	86	6.04144		ETV4	158	6.04144			ETV4	77		ETV4	155
ETV5	92	6.12726		ETV5	165	6.12726			ETV5	81		ETV5	161
ETV6	133	6.12726		ETV6	245	6.12726			ETV6	116		ETV6	216
EVX1	4	5.95468		EVX1	2	5.95468			EVX1	3		EVX1	1
EVX2	2	5.95468		EVX2	2	5.95468			EVX2	2		EVX2	2
EWSR1-FLI1	703	10.9586		EWSR1-FLI1	294	8.0804			EWSR1-FLI1	382		EWSR1-FLI1	175
FEV	86	6.12726		FEV	148	6.12726			FEV	78		FEV	142
FIGLA	27	5.78252		FIGLA	2	5.43533			FIGLA	27		FIGLA	2
FLI1	242	6.68825		FLI1	287	6.42829			FLI1	203		FLI1	220
FOS	185	6.68825		FOS	82	7.37675			FOS	213		FOS	65
FOSB	150	6.34294		FOSB	198	6.6038			FOSB	103		FOSB	118
FOSL1	328	6.68825		FOSL1	190	6.02182			FOSL1	274		FOSL1	116
FOSL2	392	6.4389		FOSL2	346	7.41908			FOSL2	301		FOSL2	220
FOXA1	34	7.02273		FOXA1	23	6.25727			FOXA1	17		FOXA1	12
FOXB1	3	5.35952		FOXB1	2	6.26043			FOXB1	3		FOXB1	1
FOXC1	2	5.41794		FOXC1	3	6.00043			FOXC1	2		FOXC1	3
FOXC2	7	5.70774		FOXC2	9	6.30539			FOXC2	7		FOXC2	8
FOXF2	5	5.38616		FOXF2	4	5.63827			FOXF2	5		FOXF2	4
FOXH1	14	6.68825		FOXH1	1	5.68403			FOXH1	14		FOXH1	1
FOXI1	20	6.81816		FOXI1	9	5.71897			FOXI1	16		FOXI1	7
FOXK1	18	7.36552		FOXK1	15	7.13608			FOXK1	18		FOXK1	15
FOXK2	11	6.17134		FOXK2	9	6.4318			FOXK2	11		FOXK2	9
FOXP1	37	6.25571		FOXP1	24	7.1549			FOXP1	34		FOXP1	23
FOXP2	14	6.4318		FOXP2	14	6.08619			FOXP2	14		FOXP2	14
GABPA	73	6.12726		GABPA	117	6.12726			GABPA	70		GABPA	112
GATA1	6	6.09637		GATA1	4	6.13787			GATA1	6		GATA1	4
GATA2	19	5.86967		GATA2	7	5.98297			GATA2	15		GATA2	4
GATA6	6	5.31966		GATA6	7	6.74473			GATA6	5		GATA6	6
GBX1	2	5.36957		GBX1	3	5.95468			GBX1	2		GBX1	3
GBX2	6	5.50585		GBX2	3	5.95468			GBX2	6		GBX2	3
GCM1	15	6.00612		GCM1	3	5.31605			GCM1	14		GCM1	3
GCM2	7	5.42481		GCM2	4	5.30277			GCM2	7		GCM2	4
GLI2	30	6.81531		GLI2	24	6.73518			GLI2	30		GLI2	24
GLIS1	33	6.20482		GLIS1	28	6.97881			GLIS1	32		GLIS1	27
GLIS2	97	7.08249		GLIS2	82	6.8041			GLIS2	95		GLIS2	79
GLIS3	46	6.27654		GLIS3	23	6.27654			GLIS3	46		GLIS3	22
GRHL1	3	5.62893		GRHL1	6	5.43652			GRHL1	3		GRHL1	4
GRHL2	7	5.66354		GRHL2	2	5.28735			GRHL2	7		GRHL2	2
GSC	10	6.12726		GSC	7	5.82681			GSC	10		GSC	7
GSC2	9	5.82681		GSC2	5	6.12726			GSC2	9		GSC2	5
GSX1	5	5.86967		GSX1	1	5.52433			GSX1	5		GSX1	1
GSX2	4	5.78516		GSX2	4	5.78516			GSX2	4		GSX2	4
HES5	23	6.5391		HES5	19	7.24642			HES5	18		HES5	12
HES7	43	6.78516		HES7	31	7.24642			HES7	31		HES7	23
HESX1	1	5.03905		HESX1	5	5.37366			HESX1	1		HESX1	5
HEY1	39	6.29843		HEY1	27	6.29843			HEY1	27		HEY1	22
HEY2	31	6.29843		HEY2	18	6.29843			HEY2	27		HEY2	16
HIC2	70	5.6517		HIC2	30	5.6517			HIC2	68		HIC2	30
HIF1A	34	5.95078		HIF1A	16	5.79048			HIF1A	32		HIF1A	15
HINFP	97	6.73993		HINFP	93	6.73993			HINFP	89		HINFP	87
HLF	15	7.25026		HLF	10	5.73283			HLF	12		HLF	9
HMBOX1	5	5.95468		HMBOX1	2	5.25337			HMBOX1	5		HMBOX1	2
HNF1A	4	5.82681		HNF1A	2	5.3098			HNF1A	3		HNF1A	2
HNF1B	6	5.89279		HNF1B	2	5.09151			HNF1B	4		HNF1B	2
HNF4A	68	6.93181		HNF4A	22	6.82974			HNF4A	67		HNF4A	22
HNF4G	61	6.95078		HNF4G	20	6.97881			HNF4G	60		HNF4G	20
HOXA10	14	6.4318		HOXA10	4	5.95078			HOXA10	14		HOXA10	3
HOXA13	9	5.78516		HOXA13	6	5.78516			HOXA13	9		HOXA13	6
HOXA2	4	5.3536		HOXA2	2	5.3536			HOXA2	3		HOXA2	1
HOXB13	8	5.86967		HOXB13	9	5.86967			HOXB13	8		HOXB13	9
HOXB2	3	5.95468		HOXB2	2	5.95468			HOXB2	3		HOXB2	2
HOXB3	4	5.57025		HOXB3	1	5.30892			HOXB3	4		HOXB3	1
HOXC10	2	5.86967		HOXC10	3	5.2644			HOXC10	2		HOXC10	3
HOXC11	2	6.25727		HOXC11	1	5.36653			HOXC11	2		HOXC11	1
HOXC12	2	6.06702		HOXC12	1	5.04144			HOXC12	2		HOXC12	1
HOXC13	4	5.55909		HOXD12	1	5.266			HOXC13	4		HOXD12	1
HOXD11	2	5.86967		HOXD13	6	5.86967			HOXD11	2		HOXD13	6
HOXD12	2	5.91009		HSF1	22	6.23958			HOXD12	2		HSF1	17
HOXD13	7	5.86967		HSF2	5	6.25649			HOXD13	7		HSF2	5
HSF1	66	7.16431		HSF4	6	6.22915			HSF1	53		HSF4	6
HSF2	18	6.88606		ID4	15	5.86646			HSF2	17		ID4	15
HSF4	22	7.42481		INSM1	66	7.24642			HSF4	21		INSM1	66
ID4	58	5.86646		IRF1	69	8.54975			ID4	58		IRF1	39
INSM1	123	7.50724		IRF2	7	5.74715			INSM1	121		IRF2	7
IRF1	87	8.15927		IRF3	25	7.92082			IRF1	63		IRF3	23
IRF2	18	6.43063		IRF4	7	6.89963			IRF2	16		IRF4	7
IRF3	47	11.0017		IRF5	13	5.9393			IRF3	43		IRF5	13
IRF4	18	7.91721		IRF7	3	5.68825			IRF4	17		IRF7	3
IRF5	20	7.17328		IRF8	7	6.69465			IRF5	19		IRF8	7
IRF7	18	6.89279		IRF9	10	7.07417			IRF7	18		IRF9	9
IRF8	24	7.66154		JDP2	113	6.60033			IRF8	23		JDP2	68
IRF9	20	8.37263		JUN	118	7.25026			IRF9	18		JUN	95
JDP2	90	7.33536		JUNB	98	6.23807			JDP2	53		JUNB	56
JUN	182	7.21753		JUND	27	5.6968			JUN	157		JUND	25
JUNB	143	6.77469		KLF13	68	8.42481			JUNB	110		KLF13	63
JUND	75	7		KLF14	532	8.31785			JUND	67		KLF14	411
KLF13	93	7.43533		KLF16	1022	7.03105			KLF13	89		KLF16	685
KLF14	474	8.09474		KLF4	20	6.86012			KLF14	357		KLF4	20
KLF16	944	7.03105		KLF5	1459	6.4698			KLF16	665		KLF5	817
KLF4	127	6.86012		KLF9	144	6.75945			KLF4	122		KLF9	127
KLF5	1532	6.4698		LBX2	3	5.73993			KLF5	961		LBX2	3
KLF9	256	8.15366		LEF1	3	5.24565			KLF9	224		LEF1	3
LBX2	3	5.73993		LHX2	1	5.86967			LBX2	3		LHX2	1
LEF1	14	5.99568		LHX6	3	5.2644			LEF1	14		LHX6	2
LHX2	1	5.03433		MAF	8	6.54061			LHX2	1		MAF	8
MAF	44	6.86967		MAFF	2	5.4908			MAF	43		MAFF	1
MAFF	22	7.93554		MAFG	2	5.69465			MAFF	15		MAFG	1
MAFG	14	6.36351		MAFK	2	5.64016			MAFG	8		MAFK	1
MAFK	30	6.97469		MAX	76	6.21254			MAFK	19		MAX	86
MAX	105	6.47366		MAX	29	6.47366			MAX	87		MEF2A	11
MEF2A	35	6.33161		MEF2A	28	7.78516			MEF2A	16		MEF2B	7
MEF2B	11	6.77728		MEF2B	7	6.77728			MEF2B	9		MEF2C	8
MEF2C	10	6.18977		MEF2C	8	6.87615			MEF2C	10		MEF2D	9
MEF2D	11	6.30627		MEF2D	10	6.54212			MEF2D	9		MEOX1	2
MEOX1	1	5.95468		MEOX1	2	5.95468			MEOX1	1		MEOX2	2
MEOX2	1	5.36251		MEOX2	2	5.13549			MEOX2	1		MITF	42
MITF	44	7.28735		MITF	90	7.05502			MITF	22		MIXL1	1
MIXL1	1	5.01457		MIXL1	1	5.42022			MIXL1	1		MLX	25
MLX	28	5.69465		MLX	38	5.95468			MLX	15		MLXIPL	15
MLXIPL	27	5.69465		MLXIPL	28	5.95468			MLXIPL	14		MNT	21
MNT	30	6.21254		MNT	24	6.21254			MNT	26		MNX1	3
MNX1	3	5.27737		MNX1	3	5.48413			MNX1	3		MSC	6
MSC	13	5.69465		MSC	8	5.69465			MSC	10		MTF1	15
MTF1	38	7.95861		MTF1	15	6.40121			MTF1	38		MXI1	69
MXI1	80	8.15366		MXI1	92	8.15366			MXI1	63		MYB	14
MYB	22	6.21254		MYB	15	6.21254			MYB	21		MYBL1	3
MYBL1	3	5.51428		MYBL1	3	5.30627			MYBL1	3		MYBL2	2
MYBL2	4	5.52871		MYBL2	3	5.20761			MYBL2	2		MYC	56
MYC	67	7.29158		MYC	74	6.72125			MYC	51		MYCN	41
MYCN	76	6.81531		MYCN	84	7.59176			MYCN	37		MYF6	2
MYF6	6	5.61083		MYF6	4	5.61083			MYF6	3		MZF1	98
MZF1	130	6.21254		MZF1	110	6.21254			MZF1	119		NEUROD1	7
NEUROD1	67	7.56067		NEUROD1	7	6.2426			NEUROD1	67		NEUROD2	1
NEUROD2	8	6.12726		NEUROD2	2	5.45967			NEUROD2	5		NEUROG2	1
NEUROG2	3	5.86967		NEUROG2	2	5.11976			NEUROG2	3		NFATC3	9
NFATC3	12	5.78516		NFATC3	10	5.78516			NFATC3	12		NFE2	2
NFE2	54	6.6038		NFE2	2	5.44491			NFE2	34		NFE2L2	13
NFE2L2	62	6.68825		NFE2L2	13	6.68825			NFE2L2	60		NFIA	7
NFIA	15	5.64975		NFIA	7	6.12726			NFIA	15		NFIC	16
NFIC	100	6.37779		NFIC	7	5.70333			NFIC	80		NFIL3	6
NFIL3	7	5.47366		NFIC	11	6.33536			NFIL3	7		NFIX	7
NFIX	21	5.56543		NFIL3	6	5.40782			NFIX	21		NFKB1	77
NFKB1	342	6.86012		NFIX	7	5.56543			NFKB1	170		NFKB2	20
NFKB2	84	6.81248		NFKB1	161	6.93181			NFKB2	44		NFYA	193
NFYA	186	9.57675		NFKB2	39	6.81248			NFYA	98		NFYB	101
NFYB	54	6.77989		NFYA	386	9.41567			NFYB	52		NHLH1	66
NHLH1	300	7.59176		NFYB	109	6.92445			NHLH1	137		NKX2-3	6
NKX2-3	15	6.04144		NHLH1	146	7.59176			NKX2-3	15		NKX2-8	4
NKX2-8	19	5.39469		NKX2-3	6	5.73993			NKX2-8	19		NKX3-2	1
NKX3-2	1	5.04866		NKX2-8	4	5.39469			NKX3-2	1		NOTO	1
NOTO	3	5.13312		NKX3-2	1	5.04866			NOTO	2		NR1A4	3
NR1A4	15	6.74232		NOTO	1	5.44855			NR1A4	14		NR1H2	13
NR1H2	17	6.78516		NR1A4	5	6.74232			NR1H2	17		NR2C2	93
NR1H4	4	5.56543		NR1H2	13	6.55284			NR1H4	4		NR2F1	29
NR2C2	155	8.52433		NR2C2	100	7.92082			NR2C2	143		NR2F2	7
NR2F1	71	6.91721		NR2F1	31	6.60555			NR2F1	63		NR3C1	2
NR2F2	22	6.25727		NR2F2	7	5.75203			NR2F2	22		NR3C2	3
NR3C1	55	6.58503		NR3C1	2	5.04769			NR3C1	33		NR4A1	6
NR3C2	44	7.34775		NR3C2	4	5.34486			NR3C2	25		NR4A2	6
NR4A1	26	5.95468		NR4A1	6	5.50585			NR4A1	25		NRF1	642
NR4A2	16	7.72354		NR4A2	8	7.72354			NR4A2	13		NRL	4
NRF1	403	6.94692		NRF1	1529	6.94692			NRF1	235		OLIG1	1
NRL	16	6.25727		NRL	4	5.71897			NRL	16		OLIG2	1
OLIG1	1	5.04576		OLIG1	2	5.86967			OLIG1	1		OLIG3	2
OLIG2	2	5.32698		OLIG2	2	5.61083			OLIG2	2		ONECUT1	3
OLIG3	1	5.34969		OLIG3	3	5.61083			OLIG3	1		ONECUT2	2
ONECUT1	1	5.09745		ONECUT1	3	5.34008			ONECUT1	1		ONECUT3	4
ONECUT3	1	5.09691		ONECUT2	2	5.75203			ONECUT3	1		PAX1	5
PAX1	15	6.28735		ONECUT3	4	6.17718			PAX1	15		PAX5	79
PAX3	8	5.24872		PAX1	5	5.64207			PAX3	3		Pax6	1
PAX5	165	7.86328		PAX5	81	7.24033			PAX5	157		PAX9	4
Pax6	3	5.2204		Pax6	1	6.52578			Pax6	3		PBX1	6
PAX7	8	5.4389		PAX9	4	5.64782			PAX7	3		PBX2	17
PAX9	18	6.31785		PBX1	7	7.07883			PAX9	18		PBX3	31
PBX1	2	6.04239		PBX2	17	6.3019			PBX1	2		PHOX2A	3
PBX2	9	6.3019		PBX3	32	7.09366			PBX2	9		PITX3	4
PBX3	57	6.61439		PHOX2A	4	5.91364			PBX3	56		PKNOX1	6
PHOX2A	2	6.26043		PITX3	4	5.48017			PHOX2A	2		PKNOX2	8
PITX3	8	5.48017		PKNOX1	8	6.95078			PITX3	8		PLAG1	172
PKNOX1	22	6.6038		PKNOX2	10	6.95078			PKNOX1	17		POU1F1	10
PKNOX2	21	6.74232		PLAG1	186	8.62525			PKNOX2	18		POU2F1	10
PLAG1	250	8.18376		POU1F1	10	6.8041			PLAG1	220		POU2F2	13
POU1F1	12	6.46725		POU2F1	10	5.87615			POU1F1	11		POU3F1	9
POU2F1	8	5.80134		POU2F2	13	6.9393			POU2F1	8		POU3F2	8
POU2F2	11	6.03527		POU3F1	9	6.90658			POU2F2	11		POU3F3	8
POU3F1	9	6.08513		POU3F2	8	6.90658			POU3F1	9		POU3F4	8
POU3F2	12	6.15614		POU3F3	8	5.98297			POU3F2	11		POU4F1	2
POU3F3	6	6.29328		POU3F4	8	5.2233			POU3F3	6		POU4F2	5
POU3F4	5	5.2233		POU4F1	2	5.91009			POU3F4	5		POU4F3	3
POU4F1	7	5.27165		POU4F2	5	5.5986			POU4F1	6		POU5F1	12
POU4F2	4	5.23958		POU4F3	3	6.6038			POU4F2	4		POU5F1B	8
POU4F3	9	5.38722		POU5F1	12	5.78516			POU4F3	6		POU6F1	1
POU5F1	9	5.92445		POU5F1B	8	5.2233			POU5F1	9		PPARA	19
POU5F1B	5	5.2233		POU6F1	2	5.78516			POU5F1B	5		PPARG	31
POU6F1	6	5.09313		PPARA	19	6.42366			POU6F1	2		PRDM1	33
POU6F2	5	5.57025		PPARG	32	7.31966			POU6F2	5		PROP1	1
PPARA	25	7.08831		PRDM1	45	8.16178			PPARA	25		PROX1	2
PPARG	25	6.27819		PROP1	2	6.17522			PPARG	52		RARA	53
PPARG	28	6.8041		PROX1	2	5.34486			PRDM1	66		RAX	4
PRDM1	80	6.83268		RARA	53	6.58004			PROP1	6		RBPJ	36
PROP1	8	5.72584		RAX	4	5.47366			PROX1	7		REL	32
PROX1	7	5.81816		RBPJ	37	6.21254			RARA	162		RELA	24
RARA	166	7.64975		REL	32	6.21254			RAX	1		RELB	15
RAX	1	5.32698		RELA	24	6.04144			RBPJ	124		REST	56
RBPJ	129	6.21254		RELB	15	6.77469			REL	65		RFX2	120
REL	66	6.21254		REST	68	6.83863			RELA	50		RFX3	70
RELA	54	6.04144		RFX2	284	9.00174			RELB	38		RFX4	75
RELB	38	6.77469		RFX3	136	7.84466			REST	192		RFX5	117
REST	267	11.7799		RFX4	134	7.55284			RFX2	78		RORA	7
RFX2	169	9.6968		RFX5	206	7.63264			RFX3	42		RORB	3
RFX3	81	7.65956		RORA	8	6.47237			RFX4	38		RORC	5
RFX4	66	7.2233		RORB	3	5.38405			RFX5	123		RREB1	150
RFX5	177	7.26761		RORC	6	6.51713			RORA	15		RUNX1	2
RORA	15	5.95468		RREB1	291	9.85078			RORB	11		RUNX2	17
RORB	11	5.91009		RUNX1	2	5.26841			RORC	4		RUNX3	6
RORC	4	5.41454		RUNX2	17	6.73993			RREB1	227		RXRA	5
RREB1	437	8.89963		RUNX3	6	5.61083			RUNX1	6		RXRB	26
RUNX1	6	5.82974		RXRA	5	5.6216			RUNX2	58		RXRG	26
RUNX2	61	6.80967		RXRB	27	7.09528			RUNX3	15		SCRT1	5
RUNX3	15	5.95468		RXRG	27	6.86328			RXRA	11		SCRT2	6
RXRA	11	6.20901		SCRT1	5	6.44977			RXRB	22		SIX1	4
RXRB	24	7.23433		SCRT2	6	6.05998			RXRG	20		SIX2	6
RXRG	22	7.16178		SIX1	4	5.38934			SCRT1	13		SMAD2	18
SCRT1	13	7.25964		SIX2	6	5.77728			SCRT2	14		SMAD3	3
SCRT2	14	6.81816		SMAD2	30	6.20066			SIX1	17		SNAI2	14
SIX1	17	5.86646		SMAD3	6	5.50585			SIX2	23		SOX10	7
SIX2	24	7.16115		SNAI2	15	5.6517			SMAD2	53		SOX13	6
SMAD2	57	7.63639		SOX10	7	5.64016			SMAD3	3		SOX15	2
SMAD3	3	5.39469		SOX13	6	6.68825			SNAI2	64		SOX21	1
SNAI2	64	5.6517		SOX15	2	5.2644			SOX10	42		SOX4	3
SOX10	43	6.51713		SOX21	1	5.27572			SOX13	23		SOX8	2
SOX13	23	6.68825		SOX4	3	5.55596			SOX15	10		SOX9	3
SOX15	10	5.52433		SOX8	2	5.57187			SOX21	6		SP1	1163
SOX21	6	5.53165		SOX9	3	5.39469			SOX4	11		SP2	1146
SOX4	11	5.74232		SP1	4381	7.11634			SOX8	5		SP3	675
SOX8	7	5.81816		SP2	2530	9.35853			SOX9	17		SP4	562
SOX9	17	5.39469		SP3	1003	7.03105			SP1	1372		SP8	535
SP1	4305	7.11634		SP4	795	8.78516			SP2	1281		SPDEF	43
SP2	2556	9.70333		SP8	757	7.59176			SP3	676		SPI1	36
SP3	946	7.03105		SPDEF	44	6.68825			SP4	505		SPIC	24
SP4	753	7.98297		SPI1	38	7.50307			SP8	512		SREBF1	8
SP8	680	7.59176		SPIC	25	6.92082			SPDEF	27		SREBF2	3
SPDEF	27	6.68825		SREBF1	8	6.12726			SPI1	42		SREBF2	26
SPI1	42	7.22475		SREBF2	43	6.04144			SPIC	36		SRF	20
SPIC	36	6.88941		SRF	61	8.03012			SREBF1	33		SRY	3
SREBF1	35	6.12726		SRY	3	5.2233			SREBF2	17		STAT1	115
SREBF2	53	6.04144		STAT1	192	7.82391			SREBF2	22		STAT3	92
SRF	29	7.44733		STAT3	95	6.6038			SRF	19		TAL1	4
SRY	2	5.2233		TAL1	5	5.38091			SRY	2		TBR1	7
STAT1	210	8.3279		TBR1	7	5.95468			STAT1	148		TBX19	1
STAT3	78	6.6038		TBX19	1	5.41908			STAT3	73		TBX2	6
TAL1	11	6.40012		TBX2	7	5.95468			TAL1	9		TBX20	5
TBR1	11	5.50585		TBX20	5	6.3019			TBR1	11		TBX21	4
TBX19	11	5.72354		TBX21	4	5.95468			TBX19	7		TCF3	18
TBX2	8	5.95468		TCF3	18	5.86646			TBX2	8		TCF4	26
TBX20	13	6.6038		TCF4	26	6.29843			TBX20	13		TCF7L1	4
TBX21	7	5.95468		TCF7L1	5	5.80688			TBX21	7		TCF7L2	5
TCF3	48	6.21254		TCF7L2	5	5.79048			TCF3	48		TEAD1	11
TCF4	58	6.29843		TEAD1	17	5.89963			TCF4	58		TEAD2	6
TCF7L1	14	6.2426		TEAD2	10	6.13847			TCF7L1	14		TEAD4	4
TCF7L2	20	6.97062		TEAD4	5	5.24565			TCF7L2	20		TEF	4
TEAD1	72	7.33536		TEF	4	5.52288			TEAD1	58		TFAP2A	511
TEAD2	46	7.68194		TFAP2A(var.3)	794	7.19586			TEAD2	44		TFAP2B	202
TEAD4	31	5.69465		TFAP2B	307	7.24642			TEAD4	31		TFAP2C	288
TEF	7	6.55752		TFAP2C	448	7.24642			TEF	6		TFAP4	8
TFAP2A	1586	7.81248		TFAP4	10	5.95468			TFAP2A	991		TFCP2	5
TFAP2B	681	7.24642		TFCP2	7	5.69465			TFAP2B	445		TFDP1	125
TFAP2C	1145	8.52288		TFDP1	129	6.64397			TFAP2C	733		TFE3	76
TFAP4	12	5.95468		TFE3	90	6.04144			TFAP4	9		TFEB	56
TFCP2	9	5.43533		TFEB	77	6.04144			TFCP2	8		TFEC	40
TFDP1	174	6.64397		TFEC	54	6.04144			TFDP1	168		TGIF1	6
TFE3	50	6.04144		TGIF1	10	7.25026			TFE3	43		TGIF2	7
TFEB	54	6.04144		TGIF2	11	7.25026			TFEB	35		THAP1	39
TFEC	39	6.04144		THAP1	39	5.6517			TFEC	27		TP53	46
TGIF1	19	6.49757		TP53	85	6.6517			TGIF1	13		TP63	49
TGIF2	20	6.49757		TP63	72	8.6038			TGIF2	14		TP73	22
THAP1	78	5.6517		TP73	33	7.09637			THAP1	78		TWIST1	3
TP53	64	8.15366		TWIST1	3	6.74473			TP53	36		USF1	79
TP63	58	8.14752		USF1	89	6.86012			TP63	50		USF2	93
TP73	10	5.67778		USF2	204	8.1549			TP73	8		VENTX	1
TWIST1	29	6.42366		VENTX	1	5.04866			TWIST1	29		XBP1	8
USF1	55	6.86012		XBP1	8	5.54061			USF1	50		YY1	225
USF2	138	7.81531		YY1	247	7.42136			USF2	71		YY2	32
VENTX	3	5.04866		YY2	33	6.21112			VENTX	3		ZBED1	1
XBP1	12	5.98716		ZBED1	1	5.2652			XBP1	12		ZBTB18	2
YY1	108	7.42136		ZBTB18	2	5.24642			YY1	103		ZBTB33	94
YY2	30	6.08672		ZBTB33	120	8.23284			YY2	29		ZBTB7A	373
ZBTB18	23	6.43533		ZBTB7A	437	8.15366			ZBTB18	22		ZBTB7B	15
ZBTB33	77	7.77728		ZBTB7B	15	5.78252			ZBTB33	63		ZBTB7C	28
ZBTB7A	313	7.67572		ZBTB7C	28	6.00174			ZBTB7A	274		ZEB1	83
ZBTB7B	20	5.73049		ZEB1	94	6.94692			ZBTB7B	20		ZIC1	96
ZBTB7C	31	6.89963		ZIC1	98	6.96658			ZBTB7C	30		ZIC3	134
ZEB1	258	6.94692		ZIC3	137	7.66555			ZEB1	211		ZIC4	128
ZIC1	172	7.28735		ZIC4	131	7.37779			ZIC1	167		ZNF143	139
ZIC3	170	7.1296		ZNF143	156	7.49621			ZIC3	161		ZNF24	10
ZIC4	192	6.90309		ZNF24	11	6.31966			ZIC4	184		ZNF263	574
ZNF143	48	7.14146		ZNF263	1615	12.308			ZNF143	44		ZNF282	8
ZNF24	38	7.64016		ZNF282	8	6.16558			ZNF24	23		ZNF384	31
ZNF263	2466	12.308		ZNF384	170	6.43533			ZNF263	916		ZNF410	6
ZNF282	33	6.79048		ZNF410	6	7.1986			ZNF282	33		ZNF740	134
ZNF384	204	6.43533		ZNF740	275	6.38405			ZNF384	50		ZSCAN4	11
ZNF410	6	5.6038		ZSCAN4	11	6.95861			ZNF410	6
ZNF740	233	6.38405							ZNF740	159
ZSCAN4	23	6.72354							ZSCAN4	22
