# Supplementary material for: Proteomic profiling and genome-wide mapping of O-GlcNAc chromatin-associated proteins reveal an O-GlcNAc-regulated genotoxic stress response
Source: Nat Commun. 2020 Nov 19;11:5898. doi: 10.1038/s41467-020-19579-y (PMC7678849; doi:10.1038/s41467-020-19579-y)
Supplement: Supplementary file 14 — Supplementary Dataset 11 [file 41467_2020_19579_MOESM14_ESM.xlsx]

## Sheet: Sheet1
Motif enrichment analysis in ADR COGC-seq peaks (MEME suite)													Motif enrichment analysis in MCF-7 COGC-seq peaks (MEME suite)
motif_id	TF	Peak	start	end	strand	score	p value	Q value	matched_sequence	Associated genes			motif_id	TF	Peak	start	end	strand	score	p value	Q value	matched_sequence	Associated genes
MA0007.2	AR	chr15:85174503-85174712	151	165	+	15.5	2.62e-06	1	GAGAACACGGAGTCC	SCAND2P			MA0634.1	ALX3	chr1:60413053-60413236	52	61	-	11.3564	9.08e-06	1	TCCAATTAAC	CYP2J2
MA0007.2	AR	chr17:42264259-42264430	61	75	-	14.1538	9.45e-06	1	AGGGACAGGAAGTCC	TMUB2			MA0634.1	ALX3	chr22:46463267-46463596	285	294	-	11.3762	7.73e-06	1	TCTAATTAAA	LOC642648
MA0007.2	AR	chr19:2032475-2032608	15	29	-	14.1923	9.17e-06	1	AGGAACAGCTTGTCT	BTBD2			MA0634.1	ALX3	chr5:14871037-14871568	106	115	-	11.3762	7.73e-06	1	TCTAATTAAA	ANKH
MA0007.2	AR	chr2:65357351-65357556	10	24	+	14.5769	6.54e-06	1	GAGGACAGACAGTGC	RAB1A			MA0634.1	ALX3	chr6:26123988-26124418	236	245	-	11.3564	9.08e-06	1	TCCAATTAAC	HIST1H2AC
MA0007.2	AR	chr5:179499075-179499281	12	26	+	14.3269	8.14e-06	1	CGGAACACAAAGTCC	RNF130			MA0634.1	ALX3	chr8:128230632-128234167	2290	2299	+	11.4059	5.74e-06	1	TCCAATTAGC	CCAT1
MA0007.2	AR	chr7:85043897-85047932	2134	2148	-	14.1154	9.78e-06	1	AAGAACACTCAGTTA	LINC00972			MA0634.1	ALX3	chr8:128230632-128234167	2249	2258	+	11.3762	7.73e-06	1	TCTAATTAAA	CCAT1
MA0259.1	ARNT	chr12:51477317-51477475	101	108	-	12.4605	9.9e-06	0.514	GGACGTGC	CSRNP2			MA0007.2	AR	chr1:156695655-156695857	39	53	+	16.9423	4.02e-07	0.106	GGGAACAGCGTGTCC	ISG20L2
MA0259.1	ARNT	chr12:69139811-69139968	131	138	+	12.4605	9.9e-06	0.514	GGACGTGC	SLC35E3			MA0007.2	AR	chr11:121526773-121526929	72	86	-	14.8077	5.27e-06	0.35	GGGAACAGGGTGCGC	SORL1
MA0259.1	ARNT	chr15:35280449-35280643	13	20	-	12.4605	9.9e-06	0.514	GGACGTGC	ZNF770			MA0007.2	AR	chr12:47701394-47701620	102	116	+	14.0962	9.93e-06	0.475	gagaacagtcagaac	LOC105369747
MA0259.1	ARNT	chr16:3070229-3070449	159	166	+	12.4605	9.9e-06	0.514	GGACGTGC	TNFRSF12A			MA0007.2	AR	chr12:56615811-56616002	104	118	-	16.8846	4.44e-07	0.106	AAGAACATAGAGTTC	RNF41
MA0259.1	ARNT	chr17:40925367-40925549	62	69	+	12.4605	9.9e-06	0.514	GGACGTGC	VPS25			MA0007.2	AR	chr15:23810663-23810894	105	119	+	14.3654	7.89e-06	0.425	AGGAACACACAGTCA	MKRN3
MA0259.1	ARNT	chr17:57642789-57643067	212	219	+	12.4605	9.9e-06	0.514	GGACGTGC	DHX40			MA0007.2	AR	chr15:85874419-85874771	187	201	-	18.9423	1.16e-09	0.00195	AAGAACAGAGTGTTC	MIR7706
MA0259.1	ARNT	chr17:76183136-76183307	140	147	+	12.4605	9.9e-06	0.514	GGACGTGC	TK1			MA0007.2	AR	chr15:85874419-85874771	185	199	+	14.5577	6.63e-06	0.37	TGGAACACTCTGTTC	MIR7706
MA0259.1	ARNT	chr18:13726567-13726726	35	42	+	12.4605	9.9e-06	0.514	GGACGTGC	RNMT			MA0007.2	AR	chr15:91537779-91538312	496	510	+	15.6731	2.16e-06	0.257	AGGAACATTGAGTCC	PRC1
MA0259.1	ARNT	chr19:984210-984382	116	123	-	12.4605	9.9e-06	0.514	GGACGTGC	WDR18			MA0007.2	AR	chr15:92396179-92396622	202	216	+	14.7308	5.65e-06	0.35	GGGAACAGCCTGCCC	SLCO3A1
MA0259.1	ARNT	chr20:44562992-44563424	112	119	+	12.4605	9.9e-06	0.514	GGACGTGC	PCIF1			MA0007.2	AR	chr17:80255186-80255512	239	253	+	17	3.75e-07	0.106	GGGAACACAATGTCC	LINC01970
MA0259.1	ARNT	chr7:157944035-157944282	176	183	-	12.4605	9.9e-06	0.514	GGACGTGC	PTPRN2			MA0007.2	AR	chr19:1221563-1221802	194	208	-	14.8462	5.09e-06	0.35	GGGGACAGCCTGTGC	STK11
MA0259.1	ARNT	chr7:66386051-66386242	13	20	-	12.4605	9.9e-06	0.514	GGACGTGC	TMEM248			MA0007.2	AR	chr19:2032349-2032682	141	155	-	14.1923	9.17e-06	0.464	AGGAACAGCTTGTCT	BTBD2
MA0259.1	ARNT	chr8:10697289-10697541	58	65	+	12.4605	9.9e-06	0.514	GGACGTGC	LOC101929229			MA0007.2	AR	chr19:4052776-4052930	86	100	-	15.7308	1.99e-06	0.257	GGGAACAGCCAGTGC	ZBTB7A
MA0259.1	ARNT	chr9:19127516-19127693	89	96	-	12.4605	9.9e-06	0.514	GGACGTGC	PLIN2			MA0007.2	AR	chr20:36419388-36419522	21	35	-	15.9231	1.56e-06	0.257	AGGAACACACTGTAT	CTNNBL1
MA1100.1	ASCL1	chr1:109756406-109756561	91	103	-	15.2936	4.54e-06	0.0553	GGCGCAGCTGGAG	SARS			MA0007.2	AR	chr20:43987670-43987830	100	114	+	14.2308	8.85e-06	0.463	AAGGACAGTTTGTCC	SYS1
MA1100.1	ASCL1	chr1:114447828-114448009	34	46	+	14.633	7.65e-06	0.0619	GGCGCAGCTGCGC	DCLRE1B			MA0007.2	AR	chr20:49546003-49546199	42	56	+	15.2692	3.34e-06	0.311	AAGCACATCCTGTTC	ADNP
MA1100.1	ASCL1	chr1:120255257-120255398	103	115	+	16.156	1.97e-06	0.047	GGGGCAGCTGGAG	PHGDH			MA0007.2	AR	chr20:49546003-49546199	44	58	-	14.6346	6.19e-06	0.369	TAGAACAGGATGTGC	ADNP
MA1100.1	ASCL1	chr1:151227119-151227268	29	41	+	17.1101	5.74e-07	0.0357	GAAGCAGCTGGCC	PSMD4			MA0007.2	AR	chr3:125776151-125776409	139	153	+	18.5	1.18e-08	0.00987	AGGAACAGAATGTTC	SLC41A3
MA1100.1	ASCL1	chr1:154297879-154298095	185	197	+	16.2661	1.76e-06	0.047	gccgcagctgggg	ATP8B2			MA0007.2	AR	chr3:170074740-170075179	334	348	+	14.1538	9.45e-06	0.465	GGGAACATCCTGTCT	SKIL
MA1100.1	ASCL1	chr1:236445229-236445431	15	27	+	14.945	6.09e-06	0.0581	CCGGCAGCTGCGA	ERO1B			MA0007.2	AR	chr3:9437661-9440818	1324	1338	-	14.9808	4.45e-06	0.323	GGGAACATAATGTTT	THUMPD3-AS1
MA1100.1	ASCL1	chr1:40839254-40839443	164	176	+	14.7248	7.19e-06	0.0619	ACGGCAGCTGCCA	SMAP2			MA0007.2	AR	chr4:140099745-140099927	2	16	+	15.0577	4.14e-06	0.323	GAGCACAGCCTGTCC	ELF2
MA1100.1	ASCL1	chr1:40839254-40839443	165	177	-	14.3303	9.45e-06	0.065	CTGGCAGCTGCCG	SMAP2			MA0007.2	AR	chr5:1161175-1161565	305	319	-	15.0769	4.06e-06	0.323	GAGGACAGGGTGTGC	CTD-3080P12.3
MA1100.1	ASCL1	chr1:894598-894771	9	21	+	14.4128	8.97e-06	0.0639	CCCGCAGCTGCCA	NOC2L			MA0007.2	AR	chr5:133845201-133845341	94	108	+	18.3077	2.36e-08	0.0132	AGGAACAGAGTGTAC	LINC01843
MA1100.1	ASCL1	chr11:118781156-118781436	77	89	+	15.578	3.54e-06	0.0474	GCTGCAGCTGGGC	MIR4492			MA0007.2	AR	chr5:133845201-133845341	96	110	-	15.4231	2.83e-06	0.296	GAGTACACTCTGTTC	LINC01843
MA1100.1	ASCL1	chr11:126081543-126081768	147	159	+	15.5596	3.59e-06	0.0474	GCTGCAGCTGGAG	FAM118B			MA0007.2	AR	chr5:32194005-32194344	14	28	-	14.7692	5.49e-06	0.35	AGGCACAGAGTGAGC	GOLPH3
MA1100.1	ASCL1	chr11:3078577-3078831	38	50	-	15.5872	3.5e-06	0.0474	GCCGCAGCTGCGG	CARS			MA0007.2	AR	chr5:43066318-43067225	403	417	+	15.75	1.94e-06	0.257	AGGAACAAGATGTGC	LOC100132356
MA1100.1	ASCL1	chr11:3078577-3078831	37	49	+	15.0642	5.53e-06	0.0581	CCCGCAGCTGCGG	CARS			MA0007.2	AR	chr5:6632574-6632926	248	262	-	15.7115	2.04e-06	0.257	GAGAACAAGCTGTTC	NSUN2
MA1100.1	ASCL1	chr11:356092-356225	25	37	-	16.1193	2.06e-06	0.047	AGAGCAGCTGGGA	B4GALNT4			MA0007.2	AR	chr5:958828-959098	186	200	-	15.2692	3.34e-06	0.311	GGGAACACCCAGTCC	LOC100506688
MA1100.1	ASCL1	chr11:506795-506945	114	126	+	14.9633	6.03e-06	0.0581	GGCGCAGctgccc	RNH1			MA0007.2	AR	chr6:35699753-35700033	41	55	+	17.0192	3.59e-07	0.106	AAGAACATCCTGTGC	LOC285847
MA1100.1	ASCL1	chr11:58912157-58912340	99	111	-	14.5688	7.98e-06	0.0619	GGAGCAGGTGGGG	FAM111A			MA0007.2	AR	chr6:35699753-35700033	43	57	-	14.9808	4.45e-06	0.323	GGGCACAGGATGTTC	LOC285847
MA1100.1	ASCL1	chr11:64622495-64622727	173	185	-	16.0183	2.3e-06	0.0474	GAAGCAGCTGGGT	EHD1			MA0007.2	AR	chr7_gl000195_random:137813-138324	360	374	+	15.4615	2.7e-06	0.296	GAGAACAGACTGTGA	LOC389831
MA1100.1	ASCL1	chr11:64691541-64692249	630	642	+	16.1743	1.93e-06	0.047	TGAGCAGCTGGGC	PPP2R5B			MA0007.2	AR	chr8:141403996-141404195	166	180	+	16.6346	6.15e-07	0.129	AAGAACAAAATGTCC	TRAPPC9
MA1100.1	ASCL1	chr11:65029208-65029379	23	35	-	15.9633	2.42e-06	0.0474	TCAGCAGCTGCGC	POLA2			MA0007.2	AR	chr8:145013341-145013595	209	223	+	14.5769	6.54e-06	0.37	AGGTACAGGTTGTCC	PLEC
MA1100.1	ASCL1	chr11:67195813-67196027	105	117	+	14.9266	6.15e-06	0.0581	CGCGCAGCTGCCG	RPS6KB2			MA0007.2	AR	chr9:108663872-108664009	107	121	-	16.3269	9.14e-07	0.17	AGGAACACACTGACC	TMEM38B
MA1100.1	ASCL1	chr11:67195813-67196027	106	118	-	14.8899	6.36e-06	0.0583	ACGGCAGCTGCGC	RPS6KB2			MA0007.2	AR	chr9:73034894-73035255	148	162	-	15.0962	3.98e-06	0.323	AAGGACAAACTGTTC	KLF9
MA1100.1	ASCL1	chr12:109915039-109915570	482	494	-	14.9358	6.13e-06	0.0581	GCCGCAGCTGCCA	KCTD10			MA0259.1	ARNT	chr1:193090896-193091375	440	447	+	12.4605	9.9e-06	0.507	GGACGTGC	CDC73
MA1100.1	ASCL1	chr12:109915039-109915570	481	493	+	14.5229	8.31e-06	0.0619	GTGGCAGCTGCGG	KCTD10			MA0259.1	ARNT	chr12:51477211-51477450	207	214	-	12.4605	9.9e-06	0.507	GGACGTGC	CSRNP2
MA1100.1	ASCL1	chr12:22198993-22199214	148	160	-	15.0092	5.78e-06	0.0581	CTGGCAGCTGGCG	CMAS			MA0259.1	ARNT	chr13:33160390-33160618	37	44	+	12.4605	9.9e-06	0.507	GGACGTGC	PDS5B
MA1100.1	ASCL1	chr12:510533-510814	52	64	-	14.4037	9.03e-06	0.0639	GACGCAGCTGGGC	CCDC77			MA0259.1	ARNT	chr15:35280440-35280629	22	29	-	12.4605	9.9e-06	0.507	GGACGTGC	ZNF770
MA1100.1	ASCL1	chr12:53574208-53574566	141	153	-	14.3486	9.35e-06	0.065	GGTGCAGCTGGGT	ZNF740			MA0259.1	ARNT	chr15:71055654-71056208	53	60	-	12.4605	9.9e-06	0.507	GGACGTGC	UACA
MA1100.1	ASCL1	chr12:54752882-54753247	76	88	+	14.5229	8.31e-06	0.0619	CTAGCAGCTGCAC	LOC102724050			MA0259.1	ARNT	chr15:74600203-74600462	222	229	-	12.4605	9.9e-06	0.507	GGACGTGC	CCDC33
MA1100.1	ASCL1	chr14:102829195-102829366	115	127	-	17.7248	1.81e-07	0.0341	GCAGCAGCTGGCT	CINP			MA0259.1	ARNT	chr15:76470227-76470421	25	32	-	12.4605	9.9e-06	0.507	GGACGTGC	TMEM266
MA1100.1	ASCL1	chr14:69864951-69865368	20	32	+	17.2202	4.57e-07	0.0357	ACAGCAGCTGCCG	ERH			MA0259.1	ARNT	chr15:93352277-93353072	143	150	+	12.4605	9.9e-06	0.507	GGACGTGC	ASB9P1
MA1100.1	ASCL1	chr14:69864951-69865368	21	33	-	14.633	7.65e-06	0.0619	TCGGCAGCTGCTG	ERH			MA0259.1	ARNT	chr16:717911-718217	297	304	+	12.4605	9.9e-06	0.507	GGACGTGC	RHOT2
MA1100.1	ASCL1	chr15:75660883-75661104	181	193	-	17.0826	6.02e-07	0.0357	ACAGCAGCTGGGC	MAN2C1			MA0259.1	ARNT	chr18:3771433-3771647	118	125	+	12.4605	9.9e-06	0.507	GGACGTGC	DLGAP1
MA1100.1	ASCL1	chr15:85524505-85524675	18	30	-	16.1927	1.9e-06	0.047	AAAGCAGCTGGGG	PDE8A			MA0259.1	ARNT	chr19:2163528-2164021	225	232	+	12.4605	9.9e-06	0.507	GGAcgtgc	DOT1L
MA1100.1	ASCL1	chr16:15149878-15150239	289	301	+	16.5046	1.32e-06	0.047	GGAGCAGCTGCAC	NTAN1			MA0259.1	ARNT	chr19:8477877-8478114	230	237	+	12.4605	9.9e-06	0.507	GGACGTGC	MARCH2
MA1100.1	ASCL1	chr16:3767552-3767712	87	99	+	14.5413	8.16e-06	0.0619	CGGGCAGCTGCCT	TRAP1			MA0259.1	ARNT	chr22:45093361-45093573	115	122	+	12.4605	9.9e-06	0.507	GGACGTGC	PRR5
MA1100.1	ASCL1	chr16:3767552-3767712	88	100	-	14.3945	9.09e-06	0.0639	CAGGCAGCTGCCC	TRAP1			MA0259.1	ARNT	chr3:100211393-100211547	121	128	-	12.4605	9.9e-06	0.507	GGACGTGC	TMEM45A
MA1100.1	ASCL1	chr16:87984891-87985142	34	46	+	15.1193	5.24e-06	0.0581	CGCGCAGCTGGCC	BANP			MA0259.1	ARNT	chr3:10067840-10068633	630	637	+	12.4605	9.9e-06	0.507	GGACGTGC	FANCD2
MA1100.1	ASCL1	chr17:55162439-55162626	18	30	+	14.8165	6.7e-06	0.0589	GGCGCAGCTGGGA	AKAP1			MA0259.1	ARNT	chr3:128206474-128206678	167	174	-	12.4605	9.9e-06	0.507	GGACGTGC	GATA2
MA1100.1	ASCL1	chr17:58469550-58469928	341	353	+	14.3028	9.61e-06	0.0654	CGAGCAGCTGACG	USP32			MA0259.1	ARNT	chr3:186334938-186335171	48	55	+	12.4605	9.9e-06	0.507	GGACGTGC	AHSG
MA1100.1	ASCL1	chr17:76374612-76374798	147	159	+	16.4495	1.43e-06	0.047	GCGGCAGCTGCGG	PGS1			MA0259.1	ARNT	chr5:134094365-134094587	97	104	-	12.4605	9.9e-06	0.507	GGACGTGC	DDX46
MA1100.1	ASCL1	chr17:76374612-76374798	148	160	-	15.9174	2.55e-06	0.0474	GCCGCAGCTGCCG	PGS1			MA0259.1	ARNT	chr5:174961157-174961337	158	165	+	12.4605	9.9e-06	0.507	GGACGTGC	SFXN1
MA1100.1	ASCL1	chr17:7738969-7739213	48	60	+	17.0459	6.38e-07	0.0357	GCAGCAGCTGCCT	KDM6B			MA0259.1	ARNT	chr5:36242021-36242695	9	16	+	12.4605	9.9e-06	0.507	GGACGTGC	NADK2
MA1100.1	ASCL1	chr17:7738969-7739213	49	61	-	14.2477	9.98e-06	0.0672	CAGGCAGCTGCTG	KDM6B			MA0259.1	ARNT	chr5:38845617-38846419	530	537	-	12.4605	9.9e-06	0.507	GGACGTGC	OSMR-AS1
MA1100.1	ASCL1	chr19:13029993-13030188	136	148	-	14.5688	7.98e-06	0.0619	AGCGCAGCTGGCC	SYCE2			MA0259.1	ARNT	chr5:39074363-39074715	339	346	-	12.4605	9.9e-06	0.507	GGACGTGC	RICTOR
MA1100.1	ASCL1	chr19:14607093-14607261	97	109	+	15.578	3.54e-06	0.0474	GCTGCAGCTGGGC	GIPC1			MA0259.1	ARNT	chr6:2971584-2972017	326	333	+	12.4605	9.9e-06	0.507	GGACGTGC	SERPINB6
MA1100.1	ASCL1	chr19:23433115-23433308	56	68	-	15.5596	3.59e-06	0.0474	GCTGCAGCTGGAG	ZNF724			MA0259.1	ARNT	chr7:104653013-104653299	225	232	+	12.4605	9.9e-06	0.507	GGACGTGC	KMT2E-AS1
MA1100.1	ASCL1	chr19:30096950-30097321	228	240	+	16.2385	1.81e-06	0.047	ACAGCAGCTGCCA	POP4			MA0259.1	ARNT	chr7:45151208-45151442	154	161	-	12.4605	9.9e-06	0.507	GGACGTGC	TBRG4
MA1100.1	ASCL1	chr19:39832636-39832860	45	57	+	16.6606	1.06e-06	0.047	GGGGCAGCTGGGG	SAMD4B			MA0259.1	ARNT	chr8:10697227-10697393	120	127	+	12.4605	9.9e-06	0.507	GGACGTGC	PINX1
MA1100.1	ASCL1	chr19:40949146-40949431	162	174	-	15.6147	3.41e-06	0.0474	CCGGCAGCTGGAC	SERTAD3			MA1100.1	ASCL1	chr1:114447732-114448039	130	142	+	14.633	7.65e-06	0.0366	GGCGCAGCTGCGC	DCLRE1B
MA1100.1	ASCL1	chr19:41284013-41284178	97	109	-	14.8532	6.54e-06	0.0583	CCGGCAGCTGGAT	RAB4B-EGLN2			MA1100.1	ASCL1	chr1:1266139-1266324	9	21	-	15.5413	3.67e-06	0.0324	CCTGCAGCTGGGG	TAS1R3
MA1100.1	ASCL1	chr19:4968768-4968942	36	48	-	15.5688	3.56e-06	0.0474	ACGGCAGCTGGGC	KDM4B			MA1100.1	ASCL1	chr1:149764538-149764725	98	110	-	14.9633	6.03e-06	0.0358	GCGGCAGCTGCAA	HIST2H3DP1
MA1100.1	ASCL1	chr2:15870711-15870858	125	137	+	16.1468	2e-06	0.047	TCAGCAGCTGGGA	LINC01804			MA1100.1	ASCL1	chr1:150137955-150138480	414	426	-	14.7339	7.1e-06	0.0366	GCAGCAGGTGGTG	LOC105371433
MA1100.1	ASCL1	chr2:230579214-230579373	49	61	+	14.8624	6.48e-06	0.0583	CCTGCAGCTGCGG	DNER			MA1100.1	ASCL1	chr1:150524700-150525121	393	405	+	15.4771	3.89e-06	0.0327	TGAGCAGCTGCAG	ADAMTSL4
MA1100.1	ASCL1	chr2:230579214-230579373	50	62	-	14.5596	8.03e-06	0.0619	CCCGCAGCTGCAG	DNER			MA1100.1	ASCL1	chr1:150524700-150525121	394	406	-	14.5963	7.81e-06	0.0366	GCTGCAGCTGCTC	ADAMTSL4
MA1100.1	ASCL1	chr2:95873154-95873384	29	41	+	14.4128	8.97e-06	0.0639	GGAGCAGGTGGCC	ZNF2			MA1100.1	ASCL1	chr1:150848777-150849055	149	161	-	14.3853	9.13e-06	0.0393	GACGCAGCTGGAG	ARNT
MA1100.1	ASCL1	chr20:1447391-1447660	182	194	+	17.1376	5.43e-07	0.0357	CCAGCAGCTGGGA	NSFL1C			MA1100.1	ASCL1	chr1:151227121-151227409	27	39	+	17.1101	5.74e-07	0.016	GAAGCAGCTGGCC	PSMD4
MA1100.1	ASCL1	chr20:22562564-22563766	512	524	-	17.5963	2.53e-07	0.0341	GAAGCAGCTGGCG	FOXA2			MA1100.1	ASCL1	chr1:153508261-153508493	116	128	+	15.4312	4.06e-06	0.0327	AGGGCAGCTGGCC	S100A6
MA1100.1	ASCL1	chr20:2821229-2821438	168	180	-	15.0734	5.49e-06	0.0581	ACGGCAGCTGGGA	VPS16			MA1100.1	ASCL1	chr1:153541045-153541346	122	134	-	16.7798	9.33e-07	0.0206	GAAGCAGCTGGGC	S100A2
MA1100.1	ASCL1	chr20:31124219-31124411	49	61	-	14.8991	6.31e-06	0.0583	CGAGCAGCTGTCA	NOL4L			MA1100.1	ASCL1	chr1:153939681-153940064	4	16	-	14.9817	5.9e-06	0.0358	ACAGCAGCTGTGC	SLC39A1
MA1100.1	ASCL1	chr20:32398824-32399157	300	312	-	15.2569	4.7e-06	0.0561	CCCGCAGCTGGGC	ZNF341-AS1			MA1100.1	ASCL1	chr1:155292828-155293396	531	543	+	17.1927	4.83e-07	0.016	GGAGCAGCTGCTG	RUSC1
MA1100.1	ASCL1	chr20:35724374-35724544	55	67	-	14.5596	8.03e-06	0.0619	CCCGCAGCTGCAG	RBL1			MA1100.1	ASCL1	chr1:155292828-155293396	532	544	-	17.1743	5e-07	0.016	GCAGCAGCTGCTC	RUSC1
MA1100.1	ASCL1	chr20:52210802-52211159	10	22	+	15.7706	2.94e-06	0.0474	GGAGCAGCTGTTg	ZNF217			MA1100.1	ASCL1	chr1:155292828-155293396	445	457	+	14.5505	8.12e-06	0.0373	GGCGCAGCTGGGT	RUSC1
MA1100.1	ASCL1	chr3:122785657-122785942	190	202	-	18.6422	1.4e-08	0.00445	GCAGCAGCTGGGG	PDIA5			MA1100.1	ASCL1	chr1:156066462-156066718	112	124	+	14.844	6.57e-06	0.0358	CCAGCAGGTGGCG	LMNA
MA1100.1	ASCL1	chr3:193852679-193852894	42	54	+	15.6055	3.44e-06	0.0474	ACAGCAGCTGCTA	HES1			MA1100.1	ASCL1	chr1:17231033-17231713	185	197	-	14.6514	7.55e-06	0.0366	CGGGCAGCTGGAA	RNU1-4
MA1100.1	ASCL1	chr3:193852679-193852894	43	55	-	14.6606	7.53e-06	0.0619	ATAGCAGCTGCTG	HES1			MA1100.1	ASCL1	chr1:193074172-193074506	229	241	-	16.4495	1.43e-06	0.0249	GCGGCAGCTGCGG	GLRX2
MA1100.1	ASCL1	chr3:195474679-195474980	253	265	+	15.3211	4.45e-06	0.0553	ACTGCAGCTGGCG	MUC4			MA1100.1	ASCL1	chr1:193074172-193074506	228	240	+	15.9174	2.55e-06	0.0306	Gccgcagctgccg	GLRX2
MA1100.1	ASCL1	chr4:2538024-2538385	148	160	-	18.6422	1.4e-08	0.00445	GCAGCAGCTGGGG	FAM193A			MA1100.1	ASCL1	chr1:201244379-201244615	165	177	-	14.9358	6.13e-06	0.0358	AGGGCAGCTGGCA	PKP1
MA1100.1	ASCL1	chr4:39640536-39640709	66	78	-	16.156	1.97e-06	0.047	GGGGCAGCTGGAG	SMIM14			MA1100.1	ASCL1	chr1:201278716-201278916	130	142	-	15.9174	2.55e-06	0.0306	AGAGCAGCTGCAG	PKP1
MA1100.1	ASCL1	chr4:71705570-71705686	2	14	-	16.578	1.23e-06	0.047	GGAGCAGCTGCCT	GRSF1			MA1100.1	ASCL1	chr1:201278716-201278916	129	141	+	14.5963	7.81e-06	0.0366	GCTGCAGCTGCTC	PKP1
MA1100.1	ASCL1	chr4:8160536-8160794	160	172	-	15.7431	3.06e-06	0.0474	CCCGCAGCTGGGG	ABLIM2			MA1100.1	ASCL1	chr1:206785712-206785935	46	58	+	17.3119	4.07e-07	0.0159	GCAGCAGCTGCCA	EIF2D
MA1100.1	ASCL1	chr4:83350079-83350248	11	23	+	15.945	2.48e-06	0.0474	GCGGCAGCTGCAG	HNRNPDL			MA1100.1	ASCL1	chr1:234792721-234792867	72	84	-	14.8257	6.65e-06	0.036	CCCGCAGCTGGCT	LOC101927787
MA1100.1	ASCL1	chr4:83350079-83350248	12	24	-	15.7156	3.13e-06	0.0474	GCTGCAGCTGCCG	HNRNPDL			MA1100.1	ASCL1	chr1:2406589-2406837	132	144	+	16.8165	8.81e-07	0.0202	CGAGCAGCTGCCC	PLCH2
MA1100.1	ASCL1	chr5:137673369-137673637	16	28	+	14.4404	8.81e-06	0.0639	CCGGCAGCTGCAA	FAM53C			MA1100.1	ASCL1	chr1:2406589-2406837	133	145	-	14.6697	7.48e-06	0.0366	CGGGCAGCTGCTC	PLCH2
MA1100.1	ASCL1	chr5:150036147-150036461	41	53	-	15.8716	2.71e-06	0.0474	CCTGCAGCTGGCG	SYNPO			MA1100.1	ASCL1	chr1:27481513-27481732	35	47	-	15.578	3.54e-06	0.0322	GCTGCAGCTGGGC	SLC9A1
MA1100.1	ASCL1	chr6:16129104-16129376	251	263	+	16.9908	6.76e-07	0.0357	GGGGCAGCTGGCG	MYLIP			MA1100.1	ASCL1	chr1:27722014-27722204	90	102	+	14.2477	9.98e-06	0.0406	CAGGCAGCTGGGA	GPR3
MA1100.1	ASCL1	chr6:2765264-2765752	214	226	+	16.055	2.23e-06	0.0474	ACGGCAGCTGGGG	WRNIP1			MA1100.1	ASCL1	chr1:51425945-51426110	139	151	+	14.8624	6.48e-06	0.0358	CCTGCAGCTGCGG	FAF1
MA1100.1	ASCL1	chr6:3457261-3457544	147	159	-	14.6881	7.38e-06	0.0619	GCAGCAGGTGCCG	LOC643327			MA1100.1	ASCL1	chr1:6614549-6614740	78	90	-	14.633	7.65e-06	0.0366	TCGGCAGCTGGGA	NOL9
MA1100.1	ASCL1	chr6:56954683-56954936	38	50	+	15.3211	4.45e-06	0.0553	ACTGCAGCTGGCG	ZNF451			MA1100.1	ASCL1	chr1:90270344-90270499	98	110	+	17.6697	1.96e-07	0.0143	GGAGCAGCTGGAG	LRRC8D
MA1100.1	ASCL1	chr6:89791391-89791612	178	190	+	16.6606	1.06e-06	0.047	GGGGCAGCTGGGG	PNRC1			MA1100.1	ASCL1	chr1:90460828-90460983	28	40	+	15.1468	5.15e-06	0.0348	GGCGCAGCTGGCA	ZNF326
MA1100.1	ASCL1	chr7:134855401-134855633	184	196	-	15.4037	4.19e-06	0.0542	GAGGCAGCTGCCG	CYREN			MA1100.1	ASCL1	chr10:102778806-102778984	140	152	-	16.3853	1.55e-06	0.0249	GCAGCAGCTGTCC	PDZD7
MA1100.1	ASCL1	chr7:134855401-134855633	183	195	+	15.0092	5.78e-06	0.0581	CCGGCAGCTGCCT	CYREN			MA1100.1	ASCL1	chr10:12238125-12238272	106	118	+	16.6239	1.14e-06	0.0229	GCGGCAGCTGGAG	NUDT5
MA1100.1	ASCL1	chr7:84609922-84613026	410	422	-	16.3853	1.55e-06	0.047	ACAGCAGCTGCAG	SEMA3D			MA1100.1	ASCL1	chr10:124463459-124463602	40	52	-	15.3303	4.43e-06	0.0328	GGGGCAGCTGCCA	C10orf120
MA1100.1	ASCL1	chr7:84609922-84613026	409	421	+	15.0826	5.42e-06	0.0581	gctgcagctgctg	SEMA3D			MA1100.1	ASCL1	chr10:126812387-126812542	18	30	-	14.4954	8.51e-06	0.0387	TGGGCAGCTGGCA	CTBP2
MA1100.1	ASCL1	chr7:85040136-85043847	2789	2801	+	14.5413	8.16e-06	0.0619	TCAGCAGCTGTGC	LINC00972			MA1100.1	ASCL1	chr10:70166153-70166299	85	97	-	15.9541	2.45e-06	0.0306	CCAGCAGCTGCAA	RUFY2
MA1100.1	ASCL1	chr7:86781599-86781826	171	183	-	15.5596	3.59e-06	0.0474	GCTGCAGCTGGAG	LOC101927420			MA1100.1	ASCL1	chr10:73026187-73026427	208	220	+	17.6606	2.13e-07	0.0143	GCAGCAGCTGGGA	UNC5B
MA1100.1	ASCL1	chr8:144373387-144373644	212	224	-	16.1101	2.08e-06	0.047	AGAGCAGCTGGAC	ZNF696			MA1100.1	ASCL1	chr10:73079354-73079509	35	47	-	14.7615	6.99e-06	0.0366	CCCGCAGCTGGGA	SLC29A3
MA1100.1	ASCL1	chr8:145149792-145150024	214	226	+	16.4495	1.43e-06	0.047	GCGGCAGCTGCGG	CYC1			MA1100.1	ASCL1	chr10:80952516-80952717	124	136	+	17.1101	5.74e-07	0.016	GAAGCAGCTGGCC	ZMIZ1
MA1100.1	ASCL1	chr8:145149792-145150024	215	227	-	15.9174	2.55e-06	0.0474	GCCGCAGCTGCCG	CYC1			MA1100.1	ASCL1	chr10:80952516-80952717	139	151	-	14.4679	8.68e-06	0.0391	CGGGCAGCTGCAC	ZMIZ1
MA1100.1	ASCL1	chr8:37887823-37888145	279	291	+	17.4587	3.23e-07	0.0341	GCAGCAGCTGCAG	EIF4EBP1			MA1100.1	ASCL1	chr10:95462176-95462565	15	27	-	15.7156	3.13e-06	0.0321	GCTGCAGCTGCCG	FRA10AC1
MA1100.1	ASCL1	chr8:37887823-37888145	280	292	-	15.0826	5.42e-06	0.0581	GCTGCAGCTGCTG	EIF4EBP1			MA1100.1	ASCL1	chr10:95462176-95462565	14	26	+	15.422	4.09e-06	0.0327	CCGGCAGCTGCAG	FRA10AC1
MA1100.1	ASCL1	chr8:74884111-74884554	275	287	-	15.2294	4.81e-06	0.0564	CAGGCAGCTGGGG	ELOC			MA1100.1	ASCL1	chr11:128775690-128776080	41	53	-	17.1743	5e-07	0.016	GCAGCAGCTGCTC	C11orf45
MA1100.1	ASCL1	chr8:74888140-74888490	337	349	+	15.0734	5.49e-06	0.0581	CGTGCAGCTGGGG	TMEM70			MA1100.1	ASCL1	chr11:128775690-128776080	40	52	+	16.1193	2.06e-06	0.0284	agagcagctgctg	C11orf45
MA1100.1	ASCL1	chr9:110252133-110252294	133	145	+	15.5596	3.59e-06	0.0474	CAGGCAGCTGGCG	KLF4			MA1100.1	ASCL1	chr11:20408655-20408799	57	69	-	15.9266	2.52e-06	0.0306	GGTGCAGCTGGCG	PRMT3
MA1100.1	ASCL1	chr9:140135200-140135474	125	137	-	14.9725	5.93e-06	0.0581	CGGGCAGCTGCGC	TUBB4B			MA1100.1	ASCL1	chr11:448300-448515	125	137	-	14.844	6.57e-06	0.0358	CCAGCAGGTGGCG	PTDSS2
MA1100.1	ASCL1	chr9:34377091-34377318	133	145	+	17.4954	2.84e-07	0.0341	GGAGCAGCTGCGG	MYORG			MA1100.1	ASCL1	chr11:45274011-45274238	153	165	-	15.4587	3.97e-06	0.0327	GCGGCAGCTGCAC	SYT13
MA0833.1	ATF4	chr1:33282874-33283043	73	85	-	15.8033	3.32e-06	0.567	AGCTGATGCAACC	S100PBP			MA1100.1	ASCL1	chr11:6374750-6374964	69	81	-	15.7431	3.06e-06	0.0321	GGGGCAGCTGGCT	CAVIN3
MA0833.1	ATF4	chr11:3078577-3078831	68	80	+	14.5738	7.44e-06	0.746	ATCTGATGCAACC	CARS			MA1100.1	ASCL1	chr11:71903154-71903298	82	94	-	15.2936	4.54e-06	0.0328	GCAGCAGCTGTGT	FOLR1
MA0833.1	ATF4	chr12:57914410-57914733	183	195	+	18.2459	4.16e-07	0.26	ggATGATGCAATG	DDIT3			MA1100.1	ASCL1	chr12:115105913-115106270	111	123	-	15.3486	4.37e-06	0.0328	GCCGCAGCTGGCT	TBX3
MA0833.1	ATF4	chr14:75894552-75894777	154	166	+	17.1639	1.01e-06	0.26	GGCTGATGCAACC	JDP2			MA1100.1	ASCL1	chr12:123942675-123942940	39	51	-	16.4679	1.38e-06	0.0249	CGAGCAGCTGCAG	SNRNP35
MA0833.1	ATF4	chr16:56965801-56966067	75	87	-	17.1639	1.01e-06	0.26	GGCTGATGCAACC	HERPUD1			MA1100.1	ASCL1	chr12:125225459-125225687	49	61	+	16.3853	1.55e-06	0.0249	ACAGCAGCTGCAG	SCARB1
MA0833.1	ATF4	chr17:20946372-20946590	55	67	-	14.3934	8e-06	0.746	GGGTGACGTAATC	USP22			MA1100.1	ASCL1	chr12:125225459-125225687	50	62	-	15.0826	5.42e-06	0.0348	GCTGCAGCTGCTG	SCARB1
MA0833.1	ATF4	chr2:242254943-242255402	329	341	+	14.9344	6.3e-06	0.719	CGGTGACGCAATC	HDLBP			MA1100.1	ASCL1	chr12:125401964-125402267	17	29	+	16.0642	2.2e-06	0.0294	GCTGCAGCTGGGG	MIR5188
MA0833.1	ATF4	chr20:23342475-23342718	145	157	+	17.5738	6.63e-07	0.26	GGGTGACGCAATC	GZF1			MA1100.1	ASCL1	chr12:22697331-22697722	373	385	-	15.7339	3.08e-06	0.0321	GTAGCAGCTGGGA	C2CD5
MA0833.1	ATF4	chr20:23342475-23342718	128	140	+	16.1475	2.72e-06	0.559	GGGTGACGCAATG	GZF1			MA1100.1	ASCL1	chr12:27677060-27677576	306	318	-	16.0092	2.33e-06	0.0303	GGAGCAGCTGCAA	PPFIBP1
MA0833.1	ATF4	chr7:84860863-84865795	770	782	-	15.0656	5.69e-06	0.719	GGATGATGTAATG	SEMA3D			MA1100.1	ASCL1	chr12:27677060-27677576	292	304	+	15.1468	5.15e-06	0.0348	GCTGCAGCTGGCT	PPFIBP1
MA0833.1	ATF4	chr8:126103717-126104199	365	377	+	15.0656	5.69e-06	0.719	TGATGACGCAAGA	NSMCE2			MA1100.1	ASCL1	chr12:30907640-30908088	349	361	+	15.9083	2.58e-06	0.0306	GCTGCAGCTGGCC	LOC645485
MA0834.1	ATF7	chr1:228290967-228291217	76	89	+	14.7714	5.17e-06	0.0767	CCGTGACGTCACTC	C1orf35			MA1100.1	ASCL1	chr12:32908128-32908359	59	71	+	14.5963	7.81e-06	0.0366	GCCGCAGCTGCAC	YARS2
MA0834.1	ATF7	chr1:228290967-228291217	76	89	-	14.7429	5.23e-06	0.0767	GAGTGACGTCACGG	C1orf35			MA1100.1	ASCL1	chr12:32908128-32908359	60	72	-	14.3945	9.09e-06	0.0393	CGTGCAGCTGCGG	YARS2
MA0834.1	ATF7	chr11:118230182-118230379	110	123	+	13.4286	8.67e-06	0.0928	TGATGACGTAACTT	UBE4A			MA1100.1	ASCL1	chr12:34175258-34175559	279	291	+	14.3119	9.56e-06	0.0401	GGCGCAGCTGGAA	ALG10
MA0834.1	ATF7	chr11:118230182-118230379	110	123	-	13.3571	8.91e-06	0.0929	AAGTTACGTCATCA	UBE4A			MA1100.1	ASCL1	chr12:39300452-39300666	163	175	+	14.3119	9.56e-06	0.0401	GGCGCAGCTGGAA	CPNE8
MA0834.1	ATF7	chr11:62389545-62389697	129	142	-	15.7571	3.31e-06	0.0767	ATGTGACGTCACCA	B3GAT3			MA1100.1	ASCL1	chr12:46662741-46663135	334	346	+	15.5596	3.59e-06	0.0322	GCTGCAGCTGGAG	SLC38A1
MA0834.1	ATF7	chr11:62389545-62389697	129	142	+	15.1857	4.38e-06	0.0767	TGGTGACGTCACAT	B3GAT3			MA1100.1	ASCL1	chr12:46662741-46663135	323	335	-	15.0183	5.72e-06	0.0355	GCCGCAGCTGGGT	SLC38A1
MA0834.1	ATF7	chr11:68039362-68039608	104	117	+	16.4429	2.34e-06	0.0726	AAATGACGTCACGG	C11orf24			MA1100.1	ASCL1	chr12:46765408-46766358	368	380	+	15.0734	5.49e-06	0.0348	CAGGCAGCTGGCC	SLC38A2
MA0834.1	ATF7	chr11:68039362-68039608	104	117	-	14.8143	5.09e-06	0.0767	CCGTGACGTCATTT	C11orf24			MA1100.1	ASCL1	chr12:46777434-46777833	326	338	-	15.2752	4.63e-06	0.0329	CCGGCAGCTGCCA	LOC100288798
MA0834.1	ATF7	chr12:10766100-10766254	87	100	-	18.6857	4.47e-07	0.0644	CGATGACGTCACTG	MAGOHB			MA1100.1	ASCL1	chr12:498404-498857	118	130	-	14.3945	9.09e-06	0.0393	CGTGCAGCTGCGG	KDM5A
MA0834.1	ATF7	chr12:10766100-10766254	87	100	+	18.4571	5.62e-07	0.0644	CAGTGACGTCATCG	MAGOHB			MA1100.1	ASCL1	chr12:510556-510885	29	41	-	14.4037	9.03e-06	0.0393	GACGCAGCTGGGC	CCDC77
MA0834.1	ATF7	chr12:108956193-108956425	106	119	-	13.7714	7.68e-06	0.0872	CTCTGACGTCACCG	ISCU			MA1100.1	ASCL1	chr12:52537362-52537647	184	196	+	16.1193	2.06e-06	0.0284	CCGGCAGCTGGGC	KRT80
MA0834.1	ATF7	chr12:108956193-108956425	106	119	+	13.2571	9.24e-06	0.0945	CGGTGACGTCAGAG	ISCU			MA1100.1	ASCL1	chr12:53574263-53574576	86	98	-	14.3486	9.35e-06	0.0399	GGTGCAGCTGGGT	ZNF740
MA0834.1	ATF7	chr12:112279727-112279916	45	58	-	18.9143	3.65e-07	0.0644	TAATGACGTCATAG	MAPKAPK5-AS1			MA1100.1	ASCL1	chr12:53835185-53835417	97	109	+	17.9633	1.17e-07	0.0143	ccaGCAGCTGGCC	PRR13
MA0834.1	ATF7	chr12:112279727-112279916	45	58	+	18.4714	5.48e-07	0.0644	CTATGACGTCATTA	MAPKAPK5-AS1			MA1100.1	ASCL1	chr12:54378519-54378889	233	245	-	14.5963	7.81e-06	0.0366	CTAGCAGCTGCCT	HOXC-AS3
MA0834.1	ATF7	chr12:117257294-117257503	125	138	-	17.8	1.03e-06	0.0644	CGGTGACGTCACCA	RNFT2			MA1100.1	ASCL1	chr12:54718875-54719212	55	67	-	15.4404	4.03e-06	0.0327	CCCGCAGCTGGTG	COPZ1
MA0834.1	ATF7	chr12:117257294-117257503	125	138	+	17.3286	1.45e-06	0.0644	TGGTGACGTCACCG	RNFT2			MA1100.1	ASCL1	chr12:54762521-54762845	136	148	+	14.8807	6.4e-06	0.0358	GCTGCAGCTGCAG	LOC102724050
MA0834.1	ATF7	chr12:6772215-6772622	344	357	-	17.3857	1.38e-06	0.0644	CAGTGACGTCATAC	ING4			MA1100.1	ASCL1	chr12:6449508-6449678	103	115	+	14.6697	7.48e-06	0.0366	AGGGCAGCTGGCT	TNFRSF1A
MA0834.1	ATF7	chr12:6772215-6772622	344	357	+	17.0143	1.78e-06	0.0693	GTATGACGTCACTG	ING4			MA1100.1	ASCL1	chr12:684982-685625	123	135	+	15.2752	4.63e-06	0.0329	GCTGCAGCTGGTC	NINJ2
MA0834.1	ATF7	chr14:50329532-50329740	75	88	-	14.7714	5.17e-06	0.0767	CAATGACGTAACTG	RN7SL2			MA1100.1	ASCL1	chr14:104544361-104544635	162	174	+	14.3578	9.32e-06	0.0399	CCAGCAGGTGGCC	ASPG
MA0834.1	ATF7	chr14:50329532-50329740	75	88	+	13.2143	9.36e-06	0.0947	CAGTTACGTCATTG	RN7SL2			MA1100.1	ASCL1	chr14:77413593-77413779	93	105	+	18.3394	4.36e-08	0.0143	GCAGCAGCTGGTG	LINC01629
MA0834.1	ATF7	chr14:60715739-60716018	8	21	-	17.6429	1.14e-06	0.0644	AGATGACGTCACTG	PPM1A			MA1100.1	ASCL1	chr15:31664818-31665079	156	168	+	15.5963	3.48e-06	0.0322	TAAGCAGCTGGCC	KLF13
MA0834.1	ATF7	chr14:60715739-60716018	8	21	+	17.1286	1.65e-06	0.0674	CAGTGACGTCATCT	PPM1A			MA1100.1	ASCL1	chr15:72523340-72523755	177	189	-	15.8991	2.61e-06	0.0306	ACAGCAGCTGCAC	PKM
MA0834.1	ATF7	chr16:3285153-3285319	48	61	+	15.9857	3.02e-06	0.0767	CTGTGACGTCACAA	ZNF200			MA1100.1	ASCL1	chr15:74583658-74584083	346	358	+	16.3853	1.55e-06	0.0249	ACAGCAGCTGCAG	CCDC33
MA0834.1	ATF7	chr16:3285153-3285319	48	61	-	15.5143	3.7e-06	0.0767	TTGTGACGTCACAG	ZNF200			MA1100.1	ASCL1	chr15:74583658-74584083	347	359	-	15.0826	5.42e-06	0.0348	GCTGCAGCTGCTG	CCDC33
MA0834.1	ATF7	chr16:3767552-3767712	57	70	-	16.5429	2.22e-06	0.0717	CCGTGACGTCACCG	TRAP1			MA1100.1	ASCL1	chr15:75339479-75339781	102	114	+	14.3853	9.13e-06	0.0393	GCAGCAGGTGGCA	PPCDC
MA0834.1	ATF7	chr16:3767552-3767712	57	70	+	16.2	2.72e-06	0.0767	CGGTGACGTCACGG	TRAP1			MA1100.1	ASCL1	chr15:75437447-75437803	235	247	-	16.9908	6.76e-07	0.018	GGAGCAGCTGCAG	C15orf39
MA0834.1	ATF7	chr16:68057063-68057295	72	85	+	15.4143	3.89e-06	0.0767	CAGTGACGTCACGG	DUS2			MA1100.1	ASCL1	chr15:75437447-75437803	234	246	+	14.5963	7.81e-06	0.0366	gctgcagctgctc	C15orf39
MA0834.1	ATF7	chr16:68057063-68057295	72	85	-	15.0286	4.64e-06	0.0767	CCGTGACGTCACTG	DUS2			MA1100.1	ASCL1	chr15:75493028-75493293	205	217	-	17.6697	1.96e-07	0.0143	GGAGCAGCTGGAG	C15orf39
MA0834.1	ATF7	chr16:86588687-86588925	151	164	+	16.2857	2.58e-06	0.0767	TAGTGACGTCACCC	MTHFSD			MA1100.1	ASCL1	chr15:75493028-75493293	214	226	-	16.2385	1.81e-06	0.0266	CAAGCAGCTGGAG	C15orf39
MA0834.1	ATF7	chr16:86588687-86588925	151	164	-	15.6143	3.53e-06	0.0767	GGGTGACGTCACTA	MTHFSD			MA1100.1	ASCL1	chr15:75660324-75661162	740	752	-	17.0826	6.02e-07	0.0164	ACAGCAGCTGGGC	MAN2C1
MA0834.1	ATF7	chr17:20946372-20946590	54	67	+	15.1714	4.39e-06	0.0767	AGATTACGTCACCC	USP22			MA1100.1	ASCL1	chr15:75660324-75661162	194	206	+	15.4312	4.06e-06	0.0327	AGGGCAGCTGGCC	MAN2C1
MA0834.1	ATF7	chr17:20946372-20946590	54	67	-	14.1143	6.8e-06	0.0814	GGGTGACGTAATCT	USP22			MA1100.1	ASCL1	chr15:80873012-80873216	1	13	+	16.6514	1.08e-06	0.0227	ACAGCAGCTGGCT	ARNT2
MA0834.1	ATF7	chr17:2496662-2497084	251	264	-	13.1857	9.45e-06	0.0947	CCCTGACGTCACCG	PAFAH1B1			MA1100.1	ASCL1	chr15:80873012-80873216	105	117	+	15.1009	5.34e-06	0.0348	GAGGCAGCTGGCA	ARNT2
MA0834.1	ATF7	chr17:26662428-26662628	67	80	+	17.3571	1.41e-06	0.0644	CTATGACGTCACTA	IFT20			MA1100.1	ASCL1	chr15:83735874-83736271	31	43	-	14.7706	6.94e-06	0.0365	CGCGCAGCTGGAG	BTBD1
MA0834.1	ATF7	chr17:26662428-26662628	67	80	-	16.8429	1.92e-06	0.0693	TAGTGACGTCATAG	IFT20			MA1100.1	ASCL1	chr15:85524482-85524761	41	53	-	16.1927	1.9e-06	0.0275	AAAGCAGCTGGGG	PDE8A
MA0834.1	ATF7	chr17:685468-685714	91	104	+	14.7	5.32e-06	0.0767	CCGTGACGTCACTA	GLOD4			MA1100.1	ASCL1	chr15:90630659-90630905	119	131	+	14.6789	7.43e-06	0.0366	GAAGCAGCTGTGC	IDH2
MA0834.1	ATF7	chr17:685468-685714	91	104	-	14.6143	5.54e-06	0.0767	TAGTGACGTCACGG	GLOD4			MA1100.1	ASCL1	chr15:90701185-90701712	485	497	-	18.0183	8.73e-08	0.0143	GGAGCAGCTGGCC	SEMA4B
MA0834.1	ATF7	chr19:10514162-10514370	112	125	-	15.0143	4.67e-06	0.0767	ATGTGACGTCACAC	MIR1181			MA1100.1	ASCL1	chr15:90945570-90945843	152	164	+	14.422	8.92e-06	0.0393	GAGGCAGCTGCCA	IQGAP1
MA0834.1	ATF7	chr19:10514162-10514370	112	125	+	14.3143	6.26e-06	0.0767	GTGTGACGTCACAT	MIR1181			MA1100.1	ASCL1	chr16:146959-147233	158	170	-	14.2661	9.87e-06	0.0404	GGAGCAGGTGGTG	NPRL3
MA0834.1	ATF7	chr19:18043485-18043858	327	340	+	17.4714	1.29e-06	0.0644	TGATGACGTCACGG	CCDC124			MA1100.1	ASCL1	chr16:20311849-20312057	190	202	-	14.9358	6.13e-06	0.0358	AGGGCAGCTGGCA	GP2
MA0834.1	ATF7	chr19:18043485-18043858	327	340	-	17.3286	1.45e-06	0.0644	CCGTGACGTCATCA	CCDC124			MA1100.1	ASCL1	chr16:2053951-2054111	110	122	+	15.3303	4.43e-06	0.0328	AGAGCAGCTGTCG	ZNF598
MA0834.1	ATF7	chr19:3035614-3035890	80	93	+	15.2	4.34e-06	0.0767	CAGTGACGTCACAT	TLE2			MA1100.1	ASCL1	chr16:29859888-29860171	121	133	-	14.844	6.57e-06	0.0358	CCAGCAGGTGGCG	CDIPT
MA0834.1	ATF7	chr19:3035614-3035890	80	93	-	14.5714	5.6e-06	0.0767	ATGTGACGTCACTG	TLE2			MA1100.1	ASCL1	chr16:29859888-29860171	51	63	-	14.7431	7.04e-06	0.0366	CAGGCAGCTGGGC	CDIPT
MA0834.1	ATF7	chr19:36119811-36120038	100	113	-	17.9857	9.02e-07	0.0644	GCATGACGTCATAC	RBM42			MA1100.1	ASCL1	chr16:31153747-31153974	55	67	+	17.2844	4.21e-07	0.0159	CCAGCAGCTGCCC	PRSS36
MA0834.1	ATF7	chr19:36119811-36120038	100	113	+	17.4571	1.3e-06	0.0644	GTATGACGTCATGC	RBM42			MA1100.1	ASCL1	chr16:447781-448020	61	73	-	15.2018	4.94e-06	0.0341	GTGGCAGCTGGGG	NME4
MA0834.1	ATF7	chr19:45970791-45971058	135	148	-	14.5429	5.69e-06	0.0767	CAATGACGTCAGAG	FOSB			MA1100.1	ASCL1	chr16:48198804-48199109	184	196	-	14.3394	9.41e-06	0.04	GATGCAGCTGCCG	ABCC12
MA0834.1	ATF7	chr19:45970791-45971058	135	148	+	13.3714	8.86e-06	0.0929	CTCTGACGTCATTG	FOSB			MA1100.1	ASCL1	chr16:48657204-48657349	92	104	-	14.2936	9.65e-06	0.0401	ACAGCAGGTGGCG	N4BP1
MA0834.1	ATF7	chr19:8454696-8454934	159	172	-	20.5	2.25e-08	0.0165	CGATGACGTCATAG	RAB11B-AS1			MA1100.1	ASCL1	chr16:57553770-57553956	27	39	-	15.211	4.88e-06	0.0339	CTAGCAGCTGGGA	CCDC102A
MA0834.1	ATF7	chr19:8454696-8454934	159	172	+	20.3143	3.23e-08	0.0165	CTATGACGTCATCG	RAB11B-AS1			MA1100.1	ASCL1	chr16:677647-678007	224	236	-	15.2294	4.81e-06	0.0335	CAGGCAGCTGGGG	RAB40C
MA0834.1	ATF7	chr2:114514170-114514436	129	142	-	18.9429	3.5e-07	0.0644	CTATGACGTCACCC	SLC35F5			MA1100.1	ASCL1	chr16:81771668-81771852	1	13	+	14.6697	7.48e-06	0.0366	agagcagctgcat	PLCG2
MA0834.1	ATF7	chr2:114514170-114514436	129	142	+	17.7571	1.05e-06	0.0644	GGGTGACGTCATAG	SLC35F5			MA1100.1	ASCL1	chr16:87840492-87840930	106	118	+	15.5963	3.48e-06	0.0322	GGTGCAGCTGGGG	MIR6775
MA0834.1	ATF7	chr2:149632580-149632824	150	163	+	18.1286	8.15e-07	0.0644	CGGTGACGTCACCG	KIF5C			MA1100.1	ASCL1	chr17:13503883-13504030	105	117	-	16.3945	1.53e-06	0.0249	CAAGCAGCTGCCG	HS3ST3A1
MA0834.1	ATF7	chr2:149632580-149632824	150	163	-	18.1286	8.15e-07	0.0644	CGGTGACGTCACCG	KIF5C			MA1100.1	ASCL1	chr17:13503883-13504030	104	116	+	14.8991	6.31e-06	0.0358	GCGGCAGCTGCTT	HS3ST3A1
MA0834.1	ATF7	chr20:21283848-21283999	64	77	-	14.3714	6.1e-06	0.0767	AAGTGACGTCACGG	XRN2			MA1100.1	ASCL1	chr17:16905166-16905382	103	115	+	14.844	6.57e-06	0.0358	CCAGCAGGTGGCG	LINC02090
MA0834.1	ATF7	chr20:21283848-21283999	64	77	+	13.7	7.91e-06	0.0879	CCGTGACGTCACTT	XRN2			MA1100.1	ASCL1	chr17:17472119-17472339	115	127	-	16.9725	7.15e-07	0.0183	GCAGCAGCTGCAC	PEMT
MA0834.1	ATF7	chr22:39570767-39571001	84	97	+	17.3429	1.43e-06	0.0644	CAGTGACGTCACCG	CBX7			MA1100.1	ASCL1	chr17:17472119-17472339	114	126	+	14.6147	7.72e-06	0.0366	GGTGCAGCTGCTG	PEMT
MA0834.1	ATF7	chr22:39570767-39571001	84	97	-	16.6143	2.13e-06	0.0717	CGGTGACGTCACTG	CBX7			MA1100.1	ASCL1	chr17:18120859-18120994	92	104	+	15.8624	2.72e-06	0.0313	CCAGCAGCTGTCC	LLGL1
MA0834.1	ATF7	chr22:41252974-41253125	49	62	+	16.8	1.97e-06	0.0693	GCATGACGTCACAA	XPNPEP3			MA1100.1	ASCL1	chr17:19896269-19896431	41	53	-	15.0826	5.42e-06	0.0348	GCTGCAGCTGGGA	AKAP10
MA0834.1	ATF7	chr22:41252974-41253125	49	62	-	15.2571	4.21e-06	0.0767	TTGTGACGTCATGC	XPNPEP3			MA1100.1	ASCL1	chr17:20059224-20059449	129	141	-	17.7706	1.72e-07	0.0143	CCAGCAGCTGCCG	SPECC1
MA0834.1	ATF7	chr3:119182406-119182563	78	91	-	14.8429	5.02e-06	0.0767	AGCTGACGTCATCG	TMEM39A			MA1100.1	ASCL1	chr17:20059224-20059449	128	140	+	15.6239	3.38e-06	0.0322	CCGGCAGCTGCTG	SPECC1
MA0834.1	ATF7	chr3:119182406-119182563	78	91	+	14.8143	5.09e-06	0.0767	CGATGACGTCAGCT	TMEM39A			MA1100.1	ASCL1	chr17:21219892-21220246	221	233	+	15.2936	4.54e-06	0.0328	GGCGCAGCTGGAG	MAP2K3
MA0834.1	ATF7	chr3:128598210-128598384	92	105	-	18.3286	6.84e-07	0.0644	TGATGACGTCACAC	ACAD9			MA1100.1	ASCL1	chr17:21314124-21314822	438	450	+	14.8532	6.54e-06	0.0358	GTGGCAGCTGCCG	KCNJ18
MA0834.1	ATF7	chr3:128598210-128598384	92	105	+	17.2429	1.54e-06	0.0657	GTGTGACGTCATCA	ACAD9			MA1100.1	ASCL1	chr17:21314124-21314822	439	451	-	14.7248	7.19e-06	0.0366	ACGGCAGCTGCCA	KCNJ18
MA0834.1	ATF7	chr3:43327908-43328075	87	100	+	13.9571	7.23e-06	0.083	CGCTGACGTCACAG	SNRK			MA1100.1	ASCL1	chr17:21314869-21315815	809	821	-	18.4495	3.51e-08	0.0143	CCAGCAGCTGGCG	KCNJ18
MA0834.1	ATF7	chr3:43327908-43328075	87	100	-	13.0714	9.83e-06	0.0976	CTGTGACGTCAGCG	SNRK			MA1100.1	ASCL1	chr17:25572391-25572587	128	140	+	15.945	2.48e-06	0.0306	TCGGCAGCTGGCG	WSB1
MA0834.1	ATF7	chr3:44803136-44803335	25	38	-	16.5286	2.24e-06	0.0717	CAGTGACGTCACAG	KIF15			MA1100.1	ASCL1	chr17:31204203-31204426	148	160	+	15.8807	2.69e-06	0.0312	gcggcAGCTGGGT	MYO1D
MA0834.1	ATF7	chr3:44803136-44803335	25	38	+	15.6143	3.53e-06	0.0767	CTGTGACGTCACTG	KIF15			MA1100.1	ASCL1	chr17:34091142-34091357	107	119	+	14.844	6.57e-06	0.0358	CCAGCAGGTGGCG	C17orf50
MA0834.1	ATF7	chr3:52312598-52312807	145	158	-	14.4429	5.92e-06	0.0767	CGCTGACGTCACCA	WDR82			MA1100.1	ASCL1	chr17:37309227-37309367	46	58	-	15.5596	3.59e-06	0.0322	GCTGCAGCTGGAG	PLXDC1
MA0834.1	ATF7	chr3:52312598-52312807	145	158	+	13.2714	9.19e-06	0.0945	tggtgacgtcagcg	WDR82			MA1100.1	ASCL1	chr17:38511337-38511520	143	155	-	15.6789	3.24e-06	0.0322	TGAGCAGCTGGGA	RARA
MA0834.1	ATF7	chr4:119512780-119512985	57	70	+	15.4	3.93e-06	0.0767	CCGTGACGTCACAA	LOC729218			MA1100.1	ASCL1	chr17:46102519-46102796	222	234	-	14.6881	7.38e-06	0.0366	ACTGCAGCTGGTG	MIR10226
MA0834.1	ATF7	chr4:119512780-119512985	82	95	+	15.4	3.93e-06	0.0767	CCGTGACGTCACAA	LOC729218			MA1100.1	ASCL1	chr17:46695966-46696159	101	113	-	16.4495	1.43e-06	0.0249	GCGGCAGCTGCGG	HOXB8
MA0834.1	ATF7	chr4:119512780-119512985	57	70	-	14.4	6.06e-06	0.0767	TTGTGACGTCACGG	LOC729218			MA1100.1	ASCL1	chr17:46695966-46696159	100	112	+	14.4037	9.03e-06	0.0393	TCCGCAGCTGCCG	HOXB8
MA0834.1	ATF7	chr4:119512780-119512985	82	95	-	14.4	6.06e-06	0.0767	TTGTGACGTCACGG	LOC729218			MA1100.1	ASCL1	chr17:49230811-49231024	198	210	+	14.2661	9.87e-06	0.0404	TAAGCAGCTGGAA	NME1
MA0834.1	ATF7	chr4:120375744-120376003	88	101	-	15.4	3.93e-06	0.0767	CCGTGACGTCACAA	GTF2IP12			MA1100.1	ASCL1	chr17:7199789-7200001	47	59	-	16.4679	1.38e-06	0.0249	CGGGCAGCTGGCG	YBX2
MA0834.1	ATF7	chr4:120375744-120376003	88	101	+	14.4	6.06e-06	0.0767	TTGTGACGTCACGG	GTF2IP12			MA1100.1	ASCL1	chr17:7254860-7255152	9	21	+	18.1743	5.77e-08	0.0143	GGAGCAGCTGGGG	KCTD11
MA0834.1	ATF7	chr4:122722438-122722586	33	46	-	15.4286	3.87e-06	0.0767	AAATTACGTCATCA	EXOSC9			MA1100.1	ASCL1	chr17:73630040-73630187	104	116	+	16.6514	1.08e-06	0.0227	ACAGCAGCTGGCT	SMIM5
MA0834.1	ATF7	chr4:122722438-122722586	33	46	+	14.5429	5.69e-06	0.0767	TGATGACGTAATTT	EXOSC9			MA1100.1	ASCL1	chr17:7386669-7386815	9	21	+	17.4404	3.3e-07	0.0143	CCAGCAGCTGCGG	ZBTB4
MA0834.1	ATF7	chr4:186347065-186347400	91	104	+	16.0143	2.97e-06	0.0767	GCATGACGTCACGG	UFSP2			MA1100.1	ASCL1	chr17:74394209-74394396	68	80	+	14.6881	7.38e-06	0.0366	ACTGCAGCTGGTG	UBE2O
MA0834.1	ATF7	chr4:186347065-186347400	91	104	-	15.4714	3.79e-06	0.0767	CCGTGACGTCATGC	UFSP2			MA1100.1	ASCL1	chr17:74864308-74864509	145	157	-	14.8991	6.31e-06	0.0358	GCTGCAGCTGCGC	MGAT5B
MA0834.1	ATF7	chr4:77997381-77997601	63	76	-	14.7714	5.17e-06	0.0767	CGCTGACGTCACCG	CCNI			MA1100.1	ASCL1	chr17:75243216-75243359	59	71	-	14.844	6.57e-06	0.0358	CCAGCAGGTGGCG	2019-09-09
MA0834.1	ATF7	chr4:77997381-77997601	63	76	+	14.0714	6.93e-06	0.0815	CGGTGACGTCAGCG	CCNI			MA1100.1	ASCL1	chr17:77892965-77893088	34	46	+	15.4128	4.13e-06	0.0327	GCTGCAGCTGGCA	LINC01979
MA0834.1	ATF7	chr5:14264839-14265050	69	82	-	16.8286	1.93e-06	0.0693	AGGTGACGTCACCC	TRIO			MA1100.1	ASCL1	chr17:77892965-77893088	29	41	-	15.0734	5.49e-06	0.0348	GCTGCAGCTGGAC	LINC01979
MA0834.1	ATF7	chr5:14264839-14265050	69	82	+	16.1286	2.8e-06	0.0767	GGGTGACGTCACCT	TRIO			MA1100.1	ASCL1	chr17:79979077-79979237	125	137	-	14.2661	9.87e-06	0.0404	TAAGCAGCTGGAA	CENPX
MA0834.1	ATF7	chr6:12011448-12011602	119	132	+	14.5571	5.65e-06	0.0767	CCATGACGTCAGCG	HIVEP1			MA1100.1	ASCL1	chr18:48033626-48033812	73	85	-	17.4587	3.23e-07	0.0143	GCAGCAGCTGCAG	MAPK4
MA0834.1	ATF7	chr6:12011448-12011602	119	132	-	13.9571	7.23e-06	0.083	CGCTGACGTCATGG	HIVEP1			MA1100.1	ASCL1	chr19:10138463-10138675	67	79	-	14.9725	5.93e-06	0.0358	CGGGCAGCTGCGC	MIR5589
MA0834.1	ATF7	chr6:15248970-15249215	2	15	+	15.1857	4.38e-06	0.0767	TTGTGACGTCACAA	JARID2			MA1100.1	ASCL1	chr19:1028669-1028821	109	121	+	15.3119	4.48e-06	0.0328	GGCGCAGCTGGGC	CNN2
MA0834.1	ATF7	chr6:15248970-15249215	2	15	-	15.1857	4.38e-06	0.0767	TTGTGACGTCACAA	JARID2			MA1100.1	ASCL1	chr19:1221563-1221802	95	107	+	14.3853	9.13e-06	0.0393	GCAGCAGGTGGCA	STK11
MA0834.1	ATF7	chr6:27114598-27114819	128	141	-	13.5143	8.45e-06	0.0928	CTCTGACGTCACCC	HIST1H2BK			MA1100.1	ASCL1	chr19:13030044-13030238	85	97	-	14.5688	7.98e-06	0.0368	AGCGCAGCTGGCC	SYCE2
MA0834.1	ATF7	chr7:129592753-129593029	67	80	-	19.3857	2.02e-07	0.0644	CGATGACGTCACAG	UBE2H			MA1100.1	ASCL1	chr19:13274549-13275115	361	373	-	16.0092	2.33e-06	0.0303	TGAGCAGCTGGCA	IER2
MA0834.1	ATF7	chr7:129592753-129593029	67	80	+	18.2429	7.29e-07	0.0644	CTGTGACGTCATCG	UBE2H			MA1100.1	ASCL1	chr19:13278343-13278786	167	179	+	18.1193	8.03e-08	0.0143	CCAGCAGCTGGGG	IER2
MA0834.1	ATF7	chr7:129592753-129593029	53	66	+	15.2143	4.32e-06	0.0767	CCGTGACGTCACCT	UBE2H			MA1100.1	ASCL1	chr19:2047419-2047655	13	25	+	15.8257	2.8e-06	0.0316	CAAGCAGCTGGCT	MKNK2
MA0834.1	ATF7	chr7:129592753-129593029	53	66	-	15.1571	4.41e-06	0.0767	AGGTGACGTCACGG	UBE2H			MA1100.1	ASCL1	chr19:2070011-2070182	92	104	+	15.7064	3.15e-06	0.0321	aaagcagctgggc	MKNK2
MA0834.1	ATF7	chr7:152456640-152456899	169	182	-	13.7286	7.83e-06	0.0879	ACGTGACGTCACTC	ACTR3B			MA1100.1	ASCL1	chr19:2528905-2529185	3	15	-	14.7706	6.94e-06	0.0365	CCAGCAGCTGTGT	GNG7
MA0834.1	ATF7	chr7:152456640-152456899	169	182	+	13.4143	8.71e-06	0.0928	GAGTGACGTCACGT	ACTR3B			MA1100.1	ASCL1	chr19:4052776-4052930	121	133	-	16.0734	2.18e-06	0.0294	GGAGCAGCTGTGG	ZBTB7A
MA0834.1	ATF7	chr7:158622199-158622416	117	130	+	14.3	6.3e-06	0.0767	TACTGACGTCATCG	ESYT2			MA1100.1	ASCL1	chr19:47359456-47359622	50	62	-	15.5596	3.59e-06	0.0322	GCTGCAGCTGGAG	ARHGAP35
MA0834.1	ATF7	chr7:158622199-158622416	117	130	-	14.3	6.3e-06	0.0767	CGATGACGTCAGTA	ESYT2			MA1100.1	ASCL1	chr19:49059558-49059785	200	212	+	15.4128	4.13e-06	0.0327	GGGGCAGCTGGGT	SULT2B1
MA0834.1	ATF7	chr7:25165059-25165246	95	108	-	15.3429	4.01e-06	0.0767	GAGTGACGTCACCT	CYCS			MA1100.1	ASCL1	chr19:6218547-6218682	14	26	-	15.4771	3.89e-06	0.0327	TGGGCAGCTGGCG	MLLT1
MA0834.1	ATF7	chr7:25165059-25165246	95	108	+	15.3143	4.08e-06	0.0767	AGGTGACGTCACTC	CYCS			MA1100.1	ASCL1	chr19:8477877-8478114	156	168	+	17.4404	3.3e-07	0.0143	CCAGCAGCTGCGG	2019-03-02
MA0834.1	ATF7	chr7:55433911-55434065	83	96	+	15.0571	4.6e-06	0.0767	GCGTGACGTCACAG	LANCL2			MA1100.1	ASCL1	chr19:8477877-8478114	157	169	-	15.2844	4.57e-06	0.0329	GCCGCAGCTGCTG	2019-03-02
MA0834.1	ATF7	chr7:55433911-55434065	83	96	-	14.9429	4.85e-06	0.0767	CTGTGACGTCACGC	LANCL2			MA1100.1	ASCL1	chr2:10394831-10394983	114	126	-	15.4679	3.93e-06	0.0327	TCAGCAGCTGCGA	HPCAL1
MA0834.1	ATF7	chr8:117767965-117768177	133	146	-	14.4857	5.81e-06	0.0767	GAGTGACGTCACGC	EIF3H			MA1100.1	ASCL1	chr2:10394831-10394983	66	78	+	15.2477	4.75e-06	0.0335	GAGGCAGCTGGAG	HPCAL1
MA0834.1	ATF7	chr8:117767965-117768177	133	146	+	14.1	6.85e-06	0.0814	GCGTGACGTCACTC	EIF3H			MA1100.1	ASCL1	chr2:113357717-113357902	93	105	-	15.6697	3.27e-06	0.0322	GAAGCAGCTGCCT	CHCHD5
MA0834.1	ATF7	chr8:30014131-30014270	92	105	-	13.4714	8.59e-06	0.0928	AGCTGACGTCACCC	DCTN6			MA1100.1	ASCL1	chr2:160568722-160568964	60	72	-	16.1193	2.06e-06	0.0284	CCGGCAGCTGGGC	BAZ2B
MA1101.1	BACH2	chr1:40626918-40627089	103	116	-	16.1382	1.85e-06	0.429	CGTGACTCAGCCCT	RLF			MA1100.1	ASCL1	chr2:219762989-219763184	92	104	+	17.1376	5.43e-07	0.016	CCAGCAGCTGGGA	WNT10A
MA1101.1	BACH2	chr11:67085168-67085410	181	194	+	13.6748	9.75e-06	0.997	CTTGACTCAGCTAA	LOC100130987			MA1100.1	ASCL1	chr2:43202292-43202503	86	98	+	15.367	4.3e-06	0.0327	GCAGCAGGTGGCG	LINC01819
MA1101.1	BACH2	chr19:10056251-10056408	62	75	+	15.1707	3.77e-06	0.508	GATGACTCAGGAGG	OLFM2			MA1100.1	ASCL1	chr2:48541283-48541931	539	551	-	17.4587	3.23e-07	0.0143	GCAGCAGCTGCAG	FOXN2
MA1101.1	BACH2	chr2:15870711-15870858	25	38	-	16.9106	9.94e-07	0.429	AATGAGTCAGCAGT	LINC01804			MA1100.1	ASCL1	chr2:55277401-55277756	57	69	-	17.4587	3.23e-07	0.0143	GCAGCAGCTGCAG	RTN4
MA1101.1	BACH2	chr2:54342922-54343118	93	106	+	15.3252	3.38e-06	0.508	CATGACACAGCAGC	ACYP2			MA1100.1	ASCL1	chr2:55277401-55277756	56	68	+	15.0826	5.42e-06	0.0348	GCTGCAGCTGCTg	RTN4
MA1101.1	BACH2	chr22:50364503-50364673	113	126	+	17.5366	6.61e-07	0.429	TGTGACTCAGCACC	MIR6821			MA1100.1	ASCL1	chr2:58273696-58274049	151	163	+	14.3853	9.13e-06	0.0393	GACGCAGCTGGAG	VRK2
MA1101.1	BACH2	chr6:53412751-53413120	294	307	+	16.2358	1.68e-06	0.429	CGTGACTCAGCGCT	GCLC			MA1100.1	ASCL1	chr2:65086354-65086656	212	224	-	17.4587	3.23e-07	0.0143	GCAGCAGCTGCAG	LINC01800
MA1101.1	BACH2	chr7:84952464-84959077	1835	1848	-	15.065	3.98e-06	0.508	ACTGACTCAGCCCC	LINC00972			MA1100.1	ASCL1	chr2:65086354-65086656	230	242	-	17.2844	4.21e-07	0.0159	CCAGCAGCTGCCC	LINC01800
MA1101.1	BACH2	chr8:103819043-103819207	60	73	+	15.9675	2.1e-06	0.429	GCTGACTCATCAGA	GASAL1			MA1100.1	ASCL1	chr2:65086354-65086656	229	241	+	15.6789	3.24e-06	0.0322	GGGGCAGCTGCTG	LINC01800
MA1101.1	BACH2	chr8:103819043-103819207	57	70	-	14.4715	5.87e-06	0.667	GATGAGTCAGCGGG	GASAL1			MA1100.1	ASCL1	chr2:70485102-70485369	169	181	-	14.3945	9.09e-06	0.0393	TCTGCAGCTGGCC	PCYOX1
MA0635.1	BARHL2	chr16:790921-791202	96	105	+	11.8679	8.1e-06	1	GCTAAACGGC	CIAO3			MA1100.1	ASCL1	chr2:74649208-74649397	141	153	+	15.7156	3.13e-06	0.0321	GCTGCAGCTGCCG	WDR54
MA0635.1	BARHL2	chrUn_gl000220:7324-8153	449	458	-	11.9057	7.35e-06	1	CTTAAACGGT	LOC100507412			MA1100.1	ASCL1	chr2:74649208-74649397	142	154	-	15.422	4.09e-06	0.0327	CCGGCAGCTGCAG	WDR54
MA0462.1	BATF	chr15:98503630-98503869	180	190	+	16.5192	3.04e-07	0.314	GAAATGACTCA	ARRDC4			MA1100.1	ASCL1	chr2:86163735-86163885	92	104	-	18.9725	7.02e-09	0.00823	GCAGCAGCTGGCG	ST3GAL5-AS1
MA0462.1	BATF	chr2:15870711-15870858	30	40	-	15.0385	6.42e-06	1	AGAATGAGTCA	LINC01804			MA1100.1	ASCL1	chr20:1447417-1447660	156	168	+	17.1376	5.43e-07	0.016	CCAGCAGCTGGGA	NSFL1C
MA0462.1	BATF	chr7:88063747-88068712	2859	2869	-	14.7115	8.63e-06	1	TAAATGAGTCA	STEAP4			MA1100.1	ASCL1	chr20:22562591-22563470	485	497	-	17.5963	2.53e-07	0.0143	GAAGCAGCTGGCG	FOXA2
MA0835.1	BATF3	chr1:22110051-22110278	51	64	+	8.06061	9.73e-06	0.125	TCCTGACGTCATGG	USP48			MA1100.1	ASCL1	chr20:30196259-30196613	260	272	-	16.0642	2.2e-06	0.0294	GCTGCAGCTGGGG	MIR3193
MA0835.1	BATF3	chr1:229644001-229644168	99	112	+	10.4545	4.65e-06	0.0945	TGATGACGTCAAAC	NUP133			MA1100.1	ASCL1	chr20:32900534-32900773	66	78	+	15.0367	5.66e-06	0.0353	CCTGCAGCTGGAG	AHCY
MA0835.1	BATF3	chr10:3827348-3827731	215	228	-	9.63636	5.97e-06	0.107	AGCTGACATCATCG	KLF6			MA1100.1	ASCL1	chr20:32900534-32900773	196	208	-	14.6055	7.75e-06	0.0366	AGGGCAGCTGGGA	AHCY
MA0835.1	BATF3	chr11:506795-506945	78	91	-	10.4848	4.6e-06	0.0945	TGAGGACGTCATCG	RNH1			MA1100.1	ASCL1	chr20:48232124-48232399	249	261	+	16.789	9e-07	0.0203	CCAGCAGCTGCCA	PTGIS
MA0835.1	BATF3	chr11:506795-506945	78	91	+	9.09091	7.14e-06	0.113	CGATGACGTCCTCA	RNH1			MA1100.1	ASCL1	chr20:626203-626395	113	125	-	15.367	4.3e-06	0.0327	GCAGCAGGTGGCG	SRXN1
MA0835.1	BATF3	chr11:60609382-60609661	139	152	+	9.13636	7e-06	0.113	TCCTGACGTCATAG	CCDC86			MA1100.1	ASCL1	chr21:39498879-39499017	16	28	-	14.5688	7.98e-06	0.0368	GGAGCAGGTGGGG	DSCR8
MA0835.1	BATF3	chr11:62389545-62389697	129	142	+	10.4091	4.72e-06	0.0945	TGGTGACGTCACAT	B3GAT3			MA1100.1	ASCL1	chr21:43934648-43934807	17	29	+	15.1101	5.28e-06	0.0348	TGAGCAGCTGGTT	SLC37A1
MA0835.1	BATF3	chr11:62389545-62389697	129	142	-	8.65152	8.12e-06	0.117	ATGTGACGTCACCA	B3GAT3			MA1100.1	ASCL1	chr21:44839576-44839742	38	50	+	17.4679	3e-07	0.0143	CCAGCAGCTGGCA	SIK1B
MA0835.1	BATF3	chr11:64691541-64692249	46	59	-	8.24242	9.21e-06	0.124	TGGTGACATCATGG	PPP2R5B			MA1100.1	ASCL1	chr22:39239394-39239554	68	80	-	16.4862	1.33e-06	0.0249	CGAGCAGCTGCGC	NPTXR
MA0835.1	BATF3	chr11:64851451-64851798	211	224	-	10.4848	4.6e-06	0.0945	TGATGACGCCATCG	CDCA5			MA1100.1	ASCL1	chr22:39239394-39239554	67	79	+	14.3303	9.45e-06	0.04	GGCGCAGCTGCTC	NPTXR
MA0835.1	BATF3	chr11:64851451-64851798	211	224	+	9.09091	7.14e-06	0.113	CGATGGCGTCATCA	CDCA5			MA1100.1	ASCL1	chr22:46393503-46393669	10	22	+	17.6606	2.13e-07	0.0143	GCAGCAGCTGCTG	LOC730668
MA0835.1	BATF3	chr12:10766100-10766254	87	100	-	13.7576	1.45e-06	0.0727	CGATGACGTCACTG	MAGOHB			MA1100.1	ASCL1	chr22:46393503-46393669	11	23	-	17.1376	5.43e-07	0.016	CCAGCAGCTGCTG	LOC730668
MA0835.1	BATF3	chr12:10766100-10766254	87	100	+	13.5303	1.57e-06	0.0728	CAGTGACGTCATCG	MAGOHB			MA1100.1	ASCL1	chr22:46518279-46518616	18	30	-	15.055	5.58e-06	0.0351	CCTGCAGCTGGGC	MIRLET7B
MA0835.1	BATF3	chr12:108956193-108956425	106	119	+	9.37879	6.45e-06	0.111	CGGTGACGTCAGAG	ISCU			MA1100.1	ASCL1	chr22:46731419-46731679	212	224	+	16.3945	1.53e-06	0.0249	GCTGCAGCTGGCG	TRMU
MA0835.1	BATF3	chr12:108956193-108956425	106	119	-	8.37879	8.82e-06	0.124	CTCTGACGTCACCG	ISCU			MA1100.1	ASCL1	chr22:50323266-50323442	81	93	+	14.844	6.57e-06	0.0358	CCAGCAGGTGGCG	CRELD2
MA0835.1	BATF3	chr12:112279727-112279916	45	58	-	14.803	9.81e-07	0.0727	TAATGACGTCATAG	MAPKAPK5-AS1			MA1100.1	ASCL1	chr22:50466379-50466580	55	67	+	16.9633	7.25e-07	0.0183	gaagcagctggtg	TTLL8
MA0835.1	BATF3	chr12:112279727-112279916	45	58	+	12.7879	2.12e-06	0.0821	CTATGACGTCATTA	MAPKAPK5-AS1			MA1100.1	ASCL1	chr3:10206214-10206747	440	452	-	14.3028	9.61e-06	0.0401	AGGGCAGCTGGTA	IRAK2
MA0835.1	BATF3	chr12:117257294-117257503	125	138	+	17.4242	3.32e-07	0.0727	TGGTGACGTCACCG	RNFT2			MA1100.1	ASCL1	chr3:11102523-11102768	68	80	+	14.844	6.57e-06	0.0358	CCAGCAGGTGGCG	SLC6A1-AS1
MA0835.1	BATF3	chr12:117257294-117257503	125	138	-	16.0303	6.36e-07	0.0727	CGGTGACGTCACCA	RNFT2			MA1100.1	ASCL1	chr3:129370382-129370742	188	200	-	14.7339	7.1e-06	0.0366	GCAGCAGGTGGTG	TMCC1
MA0835.1	BATF3	chr14:60715739-60716018	8	21	-	12.1818	2.6e-06	0.0821	AGATGACGTCACTG	PPM1A			MA1100.1	ASCL1	chr3:15143825-15144197	112	124	-	16.9174	7.82e-07	0.0183	ACAGCAGCTGGCA	RBSN
MA0835.1	BATF3	chr14:60715739-60716018	8	21	+	11.6515	3.14e-06	0.0866	CAGTGACGTCATCT	PPM1A			MA1100.1	ASCL1	chr3:170074740-170075179	38	50	-	15.7798	2.91e-06	0.0316	GCCGCAGCTGGGC	SKIL
MA0835.1	BATF3	chr16:3767552-3767712	57	70	-	8.90909	7.54e-06	0.113	CCGTGACGTCACCG	TRAP1			MA1100.1	ASCL1	chr3:185655751-185656017	150	162	-	15.5596	3.59e-06	0.0322	GCTGCAGCTGGAG	TRA2B
MA0835.1	BATF3	chr16:3767552-3767712	57	70	+	8.83333	7.75e-06	0.115	CGGTGACGTCACGG	TRAP1			MA1100.1	ASCL1	chr3:193852622-193852901	99	111	+	15.6055	3.44e-06	0.0322	ACAGCAGCTGCTA	HES1
MA0835.1	BATF3	chr16:56225141-56225408	109	122	+	14.1515	1.31e-06	0.0727	TGCTGACGTCAGCT	GNAO1			MA1100.1	ASCL1	chr3:193852622-193852901	100	112	-	14.6606	7.53e-06	0.0366	ATAGCAGCTGCTG	HES1
MA0835.1	BATF3	chr16:56225141-56225408	109	122	-	13.0606	1.93e-06	0.0821	AGCTGACGTCAGCA	GNAO1			MA1100.1	ASCL1	chr3:195474797-195475042	135	147	+	15.3211	4.45e-06	0.0328	ACTGCAGCTGGCG	MUC4
MA0835.1	BATF3	chr16:790921-791202	10	23	+	11.0758	3.8e-06	0.0934	CGATGAAGTCATCC	CIAO3			MA1100.1	ASCL1	chr3:5017776-5018230	157	169	-	14.9908	5.88e-06	0.0358	TGAGCAGCTGCAC	BHLHE40-AS1
MA0835.1	BATF3	chr16:86588687-86588925	151	164	+	9.43939	6.3e-06	0.111	TAGTGACGTCACCC	MTHFSD			MA1100.1	ASCL1	chr3:55519198-55519424	25	37	+	17.3394	3.9e-07	0.0159	GGAGCAGCTGCCC	WNT5A
MA0835.1	BATF3	chr16:86588687-86588925	151	164	-	9	7.34e-06	0.113	GGGTGACGTCACTA	MTHFSD			MA1100.1	ASCL1	chr3:55519198-55519424	26	38	-	14.6697	7.48e-06	0.0366	CGGGCAGCTGCTC	WNT5A
MA0835.1	BATF3	chr17:20946372-20946590	54	67	-	8.60606	8.25e-06	0.117	GGGTGACGTAATCT	USP22			MA1100.1	ASCL1	chr3:9464312-9465103	419	431	-	16.6147	1.15e-06	0.0229	GAAGCAGCTGGCA	SETD5
MA0835.1	BATF3	chr17:2297048-2297340	128	141	-	11.9394	2.8e-06	0.0821	GGCTGACGTCAGCG	MNT			MA1100.1	ASCL1	chr3:9974337-9974938	389	401	-	16.4771	1.37e-06	0.0249	GCGGCAGCTGGCA	IL17RC
MA0835.1	BATF3	chr17:2297048-2297340	128	141	+	11.0303	3.84e-06	0.0934	CGCTGACGTCAGCC	MNT			MA1100.1	ASCL1	chr4:74570373-74570549	98	110	-	15.1743	5.02e-06	0.0344	TGAGCAGCTGGAA	CXCL8
MA0835.1	BATF3	chr17:2496662-2497084	251	264	+	8.30303	9.09e-06	0.124	CGGTGACGTCAGGG	PAFAH1B1			MA1100.1	ASCL1	chr5:10725342-10725859	217	229	-	16.2936	1.7e-06	0.0256	TCAGCAGCTGCCC	DAP
MA0835.1	BATF3	chr17:2496662-2497084	251	264	-	8.04545	9.77e-06	0.125	CCCTGACGTCACCG	PAFAH1B1			MA1100.1	ASCL1	chr5:10725342-10725859	216	228	+	14.6055	7.75e-06	0.0366	AGGGCAGCTGCTG	DAP
MA0835.1	BATF3	chr17:26662428-26662628	67	80	-	10.7727	4.19e-06	0.0945	TAGTGACGTCATAG	IFT20			MA1100.1	ASCL1	chr5:131746622-131746805	21	33	+	15.4495	4e-06	0.0327	GGCGCAGCTGCCG	C5orf56
MA0835.1	BATF3	chr17:26662428-26662628	67	80	+	8.93939	7.48e-06	0.113	CTATGACGTCACTA	IFT20			MA1100.1	ASCL1	chr5:131746622-131746805	22	34	-	14.8899	6.36e-06	0.0358	ACGGCAGCTGCGC	C5orf56
MA0835.1	BATF3	chr19:18043485-18043858	327	340	+	15.2424	8.5e-07	0.0727	TGATGACGTCACGG	CCDC124			MA1100.1	ASCL1	chr5:134471563-134471720	113	125	-	14.6606	7.53e-06	0.0366	GCAGCAGCTGATG	C5orf66
MA0835.1	BATF3	chr19:18043485-18043858	327	340	-	13.7424	1.45e-06	0.0727	CCGTGACGTCATCA	CCDC124			MA1100.1	ASCL1	chr5:146936956-146937136	34	46	-	15.2385	4.77e-06	0.0335	CCTGCAGCTGGTG	JAKMIP2-AS1
MA0835.1	BATF3	chr19:3985462-3985625	2	15	-	12.3182	2.48e-06	0.0821	TGTTGACGTCAGCG	MIR1268A			MA1100.1	ASCL1	chr5:173000165-173000331	126	138	-	15.0826	5.42e-06	0.0348	TCCGCAGCTGGCG	LOC285593
MA0835.1	BATF3	chr19:3985462-3985625	2	15	+	11.9242	2.81e-06	0.0821	CGCTGACGTCAACA	MIR1268A			MA1100.1	ASCL1	chr5:174961157-174961337	113	125	-	15.9266	2.52e-06	0.0306	CCGGCAGCTGCGG	SFXN1
MA0835.1	BATF3	chr19:45970791-45971058	135	148	-	8.04545	9.77e-06	0.125	CAATGACGTCAGAG	FOSB			MA1100.1	ASCL1	chr5:174961157-174961337	112	124	+	15.3945	4.21e-06	0.0327	CCCGCAGCTGCCG	SFXN1
MA0835.1	BATF3	chr19:55628967-55629146	87	100	+	10.3485	4.82e-06	0.0947	TGCTGACGTCACGG	PPP1R12C			MA1100.1	ASCL1	chr5:175843526-175843735	187	199	-	17.1651	5.07e-07	0.016	CGAGCAGCTGGGC	CLTB
MA0835.1	BATF3	chr19:55628967-55629146	87	100	-	9.36364	6.51e-06	0.111	CCGTGACGTCAGCA	PPP1R12C			MA1100.1	ASCL1	chr5:21469927-21470198	20	32	+	15.3761	4.28e-06	0.0327	TCAGCAGCTGGAT	GUSBP1
MA0835.1	BATF3	chr19:8454696-8454934	159	172	-	17.7879	2.85e-07	0.0727	CGATGACGTCATAG	RAB11B-AS1			MA1100.1	ASCL1	chr5:31854680-31855836	522	534	-	18.156	6.47e-08	0.0143	GCAGCAGCTGGGC	PDZD2
MA0835.1	BATF3	chr19:8454696-8454934	159	172	+	17.1212	3.94e-07	0.0727	CTATGACGTCATCG	RAB11B-AS1			MA1100.1	ASCL1	chr5:31854680-31855836	417	429	+	14.9358	6.13e-06	0.0358	AGGGCAGCTGGCA	PDZD2
MA0835.1	BATF3	chr2:114514170-114514436	129	142	+	12.0455	2.7e-06	0.0821	GGGTGACGTCATAG	SLC35F5			MA1100.1	ASCL1	chr5:321638-321920	65	77	+	15.5872	3.5e-06	0.0322	AGGGCAGCTGGGG	AHRR
MA0835.1	BATF3	chr2:114514170-114514436	129	142	-	10.6515	4.34e-06	0.0945	CTATGACGTCACCC	SLC35F5			MA1100.1	ASCL1	chr5:32193614-32193977	326	338	-	14.4954	8.51e-06	0.0387	TGGGCAGCTGGCA	GOLPH3
MA0835.1	BATF3	chr2:149632580-149632824	150	163	+	15.0455	9.19e-07	0.0727	CGGTGACGTCACCG	KIF5C			MA1100.1	ASCL1	chr5:40676886-40677657	412	424	-	15.6147	3.41e-06	0.0322	GCCGCAGCTGGCA	PTGER4
MA0835.1	BATF3	chr2:149632580-149632824	150	163	-	15.0455	9.19e-07	0.0727	CGGTGACGTCACCG	KIF5C			MA1100.1	ASCL1	chr5:42991960-42992451	461	473	+	14.3945	9.09e-06	0.0393	GCAGCACCTGGCG	FLJ32255
MA0835.1	BATF3	chr22:39570767-39571001	84	97	-	9.72727	5.84e-06	0.107	CGGTGACGTCACTG	CBX7			MA1100.1	ASCL1	chr5:43041883-43042524	467	479	+	15	5.81e-06	0.0357	GGGGCAGCTGCGA	LOC153684
MA0835.1	BATF3	chr22:39570767-39571001	84	97	+	9.68182	5.9e-06	0.107	CAGTGACGTCACCG	CBX7			MA1100.1	ASCL1	chr5:6378604-6378958	229	241	+	14.789	6.81e-06	0.0365	CGCGCAGCTGGGC	MED10
MA0835.1	BATF3	chr3:119182406-119182563	78	91	+	16.6667	4.86e-07	0.0727	CGATGACGTCAGCT	TMEM39A			MA1100.1	ASCL1	chr5:671547-672792	1181	1193	+	14.4771	8.6e-06	0.0389	GCAGCAGCTGAGC	TPPP
MA0835.1	BATF3	chr3:119182406-119182563	78	91	-	16.4545	5.28e-07	0.0727	AGCTGACGTCATCG	TMEM39A			MA1100.1	ASCL1	chr5:6766682-6767212	287	299	+	16.9266	7.64e-07	0.0183	GGAGCAGCTGGGT	LINC02236
MA0835.1	BATF3	chr3:128598210-128598384	92	105	-	13.697	1.49e-06	0.0727	TGATGACGTCACAC	ACAD9			MA1100.1	ASCL1	chr5:6766682-6767212	273	285	+	14.4037	9.03e-06	0.0393	AGGGCAGCTGCAG	LINC02236
MA0835.1	BATF3	chr3:128598210-128598384	92	105	+	12.3636	2.44e-06	0.0821	GTGTGACGTCATCA	ACAD9			MA1100.1	ASCL1	chr5:72251750-72251871	9	21	-	15.7798	2.91e-06	0.0316	GCCGCAGCTGGGC	FCHO2
MA0835.1	BATF3	chr3:156877933-156878121	79	92	-	10.6818	4.3e-06	0.0945	TGGTGACGTCAGGG	CCNL1			MA1100.1	ASCL1	chr5:8829256-8829869	460	472	-	15.7523	3.02e-06	0.0321	GAGGCAGCTGGGG	LINC02199
MA0835.1	BATF3	chr3:156877933-156878121	79	92	+	9.0303	7.27e-06	0.113	CCCTGACGTCACCA	CCNL1			MA1100.1	ASCL1	chr5:90576381-90576756	11	23	+	14.3028	9.61e-06	0.0401	CGAGCAGCTGACG	LUCAT1
MA0835.1	BATF3	chr3:43327908-43328075	87	100	+	9.04545	7.24e-06	0.113	CGCTGACGTCACAG	SNRK			MA1100.1	ASCL1	chr6:149753212-149753385	150	162	+	14.7706	6.94e-06	0.0365	CCAGCAGCTGTGT	SUMO4
MA0835.1	BATF3	chr3:43327908-43328075	87	100	-	8.71212	8.02e-06	0.117	CTGTGACGTCAGCG	SNRK			MA1100.1	ASCL1	chr6:150218666-150218797	26	38	-	14.6789	7.43e-06	0.0366	AAGGCAGCTGGGG	RAET1E-AS1
MA0835.1	BATF3	chr3:52312598-52312807	145	158	+	16.8939	4.42e-07	0.0727	tggtgacgtcagcg	WDR82			MA1100.1	ASCL1	chr6:161725071-161725191	42	54	-	15.9817	2.38e-06	0.0306	CGGGCAGCTGGCC	AGPAT4
MA0835.1	BATF3	chr3:52312598-52312807	145	158	-	15.1667	8.84e-07	0.0727	CGCTGACGTCACCA	WDR82			MA1100.1	ASCL1	chr6:20212663-20212945	245	257	+	15.0367	5.66e-06	0.0353	CCTGCAGCTGGAG	MBOAT1
MA0835.1	BATF3	chr4:122722438-122722586	33	46	+	11.4091	3.42e-06	0.0897	TGATGACGTAATTT	EXOSC9			MA1100.1	ASCL1	chr6:20403465-20403837	229	241	+	15.4128	4.13e-06	0.0327	GGGGCAGCTGGGT	E2F3
MA0835.1	BATF3	chr4:2538024-2538385	43	56	+	8.22727	9.24e-06	0.124	CGGTGACATCACCG	FAM193A			MA1100.1	ASCL1	chr6:25992693-25992943	100	112	-	16.9541	7.32e-07	0.0183	CCAGCAGCTGCGC	HIST1H1A
MA0835.1	BATF3	chr4:77997381-77997601	63	76	+	14.5152	1.1e-06	0.0727	CGGTGACGTCAGCG	CCNI			MA1100.1	ASCL1	chr6:25992693-25992943	99	111	+	14.8165	6.7e-06	0.036	GGCGCAGCTGCTG	HIST1H1A
MA0835.1	BATF3	chr4:77997381-77997601	63	76	-	14.1818	1.29e-06	0.0727	CGCTGACGTCACCG	CCNI			MA1100.1	ASCL1	chr6:26031586-26032389	637	649	-	15.8257	2.8e-06	0.0316	CAAGCAGCTGGCT	HIST1H3B
MA0835.1	BATF3	chr4:8442414-8442617	57	70	+	9.69697	5.88e-06	0.107	CCATGACGTCAACG	TRMT44			MA1100.1	ASCL1	chr6:26156440-26157700	663	675	-	16.9358	7.55e-07	0.0183	CCAGCAGCTGCAG	HIST1H1E
MA0835.1	BATF3	chr4:8442414-8442617	57	70	-	8.10606	9.57e-06	0.125	CGTTGACGTCATGG	TRMT44			MA1100.1	ASCL1	chr6:26156440-26157700	662	674	+	15.0826	5.42e-06	0.0348	GCTGCAGCTGCTG	HIST1H1E
MA0835.1	BATF3	chr5:14264839-14265050	69	82	+	11.4545	3.38e-06	0.0897	GGGTGACGTCACCT	TRIO			MA1100.1	ASCL1	chr6:26198744-26199661	467	479	-	15.3853	4.23e-06	0.0327	CCTGCAGCTGGCC	HIST1H2AD
MA0835.1	BATF3	chr5:14264839-14265050	69	82	-	10.8485	4.09e-06	0.0945	AGGTGACGTCACCC	TRIO			MA1100.1	ASCL1	chr6:2634474-2635042	250	262	+	17.2661	4.4e-07	0.016	GAAGCAGCTGGGG	LINC02521
MA0835.1	BATF3	chr6:12011448-12011602	119	132	+	12.4091	2.39e-06	0.0821	CCATGACGTCAGCG	HIVEP1			MA1100.1	ASCL1	chr6:27777771-27778193	134	146	+	16.5872	1.21e-06	0.0237	CAAGCAGCTGGCC	HIST1H3H
MA0835.1	BATF3	chr6:12011448-12011602	119	132	-	11.8182	2.93e-06	0.0833	CGCTGACGTCATGG	HIVEP1			MA1100.1	ASCL1	chr6:28249133-28249437	222	234	-	17.633	2.36e-07	0.0143	CCAGCAGCTGGGC	PGBD1
MA0835.1	BATF3	chr6:89791391-89791612	113	126	+	11.9394	2.8e-06	0.0821	GGCTGACGTCAGCG	PNRC1			MA1100.1	ASCL1	chr6:2989259-2989565	17	29	-	14.8165	6.7e-06	0.036	GGCGCAGCTGGGA	LINC01011
MA0835.1	BATF3	chr6:89791391-89791612	113	126	-	11.0303	3.84e-06	0.0934	CGCTGACGTCAGCC	PNRC1			MA1100.1	ASCL1	chr6:36646224-36646648	273	285	+	16.3119	1.68e-06	0.0256	TGAGCAGCTGCCG	CDKN1A
MA0835.1	BATF3	chr7:129592753-129593029	67	80	-	13.9394	1.38e-06	0.0727	CGATGACGTCACAG	UBE2H			MA1100.1	ASCL1	chr6:4018538-4019014	429	441	-	17.1284	5.66e-07	0.016	GCGGCAGCTGGGG	PRPF4B
MA0835.1	BATF3	chr7:129592753-129593029	67	80	+	13.0909	1.92e-06	0.0821	CTGTGACGTCATCG	UBE2H			MA1100.1	ASCL1	chr6:41649945-41650138	102	114	+	14.5413	8.16e-06	0.0374	CGGGCAGCTGCCT	MDFI
MA0835.1	BATF3	chr7:158622199-158622416	117	130	+	15.0455	9.19e-07	0.0727	TACTGACGTCATCG	ESYT2			MA1100.1	ASCL1	chr6:53590729-53590891	9	21	-	16.6239	1.14e-06	0.0229	TCAGCAGCTGGAG	KLHL31
MA0835.1	BATF3	chr7:158622199-158622416	117	130	-	14.2121	1.25e-06	0.0727	CGATGACGTCAGTA	ESYT2			MA1100.1	ASCL1	chr7:100130613-100130775	75	87	+	15.5138	3.78e-06	0.0327	gaagcagctggat	AGFG2
MA0835.1	BATF3	chr7:87256346-87260779	2843	2856	-	7.98485	9.94e-06	0.125	CAATGACGTTATCT	ABCB1			MA1100.1	ASCL1	chr7:100399915-100400143	84	96	+	15.6055	3.44e-06	0.0322	GAAGCAGCTGCGA	SLC12A9
MA0835.1	BATF3	chr8:10697289-10697541	108	121	+	12.5606	2.27e-06	0.0821	TGGTGACGTCAGTA	LOC101929229			MA1100.1	ASCL1	chr7:1032819-1033097	31	43	+	15.5505	3.64e-06	0.0323	ACGGCAGCTGGAG	C7orf50
MA0835.1	BATF3	chr8:10697289-10697541	108	121	-	12.1818	2.6e-06	0.0821	TACTGACGTCACCA	LOC101929229			MA1100.1	ASCL1	chr7:134855389-134855639	196	208	-	15.4037	4.19e-06	0.0327	GAGGCAGCTGCCG	CYREN
MA0835.1	BATF3	chr8:30014131-30014270	92	105	+	10.9242	3.97e-06	0.0943	GGGTGACGTCAGCT	DCTN6			MA1100.1	ASCL1	chr7:134855389-134855639	195	207	+	15.0092	5.78e-06	0.0357	CCGGCAGCTGCCT	CYREN
MA0835.1	BATF3	chr8:30014131-30014270	92	105	-	9.98485	5.42e-06	0.105	AGCTGACGTCACCC	DCTN6			MA1100.1	ASCL1	chr7:150783005-150783348	100	112	+	17.6881	1.88e-07	0.0143	GGAGCAGCTGGGC	AGAP3
MA0731.1	BCL6B	chr17:7142847-7143167	118	134	-	0.657143	2.36e-06	1	GGCTTTCTGGGAATCAA	PHF23			MA1100.1	ASCL1	chr7:151065248-151065516	185	197	-	14.9174	6.18e-06	0.0358	GGTGCAGCTGCGG	NUB1
MA0731.1	BCL6B	chr19:40502822-40502992	36	52	-	-4.78571	7.61e-06	1	CACTTACCAGGAACCCA	ZNF546			MA1100.1	ASCL1	chr7:1595909-1596165	104	116	+	14.2844	9.75e-06	0.0404	GTGGCAGCTGGCT	TMEM184A
MA0731.1	BCL6B	chr3:126422871-126423171	201	217	-	3.1	1.36e-06	1	CGCTTTCCAGGACTCGC	CHCHD6			MA1100.1	ASCL1	chr7:26904126-26904336	100	112	+	15.0734	5.49e-06	0.0348	GCTGCAGCTGGAC	SKAP2
MA0731.1	BCL6B	chr7:85040136-85043847	1739	1755	+	-5.44286	8.73e-06	1	TGTTTTCTAGGGCTTGG	LINC00972			MA1100.1	ASCL1	chr7:36024895-36025059	115	127	+	15.945	2.48e-06	0.0306	TCAGCAGCTGCAG	LOC101928618
MA0731.1	BCL6B	chr8:74884574-74884990	42	58	-	-4.51429	7.23e-06	1	TGCATGCTGGGAATCCA	ELOC			MA1100.1	ASCL1	chr7:39663034-39663219	93	105	-	16.6606	1.06e-06	0.0227	GGGGCAGCTGGGG	RALA
MA0818.1	BHLHE22	chr21:10709283-10712277	1708	1717	+	14.9394	5.82e-06	1	accatatgcc	TPTE			MA1100.1	ASCL1	chr7:44530197-44530382	166	178	-	15.4128	4.13e-06	0.0327	GGGGCAGCTGGGT	NUDCD3
MA0818.1	BHLHE22	chr7:85043897-85047932	998	1007	+	15.4545	2.45e-06	1	ACCATATGTT	LINC00972			MA1100.1	ASCL1	chr7:47636538-47636672	120	132	+	16.1743	1.93e-06	0.0276	tgagcagctgggc	TNS3
MA0817.1	BHLHE23	chr7:85043897-85047932	997	1008	-	17.3818	2.03e-07	0.204	AAACATATGGTA	LINC00972			MA1100.1	ASCL1	chr7:5526598-5526763	94	106	-	14.844	6.57e-06	0.0358	CCAGCAGGTGGCG	FBXL18
MA0817.1	BHLHE23	chr7:85043897-85047932	997	1008	+	15.0182	7.99e-06	1	TACCATATGTTT	LINC00972			MA1100.1	ASCL1	chr7_gl000195_random:103192-103967	189	201	-	17.6697	1.96e-07	0.0143	GGAGCAGCTGGAG	LOC389831
MA0464.2	BHLHE40	chr1:154531097-154531337	179	188	+	15.25	5.99e-06	0.149	CTCACGTGAC	UBE2Q1			MA1100.1	ASCL1	chr8:103803185-103803500	108	120	-	17.6881	1.88e-07	0.0143	GGAGCAGCTGGGC	GASAL1
MA0464.2	BHLHE40	chr1:26232939-26233077	14	23	-	15.3269	3.09e-06	0.149	GTCACGTGCC	MIR3917			MA1100.1	ASCL1	chr8:103803185-103803500	84	96	-	15.789	2.89e-06	0.0316	CGGGCAGCTGCCG	GASAL1
MA0464.2	BHLHE40	chr1:26232939-26233077	58	67	+	15.3077	4.5e-06	0.149	GGCACGTGCC	MIR3917			MA1100.1	ASCL1	chr8:103803185-103803500	83	95	+	15.7706	2.94e-06	0.0316	CCGGCAGCTGCCC	GASAL1
MA0464.2	BHLHE40	chr1:26232939-26233077	58	67	-	15.3077	4.5e-06	0.149	GGCACGTGCC	MIR3917			MA1100.1	ASCL1	chr8:103820500-103821045	191	203	+	15.6697	3.27e-06	0.0322	GGGGCAGCTGGAC	GASAL1
MA0464.2	BHLHE40	chr1:26232939-26233077	14	23	+	15.1923	7.96e-06	0.149	GGCACGTGAC	MIR3917			MA1100.1	ASCL1	chr8:128230632-128234167	682	694	+	14.7706	6.94e-06	0.0365	ACGGCAGCTGGTA	CCAT1
MA0464.2	BHLHE40	chr11:116969050-116969332	227	236	+	15.3269	3.09e-06	0.149	GTCACGTGCC	SIK3			MA1100.1	ASCL1	chr8:144388937-144389094	23	35	+	14.5688	7.98e-06	0.0368	GGAGCAGGTGGGG	ZNF696
MA0464.2	BHLHE40	chr11:116969050-116969332	227	236	-	15.1923	7.96e-06	0.149	GGCACGTGAC	SIK3			MA1100.1	ASCL1	chr8:145022683-145023029	208	220	-	16.4679	1.38e-06	0.0249	CGGGCAGCTGGCG	PLEC
MA0464.2	BHLHE40	chr11:61559991-61560459	360	369	+	15.2115	7.35e-06	0.149	GTCACGTGAC	FEN1			MA1100.1	ASCL1	chr8:145060310-145060945	344	356	+	17.6881	1.88e-07	0.0143	GGAGCAGCTGGGC	PARP10
MA0464.2	BHLHE40	chr11:61559991-61560459	360	369	-	15.2115	7.35e-06	0.149	GTCACGTGAC	FEN1			MA1100.1	ASCL1	chr8:92052906-92053241	168	180	-	17.4587	3.23e-07	0.0143	GCAGCAGCTGCAG	PIP4P2
MA0464.2	BHLHE40	chr12:104350898-104351106	145	154	-	15.3269	3.09e-06	0.149	GTCACGTGCC	C12orf73			MA1100.1	ASCL1	chr8:92052906-92053241	167	179	+	15.0826	5.42e-06	0.0348	gctgcagctgctg	PIP4P2
MA0464.2	BHLHE40	chr12:104350898-104351106	145	154	+	15.1923	7.96e-06	0.149	GGCACGTGAC	C12orf73			MA1100.1	ASCL1	chr8:99953251-99953519	4	16	+	14.2569	9.91e-06	0.0405	GGGGCAGCTGTTG	STK3
MA0464.2	BHLHE40	chr12:105501318-105501561	176	185	-	15.2885	5.24e-06	0.149	AGCACGTGAC	WASHC4			MA1100.1	ASCL1	chr9:108663872-108664009	62	74	+	14.3578	9.32e-06	0.0399	CCAGCAGGTGGCC	TMEM38B
MA0464.2	BHLHE40	chr12:116715394-116715724	149	158	+	15.2115	7.35e-06	0.149	GTCACGTGAC	MED13L			MA1100.1	ASCL1	chr9:123836926-123837058	51	63	-	16.2936	1.7e-06	0.0256	GCGGCAGCTGCCC	C5
MA0464.2	BHLHE40	chr12:116715394-116715724	149	158	-	15.2115	7.35e-06	0.149	GTCACGTGAC	MED13L			MA1100.1	ASCL1	chr9:123836926-123837058	50	62	+	15.789	2.89e-06	0.0316	CGGGCAGCTGCCG	C5
MA0464.2	BHLHE40	chr12:123849296-123849632	172	181	+	15.25	5.99e-06	0.149	CTCACGTGAc	MIR8072			MA1100.1	ASCL1	chr9:130632236-130632423	144	156	-	15.3486	4.37e-06	0.0328	CGGGCAGCTGGTC	AK1
MA0464.2	BHLHE40	chr12:56109763-56109950	47	56	+	15.25	5.99e-06	0.149	CTCACGTGAC	BLOC1S1-RDH5			MA1100.1	ASCL1	chr9:140134705-140134954	170	182	+	14.5963	7.81e-06	0.0366	CGCGCAGCTGCGG	TUBB4B
MA0464.2	BHLHE40	chr12:56109763-56109950	63	72	+	15.2115	7.35e-06	0.149	GTCACGTGAC	BLOC1S1-RDH5			MA1100.1	ASCL1	chr9:140134705-140134954	171	183	-	14.578	7.91e-06	0.0368	CCCGCAGCTGCGC	TUBB4B
MA0464.2	BHLHE40	chr12:56109763-56109950	63	72	-	15.2115	7.35e-06	0.149	GTCACGTGAC	BLOC1S1-RDH5			MA1100.1	ASCL1	chr9:140779096-140779284	53	65	+	14.8899	6.36e-06	0.0358	CGGGCAGCTGGGT	LOC100133077
MA0464.2	BHLHE40	chr15:72668320-72668483	77	86	+	15.3077	4.5e-06	0.149	ATCACGTGAC	HEXA			MA1100.1	ASCL1	chr9:96929141-96929382	167	179	-	16.4128	1.49e-06	0.0249	GCAGCAGCTGCTT	MIRLET7A1
MA0464.2	BHLHE40	chr16:2097748-2098075	122	131	-	15.3077	4.5e-06	0.149	ATCACGTGAC	NTHL1			MA1100.1	ASCL1	chr9:96929141-96929382	166	178	+	16.2844	1.73e-06	0.0257	GAAGCAGCTGCTG	MIRLET7A1
MA0464.2	BHLHE40	chr16:23160716-23161002	77	86	+	15.25	5.99e-06	0.149	CTCACGTGAC	USP31			MA1100.1	ASCL1	chrUn_gl000220:117825-125422	1248	1260	-	16.3394	1.64e-06	0.0256	GCGGCAGCTGGTC	LOC100507412
MA0464.2	BHLHE40	chr16:5083793-5084021	156	165	+	15.25	5.99e-06	0.149	CTCACGTGAC	NAGPA			MA1100.1	ASCL1	chrUn_gl000220:117825-125422	1964	1976	-	16.3394	1.64e-06	0.0256	GCGGCAGCTGGTC	LOC100507412
MA0464.2	BHLHE40	chr16:57220100-57220250	24	33	+	15.3077	4.5e-06	0.149	ATCACGTGAC	RSPRY1			MA0833.1	ATF4	chr1:33282925-33283126	22	34	-	15.8033	3.32e-06	0.374	AGCTGATGCAACC	S100PBP
MA0464.2	BHLHE40	chr16:67515085-67515238	27	36	+	15.25	5.99e-06	0.149	CTCACGTGAC	ATP6V0D1			MA0833.1	ATF4	chr10:102133748-102134035	66	78	+	17.1148	1.07e-06	0.319	GGCTGACGCAACC	OLMALINC
MA0464.2	BHLHE40	chr16:9147064-9147255	60	69	+	15.3269	3.09e-06	0.149	gtcacgtgcc	C16orf72			MA0833.1	ATF4	chr10:73026187-73026427	160	172	-	15.0656	5.69e-06	0.458	GGCTGATGCAAGC	UNC5B
MA0464.2	BHLHE40	chr16:9147064-9147255	60	69	-	15.1923	7.96e-06	0.149	GGCACGTGAC	C16orf72			MA0833.1	ATF4	chr10:79617214-79617366	67	79	+	14.2623	8.51e-06	0.529	GTGTGACGCAATT	DLG5
MA0464.2	BHLHE40	chr16:9184981-9185255	102	111	-	15.3077	4.5e-06	0.149	ATCACGTGAC	C16orf72			MA0833.1	ATF4	chr10:85899237-85899403	15	27	-	17.0164	1.32e-06	0.319	GCATGACGCAACA	GHITM
MA0464.2	BHLHE40	chr17:78075191-78075350	111	120	+	15.2115	7.35e-06	0.149	GTCACGTGAC	GAA			MA0833.1	ATF4	chr11:3818917-3819126	197	209	+	15.1148	5.45e-06	0.458	TGGTGACGCAACA	PGAP2
MA0464.2	BHLHE40	chr17:78075191-78075350	111	120	-	15.2115	7.35e-06	0.149	GTCACGTGAC	GAA			MA0833.1	ATF4	chr12:46765408-46766358	425	437	+	15.7049	3.54e-06	0.375	AACTGATGCAATA	SLC38A2
MA0464.2	BHLHE40	chr17:79791111-79791270	97	106	+	15.25	5.99e-06	0.149	CTCACGTGAC	MCRIP1			MA0833.1	ATF4	chr12:54810931-54811345	297	309	+	16.5902	2.01e-06	0.322	TGATGATGCAATG	LOC102724050
MA0464.2	BHLHE40	chr19:41304886-41305183	159	168	+	15.3269	3.09e-06	0.149	GTCACGTGCC	EGLN2			MA0833.1	ATF4	chr14:104544361-104544635	70	82	+	15.5082	4.13e-06	0.392	agctgatgcaatg	ASPG
MA0464.2	BHLHE40	chr19:41304886-41305183	159	168	-	15.1923	7.96e-06	0.149	GGCACGTGAC	EGLN2			MA0833.1	ATF4	chr15:74583658-74584083	64	76	-	14.4098	7.96e-06	0.529	GCCTGATGCAATT	CCDC33
MA0464.2	BHLHE40	chr19:50379772-50380116	83	92	+	15.3654	1.97e-06	0.149	CTCACGTGCC	AKT1S1			MA0833.1	ATF4	chr15:75339479-75339781	201	213	+	15.0656	5.69e-06	0.458	GGCTGATGCAAGC	PPCDC
MA0464.2	BHLHE40	chr2:233561921-233562069	89	98	+	15.2115	7.35e-06	0.149	GTCACGTGAC	GIGYF2			MA0833.1	ATF4	chr16:30787279-30787462	83	95	-	16.1311	2.76e-06	0.355	CTATGATGCAATA	RNF40
MA0464.2	BHLHE40	chr2:233561921-233562069	89	98	-	15.2115	7.35e-06	0.149	GTCACGTGAC	GIGYF2			MA0833.1	ATF4	chr17:19896269-19896431	81	93	+	15.5082	4.13e-06	0.392	agctgatgcaatg	AKAP10
MA0464.2	BHLHE40	chr20:23342475-23342718	32	41	+	15.25	5.99e-06	0.149	CTCACGTGAC	GZF1			MA0833.1	ATF4	chr17:39845564-39845934	182	194	-	15.8033	3.32e-06	0.374	AGCTGATGCAACC	EIF1
MA0464.2	BHLHE40	chr20:443128-443286	86	95	-	15.3269	3.09e-06	0.149	GTCACGTGCC	TBC1D20			MA0833.1	ATF4	chr19:2270763-2271211	95	107	+	18.4918	2.25e-07	0.135	GGATGACGCAACC	OAZ1
MA0464.2	BHLHE40	chr20:443128-443286	86	95	+	15.1923	7.96e-06	0.149	ggcACGTGAC	TBC1D20			MA0833.1	ATF4	chr19:2524901-2525758	68	80	-	17.623	6.19e-07	0.279	GGGTGATGCAATC	GNG7
MA0464.2	BHLHE40	chr3:142720280-142720455	41	50	-	15.25	5.99e-06	0.149	CTCACGTGAC	LOC100289361			MA0833.1	ATF4	chr2:220507234-220507435	50	62	-	14.3279	8.31e-06	0.529	CTATGACGCAATG	SLC4A3
MA0464.2	BHLHE40	chr5:79287039-79287173	75	84	-	14.0192	8.71e-06	0.16	TTCACGTGCC	MTX3			MA0833.1	ATF4	chr21:45622603-45622875	103	115	+	17.1803	9.86e-07	0.319	AGATGATGCAACC	ICOSLG
MA0464.2	BHLHE40	chr7:23636870-23637047	36	45	+	15.4038	1.36e-06	0.149	AGCACGTGCC	CCDC126			MA0833.1	ATF4	chr22:43263776-43264052	50	62	+	13.9672	9.72e-06	0.584	AGATGATGAAATA	ARFGAP3
MA0464.2	BHLHE40	chr8:104033145-104033334	154	163	-	15.3269	3.09e-06	0.149	GTCACGTGCC	ATP6V1C1			MA0833.1	ATF4	chr22:46307522-46307846	230	242	+	18.4918	2.25e-07	0.135	GGATGACGCAACC	WNT7B
MA0464.2	BHLHE40	chr8:104033145-104033334	154	163	+	15.1923	7.96e-06	0.149	GGCACGTGAC	ATP6V1C1			MA0833.1	ATF4	chr3:9464312-9465103	233	245	-	16.7541	1.75e-06	0.322	AAATGATGCAATC	SETD5
MA0464.2	BHLHE40	chr8:71581446-71581667	132	141	+	15.2115	7.35e-06	0.149	GTCACGTGAC	XKR9			MA0833.1	ATF4	chr3:9464312-9465103	442	454	+	14.9836	6.1e-06	0.458	GTCTGATGCAATT	SETD5
MA0464.2	BHLHE40	chr8:71581446-71581667	132	141	-	15.2115	7.35e-06	0.149	GTCACGTGAC	XKR9			MA0833.1	ATF4	chr5:10233643-10233904	175	187	-	15	6.01e-06	0.458	GGATGATGAAATC	FAM173B
MA0464.2	BHLHE40	chr9:135820172-135820433	163	172	+	15.2115	7.35e-06	0.149	GTCACGTGAC	TSC1			MA0833.1	ATF4	chr5:134471563-134471720	108	120	-	16.1311	2.76e-06	0.355	AGCTGATGCAACA	C5orf66
MA0464.2	BHLHE40	chr9:135820172-135820433	163	172	-	15.2115	7.35e-06	0.149	GTCACGTGAC	TSC1			MA0833.1	ATF4	chr5:15008319-15008983	481	493	-	18.4918	2.25e-07	0.135	GGATGACGCAACC	ANKH
MA0464.2	BHLHE40	chr9:138391628-138391812	125	134	+	15.2115	7.35e-06	0.149	GTCACGTGAC	C9orf116			MA0833.1	ATF4	chr5:33440990-33441294	81	93	-	16.9344	1.41e-06	0.319	AGCTGATGCAATC	TARS
MA0464.2	BHLHE40	chr9:138391628-138391812	125	134	-	15.2115	7.35e-06	0.149	GTCACGTGAC	C9orf116			MA0833.1	ATF4	chr5:38466455-38467038	257	269	+	16.6393	1.96e-06	0.322	tgctgatgcaatc	EGFLAM
MA0464.2	BHLHE40	chr9:139137594-139137829	102	111	-	15.2308	6.6e-06	0.149	CGCACGTGAC	QSOX2			MA0833.1	ATF4	chr6:151187468-151187716	22	34	+	14.4262	7.86e-06	0.529	CTCTGATGCAATC	MTHFD1L
MA0464.2	BHLHE40	chr9:19127516-19127693	36	45	+	15.2885	5.24e-06	0.149	AGCACGTGAC	PLIN2			MA0833.1	ATF4	chr9:118995174-118995357	96	108	-	16.4918	2.14e-06	0.322	GGATGATGTAATC	PAPPA
MA0636.1	BHLHE41	chr1:154531097-154531337	179	188	+	15.8077	4.53e-06	0.0721	CTCACGTGAC	UBE2Q1			MA0833.1	ATF4	chr9:130727776-130727998	155	167	+	14.7049	7.01e-06	0.505	AAGTGATGCAATC	FAM102A
MA0636.1	BHLHE41	chr1:154531097-154531337	179	188	-	15.7115	5.28e-06	0.0721	GTCACGTGAG	UBE2Q1			MA0834.1	ATF7	chr1:39456652-39457051	255	268	+	15.7286	3.37e-06	0.219	CCGTGACGTCACAG	AKIRIN1
MA0636.1	BHLHE41	chr1:26232939-26233077	14	23	+	16.8846	2.27e-06	0.0642	GGCACGTGAC	MIR3917			MA0834.1	ATF7	chr1:39456652-39457051	255	268	-	15.2	4.34e-06	0.219	CTGTGACGTCACGG	AKIRIN1
MA0636.1	BHLHE41	chr1:26232939-26233077	14	23	-	16.3077	3.79e-06	0.0721	GTCACGTGCC	MIR3917			MA0834.1	ATF7	chr11:3818917-3819126	118	131	+	14.6714	5.4e-06	0.242	TCGTGACGTCACAC	PGAP2
MA0636.1	BHLHE41	chr1:26232939-26233077	58	67	+	14.9808	9.13e-06	0.113	GGCACGTGCC	MIR3917			MA0834.1	ATF7	chr11:3818917-3819126	118	131	-	14.2	6.58e-06	0.275	GTGTGACGTCACGA	PGAP2
MA0636.1	BHLHE41	chr1:26232939-26233077	58	67	-	14.9808	9.13e-06	0.113	GGCACGTGCC	MIR3917			MA0834.1	ATF7	chr12:31881752-31882157	289	302	-	15.3143	4.08e-06	0.219	GTGTGACGTCACAA	AMN1
MA0636.1	BHLHE41	chr11:116969050-116969332	227	236	-	16.8846	2.27e-06	0.0642	GGCACGTGAC	SIK3			MA0834.1	ATF7	chr12:31881752-31882157	289	302	+	15.2571	4.21e-06	0.219	TTGTGACGTCACAC	AMN1
MA0636.1	BHLHE41	chr11:116969050-116969332	227	236	+	16.3077	3.79e-06	0.0721	GTCACGTGCC	SIK3			MA0834.1	ATF7	chr12:51566500-51566941	417	430	+	15.3857	3.94e-06	0.219	ACATGACGTCACGC	TFCP2
MA0636.1	BHLHE41	chr11:61559991-61560459	360	369	+	18.2115	7.46e-07	0.0357	GTCACGTGAC	FEN1			MA0834.1	ATF7	chr12:51566500-51566941	417	430	-	13.7286	7.83e-06	0.293	GCGTGACGTCATGT	TFCP2
MA0636.1	BHLHE41	chr11:61559991-61560459	360	369	-	18.2115	7.46e-07	0.0357	GTCACGTGAC	FEN1			MA0834.1	ATF7	chr14:105219353-105219492	116	129	-	15.7286	3.37e-06	0.219	CCGTGACGTCACAG	SIVA1
MA0636.1	BHLHE41	chr12:104350898-104351106	145	154	+	16.8846	2.27e-06	0.0642	GGCACGTGAC	C12orf73			MA0834.1	ATF7	chr14:105219353-105219492	116	129	+	15.2	4.34e-06	0.219	CTGTGACGTCACGG	SIVA1
MA0636.1	BHLHE41	chr12:104350898-104351106	145	154	-	16.3077	3.79e-06	0.0721	GTCACGTGCC	C12orf73			MA0834.1	ATF7	chr15:91537779-91538312	153	166	-	18.2	7.55e-07	0.155	CAGTGACGTCATCC	PRC1
MA0636.1	BHLHE41	chr12:105501318-105501561	176	185	-	15.6538	6.03e-06	0.0795	AGCACGTGAC	WASHC4			MA0834.1	ATF7	chr15:91537779-91538312	153	166	+	18.0143	8.9e-07	0.155	GGATGACGTCACTG	PRC1
MA0636.1	BHLHE41	chr12:105501318-105501561	176	185	+	14.5192	9.87e-06	0.118	GTCACGTGCT	WASHC4			MA0834.1	ATF7	chr17:33914154-33914390	98	111	+	18.0143	8.9e-07	0.155	CGATGACGTCACGC	AP2B1
MA0636.1	BHLHE41	chr12:116715394-116715724	149	158	+	18.2115	7.46e-07	0.0357	GTCACGTGAC	MED13L			MA0834.1	ATF7	chr17:33914154-33914390	98	111	-	16.9857	1.8e-06	0.191	GCGTGACGTCATCG	AP2B1
MA0636.1	BHLHE41	chr12:116715394-116715724	149	158	-	18.2115	7.46e-07	0.0357	GTCACGTGAC	MED13L			MA0834.1	ATF7	chr19:1240286-1240533	8	21	-	19.2	2.5e-07	0.155	CTATGACGTCACCG	ATP5F1D
MA0636.1	BHLHE41	chr12:123849296-123849632	172	181	+	15.8077	4.53e-06	0.0721	CTCACGTGAc	MIR8072			MA0834.1	ATF7	chr19:1240286-1240533	8	21	+	18.4286	5.84e-07	0.155	CGGTGACGTCATAG	ATP5F1D
MA0636.1	BHLHE41	chr12:123849296-123849632	172	181	-	15.7115	5.28e-06	0.0721	GTCACGTGAG	MIR8072			MA0834.1	ATF7	chr2:44314387-44314631	148	161	+	13.4429	8.64e-06	0.313	CGCTGACGTCACCT	PPM1B
MA0636.1	BHLHE41	chr12:56109763-56109950	63	72	+	18.2115	7.46e-07	0.0357	GTCACGTGAC	BLOC1S1-RDH5			MA0834.1	ATF7	chr2:44314387-44314631	148	161	-	13.0286	9.93e-06	0.336	AGGTGACGTCAGCG	PPM1B
MA0636.1	BHLHE41	chr12:56109763-56109950	63	72	-	18.2115	7.46e-07	0.0357	GTCACGTGAC	BLOC1S1-RDH5			MA0834.1	ATF7	chr2:70369671-70370065	164	177	+	17.8	1.03e-06	0.155	CGGTGACGTCACCA	LINC01816
MA0636.1	BHLHE41	chr12:56109763-56109950	47	56	+	15.8077	4.53e-06	0.0721	CTCACGTGAC	BLOC1S1-RDH5			MA0834.1	ATF7	chr2:70369671-70370065	164	177	-	17.3286	1.45e-06	0.174	TGGTGACGTCACCG	LINC01816
MA0636.1	BHLHE41	chr12:56109763-56109950	47	56	-	15.7115	5.28e-06	0.0721	GTCACGTGAG	BLOC1S1-RDH5			MA0834.1	ATF7	chr21:44597213-44597439	75	88	+	16.9714	1.81e-06	0.191	GAATGACGTCACTC	CRYAA
MA0636.1	BHLHE41	chr15:72668320-72668483	77	86	+	16.9808	1.65e-06	0.0633	ATCACGTGAC	HEXA			MA0834.1	ATF7	chr21:44597213-44597439	75	88	-	16.0143	2.97e-06	0.219	GAGTGACGTCATTC	CRYAA
MA0636.1	BHLHE41	chr15:72668320-72668483	77	86	-	16.4231	3.18e-06	0.0721	GTCACGTGAT	HEXA			MA0834.1	ATF7	chr21:45209266-45209479	133	146	-	15.0571	4.6e-06	0.223	GCGTGACGTCACAG	RRP1
MA0636.1	BHLHE41	chr16:2097748-2098075	122	131	-	16.9808	1.65e-06	0.0633	ATCACGTGAC	NTHL1			MA0834.1	ATF7	chr21:45209266-45209479	133	146	+	14.9429	4.85e-06	0.229	CTGTGACGTCACGC	RRP1
MA0636.1	BHLHE41	chr16:2097748-2098075	122	131	+	16.4231	3.18e-06	0.0721	GTCACGTGAT	NTHL1			MA0834.1	ATF7	chr3:141456958-141457207	55	68	-	16.0143	2.97e-06	0.219	CAGTGACGTCACCT	RNF7
MA0636.1	BHLHE41	chr16:23160716-23161002	77	86	+	15.8077	4.53e-06	0.0721	CTCACGTGAC	USP31			MA0834.1	ATF7	chr3:141456958-141457207	55	68	+	15.5714	3.59e-06	0.219	AGGTGACGTCACTG	RNF7
MA0636.1	BHLHE41	chr16:23160716-23161002	77	86	-	15.7115	5.28e-06	0.0721	GTCACGTGAG	USP31			MA0834.1	ATF7	chr3:3168568-3168987	34	47	-	17.8	1.03e-06	0.155	CGGTGACGTCACCA	TRNT1
MA0636.1	BHLHE41	chr16:5083793-5084021	156	165	+	15.8077	4.53e-06	0.0721	CTCACGTGAC	NAGPA			MA0834.1	ATF7	chr3:3168568-3168987	34	47	+	17.3286	1.45e-06	0.174	TGGTGACGTCACCG	TRNT1
MA0636.1	BHLHE41	chr16:5083793-5084021	156	165	-	15.7115	5.28e-06	0.0721	GTCACGTGAG	NAGPA			MA0834.1	ATF7	chr3:5064541-5065517	664	677	-	16.7571	2e-06	0.2	AGGTGACGTCACCA	BHLHE40
MA0636.1	BHLHE41	chr16:57220100-57220250	24	33	+	16.9808	1.65e-06	0.0633	ATCACGTGAC	RSPRY1			MA0834.1	ATF7	chr3:5064541-5065517	664	677	+	16	3e-06	0.219	TGGTGACGTCACCT	BHLHE40
MA0636.1	BHLHE41	chr16:57220100-57220250	24	33	-	16.4231	3.18e-06	0.0721	GTCACGTGAT	RSPRY1			MA0834.1	ATF7	chr5:172198009-172198369	304	317	+	17.8714	9.88e-07	0.155	CGGTGACGTCACCC	DUSP1
MA0636.1	BHLHE41	chr16:67515085-67515238	27	36	+	15.8077	4.53e-06	0.0721	CTCACGTGAC	ATP6V0D1			MA0834.1	ATF7	chr5:172198009-172198369	304	317	-	17.4571	1.3e-06	0.174	GGGTGACGTCACCG	DUSP1
MA0636.1	BHLHE41	chr16:67515085-67515238	27	36	-	15.7115	5.28e-06	0.0721	GTCACGTGAG	ATP6V0D1			MA0834.1	ATF7	chr5:175843526-175843735	55	68	+	18.1286	8.15e-07	0.155	CGGTGACGTCACCG	CLTB
MA0636.1	BHLHE41	chr16:9147064-9147255	60	69	-	16.8846	2.27e-06	0.0642	GGCACGTGAC	C16orf72			MA0834.1	ATF7	chr5:175843526-175843735	55	68	-	18.1286	8.15e-07	0.155	CGGTGACGTCACCG	CLTB
MA0636.1	BHLHE41	chr16:9147064-9147255	60	69	+	16.3077	3.79e-06	0.0721	gtcacgtgcc	C16orf72			MA0834.1	ATF7	chr5:32173935-32175060	500	513	+	14.1	6.85e-06	0.279	GGCTGACGTCACCG	GOLPH3
MA0636.1	BHLHE41	chr16:9184981-9185255	102	111	-	16.9808	1.65e-06	0.0633	ATCACGTGAC	C16orf72			MA0834.1	ATF7	chr5:32173935-32175060	500	513	-	13.8143	7.6e-06	0.293	CGGTGACGTCAGCC	GOLPH3
MA0636.1	BHLHE41	chr16:9184981-9185255	102	111	+	16.4231	3.18e-06	0.0721	GTCACGTGAT	C16orf72			MA0834.1	ATF7	chr5:912415-913180	117	130	+	14.3143	6.26e-06	0.268	ACATGACGTCACGT	TRIP13
MA0636.1	BHLHE41	chr17:78075191-78075350	111	120	+	18.2115	7.46e-07	0.0357	GTCACGTGAC	GAA			MA0834.1	ATF7	chr5:912415-913180	117	130	-	13.3571	8.91e-06	0.314	ACGTGACGTCATGT	TRIP13
MA0636.1	BHLHE41	chr17:78075191-78075350	111	120	-	18.2115	7.46e-07	0.0357	GTCACGTGAC	GAA			MA0834.1	ATF7	chr6:12011455-12011889	112	125	+	14.5571	5.65e-06	0.247	CCATGACGTCAGCG	HIVEP1
MA0636.1	BHLHE41	chr17:79791111-79791270	97	106	+	15.8077	4.53e-06	0.0721	CTCACGTGAC	MCRIP1			MA0834.1	ATF7	chr6:12011455-12011889	112	125	-	13.9571	7.23e-06	0.288	CGCTGACGTCATGG	HIVEP1
MA0636.1	BHLHE41	chr17:79791111-79791270	97	106	-	15.7115	5.28e-06	0.0721	GTCACGTGAG	MCRIP1			MA0834.1	ATF7	chr6:15248832-15249347	140	153	+	15.1857	4.38e-06	0.219	TTGTGACGTCACAA	JARID2-AS1
MA0636.1	BHLHE41	chr19:41304886-41305183	159	168	-	16.8846	2.27e-06	0.0642	GGCACGTGAC	EGLN2			MA0834.1	ATF7	chr6:15248832-15249347	140	153	-	15.1857	4.38e-06	0.219	TTGTGACGTCACAA	JARID2-AS1
MA0636.1	BHLHE41	chr19:41304886-41305183	159	168	+	16.3077	3.79e-06	0.0721	GTCACGTGCC	EGLN2			MA0834.1	ATF7	chr6:19804916-19805239	143	156	-	15.6143	3.53e-06	0.219	GCGTGACGTCACCC	LOC100506885
MA0636.1	BHLHE41	chr2:233561921-233562069	89	98	+	18.2115	7.46e-07	0.0357	GTCACGTGAC	GIGYF2			MA0834.1	ATF7	chr6:19804916-19805239	143	156	+	15.2714	4.18e-06	0.219	GGGTGACGTCACGC	LOC100506885
MA0636.1	BHLHE41	chr2:233561921-233562069	89	98	-	18.2115	7.46e-07	0.0357	GTCACGTGAC	GIGYF2			MA0834.1	ATF7	chr6:26026510-26026791	99	112	-	15.3429	4.01e-06	0.219	GAGTGACGTCACCT	HIST1H4B
MA0636.1	BHLHE41	chr20:23342475-23342718	32	41	+	15.8077	4.53e-06	0.0721	CTCACGTGAC	GZF1			MA0834.1	ATF7	chr6:26026510-26026791	99	112	+	15.3143	4.08e-06	0.219	AGGTGACGTCACTC	HIST1H4B
MA0636.1	BHLHE41	chr20:23342475-23342718	32	41	-	15.7115	5.28e-06	0.0721	GTCACGTGAG	GZF1			MA0834.1	ATF7	chr6:26204562-26205361	142	155	-	19.2	2.5e-07	0.155	GGATGACGTCACCA	HIST1H4E
MA0636.1	BHLHE41	chr20:443128-443286	86	95	+	16.8846	2.27e-06	0.0642	ggcACGTGAC	TBC1D20			MA0834.1	ATF7	chr6:26204562-26205361	142	155	+	18.1857	7.67e-07	0.155	TGGTGACGTCATCC	HIST1H4E
MA0636.1	BHLHE41	chr20:443128-443286	86	95	-	16.3077	3.79e-06	0.0721	GTCACGTGCC	TBC1D20			MA0834.1	ATF7	chr7:151722569-151722878	101	114	-	13.1857	9.45e-06	0.326	CCCTGACGTCACCG	GALNT11
MA0636.1	BHLHE41	chr3:142720280-142720455	41	50	-	15.8077	4.53e-06	0.0721	CTCACGTGAC	LOC100289361			MA0834.1	ATF7	chr7:152456617-152456944	192	205	-	13.7286	7.83e-06	0.293	ACGTGACGTCACTC	ACTR3B
MA0636.1	BHLHE41	chr3:142720280-142720455	41	50	+	15.7115	5.28e-06	0.0721	GTCACGTGAG	LOC100289361			MA0834.1	ATF7	chr7:152456617-152456944	192	205	+	13.4143	8.71e-06	0.313	GAGTGACGTCACGT	ACTR3B
MA0636.1	BHLHE41	chr8:104033145-104033334	154	163	+	16.8846	2.27e-06	0.0642	GGCACGTGAC	ATP6V1C1			MA0834.1	ATF7	chr8:145555455-145555675	140	153	+	16.2	2.72e-06	0.219	CAGTGACGTCACAA	SCRT1
MA0636.1	BHLHE41	chr8:104033145-104033334	154	163	-	16.3077	3.79e-06	0.0721	GTCACGTGCC	ATP6V1C1			MA0834.1	ATF7	chr8:145555455-145555675	140	153	-	14.8143	5.09e-06	0.234	TTGTGACGTCACTG	SCRT1
MA0636.1	BHLHE41	chr8:71581446-71581667	132	141	+	18.2115	7.46e-07	0.0357	GTCACGTGAC	XKR9			MA1101.1	BACH2	chr1:153539145-153539345	61	74	+	15.1707	3.77e-06	0.149	AGTGACTCAGCGGC	S100A2
MA0636.1	BHLHE41	chr8:71581446-71581667	132	141	-	18.2115	7.46e-07	0.0357	GTCACGTGAC	XKR9			MA1101.1	BACH2	chr1:153541045-153541346	243	256	-	14.3252	6.37e-06	0.166	AATGAATCAGCACT	S100A2
MA0636.1	BHLHE41	chr9:135820172-135820433	163	172	+	18.2115	7.46e-07	0.0357	GTCACGTGAC	TSC1			MA1101.1	BACH2	chr1:154989628-154990304	134	147	-	16.3252	1.58e-06	0.099	CATGACTCAGCGCC	ZBTB7B
MA0636.1	BHLHE41	chr9:135820172-135820433	163	172	-	18.2115	7.46e-07	0.0357	GTCACGTGAC	TSC1			MA1101.1	BACH2	chr1:155194513-155195076	118	131	-	15.4228	3.16e-06	0.149	GATGACTCAGAACT	GBAP1
MA0636.1	BHLHE41	chr9:138391628-138391812	125	134	+	18.2115	7.46e-07	0.0357	GTCACGTGAC	C9orf116			MA1101.1	BACH2	chr1:16947557-16948180	42	55	+	16.3659	1.53e-06	0.099	catgagtcagcacg	CROCCP2
MA0636.1	BHLHE41	chr9:138391628-138391812	125	134	-	18.2115	7.46e-07	0.0357	GTCACGTGAC	C9orf116			MA1101.1	BACH2	chr1:17896185-17896459	138	151	+	14.7642	4.84e-06	0.153	TCTGACTCATCAga	ARHGEF10L
MA0636.1	BHLHE41	chr9:19127516-19127693	36	45	+	15.6538	6.03e-06	0.0795	AGCACGTGAC	PLIN2			MA1101.1	BACH2	chr1:235132974-235133200	120	133	-	14.7561	4.86e-06	0.153	GCTGACTCAGGACC	LOC101927851
MA0636.1	BHLHE41	chr9:19127516-19127693	36	45	-	14.5192	9.87e-06	0.118	GTCACGTGCT	PLIN2			MA1101.1	BACH2	chr1:242161944-242162157	5	18	+	14.4959	5.8e-06	0.163	TGTGACTCAGCGTG	MAP1LC3C
MA0636.1	BHLHE41	chr9:32552216-32552433	32	41	-	15.1923	7.13e-06	0.0909	ATCACGTGAT	SMIM27			MA1101.1	BACH2	chr1:32405500-32405712	53	66	+	15.8049	2.38e-06	0.126	TATGACTCAGCCGC	PTP4A2
MA0636.1	BHLHE41	chr9:32552216-32552433	32	41	+	15.1923	7.13e-06	0.0909	ATCACGTGAT	SMIM27			MA1101.1	BACH2	chr1:59395464-59395661	98	111	+	16.2276	1.7e-06	0.099	GCTGACTCAGCCTC	LINC01358
MA0878.1	CDX1	chr7:84860863-84865795	1024	1032	-	12.8113	5.98e-06	1	GCAATAAAA	SEMA3D			MA1101.1	BACH2	chr1:59395464-59395661	95	108	-	14.3659	6.23e-06	0.164	GCTGAGTCAGCGGC	LINC01358
MA0878.1	CDX1	chr7:88063747-88068712	2040	2048	-	12.8113	5.98e-06	1	GCAATAAAA	STEAP4			MA1101.1	BACH2	chr1:6662991-6663257	111	124	-	15.6016	2.78e-06	0.142	GGTGACTCAGCCTG	KLHL21
MA0878.1	CDX1	chr8:124084591-124084836	16	24	-	12.8113	5.98e-06	1	GCAATAAAA	TBC1D31			MA1101.1	BACH2	chr10:79165555-79165752	74	87	-	15.3252	3.38e-06	0.149	GATGACTCACCAGT	KCNMA1
MA0465.1	CDX2	chr11:64863452-64863727	195	205	-	14.5238	7.79e-06	1	GAGCCATAAAG	VPS51			MA1101.1	BACH2	chr10:79709047-79709348	86	99	-	14.7642	4.84e-06	0.153	AGTGACTCAGCCCC	DLG5-AS1
MA0465.1	CDX2	chr17:1933281-1933531	60	70	-	14.3968	8.25e-06	1	GGGCCATAAAG	DPH1			MA1101.1	BACH2	chr11:47968620-47968796	51	64	-	17.5203	6.66e-07	0.0854	AGTGACTCAGCAGG	PTPRJ
MA0465.1	CDX2	chr7:5570137-5570417	145	155	+	15.9365	6.74e-07	0.697	GAGCCATAAAA	ACTB			MA1101.1	BACH2	chr11:9385795-9386120	277	290	-	16.8455	1.04e-06	0.099	GGTGACTCAGCTCT	IPO7
MA0465.1	CDX2	chr7:84609922-84613026	2778	2788	-	15.2857	3.39e-06	0.703	GTGCCATAAAA	SEMA3D			MA1101.1	BACH2	chr11:9385795-9386120	136	149	-	16.6341	1.21e-06	0.099	CATGACTCAGCGGC	IPO7
MA0465.1	CDX2	chr7:84952464-84959077	1295	1305	+	14.7778	5.22e-06	0.9	AAGTCATAAAA	LINC00972			MA1101.1	BACH2	chr12:113737700-113737904	101	114	-	14.7236	4.95e-06	0.153	AGTGACTCAGCCTC	SLC8B1
MA0465.1	CDX2	chr7:87327536-87331218	2848	2858	+	14.1746	9.62e-06	1	gagtaataaaa	ABCB1			MA1101.1	BACH2	chr12:115211869-115212422	358	371	+	14.6585	5.14e-06	0.154	GATGACTCAGTAGA	TBX3
MA0465.1	CDX2	chr7:88063747-88068712	2040	2050	-	15.4603	1.68e-06	0.703	AAGCAATAAAA	STEAP4			MA1101.1	BACH2	chr12:125364974-125365118	48	61	+	14.7398	4.91e-06	0.153	gctgactcaggagg	SCARB1
MA0465.1	CDX2	chr7:88063747-88068712	17	27	+	15.3492	2.72e-06	0.703	cagccataaaa	STEAP4			MA1101.1	BACH2	chr12:132356874-132357019	44	57	-	14.3984	6.1e-06	0.163	TGTGACTCAGCCTG	ULK1
MA0465.1	CDX2	chr8:124084591-124084836	16	26	-	15.3333	3.09e-06	0.703	AGGCAATAAAA	TBC1D31			MA1101.1	BACH2	chr12:25539243-25539589	150	163	-	14.9268	4.38e-06	0.153	CCTGACTCAGGACT	KRAS
MA0102.3	CEBPA	chr7:84613077-84616825	2124	2134	+	16.102	1.23e-06	0.635	ATTGCACAACA	SEMA3D			MA1101.1	BACH2	chr12:31902092-31902289	166	179	-	18.5041	3.46e-07	0.0777	AATGACTCAGCACA	AMN1
MA0102.3	CEBPA	chr7:88091938-88096772	3154	3164	-	15.449	1.97e-06	0.679	ATTGCATAATC	STEAP4			MA1101.1	BACH2	chr12:38778755-38778997	174	187	-	19.5447	7.11e-08	0.0497	CATGACTCAGCAGA	ALG10B
MA0102.3	CEBPA	chr8:126442122-126442610	339	349	+	16.1633	9.23e-07	0.635	ATTGCACAACC	TRIB1			MA1101.1	BACH2	chr12:49659184-49659544	247	260	-	19.0488	1.69e-07	0.0505	GGTGACTCAGCAGC	TUBA1C
MA0466.1	CEBPB	chr1:142535435-142539348	1023	1033	-	14.3556	8.19e-06	1	TATTTCACAAT	ANKRD20A12P			MA1101.1	BACH2	chr12:50339363-50339669	69	82	+	15.2358	3.6e-06	0.149	tgtgactcagctca	AQP2
MA0466.2	CEBPB	chr2:183988970-183989137	110	119	+	14.96	7.78e-06	1	GTTACGCAAC	NUP35			MA1101.1	BACH2	chr12:51611804-51612001	15	28	-	13.7398	9.42e-06	0.211	CATGACGCAGCAGC	POU6F1
MA0466.1	CEBPB	chr7:84613077-84616825	2123	2133	+	14.4	7.49e-06	1	AATTGCACAAC	SEMA3D			MA1101.1	BACH2	chr12:53268122-53268370	113	126	+	18.5528	3.24e-07	0.0777	CCTGACTCAGCAGG	MIR9898
MA0466.1	CEBPB	chr7:88063747-88068712	1378	1388	+	14.2889	9.02e-06	1	GATTTCACAAT	STEAP4			MA1101.1	BACH2	chr12:6387676-6388151	304	317	-	15.0325	4.06e-06	0.149	GATGAGTCAGCCCT	PLEKHG6
MA0466.1	CEBPB	chr7:88159451-88163598	61	71	+	15.7111	3.05e-06	1	gattgcaccac	STEAP4			MA1101.1	BACH2	chr14:105199272-105199453	69	82	+	16.3252	1.58e-06	0.099	GCTGACTCAGCGTC	ADSSL1
MA0466.1	CEBPB	chr8:126442122-126442610	338	348	+	14.3111	8.44e-06	1	CATTGCACAAC	TRIB1			MA1101.1	BACH2	chr14:105199272-105199453	66	79	-	14.6016	5.37e-06	0.158	GCTGAGTCAGCCCT	ADSSL1
MA0836.1	CEBPD	chr2:183988970-183989137	110	119	+	14.9038	8.14e-06	1	GTTACGCAAC	NUP35			MA1101.1	BACH2	chr14:106551111-106551275	39	52	+	16.2602	1.64e-06	0.099	cctgagtcagcacc	ADAM6
MA0837.1	CEBPE	chr2:183988970-183989137	110	119	+	14.4364	8.69e-06	1	GTTACGCAAC	NUP35			MA1101.1	BACH2	chr14:77385187-77385397	124	137	+	17.7073	6.2e-07	0.0854	GATGAGTCAGCAGA	LINC01629
MA0838.1	CEBPG	chr2:183988970-183989137	110	119	+	15.1429	8.14e-06	1	GTTACGCAAC	NUP35			MA1101.1	BACH2	chr15:74838479-74838799	151	164	-	16.6748	1.16e-06	0.099	GCTGACTCAGCGGC	ARID3B
MA0637.1	CENPB	chr1:27560748-27561184	157	171	+	14.3654	6.8e-06	0.518	CCCGCAAGCGGCGAA	WDTC1			MA1101.1	BACH2	chr15:74838479-74838799	154	167	+	14.4309	6e-06	0.163	GCTGAGTCAGCTCA	ARID3B
MA0637.1	CENPB	chr12:34852595-34852815	51	65	-	15.8269	2.41e-06	0.388	ACCGTTTCCAACGAA	ALG10			MA1101.1	BACH2	chr15:75437846-75438230	77	90	+	16.2033	1.71e-06	0.099	ggtgactcagccca	C15orf39
MA0637.1	CENPB	chr12:56211490-56211668	51	65	+	14.4038	6.63e-06	0.518	CCCGCCTTAGGCGTA	SARNP			MA1101.1	BACH2	chr15:99663904-99664228	133	146	-	18.2683	4.21e-07	0.0839	CGTGACTCAGCACC	SYNM
MA0637.1	CENPB	chr15:49447820-49447994	139	153	+	16.7692	1.17e-06	0.388	CCCGTTTCCTCCGAA	GALK2			MA1101.1	BACH2	chr16:115724-115981	34	47	+	15.065	3.98e-06	0.149	GGTGACACAGCAGC	RHBDF1
MA0637.1	CENPB	chr16:15149878-15150239	208	222	+	14.1346	7.95e-06	0.539	CCCGCCTCCTCCGCA	NTAN1			MA1101.1	BACH2	chr16:56642363-56642597	27	40	+	14.5366	5.59e-06	0.162	AGTGACTCAGCGCG	MT2A
MA0637.1	CENPB	chr16:1543175-1543454	39	53	+	13.8077	9.86e-06	0.575	CCCGGGCGCAGCGAA	TELO2			MA1101.1	BACH2	chr17:4853074-4853245	70	83	-	15.0732	3.96e-06	0.149	AGTGACTCAGCCGC	PFN1
MA0637.1	CENPB	chr19:2427522-2427709	62	76	-	15.6538	2.74e-06	0.388	CCCGCTTCCGGCGCA	TIMM13			MA1101.1	BACH2	chr17:61512766-61512947	72	85	-	19.6829	4.93e-08	0.0497	GCTGACTCAGCACT	CYB561
MA0637.1	CENPB	chr20:21283848-21283999	19	33	+	15.3269	3.47e-06	0.43	CCCTCATCCAGCGAA	XRN2			MA1101.1	BACH2	chr17:61512766-61512947	75	88	+	14.6585	5.14e-06	0.154	GCTGAGTCAGCCAT	CYB561
MA0637.1	CENPB	chr3:133969678-133969813	79	93	-	14.9231	4.63e-06	0.51	CCCGCCCAGAGCGAA	RYK			MA1101.1	BACH2	chr17:7923098-7923248	23	36	-	14.1545	7.22e-06	0.18	CTTGAGTCAGCAGA	GUCY2D
MA0637.1	CENPB	chr3:47844502-47844691	22	36	-	14.0962	8.16e-06	0.539	CCCGCCTGCGGCGCA	DHX30			MA1101.1	BACH2	chr19:1655544-1655811	66	79	-	14.7642	4.84e-06	0.153	AGTGACTCAGCCCC	TCF3
MA0637.1	CENPB	chr5:178157651-178157839	139	153	-	15.7692	2.52e-06	0.388	CCCGCCTCAAACGCA	ZNF354A			MA1101.1	BACH2	chr19:2524901-2525758	129	142	+	13.8618	8.7e-06	0.208	ACTGACTCAGGAGC	GNG7
MA0637.1	CENPB	chr6:28048588-28048865	52	66	+	14.6923	5.44e-06	0.518	CCCGCCTTCTGCGCA	ZNF165			MA1101.1	BACH2	chr19:6530716-6531102	13	26	+	15.2602	3.53e-06	0.149	actgagtcagcaag	TNFSF9
MA0637.1	CENPB	chr7:128502794-128502927	101	115	-	14.5769	5.89e-06	0.518	CCCGCCTCCGCCGTA	ATP6V1F			MA1101.1	BACH2	chr2:10394831-10394983	119	132	-	17.8455	5.63e-07	0.0854	TGTGACTCAGCAGC	HPCAL1
MA0637.1	CENPB	chr7:150783311-150783619	202	216	-	15.7115	2.63e-06	0.388	CCCGCGTCATGCGCA	AGAP3			MA1101.1	BACH2	chr2:47082426-47082648	60	73	+	16.0976	1.91e-06	0.107	AATGACTCAGCCTT	LINC01119
MA0637.1	CENPB	chr7:2393573-2393741	69	83	+	15.7885	2.48e-06	0.388	CCCGCGCAGAGCGAA	EIF3B			MA1101.1	BACH2	chr20:48232124-48232399	169	182	-	19.2846	1.12e-07	0.0503	GGTGACTCAGCAGA	PTGIS
MA0637.1	CENPB	chr8:145515000-145515360	30	44	+	15.8077	2.44e-06	0.388	CCCGCACCCCGCGAA	BOP1			MA1101.1	BACH2	chr20:48646668-48646977	36	49	+	17.5203	6.66e-07	0.0854	AGTGACTCAGCAGG	TRERNA1
MA0637.1	CENPB	chr8:96281414-96281624	171	185	-	13.9231	9.14e-06	0.566	CCCGCCCCTCACGAA	C8orf37			MA1101.1	BACH2	chr20:60932228-60932434	87	100	+	14.7642	4.84e-06	0.153	TGTGACTCAGCCCC	MIR1-1HG-AS1
MA0018.3	CREB1	chr1:22110051-22110278	52	63	+	15.0284	5.56e-06	0.0387	CCTGACGTCATG	USP48			MA1101.1	BACH2	chr22:41799886-41800120	204	217	+	16.5772	1.26e-06	0.099	GCTGACTCAGCCGC	TEF
MA0018.3	CREB1	chr1:22110051-22110278	52	63	-	15.0284	5.56e-06	0.0387	CATGACGTCAGG	USP48			MA1101.1	BACH2	chr22:41799886-41800120	201	214	-	14.1789	7.11e-06	0.18	GCTGAGTCAGCTGG	TEF
MA0018.3	CREB1	chr1:228290967-228291217	77	88	+	15.9149	1.85e-06	0.0191	CGTGACGTCACT	C1orf35			MA1101.1	BACH2	chr22:43689250-43689508	121	134	+	13.7886	9.17e-06	0.208	agtgacacagcaca	SCUBE1
MA0018.3	CREB1	chr1:228290967-228291217	77	88	-	15.9149	1.85e-06	0.0191	AGTGACGTCACG	C1orf35			MA1101.1	BACH2	chr22:47724647-47724867	152	165	+	15.1301	3.85e-06	0.149	CGTGACTCAGCCTG	LOC339685
MA0018.1	CREB1	chr1:229644001-229644168	97	108	+	14.3469	7.73e-06	0.105	GATGATGACGTC	NUP133			MA1101.1	BACH2	chr22:50455238-50455608	332	345	-	14.3984	6.1e-06	0.163	AGTGACTCAGCCTG	IL17REL
MA0018.3	CREB1	chr1:229644001-229644168	100	111	+	13.617	9.83e-06	0.057	GATGACGTCAAA	NUP133			MA1101.1	BACH2	chr3:10233883-10234215	39	52	+	14.1138	7.43e-06	0.183	CATGAGTCAGCCTA	IRAK2
MA0018.3	CREB1	chr1:229644001-229644168	100	111	-	13.617	9.83e-06	0.057	TTTGACGTCATC	NUP133			MA1101.1	BACH2	chr3:197439219-197439382	119	132	+	14.2114	6.91e-06	0.177	GATGACGCAGCAGC	RUBCN
MA0018.3	CREB1	chr1:242011395-242011530	55	66	+	14.1348	8.52e-06	0.0508	GTTGACGTCACA	EXO1			MA1101.1	BACH2	chr3:5021764-5022861	491	504	-	13.6504	9.92e-06	0.217	CATGAGTCAGCCAG	BHLHE40
MA0018.3	CREB1	chr1:242011395-242011530	55	66	-	14.1348	8.52e-06	0.0508	TGTGACGTCAAC	EXO1			MA1101.1	BACH2	chr3:5025261-5026550	610	623	+	13.7154	9.57e-06	0.212	CGTGACTCACCAGA	BHLHE40
MA0018.1	CREB1	chr10:38265550-38265747	102	113	+	14.2245	9.03e-06	0.116	TTGGATGACGTC	ZNF25			MA1101.1	BACH2	chr3:5036541-5037845	291	304	+	13.7886	9.17e-06	0.208	AATGAGTCAGCCTT	BHLHE40
MA0018.1	CREB1	chr11:118230182-118230379	108	119	+	14.2143	9.31e-06	0.118	GTTGATGACGTA	UBE4A			MA1101.1	BACH2	chr5:1112995-1113587	284	297	+	13.7886	9.17e-06	0.208	AATGAGTCAGCCTT	SLC12A7
MA0018.1	CREB1	chr11:506795-506945	76	87	+	14.5918	5.79e-06	0.0934	CGCGATGACGTC	RNH1			MA1101.1	BACH2	chr5:1161175-1161565	279	292	+	17.0325	8.9e-07	0.099	gatgactcagcgca	CTD-3080P12.3
MA0018.3	CREB1	chr11:60609382-60609661	140	151	+	14.8511	6.3e-06	0.0419	CCTGACGTCATA	CCDC86			MA1101.1	BACH2	chr5:140090750-140091045	13	26	-	16.3821	1.5e-06	0.099	CATGACTCAGCGAC	VTRNA1-1
MA0018.3	CREB1	chr11:60609382-60609661	140	151	-	14.8511	6.3e-06	0.0419	TATGACGTCAGG	CCDC86			MA1101.1	BACH2	chr5:149522939-149523121	105	118	+	16.6992	1.13e-06	0.099	CATGACTCAGCTCA	PDGFRB
MA0018.3	CREB1	chr11:62389545-62389697	130	141	+	16.6028	3.74e-07	0.0176	GGTGACGTCACA	B3GAT3			MA1101.1	BACH2	chr5:170877816-170878195	281	294	-	16.374	1.52e-06	0.099	GGTGACTCAGCGGC	FGF18
MA0018.3	CREB1	chr11:62389545-62389697	130	141	-	16.6028	3.74e-07	0.0176	TGTGACGTCACC	B3GAT3			MA1101.1	BACH2	chr5:176874925-176875192	172	185	+	19.1138	1.57e-07	0.0505	CCTGACTCAGCAGA	PRR7-AS1
MA0018.1	CREB1	chr11:62389545-62389697	127	138	+	15.8163	5.85e-07	0.0495	GGTGGTGACGTC	B3GAT3			MA1101.1	BACH2	chr5:5340475-5340777	195	208	+	17.5366	6.61e-07	0.0854	GATGACTCAGCTTT	ICE1
MA0018.1	CREB1	chr11:64037331-64037727	43	54	+	14.4082	7.23e-06	0.105	CCCGGTGACGCA	BAD			MA1101.1	BACH2	chr5:8457156-8457705	340	353	+	19.4553	8.31e-08	0.0497	GATGACTCAGCAGG	LINC02226
MA0018.1	CREB1	chr11:64851451-64851798	215	226	-	14.6531	5.18e-06	0.0934	GCTGATGACGCC	CDCA5			MA1101.1	BACH2	chr5:90576381-90576756	57	70	-	16.2358	1.68e-06	0.099	CGTGACTCAGCGCT	LUCAT1
MA0018.1	CREB1	chr11:66056539-66056696	70	81	-	14.398	7.34e-06	0.105	GGGGATGACGCC	YIF1A			MA1101.1	BACH2	chr5:90576381-90576756	49	62	+	15.1301	3.85e-06	0.149	GATGAGTCAGCGCT	LUCAT1
MA0018.1	CREB1	chr11:66112476-66112690	112	123	-	14.5816	5.87e-06	0.0934	CCTGATGACGCA	BRMS1			MA1101.1	BACH2	chr6:11921344-11921557	70	83	-	15.2114	3.65e-06	0.149	TGTGAGTCAGCAGG	LOC101928253
MA0018.3	CREB1	chr11:66610774-66610978	91	102	+	16.1135	9.9e-07	0.0191	CCTGACGTCACC	RCE1			MA1101.1	BACH2	chr6:14713234-14713470	109	122	-	15.2602	3.53e-06	0.149	CCTGACTCATCAGC	LINC01108
MA0018.3	CREB1	chr11:66610774-66610978	91	102	-	16.1135	9.9e-07	0.0191	GGTGACGTCAGG	RCE1			MA1101.1	BACH2	chr6:4733070-4733473	286	299	+	16.5122	1.34e-06	0.099	GGTGACTCAGCTGC	CDYL
MA0018.1	CREB1	chr11:66610774-66610978	94	105	-	15.5918	1.03e-06	0.067	GTGGGTGACGTC	RCE1			MA1101.1	BACH2	chr7:54907379-54907628	172	185	-	13.8374	8.88e-06	0.208	TCTGACACAGCAGG	LOC100996654
MA0018.1	CREB1	chr11:67374273-67374433	96	107	+	14.3265	8.09e-06	0.105	GCGCGTGACGTC	NDUFV1			MA1101.1	BACH2	chr7:75279370-75279629	188	201	+	16.5528	1.3e-06	0.099	CCTGAGTCAGCAAA	HIP1
MA0018.3	CREB1	chr11:68039362-68039608	105	116	+	15.3972	3.75e-06	0.0298	AATGACGTCACG	C11orf24			MA1101.1	BACH2	chr8:142045525-142045673	100	113	-	15.4065	3.21e-06	0.149	TGTGACTCAGCCCT	PTK2
MA0018.3	CREB1	chr11:68039362-68039608	105	116	-	15.3972	3.75e-06	0.0298	CGTGACGTCATT	C11orf24			MA1101.1	BACH2	chr8:142045525-142045673	112	125	-	14.3984	6.1e-06	0.163	TGTGACTCAGCCTG	PTK2
MA0018.3	CREB1	chr11:9482378-9482589	15	26	+	15.1489	5.11e-06	0.0361	GCTGACGTCAGT	ZNF143			MA1101.1	BACH2	chr8:142167299-142167517	128	141	+	14.9593	4.25e-06	0.153	AGTGACTCAGCTTC	DENND3
MA0018.3	CREB1	chr11:9482378-9482589	15	26	-	15.1489	5.11e-06	0.0361	ACTGACGTCAGC	ZNF143			MA1101.1	BACH2	chr8:143807871-143808111	106	119	-	15.3089	3.41e-06	0.149	AGTGACTCAGCTGC	LNCOC1
MA0018.3	CREB1	chr12:10766100-10766254	88	99	+	15.9645	1.57e-06	0.0191	AGTGACGTCATC	MAGOHB			MA1101.1	BACH2	chr9:139922107-139922350	167	180	+	16.0407	1.98e-06	0.108	CGTGACTCAGCCGA	ABCA2
MA0018.3	CREB1	chr12:10766100-10766254	88	99	-	15.9645	1.57e-06	0.0191	GATGACGTCACT	MAGOHB			MA1101.1	BACH2	chr9:89763317-89763492	60	73	-	14.0813	7.57e-06	0.183	CATGACTCTGCAAT	C9orf170
MA0018.1	CREB1	chr12:10766100-10766254	91	102	-	14.5918	5.79e-06	0.0934	CGCGATGACGTC	MAGOHB			MA0635.1	BARHL2	chr16:790831-791144	186	195	+	11.8679	8.1e-06	1	GCTAAACGGC	CIAO3
MA0018.3	CREB1	chr12:108956193-108956425	107	118	+	15.9362	1.75e-06	0.0191	GGTGACGTCAGA	ISCU			MA0635.1	BARHL2	chr2:45236836-45237028	171	180	-	11.9057	7.35e-06	1	CTTAAACGGT	SIX2
MA0018.3	CREB1	chr12:108956193-108956425	107	118	-	15.9362	1.75e-06	0.0191	TCTGACGTCACC	ISCU			MA0462.1	BATF	chr1:193074172-193074506	82	92	+	15.1346	5.51e-06	0.477	GTTATGACTCA	GLRX2
MA0018.3	CREB1	chr12:112279727-112279916	46	57	+	14.7021	6.87e-06	0.0444	TATGACGTCATT	MAPKAPK5-AS1			MA0462.1	BATF	chr1:211909207-211909381	24	34	+	15.75	2.46e-06	0.406	gagatgagtca	LOC91548
MA0018.3	CREB1	chr12:112279727-112279916	46	57	-	14.7021	6.87e-06	0.0444	AATGACGTCATA	MAPKAPK5-AS1			MA0462.1	BATF	chr1:90270344-90270499	27	37	-	15.4615	3.76e-06	0.406	GTAATGACTCA	LRRC8D
MA0018.3	CREB1	chr12:117257294-117257503	126	137	+	17.3475	3.79e-08	0.00572	GGTGACGTCACC	RNFT2			MA0462.1	BATF	chr1:90270344-90270499	23	33	+	15.0385	6.42e-06	0.486	AGAATGAGTCA	LRRC8D
MA0018.3	CREB1	chr12:117257294-117257503	126	137	-	17.3475	3.79e-08	0.00572	GGTGACGTCACC	RNFT2			MA0462.1	BATF	chr10:80733431-80733803	36	46	-	15.0385	6.42e-06	0.486	AGAATGAGTCA	ZMIZ1-AS1
MA0018.1	CREB1	chr12:117257294-117257503	123	134	+	15.8163	5.85e-07	0.0495	GGTGGTGACGTC	RNFT2			MA0462.1	BATF	chr11:2333546-2333773	145	155	+	15.3269	4.26e-06	0.406	GGGATGACTCA	TSPAN32
MA0018.1	CREB1	chr12:117257294-117257503	129	140	-	15.1939	2.19e-06	0.0835	GCCGGTGACGTC	RNFT2			MA0462.1	BATF	chr12:115211869-115212422	356	366	+	15.7692	1.96e-06	0.396	GAGATGACTCA	TBX3
MA0018.3	CREB1	chr12:122150469-122150766	180	191	+	15.2482	4.57e-06	0.0351	cgTGACGTCAGT	TMEM120B			MA0462.1	BATF	chr12:125225459-125225687	83	93	-	16.5192	3.04e-07	0.276	GAAATGACTCA	SCARB1
MA0018.3	CREB1	chr12:122150469-122150766	180	191	-	15.2482	4.57e-06	0.0351	ACTGACGTCACG	TMEM120B			MA0462.1	BATF	chr12:31902092-31902289	171	181	-	16.5192	3.04e-07	0.276	GAAATGACTCA	AMN1
MA0018.3	CREB1	chr12:6772215-6772622	345	356	+	15.2199	4.84e-06	0.0359	TATGACGTCACT	ING4			MA0462.1	BATF	chr14:96735461-96735633	87	97	+	15.75	2.46e-06	0.406	GAGATGAGTCA	BDKRB1
MA0018.3	CREB1	chr12:6772215-6772622	345	356	-	15.2199	4.84e-06	0.0359	AGTGACGTCATA	ING4			MA0462.1	BATF	chr16:4994820-4995158	170	180	-	15.3269	4.26e-06	0.406	GGGATGACTCA	PPL
MA0018.3	CREB1	chr14:100704836-100705061	120	131	+	16.1135	9.9e-07	0.0191	GCTGACGTCACG	YY1			MA0462.1	BATF	chr16:676942-677283	29	39	+	16.0577	1.71e-06	0.396	GGAATGAGTCA	RAB40C
MA0018.3	CREB1	chr14:100704836-100705061	120	131	-	16.1135	9.9e-07	0.0191	CGTGACGTCAGC	YY1			MA0462.1	BATF	chr16:676942-677283	63	73	+	15.3077	4.47e-06	0.406	GGGATGAGTCA	RAB40C
MA0018.1	CREB1	chr14:100704836-100705061	123	134	-	14.3265	8.09e-06	0.105	GCGCGTGACGTC	YY1			MA0462.1	BATF	chr17:25659970-25660303	1	11	-	14.7308	7.71e-06	0.538	AAGATGAGTCA	WSB1
MA0018.1	CREB1	chr14:103995393-103995638	110	121	-	15.3673	1.52e-06	0.0804	GCTGATGACGTC	TRMT61A			MA0462.1	BATF	chr17:25680774-25681176	60	70	-	16.5	6.08e-07	0.276	GAAATGAGTCA	WSB1
MA0018.3	CREB1	chr14:60715739-60716018	9	20	+	15.9645	1.57e-06	0.0191	AGTGACGTCATC	PPM1A			MA0462.1	BATF	chr17:25680774-25681176	56	66	+	14.7115	8.63e-06	0.56	GTGATGACTCA	WSB1
MA0018.3	CREB1	chr14:60715739-60716018	9	20	-	15.9645	1.57e-06	0.0191	GATGACGTCACT	PPM1A			MA0462.1	BATF	chr17:80255186-80255512	188	198	+	14.7308	7.71e-06	0.538	aagatgagtca	LINC01970
MA0018.1	CREB1	chr16:2021847-2022104	192	203	+	14.6429	5.31e-06	0.0934	CGCGGTGACGCC	TBL3			MA0462.1	BATF	chr2:47082426-47082648	58	68	+	15.5	3.08e-06	0.406	AAAATGACTCA	LINC01119
MA0018.1	CREB1	chr16:30007392-30007602	4	15	-	14.6429	5.31e-06	0.0934	CGCGGTGACGCC	INO80E			MA0462.1	BATF	chr2:47082426-47082648	109	119	+	14.7115	8.63e-06	0.56	GTGATGACTCA	LINC01119
MA0018.3	CREB1	chr16:30366530-30366765	216	227	+	14.9504	5.81e-06	0.0392	AGTGACGTCAGT	CD2BP2			MA0462.1	BATF	chr3:106147569-106147780	8	18	-	14.4423	9.25e-06	0.579	ATAATGACTCA	CBLB
MA0018.3	CREB1	chr16:30366530-30366765	216	227	-	14.9504	5.81e-06	0.0392	ACTGACGTCACT	CD2BP2			MA0462.1	BATF	chr3:4782878-4783860	660	670	+	16.0577	1.71e-06	0.396	GGAATGAGTCA	ITPR1
MA0018.3	CREB1	chr16:3285153-3285319	49	60	+	15.8582	1.9e-06	0.0191	TGTGACGTCACA	ZNF200			MA0462.1	BATF	chr5:1161175-1161565	277	287	+	15.7692	1.96e-06	0.396	gagatgactca	CTD-3080P12.3
MA0018.3	CREB1	chr16:3285153-3285319	49	60	-	15.8582	1.9e-06	0.0191	TGTGACGTCACA	ZNF200			MA0462.1	BATF	chr5:42993147-42993501	337	347	-	16.5	6.08e-07	0.276	GAAATGAGTCA	FLJ32255
MA0018.3	CREB1	chr16:3767552-3767712	58	69	+	16.7801	2.06e-07	0.016	GGTGACGTCACG	TRAP1			MA0462.1	BATF	chr5:8457156-8457705	338	348	+	15.3269	4.26e-06	0.406	GGGATGACTCA	LINC02226
MA0018.3	CREB1	chr16:3767552-3767712	58	69	-	16.7801	2.06e-07	0.016	CGTGACGTCACC	TRAP1			MA0462.1	BATF	chr6:27804891-27805221	99	109	-	15.5	3.08e-06	0.406	AAAATGACTCA	HIST1H2BN
MA0018.1	CREB1	chr16:3767552-3767712	55	66	+	14.8776	3.83e-06	0.0934	GGCGGTGACGTC	TRAP1			MA0462.1	BATF	chr6:2988755-2989041	210	220	+	15.3077	4.47e-06	0.406	GGGATGAGTCA	LINC01011
MA0018.1	CREB1	chr16:3930680-3930906	125	136	-	15.5816	1.11e-06	0.067	CGTGGTGACGCC	CREBBP			MA0462.1	BATF	chr8:145022683-145023029	51	61	-	15.3077	4.47e-06	0.406	GGGATGAGTCA	PLEC
MA0018.1	CREB1	chr16:3930680-3930906	109	120	-	14.6122	5.48e-06	0.0934	GGGGGTGACGCA	CREBBP			MA0462.1	BATF	chr8:66878271-66878485	175	185	+	15.0577	6.12e-06	0.486	AGAATGACTCA	DNAJC5B
MA0018.3	CREB1	chr16:56225141-56225408	110	121	+	16.0142	1.34e-06	0.0191	GCTGACGTCAGC	GNAO1			MA0462.1	BATF	chrUn_gl000220:117825-125422	6836	6846	+	16.0769	1.46e-06	0.396	GGAATGACTCA	LOC100507412
MA0018.3	CREB1	chr16:56225141-56225408	110	121	-	16.0142	1.34e-06	0.0191	GCTGACGTCAGC	GNAO1			MA0835.1	BATF3	chr1:17231033-17231713	411	424	+	10.6061	4.4e-06	0.255	TGGTGACATCACCG	RNU1-4
MA0018.1	CREB1	chr16:56965801-56966067	54	65	+	14.8061	4.45e-06	0.0934	CTGGGTGACGCA	HERPUD1			MA0835.1	BATF3	chr12:54378519-54378889	296	309	-	8.37879	8.82e-06	0.392	CCGTGACGTCAGCG	HOXC-AS3
MA0018.3	CREB1	chr16:68057063-68057295	73	84	+	15.9149	1.85e-06	0.0191	AGTGACGTCACG	DUS2			MA0835.1	BATF3	chr12:54378519-54378889	296	309	+	7.9697	9.98e-06	0.398	CGCTGACGTCACGG	HOXC-AS3
MA0018.3	CREB1	chr16:68057063-68057295	73	84	-	15.9149	1.85e-06	0.0191	CGTGACGTCACT	DUS2			MA0835.1	BATF3	chr15:76628636-76629137	438	451	-	8.9697	7.4e-06	0.35	GCATGACGTCAACA	ISL2
MA0018.3	CREB1	chr16:70380659-70380882	102	113	+	15.8156	2.09e-06	0.0197	ACTGACGTCACC	DDX19A			MA0835.1	BATF3	chr15:91537779-91538312	153	166	+	12.0455	2.7e-06	0.229	GGATGACGTCACTG	PRC1
MA0018.3	CREB1	chr16:70380659-70380882	102	113	-	15.8156	2.09e-06	0.0197	GGTGACGTCAGT	DDX19A			MA0835.1	BATF3	chr15:91537779-91538312	153	166	-	10.9091	3.98e-06	0.255	CAGTGACGTCATCC	PRC1
MA0018.3	CREB1	chr16:857756-858004	102	113	+	16.1135	9.9e-07	0.0191	CGTGACGTCAGC	PRR25			MA0835.1	BATF3	chr16:28857553-28857780	209	222	-	10.0606	5.33e-06	0.281	CCATGACGTCTTCA	TUFM
MA0018.3	CREB1	chr16:857756-858004	102	113	-	16.1135	9.9e-07	0.0191	GCTGACGTCACG	PRR25			MA0835.1	BATF3	chr16:28857553-28857780	209	222	+	9.60606	6.04e-06	0.301	TGAAGACGTCATGG	TUFM
MA0018.1	CREB1	chr16:857756-858004	99	110	+	14.8061	4.45e-06	0.0934	CCGCGTGACGTC	PRR25			MA0835.1	BATF3	chr16:790831-791144	100	113	+	11.0758	3.8e-06	0.255	CGATGAAGTCATCC	CIAO3
MA0018.1	CREB1	chr16:86588687-86588925	155	166	-	16.1939	1.69e-07	0.0438	GCGGGTGACGTC	MTHFSD			MA0835.1	BATF3	chr17:25680774-25681176	79	92	+	11.2121	3.63e-06	0.255	CGCTGACATCATCG	WSB1
MA0018.3	CREB1	chr16:86588687-86588925	152	163	+	16.4823	4.67e-07	0.0176	AGTGACGTCACC	MTHFSD			MA0835.1	BATF3	chr17:33914154-33914390	98	111	-	11.0455	3.82e-06	0.255	GCGTGACGTCATCG	AP2B1
MA0018.3	CREB1	chr16:86588687-86588925	152	163	-	16.4823	4.67e-07	0.0176	GGTGACGTCACT	MTHFSD			MA0835.1	BATF3	chr17:33914154-33914390	98	111	+	10.2424	4.99e-06	0.28	CGATGACGTCACGC	AP2B1
MA0018.1	CREB1	chr16:89724005-89724298	204	215	+	14.3265	8.09e-06	0.105	CATGGTGACGCA	SPATA33			MA0835.1	BATF3	chr19:1240286-1240533	8	21	+	13.7576	1.45e-06	0.217	CGGTGACGTCATAG	ATP5F1D
MA0018.1	CREB1	chr17:17380160-17380361	129	140	+	14.8163	4.34e-06	0.0934	GGTGGTGACGTG	MED9			MA0835.1	BATF3	chr19:1240286-1240533	8	21	-	13.2727	1.76e-06	0.225	CTATGACGTCACCG	ATP5F1D
MA0018.3	CREB1	chr17:1953184-1953468	148	159	+	15.4468	3.3e-06	0.0266	gctgacgtcagg	MIR132			MA0835.1	BATF3	chr2:44314387-44314631	148	161	-	12.9394	2.01e-06	0.229	AGGTGACGTCAGCG	PPM1B
MA0018.3	CREB1	chr17:1953184-1953468	148	159	-	15.4468	3.3e-06	0.0266	CCTGACGTCAGC	MIR132			MA0835.1	BATF3	chr2:44314387-44314631	148	161	+	12.303	2.5e-06	0.229	CGCTGACGTCACCT	PPM1B
MA0018.1	CREB1	chr17:20946372-20946590	58	69	-	15.3265	1.74e-06	0.0816	GGGGGTGACGTA	USP22			MA0835.1	BATF3	chr2:70369671-70370065	164	177	-	17.4242	3.32e-07	0.149	TGGTGACGTCACCG	LINC01816
MA0018.3	CREB1	chr17:2297048-2297340	129	140	+	16.0142	1.34e-06	0.0191	GCTGACGTCAGC	MNT			MA0835.1	BATF3	chr2:70369671-70370065	164	177	+	16.0303	6.36e-07	0.183	CGGTGACGTCACCA	LINC01816
MA0018.3	CREB1	chr17:2297048-2297340	129	140	-	16.0142	1.34e-06	0.0191	GCTGACGTCAGC	MNT			MA0835.1	BATF3	chr20:34861377-34861584	2	15	-	10.697	4.28e-06	0.255	TGATGACGGCACCC	DLGAP4
MA0018.1	CREB1	chr17:2304812-2305187	172	183	-	15.6735	7.32e-07	0.0516	CCCGGTGACGTC	MNT			MA0835.1	BATF3	chr3:141456958-141457207	55	68	+	8.15152	9.41e-06	0.393	AGGTGACGTCACTG	RNF7
MA0018.3	CREB1	chr17:2496662-2497084	252	263	+	16.1135	9.9e-07	0.0191	GGTGACGTCAGG	PAFAH1B1			MA0835.1	BATF3	chr3:156877931-156878491	81	94	-	10.6818	4.3e-06	0.255	TGGTGACGTCAGGG	CCNL1
MA0018.3	CREB1	chr17:2496662-2497084	252	263	-	16.1135	9.9e-07	0.0191	CCTGACGTCACC	PAFAH1B1			MA0835.1	BATF3	chr3:156877931-156878491	81	94	+	9.0303	7.27e-06	0.35	CCCTGACGTCACCA	CCNL1
MA0018.1	CREB1	chr17:2496662-2497084	249	260	+	15.3571	1.66e-06	0.0816	cgCGGTGACGTC	PAFAH1B1			MA0835.1	BATF3	chr3:3168568-3168987	34	47	+	17.4242	3.32e-07	0.149	TGGTGACGTCACCG	TRNT1
MA0018.3	CREB1	chr17:26662428-26662628	68	79	+	15.2199	4.84e-06	0.0359	TATGACGTCACT	IFT20			MA0835.1	BATF3	chr3:3168568-3168987	34	47	-	16.0303	6.36e-07	0.183	CGGTGACGTCACCA	TRNT1
MA0018.3	CREB1	chr17:26662428-26662628	68	79	-	15.2199	4.84e-06	0.0359	AGTGACGTCATA	IFT20			MA0835.1	BATF3	chr3:50297372-50297670	252	265	+	11.9394	2.8e-06	0.229	GGCTGACGTCAGCG	SEMA3B
MA0018.1	CREB1	chr17:38083799-38084025	77	88	-	14.3265	8.09e-06	0.105	GGCGGTGACGTA	ORMDL3			MA0835.1	BATF3	chr3:50297372-50297670	252	265	-	11.0303	3.84e-06	0.255	CGCTGACGTCAGCC	SEMA3B
MA0018.1	CREB1	chr17:57642789-57643067	160	171	-	15.2959	1.91e-06	0.0835	CCTGATGACGTA	DHX40			MA0835.1	BATF3	chr3:5064541-5065517	664	677	+	15.5455	7.73e-07	0.183	TGGTGACGTCACCT	BHLHE40
MA0018.3	CREB1	chr17:58677282-58677676	209	220	+	15.8156	2.09e-06	0.0197	AGTGACGTCAGC	PPM1D			MA0835.1	BATF3	chr3:5064541-5065517	664	677	-	14.4545	1.13e-06	0.202	AGGTGACGTCACCA	BHLHE40
MA0018.3	CREB1	chr17:58677282-58677676	209	220	-	15.8156	2.09e-06	0.0197	GCTGACGTCACT	PPM1D			MA0835.1	BATF3	chr5:172198009-172198369	304	317	-	13.3333	1.71e-06	0.225	GGGTGACGTCACCG	DUSP1
MA0018.3	CREB1	chr17:685468-685714	92	103	+	15.9149	1.85e-06	0.0191	CGTGACGTCACT	GLOD4			MA0835.1	BATF3	chr5:172198009-172198369	304	317	+	12.4242	2.38e-06	0.229	CGGTGACGTCACCC	DUSP1
MA0018.3	CREB1	chr17:685468-685714	92	103	-	15.9149	1.85e-06	0.0191	AGTGACGTCACG	GLOD4			MA0835.1	BATF3	chr5:17305947-17306660	283	296	-	8.27273	9.16e-06	0.392	TGCTGACATCATTG	LINC02111
MA0018.3	CREB1	chr17:73781072-73781284	31	42	+	15.4468	3.3e-06	0.0266	CCTGACGTCAGC	UNK			MA0835.1	BATF3	chr5:175843526-175843735	55	68	+	15.0455	9.19e-07	0.183	CGGTGACGTCACCG	CLTB
MA0018.3	CREB1	chr17:73781072-73781284	31	42	-	15.4468	3.3e-06	0.0266	GCTGACGTCAGG	UNK			MA0835.1	BATF3	chr5:175843526-175843735	55	68	-	15.0455	9.19e-07	0.183	CGGTGACGTCACCG	CLTB
MA0018.3	CREB1	chr17:77770874-77771001	6	17	+	15.1489	5.11e-06	0.0361	GCTGACGTCAGT	CBX8			MA0835.1	BATF3	chr5:32173935-32175060	500	513	+	12.4697	2.34e-06	0.229	GGCTGACGTCACCG	GOLPH3
MA0018.3	CREB1	chr17:77770874-77771001	6	17	-	15.1489	5.11e-06	0.0361	ACTGACGTCAGC	CBX8			MA0835.1	BATF3	chr5:32173935-32175060	500	513	-	11.8939	2.84e-06	0.229	CGGTGACGTCAGCC	GOLPH3
MA0018.3	CREB1	chr19:10514162-10514370	113	124	+	15.8582	1.9e-06	0.0191	TGTGACGTCACA	MIR1181			MA0835.1	BATF3	chr6:108879637-108879804	115	128	+	14.2273	1.24e-06	0.202	CGATGACATCATCT	FOXO3
MA0018.3	CREB1	chr19:10514162-10514370	113	124	-	15.8582	1.9e-06	0.0191	TGTGACGTCACA	MIR1181			MA0835.1	BATF3	chr6:12011455-12011889	112	125	+	12.4091	2.39e-06	0.229	CCATGACGTCAGCG	HIVEP1
MA0018.3	CREB1	chr19:10527186-10527476	258	269	+	16.1135	9.9e-07	0.0191	GCTGACGTCACG	PDE4A			MA0835.1	BATF3	chr6:12011455-12011889	112	125	-	11.8182	2.93e-06	0.229	CGCTGACGTCATGG	HIVEP1
MA0018.3	CREB1	chr19:10527186-10527476	258	269	-	16.1135	9.9e-07	0.0191	CGTGACGTCAGC	PDE4A			MA0835.1	BATF3	chr6:26204562-26205361	142	155	+	18.6515	1.83e-07	0.149	TGGTGACGTCATCC	HIST1H4E
MA0018.1	CREB1	chr19:10527186-10527476	228	239	-	15.2143	2.1e-06	0.0835	TGTGGTGACGTC	PDE4A			MA0835.1	BATF3	chr6:26204562-26205361	142	155	-	18.3485	2.27e-07	0.149	GGATGACGTCACCA	HIST1H4E
MA0018.3	CREB1	chr19:18043485-18043858	328	339	+	16.2624	7.08e-07	0.0191	GATGACGTCACG	CCDC124			MA0835.1	BATF3	chr6:56407476-56407881	301	314	+	10.0758	5.3e-06	0.281	TGGTGACATCAGCG	DST
MA0018.3	CREB1	chr19:18043485-18043858	328	339	-	16.2624	7.08e-07	0.0191	CGTGACGTCATC	CCDC124			MA0835.1	BATF3	chr7:151722569-151722878	101	114	+	8.30303	9.09e-06	0.392	CGGTGACGTCAGGG	GALNT11
MA0018.1	CREB1	chr19:18043485-18043858	325	336	+	14.8265	4.1e-06	0.0934	CATGATGACGTC	CCDC124			MA0835.1	BATF3	chr7:151722569-151722878	101	114	-	8.04545	9.77e-06	0.398	CCCTGACGTCACCG	GALNT11
MA0018.3	CREB1	chr19:3035614-3035890	81	92	+	15.7376	2.31e-06	0.0209	AGTGACGTCACA	TLE2			MA0835.1	BATF3	chr7:73242545-73242710	124	137	+	8.31818	9.06e-06	0.392	tgatgaggtcatct	CLDN4
MA0018.3	CREB1	chr19:3035614-3035890	81	92	-	15.7376	2.31e-06	0.0209	TGTGACGTCACT	TLE2			MA0835.1	BATF3	chr9:89763317-89763492	69	82	+	9.93939	5.5e-06	0.282	TCATGAAGTCATCG	C9orf170
MA0018.3	CREB1	chr19:36119811-36120038	101	112	+	15	5.7e-06	0.0391	TATGACGTCATG	RBM42			MA0731.1	BCL6B	chr1:110502806-110502979	146	162	+	-5.92857	9.63e-06	0.762	CGCTTTGTAGGTATCCG	AHCYL1
MA0018.3	CREB1	chr19:36119811-36120038	101	112	-	15	5.7e-06	0.0391	CATGACGTCATA	RBM42			MA0731.1	BCL6B	chr1:151707583-151707789	74	90	-	-3.57143	6.06e-06	0.762	TGCTTTCCAGACATTGC	RIIAD1
MA0018.1	CREB1	chr19:36119811-36120038	137	148	-	14.4082	7.23e-06	0.105	GAGGATGACGTC	RBM42			MA0731.1	BCL6B	chr11:6400634-6400777	5	21	+	-2.14286	4.37e-06	0.762	AGCTTTCCAGTAATCCC	SMPD1
MA0018.3	CREB1	chr19:3985462-3985625	3	14	+	14.2128	8.21e-06	0.0501	GCTGACGTCAAC	MIR1268A			MA0731.1	BCL6B	chr12:53259160-53259435	81	97	-	-2.21429	4.42e-06	0.762	TGCTTGCAAGGAAATAC	KRT78
MA0018.3	CREB1	chr19:3985462-3985625	3	14	-	14.2128	8.21e-06	0.0501	GTTGACGTCAGC	MIR1268A			MA0731.1	BCL6B	chr15:63385847-63386087	68	84	+	-3.62857	6.14e-06	0.762	TGCTTTCCGGGGACTGC	LACTB
MA0018.3	CREB1	chr19:45970791-45971058	136	147	+	14.5532	7.46e-06	0.0475	TCTGACGTCATT	FOSB			MA0731.1	BCL6B	chr15:74838479-74838799	264	280	-	1.18571	2.12e-06	0.762	CACTTTCTAGGAACGAC	ARID3B
MA0018.3	CREB1	chr19:45970791-45971058	136	147	-	14.5532	7.46e-06	0.0475	AATGACGTCAGA	FOSB			MA0731.1	BCL6B	chr15:90776497-90776996	432	448	-	-3.27143	5.75e-06	0.762	TGCCTTCCAGGACTTGA	CIB1
MA0018.1	CREB1	chr19:4791438-4791835	19	30	-	14.3776	7.48e-06	0.105	TTTGGTGACGTA	FEM1A			MA0731.1	BCL6B	chr15:99394192-99394458	160	176	-	-3.85714	6.43e-06	0.762	TTCTTTCTAGGCCTTAC	IGF1R
MA0018.1	CREB1	chr19:47987405-47987627	118	129	+	14.8163	4.34e-06	0.0934	GCTGATGACGTA	NAPA-AS1			MA0731.1	BCL6B	chr16:28956897-28957163	129	145	-	-5.85714	9.43e-06	0.762	TGTTTTCCAGGAAACGG	NFATC2IP
MA0018.3	CREB1	chr19:55628967-55629146	88	99	+	16.1135	9.9e-07	0.0191	GCTGACGTCACG	PPP1R12C			MA0731.1	BCL6B	chr16:827867-828050	98	114	-	-5.71429	9.2e-06	0.762	GGTTTTCTAGGCATCCA	MIR662
MA0018.3	CREB1	chr19:55628967-55629146	88	99	-	16.1135	9.9e-07	0.0191	CGTGACGTCAGC	PPP1R12C			MA0731.1	BCL6B	chr17:5490911-5491073	48	64	+	-5.9	9.55e-06	0.762	TACTTTCTGAGAATTGA	NLRP1
MA0018.1	CREB1	chr19:56632263-56632432	106	117	-	14.6429	5.31e-06	0.0934	CGGGGTGACGCG	ZNF787			MA0731.1	BCL6B	chr18:3771433-3771647	171	187	+	1.44286	1.98e-06	0.762	TGCCTTCCAGGAAATCC	DLGAP1
MA0018.3	CREB1	chr19:8454696-8454934	160	171	+	15.5674	2.78e-06	0.0238	TATGACGTCATC	RAB11B-AS1			MA0731.1	BCL6B	chr19:2500751-2501288	346	362	+	-5.61429	9.03e-06	0.762	GACTTTCTGGGAATCAC	GADD45B
MA0018.3	CREB1	chr19:8454696-8454934	160	171	-	15.5674	2.78e-06	0.0238	GATGACGTCATA	RAB11B-AS1			MA0731.1	BCL6B	chr2:38953184-38953368	28	44	+	-3.81429	6.37e-06	0.762	TGCTATCTAGGATTTGG	GALM
MA0018.1	CREB1	chr19:8454696-8454934	163	174	-	14.9082	3.51e-06	0.0934	CCCGATGACGTC	RAB11B-AS1			MA0731.1	BCL6B	chr20:60937037-60937205	43	59	+	-1.38571	3.69e-06	0.762	CACCTGCCAGGAATTCC	MIR1-1HG-AS1
MA0018.1	CREB1	chr2:114514170-114514436	127	138	+	16.1939	1.69e-07	0.0438	GCGGGTGACGTC	SLC35F5			MA0731.1	BCL6B	chr22:46409350-46409662	265	281	+	-6.05714	9.88e-06	0.762	CACTTTCCAGTAACTCG	LOC730668
MA0018.3	CREB1	chr2:114514170-114514436	130	141	+	16.0851	1.21e-06	0.0191	GGTGACGTCATA	SLC35F5			MA0731.1	BCL6B	chr3:15643215-15643818	365	381	+	-5.27143	8.47e-06	0.762	CGTTTTCTAGGCATTTA	HACL1
MA0018.3	CREB1	chr2:114514170-114514436	130	141	-	16.0851	1.21e-06	0.0191	TATGACGTCACC	SLC35F5			MA0731.1	BCL6B	chr3:5025261-5026550	156	172	-	-0.714286	3.2e-06	0.762	TGCTTTTTAGGAAGTAG	BHLHE40
MA0018.3	CREB1	chr2:149632580-149632824	151	162	+	17.3475	3.79e-08	0.00572	GGTGACGTCACC	KIF5C			MA0731.1	BCL6B	chr5:134527080-134527364	197	213	+	-4.82857	7.7e-06	0.762	GGCTTGCCTGGAATTCA	C5orf66
MA0018.3	CREB1	chr2:149632580-149632824	151	162	-	17.3475	3.79e-08	0.00572	GGTGACGTCACC	KIF5C			MA0731.1	BCL6B	chr5:17056278-17056736	50	66	-	-5.44286	8.73e-06	0.762	CACTGTCTTGGAATTAA	MIR10522
MA0018.1	CREB1	chr2:149632580-149632824	154	165	-	14.1735	9.68e-06	0.12	GACGGTGACGTC	KIF5C			MA0731.1	BCL6B	chr5:43556046-43556740	521	537	+	-3.05714	5.48e-06	0.762	TGCTTTCGGGGAACCGG	PAIP1
MA0018.1	CREB1	chr2:242254943-242255402	319	330	+	14.6429	5.31e-06	0.0934	CGGGGTGACGCG	HDLBP			MA0731.1	BCL6B	chr7:117656340-117656495	26	42	-	-0.757143	3.25e-06	0.762	TACTTTCTAGGAAAACA	CTTNBP2
MA0018.1	CREB1	chr2:68479815-68480055	87	98	+	14.5918	5.79e-06	0.0934	GTCGGTGACGTC	PPP3R1			MA0731.1	BCL6B	chr8:80941861-80942081	149	165	-	-4.9	7.83e-06	0.762	TGTTTTCCTGGGATTGA	MRPS28
MA0018.3	CREB1	chr20:21283848-21283999	65	76	+	15.9149	1.85e-06	0.0191	CGTGACGTCACT	XRN2			MA0817.1	BHLHE23	chr11:129201789-129201973	158	169	-	15.4182	5.53e-06	1	AAACATATGTCG	BARX2
MA0018.3	CREB1	chr20:21283848-21283999	65	76	-	15.9149	1.85e-06	0.0191	AGTGACGTCACG	XRN2			MA0817.1	BHLHE23	chr21:9826858-9827113	167	178	-	15.5273	5.19e-06	1	AAGCATATGCTA	MIR10396A
MA0018.1	CREB1	chr20:23342475-23342718	126	137	+	14.9286	3.43e-06	0.0934	GCGGGTGACGCA	GZF1			MA0464.2	BHLHE40	chr1:1240171-1240387	68	77	-	15.3269	3.09e-06	0.267	GTCACGTGCC	SNORD167
MA0018.1	CREB1	chr20:23342475-23342718	143	154	+	14.9286	3.43e-06	0.0934	GCGGGTGACGCA	GZF1			MA0464.2	BHLHE40	chr1:1240171-1240387	68	77	+	15.1923	7.96e-06	0.267	GGCACGTGAC	SNORD167
MA0018.3	CREB1	chr20:35201858-35202016	133	144	+	14.7021	6.87e-06	0.0444	TCTGACGTCAGG	TGIF2			MA0464.2	BHLHE40	chr1:154908761-154909214	255	264	-	15.3077	4.5e-06	0.267	ATCACGTGAC	PMVK
MA0018.3	CREB1	chr20:35201858-35202016	133	144	-	14.7021	6.87e-06	0.0444	CCTGACGTCAGA	TGIF2			MA0464.2	BHLHE40	chr11:68606684-68606873	161	170	+	15.2115	7.35e-06	0.267	GTCACGTGAC	CPT1A
MA0018.3	CREB1	chr22:39570767-39571001	85	96	+	16.4823	4.67e-07	0.0176	AGTGACGTCACC	CBX7			MA0464.2	BHLHE40	chr11:68606684-68606873	161	170	-	15.2115	7.35e-06	0.267	GTCACGTGAC	CPT1A
MA0018.3	CREB1	chr22:39570767-39571001	85	96	-	16.4823	4.67e-07	0.0176	GGTGACGTCACT	CBX7			MA0464.2	BHLHE40	chr12:104350943-104351109	100	109	-	15.3269	3.09e-06	0.267	GTCACGTGCC	C12orf73
MA0018.1	CREB1	chr22:39570767-39571001	88	99	-	15.6735	7.32e-07	0.0516	CCCGGTGACGTC	CBX7			MA0464.2	BHLHE40	chr12:104350943-104351109	100	109	+	15.1923	7.96e-06	0.267	GGCACGTGAC	C12orf73
MA0018.3	CREB1	chr22:41252974-41253125	50	61	+	15.5177	3.08e-06	0.0259	CATGACGTCACA	XPNPEP3			MA0464.2	BHLHE40	chr12:116715521-116715771	22	31	+	15.2115	7.35e-06	0.267	GTCACGTGAC	MED13L
MA0018.3	CREB1	chr22:41252974-41253125	50	61	-	15.5177	3.08e-06	0.0259	TGTGACGTCATG	XPNPEP3			MA0464.2	BHLHE40	chr12:116715521-116715771	22	31	-	15.2115	7.35e-06	0.267	GTCACGTGAC	MED13L
MA0018.3	CREB1	chr3:10028439-10028679	98	109	+	14.3121	8.06e-06	0.05	GTTGACGTCACG	EMC3-AS1			MA0464.2	BHLHE40	chr12:123849307-123849613	161	170	+	15.25	5.99e-06	0.267	CTCACGTGAc	MIR8072
MA0018.3	CREB1	chr3:10028439-10028679	98	109	-	14.3121	8.06e-06	0.05	CGTGACGTCAAC	EMC3-AS1			MA0464.2	BHLHE40	chr12:2986227-2986395	117	126	+	15.2115	7.35e-06	0.267	GTCACGTGAC	FOXM1
MA0018.3	CREB1	chr3:119182406-119182563	79	90	+	16.1631	8.38e-07	0.0191	GATGACGTCAGC	TMEM39A			MA0464.2	BHLHE40	chr12:2986227-2986395	117	126	-	15.2115	7.35e-06	0.267	GTCACGTGAC	FOXM1
MA0018.3	CREB1	chr3:119182406-119182563	79	90	-	16.1631	8.38e-07	0.0191	GCTGACGTCATC	TMEM39A			MA0464.2	BHLHE40	chr12:50898512-50898852	253	262	+	15.25	5.99e-06	0.267	CTCACGTGAC	DIP2B
MA0018.1	CREB1	chr3:128598210-128598384	96	107	-	15.8469	5.47e-07	0.0495	CCTGATGACGTC	ACAD9			MA0464.2	BHLHE40	chr12:53645693-53645989	183	192	-	15.3077	4.5e-06	0.267	ATCACGTGAC	MFSD5
MA0018.3	CREB1	chr3:128598210-128598384	93	104	+	16.0851	1.21e-06	0.0191	TGTGACGTCATC	ACAD9			MA0464.2	BHLHE40	chr12:72148376-72148650	245	254	+	15.25	5.99e-06	0.267	CTCACGTGAC	RAB21
MA0018.3	CREB1	chr3:128598210-128598384	93	104	-	16.0851	1.21e-06	0.0191	GATGACGTCACA	ACAD9			MA0464.2	BHLHE40	chr15:75248530-75249002	154	163	+	15.2308	6.6e-06	0.267	CGCACGTGAC	RPP25
MA0018.1	CREB1	chr3:156877933-156878121	83	94	-	16.2959	1.38e-07	0.0438	CGTGGTGACGTC	CCNL1			MA0464.2	BHLHE40	chr15:75628174-75628522	183	192	-	15.3077	4.5e-06	0.267	ATCACGTGAC	COMMD4
MA0018.3	CREB1	chr3:156877933-156878121	80	91	+	16.1135	9.9e-07	0.0191	CCTGACGTCACC	CCNL1			MA0464.2	BHLHE40	chr15:91497916-91498264	155	164	-	15.3269	3.09e-06	0.267	GTCACGTGCC	RCCD1
MA0018.3	CREB1	chr3:156877933-156878121	80	91	-	16.1135	9.9e-07	0.0191	GGTGACGTCAGG	CCNL1			MA0464.2	BHLHE40	chr15:91497916-91498264	155	164	+	15.1923	7.96e-06	0.267	GGCACGTGAC	RCCD1
MA0018.3	CREB1	chr3:43327908-43328075	88	99	+	15.9362	1.75e-06	0.0191	GCTGACGTCACA	SNRK			MA0464.2	BHLHE40	chr15:93412128-93412498	139	148	+	15.3077	4.5e-06	0.267	ggcacgtgcc	LINC01578
MA0018.3	CREB1	chr3:43327908-43328075	88	99	-	15.9362	1.75e-06	0.0191	TGTGACGTCAGC	SNRK			MA0464.2	BHLHE40	chr15:93412128-93412498	139	148	-	15.3077	4.5e-06	0.267	GGCACGTGCC	LINC01578
MA0018.3	CREB1	chr3:44803136-44803335	26	37	+	15.7376	2.31e-06	0.0209	TGTGACGTCACT	KIF15			MA0464.2	BHLHE40	chr16:1401901-1402058	17	26	+	15.2115	7.35e-06	0.267	GTCACGTGAC	GNPTG
MA0018.3	CREB1	chr3:44803136-44803335	26	37	-	15.7376	2.31e-06	0.0209	AGTGACGTCACA	KIF15			MA0464.2	BHLHE40	chr16:1401901-1402058	17	26	-	15.2115	7.35e-06	0.267	GTCACGTGAC	GNPTG
MA0018.3	CREB1	chr3:52312598-52312807	146	157	+	16.6809	2.82e-07	0.016	ggtgacgtcagc	WDR82			MA0464.2	BHLHE40	chr17:37886669-37886839	130	139	-	15.3269	3.09e-06	0.267	GTCACGTGCC	MIEN1
MA0018.3	CREB1	chr3:52312598-52312807	146	157	-	16.6809	2.82e-07	0.016	GCTGACGTCACC	WDR82			MA0464.2	BHLHE40	chr17:37886669-37886839	130	139	+	15.1923	7.96e-06	0.267	GGCACGTGAC	MIEN1
MA0018.1	CREB1	chr3:52312598-52312807	143	154	+	15.8163	5.85e-07	0.0495	ggtggtgacgtc	WDR82			MA0464.2	BHLHE40	chr17:5185452-5185654	77	86	+	15.3269	3.09e-06	0.267	GTCACGTGCC	RABEP1
MA0018.1	CREB1	chr3:52443887-52444161	154	165	-	16.0102	3.75e-07	0.0495	CTTGGTGACGTC	BAP1			MA0464.2	BHLHE40	chr17:5185452-5185654	77	86	-	15.1923	7.96e-06	0.267	GGCACGTGAC	RABEP1
MA0018.1	CREB1	chr3:52443887-52444161	128	139	-	14.4796	6.79e-06	0.104	GCGGGTGACGCG	BAP1			MA0464.2	BHLHE40	chr17:66201477-66201656	129	138	+	15.25	5.99e-06	0.267	CTCACGTGAC	AMZ2
MA0018.3	CREB1	chr4:119512780-119512985	58	69	+	16.0355	1.31e-06	0.0191	CGTGACGTCACA	LOC729218			MA0464.2	BHLHE40	chr19:1875984-1876433	230	239	+	15.2308	6.6e-06	0.267	cgcACGTGAC	ABHD17A
MA0018.3	CREB1	chr4:119512780-119512985	58	69	-	16.0355	1.31e-06	0.0191	TGTGACGTCACG	LOC729218			MA0464.2	BHLHE40	chr2:65058504-65058696	55	64	+	15.3077	4.5e-06	0.267	GGCACGTGCC	LINC01800
MA0018.3	CREB1	chr4:119512780-119512985	83	94	+	16.0355	1.31e-06	0.0191	CGTGACGTCACA	LOC729218			MA0464.2	BHLHE40	chr2:65058504-65058696	55	64	-	15.3077	4.5e-06	0.267	GGCACGTGCC	LINC01800
MA0018.3	CREB1	chr4:119512780-119512985	83	94	-	16.0355	1.31e-06	0.0191	TGTGACGTCACG	LOC729218			MA0464.2	BHLHE40	chr20:48595625-48595796	24	33	+	15.4038	1.36e-06	0.267	AGCACGTGCC	SNAI1
MA0018.3	CREB1	chr4:120375744-120376003	89	100	+	16.0355	1.31e-06	0.0191	TGTGACGTCACG	GTF2IP12			MA0464.2	BHLHE40	chr3:13549478-13549800	172	181	-	15.3077	4.5e-06	0.267	ATCACGTGAC	HDAC11
MA0018.3	CREB1	chr4:120375744-120376003	89	100	-	16.0355	1.31e-06	0.0191	CGTGACGTCACA	GTF2IP12			MA0464.2	BHLHE40	chr3:19988423-19988876	43	52	+	15.2115	7.35e-06	0.267	GTCACGTGAC	EFHB
MA0018.1	CREB1	chr4:122722438-122722586	31	42	+	14.6939	4.98e-06	0.0934	CTTGATGACGTA	EXOSC9			MA0464.2	BHLHE40	chr3:19988423-19988876	43	52	-	15.2115	7.35e-06	0.267	GTCACGTGAC	EFHB
MA0018.3	CREB1	chr4:186347065-186347400	92	103	+	15.695	2.41e-06	0.0213	CATGACGTCACG	UFSP2			MA0464.2	BHLHE40	chr3:9884967-9885896	546	555	+	15.3462	2.47e-06	0.267	CGCACGTGCC	RPUSD3
MA0018.3	CREB1	chr4:186347065-186347400	92	103	-	15.695	2.41e-06	0.0213	CGTGACGTCATG	UFSP2			MA0464.2	BHLHE40	chr5:172198009-172198369	290	299	+	15.3077	4.5e-06	0.267	ATCACGTGAC	DUSP1
MA0018.3	CREB1	chr4:2538024-2538385	44	55	+	14.1702	8.3e-06	0.0501	GGTGACATCACC	FAM193A			MA0464.2	BHLHE40	chr5:32585559-32586029	51	60	+	15.3077	4.5e-06	0.267	ATCACGTGAC	SUB1
MA0018.3	CREB1	chr4:2538024-2538385	44	55	-	14.1702	8.3e-06	0.0501	GGTGATGTCACC	FAM193A			MA0464.2	BHLHE40	chr6:138188084-138188356	232	241	+	15.2115	7.35e-06	0.267	GTCACGTGAC	LOC100130476
MA0018.3	CREB1	chr4:77997381-77997601	64	75	+	16.6809	2.82e-07	0.016	GGTGACGTCAGC	CCNI			MA0464.2	BHLHE40	chr6:138188084-138188356	232	241	-	15.2115	7.35e-06	0.267	GTCACGTGAC	LOC100130476
MA0018.3	CREB1	chr4:77997381-77997601	64	75	-	16.6809	2.82e-07	0.016	GCTGACGTCACC	CCNI			MA0464.2	BHLHE40	chr6:44225097-44225477	7	16	-	15.25	5.99e-06	0.267	CTCACGTGAC	SLC35B2
MA0018.1	CREB1	chr4:77997381-77997601	61	72	+	14.6531	5.18e-06	0.0934	CACGGTGACGTC	CCNI			MA0464.2	BHLHE40	chr7:915715-915913	176	185	+	15.3269	3.09e-06	0.267	GTCACGTGCC	GET4
MA0018.3	CREB1	chr4:8442414-8442617	58	69	+	13.7943	8.97e-06	0.0528	CATGACGTCAAC	TRMT44			MA0464.2	BHLHE40	chr7:915715-915913	176	185	-	15.1923	7.96e-06	0.267	GGCACGTGAC	GET4
MA0018.3	CREB1	chr4:8442414-8442617	58	69	-	13.7943	8.97e-06	0.0528	GTTGACGTCATG	TRMT44			MA0464.2	BHLHE40	chr8:128230632-128234167	3403	3412	+	15.3077	4.5e-06	0.267	ggcacgtgcc	CCAT1
MA0018.3	CREB1	chr5:14264839-14265050	70	81	+	17.3475	3.79e-08	0.00572	GGTGACGTCACC	TRIO			MA0464.2	BHLHE40	chr8:128230632-128234167	3403	3412	-	15.3077	4.5e-06	0.267	GGCACGTGCC	CCAT1
MA0018.3	CREB1	chr5:14264839-14265050	70	81	-	17.3475	3.79e-08	0.00572	GGTGACGTCACC	TRIO			MA0464.2	BHLHE40	chr8:141468540-141468819	46	55	-	15.3654	1.97e-06	0.267	CTCACGTGCC	TRAPPC9
MA0018.1	CREB1	chr5:14264839-14265050	67	78	+	15.1735	2.27e-06	0.0835	GAGGGTGACGTC	TRIO			MA0464.2	BHLHE40	chr9:131549370-131549626	81	90	-	15.3269	3.09e-06	0.267	GTCACGTGCC	TBC1D13
MA0018.3	CREB1	chr6:12011448-12011602	120	131	+	15.5957	2.65e-06	0.023	CATGACGTCAGC	HIVEP1			MA0464.2	BHLHE40	chr9:131549370-131549626	81	90	+	15.1923	7.96e-06	0.267	GGCACGTGAC	TBC1D13
MA0018.3	CREB1	chr6:12011448-12011602	120	131	-	15.5957	2.65e-06	0.023	GCTGACGTCATG	HIVEP1			MA0636.1	BHLHE41	chr1:1240171-1240387	68	77	+	16.8846	2.27e-06	0.122	GGCACGTGAC	SNORD167
MA0018.3	CREB1	chr6:15248970-15249215	3	14	+	15.8582	1.9e-06	0.0191	TGTGACGTCACA	JARID2			MA0636.1	BHLHE41	chr1:1240171-1240387	68	77	-	16.3077	3.79e-06	0.134	GTCACGTGCC	SNORD167
MA0018.3	CREB1	chr6:15248970-15249215	3	14	-	15.8582	1.9e-06	0.0191	TGTGACGTCACA	JARID2			MA0636.1	BHLHE41	chr1:154908761-154909214	255	264	-	16.9808	1.65e-06	0.122	ATCACGTGAC	PMVK
MA0018.1	CREB1	chr6:163148774-163149023	186	197	-	15.1224	2.41e-06	0.085	CCCGGTGACGTA	PACRG			MA0636.1	BHLHE41	chr1:154908761-154909214	255	264	+	16.4231	3.18e-06	0.134	GTCACGTGAT	PMVK
MA0018.1	CREB1	chr6:24721073-24721280	39	50	-	14.9286	3.43e-06	0.0934	GCGGGTGACGCA	C6orf62			MA0636.1	BHLHE41	chr11:68606684-68606873	161	170	+	18.2115	7.46e-07	0.0837	GTCACGTGAC	CPT1A
MA0018.3	CREB1	chr6:27114598-27114819	129	140	+	15.9362	1.75e-06	0.0191	GGTGACGTCAGA	HIST1H2BK			MA0636.1	BHLHE41	chr11:68606684-68606873	161	170	-	18.2115	7.46e-07	0.0837	GTCACGTGAC	CPT1A
MA0018.3	CREB1	chr6:27114598-27114819	129	140	-	15.9362	1.75e-06	0.0191	TCTGACGTCACC	HIST1H2BK			MA0636.1	BHLHE41	chr12:104350943-104351109	100	109	+	16.8846	2.27e-06	0.122	GGCACGTGAC	C12orf73
MA0018.1	CREB1	chr6:27114598-27114819	126	137	+	14.5714	5.96e-06	0.0934	TAGGGTGACGTC	HIST1H2BK			MA0636.1	BHLHE41	chr12:104350943-104351109	100	109	-	16.3077	3.79e-06	0.134	GTCACGTGCC	C12orf73
MA0018.3	CREB1	chr6:89791391-89791612	114	125	+	16.0142	1.34e-06	0.0191	GCTGACGTCAGC	PNRC1			MA0636.1	BHLHE41	chr12:116715521-116715771	22	31	+	18.2115	7.46e-07	0.0837	GTCACGTGAC	MED13L
MA0018.3	CREB1	chr6:89791391-89791612	114	125	-	16.0142	1.34e-06	0.0191	GCTGACGTCAGC	PNRC1			MA0636.1	BHLHE41	chr12:116715521-116715771	22	31	-	18.2115	7.46e-07	0.0837	GTCACGTGAC	MED13L
MA0018.1	CREB1	chr7:1199753-1200043	103	114	-	14.3367	7.86e-06	0.105	GCGGGTGACGTT	LOC101927021			MA0636.1	BHLHE41	chr12:123849307-123849613	161	170	+	15.8077	4.53e-06	0.142	CTCACGTGAc	MIR8072
MA0018.3	CREB1	chr7:129592753-129593029	54	65	+	16.7801	2.06e-07	0.016	CGTGACGTCACC	UBE2H			MA0636.1	BHLHE41	chr12:123849307-123849613	161	170	-	15.7115	5.28e-06	0.148	GTCACGTGAG	MIR8072
MA0018.3	CREB1	chr7:129592753-129593029	54	65	-	16.7801	2.06e-07	0.016	GGTGACGTCACG	UBE2H			MA0636.1	BHLHE41	chr12:2986227-2986395	117	126	+	18.2115	7.46e-07	0.0837	GTCACGTGAC	FOXM1
MA0018.3	CREB1	chr7:129592753-129593029	68	79	+	16.0851	1.21e-06	0.0191	TGTGACGTCATC	UBE2H			MA0636.1	BHLHE41	chr12:2986227-2986395	117	126	-	18.2115	7.46e-07	0.0837	GTCACGTGAC	FOXM1
MA0018.3	CREB1	chr7:129592753-129593029	68	79	-	16.0851	1.21e-06	0.0191	GATGACGTCACA	UBE2H			MA0636.1	BHLHE41	chr12:50898512-50898852	253	262	+	15.8077	4.53e-06	0.142	CTCACGTGAC	DIP2B
MA0018.3	CREB1	chr7:152373135-152373429	217	228	+	15.1915	4.96e-06	0.0361	TGTGACGTCAGA	XRCC2			MA0636.1	BHLHE41	chr12:50898512-50898852	253	262	-	15.7115	5.28e-06	0.148	GTCACGTGAG	DIP2B
MA0018.3	CREB1	chr7:152373135-152373429	217	228	-	15.1915	4.96e-06	0.0361	TCTGACGTCACA	XRCC2			MA0636.1	BHLHE41	chr12:53645693-53645989	183	192	-	16.9808	1.65e-06	0.122	ATCACGTGAC	MFSD5
MA0018.3	CREB1	chr7:152456640-152456899	170	181	+	15.9149	1.85e-06	0.0191	AGTGACGTCACG	ACTR3B			MA0636.1	BHLHE41	chr12:53645693-53645989	183	192	+	16.4231	3.18e-06	0.134	GTCACGTGAT	MFSD5
MA0018.3	CREB1	chr7:152456640-152456899	170	181	-	15.9149	1.85e-06	0.0191	CGTGACGTCACT	ACTR3B			MA0636.1	BHLHE41	chr12:72148376-72148650	245	254	+	15.8077	4.53e-06	0.142	CTCACGTGAC	RAB21
MA0018.1	CREB1	chr7:158622199-158622416	188	199	-	15.5306	1.25e-06	0.0703	CGTGATGACGTC	ESYT2			MA0636.1	BHLHE41	chr12:72148376-72148650	245	254	-	15.7115	5.28e-06	0.148	GTCACGTGAG	RAB21
MA0018.3	CREB1	chr7:158622199-158622416	118	129	+	15.2979	4.29e-06	0.0335	ACTGACGTCATC	ESYT2			MA0636.1	BHLHE41	chr15:75628174-75628522	183	192	-	16.9808	1.65e-06	0.122	ATCACGTGAC	COMMD4
MA0018.3	CREB1	chr7:158622199-158622416	118	129	-	15.2979	4.29e-06	0.0335	GATGACGTCAGT	ESYT2			MA0636.1	BHLHE41	chr15:75628174-75628522	183	192	+	16.4231	3.18e-06	0.134	GTCACGTGAT	COMMD4
MA0018.1	CREB1	chr7:158622199-158622416	47	58	-	14.8163	4.34e-06	0.0934	CGTGATGACGCC	ESYT2			MA0636.1	BHLHE41	chr15:91497916-91498264	155	164	+	16.8846	2.27e-06	0.122	GGCACGTGAC	RCCD1
MA0018.1	CREB1	chr7:158622199-158622416	90	101	-	14.6735	5.01e-06	0.0934	CCCGGTGACGTG	ESYT2			MA0636.1	BHLHE41	chr15:91497916-91498264	155	164	-	16.3077	3.79e-06	0.134	GTCACGTGCC	RCCD1
MA0018.1	CREB1	chr7:158622199-158622416	121	132	-	14.5918	5.79e-06	0.0934	CGCGATGACGTC	ESYT2			MA0636.1	BHLHE41	chr15:93412128-93412498	139	148	+	14.9808	9.13e-06	0.228	ggcacgtgcc	LINC01578
MA0018.1	CREB1	chr7:23530021-23530218	12	23	+	14.7143	4.87e-06	0.0934	GCGGATGACGCC	RPS2P32			MA0636.1	BHLHE41	chr15:93412128-93412498	139	148	-	14.9808	9.13e-06	0.228	GGCACGTGCC	LINC01578
MA0018.3	CREB1	chr7:25165059-25165246	96	107	+	16.4823	4.67e-07	0.0176	GGTGACGTCACT	CYCS			MA0636.1	BHLHE41	chr16:1401901-1402058	17	26	+	18.2115	7.46e-07	0.0837	GTCACGTGAC	GNPTG
MA0018.3	CREB1	chr7:25165059-25165246	96	107	-	16.4823	4.67e-07	0.0176	AGTGACGTCACC	CYCS			MA0636.1	BHLHE41	chr16:1401901-1402058	17	26	-	18.2115	7.46e-07	0.0837	GTCACGTGAC	GNPTG
MA0018.1	CREB1	chr7:42951588-42951799	93	104	+	15.9592	4.01e-07	0.0495	CCGGGTGACGCC	C7orf25			MA0636.1	BHLHE41	chr17:37886669-37886839	130	139	+	16.8846	2.27e-06	0.122	GGCACGTGAC	MIEN1
MA0018.3	CREB1	chr7:55433911-55434065	84	95	+	16.0355	1.31e-06	0.0191	CGTGACGTCACA	LANCL2			MA0636.1	BHLHE41	chr17:37886669-37886839	130	139	-	16.3077	3.79e-06	0.134	GTCACGTGCC	MIEN1
MA0018.3	CREB1	chr7:55433911-55434065	84	95	-	16.0355	1.31e-06	0.0191	TGTGACGTCACG	LANCL2			MA0636.1	BHLHE41	chr17:5185452-5185654	77	86	-	16.8846	2.27e-06	0.122	GGCACGTGAC	RABEP1
MA0018.1	CREB1	chr8:10697289-10697541	106	117	+	16.1327	2.07e-07	0.0438	GCTGGTGACGTC	LOC101929229			MA0636.1	BHLHE41	chr17:5185452-5185654	77	86	+	16.3077	3.79e-06	0.134	GTCACGTGCC	RABEP1
MA0018.3	CREB1	chr8:10697289-10697541	109	120	+	15.8156	2.09e-06	0.0197	GGTGACGTCAGT	LOC101929229			MA0636.1	BHLHE41	chr17:66201477-66201656	129	138	+	15.8077	4.53e-06	0.142	CTCACGTGAC	AMZ2
MA0018.3	CREB1	chr8:10697289-10697541	109	120	-	15.8156	2.09e-06	0.0197	ACTGACGTCACC	LOC101929229			MA0636.1	BHLHE41	chr17:66201477-66201656	129	138	-	15.7115	5.28e-06	0.148	GTCACGTGAG	AMZ2
MA0018.3	CREB1	chr8:117767965-117768177	134	145	+	15.9149	1.85e-06	0.0191	CGTGACGTCACT	EIF3H			MA0636.1	BHLHE41	chr2:65058504-65058696	55	64	+	14.9808	9.13e-06	0.228	GGCACGTGCC	LINC01800
MA0018.3	CREB1	chr8:117767965-117768177	134	145	-	15.9149	1.85e-06	0.0191	AGTGACGTCACG	EIF3H			MA0636.1	BHLHE41	chr2:65058504-65058696	55	64	-	14.9808	9.13e-06	0.228	GGCACGTGCC	LINC01800
MA0018.1	CREB1	chr8:145515000-145515360	241	252	+	14.1633	9.83e-06	0.121	gggggtgacgcg	BOP1			MA0636.1	BHLHE41	chr3:13549478-13549800	172	181	-	16.9808	1.65e-06	0.122	ATCACGTGAC	HDAC11
MA0018.3	CREB1	chr8:30014131-30014270	93	104	+	16.6809	2.82e-07	0.016	GGTGACGTCAGC	DCTN6			MA0636.1	BHLHE41	chr3:13549478-13549800	172	181	+	16.4231	3.18e-06	0.134	GTCACGTGAT	HDAC11
MA0018.3	CREB1	chr8:30014131-30014270	93	104	-	16.6809	2.82e-07	0.016	GCTGACGTCACC	DCTN6			MA0636.1	BHLHE41	chr3:19988423-19988876	43	52	+	18.2115	7.46e-07	0.0837	GTCACGTGAC	EFHB
MA0018.1	CREB1	chr8:30014131-30014270	90	101	+	15.1735	2.27e-06	0.0835	GAGGGTGACGTC	DCTN6			MA0636.1	BHLHE41	chr3:19988423-19988876	43	52	-	18.2115	7.46e-07	0.0837	GTCACGTGAC	EFHB
MA0018.1	CREB1	chr9:130477949-130478099	1	12	-	15.051	2.77e-06	0.0934	GGTGATGACGTC	PTRH1			MA0636.1	BHLHE41	chr5:172198009-172198369	290	299	+	16.9808	1.65e-06	0.122	ATCACGTGAC	DUSP1
MA0018.1	CREB1	chr9:134000847-134001092	99	110	-	14.9286	3.43e-06	0.0934	TTTGGTGACGTC	NUP214			MA0636.1	BHLHE41	chr5:172198009-172198369	290	299	-	16.4231	3.18e-06	0.134	GTCACGTGAT	DUSP1
MA0018.3	CREB1	chr9:134000847-134001092	96	107	+	14.3121	8.06e-06	0.05	CTTGACGTCACC	NUP214			MA0636.1	BHLHE41	chr5:32585559-32586029	51	60	+	16.9808	1.65e-06	0.122	ATCACGTGAC	SUB1
MA0018.3	CREB1	chr9:134000847-134001092	96	107	-	14.3121	8.06e-06	0.05	GGTGACGTCAAG	NUP214			MA0636.1	BHLHE41	chr5:32585559-32586029	51	60	-	16.4231	3.18e-06	0.134	GTCACGTGAT	SUB1
MA0018.1	CREB1	chr9:134955201-134955374	89	100	+	14.8163	4.34e-06	0.0934	GCTGATGACGTA	MED27			MA0636.1	BHLHE41	chr6:138188084-138188356	232	241	+	18.2115	7.46e-07	0.0837	GTCACGTGAC	LOC100130476
MA0638.1	CREB3	chr1:228645615-228645835	89	102	-	14.1714	7.47e-06	0.432	GTTCTACGTCATCG	HIST3H2BB			MA0636.1	BHLHE41	chr6:138188084-138188356	232	241	-	18.2115	7.46e-07	0.0837	GTCACGTGAC	LOC100130476
MA0638.1	CREB3	chr11:118972523-118972991	369	382	+	13.7286	9.56e-06	0.432	GTTCCACGTCAGTT	DPAGT1			MA0636.1	BHLHE41	chr6:44225097-44225477	7	16	-	15.8077	4.53e-06	0.142	CTCACGTGAC	SLC35B2
MA0638.1	CREB3	chr12:125399395-125399622	65	78	-	15.8	2.82e-06	0.432	CTGCCACGTCAGAC	UBC			MA0636.1	BHLHE41	chr6:44225097-44225477	7	16	+	15.7115	5.28e-06	0.148	GTCACGTGAG	SLC35B2
MA0638.1	CREB3	chr12:64845814-64845974	51	64	-	13.9286	8.56e-06	0.432	AGGCCACGTGACCG	TBK1			MA0636.1	BHLHE41	chr7:915715-915913	176	185	-	16.8846	2.27e-06	0.122	GGCACGTGAC	GET4
MA0638.1	CREB3	chr14:103995393-103995638	106	119	+	15.9429	2.55e-06	0.432	GCGCGACGTCATCA	TRMT61A			MA0636.1	BHLHE41	chr7:915715-915913	176	185	+	16.3077	3.79e-06	0.134	GTCACGTGCC	GET4
MA0638.1	CREB3	chr14:65569159-65569624	118	131	+	14.2571	7.08e-06	0.432	CCGCCACGTGACCA	MAX			MA0636.1	BHLHE41	chr8:128230632-128234167	3403	3412	+	14.9808	9.13e-06	0.228	ggcacgtgcc	CCAT1
MA0638.1	CREB3	chr15:70390249-70390395	113	126	+	13.7714	9.32e-06	0.432	GCGCGACGTCACAA	TLE3			MA0636.1	BHLHE41	chr8:128230632-128234167	3403	3412	-	14.9808	9.13e-06	0.228	GGCACGTGCC	CCAT1
MA0638.1	CREB3	chr17:1391299-1391672	157	170	+	13.7714	9.32e-06	0.432	CCTCCACGTCACGC	MYO1C			MA0636.1	BHLHE41	chr9:131549370-131549626	81	90	+	16.8846	2.27e-06	0.122	GGCACGTGAC	TBC1D13
MA0638.1	CREB3	chr17:17380160-17380361	131	144	-	14.9286	4.84e-06	0.432	TCTACACGTCACCA	MED9			MA0636.1	BHLHE41	chr9:131549370-131549626	81	90	-	16.3077	3.79e-06	0.134	GTCACGTGCC	TBC1D13
MA0638.1	CREB3	chr17:49337577-49337938	237	250	-	14.9143	4.87e-06	0.432	TTGCCACGTGACCA	UTP18			MA0878.1	CDX1	chr17:74620056-74620237	25	33	-	12.8113	5.98e-06	1	GCAATAAAA	ST6GALNAC1
MA0638.1	CREB3	chr17:57642789-57643067	94	107	+	16.8714	1.37e-06	0.432	GTACCACGTCATCG	DHX40			MA0878.1	CDX1	chr2:64276963-64277141	123	131	-	12.8113	5.98e-06	1	GCAATAAAA	VPS54
MA0638.1	CREB3	chr19:10527186-10527476	224	237	+	15.6857	3.02e-06	0.432	GGGCGACGTCACCA	PDE4A			MA0878.1	CDX1	chr3:129370382-129370742	9	17	+	12.8113	5.98e-06	1	GCAATAAAA	TMCC1
MA0638.1	CREB3	chr19:5828181-5828404	194	207	+	15.2429	4.02e-06	0.432	GGGCCACGTCGCCG	NRTN			MA0878.1	CDX1	chr3:159547486-159547675	41	49	+	12.8113	5.98e-06	1	GCAATAAAA	IQCJ-SCHIP1
MA0638.1	CREB3	chr2:68479815-68480055	89	102	-	15.0143	4.62e-06	0.432	ACGCGACGTCACCG	PPP3R1			MA0878.1	CDX1	chr3:193852622-193852901	269	277	+	12.8113	5.98e-06	1	gcAATAAAA	HES1
MA0638.1	CREB3	chr2:69614426-69614599	103	116	-	16.4286	1.83e-06	0.432	CTGCCACGTCGCCG	GFPT1			MA0878.1	CDX1	chr3:5030571-5031415	408	416	-	12.8113	5.98e-06	1	GCAATAAAA	BHLHE40
MA0638.1	CREB3	chr22:50364503-50364673	36	49	-	15.7571	2.89e-06	0.432	CGGCCACGTCATTT	MIR6821			MA0878.1	CDX1	chr3:5038243-5038999	323	331	+	12.8113	5.98e-06	1	GCAATAAAA	BHLHE40
MA0638.1	CREB3	chr3:128598210-128598384	92	105	+	13.8714	8.81e-06	0.432	GTGTGACGTCATCA	ACAD9			MA0878.1	CDX1	chr5:413619-414101	460	468	+	12.8113	5.98e-06	1	GCAATAAAA	AHRR
MA0638.1	CREB3	chr5:177019017-177019231	151	164	-	14.3286	6.78e-06	0.432	GCGCCACGTCGCCC	TMED9			MA0878.1	CDX1	chr6:142528619-142528845	178	186	+	12.8113	5.98e-06	1	gcaataaaa	VTA1
MA0638.1	CREB3	chr7:128470303-128470461	73	86	-	13.7	9.71e-06	0.432	GGTCCACGTCAGAG	FLNC			MA0878.1	CDX1	chr7:73242545-73242710	85	93	+	12.8113	5.98e-06	1	gcaataaaa	CLDN4
MA0638.1	CREB3	chr7:158622199-158622416	86	99	+	14.1143	7.7e-06	0.432	CTGGCACGTCACCG	ESYT2			MA0465.1	CDX2	chr1:150137955-150138480	130	140	+	15.9365	6.74e-07	0.408	gagccataaaa	LOC105371433
MA0638.1	CREB3	chr7:36429342-36429490	22	35	+	14.2	7.34e-06	0.432	CGGCCACGTGACCG	ANLN			MA0465.1	CDX2	chr11:120206834-120206998	123	133	+	14.3968	8.25e-06	0.979	GGGCCATAAAG	ARHGEF12
MA0638.1	CREB3	chrUn_gl000220:130292-130796	257	270	-	14.5286	6.05e-06	0.432	AGGACACGTCATTC	RNA28SN3			MA0465.1	CDX2	chr16:24733564-24733693	8	18	+	14.2381	9.17e-06	0.979	aagtaataaaa	TNRC6A
MA0638.1	CREB3	chrUn_gl000220:130292-130796	400	413	+	13.9571	8.38e-06	0.432	TCTACACGTCACCC	RNA28SN3			MA0465.1	CDX2	chr17:74620056-74620237	25	35	-	14.8095	4.77e-06	0.722	CAGCAATAAAA	ST6GALNAC1
MA0839.1	CREB3L1	chr10:75503953-75504190	100	113	-	17.5303	7.56e-07	0.27	CTGCCACGTCTGCA	SEC24C			MA0465.1	CDX2	chr2:64276963-64277141	123	133	-	15.4603	1.68e-06	0.508	AAGCAATAAAA	VPS54
MA0839.1	CREB3L1	chr10:89623236-89623407	75	88	-	13.4394	7.96e-06	0.498	CCGCCACATCACCG	PTEN			MA0465.1	CDX2	chr3:129370382-129370742	7	17	+	15.3333	3.09e-06	0.624	AGGCAATAAAA	TMCC1
MA0839.1	CREB3L1	chr11:2721221-2721372	43	56	-	16.1061	1.89e-06	0.333	TCGCCACGTCGGCA	KCNQ1OT1			MA0465.1	CDX2	chr3:159547486-159547675	39	49	+	15.4603	1.68e-06	0.508	AAGCAATAAAA	IQCJ-SCHIP1
MA0839.1	CREB3L1	chr11:506795-506945	96	109	+	13.0455	9.73e-06	0.542	GCGCCACGTCCGCC	RNH1			MA0465.1	CDX2	chr3:193852622-193852901	267	277	+	14.6825	6.57e-06	0.852	cggcAATAAAA	HES1
MA0839.1	CREB3L1	chr12:105352010-105352223	164	177	-	13.0303	9.81e-06	0.542	GGGCCACATCACCA	SLC41A2			MA0465.1	CDX2	chr3:5030571-5031415	408	418	-	14.8095	4.77e-06	0.722	CAGCAATAAAA	BHLHE40
MA0839.1	CREB3L1	chr12:125399395-125399622	65	78	-	15.1364	3.29e-06	0.386	CTGCCACGTCAGAC	UBC			MA0465.1	CDX2	chr5:32194005-32194344	137	147	-	14.2381	9.17e-06	0.979	AAGTAATAAAA	GOLPH3
MA0839.1	CREB3L1	chr14:65569159-65569624	118	131	+	16.3636	1.62e-06	0.333	CCGCCACGTGACCA	MAX			MA0465.1	CDX2	chr5:39074719-39075424	542	552	-	15.9365	6.74e-07	0.408	GAGCCATAAAA	RICTOR
MA0839.1	CREB3L1	chr17:49337577-49337938	237	250	-	17.3485	8.63e-07	0.27	TTGCCACGTGACCA	UTP18			MA0465.1	CDX2	chr5:413619-414101	458	468	+	14.746	5.59e-06	0.781	GTGCAATAAAA	AHRR
MA0839.1	CREB3L1	chr17:57642789-57643067	94	107	+	15.8788	2.13e-06	0.333	GTACCACGTCATCG	DHX40			MA0465.1	CDX2	chr6:142528619-142528845	176	186	+	14.8095	4.77e-06	0.722	atgcaataaaa	VTA1
MA0839.1	CREB3L1	chr19:5828181-5828404	194	207	+	13.6515	7.21e-06	0.484	GGGCCACGTCGCCG	NRTN			MA0465.1	CDX2	chr6:26198744-26199661	131	141	-	15.3492	2.72e-06	0.624	ATGCCATAAAA	HIST1H2AD
MA0839.1	CREB3L1	chr2:233561921-233562069	104	117	-	13.7424	6.85e-06	0.484	CCGACACGTCGCCA	GIGYF2			MA0465.1	CDX2	chr7:73242545-73242710	83	93	+	15.3333	3.09e-06	0.624	aggcaataaaa	CLDN4
MA0839.1	CREB3L1	chr2:69614426-69614599	103	116	-	17.5606	7.42e-07	0.27	CTGCCACGTCGCCG	GFPT1			MA0465.1	CDX2	chr7_gl000195_random:103192-103967	374	384	+	15.8095	1.23e-06	0.508	GGGCCATAAAA	LOC389831
MA0839.1	CREB3L1	chr3:119182406-119182563	57	70	-	15.1364	3.29e-06	0.386	CTGCCACGTCTGCT	TMEM39A			MA0465.1	CDX2	chr8:128230632-128234167	2165	2175	+	15.9365	6.74e-07	0.408	GAGCCATAAAA	CCAT1
MA0839.1	CREB3L1	chr3:122785657-122785942	212	225	-	14.7879	4.03e-06	0.387	GTGCCACGTCTGCC	PDIA5			MA0102.3	CEBPA	chr1:214434954-214435109	21	31	-	14.4694	7.05e-06	1	ATTGCACCACC	SMYD2
MA0839.1	CREB3L1	chr4:119757250-119757455	18	31	+	13.7879	6.73e-06	0.484	CTGCCACGTCAAAC	SEC24D			MA0102.3	CEBPA	chr1:241804613-241804778	10	20	+	15.1224	3.64e-06	0.827	GTTGCACAATC	OPN3
MA0839.1	CREB3L1	chr5:177019017-177019231	151	164	-	14.7424	4.12e-06	0.387	GCGCCACGTCGCCC	TMED9			MA0102.3	CEBPA	chr10:112290131-112290297	68	78	-	14.2857	8.95e-06	1	ATTTCACAATC	DUSP5
MA0839.1	CREB3L1	chr5:1799837-1800112	161	174	-	13.7879	6.73e-06	0.484	ACGCCACGTGACCC	MRPL36			MA0102.3	CEBPA	chr10:5588823-5589041	181	191	+	14.2857	8.95e-06	1	ATTTCACAATC	CALML3-AS1
MA0139.1	CTCF	chr1:11333168-11333321	97	115	+	13.5738	6.64e-06	0.049	GGGCCTCCAGAGGCCGGCG	UBIAD1			MA0102.3	CEBPA	chr12:25539243-25539589	13	23	+	16.1633	9.23e-07	0.419	ATTGCACAACC	KRAS
MA0139.1	CTCF	chr1:114447828-114448009	46	64	-	17.1967	7.99e-07	0.0187	GCTCCACCAGAGGGAGCCG	DCLRE1B			MA0102.3	CEBPA	chr14:62036548-62036762	155	165	-	14.449	7.35e-06	1	ATTGCACAAGA	LINC01303
MA0139.1	CTCF	chr1:12289974-12290160	22	40	+	14.377	4.3e-06	0.0411	CCGGCGCCAGGGGGCGCCT	VPS13D			MA0102.3	CEBPA	chr15:80465767-80465995	31	41	+	16.1633	9.23e-07	0.419	ATTGCACAACC	FAH
MA0139.1	CTCF	chr1:149224489-149224777	56	74	+	14.9508	3.11e-06	0.0351	GAGCCGGCAGGGGGAAGTG	RNVU1-18			MA0102.3	CEBPA	chr19:2475865-2476309	428	438	-	14.551	5.78e-06	1	ATTGCAAAATC	GADD45B
MA0139.1	CTCF	chr1:154531097-154531337	67	85	-	14.2787	4.54e-06	0.0411	TGTCCCGGAGGTGGCGGCG	UBE2Q1			MA0102.3	CEBPA	chr2:65663603-65663830	169	179	+	15.449	1.97e-06	0.589	ATTGCATAATC	SPRED2
MA0139.1	CTCF	chr1:159915433-159915652	154	172	-	16.2787	1.42e-06	0.0233	GGTCCACGAGGGGGCGACC	IGSF9			MA0102.3	CEBPA	chr2:85152966-85153273	130	140	+	14.2041	9.96e-06	1	gttgcacaact	TMSB10
MA0139.1	CTCF	chr1:186344807-186344956	8	26	+	17.8689	5.14e-07	0.0146	CGCCCAGAAGGGGGCGGGG	ODR4			MA0102.3	CEBPA	chr3:14294536-14294896	336	346	+	14.3878	7.91e-06	1	GTTGCACAATT	LSM3
MA0139.1	CTCF	chr1:225965403-225965578	124	142	-	14.8197	3.36e-06	0.0369	CAGCCCCAAGATGGCGGCG	SRP9			MA0102.3	CEBPA	chr3:159547486-159547675	143	153	-	16.1633	9.23e-07	0.419	ATTGCACAACC	IQCJ-SCHIP1
MA0139.1	CTCF	chr1:228353267-228353506	159	177	-	14.7213	3.55e-06	0.0381	TGGCCGCCGGAGGGAGGCG	IBA57			MA0102.3	CEBPA	chr3:5017776-5018230	177	187	+	15.4286	2.27e-06	0.589	attgcacaact	BHLHE40-AS1
MA0139.1	CTCF	chr1:228353267-228353506	175	193	+	14.541	3.92e-06	0.0408	CCACCGCCAGGGGCCGCTG	IBA57			MA0102.3	CEBPA	chr5:40678799-40679416	43	53	-	15.6122	1.6e-06	0.58	ATTGCACAATT	PTGER4
MA0139.1	CTCF	chr1:25573894-25574139	227	245	+	12.8852	9.52e-06	0.0578	GGGGCTCCAGGGGGAGGTG	RSRP1			MA0102.3	CEBPA	chr8:126442337-126442503	124	134	+	16.1633	9.23e-07	0.419	ATTGCACAACC	TRIB1
MA0139.1	CTCF	chr1:26946888-26947132	21	39	+	17	9.07e-07	0.0189	TGGGCGGCAGGGGGCAGCA	MIR1976			MA0466.1	CEBPB	chr1:214434954-214435109	22	32	-	15.7111	3.05e-06	0.852	GATTGCACCAC	SMYD2
MA0139.1	CTCF	chr1:28585766-28585999	125	143	+	13.918	5.52e-06	0.0445	GTGACTCCAGGGGGCGGAG	SESN2			MA0466.1	CEBPB	chr1:241804613-241804778	9	19	+	14.7778	6.18e-06	0.852	GGTTGCACAAT	OPN3
MA0139.1	CTCF	chr1:36023238-36023483	41	59	-	14.2951	4.5e-06	0.0411	TAAGCAGTAGGGGGTGCCG	NCDN			MA0466.1	CEBPB	chr10:5588823-5589041	180	190	+	14.3556	8.19e-06	0.852	TATTTCACAAT	CALML3-AS1
MA0139.1	CTCF	chr1:36615210-36615376	83	101	+	13.4098	7.25e-06	0.0506	TGGCCGCTGGGTGGCGTCC	TRAPPC3			MA0466.2	CEBPB	chr10:73648515-73648774	92	101	-	15	6.87e-06	1	CTTGCGCAAC	PSAP
MA0139.1	CTCF	chr1:37980334-37980505	61	79	+	19.5902	1.51e-07	0.00716	GCGCCGCCAGGGGGCGCCC	MEAF6			MA0466.1	CEBPB	chr12:25539243-25539589	12	22	+	16.0444	1.78e-06	0.852	GATTGCACAAC	KRAS
MA0139.1	CTCF	chr1:39456680-39456847	129	147	+	17.6885	5.79e-07	0.0152	TCTTCAGCAgggggcgccc	AKIRIN1			MA0466.2	CEBPB	chr12:27702686-27702905	178	187	-	14.96	7.78e-06	1	GTTACGCAAC	PPFIBP1
MA0139.1	CTCF	chr1:44412270-44412503	40	58	-	13.459	7.06e-06	0.0506	TAGCCGGAAGGCGGCGCCC	IPO13			MA0466.1	CEBPB	chr15:80465767-80465995	30	40	+	14.3111	8.44e-06	0.852	CATTGCACAAC	FAH
MA0139.1	CTCF	chr1:46768893-46769122	93	111	-	12.8689	9.6e-06	0.0579	CCTCCCCAAGATGGCGGCG	LRRC41			MA0466.1	CEBPB	chr16:30787279-30787462	83	93	+	15.5556	3.42e-06	0.852	TATTGCATCAT	RNF40
MA0139.1	CTCF	chr10:134145293-134145700	176	194	-	14.1475	4.88e-06	0.0418	TGCCCGGGAGGGGGCGGGG	STK32C			MA0466.1	CEBPB	chr19:2524901-2525758	68	78	+	15	4.96e-06	0.852	GATTGCATCAC	GNG7
MA0139.1	CTCF	chr10:38265550-38265747	158	176	+	15.6393	2.09e-06	0.0275	TTTCCGGGAGAGGGCGCTG	ZNF25			MA0466.1	CEBPB	chr2:65663603-65663830	168	178	+	15.8222	2.6e-06	0.852	GATTGCATAAT	SPRED2
MA0139.1	CTCF	chr10:69834999-69835191	67	85	+	13.2295	7.97e-06	0.0536	tggccacgcgagggaggcg	HERC4			MA0466.2	CEBPB	chr2:67878052-67878205	19	28	+	15.8	9.09e-07	0.552	ATTGCGCAAC	LINC01812
MA0139.1	CTCF	chr10:79789242-79789419	158	176	-	17.8197	5.31e-07	0.0146	GCGCCACCAGGTGACGGTG	POLR3A			MA0466.2	CEBPB	chr2:67878052-67878205	19	28	-	15.24	6.12e-06	1	GTTGCGCAAT	LINC01812
MA0139.1	CTCF	chr11:119076585-119076781	76	94	+	20.1967	9.47e-08	0.00521	TCTCCAGCAGAGGGCGCAG	CBL			MA0466.2	CEBPB	chr2:86163735-86163885	130	139	+	14.9	8.69e-06	1	CTTGCGCAAT	ST3GAL5-AS1
MA0139.1	CTCF	chr11:61447671-61447889	85	103	+	16.9344	9.46e-07	0.019	CTGGCGCCAGGGGGCGCTG	DAGLA			MA0466.1	CEBPB	chr3:14294536-14294896	335	345	+	14.8444	5.63e-06	0.852	TGTTGCACAAT	LSM3
MA0139.1	CTCF	chr11:63706164-63706643	145	163	-	16.0328	1.65e-06	0.0249	CGACCAGGAGGAGGCGGGA	NAA40			MA0466.1	CEBPB	chr3:159547486-159547675	144	154	-	14.3111	8.44e-06	0.852	CATTGCACAAC	IQCJ-SCHIP1
MA0139.1	CTCF	chr11:66886275-66886733	208	226	+	13.1148	8.46e-06	0.0557	ctgacgcgagggggcgcag	KDM2A			MA0466.2	CEBPB	chr3:4753130-4754368	813	822	-	15.8	9.09e-07	0.552	ATTGCGCAAC	ITPR1
MA0139.1	CTCF	chr11:67085168-67085410	40	58	-	17.2131	7.91e-07	0.0187	TGGACACAAGGTGGCGCGC	LOC100130987			MA0466.2	CEBPB	chr3:4753130-4754368	813	822	+	15.24	6.12e-06	1	GTTGCGCAAT	ITPR1
MA0139.1	CTCF	chr12:109915039-109915570	92	110	+	14.2459	4.62e-06	0.0411	ACGCCAGCCGGGGGCGGAG	KCTD10			MA0466.1	CEBPB	chr3:5017776-5018230	176	186	+	14.3111	8.44e-06	0.852	cattgcacaac	BHLHE40-AS1
MA0139.1	CTCF	chr12:110283178-110283385	98	116	-	16.2623	1.44e-06	0.0233	GGCCCGGTAGGTGGCGCTG	MIR4497			MA0466.1	CEBPB	chr3:9464312-9465103	233	243	+	15.4889	3.73e-06	0.852	GATTGCATCAT	SETD5
MA0139.1	CTCF	chr12:12966155-12966317	44	62	+	14.2951	4.5e-06	0.0411	AAGCCCGCAGGGGGCGCGC	DDX47			MA0466.1	CEBPB	chr4:113095394-113095564	88	98	-	14.4667	6.99e-06	0.852	CATTGCACCAT	FAM241A
MA0139.1	CTCF	chr12:12966155-12966317	137	155	+	13.541	6.76e-06	0.049	CTCACACAAGATGGCGGCA	DDX47			MA0466.2	CEBPB	chr4:74570373-74570549	89	98	-	15.8	9.09e-07	0.552	ATTGCGCAAC	CXCL8
MA0139.1	CTCF	chr12:53886751-53886966	136	154	+	12.8852	9.52e-06	0.0578	CGGCCGGCTGGGGGAAGCG	MAP3K12			MA0466.2	CEBPB	chr4:74570373-74570549	89	98	+	15.24	6.12e-06	1	GTTGCGCAAT	CXCL8
MA0139.1	CTCF	chr12:96883232-96883381	41	59	+	14.3934	4.26e-06	0.0411	TGCCCTCCAGGGGCCGCTG	CFAP54			MA0466.1	CEBPB	chr5:10250312-10250832	132	142	+	14.5111	6.74e-06	0.852	TGTTGCACCAT	CCT5
MA0139.1	CTCF	chr14:39644175-39644459	157	175	-	13.7377	6.09e-06	0.047	CGACCGGAAGGGGGAAGAA	PNN			MA0466.2	CEBPB	chr5:36657747-36658219	85	94	+	15.7	2.02e-06	0.735	attgcgcaat	SLC1A3
MA0139.1	CTCF	chr14:55518207-55518474	7	25	+	15.0656	2.92e-06	0.035	CGCCCACCAGGGGAAAGCG	MAPK1IP1L			MA0466.2	CEBPB	chr5:36657747-36658219	85	94	-	15.7	2.02e-06	0.735	ATTGCGCAAT	SLC1A3
MA0139.1	CTCF	chr14:67826338-67826836	459	477	-	13.7049	6.19e-06	0.0471	TAACCATGAGATGGCGCTG	ATP6V1D			MA0466.1	CEBPB	chr5:40678799-40679416	44	54	-	16.6	3.7e-07	0.672	TATTGCACAAT	PTGER4
MA0139.1	CTCF	chr14:77787131-77787427	69	87	+	17.1148	8.43e-07	0.0187	gggccgctaggaggcggca	GSTZ1			MA0466.1	CEBPB	chr8:126442337-126442503	123	133	+	14.3111	8.44e-06	0.852	CATTGCACAAC	TRIB1
MA0139.1	CTCF	chr14:91224653-91224971	264	282	-	16.1967	1.5e-06	0.0233	CCGCCGCCAGGGGTCGCGG	TTC7B			MA0466.2	CEBPB	chr8:134309430-134310031	260	269	-	15	6.87e-06	1	CTTGCGCAAC	NDRG1
MA0139.1	CTCF	chr15:70390249-70390395	124	142	-	13.4262	7.18e-06	0.0506	TAGACACAAGAGGGCATTG	TLE3			MA0466.1	CEBPB	chr9:130727776-130727998	157	167	-	15	4.96e-06	0.852	GATTGCATCAC	FAM102A
MA0139.1	CTCF	chr16:1979703-1979984	159	177	-	22.1311	1.79e-08	0.00247	TGACCAGCAGGGGGCACGC	HS3ST6			MA0466.1	CEBPB	chrX:52950430-52950594	58	68	+	14.5111	6.74e-06	0.852	TGTTGCACCAT	FAM156B
MA0139.1	CTCF	chr16:2097748-2098075	148	166	+	19.1311	2.12e-07	0.00864	TTTCCGCCAGAGGGCGGCA	NTHL1			MA0836.1	CEBPD	chr10:73648515-73648774	92	101	-	14.6731	9.79e-06	1	CTTGCGCAAC	PSAP
MA0139.1	CTCF	chr16:2390765-2390990	122	140	+	18.5246	3.27e-07	0.0108	TGCCCGGCAGAGGGCGCTC	ABCA17P			MA0836.1	CEBPD	chr12:27702686-27702905	178	187	-	14.9038	8.14e-06	1	GTTACGCAAC	PPFIBP1
MA0139.1	CTCF	chr16:2390765-2390990	99	117	-	14.3279	4.42e-06	0.0411	CGACATGCAGGGGGCACCG	ABCA17P			MA0836.1	CEBPD	chr2:67878052-67878205	19	28	+	15.9423	2.02e-06	0.735	ATTGCGCAAC	LINC01812
MA0139.1	CTCF	chr16:30103207-30103450	136	154	+	13.623	6.47e-06	0.0484	CGACCGCGAGGGGGCTGCG	TBX6			MA0836.1	CEBPD	chr2:67878052-67878205	19	28	-	15.4423	5.38e-06	1	GTTGCGCAAT	LINC01812
MA0139.1	CTCF	chr16:30661887-30662166	60	78	+	14.2623	4.58e-06	0.0411	TGGCCGCCAGGTGGCTTCA	PRR14			MA0836.1	CEBPD	chr2:86163735-86163885	130	139	+	14.8269	9.05e-06	1	CTTGCGCAAT	ST3GAL5-AS1
MA0139.1	CTCF	chr16:3507881-3508075	82	100	+	15.4918	2.28e-06	0.0288	GGGCCACGTGGGGGCGGCG	NAA60			MA0836.1	CEBPD	chr3:4753130-4754368	813	822	-	15.9423	2.02e-06	0.735	ATTGCGCAAC	ITPR1
MA0139.1	CTCF	chr16:4233845-4234098	163	181	+	13.0492	8.75e-06	0.0572	CAGCCCGGAGGGGGCGGGG	SRL			MA0836.1	CEBPD	chr3:4753130-4754368	813	822	+	15.4423	5.38e-06	1	GTTGCGCAAT	ITPR1
MA0139.1	CTCF	chr16:4674331-4674931	61	79	-	15.1803	2.73e-06	0.0336	CGACCGGCAGAGGGCGTAG	MGRN1			MA0836.1	CEBPD	chr4:74570373-74570549	89	98	-	15.9423	2.02e-06	0.735	ATTGCGCAAC	CXCL8
MA0139.1	CTCF	chr16:69599625-69599892	157	175	-	12.9672	9.13e-06	0.0578	CGGCCCCCGGAGGGCGGGG	MIR1538			MA0836.1	CEBPD	chr4:74570373-74570549	89	98	+	15.4423	5.38e-06	1	GTTGCGCAAT	CXCL8
MA0139.1	CTCF	chr16:69788877-69789011	39	57	-	18.3279	3.75e-07	0.0117	CGGCCGCCAGGAGGCGCAG	NOB1			MA0836.1	CEBPD	chr5:36657747-36658219	85	94	+	16.0962	1.11e-06	0.735	attgcgcaat	SLC1A3
MA0139.1	CTCF	chr16:790921-791202	180	198	-	19.2295	1.98e-07	0.0084	TCGTCAGCAGAGGGCGCCG	CIAO3			MA0836.1	CEBPD	chr5:36657747-36658219	85	94	-	16.0962	1.11e-06	0.735	ATTGCGCAAT	SLC1A3
MA0139.1	CTCF	chr17:19014409-19014560	108	126	-	17.0492	8.79e-07	0.0187	CGGCCGGGAGGGGGCGCGC	SNORD3D			MA0836.1	CEBPD	chr8:134309430-134310031	260	269	-	14.6731	9.79e-06	1	CTTGCGCAAC	NDRG1
MA0139.1	CTCF	chr17:1945171-1945412	180	198	-	13.9836	5.33e-06	0.0441	GGACCCGCAGGGGTCGCTG	OVCA2			MA0837.1	CEBPE	chr10:73648515-73648774	92	101	-	14.7273	6.87e-06	1	CTTGCGCAAC	PSAP
MA0139.1	CTCF	chr17:19912495-19912710	121	139	-	16.918	9.56e-07	0.019	TCGCCGCCAGGGGGCGAGC	SPECC1			MA0837.1	CEBPE	chr12:27702686-27702905	178	187	-	14.4364	8.69e-06	1	GTTACGCAAC	PPFIBP1
MA0139.1	CTCF	chr17:2207079-2207387	40	58	-	12.8852	9.52e-06	0.0578	AGGGCGGCAGGGGGCGGGG	SRR			MA0837.1	CEBPE	chr2:67878052-67878205	19	28	+	15.4182	9.09e-07	0.552	ATTGCGCAAC	LINC01812
MA0139.1	CTCF	chr17:2496662-2497084	116	134	+	13.7541	6.03e-06	0.047	CGCCCGCTAGAAGGCAgcg	PAFAH1B1			MA0837.1	CEBPE	chr2:67878052-67878205	19	28	-	14.9091	3.67e-06	0.836	GTTGCGCAAT	LINC01812
MA0139.1	CTCF	chr17:36714499-36714700	16	34	+	16.2951	1.41e-06	0.0233	CTTCCACCAGGGTGCGCTG	SRCIN1			MA0837.1	CEBPE	chr2:86163735-86163885	130	139	+	14.6545	7.78e-06	1	CTTGCGCAAT	ST3GAL5-AS1
MA0139.1	CTCF	chr17:3749477-3749755	178	196	-	24.6721	1.02e-09	0.000318	CCGCCACCAGGGGGCGGCG	NCBP3			MA0837.1	CEBPE	chr3:4753130-4754368	813	822	-	15.4182	9.09e-07	0.552	ATTGCGCAAC	ITPR1
MA0139.1	CTCF	chr17:39822230-39822444	86	104	-	25.1148	5.33e-10	0.000249	CGGCCAGCAGAGGGCGCCG	EIF1			MA0837.1	CEBPE	chr3:4753130-4754368	813	822	+	14.9091	3.67e-06	0.836	GTTGCGCAAT	ITPR1
MA0139.1	CTCF	chr17:41561017-41561430	153	171	+	18.4918	3.35e-07	0.0108	TCGCCTGTAGAGGGCGCAG	DHX8			MA0837.1	CEBPE	chr4:74570373-74570549	89	98	-	15.4182	9.09e-07	0.552	ATTGCGCAAC	CXCL8
MA0139.1	CTCF	chr17:48238902-48239081	107	125	-	16.4754	1.26e-06	0.0222	CCGCCACGAGAGGGCGCGT	SGCA			MA0837.1	CEBPE	chr4:74570373-74570549	89	98	+	14.9091	3.67e-06	0.836	GTTGCGCAAT	CXCL8
MA0139.1	CTCF	chr17:48277887-48278059	137	155	+	18.1803	4.16e-07	0.0125	CGGCCACTAGGTGTCGGGC	COL1A1			MA0837.1	CEBPE	chr5:36657747-36658219	85	94	+	15.3455	2.02e-06	0.735	attgcgcaat	SLC1A3
MA0139.1	CTCF	chr17:655439-655696	141	159	-	13.8197	5.83e-06	0.0462	CTGCCGGAAGGCGGCGCTG	DBIL5P			MA0837.1	CEBPE	chr5:36657747-36658219	85	94	-	15.3455	2.02e-06	0.735	ATTGCGCAAT	SLC1A3
MA0139.1	CTCF	chr17:76183136-76183307	114	132	-	15.6721	2.05e-06	0.0274	CTCCCACGAGGGGGCGGGC	TK1			MA0837.1	CEBPE	chr8:134309430-134310031	260	269	-	14.7273	6.87e-06	1	CTTGCGCAAC	NDRG1
MA0139.1	CTCF	chr17:78075191-78075350	48	66	+	14.4098	4.22e-06	0.0411	CCGCCACTGGGGGGCGTAG	GAA			MA0838.1	CEBPG	chr10:73648515-73648774	92	101	-	14.8163	9.79e-06	1	CTTGCGCAAC	PSAP
MA0139.1	CTCF	chr18:8609262-8609525	84	102	+	20.8689	5.48e-08	0.00394	ccgccggcagggggcgccc	RAB12			MA0838.1	CEBPG	chr12:27702686-27702905	178	187	-	15.1429	8.14e-06	1	GTTACGCAAC	PPFIBP1
MA0139.1	CTCF	chr19:10527186-10527476	146	164	-	14.3443	4.38e-06	0.0411	TGGCCACTGGGGGGCCGAG	PDE4A			MA0838.1	CEBPG	chr2:67878052-67878205	19	28	+	16.9184	2.02e-06	0.735	ATTGCGCAAC	LINC01812
MA0139.1	CTCF	chr19:19431463-19431705	163	181	-	12.9508	9.2e-06	0.0578	CCGCCACAGGGAGGCGGAA	MAU2			MA0838.1	CEBPG	chr2:67878052-67878205	19	28	-	16.0408	5.38e-06	1	GTTGCGCAAT	LINC01812
MA0139.1	CTCF	chr19:2273774-2273939	106	124	-	22.0984	1.85e-08	0.00247	CGGCCGGCAGGTGGCGCTG	OAZ1			MA0838.1	CEBPG	chr2:86163735-86163885	130	139	+	14.9388	9.05e-06	1	CTTGCGCAAT	ST3GAL5-AS1
MA0139.1	CTCF	chr19:3761590-3761775	155	173	+	16.5246	1.22e-06	0.022	TCGCCACGCGGGGGCGCTG	APBA3			MA0838.1	CEBPG	chr3:4753130-4754368	813	822	-	16.9184	2.02e-06	0.735	ATTGCGCAAC	ITPR1
MA0139.1	CTCF	chr19:39832636-39832860	71	89	-	14.5082	4e-06	0.0411	AGGCCCGCAGGGGGCAGGC	SAMD4B			MA0838.1	CEBPG	chr3:4753130-4754368	813	822	+	16.0408	5.38e-06	1	GTTGCGCAAT	ITPR1
MA0139.1	CTCF	chr19:4065914-4066220	149	167	-	14.2131	4.7e-06	0.0411	CAGCCGGCAGGTGGCAAGC	ZBTB7A			MA0838.1	CEBPG	chr4:74570373-74570549	89	98	-	16.9184	2.02e-06	0.735	ATTGCGCAAC	CXCL8
MA0139.1	CTCF	chr19:41035036-41035311	124	142	+	17.2787	7.58e-07	0.0186	AAGCCGCCAGGGGGCGCGC	SPTBN4			MA0838.1	CEBPG	chr4:74570373-74570549	89	98	+	16.0408	5.38e-06	1	GTTGCGCAAT	CXCL8
MA0139.1	CTCF	chr19:42784044-42784205	41	59	-	16.7213	1.08e-06	0.0198	CTGCCGCCAGGAGGCAGCC	CIC			MA0838.1	CEBPG	chr5:36657747-36658219	85	94	+	17.0408	1.11e-06	0.735	attgcgcaat	SLC1A3
MA0139.1	CTCF	chr19:44455246-44455453	2	20	-	14.918	3.17e-06	0.0353	TACCCTCCAGGGGGAAGTG	ZNF221			MA0838.1	CEBPG	chr5:36657747-36658219	85	94	-	17.0408	1.11e-06	0.735	ATTGCGCAAT	SLC1A3
MA0139.1	CTCF	chr19:46272619-46272812	149	167	-	14.6393	3.71e-06	0.0394	GGGCCACCCGGAGGCACCG	DM1-AS			MA0838.1	CEBPG	chr8:134309430-134310031	260	269	-	14.8163	9.79e-06	1	CTTGCGCAAC	NDRG1
MA0139.1	CTCF	chr19:46366299-46366681	86	104	-	13	8.97e-06	0.0575	CGAACGGAAGATGGCGGCG	SYMPK			MA0637.1	CENPB	chr1:151319324-151319604	119	133	+	13.8077	9.86e-06	1	CCCGGTTTCTGCAAA	GBAT2
MA0139.1	CTCF	chr19:49947042-49947237	128	146	-	22.6721	1.07e-08	0.00247	TGTCCACCAGAGGGCGCAA	SLC17A7			MA0637.1	CENPB	chr1:155292828-155293396	101	115	-	14.5769	5.89e-06	1	CCCGCTTCTTGCGAC	RUSC1
MA0139.1	CTCF	chr19:50083810-50084076	55	73	+	17.6721	5.85e-07	0.0152	CGCCCAGCAGAAGGCACCG	NOSIP			MA0637.1	CENPB	chr12:56211396-56211645	145	159	+	14.4038	6.63e-06	1	CCCGCCTTAGGCGTA	SARNP
MA0139.1	CTCF	chr19:5690098-5690323	117	135	+	16.1967	1.5e-06	0.0233	CAGCCGCCAGGGGGAGCGC	RPL36			MA0637.1	CENPB	chr12:70132376-70132690	252	266	+	15.6538	2.74e-06	0.988	CCCGCTTCCGGCGCA	RAB3IP
MA0139.1	CTCF	chr19:58666437-58666657	161	179	-	20.541	7.16e-08	0.00446	CTGCCACTGGGGGGCGCCA	ZNF329			MA0637.1	CENPB	chr15:31507718-31507921	136	150	+	15.7308	2.59e-06	0.988	CCCGGGTGGGGCGAA	LINC02352
MA0139.1	CTCF	chr19:58816539-58816808	164	182	+	17.3443	7.26e-07	0.0183	TGGCCACCAGGCGGAAGTG	ERVK3-1			MA0637.1	CENPB	chr15:44719748-44719906	137	151	-	14.0962	8.16e-06	1	CCCGCTTACCCCGCA	CTDSPL2
MA0139.1	CTCF	chr19:58898065-58898200	94	112	+	14.082	5.05e-06	0.0426	GGACCTGCGGAGGGCGGCG	MIR4754			MA0637.1	CENPB	chr15:90727832-90728455	224	238	+	15.4038	3.29e-06	0.988	CCCGCATCAGGCAAA	SEMA4B
MA0139.1	CTCF	chr19:6280084-6280362	193	211	+	20.623	6.69e-08	0.00446	cggcccgcagggggcgcTG	MLLT1			MA0637.1	CENPB	chr15:91537779-91538312	293	307	-	13.8462	9.61e-06	1	CCCGCGCACTTCGAA	PRC1
MA0139.1	CTCF	chr19:7745551-7745780	77	95	-	14.1148	4.96e-06	0.0422	CGGCCGCAGGGGGGCGCGC	TRAPPC5			MA0637.1	CENPB	chr3:138634279-138634603	240	254	-	13.9231	9.14e-06	1	CCCGCCCCGGGCGAA	LINC01391
MA0139.1	CTCF	chr19:7990938-7991182	144	162	+	13.5574	6.7e-06	0.049	ggggcTGCAGGGGGCGGAG	CTXN1			MA0637.1	CENPB	chr3:15468811-15469190	182	196	-	15.7115	2.63e-06	0.988	CCCGGATAATCCGAA	METTL6
MA0139.1	CTCF	chr2:113341913-113342115	86	104	+	19.5082	1.61e-07	0.00716	TAGCCAGAAGAGGGCGGAA	CHCHD5			MA0637.1	CENPB	chr4:111119639-111119866	89	103	+	14.1154	8.06e-06	1	TCCGCATCCACCGTA	ELOVL6
MA0139.1	CTCF	chr2:118845862-118846153	231	249	+	13	8.97e-06	0.0575	GTCCCAGAAGATGGCGGAG	INSIG2			MA0637.1	CENPB	chr5:34914903-34915936	472	486	+	16.5192	1.42e-06	0.988	CCCGCCTCCAACAAA	RAD1
MA0139.1	CTCF	chr2:219135025-219135286	31	49	-	13.9508	5.43e-06	0.0441	CCTCCAGTTGGGGGCGGAG	PNKD			MA0637.1	CENPB	chr5:43120564-43121564	520	534	+	15.3654	3.38e-06	0.988	CCCGGCTCTCACGAA	ZNF131
MA0139.1	CTCF	chr2:232571665-232571997	211	229	-	18.5246	3.27e-07	0.0108	CTGCCAAAAGGGGGCGCCC	PTMA			MA0637.1	CENPB	chr6:4018538-4019014	153	167	+	14.6538	5.59e-06	1	CCCGGCTGCTCCGAA	PRPF4B
MA0139.1	CTCF	chr2:32288513-32288662	126	144	+	15.5082	2.26e-06	0.0288	GAGCCACCAGGCGGCGGAG	SPAST			MA0819.1	CLOCK	chr19:1897665-1897955	74	83	+	14.6818	5.68e-06	1	AACACGTGCT	SCAMP4
MA0139.1	CTCF	chr2:97481798-97482072	194	212	+	13.3279	7.56e-06	0.0516	AGGCCGAGAGGGGGCAGCA	CNNM3			MA0819.1	CLOCK	chr5:35925047-35925480	139	148	-	14.2121	8.45e-06	1	AACACGTGGT	CAPSL
MA0139.1	CTCF	chr20:22562564-22563766	276	294	+	15.8852	1.8e-06	0.0268	TGCCCGGGAGAGGGCGCCG	FOXA2			MA0018.3	CREB1	chr1:150534185-150534841	246	257	+	15.1489	5.11e-06	0.112	ACTGACGTCAGC	ADAMTSL4-AS1
MA0139.1	CTCF	chr20:23342475-23342718	55	73	-	13.7377	6.09e-06	0.047	ACGCCACAGGGGGGCGGGG	GZF1			MA0018.3	CREB1	chr1:150534185-150534841	246	257	-	15.1489	5.11e-06	0.112	GCTGACGTCAGT	ADAMTSL4-AS1
MA0139.1	CTCF	chr20:30102069-30102299	73	91	+	13.8197	5.83e-06	0.0462	CCACCGCTAGAGGGCGAGC	HM13			MA0018.1	CREB1	chr1:150551585-150552112	149	160	+	15.3571	1.66e-06	0.151	CGCGGTGACGTC	MCL1
MA0139.1	CTCF	chr20:37063972-37064128	104	122	-	14.0492	5.14e-06	0.043	GCTCCGCCAGGGGACGCTG	SNHG17			MA0018.3	CREB1	chr1:153935758-153936332	364	375	+	14.9504	5.81e-06	0.121	AGTGACGTCAGT	SLC39A1
MA0139.1	CTCF	chr20:42939762-42939972	178	196	-	17.8361	5.25e-07	0.0146	CGGCCACGAGGGGGAGCGC	FITM2			MA0018.3	CREB1	chr1:153935758-153936332	364	375	-	14.9504	5.81e-06	0.121	ACTGACGTCACT	SLC39A1
MA0139.1	CTCF	chr20:43991576-43991876	26	44	+	15	3.03e-06	0.035	TCCCCTCTAGAGGGCGCGC	SYS1-DBNDD2			MA0018.1	CREB1	chr1:154909259-154909625	274	285	+	15.8776	5.01e-07	0.121	GGGGGTGACGTC	PMVK
MA0139.1	CTCF	chr20:44562992-44563424	345	363	+	16.2295	1.47e-06	0.0233	GGGACACAAGATGGCGGCA	PCIF1			MA0018.3	CREB1	chr1:17231033-17231713	412	423	+	14.1702	8.3e-06	0.161	GGTGACATCACC	RNU1-4
MA0139.1	CTCF	chr20:44600350-44600635	223	241	-	16.1475	1.54e-06	0.0236	CCACCACAAGATGGCGTCG	ZNF335			MA0018.3	CREB1	chr1:17231033-17231713	412	423	-	14.1702	8.3e-06	0.161	GGTGATGTCACC	RNU1-4
MA0139.1	CTCF	chr20:5093689-5093863	133	151	+	16.7869	1.04e-06	0.0194	TCACCTGCAGGAGGCACCG	TMEM230			MA0018.1	CREB1	chr1:1840450-1840682	63	74	+	15.6429	8.33e-07	0.135	CGGGGTGACGCC	CALML6
MA0139.1	CTCF	chr20:5093689-5093863	128	146	-	13.377	7.37e-06	0.0511	CCTCCTGCAGGTGACACTC	TMEM230			MA0018.3	CREB1	chr1:242011287-242011561	163	174	+	14.1348	8.52e-06	0.161	GTTGACGTCACA	EXO1
MA0139.1	CTCF	chr20:60640936-60641159	35	53	+	15.6885	2.03e-06	0.0274	cggccggcggggggcgggg	TAF4			MA0018.3	CREB1	chr1:242011287-242011561	163	174	-	14.1348	8.52e-06	0.161	TGTGACGTCAAC	EXO1
MA0139.1	CTCF	chr20:61569246-61569467	95	113	-	12.918	9.36e-06	0.0578	CCCCCGCGAGGGGGCGGGG	DIDO1			MA0018.3	CREB1	chr1:39456652-39457051	256	267	+	16.0355	1.31e-06	0.0475	CGTGACGTCACA	AKIRIN1
MA0139.1	CTCF	chr22:19419906-19420091	105	123	+	13.9508	5.43e-06	0.0441	ACCTCAGCAGGGGGCACCG	MRPL40			MA0018.3	CREB1	chr1:39456652-39457051	256	267	-	16.0355	1.31e-06	0.0475	TGTGACGTCACG	AKIRIN1
MA0139.1	CTCF	chr22:29075777-29075941	140	158	-	13.1803	8.17e-06	0.0542	CCAGCTCCAGAGGGCGCGA	TTC28			MA0018.3	CREB1	chr1:8262327-8262485	5	16	+	15.1915	4.96e-06	0.112	TGTGACGTCAGA	LINC01714
MA0139.1	CTCF	chr22:31741866-31742041	69	87	+	15	3.03e-06	0.035	CGCCCGCCAGGCGGCGCCG	PATZ1			MA0018.3	CREB1	chr1:8262327-8262485	5	16	-	15.1915	4.96e-06	0.112	TCTGACGTCACA	LINC01714
MA0139.1	CTCF	chr22:38004673-38005005	110	128	+	14.3279	4.42e-06	0.0411	TAATCGGCAGAGGGCGGTG	GGA1			MA0018.3	CREB1	chr11:119187748-119187891	115	126	+	15.4468	3.3e-06	0.0788	GCTGACGTCAGG	MCAM
MA0139.1	CTCF	chr3:10362739-10362941	159	177	-	13.4098	7.25e-06	0.0506	GGGCCACGGGAGGGCGGGG	SEC13			MA0018.3	CREB1	chr11:119187748-119187891	115	126	-	15.4468	3.3e-06	0.0788	CCTGACGTCAGC	MCAM
MA0139.1	CTCF	chr3:126701782-126701970	41	59	-	22.1967	1.68e-08	0.00247	CGGCCTCCAGAGGGCGCTC	PLXNA1			MA0018.3	CREB1	chr11:3818917-3819126	119	130	+	16.0355	1.31e-06	0.0475	CGTGACGTCACA	PGAP2
MA0139.1	CTCF	chr3:129612468-129612723	132	150	-	13.0328	8.82e-06	0.0573	CCGCCGGCCGGGGGCGGAG	TMCC1-AS1			MA0018.3	CREB1	chr11:3818917-3819126	119	130	-	16.0355	1.31e-06	0.0475	TGTGACGTCACG	PGAP2
MA0139.1	CTCF	chr3:152879811-152880017	74	92	-	15.0328	2.97e-06	0.035	GGGCCGGGAGGGGGCGGGG	RAP2B			MA0018.1	CREB1	chr11:3818917-3819126	195	206	+	14.551	6.19e-06	0.257	GGTGGTGACGCA	PGAP2
MA0139.1	CTCF	chr3:196439040-196439250	117	135	-	14.2787	4.54e-06	0.0411	CGCCCACCCGGGGGCGGGC	PIGX			MA0018.3	CREB1	chr12:31881752-31882157	290	301	+	15.8582	1.9e-06	0.0573	TGTGACGTCACA	AMN1
MA0139.1	CTCF	chr3:3221362-3221513	101	119	-	21.6721	2.74e-08	0.00291	GGGCCGCCAGGGGGCGCTG	CRBN			MA0018.3	CREB1	chr12:31881752-31882157	290	301	-	15.8582	1.9e-06	0.0573	TGTGACGTCACA	AMN1
MA0139.1	CTCF	chr3:38537694-38537891	41	59	+	14.3279	4.42e-06	0.0411	TTGTCACCAGGGGGCGTGC	EXOG			MA0018.3	CREB1	chr12:51566500-51566941	418	429	+	15.695	2.41e-06	0.0631	CATGACGTCACG	TFCP2
MA0139.1	CTCF	chr3:47554875-47555037	119	137	-	18.5246	3.27e-07	0.0108	TGGCCGGAAGGGGGCGGGA	ELP6			MA0018.3	CREB1	chr12:51566500-51566941	418	429	-	15.695	2.41e-06	0.0631	CGTGACGTCATG	TFCP2
MA0139.1	CTCF	chr3:52029876-52030101	178	196	-	16.8361	1.01e-06	0.0192	CAGCCTGAAGGGGGCGGAG	RPL29			MA0018.3	CREB1	chr12:54378519-54378889	297	308	+	16.1135	9.9e-07	0.0473	GCTGACGTCACG	HOXC-AS3
MA0139.1	CTCF	chr3:52489469-52489675	131	149	-	13.7213	6.14e-06	0.0471	GCAGCAGCAGGGGGCGGGG	NISCH			MA0018.3	CREB1	chr12:54378519-54378889	297	308	-	16.1135	9.9e-07	0.0473	CGTGACGTCAGC	HOXC-AS3
MA0139.1	CTCF	chr3:57199330-57199572	24	42	-	13.3443	7.5e-06	0.0516	TGGCCAGCGGCGGGCGGCC	IL17RD			MA0018.3	CREB1	chr14:105219353-105219492	117	128	+	16.0355	1.31e-06	0.0475	TGTGACGTCACG	SIVA1
MA0139.1	CTCF	chr4:186392408-186392628	173	191	+	17.0656	8.7e-07	0.0187	CGGCCACCCGAGGGCGCGC	LOC105377590			MA0018.3	CREB1	chr14:105219353-105219492	117	128	-	16.0355	1.31e-06	0.0475	CGTGACGTCACA	SIVA1
MA0139.1	CTCF	chr4:2420464-2420685	170	188	+	14.2295	4.66e-06	0.0411	AGTCCACCCGATGGCGGCG	CFAP99			MA0018.1	CREB1	chr15:76628636-76629137	436	447	+	14.7959	4.5e-06	0.226	CGTGTTGACGTC	ISL2
MA0139.1	CTCF	chr4:41216535-41216823	211	229	-	16.3607	1.35e-06	0.0233	CCACCTGCAGGGGTCGCCC	APBB2			MA0018.3	CREB1	chr15:76628636-76629137	439	450	+	13.7943	8.97e-06	0.166	GTTGACGTCATG	ISL2
MA0139.1	CTCF	chr5:134074017-134074163	17	35	+	13.2459	7.9e-06	0.0535	TGAACAGCAGAGGGGGCTG	CAMLG			MA0018.3	CREB1	chr15:76628636-76629137	439	450	-	13.7943	8.97e-06	0.166	CATGACGTCAAC	ISL2
MA0139.1	CTCF	chr5:176900572-176900824	98	116	+	15.6885	2.03e-06	0.0274	cggccggcggggggcgggg	DBN1			MA0018.3	CREB1	chr15:91537779-91538312	154	165	+	15.9645	1.57e-06	0.0532	GATGACGTCACT	PRC1
MA0139.1	CTCF	chr6:110501250-110501395	39	57	-	13.4098	7.25e-06	0.0506	TTGCAACGAGGGGGCGGAA	WASF1			MA0018.3	CREB1	chr15:91537779-91538312	154	165	-	15.9645	1.57e-06	0.0532	AGTGACGTCATC	PRC1
MA0139.1	CTCF	chr6:13615429-13615641	73	91	+	15.8197	1.88e-06	0.0274	GAACCTGCAGGGGGCGATG	NOL7			MA0018.1	CREB1	chr15:91537779-91538312	151	162	+	15.1122	2.54e-06	0.183	GGGGATGACGTC	PRC1
MA0139.1	CTCF	chr6:169613172-169613327	7	25	+	15.0492	2.94e-06	0.035	ggcccaggagagggcgcag	LOC101929523			MA0018.3	CREB1	chr15:93447462-93447883	148	159	+	15.3688	3.93e-06	0.0913	CGTGACGTCAGA	MIR3175
MA0139.1	CTCF	chr6:2765264-2765752	447	465	-	13.1803	8.17e-06	0.0542	GGGCCGGAGGAGGGCGCCG	WRNIP1			MA0018.3	CREB1	chr15:93447462-93447883	148	159	-	15.3688	3.93e-06	0.0913	TCTGACGTCACG	MIR3175
MA0139.1	CTCF	chr6:3457261-3457544	177	195	-	14.1639	4.83e-06	0.0418	CGGGCTGGAGGGGGCGCTC	LOC643327			MA0018.1	CREB1	chr16:2021846-2022095	193	204	+	14.6429	5.31e-06	0.241	CGCGGTGACGCC	TBL3
MA0139.1	CTCF	chr6:70506778-70507041	149	167	-	18.7049	2.88e-07	0.0108	TCGCCGCCAGGGGACGCTA	LMBRD1			MA0018.1	CREB1	chr16:3930727-3930863	78	89	-	15.5816	1.11e-06	0.139	CGTGGTGACGCC	CREBBP
MA0139.1	CTCF	chr7:102213048-102213247	36	54	-	14.7869	3.42e-06	0.0372	AGCCCAACAGGGGGCGATG	POLR2J3			MA0018.1	CREB1	chr16:3930727-3930863	62	73	-	14.6122	5.48e-06	0.241	GGGGGTGACGCA	CREBBP
MA0139.1	CTCF	chr7:12726303-12726531	136	154	-	19.7213	1.37e-07	0.00709	CGGCCTGTAGGGGGCGCGC	ARL4A			MA0018.3	CREB1	chr16:475571-475824	4	15	+	15.4468	3.3e-06	0.0788	GCTGACGTCAGG	RAB11FIP3
MA0139.1	CTCF	chr7:134855401-134855633	211	229	-	15.6885	2.03e-06	0.0274	CTGCCAGCATGGGGCGCCC	CYREN			MA0018.3	CREB1	chr16:475571-475824	4	15	-	15.4468	3.3e-06	0.0788	CCTGACGTCAGC	RAB11FIP3
MA0139.1	CTCF	chr7:150756557-150756722	10	28	-	12.918	9.36e-06	0.0578	CCGGCACCAGGGGCCGCCC	SLC4A2			MA0018.3	CREB1	chr16:70380741-70380882	20	31	+	15.8156	2.09e-06	0.0606	ACTGACGTCACC	DDX19A
MA0139.1	CTCF	chr7:156742263-156742517	72	90	+	26.1639	7.21e-11	6.74e-05	CGGCCAGCAgggggcgccg	NOM1			MA0018.3	CREB1	chr16:70380741-70380882	20	31	-	15.8156	2.09e-06	0.0606	GGTGACGTCAGT	DDX19A
MA0139.1	CTCF	chr7:25019785-25019983	94	112	+	13.6721	6.3e-06	0.0475	GGGCCCCGAGGGGGCGGGA	OSBPL3			MA0018.1	CREB1	chr16:70625552-70625687	92	103	+	15.1327	2.37e-06	0.182	gctggtgacgtg	IL34
MA0139.1	CTCF	chr7:43622461-43622748	16	34	+	13.541	6.76e-06	0.049	TGAGCTGCAGAGGGCGCGC	STK17A			MA0018.3	CREB1	chr17:33914154-33914390	99	110	+	16.2624	7.08e-07	0.0473	GATGACGTCACG	AP2B1
MA0139.1	CTCF	chr7:6388616-6388819	123	141	-	20.4098	7.98e-08	0.00466	TCACCAGTAGGGGGCGGAC	FAM220A			MA0018.3	CREB1	chr17:33914154-33914390	99	110	-	16.2624	7.08e-07	0.0473	CGTGACGTCATC	AP2B1
MA0139.1	CTCF	chr7:73082047-73082209	97	115	-	21.5246	3.11e-08	0.00291	CCGCCGCCAGGGGGCGCCC	VPS37D			MA0018.1	CREB1	chr17:33914154-33914390	96	107	+	14.9082	3.51e-06	0.225	CCCGATGACGTC	AP2B1
MA0139.1	CTCF	chr7:87376007-87379234	772	790	+	16.8689	9.85e-07	0.0192	ttgccaggaggtggcgcat	ABCB1			MA0018.1	CREB1	chr17:33914154-33914390	102	113	-	14.8061	4.45e-06	0.226	CCGCGTGACGTC	AP2B1
MA0139.1	CTCF	chr7:87849283-87849521	128	146	+	14.9672	3.09e-06	0.0351	CTGCCGCTAGGGGGCCGCC	SRI			MA0018.3	CREB1	chr17:33914154-33914390	122	133	+	14.5248	7.51e-06	0.153	TCTGACGTCAGA	AP2B1
MA0139.1	CTCF	chr7:88091938-88096772	373	391	+	17.1475	8.25e-07	0.0187	tggccagtgggaggcactg	STEAP4			MA0018.3	CREB1	chr17:33914154-33914390	122	133	-	14.5248	7.51e-06	0.153	TCTGACGTCAGA	AP2B1
MA0139.1	CTCF	chr7:97601597-97601736	108	126	-	15.377	2.44e-06	0.0304	GTGCCAGAAGAGGACGCTG	CZ1P-ASNS			MA0018.1	CREB1	chr17:39845564-39845934	63	74	-	15.2653	2e-06	0.171	GGTGGTGACGTA	EIF1
MA0139.1	CTCF	chr8:141467745-141468040	85	103	-	14.2623	4.58e-06	0.0411	CCGCCAGTAGGAAGCGCCA	TRAPPC9			MA0018.1	CREB1	chr17:73696643-73696875	177	188	-	14.1735	9.68e-06	0.306	GAGGGTGACGTG	SAP30BP
MA0139.1	CTCF	chr8:145550384-145550735	14	32	-	21.5738	2.98e-08	0.00291	CGGCCGGCAGGGGGCAGTG	DGAT1			MA0018.1	CREB1	chr17:7386669-7386815	101	112	+	14.8163	4.34e-06	0.226	GGTGGTGACGTG	ZBTB4
MA0139.1	CTCF	chr8:145911145-145911485	158	176	+	21.3607	3.59e-08	0.00305	ccgccgccAGGGGGCACTG	ARHGAP39			MA0018.1	CREB1	chr17:77813638-77813879	56	67	-	14.8673	3.86e-06	0.225	GCTGGTGACGCA	CBX4
MA0139.1	CTCF	chr8:48873209-48873515	190	208	-	14.623	3.75e-06	0.0394	CCGCCTCCGGGAGGCGCCA	MCM4			MA0018.1	CREB1	chr17:80255186-80255512	219	230	+	14.4796	6.79e-06	0.267	GCCGGTGACGCC	LINC01970
MA0139.1	CTCF	chr8:67340951-67341364	223	241	-	19.5574	1.55e-07	0.00716	AGGCCGGCAGAGGGCGGTA	RRS1-AS1			MA0018.3	CREB1	chr19:1240286-1240533	9	20	+	16.0851	1.21e-06	0.0475	GGTGACGTCATA	ATP5F1D
MA0139.1	CTCF	chr8:71520524-71520802	180	198	-	15.6721	2.05e-06	0.0274	CGGTCCCCAGGTGGCGCTG	TRAM1			MA0018.3	CREB1	chr19:1240286-1240533	9	20	-	16.0851	1.21e-06	0.0475	TATGACGTCACC	ATP5F1D
MA0139.1	CTCF	chr9:130965461-130965684	124	142	-	15.7049	2.01e-06	0.0274	ACGCCGCTAGGGGGAGCCC	DNM1			MA0018.1	CREB1	chr19:1240286-1240533	6	17	+	14.8776	3.83e-06	0.225	GGCGGTGACGTC	ATP5F1D
MA0139.1	CTCF	chr9:138799323-138799606	226	244	+	12.9344	9.28e-06	0.0578	GGCGCAGTAGGTGGCACCC	CAMSAP1			MA0018.1	CREB1	chr19:1260733-1260984	169	180	-	16.3571	1e-07	0.0615	CGGGGTGACGTC	CIRBP
MA0139.1	CTCF	chr9:139258187-139258366	101	119	-	21.2459	3.96e-08	0.00309	AGGCCGCCAGGGGGCGGCA	DNLZ			MA0018.3	CREB1	chr19:1260733-1260984	166	177	+	16.1135	9.9e-07	0.0473	CCTGACGTCACC	CIRBP
MA0139.1	CTCF	chr9:139838993-139839369	324	342	+	15.5082	2.26e-06	0.0288	TGGCCAGCGGGCGGCGGTC	FBXW5			MA0018.3	CREB1	chr19:1260733-1260984	166	177	-	16.1135	9.9e-07	0.0473	GGTGACGTCAGG	CIRBP
MA0139.1	CTCF	chr9:139944417-139944587	21	39	+	18.6557	2.99e-07	0.0108	AGGCCTGTAGGGGGCGCAG	ENTPD2			MA0018.1	CREB1	chr19:2162711-2162950	107	118	-	14.2143	9.31e-06	0.306	CTGGGTGACGTT	DOT1L
MA1102.1	CTCFL	chr1:1051411-1051862	82	95	-	15.8862	2.22e-06	0.0107	TCCCAGGGGGCGCG	C1orf159			MA0018.1	CREB1	chr19:3163334-3163584	54	65	+	14.3265	8.09e-06	0.294	GTGGGTGACGCA	GNA15
MA1102.1	CTCFL	chr1:11333168-11333321	30	43	-	16.5041	1.48e-06	0.0094	CGGGAGGGGGCGGG	UBIAD1			MA0018.3	CREB1	chr2:44314387-44314631	149	160	+	16.6809	2.82e-07	0.0255	GCTGACGTCACC	PPM1B
MA1102.1	CTCFL	chr1:12289974-12290160	26	39	+	21.878	2.37e-09	0.000453	CGCCAGGGGGCGCC	VPS13D			MA0018.3	CREB1	chr2:44314387-44314631	149	160	-	16.6809	2.82e-07	0.0255	GGTGACGTCAGC	PPM1B
MA1102.1	CTCFL	chr1:1310550-1310844	89	102	-	15.2276	3.35e-06	0.0119	CGCCAGCGGGCGCT	AURKAIP1			MA0018.3	CREB1	chr2:70369671-70370065	165	176	+	17.3475	3.79e-08	0.00617	GGTGACGTCACC	LINC01816
MA1102.1	CTCFL	chr1:149224489-149224777	60	73	+	13.561	9.52e-06	0.0169	CGGCAGGGGGAAGT	RNVU1-18			MA0018.3	CREB1	chr2:70369671-70370065	165	176	-	17.3475	3.79e-08	0.00617	GGTGACGTCACC	LINC01816
MA1102.1	CTCFL	chr1:151584352-151584543	153	166	-	16.4065	1.58e-06	0.0094	AGGCAGGGGGCGGG	SNX27			MA0018.1	CREB1	chr2:70369671-70370065	168	179	-	15.8163	5.85e-07	0.122	GGTGGTGACGTC	LINC01816
MA1102.1	CTCFL	chr1:159915433-159915652	155	168	-	15.6585	2.55e-06	0.0111	CACGAGGGGGCGAC	IGSF9			MA0018.1	CREB1	chr2:70369671-70370065	162	173	+	15.6735	7.32e-07	0.133	CCCGGTGACGTC	LINC01816
MA1102.1	CTCFL	chr1:161129120-161129377	199	212	-	14.4878	5.32e-06	0.0147	CCGCAGGGGCCGCC	USP21			MA0018.1	CREB1	chr2:70369671-70370065	222	233	+	14.8163	4.34e-06	0.226	GGTGGTGACGTG	LINC01816
MA1102.1	CTCFL	chr1:17240620-17240748	80	93	+	14.2114	6.31e-06	0.0159	cgcctgggggcggg	CROCC			MA0018.3	CREB1	chr21:44597213-44597439	76	87	+	15.0993	5.24e-06	0.112	AATGACGTCACT	CRYAA
MA1102.1	CTCFL	chr1:173837360-173837545	18	31	+	13.626	9.14e-06	0.0169	GGGGAGGGGGCGCG	ZBTB37			MA0018.3	CREB1	chr21:44597213-44597439	76	87	-	15.0993	5.24e-06	0.112	AGTGACGTCATT	CRYAA
MA1102.1	CTCFL	chr1:186344807-186344956	12	25	+	16.2439	1.76e-06	0.00949	CAGAAGGGGGCGGG	ODR4			MA0018.3	CREB1	chr21:45209266-45209479	134	145	+	16.0355	1.31e-06	0.0475	TGTGACGTCACG	RRP1
MA1102.1	CTCFL	chr1:228353267-228353506	179	192	+	15.0813	3.67e-06	0.0125	CGCCAGGGGCCGCT	IBA57			MA0018.3	CREB1	chr21:45209266-45209479	134	145	-	16.0355	1.31e-06	0.0475	CGTGACGTCACA	RRP1
MA1102.1	CTCFL	chr1:231114542-231114902	118	131	+	13.7967	8.21e-06	0.0169	GGCAAGGGGGCGGG	ARV1			MA0018.1	CREB1	chr22:47134108-47134368	54	65	-	15.0918	2.65e-06	0.183	CGGGGTGACGCA	CERK
MA1102.1	CTCFL	chr1:236445229-236445431	62	75	+	14.1951	6.38e-06	0.016	CCCCAGGCGGCCCC	ERO1B			MA0018.3	CREB1	chr3:10028395-10028685	142	153	+	14.3121	8.06e-06	0.16	GTTGACGTCACG	EMC3-AS1
MA1102.1	CTCFL	chr1:242011395-242011530	22	35	+	13.5122	9.77e-06	0.0169	CCGCAGGAGGCGGA	EXO1			MA0018.3	CREB1	chr3:10028395-10028685	142	153	-	14.3121	8.06e-06	0.16	CGTGACGTCAAC	EMC3-AS1
MA1102.1	CTCFL	chr1:26946888-26947132	25	38	+	20.9024	3.61e-08	0.00159	CGGCAGGGGGCAGC	MIR1976			MA0018.3	CREB1	chr3:141456958-141457207	56	67	+	16.4823	4.67e-07	0.0345	GGTGACGTCACT	RNF7
MA1102.1	CTCFL	chr1:28585766-28585999	129	142	+	19.0488	1.95e-07	0.00415	CTCCAGGGGGCGGA	SESN2			MA0018.3	CREB1	chr3:141456958-141457207	56	67	-	16.4823	4.67e-07	0.0345	AGTGACGTCACC	RNF7
MA1102.1	CTCFL	chr1:3448035-3448179	67	80	+	18.6423	2.54e-07	0.00503	ccccagggggccgc	MEGF6			MA0018.1	CREB1	chr3:156877931-156878491	85	96	-	16.2959	1.38e-07	0.0615	CGTGGTGACGTC	CCNL1
MA1102.1	CTCFL	chr1:37980334-37980505	65	78	+	21.878	2.37e-09	0.000453	CGCCAGGGGGCGCC	MEAF6			MA0018.3	CREB1	chr3:156877931-156878491	82	93	+	16.1135	9.9e-07	0.0473	CCTGACGTCACC	CCNL1
MA1102.1	CTCFL	chr1:38455675-38455845	154	167	-	16.1138	1.91e-06	0.00967	CAGCAGGTGGCACT	SF3A3			MA0018.3	CREB1	chr3:156877931-156878491	82	93	-	16.1135	9.9e-07	0.0473	GGTGACGTCAGG	CCNL1
MA1102.1	CTCFL	chr1:39456680-39456847	133	146	+	21.3171	1.18e-08	0.000924	CAGCAgggggcgcc	AKIRIN1			MA0018.3	CREB1	chr3:3168568-3168987	35	46	+	17.3475	3.79e-08	0.00617	GGTGACGTCACC	TRNT1
MA1102.1	CTCFL	chr1:40626918-40627089	86	99	+	14.6098	4.91e-06	0.0142	CGGCCGGGGGCAGG	RLF			MA0018.3	CREB1	chr3:3168568-3168987	35	46	-	17.3475	3.79e-08	0.00617	GGTGACGTCACC	TRNT1
MA1102.1	CTCFL	chr1:43282660-43282811	26	39	+	15.4878	2.84e-06	0.0111	GGCCAGGGGGCCGG	ERMAP			MA0018.1	CREB1	chr3:3168568-3168987	32	43	+	15.5306	1.25e-06	0.139	GTTGGTGACGTC	TRNT1
MA1102.1	CTCFL	chr1:43282660-43282811	105	118	+	14.6585	4.76e-06	0.014	ccccAGGGGACGGC	ERMAP			MA0018.1	CREB1	chr3:3168568-3168987	38	49	-	15.3571	1.66e-06	0.151	CGCGGTGACGTC	TRNT1
MA1102.1	CTCFL	chr10:104220967-104221183	101	114	+	14.0244	7.08e-06	0.0162	CGCCCGGGGGCCGC	MFSD13A			MA0018.3	CREB1	chr3:50297372-50297670	253	264	+	16.0142	1.34e-06	0.0475	GCTGACGTCAGC	SEMA3B
MA1102.1	CTCFL	chr10:111985597-111985753	98	111	+	16.5041	1.48e-06	0.0094	CGGGAGGGGGCGGG	MXI1			MA0018.3	CREB1	chr3:50297372-50297670	253	264	-	16.0142	1.34e-06	0.0475	GCTGACGTCAGC	SEMA3B
MA1102.1	CTCFL	chr10:111985597-111985753	76	89	+	14.8618	4.2e-06	0.0134	TCCCAGGGGGCAGA	MXI1			MA0018.3	CREB1	chr3:5064541-5065517	665	676	+	17.3475	3.79e-08	0.00617	GGTGACGTCACC	BHLHE40
MA1102.1	CTCFL	chr10:134145293-134145700	177	190	-	16.5041	1.48e-06	0.0094	CGGGAGGGGGCGGG	STK32C			MA0018.3	CREB1	chr3:5064541-5065517	665	676	-	17.3475	3.79e-08	0.00617	GGTGACGTCACC	BHLHE40
MA1102.1	CTCFL	chr10:6130810-6131084	88	101	+	17.0407	9.92e-07	0.0094	GGGCAGggggcagt	RBM17			MA0018.1	CREB1	chr3:5064541-5065517	662	673	+	15.5918	1.03e-06	0.139	CATGGTGACGTC	BHLHE40
MA1102.1	CTCFL	chr10:76970194-76970420	136	149	-	14.1789	6.44e-06	0.016	GGCGAGGGGGCGGG	VDAC2			MA0018.1	CREB1	chr3:54985523-54985678	66	77	+	14.6122	5.48e-06	0.241	GGGGGTGACGCA	CACNA2D3
MA1102.1	CTCFL	chr10:88516224-88516406	131	144	-	14.4065	5.61e-06	0.015	GGGGAGGGGGCGGC	BMPR1A			MA0018.1	CREB1	chr4:169401355-169401797	152	163	-	16.1939	1.69e-07	0.0615	GCGGGTGACGTC	DDX60L
MA1102.1	CTCFL	chr11:111472998-111473239	107	120	-	14.5528	5.08e-06	0.0142	CGTCAGGGGGCCGG	SIK2			MA0018.1	CREB1	chr5:10352964-10353584	121	132	+	14.1735	9.68e-06	0.306	GAGGGTGACGTG	MARCH6
MA1102.1	CTCFL	chr11:116969050-116969332	1	14	+	13.4878	9.89e-06	0.0169	cagcaggcggcccg	SIK3			MA0018.1	CREB1	chr5:14142778-14143421	250	261	-	14.6429	5.31e-06	0.241	CGGGGTGACGCG	TRIO
MA1102.1	CTCFL	chr11:117103291-117103458	121	134	-	14.4065	5.61e-06	0.015	GGGGAGGGGGCGGC	RNF214			MA0018.3	CREB1	chr5:172198009-172198369	305	316	+	17.3475	3.79e-08	0.00617	GGTGACGTCACC	DUSP1
MA1102.1	CTCFL	chr11:118781156-118781436	177	190	-	15.3577	3.08e-06	0.0114	CCGAAGGGGGCGGG	MIR4492			MA0018.3	CREB1	chr5:172198009-172198369	305	316	-	17.3475	3.79e-08	0.00617	GGTGACGTCACC	DUSP1
MA1102.1	CTCFL	chr11:119076585-119076781	80	93	+	15.5691	2.71e-06	0.0111	CAGCAGAGGGCGCA	CBL			MA0018.1	CREB1	chr5:172198009-172198369	308	319	-	16.1939	1.69e-07	0.0615	GCGGGTGACGTC	DUSP1
MA1102.1	CTCFL	chr11:1968387-1968606	116	129	+	13.626	9.14e-06	0.0169	agcgagggggcgct	MRPL23			MA0018.1	CREB1	chr5:172198009-172198369	302	313	+	14.8776	3.83e-06	0.225	GGCGGTGACGTC	DUSP1
MA1102.1	CTCFL	chr11:61447671-61447889	89	102	+	21.0244	2.49e-08	0.0013	CGCCAGGGGGCGCT	DAGLA			MA0018.3	CREB1	chr5:175843526-175843735	56	67	+	17.3475	3.79e-08	0.00617	GGTGACGTCACC	CLTB
MA1102.1	CTCFL	chr11:61447671-61447889	172	185	+	13.8374	8e-06	0.0169	ccccggggggcgga	DAGLA			MA0018.3	CREB1	chr5:175843526-175843735	56	67	-	17.3475	3.79e-08	0.00617	GGTGACGTCACC	CLTB
MA1102.1	CTCFL	chr11:64072756-64072906	104	117	-	13.8455	7.96e-06	0.0169	CGCCAGTGGGCGGG	ESRRA			MA0018.1	CREB1	chr5:175843526-175843735	59	70	-	15.3571	1.66e-06	0.151	CGCGGTGACGTC	CLTB
MA1102.1	CTCFL	chr11:64645941-64646197	136	149	-	16.2358	1.76e-06	0.00949	CGGCAGAGGGCGCT	EHD1			MA0018.1	CREB1	chr5:175843526-175843735	53	64	+	14.2755	8.65e-06	0.306	TGCGGTGACGTC	CLTB
MA1102.1	CTCFL	chr11:65770133-65770344	27	40	+	13.4959	9.85e-06	0.0169	ggggagggggcggg	BANF1			MA0018.3	CREB1	chr5:32173935-32175060	501	512	+	16.6809	2.82e-07	0.0255	GCTGACGTCACC	GOLPH3
MA1102.1	CTCFL	chr11:66886275-66886733	212	225	+	16.5854	1.4e-06	0.0094	cgcgagggggcgca	KDM2A			MA0018.3	CREB1	chr5:32173935-32175060	501	512	-	16.6809	2.82e-07	0.0255	GGTGACGTCAGC	GOLPH3
MA1102.1	CTCFL	chr11:67169270-67169540	140	153	-	13.8211	8.08e-06	0.0169	CGCTAGAGGGCGGG	PPP1CA			MA0018.1	CREB1	chr5:32173935-32175060	504	515	-	14.5918	5.79e-06	0.248	TCCGGTGACGTC	GOLPH3
MA1102.1	CTCFL	chr11:67250718-67250876	96	109	+	13.7073	8.71e-06	0.0169	GCCCAGAGGGCAGC	AIP			MA0018.1	CREB1	chr5:78531765-78531904	127	138	-	14.4184	7.16e-06	0.267	GCTGGTGACGCG	JMY
MA1102.1	CTCFL	chr11:67374273-67374433	115	128	-	13.8699	7.82e-06	0.0169	CGCTAGGTGGCGCG	NDUFV1			MA0018.3	CREB1	chr5:912415-913180	118	129	+	15.695	2.41e-06	0.0631	CATGACGTCACG	TRIP13
MA1102.1	CTCFL	chr11:67397667-67397822	7	20	+	13.9837	7.26e-06	0.0164	CGTTAGGGGGCGGG	NUDT8			MA0018.3	CREB1	chr5:912415-913180	118	129	-	15.695	2.41e-06	0.0631	CGTGACGTCATG	TRIP13
MA1102.1	CTCFL	chr11:68227993-68228268	172	185	+	13.7236	8.62e-06	0.0169	GGCCAGAGGGCGGG	PPP6R3			MA0018.3	CREB1	chr6:12011455-12011889	113	124	+	15.5957	2.65e-06	0.0672	CATGACGTCAGC	HIVEP1
MA1102.1	CTCFL	chr11:72525288-72525450	106	119	-	20.8374	4.19e-08	0.00161	CGCCAGGGGGCGGG	ATG16L2			MA0018.3	CREB1	chr6:12011455-12011889	113	124	-	15.5957	2.65e-06	0.0672	GCTGACGTCATG	HIVEP1
MA1102.1	CTCFL	chr11:85956083-85956270	152	165	+	15.3333	3.13e-06	0.0114	CCCCAGGCGGCAGG	EED			MA0018.1	CREB1	chr6:128841743-128841999	41	52	+	15.8776	5.01e-07	0.121	GGGGGTGACGTC	PTPRK
MA1102.1	CTCFL	chr12:104458222-104458433	52	65	+	14.4309	5.52e-06	0.015	CCCCAGGGAGCAGC	HCFC2			MA0018.3	CREB1	chr6:15248832-15249347	141	152	+	15.8582	1.9e-06	0.0573	TGTGACGTCACA	JARID2-AS1
MA1102.1	CTCFL	chr12:106696151-106696616	143	156	-	13.7154	8.66e-06	0.0169	CTGCCGGGGGCGGG	TCP11L2			MA0018.3	CREB1	chr6:15248832-15249347	141	152	-	15.8582	1.9e-06	0.0573	TGTGACGTCACA	JARID2-AS1
MA1102.1	CTCFL	chr12:107349335-107349631	77	90	+	13.4797	9.95e-06	0.0169	GTCCAGGGGGCGAA	TMEM263			MA0018.3	CREB1	chr6:19804916-19805239	144	155	+	16.7801	2.06e-07	0.0239	GGTGACGTCACG	LOC100506885
MA1102.1	CTCFL	chr12:109915039-109915570	96	109	+	14.1626	6.53e-06	0.016	CAGCCGGGGGCGGA	KCTD10			MA0018.3	CREB1	chr6:19804916-19805239	144	155	-	16.7801	2.06e-07	0.0239	CGTGACGTCACC	LOC100506885
MA1102.1	CTCFL	chr12:109915039-109915570	157	170	+	13.4715	9.99e-06	0.0169	CCGCAGAGGGCAAC	KCTD10			MA0018.1	CREB1	chr6:19804916-19805239	147	158	-	14.2041	9.35e-06	0.306	CTGCGTGACGTC	LOC100506885
MA1102.1	CTCFL	chr12:110151224-110151638	348	361	+	13.8862	7.73e-06	0.0169	ccgcggggggcggg	FAM222A			MA0018.3	CREB1	chr6:26026510-26026791	100	111	+	16.4823	4.67e-07	0.0345	GGTGACGTCACT	HIST1H4B
MA1102.1	CTCFL	chr12:110561995-110562237	207	220	-	15.9675	2.11e-06	0.0103	CCCCAGGAGGCGCC	IFT81			MA0018.3	CREB1	chr6:26026510-26026791	100	111	-	16.4823	4.67e-07	0.0345	AGTGACGTCACC	HIST1H4B
MA1102.1	CTCFL	chr12:111180714-111180973	86	99	+	16.5041	1.48e-06	0.0094	cgggagggggcggg	PPP1CC			MA0018.3	CREB1	chr6:26204562-26205361	143	154	+	16.8298	1.3e-07	0.0177	GGTGACGTCATC	HIST1H4E
MA1102.1	CTCFL	chr12:111180714-111180973	109	122	+	15.4472	2.91e-06	0.0111	ctggagggggcggg	PPP1CC			MA0018.3	CREB1	chr6:26204562-26205361	143	154	-	16.8298	1.3e-07	0.0177	GATGACGTCACC	HIST1H4E
MA1102.1	CTCFL	chr12:111180714-111180973	74	87	+	14.6504	4.78e-06	0.014	CCATAgggggcgcg	PPP1CC			MA0018.1	CREB1	chr6:26204562-26205361	140	151	+	15.5306	1.25e-06	0.139	GTTGGTGACGTC	HIST1H4E
MA1102.1	CTCFL	chr12:118454374-118454540	81	94	+	17.187	8.68e-07	0.0094	CGCGAGGGGGCGGG	RFC5			MA0018.1	CREB1	chr6:26204562-26205361	146	157	-	14.5102	6.58e-06	0.266	TGGGATGACGTC	HIST1H4E
MA1102.1	CTCFL	chr12:121905084-121905309	96	109	+	15.4472	2.91e-06	0.0111	ctggagggggcggg	KDM2B			MA0018.3	CREB1	chr7:151722569-151722878	102	113	+	16.1135	9.9e-07	0.0473	GGTGACGTCAGG	GALNT11
MA1102.1	CTCFL	chr12:12966155-12966317	48	61	+	19.5203	1.37e-07	0.00327	CCGCAGGGGGCGCG	DDX47			MA0018.3	CREB1	chr7:151722569-151722878	102	113	-	16.1135	9.9e-07	0.0473	CCTGACGTCACC	GALNT11
MA1102.1	CTCFL	chr12:133757930-133758082	30	43	-	14.2602	6.15e-06	0.0156	CGGGAGGGGGCGTG	ZNF268			MA0018.1	CREB1	chr7:151722569-151722878	99	110	+	15.1939	2.19e-06	0.177	GCCGGTGACGTC	GALNT11
MA1102.1	CTCFL	chr12:22198993-22199214	116	129	+	13.4959	9.85e-06	0.0169	ggggagggggcggg	CMAS			MA0018.3	CREB1	chr7:152456617-152456944	193	204	+	15.9149	1.85e-06	0.0573	AGTGACGTCACG	ACTR3B
MA1102.1	CTCFL	chr12:32832013-32832244	135	148	+	16.3415	1.65e-06	0.00949	CGGGAGGGGGCAGG	DNM1L			MA0018.3	CREB1	chr7:152456617-152456944	193	204	-	15.9149	1.85e-06	0.0573	CGTGACGTCACT	ACTR3B
MA1102.1	CTCFL	chr12:49961873-49961976	57	70	+	13.6098	9.24e-06	0.0169	AACCAGGGGGCTGG	MCRS1			MA0018.3	CREB1	chr7:44924999-44925302	224	235	+	16.1135	9.9e-07	0.0473	GGTGACGTCAgg	PURB
MA1102.1	CTCFL	chr12:51477317-51477475	13	26	-	14.7561	4.47e-06	0.0138	CTGCCGGGGGCGCC	CSRNP2			MA0018.3	CREB1	chr7:44924999-44925302	224	235	-	16.1135	9.9e-07	0.0473	CCTGACGTCACC	PURB
MA1102.1	CTCFL	chr12:53886751-53886966	25	38	-	13.6829	8.85e-06	0.0169	GGGGAGGGGGCGCT	MAP3K12			MA0018.3	CREB1	chr8:145555455-145555675	141	152	+	15.7376	2.31e-06	0.0631	AGTGACGTCACA	SCRT1
MA1102.1	CTCFL	chr12:54673636-54673780	5	18	-	15.3089	3.19e-06	0.0114	GAACAGGGGGCGGG	CBX5			MA0018.3	CREB1	chr8:145555455-145555675	141	152	-	15.7376	2.31e-06	0.0631	TGTGACGTCACT	SCRT1
MA1102.1	CTCFL	chr12:54752882-54753247	318	331	+	13.4959	9.85e-06	0.0169	GGGGAGGGGGCGGG	LOC102724050			MA0018.1	CREB1	chr8:145747771-145747994	64	75	-	14.4286	7.12e-06	0.267	GCGGATGACGTG	LRRC24
MA1102.1	CTCFL	chr12:56109763-56109950	114	127	+	13.5285	9.69e-06	0.0169	CCGGAGGGGGCCCG	BLOC1S1-RDH5			MA0018.1	CREB1	chr9:86432600-86432866	255	266	+	14.1939	9.49e-06	0.306	GCCGGTGACGTG	GKAP1
MA1102.1	CTCFL	chr12:56546210-56546441	168	181	-	13.4959	9.85e-06	0.0169	GGGGAGGGGGCGGG	MYL6B			MA0638.1	CREB3	chr1:113498712-113499115	294	307	+	14.2571	7.08e-06	0.706	ccgccACGTGACCG	SLC16A1-AS1
MA1102.1	CTCFL	chr12:57481008-57481243	66	79	+	13.6992	8.76e-06	0.0169	CCCAAGGGGGCCGG	NAB2			MA0638.1	CREB3	chr1:155107629-155108091	167	180	+	14.3714	6.65e-06	0.706	TGGCCACGTCATGT	SLC50A1
MA1102.1	CTCFL	chr12:64797999-64798233	71	84	+	14.5772	5.02e-06	0.0142	CGCCAGGGAGCGCG	XPOT			MA0638.1	CREB3	chr11:47429415-47430140	657	670	-	17.1714	1.08e-06	0.573	CGGCCACGTCACAA	SLC39A13
MA1102.1	CTCFL	chr12:6716579-6716755	135	148	-	14.3008	5.99e-06	0.0154	GACGAGGGGGCGGG	CHD4			MA0638.1	CREB3	chr12:46777434-46777833	355	368	-	14.3429	6.75e-06	0.706	TCTCCACGTCAGCA	LOC100288798
MA1102.1	CTCFL	chr12:861427-861825	278	291	+	14.6504	4.78e-06	0.014	CGGCGGGGGGCGGG	WNK1			MA0638.1	CREB3	chr17:18684447-18684647	118	131	-	16.0429	2.4e-06	0.573	GAGCCACGTCAGCG	TVP23B
MA1102.1	CTCFL	chr12:96883232-96883381	45	58	+	14.0244	7.08e-06	0.0162	CTCCAGGGGCCGCT	CFAP54			MA0638.1	CREB3	chr17:21314124-21314822	431	444	-	14.3714	6.65e-06	0.706	CTGCCACGTGACCT	KCNJ18
MA1102.1	CTCFL	chr13:27998629-27998785	37	50	-	14.3902	5.67e-06	0.015	CGCCAGGAGGCCCC	GTF3A			MA0638.1	CREB3	chr17:7386669-7386815	103	116	-	16.8571	1.4e-06	0.573	ATGTCACGTCACCA	ZBTB4
MA1102.1	CTCFL	chr14:23356080-23356281	179	192	+	14.9187	4.04e-06	0.0131	ccgccgggggcggc	REM2			MA0638.1	CREB3	chr2:69614387-69614697	142	155	-	16.4286	1.83e-06	0.573	CTGCCACGTCGCCG	GFPT1
MA1102.1	CTCFL	chr14:24664827-24665035	150	163	-	13.5285	9.69e-06	0.0169	CCCCAGGGGCCGCA	TM9SF1			MA0638.1	CREB3	chr2:70369671-70370065	224	237	-	18.1429	4.48e-07	0.573	GGGACACGTCACCA	LINC01816
MA1102.1	CTCFL	chr14:29235704-29235941	113	126	+	17.3333	7.54e-07	0.0094	cccgagggggcggc	FOXG1			MA0638.1	CREB3	chr21:34960929-34961123	82	95	-	15.0429	4.54e-06	0.706	GCGCCACGTCAGGG	DONSON
MA1102.1	CTCFL	chr14:70078141-70078375	119	132	-	13.4959	9.85e-06	0.0169	GGGGAGGGGGCGGG	SUSD6			MA0638.1	CREB3	chr22:46924233-46924507	222	235	-	16.2143	2.12e-06	0.573	GGGCCACGTCATTT	CELSR1
MA1102.1	CTCFL	chr14:71067330-71067625	201	214	+	16.4553	1.53e-06	0.0094	cgcgagggggcgga	MED6			MA0638.1	CREB3	chr3:4753130-4754368	875	888	+	14.2857	6.98e-06	0.706	CATACACGTCACCA	ITPR1
MA1102.1	CTCFL	chr14:77787131-77787427	83	96	+	14.4065	5.61e-06	0.015	cggcaggaggcgca	GSTZ1			MA0638.1	CREB3	chr5:10352964-10353584	41	54	-	15.1857	4.17e-06	0.706	CCGCCACGTCAGAA	MARCH6
MA1102.1	CTCFL	chr14:77787131-77787427	73	86	+	13.6911	8.8e-06	0.0169	cgctaggaggcggc	GSTZ1			MA0638.1	CREB3	chr6:128841743-128841999	43	56	-	14.7143	5.48e-06	0.706	GGGCGACGTCACCC	PTPRK
MA1102.1	CTCFL	chr14:91224653-91224971	265	278	-	15.1626	3.49e-06	0.0122	CGCCAGGGGTCGCG	TTC7B			MA0638.1	CREB3	chr6:26156440-26157700	388	401	-	14.6143	5.79e-06	0.706	TCTCCACGTCATAG	HIST1H1E
MA1102.1	CTCFL	chr15:38544034-38544215	63	76	-	14.1626	6.53e-06	0.016	CGAAAGGGGGCGGG	SPRED1			MA0638.1	CREB3	chr6:27463512-27463820	34	47	+	15.9429	2.55e-06	0.573	CTGACACGTCATTT	ZNF184
MA1102.1	CTCFL	chr15:48624062-48624404	67	80	+	15.0894	3.65e-06	0.0125	GGCGAGGGGGCGGC	DUT			MA0638.1	CREB3	chr7:151442410-151442636	168	181	+	16.3429	1.96e-06	0.573	GTTCCACGTCAGCC	PRKAG2
MA1102.1	CTCFL	chr15:74833369-74833537	110	123	-	17.4309	6.92e-07	0.0094	CCACAGGGGGCGGG	ARID3B			MA0638.1	CREB3	chrUn_gl000220:125823-126332	254	267	-	14.5286	6.05e-06	0.706	AGGACACGTCATTC	LOC100507412
MA1102.1	CTCFL	chr15:75660883-75661104	121	134	+	13.7073	8.71e-06	0.0169	GTCCAGAGGGCGCC	MAN2C1			MA0839.1	CREB3L1	chr1:113498712-113499115	294	307	+	14.6515	4.34e-06	0.486	ccgccACGTGACCG	SLC16A1-AS1
MA1102.1	CTCFL	chr15:78370008-78370197	43	56	-	13.6341	9.1e-06	0.0169	GGGTAGGGGGCGCA	TBC1D2B			MA0839.1	CREB3L1	chr1:144932337-144932619	105	118	+	15.803	2.2e-06	0.486	GTGCCACGTCCTCC	PDE4DIP
MA1102.1	CTCFL	chr15:79237397-79237548	114	127	+	17.4146	7.03e-07	0.0094	CGGGAGGGGGCGGC	CTSH			MA0839.1	CREB3L1	chr10:73769556-73769776	195	208	-	15.2121	3.14e-06	0.486	CTGCCACGTGGCCA	CHST3
MA1102.1	CTCFL	chr16:1979703-1979984	160	173	-	20.2439	7.27e-08	0.00232	CAGCAGGGGGCACG	HS3ST6			MA0839.1	CREB3L1	chr11:47429415-47430140	657	670	-	14.5455	4.55e-06	0.486	CGGCCACGTCACAA	SLC39A13
MA1102.1	CTCFL	chr16:2097748-2098075	152	165	+	17.6423	5.9e-07	0.0094	CGCCAGAGGGCGGC	NTHL1			MA0839.1	CREB3L1	chr11:65188698-65188845	107	120	+	16.1364	1.83e-06	0.486	TTGCCACATCACCA	NEAT1
MA1102.1	CTCFL	chr16:2390765-2390990	126	139	+	16.2358	1.76e-06	0.00949	CGGCAGAGGGCGCT	ABCA17P			MA0839.1	CREB3L1	chr12:125167706-125167837	19	32	+	15.1515	3.24e-06	0.486	ctgccacgtcctga	NCOR2
MA1102.1	CTCFL	chr16:2390765-2390990	100	113	-	16.2276	1.77e-06	0.00949	ATGCAGGGGGCACC	ABCA17P			MA0839.1	CREB3L1	chr12:46777434-46777833	355	368	-	13.5455	7.56e-06	0.547	TCTCCACGTCAGCA	LOC100288798
MA1102.1	CTCFL	chr16:25269085-25269265	10	23	+	15.8211	2.31e-06	0.0109	TCGCAGGGGGCAGC	ZKSCAN2			MA0839.1	CREB3L1	chr15:93352277-93353072	306	319	+	13.8333	6.59e-06	0.508	GTGCCACGTGGCCG	ASB9P1
MA1102.1	CTCFL	chr16:28223379-28223596	73	86	-	16.3821	1.6e-06	0.0094	GCGCAGGGGGCGGG	XPO6			MA0839.1	CREB3L1	chr17:18684447-18684647	118	131	-	16.1212	1.86e-06	0.486	GAGCCACGTCAGCG	TVP23B
MA1102.1	CTCFL	chr16:2827153-2827384	29	42	-	15.561	2.72e-06	0.0111	CGGCGGGGGGCGGC	ELOB			MA0839.1	CREB3L1	chr17:21314124-21314822	431	444	-	15.7576	2.26e-06	0.486	CTGCCACGTGACCT	KCNJ18
MA1102.1	CTCFL	chr16:2827153-2827384	201	214	-	13.6179	9.2e-06	0.0169	CGGCACGGGGCGGG	ELOB			MA0839.1	CREB3L1	chr17:7386669-7386815	103	116	-	14.0606	5.84e-06	0.486	ATGTCACGTCACCA	ZBTB4
MA1102.1	CTCFL	chr16:30103207-30103450	140	153	+	14.4959	5.28e-06	0.0147	CGCGAGGGGGCTGC	TBX6			MA0839.1	CREB3L1	chr2:65058504-65058696	60	73	+	14.1061	5.75e-06	0.486	GTGCCACGTAAGGG	LINC01800
MA1102.1	CTCFL	chr16:30103207-30103450	190	203	+	13.4959	9.85e-06	0.0169	CCCTAGGCGGCGGC	TBX6			MA0839.1	CREB3L1	chr2:69614387-69614697	142	155	-	17.5606	7.42e-07	0.486	CTGCCACGTCGCCG	GFPT1
MA1102.1	CTCFL	chr16:3507881-3508075	70	83	+	16.1301	1.89e-06	0.00967	CCTCAGGGGGCGGG	NAA60			MA0839.1	CREB3L1	chr2:70369671-70370065	224	237	-	14.5606	4.52e-06	0.486	GGGACACGTCACCA	LINC01816
MA1102.1	CTCFL	chr16:3507881-3508075	127	140	+	13.7642	8.38e-06	0.0169	CGGCAGGGAGCGGG	NAA60			MA0839.1	CREB3L1	chr20:43363748-43363906	60	73	-	13.7879	6.73e-06	0.508	ATGCCACATCAGCC	KCNK15-AS1
MA1102.1	CTCFL	chr16:3507881-3508075	178	191	-	13.6098	9.24e-06	0.0169	CGGCAGGGGCCGCA	NAA60			MA0839.1	CREB3L1	chr21:34960929-34961123	82	95	-	15.0758	3.42e-06	0.486	GCGCCACGTCAGGG	DONSON
MA1102.1	CTCFL	chr16:4233845-4234098	167	180	+	15.7398	2.44e-06	0.011	CCGGAGGGGGCGGG	SRL			MA0839.1	CREB3L1	chr22:46475995-46476238	111	124	+	14.4545	4.8e-06	0.486	CTGCCACGTCTGCC	MIRLET7BHG
MA1102.1	CTCFL	chr16:46655334-46655482	58	71	-	14.0732	6.88e-06	0.0162	GGCGAGGGGGCAGT	SHCBP1			MA0839.1	CREB3L1	chr3:149096772-149096939	93	106	-	14.0758	5.81e-06	0.486	ATGCCACATCACTA	TM4SF1-AS1
MA1102.1	CTCFL	chr16:4666343-4666589	222	235	+	15.5122	2.8e-06	0.0111	CGCCCGGGGGCGGT	UBALD1			MA0839.1	CREB3L1	chr3:5018864-5021516	1070	1083	+	15.1515	3.24e-06	0.486	ACGCCACGTCCCCG	BHLHE40
MA1102.1	CTCFL	chr16:50775837-50776037	88	101	-	13.4797	9.95e-06	0.0169	GCGGAGGGGGCAGC	CYLD			MA0839.1	CREB3L1	chr5:10352964-10353584	41	54	-	16.4242	1.56e-06	0.486	CCGCCACGTCAGAA	MARCH6
MA1102.1	CTCFL	chr16:66638462-66638679	22	35	+	13.4959	9.85e-06	0.0169	GGGGAGGGGGCGGG	CMTM3			MA0839.1	CREB3L1	chr5:131563543-131563751	61	74	+	16.3636	1.62e-06	0.486	CCGCCACGTCCCCA	P4HA2
MA1102.1	CTCFL	chr16:69788877-69789011	40	53	-	15.0894	3.65e-06	0.0125	CGCCAGGAGGCGCA	NOB1			MA0839.1	CREB3L1	chr6:27463512-27463820	34	47	+	13.1061	9.45e-06	0.628	CTGACACGTCATTT	ZNF184
MA1102.1	CTCFL	chr16:790921-791202	181	194	-	17.2114	8.47e-07	0.0094	CAGCAGAGGGCGCC	CIAO3			MA0839.1	CREB3L1	chr7:151442410-151442636	62	75	+	14.2879	5.28e-06	0.486	TCGCCACGTCGCCT	PRKAG2
MA1102.1	CTCFL	chr17:1391299-1391672	251	264	-	13.5447	9.61e-06	0.0169	CGCCAGCGGGCATC	MYO1C			MA0839.1	CREB3L1	chr7:151442410-151442636	168	181	+	13.3939	8.12e-06	0.563	GTTCCACGTCAGCC	PRKAG2
MA1102.1	CTCFL	chr17:17380160-17380361	116	129	+	13.6667	8.94e-06	0.0169	CTGCAGGGCGCGCG	MED9			MA0839.1	CREB3L1	chr8:98655957-98656424	201	214	+	14.2576	5.36e-06	0.486	GCGCCACGTCTCCT	MTDH
MA1102.1	CTCFL	chr17:19014409-19014560	109	122	-	16.6341	1.35e-06	0.0094	CGGGAGGGGGCGCG	SNORD3D			MA0839.1	CREB3L1	chrUn_gl000220:117825-125422	5599	5612	-	13.0303	9.81e-06	0.628	TCGCCACGTCGGCC	LOC100507412
MA1102.1	CTCFL	chr17:1945171-1945412	181	194	-	13.7724	8.35e-06	0.0169	CCGCAGGGGTCGCT	OVCA2			MA0139.1	CTCF	chr1:10488200-10488339	94	112	-	19.4918	1.63e-07	0.000698	TGGCCACTAGATGTCAGTG	CENPS-CORT
MA1102.1	CTCFL	chr17:19912495-19912710	122	135	-	18.2764	3.3e-07	0.00574	CGCCAGGGGGCGAG	SPECC1			MA0139.1	CTCF	chr1:109820139-109820349	96	114	+	17.8852	5.08e-07	0.00144	CAGCCGCCAGGTGGCAACA	PSRC1
MA1102.1	CTCFL	chr17:19912495-19912710	37	50	-	13.4715	9.99e-06	0.0169	CGGCCGGGGGCCCC	SPECC1			MA0139.1	CTCF	chr1:110316406-110316573	64	82	-	18.9344	2.45e-07	0.000867	TTTCCAGCAGAGGGAGCCG	EPS8L3
MA1102.1	CTCFL	chr17:2207079-2207387	41	54	-	20.1545	8.45e-08	0.00243	CGGCAGGGGGCGGG	SRR			MA0139.1	CTCF	chr1:11333115-11333360	150	168	+	13.5738	6.64e-06	0.0104	GGGCCTCCAGAGGCCGGCG	UBIAD1
MA1102.1	CTCFL	chr17:2295955-2296199	186	199	-	17.8293	5.11e-07	0.00839	GGCCAGGGGGCGGG	MNT			MA0139.1	CTCF	chr1:114447732-114448039	142	160	-	17.1967	7.99e-07	0.002	GCTCCACCAGAGGGAGCCG	DCLRE1B
MA1102.1	CTCFL	chr17:2304239-2304579	157	170	-	15.5203	2.79e-06	0.0111	CGGCCGGGGGCAGC	MNT			MA0139.1	CTCF	chr1:114472611-114472754	49	67	+	13.082	8.6e-06	0.0127	CAGCCTGCCGGGGGCGCCT	HIPK1
MA1102.1	CTCFL	chr17:36714499-36714700	20	33	+	14.065	6.91e-06	0.0162	CACCAGGGTGCGCT	SRCIN1			MA0139.1	CTCF	chr1:115681654-115681814	34	52	+	15.8525	1.84e-06	0.00381	CCCCCGCTAGAGGGCACTC	TSPAN2
MA1102.1	CTCFL	chr17:36955720-36955954	176	189	-	15.4553	2.9e-06	0.0111	CGCCCGGGGGCGGG	PIP4K2B			MA0139.1	CTCF	chr1:116138517-116138707	107	125	-	19.8525	1.24e-07	0.000593	CGATCACTAGGTGGCGCCA	VANGL1
MA1102.1	CTCFL	chr17:3749477-3749755	179	192	-	21.8699	3.67e-09	0.000527	CACCAGGGGGCGGC	NCBP3			MA0139.1	CTCF	chr1:116681746-116681942	79	97	+	23	7.65e-09	0.000125	TTGCCAGCAGAGGGCAGCA	MAB21L3
MA1102.1	CTCFL	chr17:39822230-39822444	87	100	-	17.2114	8.47e-07	0.0094	CAGCAGAGGGCGCC	EIF1			MA0139.1	CTCF	chr1:116681746-116681942	146	164	+	13.3115	7.63e-06	0.0116	AGCCCAGCAGGTGTCACAC	MAB21L3
MA1102.1	CTCFL	chr17:40118548-40118758	106	119	+	16.3821	1.6e-06	0.0094	GCGCAGGGGGCGGG	CNP			MA0139.1	CTCF	chr1:1368367-1369061	552	570	+	13.1311	8.38e-06	0.0125	GTGCCTGCAGGAGGCAGAG	LINC01770
MA1102.1	CTCFL	chr17:41561017-41561430	78	91	-	14.3984	5.64e-06	0.015	CGGCAGAGGGCGAC	DHX8			MA0139.1	CTCF	chr1:149658578-149658732	47	65	-	14.0656	5.1e-06	0.00848	AAACCAGCAGATGGAGACA	LOC101929798
MA1102.1	CTCFL	chr17:4269987-4270172	34	47	-	14.0081	7.15e-06	0.0163	CCGCCGGGGGCGGG	UBE2G1			MA0139.1	CTCF	chr1:149764538-149764725	69	87	-	22.7377	1.01e-08	0.000141	CGGCCGCCAGGTGGCGCCG	HIST2H3DP1
MA1102.1	CTCFL	chr17:47439445-47439845	141	154	+	15.5772	2.7e-06	0.0111	ccggagggggcagg	LOC102724596			MA0139.1	CTCF	chr1:149859975-149860276	163	181	+	18.4918	3.35e-07	0.00107	TGACCTCCAGGAGGCGGCC	HIST2H2AB
MA1102.1	CTCFL	chr17:55162439-55162626	6	19	-	13.9106	7.62e-06	0.0169	CCAGAGGGGGCGCG	AKAP1			MA0139.1	CTCF	chr1:150137955-150138480	411	429	-	17.0328	8.88e-07	0.00217	TGGGCAGCAGGTGGTGCTA	LOC105371433
MA1102.1	CTCFL	chr17:56429474-56429929	224	237	-	13.7886	8.25e-06	0.0169	GCCCAGGTGGCGGC	SUPT4H1			MA0139.1	CTCF	chr1:150533453-150534182	98	116	+	18.9672	2.39e-07	0.000857	GGGCCACTAGAGGTCACCA	ADAMTSL4-AS1
MA1102.1	CTCFL	chr17:58469550-58469928	43	56	-	15.7724	2.39e-06	0.0109	CGGGAGGGGGCGGA	USP32			MA0139.1	CTCF	chr1:151043541-151043794	148	166	+	24.8852	7.63e-10	4.12e-05	TGACCACTAGGGGGCGGCG	GABPB2
MA1102.1	CTCFL	chr17:73512437-73512695	188	201	+	16.4878	1.5e-06	0.0094	cggcaggcggcggc	TSEN54			MA0139.1	CTCF	chr1:151162597-151162913	18	36	-	14.459	4.11e-06	0.00714	GGGGCTGCAGGTGGCGGCG	VPS72
MA1102.1	CTCFL	chr17:73512437-73512695	94	107	+	16.0894	1.94e-06	0.00971	gtgcagggggcggg	TSEN54			MA0139.1	CTCF	chr1:151707583-151707789	121	139	-	18.0492	4.54e-07	0.00133	TGCCCAGGAGAGGGCAGCA	RIIAD1
MA1102.1	CTCFL	chr17:75277241-75277582	140	153	+	13.4959	9.85e-06	0.0169	GGGGAGGGGGCGGG	2019-09-09			MA0139.1	CTCF	chr1:153328015-153328274	115	133	+	16.6557	1.13e-06	0.00262	GAGGCAGCAGAGGGCGCCA	S100A9
MA1102.1	CTCFL	chr17:76183136-76183307	115	128	-	17.3089	7.67e-07	0.0094	CACGAGGGGGCGGG	TK1			MA0139.1	CTCF	chr1:153483426-153483703	136	154	+	15.6557	2.07e-06	0.00416	TGGTCAACAGGGGGAGCCA	S100A6
MA1102.1	CTCFL	chr17:76778327-76778636	122	135	-	17.1463	9.03e-07	0.0094	GGGCAGGGGGCGGG	CYTH1			MA0139.1	CTCF	chr1:153505656-153505928	116	134	+	16.8033	1.03e-06	0.00244	TGTCCACAGGAGGGCGCTC	S100A6
MA1102.1	CTCFL	chr18:8609262-8609525	88	101	+	21.1951	1.29e-08	0.000924	cggcagggggcgcc	RAB12			MA0139.1	CTCF	chr1:153541045-153541346	133	151	-	21.9836	2.06e-08	0.000211	TAGCCACCAGAGGGCACGA	S100A2
MA1102.1	CTCFL	chr18:8705047-8705334	57	70	-	14.5691	5.04e-06	0.0142	CCCCGGGGGGCGGG	GACAT2			MA0139.1	CTCF	chr1:153919041-153919358	176	194	-	14.918	3.17e-06	0.00583	CAGCCGCCAGGGGTCGGGC	DENND4B
MA1102.1	CTCFL	chr18:9136530-9136719	160	173	+	15.3333	3.13e-06	0.0114	cgccggggggcggg	NDUFV2-AS1			MA0139.1	CTCF	chr1:154297154-154297358	72	90	+	13.2131	8.03e-06	0.012	TAACCGCTAGAGGGTGCGC	AQP10
MA1102.1	CTCFL	chr18:9136530-9136719	81	94	-	14.8455	4.24e-06	0.0135	CGGCAGGCGGCGGA	NDUFV2-AS1			MA0139.1	CTCF	chr1:154378307-154378729	60	78	-	14.2623	4.58e-06	0.00778	AGCGCAGCAGGGGGCGCAA	IL6R-AS1
MA1102.1	CTCFL	chr18:9334509-9334710	146	159	-	14.3577	5.79e-06	0.0152	CGCCAGGAGGCGTC	TWSG1			MA0139.1	CTCF	chr1:154851009-154851265	130	148	-	16.3607	1.35e-06	0.00302	CCACCAGCAGAGGCCGCCA	KCNN3
MA1102.1	CTCFL	chr18:9913518-9913732	113	126	+	16.9837	1.04e-06	0.0094	CCGCAGGGGGCATG	VAPA			MA0139.1	CTCF	chr1:154971613-154971867	137	155	-	19.9672	1.13e-07	0.000562	CAGCCACCAGGAGGCGCAG	ZBTB7B
MA1102.1	CTCFL	chr19:10514162-10514370	190	203	-	17.439	6.82e-07	0.0094	CTCCAGGGGGCCGG	MIR1181			MA0139.1	CTCF	chr1:154989628-154990304	505	523	-	22.0656	1.91e-08	0.000209	TGGCCGCCAGATGGCGCCG	ZBTB7B
MA1102.1	CTCFL	chr19:13261046-13261256	196	209	+	16.5366	1.45e-06	0.0094	CCGTAGGGGGCGGT	STX10			MA0139.1	CTCF	chr1:155017299-155017589	262	280	+	19.0164	2.3e-07	0.000845	tctccacaagagggcactc	DCST1
MA1102.1	CTCFL	chr19:18058583-18059018	130	143	+	14.2602	6.15e-06	0.0156	CGGGAGGGGGCGTG	KCNN1			MA0139.1	CTCF	chr1:155022908-155023358	182	200	-	19.3607	1.79e-07	0.000734	CCGCCAGCGGGTGGCGCTG	DCST1-AS1
MA1102.1	CTCFL	chr19:2032475-2032608	36	49	+	14.6098	4.91e-06	0.0142	CGGCCGGGGGCAGG	BTBD2			MA0139.1	CTCF	chr1:155057205-155057530	125	143	-	21.3443	3.64e-08	0.000283	TGGCCACCAGAGGGTAGCA	EFNA3
MA1102.1	CTCFL	chr19:2273774-2273939	107	120	-	16.1545	1.86e-06	0.00967	CGGCAGGTGGCGCT	OAZ1			MA0139.1	CTCF	chr1:155098087-155098328	60	78	+	12.9836	9.05e-06	0.0131	TCTCCTCCAGGAGGCAACC	EFNA1
MA1102.1	CTCFL	chr19:37569153-37569424	50	63	-	13.4797	9.95e-06	0.0169	CGCCAGGAGGCCCG	ZNF420			MA0139.1	CTCF	chr1:155140345-155140635	170	188	-	19.9344	1.16e-07	0.00057	ACGCCTGCAGGGGGCGCTA	KRTCAP2
MA1102.1	CTCFL	chr19:38714852-38715087	105	118	+	16.5285	1.45e-06	0.0094	GGCCAGGGGGCCCC	DPF1			MA0139.1	CTCF	chr1:155163157-155163725	275	293	-	22	2.03e-08	0.000211	TGACCACTAGAGGGCGGGA	MUC1
MA1102.1	CTCFL	chr19:39832636-39832860	72	85	-	19.2276	1.72e-07	0.00396	CCGCAGGGGGCAGG	SAMD4B			MA0139.1	CTCF	chr1:155220512-155220826	104	122	+	18.082	4.44e-07	0.00131	TGGGCGGCAGGGGGCGCTG	FAM189B
MA1102.1	CTCFL	chr19:40791204-40791368	58	71	-	13.4959	9.85e-06	0.0169	GGGGAGGGGGCGGG	AKT2			MA0139.1	CTCF	chr1:155220512-155220826	181	199	+	14.1803	4.79e-06	0.00803	CAGCCTCTAGGGGCCACTG	FAM189B
MA1102.1	CTCFL	chr19:41035036-41035311	128	141	+	20.9675	3.06e-08	0.00147	CGCCAGGGGGCGCG	SPTBN4			MA0139.1	CTCF	chr1:155246917-155247348	260	278	+	14.1311	4.92e-06	0.0082	ccctcgccagggggcgccg	HCN3
MA1102.1	CTCFL	chr19:41284013-41284178	42	55	-	17.1463	9.03e-07	0.0094	GGGCAGGGGGCGGG	RAB4B-EGLN2			MA0139.1	CTCF	chr1:155292828-155293396	415	433	-	18.7213	2.85e-07	0.000959	CCTCCAACAGGGGGCGCCC	RUSC1
MA1102.1	CTCFL	chr19:42784044-42784205	54	67	+	16.4878	1.5e-06	0.0094	CGGCAGGCGGCGGC	CIC			MA0139.1	CTCF	chr1:155294825-155295349	267	285	-	15.3279	2.51e-06	0.00482	GGGCCTGGAGGTGGCGCGA	RUSC1
MA1102.1	CTCFL	chr19:42784044-42784205	42	55	-	16.439	1.54e-06	0.0094	CGCCAGGAGGCAGC	CIC			MA0139.1	CTCF	chr1:156060581-156060797	88	106	+	26.3443	5.11e-11	1.19e-05	TGGCCACCAGGTGGCGCCG	LMNA
MA1102.1	CTCFL	chr19:44439398-44439574	100	113	-	17.065	9.66e-07	0.0094	GCCCAGGGGGCGGG	ZNF45			MA0139.1	CTCF	chr1:156066462-156066718	109	127	+	23.6885	3.63e-09	8.69e-05	GGGCCAGCAGGTGGCGCCA	LMNA
MA1102.1	CTCFL	chr19:49013886-49014090	19	32	-	14.0976	6.78e-06	0.0162	CGGGAGGGGGCATG	LMTK3			MA0139.1	CTCF	chr1:156100206-156100360	76	94	-	14.6393	3.71e-06	0.00659	TTACCAGGAGAGGGCATCC	LMNA
MA1102.1	CTCFL	chr19:49947042-49947237	129	142	-	16.252	1.74e-06	0.00949	CACCAGAGGGCGCA	SLC17A7			MA0139.1	CTCF	chr1:156415629-156415886	152	170	-	16	1.68e-06	0.00357	CGGCCACCAGGAGGAGCAT	C1orf61
MA1102.1	CTCFL	chr19:507360-507505	51	64	-	13.9187	7.58e-06	0.0169	GGGCAGAGGGCACC	TPGS1			MA0139.1	CTCF	chr1:156629791-156630123	106	124	+	25.1148	5.33e-10	3.45e-05	CGGCCAGCAGAGGGCGCCG	NES
MA1102.1	CTCFL	chr19:50887770-50887944	83	96	+	16.5447	1.43e-06	0.0094	GGGCAGGGGGCGCA	POLD1			MA0139.1	CTCF	chr1:156629791-156630123	205	223	+	16.2459	1.45e-06	0.00318	ATCCCGCTAGGGGGCGCCG	NES
MA1102.1	CTCFL	chr19:531580-531730	121	134	+	14.7724	4.41e-06	0.0137	CAgcggggggcggg	CDC34			MA0139.1	CTCF	chr1:156675806-156676034	108	126	-	20.7705	5.93e-08	0.000388	GTTCCAGCAGGGGGCGCCG	CRABP2
MA1102.1	CTCFL	chr19:531580-531730	33	46	-	14.1057	6.76e-06	0.0162	CCGCAGGGGACGCC	CDC34			MA0139.1	CTCF	chr1:156695655-156695857	99	117	-	19.9672	1.13e-07	0.000562	AGGCCGCCAGAGGGCGCCC	ISG20L2
MA1102.1	CTCFL	chr19:5690098-5690323	121	134	+	14.4797	5.35e-06	0.0147	CGCCAGGGGGAGCG	RPL36			MA0139.1	CTCF	chr1:16067940-16068146	86	104	-	17.2131	7.91e-07	0.00199	GGTCCACTAGGTGGCAGGC	SLC25A34-AS1
MA1102.1	CTCFL	chr19:58666437-58666657	162	175	-	13.5854	9.37e-06	0.0169	CACTGGGGGGCGCC	ZNF329			MA0139.1	CTCF	chr1:164756629-164756838	96	114	-	20.9672	5.05e-08	0.000351	TGCCCACTAGAGGGCACTC	PBX1
MA1102.1	CTCFL	chr19:6199448-6199890	23	36	-	13.8293	8.04e-06	0.0169	GAGCAGGTGGCAGC	ACSBG2			MA0139.1	CTCF	chr1:16514186-16514464	231	249	-	23.8525	2.99e-09	7.69e-05	CAGCCACCAGAGGGCGGCA	ARHGEF19
MA1102.1	CTCFL	chr19:6280084-6280362	197	210	+	19.5772	1.3e-07	0.00327	ccgcagggggcgcT	MLLT1			MA0139.1	CTCF	chr1:167684776-167684922	73	91	-	15.1803	2.73e-06	0.00513	CAACCACTTGAGGGCGCAG	MPZL1
MA1102.1	CTCFL	chr19:633503-633663	60	73	-	15.7073	2.49e-06	0.0111	CGGCAGGCGGCGCG	POLRMT			MA0139.1	CTCF	chr1:16918337-16918527	92	110	+	17.7213	5.67e-07	0.00155	CTGCCAGCTGGGGGCGCAA	NBPF1
MA1102.1	CTCFL	chr19:7198070-7198304	58	71	-	15.3984	3e-06	0.0113	CTCGAGGGGGCGGA	INSR			MA0139.1	CTCF	chr1:16947557-16948180	132	150	-	17.4754	6.66e-07	0.00175	TCTCCATCAGGGGGCGGTA	CROCCP2
MA1102.1	CTCFL	chr19:7990938-7991182	148	161	+	18.3659	3.01e-07	0.00558	cTGCAGGGGGCGGA	CTXN1			MA0139.1	CTCF	chr1:182993128-182993277	62	80	-	17.1967	7.99e-07	0.002	TTGCCACCAGGTGGTGTCG	LAMC1
MA1102.1	CTCFL	chr19:7990938-7991182	133	146	+	13.8862	7.73e-06	0.0169	ccgcggggggcggg	CTXN1			MA0139.1	CTCF	chr1:1838618-1839005	214	232	+	13.4918	6.94e-06	0.0108	GGTCCTGGAGGGGGCACAG	CALML6
MA1102.1	CTCFL	chr2:106810734-106810940	56	69	-	15.0081	3.84e-06	0.0127	CGGCAGGAGGCGGG	UXS1			MA0139.1	CTCF	chr1:1840450-1840682	118	136	-	15.5902	2.15e-06	0.00427	TTCCCACCAGACGGCGCTC	CALML6
MA1102.1	CTCFL	chr2:118771614-118771831	87	100	-	13.4797	9.95e-06	0.0169	GGGCAGGCGGCGGC	CCDC93			MA0139.1	CTCF	chr1:193090896-193091375	151	169	-	18.9836	2.36e-07	0.000854	CCGCCGCCAGGGGGAGCCG	CDC73
MA1102.1	CTCFL	chr2:118943903-118944178	1	14	-	16.5203	1.46e-06	0.0094	TGCCAGGGGGCGGG	THORLNC			MA0139.1	CTCF	chr1:20042206-20042392	63	81	+	20.8197	5.71e-08	0.000383	CTGCCACCAGGTGGTGCTG	TMCO4
MA1102.1	CTCFL	chr2:121010268-121010516	217	230	+	16.5041	1.48e-06	0.0094	CGGGAGGGGGCGGG	RALB			MA0139.1	CTCF	chr1:201482196-201482364	91	109	-	17.8197	5.31e-07	0.00148	TGGCCACTTGGGGGAGCCG	LOC107985246
MA1102.1	CTCFL	chr2:128785625-128785864	83	96	-	20.1545	8.45e-08	0.00243	CGGCAGGGGGCGGG	SAP130			MA0139.1	CTCF	chr1:201482196-201482364	45	63	-	16.9344	9.46e-07	0.00228	TCACCAGCAGGTGGCAAGC	LOC107985246
MA1102.1	CTCFL	chr2:204192872-204193055	106	119	+	13.6667	8.94e-06	0.0169	CTCCCGGGGGCGGA	ABI2			MA0139.1	CTCF	chr1:201673351-201673597	149	167	-	20.918	5.26e-08	0.000363	TGGCCACAAGGGGGCGTTG	IPO9-AS1
MA1102.1	CTCFL	chr2:230579214-230579373	42	55	-	14.9919	3.88e-06	0.0127	CTGCAGGAGGCGCC	DNER			MA0139.1	CTCF	chr1:205304848-205305041	106	124	+	22.0164	2e-08	0.000211	GGGCCAGCAGGTGGCAGTG	NUAK2
MA1102.1	CTCFL	chr2:232571665-232571997	212	225	-	15.3252	3.15e-06	0.0114	CAAAAGGGGGCGCC	PTMA			MA0139.1	CTCF	chr1:205304848-205305041	40	58	+	15.9672	1.72e-06	0.00363	TCCTCACTAGGGGGCAGCA	NUAK2
MA1102.1	CTCFL	chr2:233561921-233562069	59	72	+	15.0244	3.81e-06	0.0127	gagcagggggcgtg	GIGYF2			MA0139.1	CTCF	chr1:207038338-207038554	108	126	+	18.5574	3.2e-07	0.00103	CCTCCTGCAGAGGGCGCTG	IL20
MA1102.1	CTCFL	chr2:235405710-235405873	39	52	-	17.187	8.68e-07	0.0094	CGCGAGGGGGCGGG	ARL4C			MA0139.1	CTCF	chr1:20901814-20902040	93	111	+	19.1803	2.05e-07	0.000786	GGTCCAGTAGGGGGCGCAC	CDA
MA1102.1	CTCFL	chr2:236402448-236402647	34	47	+	14.1382	6.63e-06	0.0161	ccgccgggggcgcg	AGAP1			MA0139.1	CTCF	chr1:21023011-21023186	75	93	+	22.8033	9.4e-09	0.000139	TGACCACCAGGGGGAGGCA	KIF17
MA1102.1	CTCFL	chr2:238875510-238875704	89	102	-	14.6667	4.73e-06	0.014	CAGCAGCGGGCGCT	UBE2F-SCLY			MA0139.1	CTCF	chr1:211828602-211828828	121	139	-	16.2459	1.45e-06	0.00318	GAACCGCAAGGTGGCGCCA	LINC01693
MA1102.1	CTCFL	chr2:239112314-239112537	93	106	+	13.5285	9.69e-06	0.0169	cggctgggggcggg	ILKAP			MA0139.1	CTCF	chr1:214434954-214435109	71	89	+	17.4426	6.81e-07	0.00178	ACGCCTCTAGAGGGCAGCA	SMYD2
MA1102.1	CTCFL	chr2:242641246-242641433	109	122	-	15.4553	2.9e-06	0.0111	CGCCCGGGGGCGGG	ING5			MA0139.1	CTCF	chr1:21581792-21582002	79	97	+	22.2459	1.61e-08	0.000191	CAGCCACCAGAGGGCAGCC	ECE1
MA1102.1	CTCFL	chr2:29117428-29117646	169	182	-	14.1707	6.49e-06	0.016	CAGCAGGGGCCAGG	WDR43			MA0139.1	CTCF	chr1:21588313-21588458	10	28	+	12.9344	9.28e-06	0.0134	tgttcaccaggtggaaggg	ECE1
MA1102.1	CTCFL	chr2:32288513-32288662	130	143	+	15.6504	2.57e-06	0.0111	CACCAGGCGGCGGA	SPAST			MA0139.1	CTCF	chr1:21695033-21695201	122	140	-	19.6721	1.42e-07	0.00064	TCGCCACCAGGGGACAGCC	ECE1
MA1102.1	CTCFL	chr2:68290054-68290239	151	164	-	15.0244	3.81e-06	0.0127	GAGCAGGGGGCGTG	C1D			MA0139.1	CTCF	chr1:22290535-22290757	110	128	-	15.8197	1.88e-06	0.00387	TTACCAGCAAGGGGCGCCC	CELA3B
MA1102.1	CTCFL	chr2:73053119-73053268	61	74	-	14.561	5.06e-06	0.0142	CGCAAGGGGGCGTG	EXOC6B			MA0139.1	CTCF	chr1:22743191-22743374	62	80	-	18.6066	3.09e-07	0.00101	AGGCCACTGGAGGGCGCTG	ZBTB40
MA1102.1	CTCFL	chr2:96348389-96348619	105	118	-	15.6911	2.51e-06	0.0111	CCCGAGGGGGCGGA	TRIM43			MA0139.1	CTCF	chr1:22747076-22747245	37	55	+	14.5082	4e-06	0.00699	CTGGCACGAGATGGCGCCC	ZBTB40
MA1102.1	CTCFL	chr2:97481798-97482072	198	211	+	15.2927	3.21e-06	0.0115	CGAGAGGGGGCAGC	CNNM3			MA0139.1	CTCF	chr1:228187162-228187363	76	94	+	15.4754	2.3e-06	0.00452	TCTCCACTTGGTGGCAGTA	WNT3A
MA1102.1	CTCFL	chr2:9771169-9771315	83	96	+	13.561	9.52e-06	0.0169	CGGAAGGGGGCGAG	YWHAQ			MA0139.1	CTCF	chr1:228187162-228187363	58	76	-	14.5738	3.85e-06	0.00677	ATGCCAGAGGAGGGCGGCA	WNT3A
MA1102.1	CTCFL	chr20:18268767-18268997	119	132	+	14	7.2e-06	0.0163	CTCCAGGGGTCACT	ZNF133			MA0139.1	CTCF	chr1:228703082-228703227	75	93	-	16.1803	1.51e-06	0.00327	ATTCCTGCAGAGGGCACCA	BTNL10
MA1102.1	CTCFL	chr20:18268767-18268997	82	95	+	13.7317	8.57e-06	0.0169	CGCCAAGGGGCGGG	ZNF133			MA0139.1	CTCF	chr1:22968596-22968788	95	113	-	21.7213	2.61e-08	0.000239	TGTCCAGCAGGTGGCAGCC	C1QC
MA1102.1	CTCFL	chr20:21283848-21283999	111	124	-	16.9268	1.08e-06	0.0094	CGGCAGAGGGCACC	XRN2			MA0139.1	CTCF	chr1:231892667-231892806	45	63	+	18.1148	4.35e-07	0.00129	TGACCACCAGGGGGCCATG	TSNAX-DISC1
MA1102.1	CTCFL	chr20:30311274-30311484	102	115	+	15.7317	2.45e-06	0.011	CCCCCGGGGGCGCC	BCL2L1			MA0139.1	CTCF	chr1:234634898-234635117	84	102	+	18.6066	3.09e-07	0.00101	AAGCCACCAGATGGCGCGC	TARBP1
MA1102.1	CTCFL	chr20:30311274-30311484	110	123	-	14.9024	4.09e-06	0.0132	GTCTAGGGGGCGCC	BCL2L1			MA0139.1	CTCF	chr1:244436422-244436612	85	103	-	19.459	1.67e-07	0.000706	TGGCCACAAGATGGCAGGG	C1orf100
MA1102.1	CTCFL	chr20:30945726-30946152	236	249	+	14.6911	4.66e-06	0.014	CGGAAGGGGGCCGC	ASXL1			MA0139.1	CTCF	chr1:244436422-244436612	31	49	-	14.5082	4e-06	0.00699	GCACCAGTAGAGGGCTGTA	C1orf100
MA1102.1	CTCFL	chr20:31350001-31350194	176	189	-	13.5528	9.57e-06	0.0169	GGGGAGGGGGCGGT	DNMT3B			MA0139.1	CTCF	chr1:246862531-246862971	111	129	-	16.9836	9.17e-07	0.00223	GGGTCACTAGATGGCGCTC	SCCPDH
MA1102.1	CTCFL	chr20:37063972-37064128	105	118	-	14.6992	4.64e-06	0.014	CGCCAGGGGACGCT	SNHG17			MA0139.1	CTCF	chr1:2479492-2479749	133	151	-	24.541	1.23e-09	5.23e-05	TAGCCACCAGGGGGCAGCA	TNFRSF14
MA1102.1	CTCFL	chr20:42295608-42295790	28	41	-	17.0894	9.47e-07	0.0094	AGCCAGGGGGCGGG	MYBL2			MA0139.1	CTCF	chr1:25015173-25015350	37	55	+	20.5082	7.36e-08	0.000445	CTTCCACTAGGTGGCACCC	SRRM1
MA1102.1	CTCFL	chr20:42839360-42839656	69	82	+	13.9431	7.46e-06	0.0168	GCCAAGGGGGCGGC	OSER1-DT			MA0139.1	CTCF	chr1:26222013-26222204	52	70	+	18.9016	2.51e-07	0.000879	ccgcctcaagggggcagca	STMN1
MA1102.1	CTCFL	chr20:44519847-44520048	135	148	-	15.6748	2.53e-06	0.0111	CTCCAGGAGGCGCC	NEURL2			MA0139.1	CTCF	chr1:26362512-26362738	106	124	+	18.9836	2.36e-07	0.000854	CGACCACTAGAGGTCAGCG	EXTL1
MA1102.1	CTCFL	chr20:47662757-47662953	40	53	-	19.0976	1.87e-07	0.00412	CTGCAGGGGGCGGG	CSE1L			MA0139.1	CTCF	chr1:26743589-26743771	108	126	-	21.7705	2.51e-08	0.000236	TCTCCACCAGATGGCGCTG	LIN28A
MA1102.1	CTCFL	chr20:5093689-5093863	137	150	+	14.8293	4.28e-06	0.0135	CTGCAGGAGGCACC	TMEM230			MA0139.1	CTCF	chr1:26826769-26827030	70	88	+	17.0164	8.98e-07	0.00219	CGGCCACACGGTGGCGGCG	HMGN2
MA1102.1	CTCFL	chr20:52210802-52211159	55	68	-	16.4065	1.58e-06	0.0094	AGGCAGGGGGCGGG	ZNF217			MA0139.1	CTCF	chr1:26946891-26947228	18	36	+	17	9.07e-07	0.00221	TGGGCGGCAGGGGGCAGCA	MIR1976
MA1102.1	CTCFL	chr20:52210802-52211159	80	93	-	16.4065	1.58e-06	0.0094	AGGCAGGGGGCGGG	ZNF217			MA0139.1	CTCF	chr1:27324212-27324438	84	102	+	23.3607	5.29e-09	0.000107	TTGCCACCAGAGGGCAGTG	TRNP1
MA1102.1	CTCFL	chr20:52210802-52211159	173	186	-	13.9187	7.58e-06	0.0169	CGGCGGGGGGCGGA	ZNF217			MA0139.1	CTCF	chr1:27423948-27424166	113	131	-	21.8525	2.33e-08	0.000222	CAACCACCAGAGGGCAGTG	SLC9A1
MA1102.1	CTCFL	chr20:56285080-56285258	35	48	+	13.626	9.14e-06	0.0169	ggggagggggcgcg	NKILA			MA0139.1	CTCF	chr1:27722014-27722204	48	66	-	24.2295	1.9e-09	6.27e-05	TGGCCACCAGAGGGCAGTC	GPR3
MA1102.1	CTCFL	chr20:60640936-60641159	39	52	+	14.6504	4.78e-06	0.014	cggcggggggcggg	TAF4			MA0139.1	CTCF	chr1:27894950-27895156	140	158	+	14.2459	4.62e-06	0.00783	Tgcccgcgagggggcgggc	AHDC1
MA1102.1	CTCFL	chr20:61569246-61569467	96	109	-	17.187	8.68e-07	0.0094	CGCGAGGGGGCGGG	DIDO1			MA0139.1	CTCF	chr1:29111720-29111912	57	75	+	20.0328	1.08e-07	0.000545	TTGCCAGGAGGTGGCAGTA	OPRD1
MA1102.1	CTCFL	chr20:62273143-62273527	73	86	-	16.4065	1.58e-06	0.0094	AGGCAGGGGGCGGG	STMN3			MA0139.1	CTCF	chr1:29208645-29208840	80	98	+	18.9508	2.42e-07	0.000864	TGACCTCGAGGGGGCAGCA	EPB41
MA1102.1	CTCFL	chr20:62587910-62588044	103	116	-	14.5691	5.04e-06	0.0142	AAACAGGGGGCGGG	UCKL1-AS1			MA0139.1	CTCF	chr1:30584387-30584613	101	119	-	14.5902	3.82e-06	0.00673	TGGCCATAAGAGGGCGATC	LINC01648
MA1102.1	CTCFL	chr20:62601300-62601502	65	78	+	13.4959	9.85e-06	0.0169	ggggagggggcggg	ZNF512B			MA0139.1	CTCF	chr1:31181015-31181214	114	132	-	18.0984	4.4e-07	0.0013	TGGCCACAGGATGGCACCA	MATN1-AS1
MA1102.1	CTCFL	chr20:62601300-62601502	76	89	+	13.4959	9.85e-06	0.0169	ggggagggggcggg	ZNF512B			MA0139.1	CTCF	chr1:32059685-32059840	80	98	-	21.7049	2.66e-08	0.000242	CAGCCACCAGGGGGCAGGG	TINAGL1
MA1102.1	CTCFL	chr22:19419906-19420091	109	122	+	21.1545	1.57e-08	0.00101	CAGCAGGGGGCACC	MRPL40			MA0139.1	CTCF	chr1:32405500-32405712	96	114	+	16.8197	1.02e-06	0.00242	TCACCACCAGGTGGCCCAG	PTP4A2
MA1102.1	CTCFL	chr22:29075777-29075941	141	154	-	15.8049	2.34e-06	0.0109	CTCCAGAGGGCGCG	TTC28			MA0139.1	CTCF	chr1:32421759-32421883	74	92	-	19.3607	1.79e-07	0.000734	GGGCCAGCAGAGGGAACTG	PTP4A2
MA1102.1	CTCFL	chr22:29075777-29075941	114	127	-	13.626	9.14e-06	0.0169	GGGGAGGGGGCGCG	TTC28			MA0139.1	CTCF	chr1:32713784-32713939	23	41	+	14.6066	3.78e-06	0.00669	GAACCACCAGGTGAAGCCA	FAM167B
MA1102.1	CTCFL	chr22:31741866-31742041	73	86	+	17.3008	7.75e-07	0.0094	CGCCAGGCGGCGCC	PATZ1			MA0139.1	CTCF	chr1:32866555-32866717	46	64	+	17.8361	5.25e-07	0.00148	GTGCCACCAGATGGTGCTG	BSDC1
MA1102.1	CTCFL	chr22:38004673-38005005	114	127	+	16.1057	1.92e-06	0.00967	CGGCAGAGGGCGGT	GGA1			MA0139.1	CTCF	chr1:33177883-33178042	47	65	+	22.3607	1.45e-08	0.000178	CTGCCTCCAgggggcgccg	SYNC
MA1102.1	CTCFL	chr22:38004673-38005005	149	162	+	13.5935	9.32e-06	0.0169	CTGCGGGGGGCGGG	GGA1			MA0139.1	CTCF	chr1:33521309-33521477	81	99	-	15.2295	2.65e-06	0.00502	GTGCCACCAGAGGGCATCT	AK2
MA1102.1	CTCFL	chr22:41593419-41593588	56	69	+	14.0976	6.78e-06	0.0162	CCCTAGAGGGCGCC	EP300-AS1			MA0139.1	CTCF	chr1:33592805-33593043	153	171	-	19.1148	2.15e-07	0.000804	CAGCCGCCAGAGGGCGCGA	AZIN2
MA1102.1	CTCFL	chr22:42229024-42229188	43	56	+	19.5203	1.37e-07	0.00327	ccgcagggggcgcg	SREBF2			MA0139.1	CTCF	chr1:3370762-3371191	198	216	+	14.4754	4.07e-06	0.00708	CGGCCTCGAGGGGGCGTGG	ARHGEF16
MA1102.1	CTCFL	chr22:45405856-45406025	53	66	+	14.7073	4.61e-06	0.014	cggcggggggcggT	PHF21B			MA0139.1	CTCF	chr1:3407836-3408079	117	135	+	17.0492	8.79e-07	0.00215	TGACCACTAGATGCCGCTG	MEGF6
MA1102.1	CTCFL	chr3:119217225-119217417	127	140	-	17.8293	5.11e-07	0.00839	GGCCAGGGGGCGGG	TIMMDC1			MA0139.1	CTCF	chr1:36615273-36615487	20	38	+	13.4098	7.25e-06	0.0111	TGGCCGCTGGGTGGCGTCC	TRAPPC3
MA1102.1	CTCFL	chr3:125314288-125314570	123	136	-	17.2683	8.09e-07	0.0094	GAGCAGGGGGCGGG	OSBPL11			MA0139.1	CTCF	chr1:38455583-38455993	245	263	-	22.1148	1.82e-08	0.000207	CCACCAGCAGGTGGCACTG	SF3A3
MA1102.1	CTCFL	chr3:126701782-126701970	42	55	-	15.8618	2.27e-06	0.0109	CTCCAGAGGGCGCT	PLXNA1			MA0139.1	CTCF	chr1:38455583-38455993	298	316	+	13.8689	5.67e-06	0.00921	ATGCCTCCAGGGGGCATAG	SF3A3
MA1102.1	CTCFL	chr3:129612468-129612723	133	146	-	14.0407	7e-06	0.0162	CGGCCGGGGGCGGA	TMCC1-AS1			MA0139.1	CTCF	chr1:39456652-39457051	157	175	+	17.6885	5.79e-07	0.00158	TCTTCAGCAgggggcgccc	AKIRIN1
MA1102.1	CTCFL	chr3:152879811-152880017	75	88	-	16.5041	1.48e-06	0.0094	CGGGAGGGGGCGGG	RAP2B			MA0139.1	CTCF	chr1:41898451-41898636	115	133	-	24.2459	1.86e-09	6.27e-05	GGGCCAGCAGGGGGCGCTG	EDN2
MA1102.1	CTCFL	chr3:183353154-183353310	120	133	+	14.5854	4.99e-06	0.0142	CCCCAGGTGGCCCC	KLHL24			MA0139.1	CTCF	chr1:43994904-43995092	59	77	+	13.541	6.76e-06	0.0105	CATACGCCAGGGGGCGCAC	PTPRF
MA1102.1	CTCFL	chr3:193852679-193852894	10	23	+	16.3821	1.6e-06	0.0094	GCGCAGGGGGCGGG	HES1			MA0139.1	CTCF	chr1:45769671-45769873	120	138	-	14.377	4.3e-06	0.00739	ACGCCACTGGAGGGCGCGC	LINC01144
MA1102.1	CTCFL	chr3:194991831-194992055	41	54	+	17.1707	8.79e-07	0.0094	CGCCAGGCGGCGGC	XXYLT1			MA0139.1	CTCF	chr1:46645264-46645451	122	140	-	22.7541	9.85e-09	0.00014	CTGCCAGTAGGTGGCACCA	TSPAN1
MA1102.1	CTCFL	chr3:194991831-194992055	72	85	-	15.3333	3.13e-06	0.0114	CTCCAGGCGGCGCG	XXYLT1			MA0139.1	CTCF	chr1:46646050-46646225	47	65	+	18.2623	3.93e-07	0.0012	CAGGCAGCAGGGGGCAGCA	TSPAN1
MA1102.1	CTCFL	chr3:196439040-196439250	118	131	-	15.5772	2.7e-06	0.0111	CACCCGGGGGCGGG	PIGX			MA0139.1	CTCF	chr1:46813860-46814025	78	96	-	17.0492	8.79e-07	0.00215	CGTCCAGGAGGTGGCACAC	NSUN4
MA1102.1	CTCFL	chr3:28390477-28390754	188	201	+	14.9593	3.96e-06	0.0129	CGCCAGGAGGCGGA	ZCWPW2			MA0139.1	CTCF	chr1:46813860-46814025	104	122	-	15.9508	1.74e-06	0.00366	CGGCCAGCAGAGGTCGTAA	NSUN4
MA1102.1	CTCFL	chr3:3221362-3221513	102	115	-	21.0244	2.49e-08	0.0013	CGCCAGGGGGCGCT	CRBN			MA0139.1	CTCF	chr1:48463326-48463612	129	147	+	21.9836	2.06e-08	0.000211	CGGCCGCCAGAGGGCGCCC	TRABD2B
MA1102.1	CTCFL	chr3:38537694-38537891	45	58	+	18.7154	2.41e-07	0.00494	CACCAGGGGGCGTG	EXOG			MA0139.1	CTCF	chr1:54587257-54587484	145	163	+	16.0656	1.62e-06	0.00345	GTCCCACAAGATGGCGCTG	CDCP2
MA1102.1	CTCFL	chr3:41240865-41240996	10	23	-	17.2439	8.19e-07	0.0094	CGCGAGGGGGCGGT	CTNNB1			MA0139.1	CTCF	chr1:55462130-55462317	114	132	-	20.377	8.18e-08	0.000468	CGTCCAGCAGAGGGCGCGC	BSND
MA1102.1	CTCFL	chr3:44040665-44040850	10	23	+	18.2764	3.3e-07	0.00574	CGCCAGGGGGCTCC	MIR138-1			MA0139.1	CTCF	chr1:55487834-55488042	84	102	-	22.4426	1.34e-08	0.000167	AGACCAGCAGAGGGCGCCA	PCSK9
MA1102.1	CTCFL	chr3:47554875-47555037	120	133	-	16.122	1.9e-06	0.00967	CGGAAGGGGGCGGG	ELP6			MA0139.1	CTCF	chr1:60413053-60413236	125	143	-	13	8.97e-06	0.013	AGACCACATGGGGGCGGAC	CYP2J2
MA1102.1	CTCFL	chr3:51422365-51422689	277	290	+	14.0325	7.04e-06	0.0162	cgccggggggcccc	MANF			MA0139.1	CTCF	chr1:62054383-62054562	132	150	-	19.7049	1.38e-07	0.000637	GAACCACTAGGTGGCAGCA	MGC34796
MA1102.1	CTCFL	chr3:52029876-52030101	179	192	-	14.3333	5.86e-06	0.0152	CTGAAGGGGGCGGA	RPL29			MA0139.1	CTCF	chr1:62641390-62641571	36	54	+	18.9836	2.36e-07	0.000854	TAGCCAGAAGATGGCGCAG	L1TD1
MA1102.1	CTCFL	chr3:52489469-52489675	132	145	-	20.2764	6.86e-08	0.00232	CAGCAGGGGGCGGG	NISCH			MA0139.1	CTCF	chr1:63782687-63782951	89	107	+	19.459	1.67e-07	0.000706	CGGCCGCCAGAGGGAGCTG	LINC00466
MA1102.1	CTCFL	chr3:57993938-57994272	76	89	+	15.4146	2.97e-06	0.0112	CGGCAGGCGGCAGG	FLNB			MA0139.1	CTCF	chr1:6403558-6403721	106	124	-	17.4918	6.59e-07	0.00174	TGGCCAATGGGTGGCGCCA	ACOT7
MA1102.1	CTCFL	chr3:9988132-9988342	189	202	+	15.2033	3.41e-06	0.012	CTCCAGGCGGCGGG	PRRT3			MA0139.1	CTCF	chr1:6614549-6614740	112	130	-	20.8361	5.63e-08	0.00038	TTGCCGGCAGAGGGCGCCG	NOL9
MA1102.1	CTCFL	chr4:174291892-174292152	125	138	+	16.6341	1.35e-06	0.0094	CGGGAGGGGGCGCG	SAP30			MA0139.1	CTCF	chr1:66153441-66153673	96	114	-	23.6557	3.75e-09	8.69e-05	TGACCAGCAGGTGGCAGCA	PDE4B
MA1102.1	CTCFL	chr4:2420464-2420685	32	45	-	13.8943	7.69e-06	0.0169	CGGCAGGGAGCGCG	CFAP99			MA0139.1	CTCF	chr1:68319397-68319602	93	111	+	15.082	2.89e-06	0.00539	CCTACACCAGGGGGCAGGC	GNG12-AS1
MA1102.1	CTCFL	chr4:3294505-3294751	5	18	-	14.7724	4.41e-06	0.0137	CGGCCGGGGGCGGG	RGS12			MA0139.1	CTCF	chr1:8409135-8409309	87	105	-	24.4262	1.43e-09	5.69e-05	TGGCCACCAGGTGGCAGTC	SLC45A1
MA1102.1	CTCFL	chr4:3294505-3294751	229	242	+	14.626	4.86e-06	0.0142	ccccgGGGGGCGGT	RGS12			MA0139.1	CTCF	chr1:85773916-85774118	65	83	+	20.2295	9.22e-08	0.0005	AGCCCACCAGGGGGCAGCG	BCL10
MA1102.1	CTCFL	chr4:41216535-41216823	212	225	-	14.3333	5.86e-06	0.0152	CTGCAGGGGTCGCC	APBB2			MA0139.1	CTCF	chr1:8908994-8909265	140	158	-	20.2459	9.11e-08	0.000499	CAGCCGCCAGGGGGCGCAG	MIR6728
MA1102.1	CTCFL	chr5:1345114-1345381	82	95	-	15.5772	2.7e-06	0.0111	CGGCAGGCGGCGGG	CLPTM1L			MA0139.1	CTCF	chr1:90270344-90270499	43	61	+	18.9836	2.36e-07	0.000854	CTGACACTAGAGGGCGCTC	LRRC8D
MA1102.1	CTCFL	chr5:137827686-137828000	295	308	+	13.7886	8.25e-06	0.0169	AAGGAGGGGGCGGC	EGR1			MA0139.1	CTCF	chr1:9687057-9687372	185	203	+	23.8689	2.93e-09	7.66e-05	TCACCACCAGGTGGCGCCG	PIK3CD
MA1102.1	CTCFL	chr5:14871945-14872150	125	138	+	14.0732	6.88e-06	0.0162	ccgcggggggcgct	ANKH			MA0139.1	CTCF	chr1:9687057-9687372	118	136	+	17.8197	5.31e-07	0.00148	CGGGCAGCAGGGGGAGCCG	PIK3CD
MA1102.1	CTCFL	chr5:149380040-149380319	183	196	+	14.4309	5.52e-06	0.015	CGCCAGGGGTCGCA	HMGXB3			MA0139.1	CTCF	chr1:9970620-9970812	112	130	+	13.7213	6.14e-06	0.00976	TGGCCTGGAGGAGGAGCCG	CTNNBIP1
MA1102.1	CTCFL	chr5:150460625-150460789	65	78	-	14.065	6.91e-06	0.0162	CCCCAGGCGGCCGC	TNIP1			MA0139.1	CTCF	chr10:100069398-100069635	102	120	-	15.8852	1.8e-06	0.00376	TGGCCATAAGAGGGCGGAA	LOXL4
MA1102.1	CTCFL	chr5:167913311-167913540	65	78	+	16.439	1.54e-06	0.0094	CGCCAGGAGGCAGC	RARS			MA0139.1	CTCF	chr10:101805870-101806040	95	113	-	23.8033	3.14e-09	7.96e-05	CTGCCACCAGAGGGCGCTC	CPN1
MA1102.1	CTCFL	chr5:175788735-175788969	148	161	-	13.4959	9.85e-06	0.0169	GGGGAGGGGGCGGG	KIAA1191			MA0139.1	CTCF	chr10:102758926-102759123	92	110	+	18.7541	2.79e-07	0.000939	CGGCCGCCAGGTGGCGTCG	LZTS2
MA1102.1	CTCFL	chr5:175815891-175816164	197	210	+	14.3008	5.99e-06	0.0154	gacgagggggcggg	NOP16			MA0139.1	CTCF	chr10:102778806-102778984	80	98	+	16.2295	1.47e-06	0.0032	CGAGCTGTAGGGGGCGCTG	PDZD7
MA1102.1	CTCFL	chr5:176900572-176900824	102	115	+	14.6504	4.78e-06	0.014	cggcggggggcggg	DBN1			MA0139.1	CTCF	chr10:115144998-115145188	89	107	-	16.6066	1.16e-06	0.00268	TAGACAGAAGGTGGCAGCA	HABP2
MA1102.1	CTCFL	chr5:179125752-179125960	54	67	+	13.5041	9.81e-06	0.0169	CCGTAGGGGGCGTA	CANX			MA0139.1	CTCF	chr10:124463459-124463602	72	90	-	17.4262	6.88e-07	0.00179	GATCCACCAGAGGGAGCCA	C10orf120
MA1102.1	CTCFL	chr5:39074481-39074680	75	88	-	13.8862	7.73e-06	0.0169	CCGCGGGGGGCGGG	RICTOR			MA0139.1	CTCF	chr10:135143364-135143510	46	64	+	22.1639	1.74e-08	0.000202	CGGCCACAAGAGGGCACCC	CALY
MA1102.1	CTCFL	chr5:40798250-40798421	49	62	+	15.7724	2.39e-06	0.0109	Cgggagggggcgga	PRKAA1			MA0139.1	CTCF	chr10:3239640-3239804	79	97	+	18.2295	4.01e-07	0.00122	AGGCCACCGGAGGGCAGCA	PITRM1
MA1102.1	CTCFL	chr5:612211-612461	115	128	-	13.4959	9.85e-06	0.0169	GGGGAGGGGGCGGG	LOC100996325			MA0139.1	CTCF	chr10:32635067-32635385	194	212	-	15.0984	2.86e-06	0.00534	GGGCCGCTGGGTGGCGCTC	EPC1
MA1102.1	CTCFL	chr5:784846-784989	8	21	-	13.7967	8.21e-06	0.0169	CGGCAGGGGGAGCG	ZDHHC11B			MA0139.1	CTCF	chr10:43886291-43886479	52	70	+	13.7541	6.03e-06	0.00964	tgcccactagatgccagta	HNRNPF
MA1102.1	CTCFL	chr5:89854341-89854559	94	107	-	14.3415	5.84e-06	0.0152	CCGCAGCGGGCAGC	ADGRV1			MA0139.1	CTCF	chr10:46951307-46951761	129	147	+	19.7213	1.37e-07	0.000634	tgaacagtagagggcgctg	LOC101927699
MA1102.1	CTCFL	chr5:90679091-90679300	140	153	-	16.6341	1.35e-06	0.0094	CGGGAGGGGGCGCG	ARRDC3			MA0139.1	CTCF	chr10:46951307-46951761	243	261	-	15.2295	2.65e-06	0.00502	GGGCCGCGAGGTGGCGGAG	LOC101927699
MA1102.1	CTCFL	chr6:110500853-110501001	30	43	-	13.4959	9.85e-06	0.0169	GGGGAGGGGGCGGG	WASF1			MA0139.1	CTCF	chr10:47004248-47004648	147	165	+	14.4262	4.18e-06	0.00723	aaaccaccagagggagtca	GPRIN2
MA1102.1	CTCFL	chr6:13615429-13615641	77	90	+	16.5935	1.39e-06	0.0094	CTGCAGGGGGCGAT	NOL7			MA0139.1	CTCF	chr10:47080977-47081266	164	182	+	17.5902	6.18e-07	0.00165	CTGCCTCCAGAGGGTGCTG	NPY4R2
MA1102.1	CTCFL	chr6:13712065-13712287	53	66	+	14.1789	6.44e-06	0.016	ggcgagggggcggg	RANBP9			MA0139.1	CTCF	chr10:5665137-5665430	144	162	-	16.3115	1.39e-06	0.00308	TGGCCACACGGGGGCACGA	LOC105376382
MA1102.1	CTCFL	chr6:16129104-16129376	162	175	+	15.065	3.7e-06	0.0125	CTGAAGGGGGCGGG	MYLIP			MA0139.1	CTCF	chr10:61385900-61386017	84	102	+	16.5246	1.22e-06	0.0028	CAGCCTGCAGGTGTCACCA	SLC16A9
MA1102.1	CTCFL	chr6:163148774-163149023	191	204	+	15.4553	2.9e-06	0.0111	CACCGGGGGGCGGG	PACRG			MA0139.1	CTCF	chr10:61385900-61386017	45	63	+	15.7377	1.97e-06	0.00402	GAACCACAAGGTGGTGCCA	SLC16A9
MA1102.1	CTCFL	chr6:3457261-3457544	178	191	-	15.6341	2.61e-06	0.0111	CTGGAGGGGGCGCT	LOC643327			MA0139.1	CTCF	chr10:69834841-69835189	225	243	+	13.2295	7.97e-06	0.012	tggccacgcgagggaggcg	HERC4
MA1102.1	CTCFL	chr6:35888903-35889067	99	112	+	14.5285	5.18e-06	0.0144	GAGGAGGGGGCGGC	SRPK1			MA0139.1	CTCF	chr10:71152339-71152565	117	135	-	17.7541	5.54e-07	0.00154	AGGCCACTAGGTGGTGCAG	HK1
MA1102.1	CTCFL	chr6:70506778-70507041	150	163	-	14.6992	4.64e-06	0.014	CGCCAGGGGACGCT	LMBRD1			MA0139.1	CTCF	chr10:71267677-71267863	111	129	-	15.8689	1.82e-06	0.00379	TCTCCAGCAGGGGTCGACC	TSPAN15
MA1102.1	CTCFL	chr7:102213048-102213247	37	50	-	15.813	2.32e-06	0.0109	CAACAGGGGGCGAT	POLR2J3			MA0139.1	CTCF	chr10:72124326-72124552	109	127	-	22.4918	1.28e-08	0.000162	TAGCCAGCAGATGGCGCCC	LRRC20
MA1102.1	CTCFL	chr7:12726303-12726531	172	185	+	17.1463	9.03e-07	0.0094	gggcagggggcggg	ARL4A			MA0139.1	CTCF	chr10:73074128-73074334	94	112	+	15.2787	2.58e-06	0.0049	GTTCCACGAGATGGCAGCA	SLC29A3
MA1102.1	CTCFL	chr7:12726303-12726531	137	150	-	16.3171	1.68e-06	0.00949	CTGTAGGGGGCGCG	ARL4A			MA0139.1	CTCF	chr10:73079354-73079509	91	109	+	15.7705	1.93e-06	0.00396	CGGCCAGTAGGCGGTGCCC	SLC29A3
MA1102.1	CTCFL	chr7:129710206-129710411	165	178	-	13.8618	7.86e-06	0.0169	GGGAAGGGGGCAGC	KLHDC10			MA0139.1	CTCF	chr10:73648835-73649047	74	92	+	14.4098	4.22e-06	0.00728	CGGCCAGGCGGGGGCACGA	PSAP
MA1102.1	CTCFL	chr7:134855401-134855633	212	225	-	13.8699	7.82e-06	0.0169	CAGCATGGGGCGCC	CYREN			MA0139.1	CTCF	chr10:73656264-73656429	53	71	-	20.5902	6.88e-08	0.000424	TGACCGCCAGAGGGCAGTG	PSAP
MA1102.1	CTCFL	chr7:139876789-139876975	20	33	-	14.8618	4.2e-06	0.0134	CTGCAGGAGGCGGC	KDM7A			MA0139.1	CTCF	chr10:74088162-74088303	75	93	-	13.7377	6.09e-06	0.00968	CTGCCTCCGGGGGGAAGCA	DNAJB12
MA1102.1	CTCFL	chr7:149535315-149535567	129	142	-	15.4959	2.82e-06	0.0111	CCCCAGGCGGCGGG	ZNF862			MA0139.1	CTCF	chr10:74124090-74124347	117	135	+	21.082	4.57e-08	0.000328	TTGCCAGCAGGTGGCACTT	DNAJB12
MA1102.1	CTCFL	chr7:150725323-150725484	52	65	+	17.2683	8.09e-07	0.0094	GAGCAGGGGGCGGG	ABCB8			MA0139.1	CTCF	chr10:74856431-74856657	189	207	+	16.5902	1.17e-06	0.0027	TGGGCAGCAGAGGGAGCCC	P4HA1
MA1102.1	CTCFL	chr7:150756557-150756722	11	24	-	16.0569	1.99e-06	0.00976	CACCAGGGGCCGCC	SLC4A2			MA0139.1	CTCF	chr10:75639483-75639703	99	117	-	19.0164	2.3e-07	0.000845	TGCCCACCAGGGGGCCCCA	CAMK2G
MA1102.1	CTCFL	chr7:150756557-150756722	106	119	+	15.4634	2.89e-06	0.0111	cgccggggggcgcg	SLC4A2			MA0139.1	CTCF	chr10:76995727-76995929	87	105	-	13.6885	6.25e-06	0.00989	TGGCCGCCAGATGATGCCC	COMTD1
MA1102.1	CTCFL	chr7:150924362-150924567	118	131	+	13.4959	9.85e-06	0.0169	GGGGAGGGGGCGGG	NA			MA0139.1	CTCF	chr10:80733431-80733803	318	336	-	17.1311	8.34e-07	0.00207	TCGCCGGGAGGTGGCGGCG	ZMIZ1-AS1
MA1102.1	CTCFL	chr7:152161017-152161167	31	44	+	13.6992	8.76e-06	0.0169	CGCCAGGCGGCGAG	LINC01003			MA0139.1	CTCF	chr10:80955284-80955504	85	103	-	21.1967	4.14e-08	0.00031	TGGCCAGCAGAGGTCGCCC	ZMIZ1
MA1102.1	CTCFL	chr7:156685822-156686081	108	121	+	13.5528	9.57e-06	0.0169	ggggagggggcggt	LMBR1			MA0139.1	CTCF	chr10:88137066-88137275	93	111	-	20.8197	5.71e-08	0.000383	TTGCCGGCAGGGGGCAGCA	GRID1
MA1102.1	CTCFL	chr7:156742263-156742517	76	89	+	21.3171	1.18e-08	0.000924	CAGCAgggggcgcc	NOM1			MA0139.1	CTCF	chr10:88963300-88963478	92	110	+	19.7213	1.37e-07	0.000634	tgaacagtagagggcgctg	NUTM2A
MA1102.1	CTCFL	chr7:156742263-156742517	10	23	-	14	7.2e-06	0.0163	GGGCAGGTGGCGCC	NOM1			MA0139.1	CTCF	chr10:95505344-95505476	52	70	+	13.8361	5.77e-06	0.00935	CAGCCTCAGGAGGGCGCTC	LGI1
MA1102.1	CTCFL	chr7:25019785-25019983	98	111	+	16.4228	1.56e-06	0.0094	CCCGAGGGGGCGGG	OSBPL3			MA0139.1	CTCF	chr10:97453905-97454088	25	43	+	18.2623	3.93e-07	0.0012	CTTCCGCTAGGTGGCGGTA	TCTN3
MA1102.1	CTCFL	chr7:2671519-2671646	44	57	+	13.6423	9.05e-06	0.0169	gcggagggggcggc	TTYH3			MA0139.1	CTCF	chr10:99332097-99332278	75	93	+	20.9672	5.05e-08	0.000351	CATCCAGCAGGTGGCACTG	ANKRD2
MA1102.1	CTCFL	chr7:43622461-43622748	20	33	+	15.122	3.58e-06	0.0125	CTGCAGAGGGCGCG	STK17A			MA0139.1	CTCF	chr11:10329383-10329542	112	130	-	22.0328	1.96e-08	0.000209	CTGCCTGCAGGGGGCGCTA	CAND1.11
MA1102.1	CTCFL	chr7:6388616-6388819	124	137	-	16.6341	1.35e-06	0.0094	CAGTAGGGGGCGGA	FAM220A			MA0139.1	CTCF	chr11:1051172-1051380	88	106	-	20.6066	6.78e-08	0.000424	CCGCCAGCAGGTGGCACCT	LOC101927503
MA1102.1	CTCFL	chr7:73082047-73082209	98	111	-	21.878	2.37e-09	0.000453	CGCCAGGGGGCGCC	VPS37D			MA0139.1	CTCF	chr11:113176532-113176685	75	93	+	14.8689	3.26e-06	0.00596	CTGCCACACGGTGGCAGTG	TTC12
MA1102.1	CTCFL	chr7:73668696-73668918	76	89	-	17.0894	9.47e-07	0.0094	AGCCAGGGGGCGGG	RFC2			MA0139.1	CTCF	chr11:121526773-121526929	86	104	-	13.6066	6.53e-06	0.0103	CCACCTGCCGAGGGCGCCG	SORL1
MA1102.1	CTCFL	chr7:87849283-87849521	132	145	+	16.4959	1.49e-06	0.0094	CGCTAGGGGGCCGC	SRI			MA0139.1	CTCF	chr11:12303473-12303662	95	113	-	22.5574	1.21e-08	0.000156	TGACCACCAGGTGGCGATG	MICALCL
MA1102.1	CTCFL	chr7:87849283-87849521	105	118	-	16.4146	1.57e-06	0.0094	GGGCAGGGGGCGGA	SRI			MA0139.1	CTCF	chr11:12310240-12310372	75	93	+	17.459	6.74e-07	0.00176	CCGCCCCTAGAGGGCGCTC	MICALCL
MA1102.1	CTCFL	chr7:88159451-88163598	1745	1758	+	14.0732	6.88e-06	0.0162	agctagggggcagt	STEAP4			MA0139.1	CTCF	chr11:123132295-123132438	79	97	-	23.2623	5.88e-09	0.000108	CAGCCACTAGGTGGCACTA	CLMP
MA1102.1	CTCFL	chr8:126442122-126442610	408	421	+	15.0813	3.67e-06	0.0125	CACCaggaggcgga	TRIB1			MA0139.1	CTCF	chr11:128775690-128776080	280	298	-	20.2131	9.34e-08	0.000501	TTTCCACCAGGGGGCAGGG	C11orf45
MA1102.1	CTCFL	chr8:135724707-135725428	443	456	-	14.2927	6.03e-06	0.0154	CGGGAGGGGGCCCG	ZFAT			MA0139.1	CTCF	chr11:129201789-129201973	95	113	-	18.3934	3.59e-07	0.00112	GCTCCACCAGATGGCAGTA	BARX2
MA1102.1	CTCFL	chr8:136469522-136469752	31	44	+	15.8374	2.29e-06	0.0109	CCCCAGGAggcggc	KHDRBS3			MA0139.1	CTCF	chr11:130083093-130083232	45	63	+	14.8361	3.32e-06	0.00603	CGGCCACACGGTGGCGATG	ST14
MA1102.1	CTCFL	chr8:141474437-141475041	75	88	-	16.8537	1.14e-06	0.0094	CATCAGGGGGCAGG	TRAPPC9			MA0139.1	CTCF	chr11:131543914-131544131	116	134	-	16.4098	1.31e-06	0.00295	TGGCCACGCGAGGGCGCCC	NTM
MA1102.1	CTCFL	chr8:145158547-145158857	89	102	-	15.0407	3.77e-06	0.0127	CGCCAGCGGGCGGG	SHARPIN			MA0139.1	CTCF	chr11:134230261-134230471	56	74	+	13.3279	7.56e-06	0.0115	CTTCCACGCGGTGGCGCCG	GLB1L2
MA1102.1	CTCFL	chr8:145159148-145159485	38	51	+	16.4309	1.56e-06	0.0094	CCCTAGGGGGCGGA	MAF1			MA0139.1	CTCF	chr11:14271018-14271178	52	70	-	22.4098	1.38e-08	0.000171	TGGCCACGAGAGGGCGCCC	SPON1
MA1102.1	CTCFL	chr8:145550384-145550735	15	28	-	20.0488	1e-07	0.00275	CGGCAGGGGGCAGT	DGAT1			MA0139.1	CTCF	chr11:1859011-1859221	106	124	+	19.2623	1.93e-07	0.000768	TGAGCAGCAGGGGGCAGCA	TNNI2
MA1102.1	CTCFL	chr8:145911145-145911485	162	175	+	20.8618	3.9e-08	0.0016	cgccAGGGGGCACT	ARHGAP39			MA0139.1	CTCF	chr11:18797293-18797505	112	130	+	20.082	1.04e-07	0.000536	GAACCAGCAGAGGGCGCTC	PTPN5
MA1102.1	CTCFL	chr8:1771806-1772053	127	140	+	16.6341	1.35e-06	0.0094	CGGGAGGGGGCGCG	ARHGEF10			MA0139.1	CTCF	chr11:19764346-19764485	83	101	-	19.1967	2.02e-07	0.000785	ACGCCACCAGGTGGCAATA	NAV2
MA1102.1	CTCFL	chr8:38326091-38326339	122	135	-	18.3659	3.01e-07	0.00558	CTGCAGGGGGCGGA	FGFR1			MA0139.1	CTCF	chr11:19764346-19764485	85	103	+	12.918	9.36e-06	0.0134	TTGCCACCTGGTGGCGTTT	NAV2
MA1102.1	CTCFL	chr8:53626950-53627195	150	163	+	14.0244	7.08e-06	0.0162	GGGAAGGGGGCGGC	RB1CC1			MA0139.1	CTCF	chr11:19925191-19925357	61	79	-	19.5246	1.59e-07	0.000684	TGGGCAGTAGGGGGCAGCA	NAV2
MA1102.1	CTCFL	chr8:56987056-56987246	158	171	-	16.2276	1.77e-06	0.00949	GGACAGGGGGCGCC	CERNA3			MA0139.1	CTCF	chr11:20408655-20408799	125	143	+	20.5902	6.88e-08	0.000424	CCGCCACCAGAGGGCGTCA	PRMT3
MA1102.1	CTCFL	chr8:60032048-60032415	289	302	+	14.3659	5.76e-06	0.0152	AGCTAGGGGGCGCT	LOC100505501			MA0139.1	CTCF	chr11:2440999-2441117	53	71	-	19.7377	1.35e-07	0.000633	CTGCCGCCAGAGGGCAGCG	TRPM5
MA1102.1	CTCFL	chr8:67340951-67341364	26	39	-	16.8293	1.17e-06	0.0094	GTCCAGGGGGCGGT	RRS1-AS1			MA0139.1	CTCF	chr11:2554144-2554315	36	54	+	16.6721	1.12e-06	0.0026	TAGACGCCAGAGGGCGCTC	KCNQ1
MA1102.1	CTCFL	chr8:67340951-67341364	224	237	-	16.1057	1.92e-06	0.00967	CGGCAGAGGGCGGT	RRS1-AS1			MA0139.1	CTCF	chr11:2909671-2909884	107	125	-	23.7377	3.4e-09	8.47e-05	TGGCCAGCAGAGGGCGCAG	SLC22A18AS
MA1102.1	CTCFL	chr8:67340951-67341364	92	105	-	15.3496	3.1e-06	0.0114	ATGCAGGGGGCGGG	RRS1-AS1			MA0139.1	CTCF	chr11:35413821-35414006	127	145	-	15.2131	2.68e-06	0.00506	TGGACACATGGGGGCGCTG	SLC1A2
MA1102.1	CTCFL	chr8:71520524-71520802	181	194	-	16.0732	1.97e-06	0.00975	CCCCAGGTGGCGCT	TRAM1			MA0139.1	CTCF	chr11:448300-448515	122	140	-	18.1311	4.29e-07	0.00128	ATCCCAGCAGGTGGCGCTC	PTDSS2
MA1102.1	CTCFL	chr8:95565616-95565939	249	262	-	13.5935	9.32e-06	0.0169	TTCTAGGGGGCGCC	VIRMA			MA0139.1	CTCF	chr11:45274011-45274238	113	131	+	14.6393	3.71e-06	0.00659	CCTCCGCCAGGGGGAGCAC	SYT13
MA1102.1	CTCFL	chr9:128023937-128024146	32	45	+	16.878	1.12e-06	0.0094	CCTCAGGGGGCAGC	GAPVD1			MA0139.1	CTCF	chr11:45793561-45793725	102	120	-	12.8689	9.6e-06	0.0137	GCGCCGCTGGAGGGCAGCA	DKFZp779M0652
MA1102.1	CTCFL	chr9:134269249-134269482	109	122	+	20.3415	6.16e-08	0.00221	CGGCAGGGGGCGCT	PRRC2B			MA0139.1	CTCF	chr11:46260768-46260997	94	112	+	21.9016	2.22e-08	0.00022	CGGCCGGCAGAGGGCGCTG	CREB3L1
MA1102.1	CTCFL	chr9:135820172-135820433	142	155	+	16.4228	1.56e-06	0.0094	CCCGAGGGGGCGGG	TSC1			MA0139.1	CTCF	chr11:47429415-47430140	348	366	-	12.9508	9.2e-06	0.0133	TGGCCGCACGGGGGCGCGC	SLC39A13
MA1102.1	CTCFL	chr9:137001051-137001258	156	169	-	16.2602	1.73e-06	0.00949	CGCCAGGCGGCGGG	WDR5			MA0139.1	CTCF	chr11:57117390-57117568	86	104	-	22.5246	1.24e-08	0.00016	CTTCCACCAGGTGGCGCTG	P2RX3
MA1102.1	CTCFL	chr9:137001051-137001258	5	18	-	13.8699	7.82e-06	0.0169	CAGCACGGGGCGCG	WDR5			MA0139.1	CTCF	chr11:61666681-61666880	84	102	+	26.2787	5.45e-11	1.19e-05	CGGCCACCAGGGGGCGCTC	RAB3IL1
MA1102.1	CTCFL	chr9:137001051-137001258	122	135	-	13.5528	9.57e-06	0.0169	GGGGAGGGGGCGGT	WDR5			MA0139.1	CTCF	chr11:6374750-6374964	99	117	-	18.4262	3.51e-07	0.0011	ATACCAGTAGATGGCACTG	CAVIN3
MA1102.1	CTCFL	chr9:138799323-138799606	230	243	+	14.0569	6.93e-06	0.0162	CAGTAGGTGGCACC	CAMSAP1			MA0139.1	CTCF	chr11:6400634-6400777	27	45	+	13.8852	5.62e-06	0.00917	TTTCCACAAGAGGGAGACC	SMPD1
MA1102.1	CTCFL	chr9:138853104-138853466	100	113	+	14.1382	6.63e-06	0.0161	ccgccgggggcgcg	UBAC1			MA0139.1	CTCF	chr11:65585730-65585898	54	72	-	17.6066	6.11e-07	0.00164	GTTCCAGGAGGGGGCGCTG	SNX32
MA1102.1	CTCFL	chr9:138853104-138853466	199	212	+	14.1382	6.63e-06	0.0161	CCGCCGGGGGCGCG	UBAC1			MA0139.1	CTCF	chr11:65585730-65585898	123	141	-	15.8525	1.84e-06	0.00381	TGTCCGATAGGGGGCAGCG	SNX32
MA1102.1	CTCFL	chr9:139258187-139258366	102	115	-	21.748	6.32e-09	0.000726	CGCCAGGGGGCGGC	DNLZ			MA0139.1	CTCF	chr11:6704674-6704891	99	117	-	14.8361	3.32e-06	0.00603	CCCACACTAGGGGGCGCCT	MRPL17
MA1102.1	CTCFL	chr9:139378176-139378389	63	76	+	13.4797	9.95e-06	0.0169	GGGCAGGCGGCGGC	SEC16A			MA0139.1	CTCF	chr11:72953751-72953936	79	97	-	23.0328	7.43e-09	0.000125	TGGCCACCAGGGGGAAGCA	P2RY6
MA1102.1	CTCFL	chr9:139944417-139944587	25	38	+	15.5854	2.69e-06	0.0111	CTGTAGGGGGCGCA	ENTPD2			MA0139.1	CTCF	chr11:8892044-8892202	97	115	-	14.8525	3.29e-06	0.00601	TTGCCTCTCGGTGGCGGCA	ST5
MA1102.1	CTCFL	chr9:15422643-15422850	64	77	-	15.4228	2.96e-06	0.0112	CCCCAGGGCGCGGC	SNAPC3			MA0139.1	CTCF	chr12:110887486-110887725	158	176	+	12.8852	9.52e-06	0.0136	CAAACAGCAGAGGGAGCCT	ARPC3
MA1102.1	CTCFL	chr9:2015073-2015220	29	42	-	13.6748	8.9e-06	0.0169	GAGGAGGGGGCGGT	SMARCA2			MA0139.1	CTCF	chr12:110906971-110907203	132	150	+	16.6721	1.12e-06	0.0026	CTGCCCCGAGGGGGCGCTG	FAM216A
MA1102.1	CTCFL	chr9:34049384-34049632	167	180	-	16.2195	1.78e-06	0.00949	GCGCAGGGGGCAGG	UBAP2			MA0139.1	CTCF	chr12:110906971-110907203	91	109	+	13.2623	7.83e-06	0.0118	TGGCCACGAGGTGACTGCG	FAM216A
MA1102.1	CTCFL	chr9:34637727-34637937	194	207	+	13.7967	8.21e-06	0.0169	GGCAAGGGGGCGGG	SIGMAR1			MA0139.1	CTCF	chr12:111325874-111326130	115	133	-	13.3607	7.43e-06	0.0114	TGGACGCCAGAGGACAGTG	CCDC63
MA1102.1	CTCFL	chr9:36401176-36401430	126	139	-	14.7724	4.41e-06	0.0137	CAGCGGGGGGCGGG	RNF38			MA0139.1	CTCF	chr12:111834773-111835045	122	140	+	25.541	2.53e-10	2.68e-05	CAGCCACCAGGGGGCGCCA	SH2B3
MA1102.1	CTCFL	chr9:66494111-66494255	55	68	-	13.8374	8e-06	0.0169	GGGCAGGTGGCACC	LOC100132249			MA0139.1	CTCF	chr12:111834773-111835045	157	175	-	16.1639	1.53e-06	0.00329	CAGCCACTTGGTGGCAGCC	SH2B3
MA1102.1	CTCFL	chr9:66494111-66494255	96	109	-	13.7724	8.35e-06	0.0169	GCGGAGGGGGCGCC	LOC100132249			MA0139.1	CTCF	chr12:112608243-112608419	109	127	-	14.2787	4.54e-06	0.00774	CTGCCACCAGGGGGCCTGA	HECTD4
MA1102.1	CTCFL	chr9:79792210-79792474	3	16	+	16.626	1.35e-06	0.0094	CAGGAGGGGGCGGG	VPS13A			MA0139.1	CTCF	chr12:113536231-113536444	78	96	-	18.5082	3.31e-07	0.00106	TGGCCAGCAGGGGTTGCCC	RASAL1
MA1102.1	CTCFL	chr9:88555986-88556188	115	128	+	14.4065	5.61e-06	0.015	GGGGAGGGGGCGGC	NAA35			MA0139.1	CTCF	chr12:115106511-115106897	39	57	-	15.3934	2.41e-06	0.00469	CAGCCTGAAGGGGGCAGCT	TBX3
MA1102.1	CTCFL	chrX:70288249-70288428	9	22	+	13.7642	8.38e-06	0.0169	CCACAGGCGGCGGC	SNX12			MA0139.1	CTCF	chr12:116355116-116355249	49	67	-	21.8852	2.26e-08	0.00022	CGGCCAGCAGGTGTCGCCA	MIR620
MA0754.1	CUX1	chr7:84952464-84959077	4459	4468	-	13.9898	4.09e-06	1	TGATCGATAC	LINC00972			MA0139.1	CTCF	chr12:116355116-116355249	5	23	+	14.0492	5.14e-06	0.00854	CCGCCGCCAGGTGAAGCCG	MIR620
MA0755.1	CUX2	chr7:84952464-84959077	4459	4468	-	13.7041	7.08e-06	1	TGATCGATAC	LINC00972			MA0139.1	CTCF	chr12:120666213-120666507	99	117	+	21.0164	4.84e-08	0.000342	TCCCCACCAGAGGGCACCA	PXN
MA0639.1	DBP	chr19:2236301-2236498	173	184	-	14.8113	5.84e-06	1	GGTTATGTAACA	PLEKHJ1			MA0139.1	CTCF	chr12:120672604-120672985	73	91	+	18.6557	2.99e-07	0.000988	AGGCCAGCAGGGGGAGGAG	PXN
MA0639.1	DBP	chr19:2236301-2236498	173	184	+	14.4717	9.49e-06	1	TGTTACATAACC	PLEKHJ1			MA0139.1	CTCF	chr12:121124584-121124822	171	189	-	13.8689	5.67e-06	0.00921	CGGGCACCAGATGGAGCGC	MLEC
MA0639.1	DBP	chr19:46389395-46389541	28	39	+	14.5094	9.13e-06	1	AGTTACATAACA	IRF2BP1			MA0139.1	CTCF	chr12:122224252-122224491	96	114	+	13.2131	8.03e-06	0.012	AGGACAGGAGGTGGCGGGG	RHOF
MA0468.1	DUX4	chr7:132937567-132937824	162	172	-	14.9574	7.27e-06	1	AAATCCAATCA	EXOC4			MA0139.1	CTCF	chr12:122235058-122235328	131	149	-	18.918	2.48e-07	0.000872	CGGCCAGGAGGTGGCAGGA	LINC01089
MA0468.1	DUX4	chr7:88091938-88096772	2529	2539	+	14.7021	9.94e-06	1	AAATTCAATCA	STEAP4			MA0139.1	CTCF	chr12:124853976-124854220	146	164	+	16.377	1.34e-06	0.003	TGGCCGGCAGAGGGAGGGG	NCOR2
MA0884.1	DUXA	chr1:228645615-228645835	108	120	+	14.6129	5.36e-06	1	TTGATCCAATCAG	HIST3H2BB			MA0139.1	CTCF	chr12:125667752-125667972	117	135	+	16.5902	1.17e-06	0.0027	CAGCCACGAGATGGCAATG	TMEM132B
MA0024.2	E2F1	chr1:1051411-1051862	235	245	+	15.3607	3.1e-06	0.011	ggggcgcgAAG	C1orf159			MA0139.1	CTCF	chr12:15421951-15422095	117	135	-	19.3115	1.86e-07	0.00075	CTGACACTAGGTGGCACTA	RERG
MA0024.2	E2F1	chr1:1051411-1051862	325	335	-	14.541	8.49e-06	0.0172	GGCGCGCGAGG	C1orf159			MA0139.1	CTCF	chr12:15743421-15743570	34	52	+	15.0164	3e-06	0.00554	GCACCACTAGATGTCAGTA	PTPRO
MA0024.2	E2F1	chr1:11333168-11333321	37	47	-	16.4754	4.13e-07	0.00693	AGGGCGGGAGG	UBIAD1			MA0139.1	CTCF	chr12:1905262-1905500	87	105	+	24.5902	1.14e-09	5e-05	TGGCCACCAGGTGGCGCAG	CACNA2D4
MA0024.2	E2F1	chr1:114447828-114448009	145	155	-	14.9672	5.23e-06	0.0142	CGCGCGGGAGC	DCLRE1B			MA0139.1	CTCF	chr12:27295112-27295312	111	129	-	21.1148	4.45e-08	0.000325	TTACCAGAAGGGGGCACTG	C12orf71
MA0024.2	E2F1	chr1:149224489-149224777	97	107	-	16.8689	1.86e-07	0.00369	GGGGCGGGAGG	RNVU1-18			MA0139.1	CTCF	chr12:39300452-39300666	131	149	+	17.459	6.74e-07	0.00176	TCGCCACCAGGCGGCGACG	CPNE8
MA0024.2	E2F1	chr1:150039708-150039894	167	177	+	16.459	5.27e-07	0.00699	GGGGCGGGAAG	VPS45			MA0139.1	CTCF	chr12:4417088-4417227	57	75	+	17.0656	8.7e-07	0.00214	AGTCCACTAGGTGGTACTA	TIGAR
MA0024.2	E2F1	chr1:154297879-154298095	87	97	-	16.8689	1.86e-07	0.00369	GGGGCGGGAGG	ATP8B2			MA0139.1	CTCF	chr12:45342587-45342756	127	145	-	20.8033	5.79e-08	0.000386	CGGCCTCCAGAGGGCAGCC	NELL2
MA0024.2	E2F1	chr1:154297879-154298095	197	207	+	16.0164	1.08e-06	0.00829	ggggcgggagc	ATP8B2			MA0139.1	CTCF	chr12:45342587-45342756	92	110	+	15.0984	2.86e-06	0.00534	TGACCACTAGGGGGATCGG	NELL2
MA0024.2	E2F1	chr1:154531097-154531337	226	236	-	15.5082	2.66e-06	0.0102	GGGGCGGGAAA	UBE2Q1			MA0139.1	CTCF	chr12:48136093-48136335	90	108	+	24.1311	2.13e-09	6.78e-05	TGGCCAGCAGAGGGCAGTG	RAPGEF3
MA0024.2	E2F1	chr1:156052221-156052417	120	130	-	15.1148	4.22e-06	0.0128	AGGGCGGGAAA	LMNA			MA0139.1	CTCF	chr12:49208403-49208663	195	213	-	19.4098	1.73e-07	0.000721	CGCCCTCCAGGTGGCGGCA	CACNB3
MA0024.2	E2F1	chr1:16174237-16174384	9	19	-	14.7705	6.4e-06	0.0153	CGGGCGGCAGC	SPEN			MA0139.1	CTCF	chr12:49208403-49208663	138	156	-	19.3607	1.79e-07	0.000734	CTGCCAGCAGGCGGCGCTG	CACNB3
MA0024.2	E2F1	chr1:16174237-16174384	36	46	-	14.4262	9.45e-06	0.018	GGAGCGGGAGG	SPEN			MA0139.1	CTCF	chr12:49208403-49208663	181	199	+	13.5738	6.64e-06	0.0104	CGGACACCAGGCGGTGCCG	CACNB3
MA0024.2	E2F1	chr1:16970940-16971407	182	192	-	15.4426	2.76e-06	0.0104	GGGGCGGCAGG	MST1P2			MA0139.1	CTCF	chr12:49284566-49284789	69	87	-	21.7541	2.54e-08	0.000237	CAGCCAGCAGGGGGCAGAA	CCDC65
MA0024.2	E2F1	chr1:173837360-173837545	24	34	+	15.7705	1.58e-06	0.00878	GGGGCGCGAGG	ZBTB37			MA0139.1	CTCF	chr12:49736245-49736465	128	146	-	21.3607	3.59e-08	0.000282	TTCCCAGCAGGGGGCGCCC	DNAJC22
MA0024.3	E2F1	chr1:186344807-186344956	3	14	+	14.5246	6.46e-06	0.31	TATGGCGCCCAG	ODR4			MA0139.1	CTCF	chr12:498404-498857	89	107	-	17.6557	5.92e-07	0.0016	TTTCCTGCAGGGGGCGGAG	KDM5A
MA0024.2	E2F1	chr1:202317690-202317897	144	154	+	15.2131	3.91e-06	0.0121	CTGGCGGGAGG	PPP1R12B			MA0139.1	CTCF	chr12:50339363-50339669	143	161	+	16.1475	1.54e-06	0.00332	gctccagcagggggcgtcc	AQP2
MA0024.2	E2F1	chr1:203764666-203764818	41	51	-	15.377	2.98e-06	0.0107	AGGGCGCGAGG	ZC3H11A			MA0139.1	CTCF	chr12:50468979-50469311	151	169	+	19.7705	1.32e-07	0.000622	GGCCCACCAGGTGGCAGCA	ASIC1
MA0024.2	E2F1	chr1:205744534-205744759	13	23	-	15.8197	1.38e-06	0.00842	CGCGCGGGAGG	RAB29			MA0139.1	CTCF	chr12:50561044-50561428	146	164	-	14.5902	3.82e-06	0.00673	TGACCAGAAGGGGCCGGAA	CERS5
MA0024.2	E2F1	chr1:226250187-226250403	111	121	+	14.8197	6.07e-06	0.0153	ggggcgcgaga	H3F3A			MA0139.1	CTCF	chr12:50561044-50561428	136	154	-	13.7541	6.03e-06	0.00964	GGGCCGGAAGGGGGTGGCC	CERS5
MA0024.2	E2F1	chr1:228353267-228353506	154	164	-	14.6557	7.39e-06	0.0164	GAGGCGGGAAG	IBA57			MA0139.1	CTCF	chr12:50898512-50898852	158	176	+	20.1639	9.73e-08	0.000515	TTCCCAGTAGAGGGCGCCG	DIP2B
MA0024.2	E2F1	chr1:231558003-231558262	75	85	+	14.541	8.49e-06	0.0172	ggcgcgcgagg	EGLN1			MA0139.1	CTCF	chr12:51441587-51441893	93	111	+	14.7869	3.42e-06	0.00618	GCACCATTAGAGGGCGCCG	LETMD1
MA0024.2	E2F1	chr1:240255022-240255206	136	146	-	14.5082	8.81e-06	0.0175	GGGGCGCGAAC	FMN2			MA0139.1	CTCF	chr12:52269079-52269290	126	144	-	17.7377	5.61e-07	0.00154	CAGCCAGCAGGTGGCAGGT	ANKRD33
MA0024.2	E2F1	chr1:244815932-244816138	64	74	+	15.2131	3.91e-06	0.0121	CGGGCGGCAAG	DESI2			MA0139.1	CTCF	chr12:52537362-52537647	103	121	+	13.8689	5.67e-06	0.00921	CTGTCAGCTGGGGGCGCTC	KRT80
MA0024.2	E2F1	chr1:249153062-249153388	151	161	-	14.7213	6.66e-06	0.0157	CGCGCGCGAGG	ZNF692			MA0139.1	CTCF	chr12:53259160-53259435	131	149	-	13.8852	5.62e-06	0.00917	CCACCTGCAGGGGGAGTCA	KRT78
MA0024.2	E2F1	chr1:26946888-26947132	71	81	+	16.459	5.27e-07	0.00699	GGGGCGGGAAG	MIR1976			MA0139.1	CTCF	chr12:53273708-53273960	178	196	-	17.918	4.97e-07	0.00142	CATCCACTAGGAGGCAGCA	MIR9898
MA0024.2	E2F1	chr1:26946888-26947132	21	31	+	14.6885	7e-06	0.016	TGGGCGGCAGG	MIR1976			MA0139.1	CTCF	chr12:53321229-53321482	186	204	-	17.4098	6.96e-07	0.0018	TGCCCACAAGGGGGTGCTC	KRT8
MA0024.2	E2F1	chr1:26946888-26947132	125	135	-	14.5246	8.7e-06	0.0173	AGGGCGCGAGC	MIR1976			MA0139.1	CTCF	chr12:53374700-53374906	73	91	-	21.6721	2.74e-08	0.000243	AGGCCACCAGGGGGCAGAG	EIF4B
MA0024.2	E2F1	chr1:27560748-27561184	130	140	-	15.6885	1.86e-06	0.00893	CGGGCGGGAAA	WDTC1			MA0139.1	CTCF	chr12:53441109-53441348	117	135	+	16.1967	1.5e-06	0.00325	cgggcgccagggggcgcgg	TNS2
MA0024.2	E2F1	chr1:3541263-3541428	134	144	+	16.0164	1.08e-06	0.00829	GGGGCGGGAGC	TPRG1L			MA0139.1	CTCF	chr12:53441109-53441348	34	52	-	16.0164	1.67e-06	0.00354	TCACCTGCGGGGGGCGCCC	TNS2
MA0024.3	E2F1	chr1:3817212-3817467	179	190	+	15.7705	2.2e-06	0.264	TTTGGCGCCATG	LINC01134			MA0139.1	CTCF	chr12:53607158-53607391	97	115	+	17.3279	7.34e-07	0.00189	CAGACGCCAGGGGGCGCCC	RARG
MA0024.3	E2F1	chr1:3817212-3817467	179	190	-	15.6885	2.24e-06	0.264	CATGGCGCCAAA	LINC01134			MA0139.1	CTCF	chr12:53718557-53718809	94	112	+	14.3607	4.34e-06	0.00744	ACTTCACCAGGGGGCGCGG	AAAS
MA0024.2	E2F1	chr1:38455675-38455845	17	27	-	14.6885	7e-06	0.016	TGGGCGGCAGG	SF3A3			MA0139.1	CTCF	chr12:53902394-53902636	115	133	-	17.541	6.39e-07	0.0017	TGACCACAGGGTGGCAGCA	ATF7
MA0024.2	E2F1	chr1:38512493-38512637	70	80	-	15.0656	4.43e-06	0.0129	GAGGCGGGAGG	POU3F1			MA0139.1	CTCF	chr12:54137429-54137686	133	151	-	20.2951	8.74e-08	0.000483	CTGCCACAAGGTGGCAGCC	CISTR
MA0024.2	E2F1	chr1:44435400-44435617	179	189	+	15.623	2.16e-06	0.009	AGGGCGGGAGC	DPH2			MA0139.1	CTCF	chr12:54140452-54140760	172	190	-	18.7541	2.79e-07	0.000939	TTTCCACCAGGGGGCGAGG	CISTR
MA0024.2	E2F1	chr1:6673444-6673846	267	277	-	15.6393	1.95e-06	0.00893	GGCGCGGGAGG	PHF13			MA0139.1	CTCF	chr12:54140452-54140760	97	115	-	18.6721	2.95e-07	0.000985	CGGCCACAGGAGGGCGGCA	CISTR
MA0024.2	E2F1	chr1:6673444-6673846	341	351	-	15.5246	2.52e-06	0.00995	AGGGCGGGAGA	PHF13			MA0139.1	CTCF	chr12:54595170-54595403	101	119	-	19.6393	1.45e-07	0.000651	CGGCCACAAGGGGGCTCCA	SMUG1
MA0024.2	E2F1	chr10:111985597-111985753	94	104	+	16.8689	1.86e-07	0.00369	GGGGCGGGAGG	MXI1			MA0139.1	CTCF	chr12:54601620-54601877	131	149	-	21.3279	3.69e-08	0.000286	TGGCCAGCAGAGGGAAGCA	SMUG1
MA0024.2	E2F1	chr10:111985597-111985753	122	132	-	16.0164	1.08e-06	0.00829	GGGGCGGGAGC	MXI1			MA0139.1	CTCF	chr12:54613991-54614286	21	39	+	17.0492	8.79e-07	0.00215	TGGCTACCAGGGGGCAGCA	MIR3198-2
MA0024.2	E2F1	chr10:88281465-88281748	260	270	+	14.7869	6.31e-06	0.0153	GGCGCGGGAGC	WAPL			MA0139.1	CTCF	chr12:54688073-54688301	97	115	+	19.1967	2.02e-07	0.000785	TGCCCAGCAGAGGGAGCCG	NFE2
MA0024.2	E2F1	chr11:111472998-111473239	163	173	+	14.4262	9.45e-06	0.018	GGAGCGGGAGG	SIK2			MA0139.1	CTCF	chr12:54762521-54762845	99	117	-	13.8689	5.67e-06	0.00921	ACTCCACAAGGCGGCGCCA	LOC102724050
MA0024.2	E2F1	chr11:116969050-116969332	142	152	+	15.5082	2.66e-06	0.0102	GGGGCGGGAAA	SIK3			MA0139.1	CTCF	chr12:54764021-54764315	177	195	+	13.1475	8.31e-06	0.0124	CCACCGCCAGGGGGCTGGG	LOC102724050
MA0024.2	E2F1	chr11:118781156-118781436	241	251	+	14.6066	8.06e-06	0.0171	CGAGCGGGAGG	MIR4492			MA0139.1	CTCF	chr12:54793121-54793392	131	149	+	24.9016	7.43e-10	4.12e-05	TGGCCACTAGATGGCGCCA	LOC102724050
MA0024.2	E2F1	chr11:118889313-118889474	67	77	+	15.6393	1.95e-06	0.00893	GGCGCGggagg	TRAPPC4			MA0139.1	CTCF	chr12:562543-562708	51	69	+	19.1148	2.15e-07	0.000804	CCGCCCGCAGGGGGCGCTG	B4GALNT3
MA0024.2	E2F1	chr11:122933011-122933478	337	347	+	14.7869	6.31e-06	0.0153	GGCGCGGGAGC	HSPA8			MA0139.1	CTCF	chr12:562543-562708	122	140	+	19.1148	2.15e-07	0.000804	CCGCCCGCAGGGGGCGCTG	B4GALNT3
MA0024.2	E2F1	chr11:4115918-4116091	134	144	+	15.2295	3.55e-06	0.0115	GGCGCGGGAAG	RRM1			MA0139.1	CTCF	chr12:56320605-56320891	82	100	+	19.1148	2.15e-07	0.000804	AGACCAGAAGGGGGCGCAG	PYM1
MA0024.2	E2F1	chr11:47447874-47448219	178	188	-	15.7869	1.49e-06	0.00878	CGGGCGGGAAC	PSMC3			MA0139.1	CTCF	chr12:56333911-56334321	292	310	-	21.2131	4.09e-08	0.000307	TGACCTCTAGGTGGCACCA	DGKA
MA0024.2	E2F1	chr11:47447874-47448219	203	213	+	15	4.99e-06	0.0138	CGGGCGCGAGA	PSMC3			MA0139.1	CTCF	chr12:56551710-56552049	2	20	+	13.0328	8.82e-06	0.0129	CAGCCACCAGGAGGCCACC	MYL6B
MA0024.2	E2F1	chr11:58912157-58912340	113	123	-	14.7541	6.57e-06	0.0156	TGGGCGGGAAA	FAM111A			MA0139.1	CTCF	chr12:56583352-56583497	34	52	-	19.7541	1.33e-07	0.000628	CTGCCGGCAGGGGGCGCAG	SMARCC2
MA0024.2	E2F1	chr11:64691541-64692249	404	414	-	16.459	5.27e-07	0.00699	GGGGCGGGAAG	PPP2R5B			MA0139.1	CTCF	chr12:56858189-56858402	79	97	-	18.8525	2.59e-07	0.000891	TCTCCACCAGGGGTCAGCA	SPRYD4
MA0024.2	E2F1	chr11:66512079-66512275	122	132	+	15.4098	2.87e-06	0.0106	cgcgcgggAAG	C11orf80			MA0139.1	CTCF	chr12:57576816-57576998	105	123	-	13.1803	8.17e-06	0.0122	CCACCATGAGAGGGCAGCA	LRP1
MA0024.2	E2F1	chr11:66886275-66886733	180	190	+	15.2131	3.91e-06	0.0121	ctggcgggagg	KDM2A			MA0139.1	CTCF	chr12:6097840-6097997	72	90	+	20.3115	8.63e-08	0.000481	CGGCCGGCAGATGGCACTG	VWF
MA0024.2	E2F1	chr11:67169270-67169540	28	38	-	16.4754	4.13e-07	0.00693	AGGGCGGGAGG	PPP1CA			MA0139.1	CTCF	chr12:6172402-6172599	72	90	+	14.1475	4.88e-06	0.00815	CTGCCACAGGAGGGAGGCA	VWF
MA0024.2	E2F1	chr11:67210895-67211097	143	153	+	16.1148	7.33e-07	0.00761	tgggcgggagg	CORO1B			MA0139.1	CTCF	chr12:6304898-6305155	109	127	+	15.3115	2.53e-06	0.00486	TTACCACCAGGGGGGGCAC	CD9
MA0024.2	E2F1	chr11:67250718-67250876	60	70	+	15.0656	4.43e-06	0.0129	GAGGCGGGAGG	AIP			MA0139.1	CTCF	chr12:6387676-6388151	366	384	-	18.6393	3.02e-07	0.000995	TGGCCGCGAGGGGGCGCGG	PLEKHG6
MA0024.2	E2F1	chr11:68227993-68228268	103	113	+	15.918	1.28e-06	0.00842	GGGGCGGGAGA	PPP6R3			MA0139.1	CTCF	chr12:64237634-64237836	163	181	+	17.1475	8.25e-07	0.00205	CGGCCTCCTGGGGGCAGCA	SRGAP1
MA0024.2	E2F1	chr11:75110440-75110622	82	92	-	14.5246	8.7e-06	0.0173	AGGGCGCGAGC	RPS3			MA0139.1	CTCF	chr12:65091874-65092026	110	128	-	15.7869	1.91e-06	0.00393	GCCCCTCCAGGGGGCAGTG	TBC1D30
MA0024.2	E2F1	chr11:77850621-77850815	160	170	-	16.1148	7.33e-07	0.00761	TGGGCGGGAGG	ALG8			MA0139.1	CTCF	chr12:656174-656413	102	120	-	24.3443	1.62e-09	5.82e-05	GGGCCACCAGGGGGCGCTC	B4GALNT3
MA0024.2	E2F1	chr12:105352010-105352223	19	29	-	14.7869	6.31e-06	0.0153	GGCGCGGGAGC	SLC41A2			MA0139.1	CTCF	chr12:678961-679326	124	142	+	13.2951	7.69e-06	0.0116	TGTCCACACGGTGGCGCGC	NINJ2
MA0024.2	E2F1	chr12:107349335-107349631	91	101	+	16.0164	1.08e-06	0.00829	GGGGCGGGAGC	TMEM263			MA0139.1	CTCF	chr12:684982-685625	455	473	+	25.4754	2.85e-10	2.68e-05	TGTCCACCAGGGGGCGCCA	NINJ2
MA0024.2	E2F1	chr12:107349335-107349631	200	210	+	15.6393	1.95e-06	0.00893	GGCGCGGGAGG	TMEM263			MA0139.1	CTCF	chr12:6862801-6863054	131	149	+	21.5246	3.11e-08	0.00026	TGGCCGCCAGATGGCGCTC	MLF2
MA0024.2	E2F1	chr12:107349335-107349631	7	17	+	14.623	7.8e-06	0.017	GTGGCGGGAAG	TMEM263			MA0139.1	CTCF	chr12:6875244-6875392	80	98	-	13.3443	7.5e-06	0.0114	AGACCAGGAGGGGGAAATG	PTMS
MA0024.3	E2F1	chr12:108955121-108955339	127	138	-	15.3115	3.29e-06	0.264	GATGGCGCCAAA	ISCU			MA0139.1	CTCF	chr12:6888154-6888347	102	120	-	18.8525	2.59e-07	0.000891	TGACCACTGGGTGGCAGTG	LAG3
MA0024.3	E2F1	chr12:108955121-108955339	127	138	+	14.8525	5.25e-06	0.31	TTTGGCGCCATC	ISCU			MA0139.1	CTCF	chr12:69550890-69551102	112	130	-	21.082	4.57e-08	0.000328	CTGCCTCCAGGGGGCACTC	CPSF6
MA0024.2	E2F1	chr12:109251329-109251588	117	127	-	15.6393	1.95e-06	0.00893	GGCGCGGGAGG	SSH1			MA0139.1	CTCF	chr12:69633184-69633448	195	213	+	16	1.68e-06	0.00357	AGACCTGCAGGAggcggcg	CPSF6
MA0024.2	E2F1	chr12:109251329-109251588	245	255	-	14.541	8.49e-06	0.0172	GGCGCGCGAGG	SSH1			MA0139.1	CTCF	chr12:70132376-70132690	119	137	+	14.7705	3.45e-06	0.00621	CTGGCGCCAGGGGGCGCGG	RAB3IP
MA0024.3	E2F1	chr12:109535237-109535432	156	167	-	16.0984	1.68e-06	0.264	ATTGGCGCCAAG	UNG			MA0139.1	CTCF	chr12:7033542-7033755	54	72	+	16.1148	1.57e-06	0.00337	TAACCACTAGAGGGAGTCA	ATN1
MA0024.3	E2F1	chr12:109535237-109535432	156	167	+	15.9344	1.86e-06	0.264	CTTGGCGCCAAT	UNG			MA0139.1	CTCF	chr12:7261809-7262035	103	121	-	15.8361	1.86e-06	0.00384	CAGACGGCAGGTGGCGCTC	C1RL
MA0024.3	E2F1	chr12:109535675-109536050	150	161	-	14.6066	6.16e-06	0.31	ATTGGCGCCATG	UNG			MA0139.1	CTCF	chr12:860365-860696	224	242	-	13.0984	8.53e-06	0.0126	CGAGCACCAGGGTGCACCA	WNK1
MA0024.3	E2F1	chr12:109535675-109536050	150	161	+	14.5246	6.46e-06	0.31	CATGGCGCCAAT	UNG			MA0139.1	CTCF	chr12:96883239-96883438	34	52	+	14.3934	4.26e-06	0.00734	TGCCCTCCAGGGGCCGCTG	CFAP54
MA0024.2	E2F1	chr12:110561995-110562237	111	121	+	14.8689	5.55e-06	0.0142	CGCGCGGGAGA	IFT81			MA0139.1	CTCF	chr12:97798410-97798563	89	107	-	14.9016	3.2e-06	0.00587	CTTCCACCAGATGGTGATG	RMST
MA0024.2	E2F1	chr12:111180714-111180973	82	92	+	15.6393	1.95e-06	0.00893	ggcgcgggagg	PPP1CC			MA0139.1	CTCF	chr13:111064696-111064849	67	85	-	14	5.28e-06	0.00871	TGAACACGAGGTGGCAGGC	COL4A2
MA0024.2	E2F1	chr12:120554561-120554846	80	90	-	16.459	5.27e-07	0.00699	GGGGCGGGAAG	RAB35			MA0139.1	CTCF	chr13:113597134-113597271	64	82	+	17.9508	4.86e-07	0.0014	ATGCCAGCAGAGGGTGCTG	MCF2L-AS1
MA0024.2	E2F1	chr12:53443704-53443848	90	100	-	14.8361	5.96e-06	0.0151	CAGGCGGGAAG	TNS2			MA0139.1	CTCF	chr13:114048345-114048478	109	127	-	19.5574	1.55e-07	0.000678	AGTCCGCCAGGGGGCGCTG	LOC101928841
MA0024.2	E2F1	chr12:53773652-53773800	62	72	-	15.2623	3.21e-06	0.011	TGGGCGGGAGC	SP1			MA0139.1	CTCF	chr13:33160390-33160618	100	118	+	18.5738	3.17e-07	0.00103	TGGTCGGCAGGGGGCGCTG	PDS5B
MA0024.2	E2F1	chr12:54121184-54121560	86	96	+	15.0164	4.88e-06	0.0138	TGGGCGCGAGG	CALCOCO1			MA0139.1	CTCF	chr13:34116844-34116981	117	135	-	18.5574	3.2e-07	0.00103	TCGGCACCAGATGGCGCTG	STARD13
MA0024.2	E2F1	chr12:57916535-57916676	91	101	+	14.8852	5.43e-06	0.0142	TGCGCGGGAGG	MBD6			MA0139.1	CTCF	chr13:48669216-48669407	154	172	-	15.7869	1.91e-06	0.00393	GGCCCAACAGATGGCGCCG	MED4
MA0024.2	E2F1	chr12:64797999-64798233	161	171	-	14.7705	6.4e-06	0.0153	CGGGCGGCAGC	XPOT			MA0139.1	CTCF	chr13:53024747-53024976	162	180	-	20.1475	9.85e-08	0.00052	GGACCGCCAGGGGGCGCTC	VPS36
MA0024.2	E2F1	chr12:98909197-98909464	22	32	-	16.0164	1.08e-06	0.00829	GGGGCGGGAGC	TMPO			MA0139.1	CTCF	chr13:53024747-53024976	41	59	-	17.2623	7.66e-07	0.00194	CCGACGCTAGGGGGCGCCG	VPS36
MA0024.2	E2F1	chr12:98987228-98987466	41	51	-	14.8852	5.43e-06	0.0142	TGCGCGGGAGG	SLC25A3			MA0139.1	CTCF	chr13:97762205-97762439	126	144	+	22.7541	9.85e-09	0.00014	CGTCCAGCAGAGGGCGGCA	LINC00456
MA0024.2	E2F1	chr14:103995393-103995638	35	45	+	16.459	5.27e-07	0.00699	GGGGCGGGAAG	TRMT61A			MA0139.1	CTCF	chr14:100752076-100752223	92	110	-	20.6066	6.78e-08	0.000424	CGCCCTCCAGGGGGCGCTG	MIR6764
MA0024.2	E2F1	chr14:105282293-105282551	42	52	+	16.1967	6.2e-07	0.00699	CGGGCGGGAGC	LINC00638			MA0139.1	CTCF	chr14:100850100-100850319	94	112	+	20.459	7.65e-08	0.000451	TGACCAGAAGAGGGCGCAG	WDR25
MA0024.2	E2F1	chr14:105559609-105559797	168	178	+	14.4918	8.93e-06	0.0176	ggggcggcAGA	LINC02298			MA0139.1	CTCF	chr14:102983261-102983400	68	86	-	22.9672	7.94e-09	0.000127	CGGCCGCCAGGGGGCGGTG	ANKRD9
MA0024.2	E2F1	chr14:24020912-24021133	147	157	-	14.6885	7e-06	0.016	CGGGCGCGAAC	ZFHX2			MA0139.1	CTCF	chr14:102990845-102991147	136	154	+	23.9344	2.73e-09	7.51e-05	GGACCACCAGGGGGCGCTG	ANKRD9
MA0024.2	E2F1	chr14:24563390-24563615	111	121	-	15.2131	3.91e-06	0.0121	CTGGCGGGAGG	PCK2			MA0139.1	CTCF	chr14:104544361-104544635	90	108	+	20.1148	1.01e-07	0.000528	ttgccggcagagggcactg	ASPG
MA0024.2	E2F1	chr14:29235704-29235941	119	129	+	14.5902	8.29e-06	0.0172	ggggcggcagc	FOXG1			MA0139.1	CTCF	chr14:104544361-104544635	159	177	+	14.4262	4.18e-06	0.00723	ttGCCAGCAGGTGGCCTCC	ASPG
MA0024.2	E2F1	chr14:32546037-32546261	62	72	+	15.6393	1.95e-06	0.00893	ggcgcgggagg	ARHGAP5-AS1			MA0139.1	CTCF	chr14:104597335-104597554	129	147	-	21.5902	2.94e-08	0.00025	TGGCCAGCAGATGGCACAC	KIF26A
MA0024.2	E2F1	chr14:55493700-55494089	88	98	-	14.8361	5.96e-06	0.0151	AGCGCGGGAAG	WDHD1			MA0139.1	CTCF	chr14:104603836-104604249	152	170	+	21.6557	2.78e-08	0.000243	CGGCCGGCAGGGGGCACTC	LOC105370708
MA0024.2	E2F1	chr14:60715739-60716018	243	253	+	14.9672	5.23e-06	0.0142	CGCGCGGGAGC	PPM1A			MA0139.1	CTCF	chr14:104808369-104808647	102	120	-	20.7049	6.26e-08	0.000406	CAGCCTGCAGGTGGCGCTG	C14orf144
MA0024.2	E2F1	chr14:70078141-70078375	105	115	-	15.5082	2.66e-06	0.0102	GGGGCGGGAAA	SUSD6			MA0139.1	CTCF	chr14:105030375-105030623	155	173	-	22.7869	9.53e-09	0.000139	TGGCCACCAGGTGGCAATG	C14orf180
MA0024.2	E2F1	chr14:71067330-71067625	225	235	+	15.6393	1.95e-06	0.00893	ggcgcgggagg	MED6			MA0139.1	CTCF	chr14:105439564-105439964	261	279	-	13.7705	5.98e-06	0.00962	CCCCCACCAGGTGGAATTA	AHNAK2
MA0024.2	E2F1	chr15:101835395-101835586	30	40	-	15.2131	3.91e-06	0.0121	CTGGCGGGAGG	SNRPA1			MA0139.1	CTCF	chr14:105556872-105557178	123	141	+	21.8525	2.33e-08	0.000222	GCACCACCAGGGGGCGCCC	LINC02298
MA0024.2	E2F1	chr15:85144042-85144204	106	116	-	15.623	2.16e-06	0.009	CGGGCGGCAGG	ZSCAN2			MA0139.1	CTCF	chr14:105818670-105818843	79	97	-	18.9344	2.45e-07	0.000867	TGTCCACTGGGGGGCAGCA	PACS2
MA0024.2	E2F1	chr15:93425781-93426019	105	115	+	17.0492	9.31e-08	0.00369	cgggcgggagg	LINC01578			MA0139.1	CTCF	chr14:106551111-106551275	62	80	+	18.4754	3.39e-07	0.00107	ccacctgcagggggcacaa	ADAM6
MA0024.2	E2F1	chr16:11945343-11945582	116	126	+	15.6066	2.27e-06	0.00918	GGGGCGGGAAC	RSL1D1			MA0139.1	CTCF	chr14:21575116-21575290	70	88	-	18.6557	2.99e-07	0.000988	AGGCCACGAGATGGCAGCA	ZNF219
MA0024.2	E2F1	chr16:1543175-1543454	196	206	-	15.2459	3.44e-06	0.0113	CAGGCGGGAGG	TELO2			MA0139.1	CTCF	chr14:23590107-23590278	36	54	+	22.1311	1.79e-08	0.000206	TGACCACCAGGTGGCAATA	CEBPE
MA0024.2	E2F1	chr16:29827286-29827471	118	128	-	15.6393	1.95e-06	0.00893	GGCGCGGGAGG	PAGR1			MA0139.1	CTCF	chr14:23590107-23590278	104	122	+	19.4426	1.69e-07	0.000711	TGGACAGCAGAGGGCAGCC	CEBPE
MA0024.2	E2F1	chr16:30064348-30064497	22	32	+	14.6557	7.39e-06	0.0164	GAGGCGGGAAG	LOC112694756			MA0139.1	CTCF	chr14:24901040-24901200	101	119	-	16.2131	1.48e-06	0.00322	CCGTCACTAGGGGGAGCTC	KHNYN
MA0024.2	E2F1	chr16:30538000-30538228	43	53	-	16.1967	6.2e-07	0.00699	CGGGCGGGAGC	ZNF768			MA0139.1	CTCF	chr14:52118757-52118909	31	49	-	18.9344	2.45e-07	0.000867	CCGCCGGCAGGGGGCACAG	FRMD6
MA0024.2	E2F1	chr16:3507881-3508075	133	143	+	14.4262	9.45e-06	0.018	GGAGCGGGAGG	NAA60			MA0139.1	CTCF	chr14:53773016-53773189	76	94	-	18.623	3.06e-07	0.001	TGCCCAGCAGATGGCAGAA	LOC101927620
MA0024.2	E2F1	chr16:4674331-4674931	79	89	+	15.918	1.28e-06	0.00842	GGGGCGGGAGA	MGRN1			MA0139.1	CTCF	chr14:76853601-76853730	84	102	-	14.2131	4.7e-06	0.00793	GTGCCTGTAGGGGGCTCTA	ESRRB
MA0024.2	E2F1	chr16:4674331-4674931	380	390	-	14.8361	5.96e-06	0.0151	AGCGCGGGAAG	MGRN1			MA0139.1	CTCF	chr14:77534645-77534864	114	132	-	14.4262	4.18e-06	0.00723	ATGCCACATGGGGGCAGCA	LINC02288
MA0024.2	E2F1	chr16:47177874-47178038	88	98	-	14.541	8.49e-06	0.0172	GGCGCGCGAGG	ITFG1-AS1			MA0139.1	CTCF	chr14:90701812-90701986	52	70	-	23.0164	7.54e-09	0.000125	TCACCAGCAGAGGGCGCCG	PSMC1
MA0024.2	E2F1	chr16:50058921-50059242	293	303	-	14.7705	6.4e-06	0.0153	CGGGCGGCAGC	CNEP1R1			MA0139.1	CTCF	chr14:91164046-91164254	54	72	-	12.9508	9.2e-06	0.0133	CCTCCACCAGAGGGCCTCG	LOC105370622
MA0024.2	E2F1	chr16:66638462-66638679	192	202	+	15	4.99e-06	0.0138	CGGGCGCGAGA	CMTM3			MA0139.1	CTCF	chr14:92923121-92923273	98	116	-	17.2787	7.58e-07	0.00193	TGGTCACTAGGGGTCACTG	SLC24A4
MA0024.2	E2F1	chr16:67880605-67880891	69	79	-	15.2459	3.44e-06	0.0113	AGCGCGGGAGG	NUTF2			MA0139.1	CTCF	chr14:93153318-93153547	85	103	+	22.5738	1.18e-08	0.000155	CGGCCACAAGGGGGCAGCC	RIN3
MA0024.2	E2F1	chr16:790921-791202	259	269	-	15.8197	1.38e-06	0.00842	CGCGCGGGAGG	CIAO3			MA0139.1	CTCF	chr14:93418340-93418616	82	100	+	20.2131	9.34e-08	0.000501	CTGACACCAGGGGGCAGCA	ITPK1
MA0024.2	E2F1	chr16:838448-838768	195	205	+	15.6393	1.95e-06	0.00893	GGCGCGGGAGG	CHTF18			MA0139.1	CTCF	chr14:94406057-94406237	93	111	+	20.459	7.65e-08	0.000451	CCACCGGCAGGGGGCGCCG	ASB2
MA0024.2	E2F1	chr16:89556953-89557350	65	75	-	15.2623	3.21e-06	0.011	TGGGCGGGAGC	ANKRD11			MA0139.1	CTCF	chr14:94603127-94603285	93	111	-	20.1803	9.6e-08	0.00051	TCGCCACGAGAGGGCACTC	IFI27L2
MA0024.2	E2F1	chr16:89787154-89787673	298	308	+	14.4918	8.93e-06	0.0176	GGGGCGGCAGA	ZNF276			MA0139.1	CTCF	chr14:95908977-95909136	50	68	+	24.7213	9.64e-10	4.6e-05	TGGCCACTAGAGGGCACTG	SYNE3
MA0024.2	E2F1	chr17:12692687-12692881	52	62	+	14.4098	9.59e-06	0.0182	GGGGCGCGAAA	ARHGAP44			MA0139.1	CTCF	chr14:96566955-96567170	105	123	+	18.1639	4.2e-07	0.00126	GGACCAGCAGGGGTCAGTG	C14orf132
MA0024.2	E2F1	chr17:1359429-1359823	205	215	-	14.7213	6.66e-06	0.0157	CGCGCGCGAGG	CRK			MA0139.1	CTCF	chr14:96566955-96567170	173	191	-	15.1639	2.76e-06	0.00517	CAGCCACCAGCGGGCGACA	C14orf132
MA0024.2	E2F1	chr17:16557078-16557289	41	51	+	15.2131	3.91e-06	0.0121	AGGGCGGGAAC	ZNF624			MA0139.1	CTCF	chr14:96741915-96742111	115	133	-	22.1639	1.74e-08	0.000202	ATGCCAGCAGGGGGCGCCC	BDKRB1
MA0024.2	E2F1	chr17:17942481-17942740	195	205	-	16.0164	1.08e-06	0.00829	GGGGCGGGAGC	GID4			MA0139.1	CTCF	chr14:99984803-99985041	122	140	+	20.7705	5.93e-08	0.000388	CAGACAGCAGGGGGCGCCA	CCDC85C
MA0024.2	E2F1	chr17:21117398-21117708	267	277	+	15.377	2.98e-06	0.0107	AGGGCGCGAGG	TMEM11			MA0139.1	CTCF	chr15:101555478-101555695	91	109	+	20.2459	9.11e-08	0.000499	TCACCACCAGAGGTCGCCA	LRRK1
MA0024.2	E2F1	chr17:2207079-2207387	48	58	-	15.0492	4.54e-06	0.0131	AGGGCGGCAGG	SRR			MA0139.1	CTCF	chr15:101629034-101629275	119	137	+	14.4426	4.14e-06	0.00719	CCGCCGCCAGGGTGCGCCC	CHSY1
MA0024.2	E2F1	chr17:2297048-2297340	68	78	+	15.6393	1.95e-06	0.00893	GGCGCGGGAGG	MNT			MA0139.1	CTCF	chr15:101798479-101798636	41	59	-	15.7049	2.01e-06	0.00409	GTACCACAAGAGGGTGCCA	CHSY1
MA0024.2	E2F1	chr17:2304239-2304579	58	68	-	16.8689	1.86e-07	0.00369	GGGGCGGGAGG	MNT			MA0139.1	CTCF	chr15:20561661-20562096	140	158	+	20.5902	6.88e-08	0.000424	TGTCCACCAGGTGGTGCTG	CHEK2P2
MA0024.2	E2F1	chr17:2496662-2497084	404	414	+	15.0984	4.31e-06	0.0129	CGGGCGCGAGC	PAFAH1B1			MA0139.1	CTCF	chr15:31507718-31507921	70	88	+	17.7541	5.54e-07	0.00154	CTGACACCAGGGGGCAGGG	LINC02352
MA0024.2	E2F1	chr17:2614987-2615279	127	137	-	15.9508	1.17e-06	0.00842	CGGGCGCGAGG	CLUH			MA0139.1	CTCF	chr15:35370834-35370983	35	53	+	17.9016	5.02e-07	0.00143	TGGCCACTAGAGAGCAGTA	NANOGP8
MA0024.2	E2F1	chr17:36955720-36955954	134	144	-	16.8689	1.86e-07	0.00369	GGGGCGGGAGG	PIP4K2B			MA0139.1	CTCF	chr15:41198639-41198784	72	90	+	21.2459	3.96e-08	0.000299	TGGGCACTAGGGGGCGCCG	LOC105370943
MA0024.2	E2F1	chr17:37557881-37558049	102	112	+	16.8689	1.86e-07	0.00369	GGGGCGGGAGG	FBXL20			MA0139.1	CTCF	chr15:44196067-44196220	85	103	+	19.082	2.2e-07	0.000816	TTACCACAAGGGGTCGCTA	FRMD5
MA0024.2	E2F1	chr17:40118548-40118758	131	141	-	14.5574	8.4e-06	0.0172	CGCGCGGGAAC	CNP			MA0139.1	CTCF	chr15:45491133-45491319	95	113	+	15.2787	2.58e-06	0.0049	GGTCCTACAGGGGGCGCTC	SHF
MA0024.2	E2F1	chr17:40273282-40273467	151	161	-	15.2295	3.55e-06	0.0115	GGCGCGGGAAG	KAT2A			MA0139.1	CTCF	chr15:51200688-51200971	105	123	-	22.3115	1.52e-08	0.000184	AGGCCACCAGAGGGCGCAA	AP4E1
MA0024.2	E2F1	chr17:40828937-40829165	85	95	+	14.918	5.32e-06	0.0142	GGGGCGCGAGC	PLEKHH3			MA0139.1	CTCF	chr15:59821165-59821392	117	135	-	13.1803	8.17e-06	0.0122	TCTCCAGGTGGGGGCAGCA	GCNT3
MA0024.2	E2F1	chr17:41561017-41561430	96	106	+	15.623	2.16e-06	0.009	AGGGCGGGAGC	DHX8			MA0139.1	CTCF	chr15:63385847-63386087	113	131	-	19.541	1.57e-07	0.000683	TGAACAGCAGGTGGCAGCA	LACTB
MA0024.2	E2F1	chr17:42296034-42296216	68	78	-	15.0656	4.43e-06	0.0129	GAGGCGGGAGG	UBTF			MA0139.1	CTCF	chr15:64359843-64360061	61	79	-	16.7541	1.06e-06	0.0025	AGAACACCAGATGGCAGCA	DAPK2
MA0024.2	E2F1	chr17:4269987-4270172	26	36	-	16.8689	1.86e-07	0.00369	GGGGCGGGAGG	UBE2G1			MA0139.1	CTCF	chr15:65023545-65023770	107	125	+	19.4754	1.65e-07	0.000703	CAACCACGAGAGGGCGCCC	OAZ2
MA0024.2	E2F1	chr17:43225644-43225977	65	75	+	14.541	8.49e-06	0.0172	GGCGCGCGAGG	HEXIM1			MA0139.1	CTCF	chr15:65346674-65346932	114	132	+	21.7541	2.54e-08	0.000237	CGTCCACCAGGTGGCACAA	RASL12
MA0024.2	E2F1	chr17:47439445-47439845	100	110	+	15.623	2.16e-06	0.009	cgggcggcagg	LOC102724596			MA0139.1	CTCF	chr15:68599070-68599254	98	116	+	19.2623	1.93e-07	0.000768	TGGCCAGTGGAGGGCAGCA	ITGA11
MA0024.2	E2F1	chr17:57232498-57232761	151	161	-	15.2623	3.21e-06	0.011	TGGGCGGGAGC	SKA2			MA0139.1	CTCF	chr15:69815863-69816036	47	65	+	20.0492	1.06e-07	0.00054	AGGCCTGCAGGGGGCAGCA	DRAIC
MA0024.2	E2F1	chr17:58469550-58469928	50	60	-	15.2131	3.91e-06	0.0121	CTGGCGGGAGG	USP32			MA0139.1	CTCF	chr15:71055654-71056208	207	225	-	13.7377	6.09e-06	0.00968	GGGCCCGCAGGTGGCAGGC	UACA
MA0024.2	E2F1	chr17:58677282-58677676	134	144	+	14.3934	9.91e-06	0.0183	CAGGCGGGAGC	PPM1D			MA0139.1	CTCF	chr15:73928837-73929086	153	171	-	21.9016	2.22e-08	0.00022	TTTCCACCAGGGGGCGCGA	NPTN
MA0024.2	E2F1	chr17:73781072-73781284	188	198	+	15.5082	2.66e-06	0.0102	GGGGCGGGAAA	UNK			MA0139.1	CTCF	chr15:74243461-74243731	172	190	+	18.5082	3.31e-07	0.00106	TGGGCAGCAGGGGGAGCCA	LOXL1
MA0024.2	E2F1	chr17:73937102-73937331	39	49	+	15.9508	1.17e-06	0.00842	CGGGCGCGAGG	FBF1			MA0139.1	CTCF	chr15:74265301-74265637	144	162	+	21.1311	4.39e-08	0.000322	TTGCCACAAGATGGCACCA	STOML1
MA0024.2	E2F1	chr17:74722756-74723014	139	149	-	15.2459	3.44e-06	0.0113	AGCGCGGGAGG	METTL23			MA0139.1	CTCF	chr15:74419780-74420377	258	276	+	20	1.1e-07	0.000552	CTTCCAGCAGGGGGCGCGC	LOC283731
MA0024.2	E2F1	chr17:74733450-74733686	76	86	-	14.3934	9.91e-06	0.0183	CGCGCGGCAGG	SRSF2			MA0139.1	CTCF	chr15:74600203-74600462	125	143	-	15.377	2.44e-06	0.00471	CCTCCTGAAGGTGGCAGTA	CCDC33
MA0024.2	E2F1	chr17:75136835-75137154	99	109	-	16.0164	1.08e-06	0.00829	GGGGCGGGAGC	SEC14L1			MA0139.1	CTCF	chr15:74614954-74615206	143	161	-	16.8361	1.01e-06	0.0024	CAGTCAGCAGAGGGCAGCC	CCDC33
MA0024.2	E2F1	chr17:75136835-75137154	213	223	-	15.0656	4.43e-06	0.0129	GAGGCGGGAGG	SEC14L1			MA0139.1	CTCF	chr15:74666053-74666289	97	115	+	19.1148	2.15e-07	0.000804	GTGCCACTAGGTGGAGCCA	LINC02255
MA0024.2	E2F1	chr17:76374612-76374798	93	103	-	14.6885	7e-06	0.016	CGGGCGCGAAC	PGS1			MA0139.1	CTCF	chr15:74674642-74675148	248	266	+	26.2295	5.91e-11	1.19e-05	TGGCCAGCAGGGGGCGGTA	LINC02255
MA0024.2	E2F1	chr17:76778327-76778636	175	185	-	15.8197	1.38e-06	0.00842	CGCGCGGGAGG	CYTH1			MA0139.1	CTCF	chr15:74731092-74731331	138	156	-	25.0656	5.75e-10	3.59e-05	TGGCCACCAGGTGGCACTC	SEMA7A
MA0024.2	E2F1	chr17:77770874-77771001	106	116	-	16.8689	1.86e-07	0.00369	GGGGCGGGAGG	CBX8			MA0139.1	CTCF	chr15:74913491-74913677	77	95	+	15.3607	2.46e-06	0.00475	CTGCCACAGGATGGCAGTG	CLK3
MA0024.2	E2F1	chr17:77770874-77771001	60	70	-	15.2459	3.44e-06	0.0113	AGCGCGGGAGG	CBX8			MA0139.1	CTCF	chr15:74927563-74927775	106	124	+	13.1148	8.46e-06	0.0125	TCGCCACTGGGTGGCATGA	EDC3
MA0024.2	E2F1	chr17:78075191-78075350	96	106	+	14.8852	5.43e-06	0.0142	TGCGCGGGAGG	GAA			MA0139.1	CTCF	chr15:75061190-75061481	173	191	-	18.8852	2.53e-07	0.000881	TGCCCACGAGGGGGCAGCC	CSK
MA0024.2	E2F1	chr17:79604061-79604295	86	96	+	15.9508	1.17e-06	0.00842	CGGGCGCGAGG	NPLOC4			MA0139.1	CTCF	chr15:75321689-75322150	104	122	+	23.8852	2.88e-09	7.65e-05	TGTCCAGCAGGGGGCGGTG	PPCDC
MA0024.2	E2F1	chr17:80170664-80170838	137	147	-	16.8689	1.86e-07	0.00369	GGGGCGGGAGG	CCDC57			MA0139.1	CTCF	chr15:75335203-75335482	136	154	+	19.3279	1.84e-07	0.000744	TGGCCTGCAGAGGGCAGAG	PPCDC
MA0024.2	E2F1	chr17:8059733-8059897	109	119	+	15.918	1.28e-06	0.00842	GGGGCGGGAGA	PER1			MA0139.1	CTCF	chr15:75335868-75336386	176	194	+	15.0328	2.97e-06	0.0055	TGGCCTGCAGGAGGCCCTA	PPCDC
MA0024.2	E2F1	chr17_gl000205_random:84550-85965	283	293	+	16.8689	1.86e-07	0.00369	GGGGCGGGAGG	MGC70870			MA0139.1	CTCF	chr15:75437447-75437803	154	172	+	12.9836	9.05e-06	0.0131	gagcctgcagggggaaggg	C15orf39
MA0024.2	E2F1	chr18:5296161-5296333	105	115	+	14.8689	5.55e-06	0.0142	cgcgcgGGAGA	ZBTB14			MA0139.1	CTCF	chr15:75437846-75438230	118	136	+	13.6066	6.53e-06	0.0103	tggactctagggggctccc	C15orf39
MA0024.2	E2F1	chr19:2096214-2096386	20	30	-	14.6721	7.25e-06	0.0163	CGGGCGGCAGA	MOB3A			MA0139.1	CTCF	chr15:75497135-75497439	154	172	-	15.3279	2.51e-06	0.00482	AGCCCAGCAGATGGTGCTG	C15orf39
MA0024.2	E2F1	chr19:3036148-3036406	191	201	-	16.0984	8.46e-07	0.00829	CGGGCGGGAGA	TLE2			MA0139.1	CTCF	chr15:75600424-75600731	153	171	-	12.8033	9.93e-06	0.0141	CAACCTGCAGGTAGCACCA	GOLGA6D
MA0024.2	E2F1	chr19:3036148-3036406	138	148	-	15.2623	3.21e-06	0.011	TGGGCGGGAGC	TLE2			MA0139.1	CTCF	chr15:75939958-75940491	374	392	-	17.6557	5.92e-07	0.0016	CGGCCAGTGGGGGGCGGGC	SNX33
MA0024.2	E2F1	chr19:3036148-3036406	209	219	-	15.2131	3.91e-06	0.0121	CTGGCGGGAGG	TLE2			MA0139.1	CTCF	chr15:76136392-76136621	108	126	-	13.0984	8.53e-06	0.0126	AGGCCGGCTGAGGGCGGCC	UBE2Q2
MA0024.2	E2F1	chr19:3036148-3036406	127	137	-	14.9672	5.23e-06	0.0142	CGCGCGGGAGC	TLE2			MA0139.1	CTCF	chr15:77789226-77789420	106	124	-	19.377	1.77e-07	0.000734	GGGACAGCAGAGGGCGCCA	LOC101929457
MA0024.2	E2F1	chr19:36119811-36120038	86	96	-	15	4.99e-06	0.0138	CGGGCGCGAGA	RBM42			MA0139.1	CTCF	chr15:77835663-77835913	187	205	-	19.541	1.57e-07	0.000683	CGGCCACTGGAGGGCAGCA	LOC101929457
MA0024.2	E2F1	chr19:36208568-36208698	35	45	-	15.377	2.98e-06	0.0107	AGGGCGCGAGG	KMT2B			MA0139.1	CTCF	chr15:77835663-77835913	134	152	-	14.623	3.75e-06	0.00664	TTGCCAGAAGCGGGCGGCG	LOC101929457
MA0024.2	E2F1	chr19:38714852-38715087	26	36	+	16.0164	1.08e-06	0.00829	GGGGCGGGAGC	DPF1			MA0139.1	CTCF	chr15:77925834-77926115	171	189	+	24.1148	2.18e-09	6.79e-05	TGGCCAGCAGAGGGCAGCG	LINGO1
MA0024.2	E2F1	chr19:39138049-39138363	281	291	+	16.0164	1.08e-06	0.00829	ggggcgggagc	ACTN4			MA0139.1	CTCF	chr15:77925834-77926115	112	130	+	23.1311	6.72e-09	0.000117	TGTCCAGCAGAGGGCGGCA	LINGO1
MA0024.2	E2F1	chr19:39138049-39138363	164	174	+	15.8197	1.38e-06	0.00842	CGCGCGGGAGG	ACTN4			MA0139.1	CTCF	chr15:78195301-78195497	94	112	+	22.918	8.34e-09	0.000129	TGGCCACCAGGTGGTGCCA	LOC645752
MA0024.2	E2F1	chr19:41104010-41104260	149	159	+	14.6721	7.25e-06	0.0163	AAGGCGGGAGG	LTBP4			MA0139.1	CTCF	chr15:78251740-78252024	154	172	+	19.6721	1.42e-07	0.00064	TAACCTGCAGGTGGCACCA	LOC440292
MA0024.2	E2F1	chr19:41731962-41732226	228	238	-	14.9672	5.23e-06	0.0142	CGCGCGGGAGC	AXL			MA0139.1	CTCF	chr15:78533295-78533584	155	173	-	21.7377	2.58e-08	0.000239	TGGCCAGCAGGGGTCAGCA	ACSBG1
MA0024.2	E2F1	chr19:44259113-44259318	71	81	+	15.0656	4.43e-06	0.0129	GAGGCGGGAGG	SMG9			MA0139.1	CTCF	chr15:79001789-79002041	125	143	-	19.6721	1.42e-07	0.00064	TAACCTGCAGGTGGCACCA	LOC646938
MA0024.2	E2F1	chr19:44259113-44259318	64	74	+	14.4262	9.45e-06	0.018	GGAGCGGGAGG	SMG9			MA0139.1	CTCF	chr15:79043401-79043657	172	190	-	13.0656	8.67e-06	0.0127	CGCTCACAAGGAGGCGCTG	LOC646938
MA0024.2	E2F1	chr19:46366299-46366681	38	48	-	15.7705	1.58e-06	0.00878	GGGGCGCGAGG	SYMPK			MA0139.1	CTCF	chr15:79103633-79104144	376	394	-	20.8852	5.41e-08	0.000368	CCGCCGGCAGGGGGCGCTC	ADAMTS7
MA0024.2	E2F1	chr19:4791438-4791835	350	360	-	17.0492	9.31e-08	0.00369	CGGGCGGGAGG	FEM1A			MA0139.1	CTCF	chr15:83518412-83518671	147	165	+	14.6066	3.78e-06	0.00669	CCACCTTCAGGTGGCGCTG	HOMER2
MA0024.2	E2F1	chr19:48866343-48866550	54	64	-	15.1639	4.05e-06	0.0124	TGGGCGGGAGA	TMEM143			MA0139.1	CTCF	chr15:83679696-83679997	67	85	+	19.8689	1.22e-07	0.000589	ctgccagcaggaggcagtg	C15orf40
MA0024.2	E2F1	chr19:49141006-49141156	33	43	+	15.2459	3.44e-06	0.0113	CAGGCGGGAGG	SEC1P			MA0139.1	CTCF	chr15:85114124-85114464	237	255	-	17.4426	6.81e-07	0.00178	AAGCCAGGAGGGGGCAGCC	LINC00933
MA0024.2	E2F1	chr19:50169061-50169216	40	50	-	15.6066	2.27e-06	0.00918	GGGGCGGGAAC	IRF3			MA0139.1	CTCF	chr15:85114124-85114464	31	49	+	13.0656	8.67e-06	0.0127	CCACCGACAGGAGGCGCTC	LINC00933
MA0024.2	E2F1	chr19:55987757-55988006	175	185	+	15.6066	2.27e-06	0.00918	GGGGCGGGAAC	ZNF628			MA0139.1	CTCF	chr15:85131220-85131560	144	162	+	18.9672	2.39e-07	0.000857	TAACCTGTAGGTGGCACCA	ZSCAN2
MA0024.2	E2F1	chr19:56110807-56111174	140	150	-	15.5246	2.52e-06	0.00995	AGGGCGGGAGA	FIZ1			MA0139.1	CTCF	chr15:89200634-89200907	139	157	+	21.4098	3.43e-08	0.000275	TGGCCACCAGGTGGTGGCC	ISG20
MA0024.2	E2F1	chr19:6199448-6199890	121	131	-	16.8689	1.86e-07	0.00369	GGGGCGGGAGG	ACSBG2			MA0139.1	CTCF	chr15:90304026-90304320	125	143	+	20.1967	9.47e-08	0.000505	CAGCCAACAGAGGGCGCTG	MESP1
MA0024.2	E2F1	chr19:6280084-6280362	76	86	+	16.8689	1.86e-07	0.00369	GGGGCGGGAGG	MLLT1			MA0139.1	CTCF	chr15:90366566-90366889	139	157	-	16.3443	1.37e-06	0.00304	TGGCATCCAGGGGGCACTG	ANPEP
MA0024.2	E2F1	chr19:6280084-6280362	231	241	+	15.623	2.16e-06	0.009	AGGGCGGGAGC	MLLT1			MA0139.1	CTCF	chr15:90686408-90686708	140	158	+	20.0492	1.06e-07	0.00054	CAGCCAGAAGGTGGCAGTG	IDH2
MA0024.2	E2F1	chr19:6372566-6372701	55	65	+	15.2459	3.44e-06	0.0113	CAGGCGGGAGG	ALKBH7			MA0139.1	CTCF	chr15:90701185-90701712	49	67	+	17.1475	8.25e-07	0.00205	TGGCCACGAGGGGGCATGG	SEMA4B
MA0024.2	E2F1	chr19:6424826-6425104	160	170	+	16.1148	7.33e-07	0.00761	TGGGCGGGAGG	KHSRP			MA0139.1	CTCF	chr15:90727832-90728455	518	536	+	13.1311	8.38e-06	0.0125	TGCCCGGGAGGTGGCGGAC	SEMA4B
MA0024.3	E2F1	chr19:6737586-6737826	32	43	-	14.4426	6.76e-06	0.31	TTGGGCGCCAGA	GPR108			MA0139.1	CTCF	chr15:91429302-91429529	111	129	-	20.623	6.69e-08	0.000424	TGGCCACCAGGGGCCGCTG	FES
MA0024.3	E2F1	chr19:6737586-6737826	32	43	+	14.2787	7.82e-06	0.335	TCTGGCGCCCAA	GPR108			MA0139.1	CTCF	chr15:92396179-92396622	338	356	-	19.7213	1.37e-07	0.000634	CGGCCCCTAGGTGGCGCTG	SLCO3A1
MA0024.2	E2F1	chr19:797802-798037	66	76	-	14.6557	7.39e-06	0.0164	GAGGCGGGAAG	PTBP1			MA0139.1	CTCF	chr15:92396735-92397018	160	178	+	13.0656	8.67e-06	0.0127	aggccaggggagggcggag	SLCO3A1
MA0024.2	E2F1	chr19:797802-798037	46	56	-	14.541	8.49e-06	0.0172	GGCGCGCGAGG	PTBP1			MA0139.1	CTCF	chr15:93352277-93353072	212	230	+	20.0656	1.05e-07	0.000536	CAGCCGCCAGGGGGCAGCC	ASB9P1
MA0024.2	E2F1	chr2:10262668-10262903	157	167	+	14.6885	7e-06	0.016	GGCGCGGGAGA	RRM2			MA0139.1	CTCF	chr15:93573937-93574194	116	134	+	17.3934	7.03e-07	0.00182	CATCCTGCAGAGGGCAGCA	RGMA
MA0024.2	E2F1	chr2:10262668-10262903	9	19	-	14.3934	9.91e-06	0.0183	AGCGCGGGAGC	RRM2			MA0139.1	CTCF	chr15:99644960-99645340	183	201	+	13.7377	6.09e-06	0.00968	GGTGCGGCAGGGGGCGCTG	SYNM
MA0024.2	E2F1	chr2:10588569-10588831	108	118	-	15.3607	3.1e-06	0.011	GGGGCGCGAAG	ODC1			MA0139.1	CTCF	chr16:10603532-10603659	77	95	-	22.0164	2e-08	0.000211	TTACCACCAGGTGGCAGCC	LINC01290
MA0024.2	E2F1	chr2:109150710-109150990	105	115	-	16.0164	1.08e-06	0.00829	GGGGCGGGAGC	LIMS1			MA0139.1	CTCF	chr16:11012654-11012859	127	145	-	19.2459	1.95e-07	0.000775	CTACCAGAAGGTGGCAGTG	CIITA
MA0024.2	E2F1	chr2:109150710-109150990	155	165	-	15.6393	1.95e-06	0.00893	GGCGCGGGAGG	LIMS1			MA0139.1	CTCF	chr16:1105141-1105391	125	143	-	18.9836	2.36e-07	0.000854	TGGCCACTGGGGGGCACAC	SSTR5
MA0024.2	E2F1	chr2:109150710-109150990	124	134	-	15.4098	2.87e-06	0.0106	CGCGCGGGAAG	LIMS1			MA0139.1	CTCF	chr16:1152941-1153088	30	48	-	16.3443	1.37e-06	0.00304	CGGCCGGCAGAGGGCGAGC	C1QTNF8
MA0024.2	E2F1	chr2:114647310-114647630	153	163	-	14.6066	8.06e-06	0.0171	CGAGCGGGAGG	ACTR3			MA0139.1	CTCF	chr16:115724-115981	115	133	+	21.6066	2.9e-08	0.000249	TGACCACCAGGTGACGCCA	RHBDF1
MA0024.2	E2F1	chr2:11606222-11606448	128	138	-	14.7705	6.4e-06	0.0153	CGGGCGGCAGC	E2F6			MA0139.1	CTCF	chr16:1463660-1463972	163	181	-	20.4098	7.98e-08	0.000463	CGGCCGCGAGGGGGCGCCG	UNKL
MA0024.2	E2F1	chr2:118943903-118944178	186	196	-	15.1148	4.22e-06	0.0128	AGGGCGGGAAA	THORLNC			MA0139.1	CTCF	chr16:146959-147233	98	116	-	26.1311	8.04e-11	1.19e-05	TGGCCACCAGGGGGCAGCA	NPRL3
MA0024.2	E2F1	chr2:118943903-118944178	162	172	-	14.7869	6.31e-06	0.0153	GGCGCGGGAGC	THORLNC			MA0139.1	CTCF	chr16:146959-147233	131	149	+	14.6393	3.71e-06	0.00659	CCACCAGACGAGGGCGCCA	NPRL3
MA0024.2	E2F1	chr2:169746847-169747091	106	116	-	14.623	7.8e-06	0.017	GTGGCGGGAAG	SPC25			MA0139.1	CTCF	chr16:146959-147233	142	160	-	13.1967	8.1e-06	0.0121	GTGCCTGTGGGTGGCGCCC	NPRL3
MA0024.2	E2F1	chr2:20550508-20550805	193	203	-	14.3934	9.91e-06	0.0183	AGCGCGGGAGC	PUM2			MA0139.1	CTCF	chr16:15068812-15069167	270	288	+	13.5738	6.64e-06	0.0104	GTGCCGGGAGGGGGCGATG	PDXDC1
MA0024.2	E2F1	chr2:220363529-220363675	99	109	+	14.6721	7.25e-06	0.0163	CGGGCGGCAGA	GMPPA			MA0139.1	CTCF	chr16:157106-157332	95	113	+	22.0328	1.96e-08	0.000209	TATCCACTAGGTGGCGCTG	NPRL3
MA0024.2	E2F1	chr2:232572750-232572951	125	135	+	15.5246	2.52e-06	0.00995	AGGGCGGGAGA	PTMA			MA0139.1	CTCF	chr16:1862780-1862996	25	43	+	15.2295	2.65e-06	0.00502	CGCCCTGCAGGAGGCGGCC	HAGH
MA0024.2	E2F1	chr2:235405710-235405873	46	56	-	15.7705	1.58e-06	0.00878	GGGGCGCGAGG	ARL4C			MA0139.1	CTCF	chr16:20311849-20312057	115	133	-	18.7541	2.79e-07	0.000939	CAGCCAATAGAGGGCACTG	GP2
MA0024.2	E2F1	chr2:236402448-236402647	158	168	+	14.6393	7.67e-06	0.0168	AGGGCGGCAAG	AGAP1			MA0139.1	CTCF	chr16:2053951-2054111	21	39	+	23.3279	5.46e-09	0.000108	TCTCCACCAGGGGGCGGCA	ZNF598
MA0024.2	E2F1	chr2:239112314-239112537	129	139	-	15.6393	1.95e-06	0.00893	GGCGCGGGAGG	ILKAP			MA0139.1	CTCF	chr16:21095255-21095395	64	82	-	19.1639	2.07e-07	0.000794	CGGGCAGTAGGGGGCAGTA	DNAH3
MA0024.2	E2F1	chr2:32581921-32582199	118	128	-	14.8852	5.43e-06	0.0142	TGCGCGGGAGG	BIRC6			MA0139.1	CTCF	chr16:22217495-22217680	27	45	+	20.4262	7.87e-08	0.000459	TGGCCACCTGGGGGCGGCC	EEF2K
MA0024.2	E2F1	chr2:54683309-54683438	96	106	-	15.2623	3.21e-06	0.011	TGGGCGGGAGC	SPTBN1			MA0139.1	CTCF	chr16:22308332-22308641	270	288	-	17.3934	7.03e-07	0.00182	CCTGCAGCAGGGGGCGCTG	POLR3E
MA0024.2	E2F1	chr2:71295630-71295790	75	85	+	14.8852	5.43e-06	0.0142	TGCGCGGGAGG	NAGK			MA0139.1	CTCF	chr16:28289123-28289306	59	77	+	16.4754	1.26e-06	0.00286	CGGCCACTAGAGGGCGTGT	SBK1
MA0024.2	E2F1	chr2:9771169-9771315	103	113	+	14.4262	9.45e-06	0.018	GGAGCGGGAGG	YWHAQ			MA0139.1	CTCF	chr16:28956897-28957163	144	162	-	20.6393	6.61e-08	0.000424	CAGCCAGCAGGTGGAGCTG	NFATC2IP
MA0024.2	E2F1	chr2:99952806-99953093	101	111	-	16.1148	7.33e-07	0.00761	TGGGCGGGAGG	TXNDC9			MA0139.1	CTCF	chr16:28956897-28957163	221	239	+	15.2787	2.58e-06	0.0049	GGTCCAGCGGGGGGCGCCT	NFATC2IP
MA0024.2	E2F1	chr20:2821229-2821438	6	16	+	15.541	2.39e-06	0.00958	CGGGCGCGAAG	VPS16			MA0139.1	CTCF	chr16:29859888-29860171	118	136	-	19.8525	1.24e-07	0.000593	GCTCCAGCAGGTGGCGCTG	CDIPT
MA0024.2	E2F1	chr20:2821229-2821438	39	49	+	14.5902	8.29e-06	0.0172	GGGGCGGCAGC	VPS16			MA0139.1	CTCF	chr16:30032920-30033108	117	135	-	19.5738	1.53e-07	0.000671	CTCCCACTAGGTGGCAGCA	C16orf92
MA0024.2	E2F1	chr20:30467801-30468042	159	169	+	14.8033	6.21e-06	0.0153	CTGGCGGGAAG	TTLL9			MA0139.1	CTCF	chr16:30420864-30421028	97	115	-	19.918	1.18e-07	0.000575	GGCCCACTAGGGGGCAGCA	ZNF771
MA0024.2	E2F1	chr20:31124219-31124411	134	144	+	16.459	5.27e-07	0.00699	ggggcgggaag	NOL4L			MA0139.1	CTCF	chr16:30996378-30996592	55	73	+	21.1311	4.39e-08	0.000322	CGGCCGCCAGGGGGCGCCT	HSD3B7
MA0024.2	E2F1	chr20:328289-328612	82	92	-	15.4426	2.76e-06	0.0104	GGGGCGGCAGG	NRSN2			MA0139.1	CTCF	chr16:31153747-31153974	130	148	-	23.2623	5.88e-09	0.000108	CGGCCGCCAGGGGGCGGCA	PRSS36
MA0024.2	E2F1	chr20:328289-328612	306	316	+	14.6066	8.06e-06	0.0171	CGAGCGGGAGG	NRSN2			MA0139.1	CTCF	chr16:3550800-3551005	77	95	-	12.918	9.36e-06	0.0134	GGGCCGGCAGAGAGCGCTC	CLUAP1
MA0024.2	E2F1	chr20:328289-328612	147	157	-	14.4262	9.45e-06	0.018	GGAGCGGGAGG	NRSN2			MA0139.1	CTCF	chr16:403102-403306	23	41	+	12.9508	9.2e-06	0.0133	TGGCCGGGAGAGGGCGTGG	AXIN1
MA0024.2	E2F1	chr20:34042599-34042897	252	262	+	14.6393	7.67e-06	0.0168	ATGGCGGGAGG	GDF5			MA0139.1	CTCF	chr16:412186-412466	133	151	-	13.459	7.06e-06	0.0109	GGGACGCAAGAGGGCACTG	MRPL28
MA0024.2	E2F1	chr20:44519847-44520048	66	76	+	16.8689	1.86e-07	0.00369	GGGGCGGGAGG	NEURL2			MA0139.1	CTCF	chr16:4250313-4250541	89	107	+	16.6885	1.1e-06	0.00259	CTCACAGCAGGGGGCACCG	SRL
MA0024.2	E2F1	chr20:44563713-44563906	14	24	+	16.0164	1.08e-06	0.00829	ggggcgggagc	PCIF1			MA0139.1	CTCF	chr16:4303729-4304236	473	491	+	13.9344	5.48e-06	0.00898	TGGCCGAAAGGGGTCGCTG	LINC01569
MA0024.2	E2F1	chr20:47894976-47895213	115	125	+	15.6885	1.86e-06	0.00893	CGGGCGGGAAA	ZFAS1			MA0139.1	CTCF	chr16:47071795-47072008	53	71	+	17.8197	5.31e-07	0.00148	AGGCCGCCAGAGGGCGCGC	DNAJA2
MA0024.2	E2F1	chr20:52210802-52211159	307	317	-	14.6393	7.67e-06	0.0168	ATGGCGGGAGG	ZNF217			MA0139.1	CTCF	chr16:47177355-47177549	90	108	+	20.6066	6.78e-08	0.000424	CGGCCCGCAGGGGGCGCCG	NETO2
MA0024.2	E2F1	chr20:57226114-57226391	83	93	-	14.7869	6.31e-06	0.0153	GGCGCGGGAGC	STX16-NPEPL1			MA0139.1	CTCF	chr16:48198804-48199109	152	170	-	21.3607	3.59e-08	0.000282	CGACCAGCAGATGGCAGCC	ABCC12
MA0024.2	E2F1	chr20:57466266-57466498	15	25	-	15.623	2.16e-06	0.009	AGGGCGGGAGC	GNAS			MA0139.1	CTCF	chr16:48657204-48657349	89	107	-	18.5246	3.27e-07	0.00105	AGAACAGCAGGTGGCGCCA	N4BP1
MA0024.2	E2F1	chr20:57556189-57556435	59	69	-	17.0492	9.31e-08	0.00369	CGGGCGGGAGG	NELFCD			MA0139.1	CTCF	chr16:5006236-5006454	95	113	-	13.1803	8.17e-06	0.0122	CTGTCGCAAGGTGGCAGCA	SEC14L5
MA0024.2	E2F1	chr20:61569246-61569467	196	206	-	14.4262	9.45e-06	0.018	GGAGCGGGAGG	DIDO1			MA0139.1	CTCF	chr16:53088727-53089018	143	161	+	19.6066	1.49e-07	0.00066	CGCCCACTAGGTGGCGCCT	CHD9
MA0024.2	E2F1	chr21:47648658-47648835	78	88	-	16.8689	1.86e-07	0.00369	GGGGCGGGAGG	LSS			MA0139.1	CTCF	chr16:53537041-53537241	165	183	-	16.4918	1.25e-06	0.00285	CGTGCAGCAGGGGGCGGAG	AKTIP
MA0024.2	E2F1	chr21:47648658-47648835	87	97	-	16.8689	1.86e-07	0.00369	GGGGCGGGAGG	LSS			MA0139.1	CTCF	chr16:54320821-54321095	84	102	-	13.4262	7.18e-06	0.011	CGAGCAGGAGGGGGCGGGC	IRX3
MA0024.2	E2F1	chr21:47648658-47648835	96	106	-	16.8689	1.86e-07	0.00369	GGGGCGGGAGG	LSS			MA0139.1	CTCF	chr16:55499047-55499307	159	177	+	23.541	4.3e-09	9.54e-05	TGGCCACCAGATGGCGCAG	MMP2-AS1
MA0024.2	E2F1	chr21:47648658-47648835	105	115	-	15.8197	1.38e-06	0.00842	CGCGCGGGAGG	LSS			MA0139.1	CTCF	chr16:55499047-55499307	80	98	+	17.1803	8.08e-07	0.00202	AAGCCACTAGATGGTGCCA	MMP2-AS1
MA0024.2	E2F1	chr21:47648658-47648835	59	69	-	14.6885	7e-06	0.016	TGGGCGGCAGG	LSS			MA0139.1	CTCF	chr16:57496463-57496608	43	61	+	14.5738	3.85e-06	0.00677	CGAGCAGCAGGCGGCGCTG	POLR2C
MA0024.2	E2F1	chr22:20104943-20105086	116	126	+	17.0492	9.31e-08	0.00369	CGGGCGGGAGG	RANBP1			MA0139.1	CTCF	chr16:57553770-57553956	75	93	-	24.3934	1.51e-09	5.69e-05	TGGCCACCAGAGGGCGCAG	CCDC102A
MA0024.2	E2F1	chr22:24059521-24059677	6	16	+	14.8852	5.43e-06	0.0142	TGCGCGGGAGG	GUSBP11			MA0139.1	CTCF	chr16:57625392-57625557	83	101	+	17	9.07e-07	0.00221	CAACCACCAGGGGTCAGGG	ADGRG1
MA0024.2	E2F1	chr22:24666571-24666789	199	209	+	14.6066	8.06e-06	0.0171	TGGGCGCGAAG	SPECC1L-ADORA2A			MA0139.1	CTCF	chr16:57682960-57683218	138	156	-	20.2131	9.34e-08	0.000501	TGACCGCCAGGGGGAGCCA	ADGRG1
MA0024.2	E2F1	chr22:29075777-29075941	138	148	-	15.377	2.98e-06	0.0107	AGGGCGCGAGG	TTC28			MA0139.1	CTCF	chr16:57791253-57791400	30	48	+	25.4754	2.85e-10	2.68e-05	TGGCCAGCAGGGGGCAGCA	MIR6772
MA0024.2	E2F1	chr22:30163061-30163205	38	48	+	14.541	8.49e-06	0.0172	GGCGCGCGAGG	ZMAT5			MA0139.1	CTCF	chr16:58672290-58672451	39	57	-	15.0164	3e-06	0.00554	CGGCCTCCAGATGGGGCCA	CNOT1
MA0024.2	E2F1	chr22:31741866-31742041	64	74	-	17.0492	9.31e-08	0.00369	CGGGCGGGAGG	PATZ1			MA0139.1	CTCF	chr16:629153-629365	102	120	+	18.1639	4.2e-07	0.00126	GCACCACAAGGGGGCAGCC	PIGQ
MA0024.2	E2F1	chr22:32149822-32149984	103	113	+	16.0656	9.85e-07	0.00829	AGGGCGGGAAG	DEPDC5			MA0139.1	CTCF	chr16:66440437-66440630	97	115	+	22.8197	9.24e-09	0.000139	TGACCACTAGGGGGCGCGC	LINC00920
MA0024.2	E2F1	chr22:32149822-32149984	95	105	+	15.7705	1.58e-06	0.00878	GGGGCGCGAGG	DEPDC5			MA0139.1	CTCF	chr16:66907076-66907323	125	143	-	24.0164	2.47e-09	7.14e-05	CGGCCAGCAGGGGGCGCGG	PDP2
MA0024.2	E2F1	chr3:107809801-107809986	106	116	-	16.6393	3e-07	0.00576	CGGGCGGGAAG	CD47			MA0139.1	CTCF	chr16:67011623-67011818	116	134	+	21	4.9e-08	0.000346	TGAGCACCAGGGGGCGCTG	CES3
MA0024.2	E2F1	chr3:113465035-113465219	70	80	-	14.541	8.49e-06	0.0172	GGCGCGCGAGG	NAA50			MA0139.1	CTCF	chr16:67313271-67313498	82	100	+	23.1475	6.59e-09	0.000116	CGGCCTCCAgggggcggcg	PLEKHG4
MA0024.2	E2F1	chr3:128598210-128598384	164	174	-	16.0656	9.85e-07	0.00829	AGGGCGGGAAG	ACAD9			MA0139.1	CTCF	chr16:67555462-67555607	107	125	-	20.7049	6.26e-08	0.000406	CGGCCTCCAGGGGGAGCTG	LOC100505942
MA0024.2	E2F1	chr3:129612468-129612723	59	69	+	15.6393	1.95e-06	0.00893	GGCGCGGGAGG	TMCC1-AS1			MA0139.1	CTCF	chr16:67850512-67850732	77	95	+	22.9016	8.49e-09	0.00013	CAACCACCAGGGGGCAGTG	TSNAXIP1
MA0024.2	E2F1	chr3:15106772-15106934	43	53	-	14.4754	9.06e-06	0.0179	TGCGCGGGAAG	MRPS25			MA0139.1	CTCF	chr16:67850512-67850732	134	152	+	13.6066	6.53e-06	0.0103	TTACCTACAGGGGGAAGCA	TSNAXIP1
MA0024.2	E2F1	chr3:195474679-195474980	110	120	+	14.6885	7e-06	0.016	TGGGCGGCAGG	MUC4			MA0139.1	CTCF	chr16:68074542-68074709	108	126	-	21.2787	3.86e-08	0.000295	GATCCACCAGGGGGCGCTG	DUS2
MA0024.2	E2F1	chr3:196439040-196439250	174	184	+	14.5574	8.4e-06	0.0172	CGCGCGGGAAC	PIGX			MA0139.1	CTCF	chr16:69345063-69345313	129	147	+	17.2131	7.91e-07	0.00199	TGGACGCTAGGGGGCAGCC	VPS4A
MA0024.2	E2F1	chr3:196466567-196466752	111	121	+	16.8689	1.86e-07	0.00369	GGGGCGGGAGG	PAK2			MA0139.1	CTCF	chr16:69599555-69599853	227	245	-	12.9672	9.13e-06	0.0132	CGGCCCCCGGAGGGCGGGG	MIR1538
MA0024.2	E2F1	chr3:38537694-38537891	184	194	-	14.6557	7.39e-06	0.0164	GAGGCGGGAAG	EXOG			MA0139.1	CTCF	chr16:70772367-70772579	106	124	-	17.4918	6.59e-07	0.00174	CCACCAGCAGGGGGTGCCT	VAC14
MA0024.2	E2F1	chr3:41240865-41240996	17	27	-	15.7705	1.58e-06	0.00878	GGGGCGCGAGG	CTNNB1			MA0139.1	CTCF	chr16:717911-718217	86	104	+	12.918	9.36e-06	0.0134	CGTCCACACGGTGGCGCGC	RHOT2
MA0024.2	E2F1	chr3:44040665-44040850	141	151	-	17.0492	9.31e-08	0.00369	CGGGCGGGAGG	MIR138-1			MA0139.1	CTCF	chr16:75233358-75233545	38	56	+	24.4098	1.47e-09	5.69e-05	TGGCCACCAGGTGGCAGCC	CTRB2
MA0024.2	E2F1	chr3:52312598-52312807	109	119	+	15.6066	2.27e-06	0.00918	ggggcgggaac	WDR82			MA0139.1	CTCF	chr16:75267805-75267998	116	134	+	22.623	1.13e-08	0.000151	TGGCCACCAGGTGGTGCTG	BCAR1
MA0024.2	E2F1	chr3:57741732-57742069	234	244	+	14.6885	7e-06	0.016	GGCGCGGGAGA	SLMAP			MA0139.1	CTCF	chr16:790831-791144	270	288	-	19.2295	1.98e-07	0.000776	TCGTCAGCAGAGGGCGCCG	CIAO3
MA0024.2	E2F1	chr3:61237048-61237288	218	228	+	15.5082	2.66e-06	0.0102	GGGGCGGGAAA	FHIT			MA0139.1	CTCF	chr16:81771668-81771852	109	127	-	18.8852	2.53e-07	0.000881	GTGCCACCAGGAGGCAGCA	PLCG2
MA0024.2	E2F1	chr4:119757250-119757455	80	90	-	14.3934	9.91e-06	0.0183	CAGGCGGGAGC	SEC24D			MA0139.1	CTCF	chr16:81771668-81771852	111	129	+	13.7541	6.03e-06	0.00964	CTGCCTCCTGGTGGCACAA	PLCG2
MA0024.2	E2F1	chr4:140375162-140375315	26	36	+	16.459	5.27e-07	0.00699	GGGGCGGGAAG	LOC107984036			MA0139.1	CTCF	chr16:835654-835901	119	137	-	21.3115	3.75e-08	0.000289	GGGCCGGCAGGGGGCGCCA	RPUSD1
MA0024.2	E2F1	chr4:153457183-153457498	63	73	+	16.8689	1.86e-07	0.00369	GGGGCGGGAGG	MIR4453HG			MA0139.1	CTCF	chr16:8754893-8755064	90	108	+	17.2623	7.66e-07	0.00194	TCACCACAAGGTGGTGCCC	ABAT
MA0024.2	E2F1	chr4:38665523-38665717	88	98	+	15.6393	1.95e-06	0.00893	ggcgcgggagg	KLF3-AS1			MA0139.1	CTCF	chr16:87942993-87943208	144	162	-	18.2623	3.93e-07	0.0012	CTGCCACCAGGGGCCGCTC	CA5A
MA0024.2	E2F1	chr4:39640536-39640709	130	140	+	16.1967	6.2e-07	0.00699	CGGGCGGGAGC	SMIM14			MA0139.1	CTCF	chr16:88924242-88924399	90	108	-	15.2951	2.56e-06	0.00488	CGCCCAGCAGGGAGCGGTC	TRAPPC2L
MA0024.2	E2F1	chr4:8160536-8160794	99	109	-	14.7705	6.4e-06	0.0153	CGGGCGGCAGC	ABLIM2			MA0139.1	CTCF	chr16:89119887-89120039	115	133	+	13.0328	8.82e-06	0.0129	GCGCCGCGAGGTGGAGCTG	ACSF3
MA0024.2	E2F1	chr5:110427817-110428049	24	34	-	15.1148	4.22e-06	0.0128	AGGGCGGGAAA	WDR36			MA0139.1	CTCF	chr16:89233905-89234141	134	152	-	14.9344	3.14e-06	0.00578	GCCCCGGCAGGGGGCAGTG	LINC02138
MA0024.2	E2F1	chr5:137827686-137828000	94	104	-	16.0164	1.08e-06	0.00829	GGGGCGGGAGC	EGR1			MA0139.1	CTCF	chr16:89307195-89307499	175	193	+	26.2295	5.91e-11	1.19e-05	TGGCCAGCAGGGGGCGGTA	ZNF778
MA0024.2	E2F1	chr5:137827686-137828000	301	311	+	14.5902	8.29e-06	0.0172	GGGGCGGCAGC	EGR1			MA0139.1	CTCF	chr16:8974162-8974372	115	133	-	24.623	1.1e-09	4.94e-05	TCGCCACCAGGGGGCAGCA	CARHSP1
MA0024.2	E2F1	chr5:140998555-140998740	86	96	-	16.1967	6.2e-07	0.00699	CGGGCGGGAGC	DIAPH1			MA0139.1	CTCF	chr17:1050896-1051053	102	120	-	14.7541	3.48e-06	0.00626	TCCCCAGAAGAGGGTGCTG	ABR
MA0024.2	E2F1	chr5:149737072-149737317	165	175	+	15.377	2.98e-06	0.0107	AGGGCGCGAGG	TCOF1			MA0139.1	CTCF	chr17:10521496-10521666	114	132	-	21.0164	4.84e-08	0.000342	GAGCCACTAGGTGGCACTG	MYHAS
MA0024.2	E2F1	chr5:149737072-149737317	150	160	+	14.541	8.49e-06	0.0172	GGCGCGCGAGG	TCOF1			MA0139.1	CTCF	chr17:1477806-1477977	97	115	+	17.7049	5.73e-07	0.00157	CCGCCGGCAGGGGGTGCTG	SLC43A2
MA0024.2	E2F1	chr5:150036147-150036461	247	257	-	14.6066	8.06e-06	0.0171	TGGGCGCGAAG	SYNPO			MA0139.1	CTCF	chr17:16905166-16905382	100	118	+	23.2131	6.2e-09	0.000112	TCACCAGCAGGTGGCGCCG	LINC02090
MA0024.2	E2F1	chr5:150632303-150632481	100	110	-	15.8197	1.38e-06	0.00842	CGCGCGGGAGG	GM2A			MA0139.1	CTCF	chr17:17472119-17472339	85	103	-	15.6885	2.03e-06	0.00411	CAGACGGTAGGTGGCGCTG	PEMT
MA0024.2	E2F1	chr5:158636521-158636711	19	29	-	16.8689	1.86e-07	0.00369	GGGGCGGGAGG	RNF145			MA0139.1	CTCF	chr17:19350457-19350658	96	114	-	17.2787	7.58e-07	0.00193	CAGACACCAGAGGGAGCCA	RNF112
MA0024.2	E2F1	chr5:158636521-158636711	103	113	-	15.8197	1.38e-06	0.00842	CGCGCGGGAGG	RNF145			MA0139.1	CTCF	chr17:19657229-19657409	123	141	-	15.6066	2.13e-06	0.00425	CAGCCACTAGGCGGCAGGG	ALDH3A1
MA0024.2	E2F1	chr5:158636521-158636711	172	182	+	15.1639	4.05e-06	0.0124	TGGGCGGGAGA	RNF145			MA0139.1	CTCF	chr17:21183369-21183602	112	130	+	21.4098	3.43e-08	0.000275	TGGTCACCAGAGGGCGCTG	MAP2K3
MA0024.2	E2F1	chr5:173043556-173043888	154	164	+	16.459	5.27e-07	0.00699	GGGGCGGGAAG	BOD1			MA0139.1	CTCF	chr17:21219892-21220246	129	147	+	22.0656	1.91e-08	0.000209	TAGCCGCCAGGGGGCGGTA	MAP2K3
MA0024.2	E2F1	chr5:175792952-175793183	185	195	-	15.2459	3.44e-06	0.0113	CAGGCGGGAGG	ARL10			MA0139.1	CTCF	chr17:21305335-21306141	138	156	-	14.082	5.05e-06	0.00841	AGGCCAGGGGAGGGCAGCG	KCNJ12
MA0024.2	E2F1	chr5:175792952-175793183	115	125	-	14.918	5.32e-06	0.0142	GGGGCGCGAGC	ARL10			MA0139.1	CTCF	chr17:21307891-21308331	102	120	+	17.9836	4.75e-07	0.00138	ACCCCAGCAGAGGGCACTA	KCNJ12
MA0024.2	E2F1	chr5:176739329-176739669	110	120	+	15.6885	1.86e-06	0.00893	CGGGCGGGAAA	MXD3			MA0139.1	CTCF	chr17:235882-236064	139	157	-	20.1148	1.01e-07	0.000528	TTGCCGCCAGAGGGCAGCG	C17orf97
MA0024.2	E2F1	chr5:179125752-179125960	119	129	+	14.8852	5.43e-06	0.0142	TGCGCGGGAGG	CANX			MA0139.1	CTCF	chr17:25572391-25572587	60	78	+	14.8852	3.23e-06	0.00591	TGAGCTGCAGAGGGCAGTG	WSB1
MA0024.2	E2F1	chr5:179499075-179499281	150	160	-	16.1967	6.2e-07	0.00699	CGGGCGGGAGC	RNF130			MA0139.1	CTCF	chr17:25659970-25660303	67	85	-	20.6885	6.34e-08	0.000408	CGGCCACCGGAGGGCGGTG	WSB1
MA0024.2	E2F1	chr5:179921085-179921451	91	101	+	15.0492	4.54e-06	0.0131	agggcggcagg	CNOT6			MA0139.1	CTCF	chr17:25659970-25660303	217	235	-	13.6885	6.25e-06	0.00989	TGCCCTCTAGGGGGTGACG	WSB1
MA0024.2	E2F1	chr5:180237042-180237304	1	11	-	15.7869	1.49e-06	0.00878	CGGGCGGGAAC	MGAT1			MA0139.1	CTCF	chr17:25659970-25660303	309	327	-	12.9672	9.13e-06	0.0132	GGGCCTCCAGGGAGCGGAG	WSB1
MA0024.2	E2F1	chr5:180237396-180237643	93	103	+	15.4098	2.87e-06	0.0106	CGCGCGGGAAG	MGAT1			MA0139.1	CTCF	chr17:25680774-25681176	192	210	+	22.9344	8.2e-09	0.000129	CGGCCGGCAGGGGGCGCCG	WSB1
MA0024.2	E2F1	chr5:180237396-180237643	76	86	+	14.3934	9.91e-06	0.0183	CGCGCGGCAGG	MGAT1			MA0139.1	CTCF	chr17:26220258-26220406	8	26	-	14.4918	4.03e-06	0.00703	GAGCCACTGGGTGGCGGGG	LYRM9
MA0024.2	E2F1	chr5:784846-784989	15	25	-	15.4426	2.76e-06	0.0104	GGGGCGGCAGG	ZDHHC11B			MA0139.1	CTCF	chr17:29764410-29764531	55	73	+	13.2459	7.9e-06	0.0119	TGTCCCCTAGGGGTCAGTC	RAB11FIP4
MA0024.3	E2F1	chr5:79950342-79950484	22	33	-	15.4754	2.83e-06	0.264	TTTCGCGCCAAA	MSH3			MA0139.1	CTCF	chr17:31204203-31204426	163	181	-	15.0984	2.86e-06	0.00534	CTGTCCCCAGGGGGCGCTG	MYO1D
MA0024.3	E2F1	chr5:79950342-79950484	22	33	+	15.459	2.93e-06	0.264	TTTGGCGCGAAA	MSH3			MA0139.1	CTCF	chr17:32527076-32527284	26	44	+	14.623	3.75e-06	0.00664	TCACCATAAGGTGGCAGCA	LINC01989
MA0024.2	E2F1	chr5:79950342-79950484	117	127	-	15.0984	4.31e-06	0.0129	CGGGCGCGAGC	MSH3			MA0139.1	CTCF	chr17:32527076-32527284	75	93	+	14.5246	3.96e-06	0.00695	AATCCAGCAGGTGACAGCA	LINC01989
MA0024.2	E2F1	chr5:90679091-90679300	147	157	-	15.6393	1.95e-06	0.00893	GGCGCGGGAGG	ARRDC3			MA0139.1	CTCF	chr17:33325319-33325528	66	84	+	19.8689	1.22e-07	0.000589	TGACCAGGAGATGGCGGTG	LIG3
MA0024.2	E2F1	chr5:98264732-98264945	15	25	+	15.8197	1.38e-06	0.00842	CGCGCGGGAGG	LOC100289230			MA0139.1	CTCF	chr17:33416350-33416528	126	144	-	16.2787	1.42e-06	0.00313	GCTCCGCCAGGGGGCGCGA	RAD51L3-RFFL
MA0024.2	E2F1	chr5:98264732-98264945	22	32	+	15.0656	4.43e-06	0.0129	GAGGCGGGAGG	LOC100289230			MA0139.1	CTCF	chr17:34091142-34091357	104	122	+	20.541	7.16e-08	0.000438	CACCCAGCAGGTGGCGCTG	C17orf50
MA0024.2	E2F1	chr6:13615429-13615641	186	196	-	14.8197	6.07e-06	0.0153	GGGGCGCGAGA	NOL7			MA0139.1	CTCF	chr17:34131842-34132004	23	41	-	13.1803	8.17e-06	0.0122	TAGACTCTAGAGGGCAGGG	TAF15
MA0024.2	E2F1	chr6:151773242-151773392	28	38	-	15.2623	3.21e-06	0.011	TGGGCGGGAGC	RMND1			MA0139.1	CTCF	chr17:34476428-34476637	85	103	-	21.0656	4.64e-08	0.000331	TTGCCAGTAGATGGCGCAA	CCL4
MA0024.2	E2F1	chr6:15248970-15249215	67	77	+	17.0492	9.31e-08	0.00369	CGGGCGGGAGG	JARID2			MA0139.1	CTCF	chr17:34985809-34986036	95	113	+	15.3115	2.53e-06	0.00486	TTCACACTAGATGGCGCTC	MRM1
MA0024.2	E2F1	chr6:15663203-15663349	69	79	-	15.6066	2.27e-06	0.00918	GGGGCGGGAAC	DTNBP1			MA0139.1	CTCF	chr17:37309227-37309367	63	81	-	18.8033	2.69e-07	0.000918	TGGCCACTTGAGGGCAGCA	PLXDC1
MA0024.2	E2F1	chr6:16761707-16761853	41	51	-	14.4262	9.45e-06	0.018	GGAGCGGGAGG	ATXN1			MA0139.1	CTCF	chr17:37320988-37321189	36	54	+	15.4754	2.3e-06	0.00452	CTGCCGCTAGAGGGAGCGA	ARL5C
MA0024.2	E2F1	chr6:18264694-18265157	322	332	+	16.1967	6.2e-07	0.00699	CGGGCGGGAGC	DEK			MA0139.1	CTCF	chr17:3749414-3749715	241	259	-	24.6721	1.02e-09	4.73e-05	CCGCCACCAGGGGGCGGCG	NCBP3
MA0024.2	E2F1	chr6:18264694-18265157	328	338	+	14.4262	9.45e-06	0.018	GGAGCGGGAGG	DEK			MA0139.1	CTCF	chr17:37910571-37910809	25	43	-	13.1148	8.46e-06	0.0125	CGGCCGCTGGGTGTCACTG	GRB7
MA0024.2	E2F1	chr6:34203250-34203462	7	17	-	15.7049	1.72e-06	0.00893	TGGGCGGGAAG	HMGA1			MA0139.1	CTCF	chr17:38170035-38170300	116	134	+	20.377	8.18e-08	0.000468	TGACCACCAGGGGGCCCCC	CSF3
MA0024.2	E2F1	chr6:34664526-34664770	109	119	-	15.6393	1.95e-06	0.00893	GGCGCGGGAGG	LOC101929243			MA0139.1	CTCF	chr17:38511337-38511520	103	121	-	15.6721	2.05e-06	0.00413	CGGCCACCGGGGGGCGTGC	RARA
MA0024.2	E2F1	chr6:35888903-35889067	105	115	+	15.0328	4.77e-06	0.0136	GGGGCGGCAAG	SRPK1			MA0139.1	CTCF	chr17:38514858-38515002	47	65	+	23.459	4.72e-09	9.93e-05	TAACCACCAGGTGGCGGCA	GJD3
MA0024.2	E2F1	chr6:4135793-4136220	356	366	+	16.0164	1.08e-06	0.00829	ggggcgggagc	ECI2			MA0139.1	CTCF	chr17:38776267-38776463	77	95	+	15.918	1.77e-06	0.00372	GCTCCTGTAGAGGGCGCTG	SMARCE1
MA0024.2	E2F1	chr6:4776363-4776708	175	185	-	15.8197	1.38e-06	0.00842	CGCGCGGGAGG	CDYL			MA0139.1	CTCF	chr17:39705176-39705422	93	111	-	17.7705	5.49e-07	0.00153	CGGCCCCCAGGAGGCGCTG	LINC00974
MA0024.2	E2F1	chr6:4776363-4776708	204	214	+	14.3934	9.91e-06	0.0183	AGCGCGGGAGC	CDYL			MA0139.1	CTCF	chr17:39818925-39819204	203	221	-	22.2787	1.56e-08	0.000186	TGGCCACCAGGTGGTGGCA	KRT42P
MA0024.2	E2F1	chr6:84937534-84937773	162	172	-	14.6721	7.25e-06	0.0163	AAGGCGGGAGG	CEP162			MA0139.1	CTCF	chr17:39818925-39819204	141	159	-	20.4754	7.56e-08	0.000449	CCACCGGCAGGGGGCGCTG	KRT42P
MA0024.2	E2F1	chr7:129710206-129710411	80	90	-	15.0328	4.77e-06	0.0136	GTGGCGGGAGG	KLHDC10			MA0139.1	CTCF	chr17:39845141-39845422	102	120	-	13.4754	7e-06	0.0108	CGGCCTGCGGAAGGCGGCG	EIF1
MA0024.2	E2F1	chr7:130081043-130081181	36	46	+	16.0656	9.85e-07	0.00829	Agggcgggaag	CEP41			MA0139.1	CTCF	chr17:39957885-39958114	118	136	-	22.918	8.34e-09	0.000129	CTGCCACCAGGGGGCGGGA	P3H4
MA0024.2	E2F1	chr7:135194756-135195079	144	154	+	16.8689	1.86e-07	0.00369	ggggcgggagg	CNOT4			MA0139.1	CTCF	chr17:41560986-41561227	184	202	+	18.4918	3.35e-07	0.00107	TCGCCTGTAGAGGGCGCAG	DHX8
MA0024.2	E2F1	chr7:139876789-139876975	64	74	+	14.7213	6.66e-06	0.0157	cgcgcgcgagg	KDM7A			MA0139.1	CTCF	chr17:41755303-41755516	139	157	-	25.8033	1.62e-10	2.02e-05	TGGCCAGCAGAGGGCGCCA	MEOX1
MA0024.2	E2F1	chr7:150780492-150780694	71	81	+	17.0492	9.31e-08	0.00369	CGGGCGGGAGG	TMUB1			MA0139.1	CTCF	chr17:41837771-41838054	181	199	-	18.459	3.43e-07	0.00108	TCTCCAGCAGGTGGCAGAC	SOST
MA0024.2	E2F1	chr7:152133621-152133961	299	309	+	16.4754	4.13e-07	0.00693	AGGGCGGGAGG	FABP5P3			MA0139.1	CTCF	chr17:42072323-42072555	117	135	-	15.1803	2.73e-06	0.00513	TTGCCACCAAGGGGCGATG	PYY
MA0024.2	E2F1	chr7:1570199-1570396	30	40	+	16.0984	8.46e-07	0.00829	Cgggcgggaga	MAFK			MA0139.1	CTCF	chr17:42408746-42408913	107	125	-	20.377	8.18e-08	0.000468	TGTCCTCTAGGGGGCAGTA	SLC25A39
MA0024.2	E2F1	chr7:158622199-158622416	60	70	+	16.0164	1.08e-06	0.00829	GGGGCGGGAGC	ESYT2			MA0139.1	CTCF	chr17:42441140-42441299	100	118	-	19.1803	2.05e-07	0.000786	CCGCCTGCAGGGGGCGCTT	FAM171A2
MA0024.2	E2F1	chr7:21466908-21467165	44	54	+	15.918	1.28e-06	0.00842	GGGGCGGGAGA	SP4			MA0139.1	CTCF	chr17:4316590-4316787	75	93	-	26.3607	4.99e-11	1.19e-05	TGGCCACCAGGTGGCGCTG	SPNS3
MA0024.2	E2F1	chr7:2354004-2354228	78	88	-	15.6393	1.95e-06	0.00893	GGCGCGGGAGG	SNX8			MA0139.1	CTCF	chr17:43212710-43212916	71	89	+	24.0656	2.32e-09	7.1e-05	TTTCCACCAGGGGGCGCTA	ACBD4
MA0024.2	E2F1	chr7:24612730-24612904	99	109	-	15.9508	1.17e-06	0.00842	CGGGCGCGAGG	MPP6			MA0139.1	CTCF	chr17:43212710-43212916	111	129	+	19.9344	1.16e-07	0.00057	TGTGCACCAGGGGGCGCTG	ACBD4
MA0024.2	E2F1	chr7:25019785-25019983	104	114	+	16.8689	1.86e-07	0.00369	GGGGCGGGAGG	OSBPL3			MA0139.1	CTCF	chr17:43275192-43275453	140	158	-	13.918	5.52e-06	0.00904	CAGCCGGCAGGTGCCGCTG	LOC339192
MA0024.2	E2F1	chr7:25019785-25019983	52	62	+	15.623	2.16e-06	0.009	AGGGCGGGAGC	OSBPL3			MA0139.1	CTCF	chr17:43296317-43296550	121	139	+	21.3607	3.59e-08	0.000282	CGGCCAGCAGGGGGTAGCA	LOC339192
MA0024.2	E2F1	chr7:5569378-5569535	96	106	+	14.3934	9.91e-06	0.0183	CGCGCGGCAGG	ACTB			MA0139.1	CTCF	chr17:46102519-46102796	93	111	+	15.2951	2.56e-06	0.00488	GTCCCTGCAGGTGGCACCA	MIR10226
MA0024.2	E2F1	chr7:65447137-65447354	78	88	+	15.2459	3.44e-06	0.0113	AGCGCGGGAGG	GUSB			MA0139.1	CTCF	chr17:46695966-46696159	138	156	-	18.0984	4.4e-07	0.0013	CAGCCGCTAGATGGCACCC	HOXB8
MA0024.2	E2F1	chr7:73668696-73668918	95	105	+	15.0984	4.31e-06	0.0129	CGGGCGCGAGC	RFC2			MA0139.1	CTCF	chr17:46868517-46868672	46	64	-	18.6557	2.99e-07	0.000988	TGGCCACCAGAGGGGGGTA	TTLL6
MA0024.2	E2F1	chr7:73668696-73668918	31	41	-	14.623	7.8e-06	0.017	GTGGCGGGAAG	RFC2			MA0139.1	CTCF	chr17:4785390-4785526	68	86	-	19.3279	1.84e-07	0.000744	GGTCCAGAAGGGGGCGCCC	MINK1
MA0024.2	E2F1	chr7:73668696-73668918	199	209	-	14.5246	8.7e-06	0.0173	CGGGCGCCAGG	RFC2			MA0139.1	CTCF	chr17:4812447-4812793	111	129	+	12.8689	9.6e-06	0.0137	TGGCCAGAGGAGGGCCCCC	CHRNE
MA0024.2	E2F1	chr7:86781599-86781826	89	99	+	14.6066	8.06e-06	0.0171	CGAGCGGGAGG	LOC101927420			MA0139.1	CTCF	chr17:48277964-48278121	60	78	+	18.1803	4.16e-07	0.00125	CGGCCACTAGGTGTCGGGC	COL1A1
MA0024.2	E2F1	chr7:87256346-87260779	1689	1699	-	15.2295	3.55e-06	0.0115	GGCGCGGGAAG	ABCB1			MA0139.1	CTCF	chr17:48860585-48860821	105	123	+	18.0164	4.65e-07	0.00136	TGTCCACCAGGGGCCGCCC	MIR8059
MA0024.2	E2F1	chr7_gl000195_random:31779-33357	886	896	-	16.0656	9.85e-07	0.00829	AGGGCGGGAAG	LOC102723360			MA0139.1	CTCF	chr17:5490911-5491073	26	44	+	23.3115	5.57e-09	0.000108	TGGCCACTAGATGGCACTC	NLRP1
MA0024.2	E2F1	chr8:103666034-103666182	30	40	+	15.7705	1.58e-06	0.00878	ggggcgcgagg	KLF10			MA0139.1	CTCF	chr17:55208389-55208662	115	133	+	21.541	3.07e-08	0.000258	AGACCACTAGATGGCGCCA	AKAP1
MA0024.2	E2F1	chr8:103819043-103819207	78	88	-	14.3934	9.91e-06	0.0183	CGCGCGGCAGG	GASAL1			MA0139.1	CTCF	chr17:55935397-55935564	61	79	+	23.459	4.72e-09	9.93e-05	TGACCACCAGGTGGCAGTC	MRPS23
MA0024.2	E2F1	chr8:104033145-104033334	28	38	-	15.0328	4.77e-06	0.0136	GGGGCGGCAAG	ATP6V1C1			MA0139.1	CTCF	chr17:56394861-56395045	59	77	+	13.7541	6.03e-06	0.00964	ATCCCACGAGGGGGCAATA	TSPOAP1
MA0024.2	E2F1	chr8:107669725-107670052	5	15	+	15.2131	3.91e-06	0.0121	CTGGCGGGAGG	OXR1			MA0139.1	CTCF	chr17:58513333-58513573	123	141	-	15.3934	2.41e-06	0.00469	ATTCCTCTAGGTGGCAGTG	C17orf64
MA0024.2	E2F1	chr8:108446454-108446627	51	61	+	15.6885	1.86e-06	0.00893	CGGGCGGGAAA	ANGPT1			MA0139.1	CTCF	chr17:60143396-60143546	78	96	-	19.8033	1.28e-07	0.00061	CACCCAGCAGATGGCGCTA	MED13
MA0024.2	E2F1	chr8:124084591-124084836	141	151	+	16.459	5.27e-07	0.00699	GGGGCGGGAAG	TBC1D31			MA0139.1	CTCF	chr17:61556356-61556574	77	95	-	20.4918	7.46e-08	0.000448	GGACCAGCAGGTGGCAGTC	ACE
MA0024.2	E2F1	chr8:124253493-124253734	93	103	-	15	4.99e-06	0.0138	CGGGCGCGAGA	C8orf76			MA0139.1	CTCF	chr17:65471562-65471772	131	149	-	14.0328	5.19e-06	0.00859	CCACCAACAGATGGCATCA	PITPNC1
MA0024.2	E2F1	chr8:126442122-126442610	12	22	-	16.1148	7.33e-07	0.00761	TGGGCGGGAGG	TRIB1			MA0139.1	CTCF	chr17:66201477-66201656	69	87	-	15.4918	2.28e-06	0.00449	CAGCCGCTAGGGGGAGCGC	AMZ2
MA0024.2	E2F1	chr8:127570532-127570859	153	163	+	16.1967	6.2e-07	0.00699	CGGGCGGGAGC	FAM84B			MA0139.1	CTCF	chr17:7199789-7200001	90	108	-	19.1803	2.05e-07	0.000786	CGGCCGGCAGAGGGCGCGC	YBX2
MA0024.2	E2F1	chr8:127570532-127570859	32	42	+	15.7705	1.58e-06	0.00878	GGGGCGCGAGG	FAM84B			MA0139.1	CTCF	chr17:72364460-72364697	116	134	+	26.1311	8.04e-11	1.19e-05	TGGCCACCAGGGGGCAGCA	GPR142
MA0024.2	E2F1	chr8:135724707-135725428	380	390	-	15.623	2.16e-06	0.009	CGGGCGGCAGG	ZFAT			MA0139.1	CTCF	chr17:72375649-72375850	72	90	+	20.4754	7.56e-08	0.000449	CAGACAGCAGGGGGCGCTG	GPR142
MA0024.2	E2F1	chr8:135724707-135725428	61	71	-	15.0164	4.88e-06	0.0138	TGGGCGCGAGG	ZFAT			MA0139.1	CTCF	chr17:72427053-72427218	18	36	-	13.4262	7.18e-06	0.011	GAGCCAGCTGGTGGCGGGG	GPRC5C
MA0024.2	E2F1	chr8:141645745-141645996	235	245	+	16.1967	6.2e-07	0.00699	cgggcgggagc	AGO2			MA0139.1	CTCF	chr17:73236841-73237001	74	92	+	16.377	1.34e-06	0.003	CAGCCAGGAGAGGGCGTTG	GGA3
MA0024.2	E2F1	chr8:141645745-141645996	36	46	+	14.4262	9.45e-06	0.018	ggagcgggagg	AGO2			MA0139.1	CTCF	chr17:73236841-73237001	30	48	-	13.5902	6.59e-06	0.0103	CGGCCCACAGGGGGCGTCA	GGA3
MA0024.2	E2F1	chr8:142011295-142011638	67	77	-	14.5246	8.7e-06	0.0173	AGGGCGCGAGC	PTK2			MA0139.1	CTCF	chr17:73267290-73267540	65	83	-	14.8033	3.39e-06	0.00613	GGCCCGGCAGGTGGCGCGG	LOC100287042
MA0024.2	E2F1	chr8:144679739-144680035	59	69	+	14.7705	6.4e-06	0.0153	CGGGCGGCAGC	EEF1D			MA0139.1	CTCF	chr17:73319223-73319411	93	111	+	15.377	2.44e-06	0.00471	AATCCGGCAGGTGGCAGCA	GRB2
MA0024.2	E2F1	chr8:145025939-145026365	116	126	-	14.5902	8.29e-06	0.0172	GGGGCGGCAGC	PLEC			MA0139.1	CTCF	chr17:73743957-73744119	113	131	-	19.0984	2.17e-07	0.000808	AGACCACTAGGTGGCACTT	ITGB4
MA0024.2	E2F1	chr8:145611926-145612195	30	40	-	14.4262	9.45e-06	0.018	GGAGCGGGAGG	ADCK5			MA0139.1	CTCF	chr17:73840708-73840996	9	27	+	14	5.28e-06	0.00871	CTCTCAGCAGGGGGCGGGG	UNC13D
MA0024.2	E2F1	chr8:145634600-145634903	141	151	+	15.7049	1.72e-06	0.00893	TGGGCGGGAAG	CPSF1			MA0139.1	CTCF	chr17:73901212-73901430	15	33	+	26.8689	1.04e-11	8.46e-06	TGGCCACCAGGGGGCGGCA	MRPL38
MA0024.2	E2F1	chr8:145703213-145703519	288	298	+	15.7705	1.58e-06	0.00878	GGGGCGCGAGG	PPP1R16A			MA0139.1	CTCF	chr17:74394209-74394396	41	59	-	19.6885	1.4e-07	0.00064	CTGCCACCAGGTGGCTCTA	UBE2O
MA0024.2	E2F1	chr8:145911145-145911485	296	306	-	15.8197	1.38e-06	0.00842	CGCGCGGGAGG	ARHGAP39			MA0139.1	CTCF	chr17:74394209-74394396	43	61	+	15.8033	1.9e-06	0.00391	GAGCCACCTGGTGGCAGCA	UBE2O
MA0024.2	E2F1	chr8:1771806-1772053	62	72	+	16.0164	1.08e-06	0.00829	GGGGCGGGAGC	ARHGEF10			MA0139.1	CTCF	chr17:74620056-74620237	92	110	-	16.5082	1.24e-06	0.00282	CGGGCGGCAGGTGGCGGCA	ST6GALNAC1
MA0024.2	E2F1	chr8:1771806-1772053	169	179	+	15.9508	1.17e-06	0.00842	CGGGCGCGAGG	ARHGEF10			MA0139.1	CTCF	chr17:7464317-7464558	135	153	-	16.623	1.15e-06	0.00266	CGGCCGCTAGATGGTGGTG	TNFSF12-TNFSF13
MA0024.2	E2F1	chr8:28259300-28259570	46	56	-	16.8689	1.86e-07	0.00369	GGGGCGGGAGG	ZNF395			MA0139.1	CTCF	chr17:74864308-74864509	113	131	+	22.7869	9.53e-09	0.000139	CGGCCACGAGGTGGCGCCG	MGAT5B
MA0024.2	E2F1	chr8:37887823-37888145	154	164	+	15.918	1.28e-06	0.00842	GGGGCGGGAGA	EIF4EBP1			MA0139.1	CTCF	chr17:75243216-75243359	56	74	-	19.7705	1.32e-07	0.000622	ACTCCAGCAGGTGGCGCTG	2019-09-09
MA0024.2	E2F1	chr8:37887823-37888145	221	231	+	15.6393	1.95e-06	0.00893	GGCGCGGGAGG	EIF4EBP1			MA0139.1	CTCF	chr17:75491121-75491262	73	91	-	19.0492	2.25e-07	0.000832	TGGCCACCAGGGTGCAGCA	2019-09-09
MA0024.2	E2F1	chr8:38034215-38034449	141	151	+	16.459	5.27e-07	0.00699	GGGGCGGGAAG	LSM1			MA0139.1	CTCF	chr17:76108817-76109008	54	72	+	24.9344	7.05e-10	4.08e-05	TGGCCAGCAGAGGGCGCCC	TMC6
MA0024.2	E2F1	chr8:38239772-38239977	158	168	+	16.0164	1.08e-06	0.00829	GGGGCGGGAGC	NSD3			MA0139.1	CTCF	chr17:7620607-7620787	102	120	-	20.2951	8.74e-08	0.000483	GGTCCAGCAGATGGCGCCG	DNAH2
MA0024.2	E2F1	chr8:38326091-38326339	69	79	+	15.7705	1.58e-06	0.00878	GGGGCGCGAGG	FGFR1			MA0139.1	CTCF	chr17:76285963-76286126	70	88	+	13.4098	7.25e-06	0.0111	GGGCCGCTAGAGGGAGACC	LINC01993
MA0024.2	E2F1	chr8:38326091-38326339	2	12	-	14.7705	6.4e-06	0.0153	CGGGCGGCAGC	FGFR1			MA0139.1	CTCF	chr17:76311540-76311709	110	128	-	13.7049	6.19e-06	0.00983	TGGCCTGCAGGTGACTCCA	LINC01993
MA0024.2	E2F1	chr8:42396611-42396845	152	162	-	14.459	9.2e-06	0.018	CGCGCGGGAAA	SMIM19			MA0139.1	CTCF	chr17:76354682-76354823	94	112	+	16.2787	1.42e-06	0.00313	GGGGCTCCAGGGGGCGGCA	SOCS3
MA0024.2	E2F1	chr8:48872631-48872839	69	79	-	14.9672	5.23e-06	0.0142	CGCGCGGGAGC	PRKDC			MA0139.1	CTCF	chr17:76356880-76357174	143	161	+	19.9508	1.15e-07	0.000566	CGTCCGCCAGAGGGCGCCC	LOC101928674
MA0024.2	E2F1	chr8:60032048-60032415	1	11	+	16.4754	4.13e-07	0.00693	agggcgggagg	LOC100505501			MA0139.1	CTCF	chr17:76967477-76967674	60	78	-	20.623	6.69e-08	0.000424	CGGCCACCAGATGTCGCCC	LGALS3BP
MA0024.2	E2F1	chr8:67340951-67341364	89	99	-	16.8689	1.86e-07	0.00369	GGGGCGGGAGG	RRS1-AS1			MA0139.1	CTCF	chr17:77389468-77389616	67	85	-	16.4262	1.3e-06	0.00293	GCGCCGCGAGGTGGCGCCA	RBFOX3
MA0024.2	E2F1	chr8:74659050-74659312	120	130	-	15.2459	3.44e-06	0.0113	AGCGCGGGAGG	STAU2			MA0139.1	CTCF	chr17:77813638-77813879	87	105	+	19.3443	1.82e-07	0.000739	ccgccggcagggggcggAA	CBX4
MA0024.2	E2F1	chr8:74659050-74659312	159	169	-	14.7869	6.31e-06	0.0153	GGCGCGGGAGC	STAU2			MA0139.1	CTCF	chr17:77899110-77899257	85	103	-	13.0656	8.67e-06	0.0127	TGTCCGGAAGAGGGAGCAG	LINC01979
MA0024.2	E2F1	chr8:74884111-74884554	351	361	+	14.8689	5.55e-06	0.0142	CGCGCGGGAGA	ELOC			MA0139.1	CTCF	chr17:78226836-78227000	41	59	-	14.7049	3.58e-06	0.00641	TCCCCCGCAGGTGGCACTG	SLC26A11
MA0024.2	E2F1	chr8:74888140-74888490	154	164	+	15.623	2.16e-06	0.009	cgggcggcagg	TMEM70			MA0139.1	CTCF	chr17:79700850-79700997	79	97	+	16.2131	1.48e-06	0.00322	TGGCCTCTGGGTGGCAGCC	SLC25A10
MA0024.2	E2F1	chr8:74888140-74888490	165	175	+	15.623	2.16e-06	0.009	cgggcggcagg	TMEM70			MA0139.1	CTCF	chr17:79949590-79949726	11	29	-	13.1311	8.38e-06	0.0125	AGGCCCGCAGAGGGCATCA	ASPSCR1
MA0024.2	E2F1	chr8:74888140-74888490	176	186	+	15.623	2.16e-06	0.009	cgggcggcagg	TMEM70			MA0139.1	CTCF	chr17:7997262-7997435	74	92	+	24.3279	1.66e-09	5.85e-05	TGGCCACAAGGGGGCGCCC	MIR4314
MA0024.2	E2F1	chr8:74888140-74888490	187	197	+	15.623	2.16e-06	0.009	cgggcggcagg	TMEM70			MA0139.1	CTCF	chr17:79979077-79979237	106	124	-	21.6885	2.71e-08	0.000243	GGACCAGCAGGTGGCACTG	CENPX
MA0024.2	E2F1	chr8:74888140-74888490	198	208	+	15.623	2.16e-06	0.009	cgggcggcagg	TMEM70			MA0139.1	CTCF	chr17:80452535-80452825	191	209	-	22.0984	1.85e-08	0.000207	TGGCCAGTAGGGGTCGCCG	FOXK2
MA0024.2	E2F1	chr8:74888140-74888490	209	219	+	15.623	2.16e-06	0.009	cgggcggcagg	TMEM70			MA0139.1	CTCF	chr17:80509796-80509951	87	105	-	15.2951	2.56e-06	0.00488	ACTCCACAAGGGGGAGCCC	FOXK2
MA0024.2	E2F1	chr8:74888140-74888490	220	230	+	14.6721	7.25e-06	0.0163	cgggcggcagA	TMEM70			MA0139.1	CTCF	chr17:8279932-8280187	141	159	-	16.9344	9.46e-07	0.00228	GTGCCTCTAGGGGGCGGGG	KRBA2
MA0024.2	E2F1	chr9:111882172-111882408	78	88	+	17.0492	9.31e-08	0.00369	CGGGCGGGAGG	TMEM245			MA0139.1	CTCF	chr17:8286888-8287106	28	46	+	18.3115	3.79e-07	0.00118	TGGCCGCCAGGAGGCGCGG	RPL26
MA0024.2	E2F1	chr9:111882172-111882408	90	100	+	16.4754	4.13e-07	0.00693	AGGGCGGGAGG	TMEM245			MA0139.1	CTCF	chr17:9869018-9869234	91	109	+	16.8361	1.01e-06	0.0024	CCTCCACTGGGTGGCACCA	GAS7
MA0024.2	E2F1	chr9:116102535-116102689	32	42	-	15.6393	1.95e-06	0.00893	GGCGCGGGAGG	WDR31			MA0139.1	CTCF	chr18:3771433-3771647	67	85	+	18.8525	2.59e-07	0.000891	GGACCGGCAGGGGGCGGTC	DLGAP1
MA0024.2	E2F1	chr9:132805442-132805595	71	81	+	16.8689	1.86e-07	0.00369	GGGGCGGGAGG	FNBP1			MA0139.1	CTCF	chr18:45529561-45529734	154	172	-	14.3115	4.46e-06	0.00763	GGGCCAGAAGGGGGCCCAC	SMAD2
MA0024.2	E2F1	chr9:136242930-136243255	289	299	+	15.8197	1.38e-06	0.00842	CGCGCGGGAGG	STKLD1			MA0139.1	CTCF	chr18:48033626-48033812	46	64	+	16.1148	1.57e-06	0.00337	aggccacttgagggcagtg	MAPK4
MA0024.2	E2F1	chr9:137001051-137001258	163	173	-	14.5246	8.7e-06	0.0173	CGGGCGCCAGG	WDR5			MA0139.1	CTCF	chr18:61185804-61185920	44	62	+	20.7705	5.93e-08	0.000388	CTTCCACTAGATGGCGCTG	SERPINB12
MA0024.3	E2F1	chr9:138391628-138391812	23	34	-	15.3934	3.08e-06	0.264	TGTGGCGCCCAA	C9orf116			MA0139.1	CTCF	chr18:77006586-77006823	109	127	-	20.3607	8.29e-08	0.000472	CGGCCAGCAGGGGGAGCGC	ATP9B
MA0024.3	E2F1	chr9:138391628-138391812	23	34	+	14.9016	4.88e-06	0.31	TTGGGCGCCACA	C9orf116			MA0139.1	CTCF	chr19:10138463-10138675	97	115	-	20.5902	6.88e-08	0.000424	TGGACACCAGAGGGCGCAA	MIR5589
MA0024.2	E2F1	chr9:140513243-140513463	200	210	+	15.8197	1.38e-06	0.00842	cgcgcgggagg	EHMT1			MA0139.1	CTCF	chr19:10223730-10223914	128	146	-	18.3607	3.67e-07	0.00115	TGGCCACCAGAGAGCACCC	P2RY11
MA0024.2	E2F1	chr9:33816928-33817159	44	54	+	14.8689	5.55e-06	0.0142	CGCGCgggaga	UBE2R2			MA0139.1	CTCF	chr19:11146681-11146884	89	107	+	18.8852	2.53e-07	0.000881	TGTGCACCAGAGGGCGCTG	SMARCA4
MA0024.2	E2F1	chr9:35665158-35665333	73	83	+	16.1967	6.2e-07	0.00699	CGGGCGGGAGC	ARHGEF39			MA0139.1	CTCF	chr19:11248394-11248724	141	159	+	13.1148	8.46e-06	0.0125	CGTCCACGGGGTGGCACTT	SPC24
MA0024.2	E2F1	chr9:84304437-84305008	88	98	+	14.918	5.32e-06	0.0142	ggggcgcgagc	LOC101927502			MA0139.1	CTCF	chr19:11354074-11354266	58	76	+	22.8033	9.4e-09	0.000139	CGGCCAGCAGAGGGCGCAC	DOCK6
MA0024.2	E2F1	chrX:139015185-139015396	86	96	-	14.6066	8.06e-06	0.0171	CGAGCGGGAGG	ATP11C			MA0139.1	CTCF	chr19:1172787-1172933	67	85	+	13.2131	8.03e-06	0.012	CGTGCAACAGATGGCACCA	SBNO2
MA0864.1	E2F2	chr12:108955121-108955339	125	140	-	13.9101	1.38e-06	0.768	AAGATGGCGCCAAATT	ISCU			MA0139.1	CTCF	chr19:1221563-1221802	92	110	+	15.9016	1.79e-06	0.00375	ATGGCAGCAGGTGGCACTG	STK11
MA0864.1	E2F2	chr12:108955121-108955339	125	140	+	11.0337	3.79e-06	0.768	AATTTGGCGCCATCTT	ISCU			MA0139.1	CTCF	chr19:1240286-1240533	161	179	-	17.8197	5.31e-07	0.00148	ACGCCGGCAGAGGGCGCTC	ATP5F1D
MA0864.1	E2F2	chr15:70391875-70392183	5	20	-	12.5955	2.2e-06	0.768	AAAGAGGAGCCATTTT	TLE3			MA0139.1	CTCF	chr19:12886357-12886534	157	175	+	15.7869	1.91e-06	0.00393	CTGCCGCTAGGGGTCAGCC	HOOK2
MA0864.1	E2F2	chr15:70391875-70392183	5	20	+	10	5.41e-06	0.783	AAAATGGCTCCTCTTT	TLE3			MA0139.1	CTCF	chr19:13076255-13076426	75	93	+	15.4918	2.28e-06	0.00449	CCGCCGCCAGAGGGCGAGC	DAND5
MA0864.1	E2F2	chr17:47865825-47866104	92	107	+	11.2809	3.5e-06	0.768	AAAATGGCGCCCACTA	KAT7			MA0139.1	CTCF	chr19:13204664-13204821	105	123	-	25.0492	5.99e-10	3.6e-05	TCGCCAGCAGGGGGCGCTG	NFIX
MA0864.1	E2F2	chr17:47865825-47866104	92	107	-	10.2022	5.07e-06	0.783	TAGTGGGCGCCATTTT	KAT7			MA0139.1	CTCF	chr19:1546299-1546502	62	80	+	15.5082	2.26e-06	0.00446	TGGCCACACGGTGGCGACA	MEX3D
MA0864.1	E2F2	chr19:37708970-37709202	40	55	+	11.5618	3.18e-06	0.768	AAACAGGCGCCATCTT	ZNF383			MA0139.1	CTCF	chr19:18117891-18118036	62	80	+	21.4754	3.25e-08	0.000266	CTGCCACGAGAGGGCGCCA	ARRDC2
MA0469.2	E2F3	chr12:108955121-108955339	124	141	+	11.8966	5.53e-06	1	GAATTTGGCGCCATCTTG	ISCU			MA0139.1	CTCF	chr19:18521503-18521677	84	102	-	16.2459	1.45e-06	0.00318	TAACCACTTGAGGGCAGCA	SSBP4
MA0469.2	E2F3	chr20:35724374-35724544	38	55	+	10.4828	8.95e-06	1	CCAAAGCGCGCGAAAATC	RBL1			MA0139.1	CTCF	chr19:1863692-1864282	221	239	-	13.5246	6.82e-06	0.0106	GCGCCGGGAGGGGGCGGGG	KLF16
MA0469.2	E2F3	chr8:48872631-48872839	185	202	-	11.3966	6.59e-06	1	CAAAGAGGCGCGCTTACT	PRKDC			MA0139.1	CTCF	chr19:1897665-1897955	126	144	+	16.0984	1.59e-06	0.0034	TGGTCAGTAGGTGGCAACC	SCAMP4
MA0469.2	E2F3	chr8:48872631-48872839	185	202	+	10.6207	8.56e-06	1	AGTAAGCGCGCCTCTTTG	PRKDC			MA0139.1	CTCF	chr19:2069767-2070008	103	121	-	17.9508	4.86e-07	0.0014	TCGCCCCTAGAGGGCACCA	MKNK2
MA0470.1	E2F4	chr1:11333168-11333321	36	46	-	16.6897	5.96e-07	0.00877	GGGCGGGAGGG	UBIAD1			MA0139.1	CTCF	chr19:2156033-2156280	120	138	+	16.6721	1.12e-06	0.0026	TGACCAGCAGAGAGCAGTG	AP3D1
MA0470.1	E2F4	chr1:144931994-144932268	14	24	-	14.9828	6.91e-06	0.0194	TGGCGGGAGAG	PDE4DIP			MA0139.1	CTCF	chr19:2273742-2274043	138	156	-	22.0984	1.85e-08	0.000207	CGGCCGGCAGGTGGCGCTG	OAZ1
MA0470.1	E2F4	chr1:149224489-149224777	96	106	-	16.6897	5.96e-07	0.00877	GGGCGGGAGGG	RNVU1-18			MA0139.1	CTCF	chr19:2474588-2474885	120	138	+	25.2295	4.31e-10	3.04e-05	CGGCCACCAGATGGCGCCA	GADD45B
MA0470.1	E2F4	chr1:150039708-150039894	168	178	+	17.3966	1.13e-07	0.00797	GGGCGGGAAGG	VPS45			MA0139.1	CTCF	chr19:2611219-2611482	139	157	-	23.6557	3.75e-09	8.69e-05	TGACCAGCAGGTGGCAGCA	GNG7
MA0470.1	E2F4	chr1:154297879-154298095	86	96	-	16.6897	5.96e-07	0.00877	GGGCGGGAGGG	ATP8B2			MA0139.1	CTCF	chr19:3036475-3036619	23	41	-	13.2623	7.83e-06	0.0118	TCGGCTGGAGGGGGCGGTA	TLE2
MA0470.1	E2F4	chr1:154297879-154298095	198	208	+	15.0172	6.77e-06	0.0194	gggcgggagcc	ATP8B2			MA0139.1	CTCF	chr19:3163334-3163584	117	135	-	16.6393	1.14e-06	0.00263	TGTCCACTAGAGTGCGCCA	GNA15
MA0470.1	E2F4	chr1:154531097-154531337	225	235	-	17.1034	2.52e-07	0.00877	GGGCGGGAAAG	UBE2Q1			MA0139.1	CTCF	chr19:3387688-3387933	104	122	+	13.0492	8.75e-06	0.0128	TGACCAGCCGGGGGTGGGG	NFIC
MA0470.1	E2F4	chr1:156052221-156052417	119	129	-	16.4655	9.03e-07	0.0111	GGGCGGGAAAC	LMNA			MA0139.1	CTCF	chr19:3485032-3485261	140	158	-	22.0328	1.96e-08	0.000209	CAGCCACCAGGGGGCACCT	SMIM24
MA0470.1	E2F4	chr1:159915433-159915652	207	217	-	15.569	3.55e-06	0.0141	CGGCGGGAAGC	IGSF9			MA0139.1	CTCF	chr19:35760508-35760681	25	43	+	14.2131	4.7e-06	0.00793	CGTCCAGCAGGCGGCGTTC	USF2
MA0470.1	E2F4	chr1:179851743-179851995	54	64	+	15.1724	5.83e-06	0.0183	CGGCGGGAAGT	TOR1AIP1			MA0139.1	CTCF	chr19:3618604-3618784	113	131	-	22.2295	1.64e-08	0.000192	GAGCCACCAGGGGGCAGCA	CACTIN
MA0470.1	E2F4	chr1:202317690-202317897	145	155	+	14.7069	8.78e-06	0.0199	TGGCGGGAGGA	PPP1R12B			MA0139.1	CTCF	chr19:36207748-36207905	39	57	-	18.623	3.06e-07	0.001	CGTCCAGGAGAGGGCACTC	ZBTB32
MA0470.1	E2F4	chr1:205744534-205744759	12	22	-	15.4483	3.99e-06	0.0141	GCGCGGGAGGG	RAB29			MA0139.1	CTCF	chr19:3821996-3822215	61	79	-	20.4918	7.46e-08	0.000448	CGTCCAGCAGGGGGAGCTC	MIR1268A
MA0470.1	E2F4	chr1:228290967-228291217	207	217	+	15.1207	6.4e-06	0.0194	GCGCGGGAACG	C1orf35			MA0139.1	CTCF	chr19:38826218-38826427	73	91	-	13.7869	5.93e-06	0.00954	TGGTCGGCAGAGGGTGCTG	CATSPERG
MA0470.1	E2F4	chr1:228353267-228353506	153	163	-	15.4655	3.9e-06	0.0141	AGGCGGGAAGG	IBA57			MA0139.1	CTCF	chr19:41029246-41029463	91	109	+	16.7705	1.05e-06	0.00249	TCCCCAGGAGATGGCGCTG	SPTBN4
MA0470.1	E2F4	chr1:2457591-2457873	227	237	-	16.2069	1.38e-06	0.013	CGGCGGGAAGG	PANK4			MA0139.1	CTCF	chr19:41140500-41140676	98	116	-	24.3607	1.57e-09	5.8e-05	CGGCCACTAGGGGGCGCAG	LTBP4
MA0470.1	E2F4	chr1:26946888-26947132	72	82	+	16.7586	5.03e-07	0.00877	GGGCGGGAAGc	MIR1976			MA0139.1	CTCF	chr19:41140500-41140676	53	71	-	16.8852	9.76e-07	0.00234	TGGCCATCGGGGGGCGCTG	LTBP4
MA0470.1	E2F4	chr1:27560748-27561184	129	139	-	17.1034	2.52e-07	0.00877	GGGCGGGAAAG	WDTC1			MA0139.1	CTCF	chr19:4400592-4400784	34	52	-	17.5902	6.18e-07	0.00165	CAGCCGGCAGAGGGCGCGC	SH3GL1
MA0470.1	E2F4	chr1:3541263-3541428	135	145	+	15.6552	3.16e-06	0.0141	GGGCGGGAGCG	TPRG1L			MA0139.1	CTCF	chr19:4400592-4400784	142	160	-	16.1639	1.53e-06	0.00329	ACGACTCCAGGGGGCGCTG	SH3GL1
MA0470.1	E2F4	chr1:44435400-44435617	180	190	+	14.6207	9.49e-06	0.0205	GGGCGGGAGCT	DPH2			MA0139.1	CTCF	chr19:46184838-46184984	89	107	-	18.3279	3.75e-07	0.00117	CTGCCGCCAGAGGGCGGGG	GIPR
MA0470.1	E2F4	chr1:6673444-6673846	340	350	-	16.3966	1.02e-06	0.0111	GGGCGGGAGAG	PHF13			MA0139.1	CTCF	chr19:4851720-4851934	81	99	-	21.7213	2.61e-08	0.000239	CAGCCACCAGAGGGCGCCT	PLIN3
MA0470.1	E2F4	chr1:6673444-6673846	266	276	-	14.8103	8.39e-06	0.0196	GCGCGGGAGGC	PHF13			MA0139.1	CTCF	chr19:48894766-48894923	113	131	-	14.0164	5.24e-06	0.00866	TGGGCGATAGGGGGCGCCG	KDELR1
MA0470.1	E2F4	chr10:111985597-111985753	95	105	+	16.6897	5.96e-07	0.00877	GGGCGGGAGGG	MXI1			MA0139.1	CTCF	chr19:49009528-49009700	27	45	+	13.6721	6.3e-06	0.00995	tctccactagggggtgagc	LMTK3
MA0470.1	E2F4	chr10:111985597-111985753	121	131	-	15.0862	6.51e-06	0.0194	GGGCGGGAGCA	MXI1			MA0139.1	CTCF	chr19:5031678-5031920	107	125	-	18.7541	2.79e-07	0.000939	CGGGCACTAGAGGGCAGCA	KDM4B
MA0470.1	E2F4	chr10:43904728-43904933	133	143	+	15.9138	2.15e-06	0.0141	CGGCGGGAAAG	HNRNPF			MA0139.1	CTCF	chr19:510694-511004	69	87	-	21.1803	4.2e-08	0.000311	TGACCTGCAGGGGGCAGTG	TPGS1
MA0470.1	E2F4	chr11:116969050-116969332	143	153	+	17.1034	2.52e-07	0.00877	GGGCGGGAAAG	SIK3			MA0139.1	CTCF	chr19:5823603-5823821	118	136	-	16.4754	1.26e-06	0.00286	TTCCCGGCAGGTGGCAGTG	NRTN
MA0470.1	E2F4	chr11:118889313-118889474	68	78	+	14.8793	7.9e-06	0.0196	GCGCGggagga	TRAPPC4			MA0139.1	CTCF	chr19:59030908-59031068	86	104	-	13.3279	7.56e-06	0.0115	AGAACGCGAGGGGGCGCTG	ZBTB45
MA0470.1	E2F4	chr11:4115918-4116091	135	145	+	16.1552	1.49e-06	0.013	GCGCGGGAAGG	RRM1			MA0139.1	CTCF	chr19:6280215-6280379	62	80	+	20.623	6.69e-08	0.000424	cggcccgcagggggcgcTG	MLLT1
MA0470.1	E2F4	chr11:47429878-47430079	131	141	-	15.5	3.76e-06	0.0141	CGGCGGGAGGG	SLC39A13			MA0139.1	CTCF	chr19:6516917-6517140	138	156	+	22.2951	1.54e-08	0.000185	GGTCCACCAGGGGGCGCCC	TNFSF9
MA0470.1	E2F4	chr11:47447874-47448219	177	187	-	16.3621	1.27e-06	0.0127	GGGCGGGAACG	PSMC3			MA0139.1	CTCF	chr19:6767419-6767593	146	164	-	15.8852	1.8e-06	0.00376	GGGCCCGCAGGGGGCGGGG	SH2D3A
MA0470.1	E2F4	chr11:58912157-58912340	112	122	-	16.4655	9.03e-07	0.0111	GGGCGGGAAAC	FAM111A			MA0139.1	CTCF	chr19:6862840-6863035	97	115	-	13.0164	8.9e-06	0.013	TGTCCATCAGGGGGCAAGC	ADGRE1
MA0470.1	E2F4	chr11:64691541-64692249	403	413	-	16.7586	5.03e-07	0.00877	GGGCGGGAAGC	PPP2R5B			MA0139.1	CTCF	chr19:770311-770540	107	125	+	24.0164	2.47e-09	7.14e-05	CTGCCACCAGAGGGCGGCA	MISP
MA0470.1	E2F4	chr11:65625596-65625834	195	205	-	15.6379	3.3e-06	0.0141	CGGCGGGAAGA	CFL1			MA0139.1	CTCF	chr19:8477877-8478114	42	60	+	14.2623	4.58e-06	0.00778	CCGTCTGCAGGTGGCGCAG	2019-03-02
MA0470.1	E2F4	chr11:65770133-65770344	62	72	+	14.9655	7.03e-06	0.0194	ccgcgggaagg	BANF1			MA0139.1	CTCF	chr19:8477877-8478114	61	79	-	13.082	8.6e-06	0.0127	CAGGCACGAGGGGGTGCTG	2019-03-02
MA0470.1	E2F4	chr11:66512079-66512275	123	133	+	16.1552	1.49e-06	0.013	gcgcgggAAGG	C11orf80			MA0139.1	CTCF	chr2:102857363-102857528	94	112	-	22.0328	1.96e-08	0.000209	CAGCCACTAGAGGGCGCAA	IL1RL2
MA0470.1	E2F4	chr11:66886275-66886733	181	191	+	15.2759	5.16e-06	0.0169	tggcgggaggg	KDM2A			MA0139.1	CTCF	chr2:113357717-113357902	59	77	+	21.1803	4.2e-08	0.000311	CGACCAGGAGGTGGCGCTG	CHCHD5
MA0470.1	E2F4	chr11:67169270-67169540	27	37	-	16.0517	1.87e-06	0.013	GGGCGGGAGGC	PPP1CA			MA0139.1	CTCF	chr2:11724456-11724593	101	119	-	13.7869	5.93e-06	0.00954	CCACCGCTTGGGGGCAGTA	GREB1
MA0470.1	E2F4	chr11:67210895-67211097	144	154	+	16.0517	1.87e-06	0.013	gggcgggaggc	CORO1B			MA0139.1	CTCF	chr2:12556834-12556998	46	64	+	18.9672	2.39e-07	0.000857	gtgccagcagggggcagct	MIR3681HG
MA0470.1	E2F4	chr11:68227993-68228268	104	114	+	16.3966	1.02e-06	0.0111	GGGCGGGAGAG	PPP6R3			MA0139.1	CTCF	chr2:172968666-172968829	83	101	-	23.459	4.72e-09	9.93e-05	TGCCCACCAGGTGGCGCCA	DLX2-DT
MA0470.1	E2F4	chr11:76155905-76156161	99	109	+	14.6034	9.83e-06	0.021	AGGCGGGAAAA	EMSY			MA0139.1	CTCF	chr2:219135008-219135201	48	66	-	13.9508	5.43e-06	0.00892	CCTCCAGTTGGGGGCGGAG	PNKD
MA0470.1	E2F4	chr11:77850621-77850815	159	169	-	15.6552	3.16e-06	0.0141	GGGCGGGAGGT	ALG8			MA0139.1	CTCF	chr2:219260740-219260906	58	76	-	14.2787	4.54e-06	0.00774	CTGCCCCTAGGGGGAGCAG	SLC11A1
MA0470.1	E2F4	chr12:107349335-107349631	92	102	+	15.6552	3.16e-06	0.0141	GGGCGGGAGCG	TMEM263			MA0139.1	CTCF	chr2:219712433-219712704	166	184	-	21.8197	2.39e-08	0.000227	AAGCCAGCAGAGGGCGCCA	WNT6
MA0470.1	E2F4	chr12:107349335-107349631	201	211	+	15.4483	3.99e-06	0.0141	GCGCGGGAGGG	TMEM263			MA0139.1	CTCF	chr2:219712433-219712704	112	130	-	15.1148	2.83e-06	0.00531	CTTCCAGCGGAGGGCGGAA	WNT6
MA0470.1	E2F4	chr12:107349335-107349631	8	18	+	15.4138	4.16e-06	0.0145	TGGCGGGAAGA	TMEM263			MA0139.1	CTCF	chr2:219762989-219763184	132	150	-	19.6885	1.4e-07	0.00064	TCACCAACAGAGGGCGCTG	WNT10A
MA0470.1	E2F4	chr12:109251329-109251588	116	126	-	14.8103	8.39e-06	0.0196	GCGCGGGAGGC	SSH1			MA0139.1	CTCF	chr2:219844820-219844986	114	132	+	21.4426	3.34e-08	0.000271	CGACCAGCAGAGGGCGCGC	LINC00608
MA0470.1	E2F4	chr12:110561995-110562237	112	122	+	15.1552	5.94e-06	0.0183	GCGCGGGAGAG	IFT81			MA0139.1	CTCF	chr2:220394973-220395142	91	109	-	20.541	7.16e-08	0.000438	TGGACAGCAGATGGCGCTG	ASIC4
MA0470.1	E2F4	chr12:111180714-111180973	83	93	+	15.4483	3.99e-06	0.0141	gcgcgggaggg	PPP1CC			MA0139.1	CTCF	chr2:220507234-220507435	164	182	-	19.0492	2.25e-07	0.000832	GATCCACCAGGTGGCAGTG	SLC4A3
MA0470.1	E2F4	chr12:120554561-120554846	79	89	-	17.3966	1.13e-07	0.00797	GGGCGGGAAGG	RAB35			MA0139.1	CTCF	chr2:220507234-220507435	103	121	-	17.7377	5.61e-07	0.00154	CGGCCACCGGAGGGCAACG	SLC4A3
MA0470.1	E2F4	chr12:53443704-53443848	89	99	-	15.4655	3.9e-06	0.0141	AGGCGGGAAGG	TNS2			MA0139.1	CTCF	chr2:223555416-223555568	90	108	+	16.4098	1.31e-06	0.00295	TGGCCTGCAGAGGGTGCAC	MOGAT1
MA0470.1	E2F4	chr12:53773652-53773800	61	71	-	14.6207	9.49e-06	0.0205	GGGCGGGAGCT	SP1			MA0139.1	CTCF	chr2:223555416-223555568	38	56	+	13.5082	6.88e-06	0.0107	GGCACACTAGAGGGCGCAC	MOGAT1
MA0470.1	E2F4	chr12:54752882-54753247	34	44	+	16.2069	1.38e-06	0.013	cggcgggaagg	LOC102724050			MA0139.1	CTCF	chr2:232277125-232277332	115	133	-	14.5902	3.82e-06	0.00673	CGGTCAGTTGGGGGCGCTC	B3GNT7
MA0470.1	E2F4	chr12:57916535-57916676	92	102	+	14.8103	8.39e-06	0.0196	GCGCGGGAGGC	MBD6			MA0139.1	CTCF	chr2:232477366-232477527	66	84	+	27.1967	4.53e-12	7.35e-06	TGGCCACCAGGGGGCGCCG	TEX44
MA0470.1	E2F4	chr12:98909197-98909464	21	31	-	15.0172	6.77e-06	0.0194	GGGCGGGAGCC	TMPO			MA0139.1	CTCF	chr2:232537651-232537850	126	144	+	14.3607	4.34e-06	0.00744	CGGCCTGCTGGAGGCGCCA	PTMA
MA0470.1	E2F4	chr12:98987228-98987466	40	50	-	14.8793	7.9e-06	0.0196	GCGCGGGAGGA	SLC25A3			MA0139.1	CTCF	chr2:238480728-238480883	78	96	-	24.7541	9.17e-10	4.51e-05	TGGCCACCAGATGGCGCTC	PRLH
MA0470.1	E2F4	chr14:103995393-103995638	36	46	+	17.3966	1.13e-07	0.00797	GGGCGGGAAGG	TRMT61A			MA0139.1	CTCF	chr2:238653749-238653880	81	99	-	21.9016	2.22e-08	0.00022	TGTCCACCAGATGGCAGTG	LRRFIP1
MA0470.1	E2F4	chr14:105282293-105282551	43	53	+	15.6552	3.16e-06	0.0141	GGGCGGGAGCG	LINC00638			MA0139.1	CTCF	chr2:24307261-24307411	74	92	-	23.3279	5.46e-09	0.000108	TGGCCGGCAGGGGGCGCTG	FAM228B
MA0470.1	E2F4	chr14:24563390-24563615	110	120	-	14.6379	9.37e-06	0.0205	TGGCGGGAGGC	PCK2			MA0139.1	CTCF	chr2:25599603-25599868	151	169	-	21.2623	3.91e-08	0.000296	TGGCCGCCAGGGGGCGCGC	DNMT3A
MA0470.1	E2F4	chr14:29254915-29255103	63	73	-	14.5862	9.97e-06	0.0212	GCGCGGGAGAA	LINC02282			MA0139.1	CTCF	chr2:28817280-28817409	50	68	+	23.5082	4.48e-09	9.81e-05	TGGCCACAAGGGGGCAGCG	PLB1
MA0470.1	E2F4	chr14:32546037-32546261	63	73	+	14.8103	8.39e-06	0.0196	gcgcgggaggc	ARHGAP5-AS1			MA0139.1	CTCF	chr2:38953184-38953368	141	159	-	15.9016	1.79e-06	0.00375	TTCCCAGTAGATGGTGCTA	GALM
MA0470.1	E2F4	chr14:55493700-55494089	87	97	-	15.5172	3.66e-06	0.0141	GCGCGGGAAGC	WDHD1			MA0139.1	CTCF	chr2:39351501-39351797	168	186	-	15.6721	2.05e-06	0.00413	GCACCTGCAGGGGGCACAC	SOS1
MA0470.1	E2F4	chr14:70078141-70078375	104	114	-	17.1034	2.52e-07	0.00877	GGGCGGGAAAG	SUSD6			MA0139.1	CTCF	chr2:43037150-43037366	2	20	+	14.9672	3.09e-06	0.00568	CCGCCACTGGGGGGCTCCG	HAAO
MA0470.1	E2F4	chr14:71067330-71067625	226	236	+	14.8103	8.39e-06	0.0196	gcgcgggaggc	MED6			MA0139.1	CTCF	chr2:43054806-43055045	112	130	+	15.2787	2.58e-06	0.0049	CTACCACACGGTGGCGCTG	HAAO
MA0470.1	E2F4	chr14:77787131-77787427	204	214	+	14.9828	6.91e-06	0.0194	TGGCGGGAGAG	GSTZ1			MA0139.1	CTCF	chr2:43202292-43202503	83	101	+	15.3607	2.46e-06	0.00475	CCCGCAGCAGGTGGCGCCG	LINC01819
MA0470.1	E2F4	chr14:97263469-97263785	268	278	+	15.1724	5.83e-06	0.0183	CGGCGGGAAGT	VRK1			MA0139.1	CTCF	chr2:43251742-43252079	60	78	+	14.4098	4.22e-06	0.00728	TCACCAGCAGAGGTCTCCA	LINC01819
MA0470.1	E2F4	chr15:101835395-101835586	29	39	-	14.6379	9.37e-06	0.0205	TGGCGGGAGGC	SNRPA1			MA0139.1	CTCF	chr2:44271384-44271600	184	202	-	13.7541	6.03e-06	0.00964	CTGCCAGCAGAGGCCGGGC	LRPPRC
MA0470.1	E2F4	chr15:48624062-48624404	288	298	+	14.6552	9.12e-06	0.0204	TGGCGGGAAAT	DUT			MA0139.1	CTCF	chr2:44314387-44314631	107	125	+	15.541	2.21e-06	0.00438	TCTCCTCGAGGTGGCAGTA	PPM1B
MA0470.1	E2F4	chr15:93425781-93426019	106	116	+	16.0517	1.87e-06	0.013	gggcgggaggc	LINC01578			MA0139.1	CTCF	chr2:45182864-45183045	73	91	-	17.3607	7.18e-07	0.00185	TCGCCGCGAGGTGGCAGCA	SIX3
MA0470.1	E2F4	chr16:11945343-11945582	117	127	+	15.7241	2.79e-06	0.0141	GGGCGGGAACC	RSL1D1			MA0139.1	CTCF	chr2:46525788-46526046	112	130	-	14.0328	5.19e-06	0.00859	CGGCCGGGAGAGGGCGAGA	EPAS1
MA0470.1	E2F4	chr16:1543175-1543454	195	205	-	14.7586	8.5e-06	0.0196	AGGCGGGAGGG	TELO2			MA0139.1	CTCF	chr2:47214198-47214492	116	134	+	21.623	2.86e-08	0.000248	CCGCCACTAGAGGGCAGCC	TTC7A
MA0470.1	E2F4	chr16:279358-279580	87	97	-	15.9138	2.15e-06	0.0141	CGGCGGGAAAG	LUC7L			MA0139.1	CTCF	chr2:47214198-47214492	180	198	+	19.6066	1.49e-07	0.00066	TTGCCAGAAGGGGGCACCT	TTC7A
MA0470.1	E2F4	chr16:29827286-29827471	117	127	-	14.8103	8.39e-06	0.0196	GCGCGGGAGGC	PAGR1			MA0139.1	CTCF	chr2:47499367-47499756	310	328	-	17.0984	8.52e-07	0.0021	CGGCCGACAGAGGGCGCAA	EPCAM-DT
MA0470.1	E2F4	chr16:30064348-30064497	2	12	+	14.8966	7.61e-06	0.0196	AGGCGGGAAGA	LOC112694756			MA0139.1	CTCF	chr2:48647986-48648146	60	78	-	18.0328	4.6e-07	0.00135	TCACCACCAGGGGGCGTGC	PPP1R21
MA0470.1	E2F4	chr16:30064348-30064497	23	33	+	14.8966	7.61e-06	0.0196	AGGCGGGAAGA	LOC112694756			MA0139.1	CTCF	chr2:56410742-56410922	123	141	+	13.4426	7.12e-06	0.011	CCGCCACACGGTGGCGCGC	LOC100129434
MA0470.1	E2F4	chr16:30366530-30366765	203	213	-	14.9828	6.91e-06	0.0194	TGGCGGGAGAG	CD2BP2			MA0139.1	CTCF	chr2:57987005-57987249	132	150	+	23.2295	6.09e-09	0.000111	TGGCCACTAGATGGCAGTG	VRK2
MA0470.1	E2F4	chr16:30538000-30538228	42	52	-	15.6552	3.16e-06	0.0141	GGGCGGGAGCG	ZNF768			MA0139.1	CTCF	chr2:64276963-64277141	50	68	+	16.1803	1.51e-06	0.00327	TTTACAGCAGGTGGCAGCC	VPS54
MA0470.1	E2F4	chr16:31128875-31129062	118	128	-	14.7414	8.64e-06	0.0198	TCGCGGGAAGG	KAT8			MA0139.1	CTCF	chr2:69240080-69240229	72	90	+	20.0656	1.05e-07	0.000536	TGTCCACAAGGTGGCAGCC	ANTXR1
MA0470.1	E2F4	chr16:4674331-4674931	80	90	+	15.7586	2.67e-06	0.0141	GGGCGGGAGAC	MGRN1			MA0139.1	CTCF	chr2:70369671-70370065	285	303	-	17.9672	4.81e-07	0.0014	CTTCCACCAGGCGGCGCCG	LINC01816
MA0470.1	E2F4	chr16:4674331-4674931	379	389	-	15.5172	3.66e-06	0.0141	GCGCGGGAAGC	MGRN1			MA0139.1	CTCF	chr2:72222259-72222416	102	120	-	20.1311	9.97e-08	0.000525	TTTCCAGCAGATGGCAGTA	CYP26B1
MA0470.1	E2F4	chr16:58426236-58426477	132	142	+	15.2241	5.3e-06	0.0171	GCGCGGGAAAC	GINS3			MA0139.1	CTCF	chr2:73383788-73384030	121	139	-	14.8197	3.36e-06	0.00608	ACAGCAGCAGAGGGCGCCC	RAB11FIP5
MA0470.1	E2F4	chr16:69166044-69166297	143	153	-	15.5	3.76e-06	0.0141	CGGCGGGAGGG	NA			MA0139.1	CTCF	chr2:73391015-73391191	49	67	-	18.8525	2.59e-07	0.000891	TGACCACTGGGTGGCAGTG	NOTO
MA0470.1	E2F4	chr16:699202-699417	189	199	+	14.8276	8.3e-06	0.0196	AGGCGGGAAGC	LOC105371038			MA0139.1	CTCF	chr2:73404527-73404787	139	157	-	17.2459	7.74e-07	0.00196	CGAGCAGCAGGGGGCGCGC	NOTO
MA0470.1	E2F4	chr16:89556953-89557350	64	74	-	15.6552	3.16e-06	0.0141	GGGCGGGAGCG	ANKRD11			MA0139.1	CTCF	chr2:74942241-74942418	65	83	+	19.1148	2.15e-07	0.000804	TCACCTGCAGGTGGCAGCA	SEMA4F
MA0470.1	E2F4	chr17:16120397-16120591	31	41	+	15.5	3.76e-06	0.0141	CGGCGGGAGGG	PIGL			MA0139.1	CTCF	chr2:85152966-85153273	144	162	+	25.1967	4.6e-10	3.11e-05	gggccaccagggggcgcca	TMSB10
MA0470.1	E2F4	chr17:16557078-16557289	42	52	+	16.3621	1.27e-06	0.0127	GGGCGGGAACG	ZNF624			MA0139.1	CTCF	chr2:85152966-85153273	37	55	-	21.3443	3.64e-08	0.000283	TGGCCACCAGAAGGCACCC	TMSB10
MA0470.1	E2F4	chr17:17380160-17380361	61	71	-	15.3448	4.6e-06	0.0157	CGGCGGGAAAA	MED9			MA0139.1	CTCF	chr2:85512704-85512851	59	77	-	19.3607	1.79e-07	0.000734	GCACCACTAGAGGGCACCC	TCF7L1
MA0470.1	E2F4	chr17:17942481-17942740	194	204	-	15.0862	6.51e-06	0.0194	GGGCGGGAGCA	GID4			MA0139.1	CTCF	chr2:85906451-85906612	35	53	+	16.3115	1.39e-06	0.00308	GGACCGGAAGGTGGCGCCC	SFTPB
MA0470.1	E2F4	chr17:17942481-17942740	159	169	-	14.7069	8.78e-06	0.0199	TGGCGGGAGGA	GID4			MA0139.1	CTCF	chr2:85999432-85999750	99	117	-	14.377	4.3e-06	0.00739	CTGCCAGGAGGGGGGGCCG	ATOH8
MA0470.1	E2F4	chr17:18218250-18218476	166	176	-	16.2069	1.38e-06	0.013	CGGCGGGAAGG	TOP3A			MA0139.1	CTCF	chr2:85999432-85999750	243	261	-	13.6721	6.3e-06	0.00995	GTGCCAGCAGAGGGCCGGG	ATOH8
MA0470.1	E2F4	chr17:2295955-2296199	224	234	+	14.6379	9.37e-06	0.0205	TGGCGGGAGGC	MNT			MA0139.1	CTCF	chr2:96804539-96804729	57	75	+	19.2295	1.98e-07	0.000776	CTGCCTCCAGGGGGCAGAG	ASTL
MA0470.1	E2F4	chr17:2297048-2297340	69	79	+	15.4483	3.99e-06	0.0141	GCGCGGGAGGG	MNT			MA0139.1	CTCF	chr20:22562591-22563470	249	267	+	15.8852	1.8e-06	0.00376	TGCCCGGGAGAGGGCGCCG	FOXA2
MA0470.1	E2F4	chr17:2304239-2304579	57	67	-	16.0517	1.87e-06	0.013	GGGCGGGAGGC	MNT			MA0139.1	CTCF	chr20:30091003-30091170	94	112	-	22.623	1.13e-08	0.000151	CTGCCAGCAGAGGGCAGCA	HM13
MA0470.1	E2F4	chr17:36955720-36955954	133	143	-	16.6897	5.96e-07	0.00877	GGGCGGGAGGG	PIP4K2B			MA0139.1	CTCF	chr20:30200749-30200935	22	40	-	16.9508	9.36e-07	0.00227	TGCCCGGGAGGGGGCGCTG	MIR3193
MA0470.1	E2F4	chr17:37557881-37558049	103	113	+	16.6897	5.96e-07	0.00877	GGGCGGGAGGG	FBXL20			MA0139.1	CTCF	chr20:30200749-30200935	110	128	-	16.0164	1.67e-06	0.00354	CGTCCACTAGAGGCCACCA	MIR3193
MA0470.1	E2F4	chr17:40273282-40273467	150	160	-	15.5862	3.44e-06	0.0141	GCGCGGGAAGA	KAT2A			MA0139.1	CTCF	chr20:31240778-31241002	117	135	-	21.6885	2.71e-08	0.000243	GAGCCACCAGAGGGCGCCC	C20orf203
MA0470.1	E2F4	chr17:40729671-40729877	37	47	-	15.6897	2.95e-06	0.0141	TGGCGGGAAAG	PSMC3IP			MA0139.1	CTCF	chr20:32045087-32045292	75	93	+	18.4754	3.39e-07	0.00107	ATGCCAGGAGGGGGCAGCA	SNTA1
MA0470.1	E2F4	chr17:41561017-41561430	97	107	+	15.6552	3.16e-06	0.0141	GGGCGGGAGCG	DHX8			MA0139.1	CTCF	chr20:32077720-32078009	141	159	+	15.4426	2.35e-06	0.00458	gggccagccgggggcgggg	CBFA2T2
MA0470.1	E2F4	chr17:4269987-4270172	25	35	-	16.0517	1.87e-06	0.013	GGGCGGGAGGC	UBE2G1			MA0139.1	CTCF	chr20:32900534-32900773	96	114	+	17.2787	7.58e-07	0.00193	GTGCCAGGAGAGGGCACCC	AHCY
MA0470.1	E2F4	chr17:57232498-57232761	150	160	-	15.0172	6.77e-06	0.0194	GGGCGGGAGCC	SKA2			MA0139.1	CTCF	chr20:335183-335387	99	117	+	17.0984	8.52e-07	0.0021	GTACCACTAGAGGGAGCTC	NRSN2
MA0470.1	E2F4	chr17:57642789-57643067	43	53	+	14.6552	9.12e-06	0.0204	TGGCGGGAAAT	DHX40			MA0139.1	CTCF	chr20:34252526-34252802	91	109	+	16.6885	1.1e-06	0.00259	GGGCCACCAAGGGGCACCA	RBM12
MA0470.1	E2F4	chr17:58469550-58469928	206	216	-	15.4138	4.16e-06	0.0145	TGGCGGGAAGA	USP32			MA0139.1	CTCF	chr20:34472247-34472448	105	123	-	15.0492	2.94e-06	0.00546	ATTCCACAAGGTGGCAGAG	PHF20
MA0470.1	E2F4	chr17:58469550-58469928	49	59	-	15.2759	5.16e-06	0.0169	TGGCGGGAGGG	USP32			MA0139.1	CTCF	chr20:34542293-34542649	182	200	-	14.7377	3.51e-06	0.00631	AGAACGCTAGAGGGCGCCG	SCAND1
MA0470.1	E2F4	chr17:58677282-58677676	107	117	+	14.931	7.45e-06	0.0196	CGGCGGGAGGA	PPM1D			MA0139.1	CTCF	chr20:34861377-34861584	77	95	+	19.623	1.47e-07	0.000658	caaccagcaggtggcagag	DLGAP4
MA0470.1	E2F4	chr17:73201407-73201602	115	125	-	15.5	3.76e-06	0.0141	CGGCGGGAGGG	NUP85			MA0139.1	CTCF	chr20:35067911-35068077	116	134	-	13.3115	7.63e-06	0.0116	CAGCCGCAGGGTGGCAGCA	DLGAP4
MA0470.1	E2F4	chr17:73781072-73781284	189	199	+	16.4655	9.03e-07	0.0111	GGGCGGGAAAC	UNK			MA0139.1	CTCF	chr20:37554728-37554919	43	61	+	19.2623	1.93e-07	0.000768	CGACCGGCAGGGGGCGCGC	FAM83D
MA0470.1	E2F4	chr17:74722756-74723014	138	148	-	15.4483	3.99e-06	0.0141	GCGCGGGAGGG	METTL23			MA0139.1	CTCF	chr20:37678805-37679036	76	94	+	17.5574	6.32e-07	0.00168	CGGCCGGCAGGCGGCGCTG	DHX35
MA0470.1	E2F4	chr17:75136835-75137154	98	108	-	15.6552	3.16e-06	0.0141	GGGCGGGAGCG	SEC14L1			MA0139.1	CTCF	chr20:42939820-42940064	120	138	-	17.8361	5.25e-07	0.00148	CGGCCACGAGGGGGAGCGC	FITM2
MA0470.1	E2F4	chr17:75136835-75137154	212	222	-	14.7586	8.5e-06	0.0196	AGGCGGGAGGG	SEC14L1			MA0139.1	CTCF	chr20:43724499-43724677	112	130	-	19.6066	1.49e-07	0.00066	TACCCACTAGAGGGCAGTA	KCNS1
MA0470.1	E2F4	chr17:75277241-75277582	274	284	-	14.8966	7.61e-06	0.0196	AGGCGGGAAGA	2019-09-09			MA0139.1	CTCF	chr20:43767549-43767735	55	73	+	18.3115	3.79e-07	0.00118	CCACCAGCAGGCGGCGCTG	WFDC12
MA0470.1	E2F4	chr17:76210142-76210376	84	94	+	14.931	7.45e-06	0.0196	CGGCGGGAGGA	BIRC5			MA0139.1	CTCF	chr20:46012864-46013086	90	108	-	23.6066	4.01e-09	9.14e-05	GAGCCACCAGGGGGCGCCA	LINC01754
MA0470.1	E2F4	chr17:76778327-76778636	174	184	-	14.8793	7.9e-06	0.0196	GCGCGGGAGGA	CYTH1			MA0139.1	CTCF	chr20:46012864-46013086	27	45	-	13.0492	8.75e-06	0.0128	CTCCCAGCAGGAGGCGAGG	LINC01754
MA0470.1	E2F4	chr17:77770874-77771001	105	115	-	16.1207	1.61e-06	0.013	GGGCGGGAGGA	CBX8			MA0139.1	CTCF	chr20:47252463-47252600	37	55	+	22.9836	7.79e-09	0.000126	CAGCCAGCAGAGGGCGCTC	PREX1
MA0470.1	E2F4	chr17:77770874-77771001	59	69	-	15.4483	3.99e-06	0.0141	GCGCGGGAGGG	CBX8			MA0139.1	CTCF	chr20:47950515-47950747	93	111	+	26.1311	8.04e-11	1.19e-05	TGGCCACCAGGGGGCAGCA	SNORD12
MA0470.1	E2F4	chr17:78075191-78075350	97	107	+	14.8103	8.39e-06	0.0196	GCGCGGGAGGC	GAA			MA0139.1	CTCF	chr20:47950515-47950747	155	173	+	19.2131	2e-07	0.000781	CCTCCAGCAGGGGGTGCTA	SNORD12
MA0470.1	E2F4	chr17:80170664-80170838	136	146	-	16.6897	5.96e-07	0.00877	GGGCGGGAGGG	CCDC57			MA0139.1	CTCF	chr20:48232124-48232399	81	99	+	16.459	1.27e-06	0.00289	CGACCTCTAGGTGACACTG	PTGIS
MA0470.1	E2F4	chr17:8059733-8059897	110	120	+	16.3966	1.02e-06	0.0111	GGGCGGGAGAG	PER1			MA0139.1	CTCF	chr20:48595625-48595796	68	86	+	25.8033	1.62e-10	2.02e-05	TGGCCAGCAGAGGGCGCCA	SNAI1
MA0470.1	E2F4	chr17_gl000205_random:84550-85965	284	294	+	16.6897	5.96e-07	0.00877	GGGCGGGAGGG	MGC70870			MA0139.1	CTCF	chr20:49546003-49546199	21	39	+	13.5082	6.88e-06	0.0107	TGGTCTGTAGAAGGCGCTG	ADNP
MA0470.1	E2F4	chr18:5296161-5296333	106	116	+	14.5862	9.97e-06	0.0212	gcgcgGGAGAA	ZBTB14			MA0139.1	CTCF	chr20:49546003-49546199	104	122	-	12.9672	9.13e-06	0.0132	GAGTCAGTAGGGGGCGCAT	ADNP
MA0470.1	E2F4	chr18:8609262-8609525	79	89	-	14.931	7.45e-06	0.0196	CGGCGGGAGGA	RAB12			MA0139.1	CTCF	chr20:49923391-49923587	96	114	-	18.9836	2.36e-07	0.000854	TGGCCACAAGAGGGAGCAG	MIR3194
MA0470.1	E2F4	chr18:9334509-9334710	1	11	+	15.0172	6.77e-06	0.0194	gggcgggAGCC	TWSG1			MA0139.1	CTCF	chr20:52824275-52824429	74	92	-	18.2131	4.06e-07	0.00123	CGGGCAGCAGGGGGCGCGC	PFDN4
MA0470.1	E2F4	chr18:9475182-9475500	292	302	+	14.931	7.45e-06	0.0196	CGGCGGGAGGA	RALBP1			MA0139.1	CTCF	chr20:55664766-55664901	86	104	+	24.0492	2.36e-09	7.1e-05	CGGCCAGCAGAGGGCAGCA	BMP7-AS1
MA0470.1	E2F4	chr19:10443814-10444015	114	124	-	14.6552	9.12e-06	0.0204	TGGCGGGAAAT	RAVER1			MA0139.1	CTCF	chr20:62169211-62169556	217	235	+	15.3934	2.41e-06	0.00469	CGGACGCCAGGGGGCAGGC	PTK6
MA0470.1	E2F4	chr19:10514162-10514370	93	103	+	15.2241	5.3e-06	0.0171	GCGCGGGAAAC	MIR1181			MA0139.1	CTCF	chr20:626203-626395	110	128	-	15.5902	2.15e-06	0.00427	ACAGCAGCAGGTGGCGCTG	SRXN1
MA0470.1	E2F4	chr19:13029993-13030188	85	95	-	14.6034	9.83e-06	0.021	AGGCGGGAAAA	SYCE2			MA0139.1	CTCF	chr20:62751865-62752045	91	109	-	14.7705	3.45e-06	0.00621	TGGCCACTGGGGGTCAGGG	NPBWR2
MA0470.1	E2F4	chr19:14016867-14017106	22	32	-	15.8621	2.28e-06	0.0141	GCGCGGGAAAG	CC2D1A			MA0139.1	CTCF	chr21:30671057-30671239	73	91	+	15.7869	1.91e-06	0.00393	GCGCCGCGAGGTGGCGGCA	BACH1
MA0470.1	E2F4	chr19:15218069-15218222	3	13	+	14.6724	8.92e-06	0.0202	CCGCGGGAAAG	SYDE1			MA0139.1	CTCF	chr21:37485129-37485366	126	144	-	17.3115	7.42e-07	0.0019	CAGTCACTAGATGGCGCCC	LOC100133286
MA0470.1	E2F4	chr19:17356731-17357075	147	157	+	15.5	3.76e-06	0.0141	cggcgggaggg	NR2F6			MA0139.1	CTCF	chr21:38362401-38362615	122	140	-	18.9016	2.51e-07	0.000879	GGGCCACGAGAGGGCGCAG	HLCS
MA0470.1	E2F4	chr19:18794243-18794443	49	59	-	14.9655	7.03e-06	0.0194	CCGCGGGAAGG	CRTC1			MA0139.1	CTCF	chr21:39728021-39728277	102	120	-	17.9836	4.75e-07	0.00138	GGCCCACGAGGTGGCGCTA	LINC01423
MA0470.1	E2F4	chr19:3036148-3036406	190	200	-	16.3966	1.02e-06	0.0111	GGGCGGGAGAG	TLE2			MA0139.1	CTCF	chr21:44559214-44559391	52	70	+	18.5574	3.2e-07	0.00103	CGGACACTAGAGGGCGGAG	LOC106780825
MA0470.1	E2F4	chr19:3036148-3036406	208	218	-	15.2759	5.16e-06	0.0169	TGGCGGGAGGG	TLE2			MA0139.1	CTCF	chr21:45209266-45209479	156	174	+	14.1967	4.75e-06	0.00798	GGGCCAGGAGGAGGCGGGC	RRP1
MA0470.1	E2F4	chr19:3036148-3036406	137	147	-	15.0172	6.77e-06	0.0194	GGGCGGGAGCC	TLE2			MA0139.1	CTCF	chr21:46331672-46331837	45	63	-	12.8361	9.76e-06	0.0139	TGCCCGCTAGGAGGTGCTG	ITGB2
MA0470.1	E2F4	chr19:38714852-38715087	27	37	+	15.0862	6.51e-06	0.0194	GGGCGGGAGCA	DPF1			MA0139.1	CTCF	chr22:19419916-19420069	95	113	+	13.9508	5.43e-06	0.00892	ACCTCAGCAGGGGGCACCG	MRPL40
MA0470.1	E2F4	chr19:39138049-39138363	165	175	+	15.4483	3.99e-06	0.0141	GCGCGGGAGGG	ACTN4			MA0139.1	CTCF	chr22:28405431-28405578	58	76	-	18.9344	2.45e-07	0.000867	AGGCCACAAGAGGGCGATA	TTC28
MA0470.1	E2F4	chr19:39138049-39138363	282	292	+	14.6207	9.49e-06	0.0205	gggcgggagct	ACTN4			MA0139.1	CTCF	chr22:30881469-30881628	74	92	-	23.2787	5.8e-09	0.000108	TAACCACCAGGGGGCAGTG	SDC4P
MA0470.1	E2F4	chr19:4007464-4007664	175	185	+	14.931	7.45e-06	0.0196	CGGCGGGAGGA	PIAS4			MA0139.1	CTCF	chr22:32366745-32366921	58	76	+	18.1803	4.16e-07	0.00125	CAGCCTCGAGGTGGCGCTG	LINC02558
MA0470.1	E2F4	chr19:41104010-41104260	150	160	+	14.7586	8.5e-06	0.0196	AGGCGGGAGGG	LTBP4			MA0139.1	CTCF	chr22:37178135-37178327	107	125	+	18.918	2.48e-07	0.000872	CTGTCAGCAGGGGGCAGCA	IFT27
MA0470.1	E2F4	chr19:45970791-45971058	241	251	-	15.5	3.76e-06	0.0141	CGGCGGGAGGG	FOSB			MA0139.1	CTCF	chr22:38213755-38213949	42	60	+	21.5082	3.16e-08	0.000261	CAGCCACCAGGGGGTGCTG	GALR3
MA0470.1	E2F4	chr19:4791438-4791835	349	359	-	16.0517	1.87e-06	0.013	GGGCGGGAGGC	FEM1A			MA0139.1	CTCF	chr22:39930869-39931051	85	103	+	19.8361	1.25e-07	0.000598	CTGCCAATAGGTGGCGCCG	RPS19BP1
MA0470.1	E2F4	chr19:48866343-48866550	53	63	-	15.3621	4.29e-06	0.0149	GGGCGGGAGAT	TMEM143			MA0139.1	CTCF	chr22:40420801-40421052	159	177	-	16.5574	1.2e-06	0.00275	CTGCCACTAGAGTGCGCCG	FAM83F
MA0470.1	E2F4	chr19:49141006-49141156	34	44	+	14.7586	8.5e-06	0.0196	AGGCGGGAGGG	SEC1P			MA0139.1	CTCF	chr22:40420801-40421052	211	229	-	13.0492	8.75e-06	0.0128	CTCCCAGCAGGAGGCGAGG	FAM83F
MA0470.1	E2F4	chr19:50169061-50169216	39	49	-	15.7931	2.56e-06	0.0141	GGGCGGGAACA	IRF3			MA0139.1	CTCF	chr22:41799886-41800120	86	104	+	20.7869	5.86e-08	0.000387	TCACCACCAGGTGGAGCTG	TEF
MA0470.1	E2F4	chr19:55987757-55988006	176	186	+	15.3276	4.74e-06	0.016	GGGCGGGAACT	ZNF628			MA0139.1	CTCF	chr22:43017594-43017771	106	124	+	20.9672	5.05e-08	0.000351	TTGCCACCAGGGGTCAGCA	CYB5R3
MA0470.1	E2F4	chr19:56110807-56111174	139	149	-	15.8276	2.42e-06	0.0141	GGGCGGGAGAA	FIZ1			MA0139.1	CTCF	chr22:43263776-43264052	163	181	+	14.2295	4.66e-06	0.00788	TGGACAGTTGGTGGCAGCA	ARFGAP3
MA0470.1	E2F4	chr19:6199448-6199890	120	130	-	16.6897	5.96e-07	0.00877	GGGCGGGAGGG	ACSBG2			MA0139.1	CTCF	chr22:43781764-43781957	111	129	-	16.3934	1.33e-06	0.00298	CGGCCACACGAGGGCAGCA	LINC01639
MA0470.1	E2F4	chr19:6280084-6280362	77	87	+	16.1207	1.61e-06	0.013	GGGCGGGAGGA	MLLT1			MA0139.1	CTCF	chr22:45019596-45019801	135	153	-	13.7869	5.93e-06	0.00954	CGGCCAAGGGGTGGCGCTC	LINC00229
MA0470.1	E2F4	chr19:6280084-6280362	232	242	+	15.6552	3.16e-06	0.0141	GGGCGGGAGCG	MLLT1			MA0139.1	CTCF	chr22:45022149-45022334	133	151	-	21.6393	2.82e-08	0.000245	CAACCACTAGGTGGCAGCA	LINC00229
MA0470.1	E2F4	chr19:6424826-6425104	161	171	+	16.0517	1.87e-06	0.013	GGGCGGGAGGC	KHSRP			MA0139.1	CTCF	chr22:45080648-45080962	140	158	-	18.8852	2.53e-07	0.000881	GAGCCACAAGAGGGCAGTA	PRR5
MA0470.1	E2F4	chr19:6424826-6425104	41	51	-	15.5	3.76e-06	0.0141	CGGCGGGAGGG	KHSRP			MA0139.1	CTCF	chr22:45093361-45093573	100	118	+	22.7377	1.01e-08	0.000141	TCGCCACCAGGGGGCGGAC	PRR5
MA0470.1	E2F4	chr19:7294314-7294557	23	33	+	15.2069	5.41e-06	0.0172	cggcgggagag	INSR			MA0139.1	CTCF	chr22:45216535-45216770	133	151	+	21.2951	3.81e-08	0.000292	CGTCCACTAGGGGGAGCCA	ARHGAP8
MA0470.1	E2F4	chr19:796941-797124	145	155	-	15.569	3.55e-06	0.0141	CGGCGGGAAGC	PTBP1			MA0139.1	CTCF	chr22:45371519-45371817	163	181	+	18.7541	2.79e-07	0.000939	CGCCCAGGAGAGGGCGCTG	PHF21B
MA0470.1	E2F4	chr19:797802-798037	166	176	-	15.9138	2.15e-06	0.0141	CGGCGGGAAAG	PTBP1			MA0139.1	CTCF	chr22:45664958-45665129	91	109	+	19.5902	1.51e-07	0.000665	GCGCCGCCAGGGGGCGCCC	UPK3A
MA0470.1	E2F4	chr19:797802-798037	65	75	-	15.4655	3.9e-06	0.0141	AGGCGGGAAGG	PTBP1			MA0139.1	CTCF	chr22:45837132-45837365	95	113	+	17.8852	5.08e-07	0.00144	CCACCAGCAGGTGGCACAT	RIBC2
MA0470.1	E2F4	chr2:109150710-109150990	123	133	-	16.1552	1.49e-06	0.013	GCGCGGGAAGG	LIMS1			MA0139.1	CTCF	chr22:46402236-46402509	151	169	+	24.1639	2.06e-09	6.68e-05	CAGCCACCAGGGGGCAGCA	LOC730668
MA0470.1	E2F4	chr2:109150710-109150990	104	114	-	15.6552	3.16e-06	0.0141	GGGCGGGAGCG	LIMS1			MA0139.1	CTCF	chr22:46431492-46431788	248	266	-	13.918	5.52e-06	0.00904	GGGCCTCTGGGTGGCAGTC	LINC00899
MA0470.1	E2F4	chr2:109150710-109150990	154	164	-	15.4483	3.99e-06	0.0141	GCGCGGGAGGG	LIMS1			MA0139.1	CTCF	chr22:46518279-46518616	203	221	+	22.918	8.34e-09	0.000129	TGACCACCAGGTGGCGCCT	MIRLET7B
MA0470.1	E2F4	chr2:118943903-118944178	185	195	-	16.4655	9.03e-07	0.0111	GGGCGGGAAAC	THORLNC			MA0139.1	CTCF	chr22:46938230-46938449	139	157	-	18.541	3.24e-07	0.00104	TGGCCACTAGGGGCCAGTG	CELSR1
MA0470.1	E2F4	chr2:169746847-169747091	105	115	-	14.9483	7.33e-06	0.0196	TGGCGGGAAGT	SPC25			MA0139.1	CTCF	chr22:47134926-47135250	264	282	+	18.2295	4.01e-07	0.00122	CTGGCACCAGGTGGCAGCA	CERK
MA0470.1	E2F4	chr2:191884998-191885154	82	92	+	15.5	3.76e-06	0.0141	CGGCGGGAGGG	LOC105373805			MA0139.1	CTCF	chr22:50323266-50323442	78	96	+	25.3279	3.63e-10	2.8e-05	CGGCCAGCAGGTGGCGCTG	CRELD2
MA0470.1	E2F4	chr2:232572750-232572951	126	136	+	16.3966	1.02e-06	0.0111	GGGCGGGAGAG	PTMA			MA0139.1	CTCF	chr22:50431849-50432114	119	137	-	18.6393	3.02e-07	0.000995	CTGCCACCAGGCGGCAGTG	IL17REL
MA0470.1	E2F4	chr2:239112314-239112537	128	138	-	15.4483	3.99e-06	0.0141	GCGCGGGAGGG	ILKAP			MA0139.1	CTCF	chr22:50431849-50432114	121	139	+	14.6721	3.65e-06	0.00651	CTGCCGCCTGGTGGCAGCA	IL17REL
MA0470.1	E2F4	chr2:32581921-32582199	117	127	-	15.4483	3.99e-06	0.0141	GCGCGGGAGGG	BIRC6			MA0139.1	CTCF	chr22:50468772-50469032	111	129	-	14.6885	3.61e-06	0.00646	AAGACAGCAGAGGGCGCGC	TTLL8
MA0470.1	E2F4	chr2:54683309-54683438	95	105	-	15.6552	3.16e-06	0.0141	GGGCGGGAGCG	SPTBN1			MA0139.1	CTCF	chr22:50497540-50497752	60	78	-	14.2623	4.58e-06	0.00778	CCCCCGCCAGGGGACGCTC	TTLL8
MA0470.1	E2F4	chr2:65357351-65357556	44	54	-	15.3448	4.6e-06	0.0157	TGGCGGGAAGC	RAB1A			MA0139.1	CTCF	chr22:50497540-50497752	146	164	+	12.9344	9.28e-06	0.0134	TGGCCTCTAGGGGTTACAC	TTLL8
MA0470.1	E2F4	chr2:65662900-65663040	49	59	-	14.9655	7.03e-06	0.0194	CCGCGGGAAGG	SPRED2			MA0139.1	CTCF	chr22:50690672-50690882	82	100	+	21.2623	3.91e-08	0.000296	TGGCCTGCAGAGGGCGGCC	HDAC10
MA0470.1	E2F4	chr2:68479815-68480055	188	198	+	14.931	7.45e-06	0.0196	CGGCGGGAGGA	PPP3R1			MA0139.1	CTCF	chr22:50780737-50781018	169	187	-	15.6885	2.03e-06	0.00411	TTGTCGGTAGAGGGCGCCA	PPP6R2
MA0470.1	E2F4	chr2:97523625-97523906	147	157	+	15.5	3.76e-06	0.0141	CGGCGGGAGGG	ANKRD39			MA0139.1	CTCF	chr22:51170609-51170834	118	136	+	20.0656	1.05e-07	0.000536	TGGCCACCAGGGGCCGCTC	SHANK3
MA0470.1	E2F4	chr2:99952806-99953093	100	110	-	16.0517	1.87e-06	0.013	GGGCGGGAGGC	TXNDC9			MA0139.1	CTCF	chr3:10362572-10363129	326	344	-	13.4098	7.25e-06	0.0111	GGGCCACGGGAGGGCGGGG	SEC13
MA0470.1	E2F4	chr20:2451389-2451554	20	30	-	14.8793	7.9e-06	0.0196	CGGCGGGAAAT	SNRPB			MA0139.1	CTCF	chr3:11102523-11102768	65	83	+	23.6557	3.75e-09	8.69e-05	TGTCCAGCAGGTGGCGCCG	SLC6A1-AS1
MA0470.1	E2F4	chr20:30467801-30468042	160	170	+	14.9483	7.33e-06	0.0196	TGGCGGGAAGT	TTLL9			MA0139.1	CTCF	chr3:113871410-113871680	34	52	+	15.4098	2.39e-06	0.00466	TGGCCATCGGAGGGCACTA	DRD3
MA0470.1	E2F4	chr20:31124219-31124411	135	145	+	17.3966	1.13e-07	0.00797	gggcgggaagg	NOL4L			MA0139.1	CTCF	chr3:115502926-115503133	118	136	-	18.8361	2.63e-07	0.000898	TGGCCACCTGGGGGCGGGG	SNORD155
MA0470.1	E2F4	chr20:34042599-34042897	253	263	+	14.6379	9.37e-06	0.0205	TGGCGGGAGGC	GDF5			MA0139.1	CTCF	chr3:12236104-12236558	141	159	-	13.4262	7.18e-06	0.011	TCACCTCCAGGGTGCGGTC	TIMP4
MA0470.1	E2F4	chr20:44519847-44520048	67	77	+	16.1207	1.61e-06	0.013	GGGCGGGAGGA	NEURL2			MA0139.1	CTCF	chr3:123047738-123047947	121	139	+	21.8852	2.26e-08	0.00022	TGGCCACAAGGTGGCGCGG	ADCY5
MA0470.1	E2F4	chr20:44563713-44563906	15	25	+	15.6552	3.16e-06	0.0141	gggcgggagcg	PCIF1			MA0139.1	CTCF	chr3:123208389-123208562	38	56	-	14.7213	3.55e-06	0.00636	TCCCCACTCGGGGGCAGCA	ADCY5
MA0470.1	E2F4	chr20:47894976-47895213	116	126	+	17.1034	2.52e-07	0.00877	GGGCGGGAAAG	ZFAS1			MA0139.1	CTCF	chr3:123371280-123371533	91	109	+	16.6721	1.12e-06	0.0026	AGAACACTAGAGGGCACCC	MYLK
MA0470.1	E2F4	chr20:52210802-52211159	306	316	-	14.7069	8.78e-06	0.0199	TGGCGGGAGGA	ZNF217			MA0139.1	CTCF	chr3:127945769-127945942	54	72	+	17.4262	6.88e-07	0.00179	CCTCCACCAGGGGGCCCCC	EEFSEC
MA0470.1	E2F4	chr20:57466266-57466498	14	24	-	15.0172	6.77e-06	0.0194	GGGCGGGAGCC	GNAS			MA0139.1	CTCF	chr3:128399640-128399831	69	87	+	18.9672	2.39e-07	0.000857	CTGCCGCCAGAGGGCGCGG	RPN1
MA0470.1	E2F4	chr20:57556189-57556435	58	68	-	16.0517	1.87e-06	0.013	GGGCGGGAGGC	NELFCD			MA0139.1	CTCF	chr3:129653434-129653582	84	102	-	21.9344	2.16e-08	0.00022	TGGCCTGCAGGTGGCACTG	TRH
MA0470.1	E2F4	chr21:38339014-38339181	94	104	+	15.5	3.76e-06	0.0141	cggcgggaggg	HLCS			MA0139.1	CTCF	chr3:13537838-13538105	111	129	+	16.6557	1.13e-06	0.00262	TGGGCACAAGAGGGCAGCC	HDAC11
MA0470.1	E2F4	chr21:47648658-47648835	77	87	-	16.6897	5.96e-07	0.00877	GGGCGGGAGGG	LSS			MA0139.1	CTCF	chr3:13537838-13538105	10	28	-	13.2787	7.76e-06	0.0117	TGTACAGAAGGGGACACTG	HDAC11
MA0470.1	E2F4	chr21:47648658-47648835	86	96	-	16.6897	5.96e-07	0.00877	GGGCGGGAGGG	LSS			MA0139.1	CTCF	chr3:138634279-138634603	126	144	-	21.6721	2.74e-08	0.000243	GGGCCGCCAGGGGGCGCTG	LINC01391
MA0470.1	E2F4	chr21:47648658-47648835	95	105	-	16.6897	5.96e-07	0.00877	GGGCGGGAGGG	LSS			MA0139.1	CTCF	chr3:141456958-141457207	121	139	+	13.2951	7.69e-06	0.0116	CGGCCTGCGGGCGGCGCTG	RNF7
MA0470.1	E2F4	chr21:47648658-47648835	104	114	-	15.4483	3.99e-06	0.0141	GCGCGGGAGGG	LSS			MA0139.1	CTCF	chr3:14550461-14550716	118	136	+	23.9672	2.61e-09	7.31e-05	TGTCCAGCAGGGGGCGCTC	GRIP2
MA0470.1	E2F4	chr22:20104943-20105086	117	127	+	16.0517	1.87e-06	0.013	GGGCGGGAGGC	RANBP1			MA0139.1	CTCF	chr3:14589828-14590099	130	148	-	15.8361	1.86e-06	0.00384	CAGCCACAAGGGGGAGTCG	GRIP2
MA0470.1	E2F4	chr22:20104943-20105086	56	66	-	15.2759	5.16e-06	0.0169	CGGCGGGAAAC	RANBP1			MA0139.1	CTCF	chr3:149198261-149198455	113	131	-	14.2459	4.62e-06	0.00783	GTGTCTCTAGGGGGCACTG	TM4SF4
MA0470.1	E2F4	chr22:24059521-24059677	7	17	+	14.8793	7.9e-06	0.0196	GCGCGGGAGGA	GUSBP11			MA0139.1	CTCF	chr3:15309519-15309750	100	118	+	19.7049	1.38e-07	0.000637	CGCCCACTAGGGGGCAGGA	SH3BP5
MA0470.1	E2F4	chr22:29075777-29075941	12	22	-	14.6034	9.83e-06	0.021	CGGCGGGAACA	TTC28			MA0139.1	CTCF	chr3:155523986-155524276	94	112	+	16.2623	1.44e-06	0.00316	CTGGCGGCAGGGGGCGCCG	C3orf33
MA0470.1	E2F4	chr22:31741866-31742041	63	73	-	16.6897	5.96e-07	0.00877	GGGCGGGAGGG	PATZ1			MA0139.1	CTCF	chr3:156393301-156393664	130	148	+	15.6393	2.09e-06	0.00419	CGGCCAACAGGAGGCGTCA	TIPARP-AS1
MA0470.1	E2F4	chr22:32149822-32149984	104	114	+	17.3966	1.13e-07	0.00797	GGGCGGGAAGG	DEPDC5			MA0139.1	CTCF	chr3:16219867-16220223	148	166	-	23.1967	6.31e-09	0.000112	GGGCCAGCAGAGGGCGCTG	GALNT15
MA0470.1	E2F4	chr3:10028439-10028679	149	159	+	15.6897	2.95e-06	0.0141	TGGCGGGAAAG	EMC3-AS1			MA0139.1	CTCF	chr3:163208162-163208328	39	57	-	21.082	4.57e-08	0.000328	TCACCAGCAGAGGGCAGCC	LINC01192
MA0470.1	E2F4	chr3:10067940-10068187	177	187	+	15.6897	2.95e-06	0.0141	TGGCGGGAAAG	FANCD2			MA0139.1	CTCF	chr3:172384683-172384834	111	129	-	17.6557	5.92e-07	0.0016	TTTCCACTAGGCGGCGCTG	NCEH1
MA0470.1	E2F4	chr3:106959423-106959562	66	76	+	14.8621	7.99e-06	0.0196	CGGCGGGAGGC	LINC00882			MA0139.1	CTCF	chr3:172468241-172468456	84	102	-	21.8852	2.26e-08	0.00022	TGGCCAGGAGGTGGCGGTG	ECT2
MA0470.1	E2F4	chr3:107809801-107809986	105	115	-	16.7586	5.03e-07	0.00877	GGGCGGGAAGC	CD47			MA0139.1	CTCF	chr3:17882709-17883034	191	209	-	13.0492	8.75e-06	0.0128	TGGACAGACGGGGGCAGCA	LOC105376975
MA0470.1	E2F4	chr3:113465035-113465219	12	22	-	15.5	3.76e-06	0.0141	CGGCGGGAGGG	NAA50			MA0139.1	CTCF	chr3:183278435-183278581	106	124	-	16.5082	1.24e-06	0.00282	AGGCCACAAGATGGCAGGC	KLHL6
MA0470.1	E2F4	chr3:125314288-125314570	137	147	-	15.4655	3.9e-06	0.0141	AGGCGGGAAGG	OSBPL11			MA0139.1	CTCF	chr3:18336768-18337060	150	168	-	18.8689	2.56e-07	0.000887	CTGCCACTGGGGGGCAGTG	SATB1
MA0470.1	E2F4	chr3:128598210-128598384	163	173	-	17.3966	1.13e-07	0.00797	GGGCGGGAAGG	ACAD9			MA0139.1	CTCF	chr3:183959767-183959963	61	79	-	16.4262	1.3e-06	0.00293	CAAGCAGCAGGGGGCAGCC	VWA5B2
MA0470.1	E2F4	chr3:128598210-128598384	75	85	+	15.569	3.55e-06	0.0141	CGGCGGGAAGC	ACAD9			MA0139.1	CTCF	chr3:185701423-185701565	57	75	+	20.6885	6.34e-08	0.000408	CCACCACTAGATGGCAGTA	NMRAL2P
MA0470.1	E2F4	chr3:129612468-129612723	60	70	+	15.4483	3.99e-06	0.0141	GCGCGGGAGGG	TMCC1-AS1			MA0139.1	CTCF	chr3:186334938-186335171	70	88	-	22.3115	1.52e-08	0.000184	GGGCCAGCAGGGGGCAGTC	AHSG
MA0470.1	E2F4	chr3:15106772-15106934	42	52	-	15.1207	6.4e-06	0.0194	GCGCGGGAAGT	MRPS25			MA0139.1	CTCF	chr3:194033284-194033668	58	76	+	15.1803	2.73e-06	0.00513	CTGCCTGGAGGGGGCGGGC	LINC00887
MA0470.1	E2F4	chr3:170076015-170076239	76	86	-	14.9655	7.03e-06	0.0194	CCGCGGGAAGG	SKIL			MA0139.1	CTCF	chr3:194054540-194054706	114	132	+	23	7.65e-09	0.000125	CGACCACAAGGGGGCGCTC	CPN2
MA0470.1	E2F4	chr3:196466567-196466752	112	122	+	16.6897	5.96e-07	0.00877	GGGCGGGAGGG	PAK2			MA0139.1	CTCF	chr3:194980798-194980975	134	152	-	18.0164	4.65e-07	0.00136	CGGCCGCCTGGGGGCGCCG	XXYLT1
MA0470.1	E2F4	chr3:38537694-38537891	183	193	-	14.8276	8.3e-06	0.0196	AGGCGGGAAGC	EXOG			MA0139.1	CTCF	chr3:195501907-195502096	75	93	-	14.8852	3.23e-06	0.00591	GGACCAGGGGAGGGCGCCA	MUC4
MA0470.1	E2F4	chr3:43327908-43328075	65	75	-	14.9655	7.03e-06	0.0194	CCGCGGGAAGG	SNRK			MA0139.1	CTCF	chr3:195577803-195577982	84	102	-	16.3115	1.39e-06	0.00308	TGTCCACTAGGGGTCATCA	LINC01983
MA0470.1	E2F4	chr3:44040665-44040850	140	150	-	16.6897	5.96e-07	0.00877	GGGCGGGAGGG	MIR138-1			MA0139.1	CTCF	chr3:195577803-195577982	139	157	-	15.9672	1.72e-06	0.00363	TGTCCACTAGGGGACATCA	LINC01983
MA0470.1	E2F4	chr3:52312598-52312807	110	120	+	16.3621	1.27e-06	0.0127	gggcgggaacg	WDR82			MA0139.1	CTCF	chr3:195590007-195590209	107	125	+	18.0984	4.4e-07	0.0013	CTGCCTCCAGGTGGTGCTA	LINC01983
MA0470.1	E2F4	chr3:57741732-57742069	235	245	+	15.1552	5.94e-06	0.0183	GCGCGGGAGAG	SLMAP			MA0139.1	CTCF	chr3:195923549-195923741	113	131	-	15.918	1.77e-06	0.00372	CTGGCTGCAGGGGGCGCTC	ZDHHC19
MA0470.1	E2F4	chr3:61237048-61237288	219	229	+	16.4655	9.03e-07	0.0111	GGGCGGGAAAC	FHIT			MA0139.1	CTCF	chr3:196255615-196255818	184	202	+	20.2787	8.86e-08	0.000488	GAGCCTCCAGGGGGCGCTG	SMCO1
MA0470.1	E2F4	chr3:9438700-9438868	101	111	+	14.931	7.45e-06	0.0196	CGGCGGGAGGA	THUMPD3-AS1			MA0139.1	CTCF	chr3:196336229-196336485	92	110	+	20.4754	7.56e-08	0.000449	CTCCCAGCAGGGGGCAGCA	LINC01063
MA0470.1	E2F4	chr4:1242418-1242588	104	114	-	14.9655	7.03e-06	0.0194	CCGCGGGAAGG	CTBP1			MA0139.1	CTCF	chr3:196359317-196359626	256	274	-	13.2459	7.9e-06	0.0119	GGACCGGCAGAGGGCTCCC	LINC01063
MA0470.1	E2F4	chr4:140375162-140375315	27	37	+	17.3966	1.13e-07	0.00797	GGGCGGGAAGG	LOC107984036			MA0139.1	CTCF	chr3:196669202-196669406	146	164	-	14.0492	5.14e-06	0.00854	TGGCCTCCTGAAGGCGCTG	NCBP2
MA0470.1	E2F4	chr4:146540369-146540637	251	261	-	15.5	3.76e-06	0.0141	CGGCGGGAGGG	MMAA			MA0139.1	CTCF	chr3:197228880-197229131	120	138	-	21.4426	3.34e-08	0.000271	TGGCCAGGAGGGGGCAGTC	LINC02012
MA0470.1	E2F4	chr4:153457183-153457498	64	74	+	16.1207	1.61e-06	0.013	GGGCGGGAGGA	MIR4453HG			MA0139.1	CTCF	chr3:20081311-20081580	145	163	-	15.4098	2.39e-06	0.00466	CGCCCGCCAGGGGGCGAGG	KAT2B
MA0470.1	E2F4	chr4:38665523-38665717	89	99	+	14.8103	8.39e-06	0.0196	gcgcgggaggc	KLF3-AS1			MA0139.1	CTCF	chr3:22130858-22131175	20	38	+	18.1967	4.11e-07	0.00124	ttgtcagtagagggcacta	ZNF385D-AS2
MA0470.1	E2F4	chr4:39640536-39640709	131	141	+	15.0172	6.77e-06	0.0194	GGGCGGGAGCC	SMIM14			MA0139.1	CTCF	chr3:24306303-24306449	31	49	+	17.4918	6.59e-07	0.00174	AGTCCACAAGAGGGCAGTC	THRB
MA0470.1	E2F4	chr4:57302131-57302281	127	137	+	15.569	3.55e-06	0.0141	CGGCGGGAAGC	PAICS			MA0139.1	CTCF	chr3:24538213-24538394	33	51	-	19.1148	2.15e-07	0.000804	TAGCCACCAGGGGGCCGCC	THRB-AS1
MA0470.1	E2F4	chr5:110427817-110428049	23	33	-	16.4655	9.03e-07	0.0111	GGGCGGGAAAC	WDR36			MA0139.1	CTCF	chr3:29322343-29322486	30	48	+	16.082	1.6e-06	0.00343	TAGCCAGCAGAGGGAATCG	RBMS3-AS3
MA0470.1	E2F4	chr5:137827686-137828000	93	103	-	15.0172	6.77e-06	0.0194	GGGCGGGAGCC	EGR1			MA0139.1	CTCF	chr3:3221233-3221726	230	248	-	21.6721	2.74e-08	0.000243	GGGCCGCCAGGGGGCGCTG	CRBN
MA0470.1	E2F4	chr5:138088971-138089153	18	28	+	14.8621	7.99e-06	0.0196	cggcgggaggc	LOC105379194			MA0139.1	CTCF	chr3:4753130-4754368	112	130	+	19.1475	2.1e-07	0.000803	TTACCAGCAGGTGTCACTA	ITPR1
MA0470.1	E2F4	chr5:140998555-140998740	85	95	-	15.6552	3.16e-06	0.0141	GGGCGGGAGCG	DIAPH1			MA0139.1	CTCF	chr3:49577162-49577349	92	110	+	17.8197	5.31e-07	0.00148	CTCCCAGGAGGTGGCGCCA	BSN
MA0470.1	E2F4	chr5:150632303-150632481	99	109	-	15.4483	3.99e-06	0.0141	GCGCGGGAGGG	GM2A			MA0139.1	CTCF	chr3:5017776-5018230	222	240	-	14.8033	3.39e-06	0.00613	TCAACTCCAGGGGGAGCTA	BHLHE40-AS1
MA0470.1	E2F4	chr5:158636521-158636711	18	28	-	16.1207	1.61e-06	0.013	GGGCGGGAGGA	RNF145			MA0139.1	CTCF	chr3:5027280-5029405	485	503	+	14.8361	3.32e-06	0.00603	GGGCCAGCAGGTGAAAGTG	BHLHE40
MA0470.1	E2F4	chr5:158636521-158636711	173	183	+	15.7586	2.67e-06	0.0141	GGGCGGGAGAC	RNF145			MA0139.1	CTCF	chr3:5027280-5029405	582	600	+	14.1967	4.75e-06	0.00798	GGACCAGGAGGTGGAAGCC	BHLHE40
MA0470.1	E2F4	chr5:158636521-158636711	102	112	-	15.4483	3.99e-06	0.0141	GCGCGGGAGGG	RNF145			MA0139.1	CTCF	chr3:50297372-50297670	198	216	+	23.5902	4.08e-09	9.19e-05	CGGCCGCCAGGGGGCGCCG	SEMA3B
MA0470.1	E2F4	chr5:173043556-173043888	155	165	+	16.3621	1.27e-06	0.0127	GGGCGGGAAGT	BOD1			MA0139.1	CTCF	chr3:5038243-5038999	158	176	+	14.1311	4.92e-06	0.0082	Tttccagcagaggaaactg	BHLHE40
MA0470.1	E2F4	chr5:175792952-175793183	184	194	-	14.7586	8.5e-06	0.0196	AGGCGGGAGGG	ARL10			MA0139.1	CTCF	chr3:5059183-5060163	339	357	+	13.918	5.52e-06	0.00904	ctaCCAGGAGAGGGCCGCA	BHLHE40
MA0470.1	E2F4	chr5:176739329-176739669	111	121	+	16.5345	7.64e-07	0.011	GGGCGGGAAAA	MXD3			MA0139.1	CTCF	chr3:50653453-50653671	78	96	+	15.7541	1.95e-06	0.00399	TGGCCTGTAGATGACAGCA	MAPKAPK3
MA0470.1	E2F4	chr5:176739329-176739669	85	95	-	15.2069	5.41e-06	0.0172	CGGCGGGAGAG	MXD3			MA0139.1	CTCF	chr3:5067840-5068882	888	906	-	17.7377	5.61e-07	0.00154	TTGCCAGCAGAAGGCGATG	BHLHE40
MA0470.1	E2F4	chr5:179125752-179125960	120	130	+	15.4483	3.99e-06	0.0141	GCGCGGGAGGG	CANX			MA0139.1	CTCF	chr3:5099560-5100066	92	110	-	14.2951	4.5e-06	0.00769	TGACCAGCAGGTGGTGTGC	ARL8B
MA0470.1	E2F4	chr5:179499075-179499281	149	159	-	15.6552	3.16e-06	0.0141	GGGCGGGAGCG	RNF130			MA0139.1	CTCF	chr3:5163681-5164294	183	201	+	20.3279	8.52e-08	0.000476	TGCCCACCAGGTGGCGATG	ARL8B
MA0470.1	E2F4	chr5:180237396-180237643	94	104	+	15.5862	3.44e-06	0.0141	GCGCGGGAAGA	MGAT1			MA0139.1	CTCF	chr3:53168844-53168997	50	68	+	18.082	4.44e-07	0.00131	CAGCCACTAGGTGGCAGAT	RFT1
MA0470.1	E2F4	chr5:90679091-90679300	146	156	-	15.4483	3.99e-06	0.0141	GCGCGGGAGGG	ARRDC3			MA0139.1	CTCF	chr3:55519198-55519424	86	104	+	20.8852	5.41e-08	0.000368	CGGCCAACAGGGGGCAGCC	WNT5A
MA0470.1	E2F4	chr5:98264732-98264945	16	26	+	14.8103	8.39e-06	0.0196	GCGCGGGAGGC	LOC100289230			MA0139.1	CTCF	chr3:8664635-8664906	136	154	-	23.4098	4.98e-09	0.000104	TGGCCACAAGGTGGCGGTG	SSUH2
MA0470.1	E2F4	chr5:98264732-98264945	23	33	+	14.7586	8.5e-06	0.0196	AGGCGGGAGGG	LOC100289230			MA0139.1	CTCF	chr3:9344147-9344575	291	309	-	13.4754	7e-06	0.0108	GGTTCGCCAGGTGGCGCTC	SRGAP3-AS4
MA0470.1	E2F4	chr6:151773242-151773392	27	37	-	15.6552	3.16e-06	0.0141	GGGCGGGAGCG	RMND1			MA0139.1	CTCF	chr3:9542291-9542582	98	116	+	21.4918	3.2e-08	0.000263	CCGCCAGGAGGGGGCGCTG	LHFPL4
MA0470.1	E2F4	chr6:15248970-15249215	68	78	+	16.0517	1.87e-06	0.013	GGGCGGGAGGC	JARID2			MA0139.1	CTCF	chr3:9772829-9773298	281	299	+	15.6885	2.03e-06	0.00411	GCGCCAGCAGGAGGCAGGG	BRPF1
MA0470.1	E2F4	chr6:15663203-15663349	68	78	-	16.3621	1.27e-06	0.0127	GGGCGGGAACG	DTNBP1			MA0139.1	CTCF	chr3:9974337-9974938	300	318	+	14.2951	4.5e-06	0.00769	CGGCCGCCAGGGGCCGCGC	IL17RC
MA0470.1	E2F4	chr6:18264694-18265157	323	333	+	15.6552	3.16e-06	0.0141	GGGCGGGAGCG	DEK			MA0139.1	CTCF	chr3:9988839-9989293	139	157	+	15.9016	1.79e-06	0.00375	CGTCCAGCAGGCGGCGACG	PRRT3-AS1
MA0470.1	E2F4	chr6:34203250-34203462	6	16	-	17.3966	1.13e-07	0.00797	GGGCGGGAAGG	HMGA1			MA0139.1	CTCF	chr4:141772242-141772402	127	145	-	15.6721	2.05e-06	0.00413	CTCCCAGTAGGGGGCTCTG	TBC1D9
MA0470.1	E2F4	chr6:34203250-34203462	67	77	-	15.569	3.55e-06	0.0141	CGGCGGGAAGC	HMGA1			MA0139.1	CTCF	chr4:152198000-152198210	95	113	+	20.3443	8.41e-08	0.000475	AGGACAGCAGGGGGCGCCA	PRSS48
MA0470.1	E2F4	chr6:34664526-34664770	108	118	-	14.8793	7.9e-06	0.0196	GCGCGGGAGGA	LOC101929243			MA0139.1	CTCF	chr4:154049051-154049315	184	202	-	18.4426	3.47e-07	0.00109	TGTCCAGAAGAGGGCGCGC	TRIM2
MA0470.1	E2F4	chr6:4135793-4136220	357	367	+	14.6207	9.49e-06	0.0205	gggcgggagct	ECI2			MA0139.1	CTCF	chr4:15480734-15480890	26	44	+	17.6393	5.98e-07	0.00161	TGGGCAGTAGATGGCAGTA	CC2D2A
MA0470.1	E2F4	chr6:4776363-4776708	174	184	-	15.4483	3.99e-06	0.0141	GCGCGGGAGGG	CDYL			MA0139.1	CTCF	chr4:2221889-2222018	29	47	+	15.4426	2.35e-06	0.00458	ccgtcagcagagggtgcta	POLN
MA0470.1	E2F4	chr6:88411920-88412232	182	192	+	15.4655	3.9e-06	0.0141	AGGCGGGAAGG	AKIRIN2			MA0139.1	CTCF	chr4:2765946-2766101	54	72	+	17.8525	5.19e-07	0.00147	TGTCCACGAGGAGGCGGTG	TNIP2
MA0470.1	E2F4	chr7:129710206-129710411	79	89	-	14.6379	9.37e-06	0.0205	TGGCGGGAGGC	KLHDC10			MA0139.1	CTCF	chr4:41216614-41216777	132	150	-	16.3607	1.35e-06	0.00302	CCACCTGCAGGGGTCGCCC	APBB2
MA0470.1	E2F4	chr7:130081043-130081181	37	47	+	16.8276	3.9e-07	0.00877	gggcgggaaga	CEP41			MA0139.1	CTCF	chr4:88157005-88157174	107	125	-	19.0984	2.17e-07	0.000808	ATTCCAGCAGAGGGCGCTC	KLHL8
MA0470.1	E2F4	chr7:135194756-135195079	145	155	+	16.1207	1.61e-06	0.013	gggcgggagga	CNOT4			MA0139.1	CTCF	chr5:1008477-1008815	80	98	+	15.7049	2.01e-06	0.00409	GCGCCAGGAGAGGGCGGGG	NKD2
MA0470.1	E2F4	chr7:150780492-150780694	72	82	+	16.0517	1.87e-06	0.013	GGGCGGGAGGC	TMUB1			MA0139.1	CTCF	chr5:10233643-10233904	146	164	-	14.082	5.05e-06	0.00841	GTCCCAGCGGGGGGCAGCA	FAM173B
MA0470.1	E2F4	chr7:152133621-152133961	300	310	+	16.6897	5.96e-07	0.00877	GGGCGGGAGGG	FABP5P3			MA0139.1	CTCF	chr5:10564187-10564495	101	119	+	13.7541	6.03e-06	0.00964	TGGCCAGGAAGGGGCGCGA	ANKRD33B
MA0470.1	E2F4	chr7:152373135-152373429	62	72	-	15.6897	2.95e-06	0.0141	TGGCGGGAAAG	XRCC2			MA0139.1	CTCF	chr5:10627904-10628262	278	296	-	19.3115	1.86e-07	0.00075	AGGCCAGTAGAGGGAGCTG	ANKRD33B
MA0470.1	E2F4	chr7:1543955-1544103	119	129	+	15.569	3.55e-06	0.0141	CGGCGGGAAGC	INTS1			MA0139.1	CTCF	chr5:10725342-10725859	227	245	+	13.0492	8.75e-06	0.0128	TGACCTTCAGGTGGAGGCA	DAP
MA0470.1	E2F4	chr7:156742263-156742517	185	195	+	15.1552	5.94e-06	0.0183	GCGCGGGAGAG	NOM1			MA0139.1	CTCF	chr5:1167764-1168095	201	219	-	14.4918	4.03e-06	0.00703	TGTCCGCAAGGTGGTGCTC	CTD-3080P12.3
MA0470.1	E2F4	chr7:1570199-1570396	31	41	+	16.3966	1.02e-06	0.0111	gggcgggagag	MAFK			MA0139.1	CTCF	chr5:123273009-123273195	52	70	+	16.0656	1.62e-06	0.00345	attccactaggtggtgctg	CSNK1G3
MA0470.1	E2F4	chr7:158622199-158622416	61	71	+	15.6552	3.16e-06	0.0141	GGGCGGGAGCG	ESYT2			MA0139.1	CTCF	chr5:131399215-131399423	81	99	-	17.5902	6.18e-07	0.00165	GGACCACTAGGGGGAGACA	IL3
MA0470.1	E2F4	chr7:21466908-21467165	45	55	+	16.3966	1.02e-06	0.0111	GGGCGGGAGAG	SP4			MA0139.1	CTCF	chr5:131401156-131401361	80	98	+	13.8361	5.77e-06	0.00935	ATGGCGCCAGGGGGCAGCA	IL3
MA0470.1	E2F4	chr7:2354004-2354228	77	87	-	14.8793	7.9e-06	0.0196	GCGCGGGAGGA	SNX8			MA0139.1	CTCF	chr5:132583705-132583919	17	35	-	18.4098	3.55e-07	0.00111	TAGCCACAAGAGGGCAGCT	FSTL4
MA0470.1	E2F4	chr7:24612730-24612904	55	65	+	15.5	3.76e-06	0.0141	cggcgggaggg	MPP6			MA0139.1	CTCF	chr5:133280044-133280257	83	101	-	19.4098	1.73e-07	0.000721	TGTCCAGCAGGGGGTAGTG	LOC105379183
MA0470.1	E2F4	chr7:25019785-25019983	105	115	+	16.6897	5.96e-07	0.00877	GGGCGGGAGGG	OSBPL3			MA0139.1	CTCF	chr5:133375378-133375561	26	44	+	21.8852	2.26e-08	0.00022	TAGCCACGAGGTGGCGCCA	VDAC1
MA0470.1	E2F4	chr7:25019785-25019983	53	63	+	15.6552	3.16e-06	0.0141	GGGCGGGAGCG	OSBPL3			MA0139.1	CTCF	chr5:133375378-133375561	98	116	+	13.8197	5.83e-06	0.00942	TCTCCAGGAGGAGGCACAG	VDAC1
MA0470.1	E2F4	chr7:6388616-6388819	78	88	+	15.1552	5.94e-06	0.0183	GCGCGGGAGAG	FAM220A			MA0139.1	CTCF	chr5:134527080-134527364	138	156	-	18.7541	2.79e-07	0.000939	CGGCCAACAGGTGGCAGGA	C5orf66
MA0470.1	E2F4	chr7:73668696-73668918	30	40	-	15.4138	4.16e-06	0.0145	TGGCGGGAAGA	RFC2			MA0139.1	CTCF	chr5:134801879-134802076	88	106	+	17.623	6.05e-07	0.00163	CTGCCGGTAGATGGCACTC	TIFAB
MA0470.1	E2F4	chr7:87256346-87260779	1688	1698	-	16.1552	1.49e-06	0.013	GCGCGGGAAGG	ABCB1			MA0139.1	CTCF	chr5:139624101-139624352	117	135	+	19.8852	1.21e-07	0.000587	TGGCCACAGGGTGGCGCCA	PFDN1
MA0470.1	E2F4	chr7:87256346-87260779	1944	1954	-	14.8621	7.99e-06	0.0196	CGGCGGGAGGC	ABCB1			MA0139.1	CTCF	chr5:141071685-141071911	120	138	+	22	2.03e-08	0.000211	TGTCCACTAGATGGCGCCC	ARAP3
MA0470.1	E2F4	chr7_gl000195_random:31779-33357	885	895	-	16.8276	3.9e-07	0.00877	GGGCGGGAAGA	LOC102723360			MA0139.1	CTCF	chr5:14664457-14664746	214	232	-	14.1803	4.79e-06	0.00803	GGGCCTGGAGGGGGAACCG	OTULIN
MA0470.1	E2F4	chr8:107669725-107670052	6	16	+	14.6379	9.37e-06	0.0205	TGGCGGGAGGC	OXR1			MA0139.1	CTCF	chr5:153784847-153785021	89	107	-	17.4918	6.59e-07	0.00174	CTACCACTGGAGGGCACTG	GALNT10
MA0470.1	E2F4	chr8:108446454-108446627	52	62	+	17.1034	2.52e-07	0.00877	GGGCGGGAAAG	ANGPT1			MA0139.1	CTCF	chr5:1645061-1645266	109	127	-	14.6885	3.61e-06	0.00646	AGACCACACGGTGGCGCTG	LOC728613
MA0470.1	E2F4	chr8:121457268-121457701	136	146	+	15.2759	5.16e-06	0.0169	CGGCGGGAAAC	MTBP			MA0139.1	CTCF	chr5:16550393-16550790	230	248	-	19.9508	1.15e-07	0.000566	CTGCCACAAGGGGGCAGAG	RETREG1
MA0470.1	E2F4	chr8:124084591-124084836	142	152	+	16.8276	3.9e-07	0.00877	GGGCGGGAAGA	TBC1D31			MA0139.1	CTCF	chr5:170877816-170878195	99	117	+	13.4918	6.94e-06	0.0108	CCCCCAGCAGGGGCCAGCG	FGF18
MA0470.1	E2F4	chr8:124408619-124409144	453	463	-	15.3448	4.6e-06	0.0157	TGGCGGGAAGC	ATAD2			MA0139.1	CTCF	chr5:171615758-171615998	79	97	-	14.2295	4.66e-06	0.00788	CGCACACTAGGAGGCAGCA	STK10
MA0470.1	E2F4	chr8:126442122-126442610	11	21	-	16.6897	5.96e-07	0.00877	GGGCGGGAGGG	TRIB1			MA0139.1	CTCF	chr5:172134319-172134499	46	64	+	18.6721	2.95e-07	0.000985	GGGCCGGCAGATGGCACCA	MIR5003
MA0470.1	E2F4	chr8:127570532-127570859	154	164	+	15.6552	3.16e-06	0.0141	GGGCGGGAGCG	FAM84B			MA0139.1	CTCF	chr5:172593384-172593564	91	109	+	12.8033	9.93e-06	0.0141	CAACCATGAGAGGGCAGTG	BNIP1
MA0470.1	E2F4	chr8:141645745-141645996	236	246	+	15.6552	3.16e-06	0.0141	gggcgggagcg	AGO2			MA0139.1	CTCF	chr5:173000165-173000331	89	107	-	19.1967	2.02e-07	0.000785	TCTCCACTAGAGGGCGCGC	LOC285593
MA0470.1	E2F4	chr8:144373387-144373644	86	96	-	15.2069	5.41e-06	0.0172	CGGCGGGAGAG	ZNF696			MA0139.1	CTCF	chr5:173754406-173754578	61	79	+	24	2.53e-09	7.18e-05	CTGCCAGCAGAGGGCGCCA	LINC01411
MA0470.1	E2F4	chr8:145634600-145634903	142	152	+	17.3966	1.13e-07	0.00797	GGGCGGGAAGG	CPSF1			MA0139.1	CTCF	chr5:174337323-174337528	69	87	+	19.6885	1.4e-07	0.00064	TAACCTGCAGGTGGCACTA	LINC01951
MA0470.1	E2F4	chr8:145911145-145911485	295	305	-	14.8103	8.39e-06	0.0196	GCGCGGGAGGC	ARHGAP39			MA0139.1	CTCF	chr5:174378274-174378474	77	95	+	21.6557	2.78e-08	0.000243	TAGCCACTAGGTGGCGGAG	LINC01951
MA0470.1	E2F4	chr8:1771806-1772053	63	73	+	15.0172	6.77e-06	0.0194	GGGCGGGAGCC	ARHGEF10			MA0139.1	CTCF	chr5:174961157-174961337	119	137	+	13.6066	6.53e-06	0.0103	CTGCCGGCAGGTGGCCCAG	SFXN1
MA0470.1	E2F4	chr8:28259300-28259570	45	55	-	16.6897	5.96e-07	0.00877	GGGCGGGAGGG	ZNF395			MA0139.1	CTCF	chr5:175156897-175157084	78	96	+	19.8197	1.27e-07	0.000604	AATCCACCAGGGGGCAGTG	CPLX2
MA0470.1	E2F4	chr8:37887823-37888145	155	165	+	16.3966	1.02e-06	0.0111	GGGCGGGAGAG	EIF4EBP1			MA0139.1	CTCF	chr5:175843526-175843735	107	125	+	13.3115	7.63e-06	0.0116	CGGCCGCAGGAGGGCGCCT	CLTB
MA0470.1	E2F4	chr8:37887823-37888145	222	232	+	15.4483	3.99e-06	0.0141	GCGCGGGAGGG	EIF4EBP1			MA0139.1	CTCF	chr5:21469927-21470198	117	135	+	19.459	1.67e-07	0.000706	TGGCCTCCAGGGGGCATTG	GUSBP1
MA0470.1	E2F4	chr8:38034215-38034449	142	152	+	16.7586	5.03e-07	0.00877	GGGCGGGAAGC	LSM1			MA0139.1	CTCF	chr5:30040666-30041069	129	147	+	15.7049	2.01e-06	0.00409	atgactccaggtggcgcta	LOC105374704
MA0470.1	E2F4	chr8:38239772-38239977	159	169	+	15.6552	3.16e-06	0.0141	GGGCGGGAGCG	NSD3			MA0139.1	CTCF	chr5:317258-317552	153	171	+	14.7705	3.45e-06	0.00621	GGGCCACGTGGGGGCAGTG	AHRR
MA0470.1	E2F4	chr8:42396611-42396845	151	161	-	15.2241	5.3e-06	0.0171	GCGCGGGAAAC	SMIM19			MA0139.1	CTCF	chr5:31854680-31855836	850	868	+	12.8197	9.85e-06	0.014	TGGACGGAAGGAGGCGCCC	PDZD2
MA0470.1	E2F4	chr8:42698340-42698726	318	328	+	14.8621	7.99e-06	0.0196	CGGCGGGAGGC	THAP1			MA0139.1	CTCF	chr5:32232425-32232904	306	324	+	23.0492	7.31e-09	0.000125	CAGCCACCAGGGGGCACAA	MTMR12
MA0470.1	E2F4	chr8:56987056-56987246	136	146	+	15.6897	2.95e-06	0.0141	TGGCGGGAAAG	CERNA3			MA0139.1	CTCF	chr5:34914903-34915936	805	823	+	13.8033	5.88e-06	0.00949	AGACCGGAAGGAGGCGGCA	RAD1
MA0470.1	E2F4	chr8:60032048-60032415	2	12	+	16.6897	5.96e-07	0.00877	gggcgggaggg	LOC100505501			MA0139.1	CTCF	chr5:36242021-36242695	195	213	+	13.0656	8.67e-06	0.0127	TCGCCGCCCGGGGGCGACC	NADK2
MA0470.1	E2F4	chr8:63951255-63951557	83	93	-	14.8621	7.99e-06	0.0196	CGGCGGGAGGC	GGH			MA0139.1	CTCF	chr5:36690085-36690719	529	547	+	16.6721	1.12e-06	0.0026	TGGCCACCAGGGGGAATGC	SLC1A3
MA0470.1	E2F4	chr8:67340951-67341364	88	98	-	16.0517	1.87e-06	0.013	GGGCGGGAGGC	RRS1-AS1			MA0139.1	CTCF	chr5:36693288-36693571	130	148	-	15.2787	2.58e-06	0.0049	TGGCCGCAGGGTGGCAGCA	SLC1A3
MA0470.1	E2F4	chr8:74205863-74206317	369	379	+	15.5	3.76e-06	0.0141	CGGCGGGAGGG	RPL7			MA0139.1	CTCF	chr5:39424967-39425665	259	277	+	14.7377	3.51e-06	0.00631	CCACCAGCTGGGGGCGATC	DAB2
MA0470.1	E2F4	chr8:74659050-74659312	119	129	-	15.4483	3.99e-06	0.0141	GCGCGGGAGGG	STAU2			MA0139.1	CTCF	chr5:430989-431386	248	266	-	15.459	2.32e-06	0.00455	CTGACACCAGGGGGCTGCG	AHRR
MA0470.1	E2F4	chr8:74659050-74659312	221	231	-	14.8621	7.99e-06	0.0196	CGGCGGGAGGC	STAU2			MA0139.1	CTCF	chr5:43105708-43106103	280	298	+	19.5082	1.61e-07	0.000691	GAACCACTAGAGGGCAGCA	ZNF131
MA0470.1	E2F4	chr9:111882172-111882408	79	89	+	16.0517	1.87e-06	0.013	GGGCGGGAGGC	TMEM245			MA0139.1	CTCF	chr5:43556817-43557476	150	168	+	13.6721	6.3e-06	0.00995	cctcctccAGGGGCCGCTG	PAIP1
MA0470.1	E2F4	chr9:111882172-111882408	91	101	+	16.0517	1.87e-06	0.013	GGGCGGGAGGC	TMEM245			MA0139.1	CTCF	chr5:71604305-71604509	106	124	-	17.1967	7.99e-07	0.002	GGGACAGTAGGTGGCAGTG	MRPS27
MA0470.1	E2F4	chr9:116102535-116102689	31	41	-	15.4483	3.99e-06	0.0141	GCGCGGGAGGG	WDR31			MA0139.1	CTCF	chr5:71907083-71907251	49	67	+	13	8.97e-06	0.013	CTGCCAGCAGGGGGCCTCT	LINC02056
MA0470.1	E2F4	chr9:132805442-132805595	72	82	+	16.6897	5.96e-07	0.00877	GGGCGGGAGGG	FNBP1			MA0139.1	CTCF	chr5:72251750-72251871	21	39	+	16.2295	1.47e-06	0.0032	CAGCCGCTAGGTGGCGCAT	FCHO2
MA0470.1	E2F4	chr9:134269249-134269482	21	31	-	15.5	3.76e-06	0.0141	CGGCGGGAGGG	PRRC2B			MA0139.1	CTCF	chr5:75031104-75031251	89	107	+	13.8525	5.72e-06	0.00929	GCCACACCAGGTGGCAGTG	LOC441087
MA0470.1	E2F4	chr9:134269249-134269482	146	156	+	14.931	7.45e-06	0.0196	cggcgggagga	PRRC2B			MA0139.1	CTCF	chr5:76440493-76440652	37	55	+	13.8033	5.88e-06	0.00949	GAACCACTAGAGGGAGTCA	ZBED3-AS1
MA0470.1	E2F4	chr9:135820172-135820433	119	129	+	14.931	7.45e-06	0.0196	CGGCGGGAGGA	TSC1			MA0139.1	CTCF	chr5:78320948-78321137	24	42	+	17.9344	4.92e-07	0.00141	CCAACACTAGAGGGCGCTC	DMGDH
MA0470.1	E2F4	chr9:136242930-136243255	290	300	+	15.4483	3.99e-06	0.0141	GCGCGGGAGGG	STKLD1			MA0139.1	CTCF	chr5:80490955-80491099	87	105	-	18.8689	2.56e-07	0.000887	CGCCCACAAGATGGCGCTC	RASGRF2
MA0470.1	E2F4	chr9:137029876-137030237	154	164	+	14.8966	7.61e-06	0.0196	AGGCGGGAAGA	RNU6ATAC			MA0139.1	CTCF	chr5:90397745-90397952	31	49	+	15.6066	2.13e-06	0.00425	AGTCCAGCAGGTGGTAGTC	ADGRV1
MA0470.1	E2F4	chr9:140513243-140513463	201	211	+	15.4483	3.99e-06	0.0141	gcgcgggaggg	EHMT1			MA0139.1	CTCF	chr5:912415-913180	627	645	-	17.7213	5.67e-07	0.00155	GTACCAGCAGGTGGCAACA	TRIP13
MA0470.1	E2F4	chr9:34049384-34049632	177	187	+	15.2931	4.91e-06	0.0165	GCGCGGGAAAA	UBAP2			MA0139.1	CTCF	chr6:10414198-10414480	25	43	-	14.6393	3.71e-06	0.00659	CCACCCGCAGGAGGCGCTG	TFAP2A-AS1
MA0470.1	E2F4	chr9:35665158-35665333	74	84	+	15.0172	6.77e-06	0.0194	GGGCGGGAGCC	ARHGEF39			MA0139.1	CTCF	chr6:107435434-107435705	177	195	-	20.3279	8.52e-08	0.000476	CCGCCGCCAGGGGGCGCAG	BEND3
MA0471.1	E2F6	chr1:11333168-11333321	36	46	-	17.0862	3.2e-07	0.0084	GGGCGGGAGGG	UBIAD1			MA0139.1	CTCF	chr6:11144717-11144911	50	68	+	19.6721	1.42e-07	0.00064	TGACCACGAGGTGGCGACA	ERVFRD-1
MA0471.1	E2F6	chr1:1209149-1209483	302	312	-	15.2586	4.57e-06	0.0191	GGGAGGGAAGC	UBE2J2			MA0139.1	CTCF	chr6:112364341-112364538	41	59	-	22.6393	1.11e-08	0.000151	GGGCCAGCAGAGGGCGCTC	WISP3
MA0471.1	E2F6	chr1:144931994-144932268	14	24	-	14.7069	8.08e-06	0.0215	TGGCGGGAGAG	PDE4DIP			MA0139.1	CTCF	chr6:119215033-119215332	184	202	+	17.7213	5.67e-07	0.00155	ACACCAGCAGGTGGAGCCG	ASF1A
MA0471.1	E2F6	chr1:149224489-149224777	96	106	-	17.0862	3.2e-07	0.0084	GGGCGGGAGGG	RNVU1-18			MA0139.1	CTCF	chr6:128841743-128841999	106	124	-	15.6393	2.09e-06	0.00419	TCTCCGGCAGGAGGCGGTG	PTPRK
MA0471.1	E2F6	chr1:149224489-149224777	92	102	-	14.6207	8.81e-06	0.0221	GGGAGGGAAAA	RNVU1-18			MA0139.1	CTCF	chr6:131949264-131949641	274	292	-	16.1148	1.57e-06	0.00337	CAGCCGGGAGGTGGCGGCC	MED23
MA0471.1	E2F6	chr1:150039708-150039894	168	178	+	17.4483	1.13e-07	0.0084	GGGCGGGAAGG	VPS45			MA0139.1	CTCF	chr6:138188084-138188356	182	200	-	20.7869	5.86e-08	0.000387	CGGCCGCCAGAGGGCGCAG	LOC100130476
MA0471.1	E2F6	chr1:151227119-151227268	119	129	+	14.7414	7.38e-06	0.0205	GGGAGGGAGGA	PSMD4			MA0139.1	CTCF	chr6:14211357-14211613	166	184	+	19.4754	1.65e-07	0.000703	TGCCCACAAGGTGGCAGTG	LINC01108
MA0471.1	E2F6	chr1:154297879-154298095	86	96	-	17.0862	3.2e-07	0.0084	GGGCGGGAGGG	ATP8B2			MA0139.1	CTCF	chr6:142528619-142528845	113	131	-	15.1967	2.7e-06	0.0051	TCAGCTCTAGGTGGCGCCA	VTA1
MA0471.1	E2F6	chr1:154297879-154298095	198	208	+	15.4138	3.84e-06	0.0191	gggcgggagcc	ATP8B2			MA0139.1	CTCF	chr6:147178692-147178926	63	81	+	24.5082	1.27e-09	5.3e-05	TGTCCAGCAGGGGGCGCCG	STXBP5-AS1
MA0471.1	E2F6	chr1:154531097-154531337	225	235	-	16.9655	4.58e-07	0.0102	GGGCGGGAAAG	UBE2Q1			MA0139.1	CTCF	chr6:149753212-149753385	92	110	-	16.8361	1.01e-06	0.0024	CAACCATTAGGTGGCGCCG	SUMO4
MA0471.1	E2F6	chr1:156052221-156052417	119	129	-	16.6034	9.41e-07	0.0117	GGGCGGGAAAC	LMNA			MA0139.1	CTCF	chr6:150401867-150402066	90	108	+	19.6393	1.45e-07	0.000651	CGTACACCAGAGGGCGCTG	ULBP3
MA0471.1	E2F6	chr1:202317690-202317897	145	155	+	14.6724	8.6e-06	0.0217	TGGCGGGAGGA	PPP1R12B			MA0139.1	CTCF	chr6:155054354-155054651	128	146	+	14.541	3.92e-06	0.00689	CAGTCGCCAGGGGGCGCGC	SCAF8
MA0471.1	E2F6	chr1:205744534-205744759	12	22	-	14.8448	6.65e-06	0.0205	GCGCGGGAGGG	RAB29			MA0139.1	CTCF	chr6:158294877-158295008	71	89	-	23.918	2.79e-09	7.53e-05	CAACCAGCAGGGGGCGCCA	SNX9
MA0471.1	E2F6	chr1:228353267-228353506	153	163	-	16.3793	1.36e-06	0.0145	AGGCGGGAAGG	IBA57			MA0139.1	CTCF	chr6:158641998-158642183	73	91	+	22.5902	1.16e-08	0.000153	cggccacaaggtggcagca	GTF2H5
MA0471.1	E2F6	chr1:231473548-231473775	192	202	+	14.7759	7.24e-06	0.0205	GGGAGGGAGAG	EXOC8			MA0139.1	CTCF	chr6:16760225-16760541	90	108	-	13.1148	8.46e-06	0.0125	GGTCCCGCAGGGGGCAGGG	ATXN1
MA0471.1	E2F6	chr1:247095245-247095654	168	178	+	15.1379	5.25e-06	0.0203	GGGAGGGAAAG	AHCTF1			MA0139.1	CTCF	chr6:16761859-16762051	65	83	-	15.0492	2.94e-06	0.00546	CGCCCGCCAGAGGGTGCCC	LOC101928433
MA0471.1	E2F6	chr1:25573894-25574139	164	174	-	14.7414	7.38e-06	0.0205	GGGAGGGAGGA	RSRP1			MA0139.1	CTCF	chr6:16771279-16771503	91	109	-	18.8361	2.63e-07	0.000898	CGCCCAGCAGAGGGAGCTG	ATXN1
MA0471.1	E2F6	chr1:26946888-26947132	72	82	+	17.0862	3.2e-07	0.0084	GGGCGGGAAGc	MIR1976			MA0139.1	CTCF	chr6:16965245-16965538	51	69	-	16.7213	1.08e-06	0.00255	CAGCCACGAGAGGTCGCTC	STMND1
MA0471.1	E2F6	chr1:26946888-26947132	132	142	-	15.2586	4.57e-06	0.0191	GGGAGGGAGGG	MIR1976			MA0139.1	CTCF	chr6:17600420-17600672	50	68	-	13.6066	6.53e-06	0.0103	CCGCCGCCAGGCGGAGCTG	FAM8A1
MA0471.1	E2F6	chr1:27560748-27561184	129	139	-	16.9655	4.58e-07	0.0102	GGGCGGGAAAG	WDTC1			MA0139.1	CTCF	chr6:18504283-18504492	113	131	-	15.6066	2.13e-06	0.00425	AGAGCAGCAGATGGCACCA	MIR548A1HG
MA0471.1	E2F6	chr1:3541263-3541428	135	145	+	15.7759	2.66e-06	0.019	GGGCGGGAGCG	TPRG1L			MA0139.1	CTCF	chr6:22828836-22829008	23	41	-	15.5902	2.15e-06	0.00427	TGACCACTAGTGGGCAGAC	LOC105374972
MA0471.1	E2F6	chr1:38512493-38512637	69	79	-	15.6552	2.77e-06	0.0191	AGGCGGGAGGC	POU3F1			MA0139.1	CTCF	chr6:24403443-24403791	115	133	-	13.459	7.06e-06	0.0109	AGGCCTGCGGAGGGCGCGG	MRS2
MA0471.1	E2F6	chr1:6673444-6673846	340	350	-	16.6034	9.41e-07	0.0117	GGGCGGGAGAG	PHF13			MA0139.1	CTCF	chr6:25018272-25018505	118	136	-	17.918	4.97e-07	0.00142	TAACCATCAGGTGGCGCCG	RIPOR2
MA0471.1	E2F6	chr1:6673444-6673846	348	358	-	15.2586	4.57e-06	0.0191	GGGAGGGAGGG	PHF13			MA0139.1	CTCF	chr6:25278975-25279820	268	286	+	16.9344	9.46e-07	0.00228	CAGCCAGCAGATGGCTCCC	CARMIL1
MA0471.1	E2F6	chr1:93811325-93811484	97	107	+	15.2586	4.57e-06	0.0191	GGGAGGGAGGG	CCDC18-AS1			MA0139.1	CTCF	chr6:25992693-25992943	184	202	-	14.6393	3.71e-06	0.00659	CAAGCTGTAGGGGGCGCTG	HIST1H1A
MA0471.1	E2F6	chr10:111985597-111985753	95	105	+	17.0862	3.2e-07	0.0084	GGGCGGGAGGG	MXI1			MA0139.1	CTCF	chr6:26026510-26026791	160	178	+	17.459	6.74e-07	0.00176	CTACCGGCAGGGGGCGGTT	HIST1H4B
MA0471.1	E2F6	chr10:111985597-111985753	121	131	-	15.2586	4.57e-06	0.0191	GGGCGGGAGCA	MXI1			MA0139.1	CTCF	chr6:2634474-2635042	395	413	-	25.459	2.93e-10	2.68e-05	CGGCCACCAGGGGGCAGTG	LINC02521
MA0471.1	E2F6	chr10:13389687-13389817	66	76	-	15.2586	4.57e-06	0.0191	GGGAGGGAGGG	SEPHS1			MA0139.1	CTCF	chr6:26572863-26573108	145	163	+	18.1967	4.11e-07	0.00124	TGGCCACAAGGGGGCGTGC	LOC105374988
MA0471.1	E2F6	chr11:111472998-111473239	168	178	+	15.6207	3.05e-06	0.0191	GGGAGGGAAGG	SIK2			MA0139.1	CTCF	chr6:2765547-2765777	164	182	-	13.1803	8.17e-06	0.0122	GGGCCGGAGGAGGGCGCCG	WRNIP1
MA0471.1	E2F6	chr11:111472998-111473239	164	174	+	14.6897	8.46e-06	0.0215	GAGCGGGAGGG	SIK2			MA0139.1	CTCF	chr6:27740347-27740496	48	66	+	15.5574	2.19e-06	0.00435	TCTCCACCAGGCGGCGCGC	LOC100131289
MA0471.1	E2F6	chr11:116969050-116969332	143	153	+	16.9655	4.58e-07	0.0102	GGGCGGGAAAG	SIK3			MA0139.1	CTCF	chr6:27863344-27863573	111	129	-	18.3443	3.71e-07	0.00116	TTGCCACAAGATGGCAGGA	HIST1H2BO
MA0471.1	E2F6	chr11:122933011-122933478	199	209	+	15.2586	4.57e-06	0.0191	GGGAGGGAGGG	HSPA8			MA0139.1	CTCF	chr6:28249133-28249437	89	107	+	13.5738	6.64e-06	0.0104	GGGGCAGGAGGTGGCAGCG	PGBD1
MA0471.1	E2F6	chr11:4115918-4116091	135	145	+	15.2069	4.69e-06	0.0192	GCGCGGGAAGG	RRM1			MA0139.1	CTCF	chr6:28323907-28324137	179	197	-	13.5574	6.7e-06	0.0105	CTGTCAGTAGATGGCAGTT	ZSCAN31
MA0471.1	E2F6	chr11:47447874-47448219	177	187	-	16.1379	1.59e-06	0.0157	GGGCGGGAACG	PSMC3			MA0139.1	CTCF	chr6:2988755-2989041	42	60	-	14.2623	4.58e-06	0.00778	AGGCCACCAGGCGACAGCA	LINC01011
MA0471.1	E2F6	chr11:58912157-58912340	112	122	-	16.6034	9.41e-07	0.0117	GGGCGGGAAAC	FAM111A			MA0139.1	CTCF	chr6:2989259-2989565	136	154	-	19.8689	1.22e-07	0.000589	CCGCCACCAGGGGACAGTG	LINC01011
MA0471.1	E2F6	chr11:61129717-61129884	37	47	+	14.5345	9.82e-06	0.024	GAGCGGGAAGA	CYB561A3			MA0139.1	CTCF	chr6:3279892-3280106	69	87	+	18.1967	4.11e-07	0.00124	TTGTCACTAGAGGGCAGCA	SLC22A23
MA0471.1	E2F6	chr11:63706164-63706643	142	152	-	14.7069	8.08e-06	0.0215	AGGCGGGAGCG	NAA40			MA0139.1	CTCF	chr6:33553524-33553693	63	81	+	16.4262	1.3e-06	0.00293	GTACCACCAGATGGTACCA	GGNBP1
MA0471.1	E2F6	chr11:64691541-64692249	403	413	-	17.0862	3.2e-07	0.0084	GGGCGGGAAGC	PPP2R5B			MA0139.1	CTCF	chr6:35208961-35209112	88	106	-	24.7705	8.96e-10	4.51e-05	TGGCCAGCAGAGGGCACTG	SCUBE3
MA0471.1	E2F6	chr11:66512079-66512275	123	133	+	15.2069	4.69e-06	0.0192	gcgcgggAAGG	C11orf80			MA0139.1	CTCF	chr6:36646224-36646648	199	217	-	13.9836	5.33e-06	0.00878	CCGCCTCAAGGAGGCGGGA	CDKN1A
MA0471.1	E2F6	chr11:66886275-66886733	185	195	+	15.2586	4.57e-06	0.0191	gggagggaggg	KDM2A			MA0139.1	CTCF	chr6:3732854-3733060	99	117	-	18.1803	4.16e-07	0.00125	GCTCCACTAGATGGCGCCC	PXDC1
MA0471.1	E2F6	chr11:66886275-66886733	189	199	+	15.2586	4.57e-06	0.0191	gggagggaggg	KDM2A			MA0139.1	CTCF	chr6:37534192-37534359	92	110	-	14.2295	4.66e-06	0.00788	TGGCCGCGCGGGGGCGCCC	MIR4462
MA0471.1	E2F6	chr11:66886275-66886733	181	191	+	15.1897	4.94e-06	0.0198	tggcgggaggg	KDM2A			MA0139.1	CTCF	chr6:3849464-3849679	117	135	+	16.9508	9.36e-07	0.00227	TCCCCGCCAGGGGGCGCAC	FAM50B
MA0471.1	E2F6	chr11:67169270-67169540	27	37	-	16.7241	6.89e-07	0.0106	GGGCGGGAGGC	PPP1CA			MA0139.1	CTCF	chr6:3849464-3849679	34	52	+	15.8852	1.8e-06	0.00376	TCCCCGCCAGGGGGCGATC	FAM50B
MA0471.1	E2F6	chr11:67210895-67211097	144	154	+	16.7241	6.89e-07	0.0106	gggcgggaggc	CORO1B			MA0139.1	CTCF	chr6:40995789-40995939	97	115	-	20.5082	7.36e-08	0.000445	TGGCCGGCAGAGGGCGCAG	UNC5CL
MA0471.1	E2F6	chr11:67250718-67250876	61	71	+	15.5	3.74e-06	0.0191	AGGCGGGAGGA	AIP			MA0139.1	CTCF	chr6:41335546-41335694	47	65	+	13.3443	7.5e-06	0.0114	AGCCCACTAGGGAGCAGCA	NCR2
MA0471.1	E2F6	chr11:68227993-68228268	104	114	+	16.6034	9.41e-07	0.0117	GGGCGGGAGAG	PPP6R3			MA0139.1	CTCF	chr6:41649945-41650138	127	145	-	17.5082	6.52e-07	0.00173	TGTCCACAAGAGGGTGCCC	MDFI
MA0471.1	E2F6	chr11:68227993-68228268	257	267	-	15.5345	3.49e-06	0.0191	AGGCGGGAAAC	PPP6R3			MA0139.1	CTCF	chr6:41673686-41673923	105	123	+	18.918	2.48e-07	0.000872	CCACCAGGAGAGGGCGCTC	TFEB
MA0471.1	E2F6	chr11:76155905-76156161	99	109	+	15.3793	4.21e-06	0.0191	AGGCGGGAAAA	EMSY			MA0139.1	CTCF	chr6:42844897-42845035	85	103	-	19.4262	1.71e-07	0.000716	CTGCCAGCAGATGGTGCTA	RPL7L1
MA0471.1	E2F6	chr11:77850621-77850815	159	169	-	15.5	3.74e-06	0.0191	GGGCGGGAGGT	ALG8			MA0139.1	CTCF	chr6:43231273-43231481	104	122	+	14.3607	4.34e-06	0.00744	aggccgggaggGGGCGATC	TTBK1
MA0471.1	E2F6	chr11:82996931-82997598	104	114	+	14.8966	6.45e-06	0.0205	GGGAGGGAGGC	CCDC90B			MA0139.1	CTCF	chr6:43737265-43737495	99	117	+	19.2295	1.98e-07	0.000776	CAGTCACTAGGGGGCGCTC	VEGFA
MA0471.1	E2F6	chr11:86666521-86666700	92	102	-	15.2586	4.57e-06	0.0191	GGGAGGGAGGG	LOC100506368			MA0139.1	CTCF	chr6:44189276-44189546	167	185	+	19.2295	1.98e-07	0.000776	TGTCCAGCAGGGGGCCCTG	SLC29A1
MA0471.1	E2F6	chr11:86666521-86666700	96	106	-	15.2586	4.57e-06	0.0191	GGGAGGGAGGG	LOC100506368			MA0139.1	CTCF	chr6:53590729-53590891	69	87	-	17.0984	8.52e-07	0.0021	GTGCCGCTAGAGGGCAGCG	KLHL31
MA0471.1	E2F6	chr11:86666521-86666700	100	110	-	15.2586	4.57e-06	0.0191	GGGAGGGAGGG	LOC100506368			MA0139.1	CTCF	chr6:6677099-6677309	127	145	+	20.2295	9.22e-08	0.0005	CAGCCAGGAGGTGGCGGTA	LY86-AS1
MA0471.1	E2F6	chr11:9482168-9482317	46	56	-	14.8966	6.45e-06	0.0205	GGGAGGGAGGC	LOC644656			MA0139.1	CTCF	chr6:75918724-75918874	110	128	-	17.1475	8.25e-07	0.00205	TGACCACTAGATAGCGCTG	COL12A1
MA0471.1	E2F6	chr12:104458222-104458433	72	82	+	14.7069	8.08e-06	0.0215	AGGCGGGAGCG	HCFC2			MA0139.1	CTCF	chr6:85725204-85725341	106	124	-	15.6066	2.13e-06	0.00425	TGTCCACCAGGCGGAAGCA	TBX18
MA0471.1	E2F6	chr12:107349335-107349631	92	102	+	15.7759	2.66e-06	0.019	GGGCGGGAGCG	TMEM263			MA0139.1	CTCF	chr6:85836706-85836945	105	123	-	16.5902	1.17e-06	0.0027	TAGACAGCAGAGGGCACCT	LINC02535
MA0471.1	E2F6	chr12:107349335-107349631	8	18	+	15.0345	6.03e-06	0.0205	TGGCGGGAAGA	TMEM263			MA0139.1	CTCF	chr7:100302943-100303175	99	117	+	20.4426	7.76e-08	0.000454	TGCCCGCCAGGGGGCGGCA	POP7
MA0471.1	E2F6	chr12:107349335-107349631	201	211	+	14.8448	6.65e-06	0.0205	GCGCGGGAGGG	TMEM263			MA0139.1	CTCF	chr7:100702709-100702898	75	93	-	19.6393	1.45e-07	0.000651	TGTCCAGTAGGGGGAAGCA	TRIM56
MA0471.1	E2F6	chr12:108956193-108956425	6	16	-	15.0517	5.86e-06	0.0205	GAGCGGGAAGG	ISCU			MA0139.1	CTCF	chr7:100720926-100721122	114	132	-	16.2951	1.41e-06	0.00311	GGCCCACTAGAGGGAGCTC	TRIM56
MA0471.1	E2F6	chr12:111180714-111180973	83	93	+	14.8448	6.65e-06	0.0205	gcgcgggaggg	PPP1CC			MA0139.1	CTCF	chr7:100787442-100787578	25	43	+	18.459	3.43e-07	0.00108	TCGCCACCAGAGGTCGCTT	AP1S1
MA0471.1	E2F6	chr12:112037037-112037225	86	96	+	15.2586	4.57e-06	0.0191	GGGAGGGAggg	ATXN2			MA0139.1	CTCF	chr7:101186234-101186394	31	49	+	16.8525	9.96e-07	0.00238	TGGCCACCAGGTGGGGCAC	COL26A1
MA0471.1	E2F6	chr12:116715394-116715724	282	292	+	15.2586	4.57e-06	0.0191	gggagggaggg	MED13L			MA0139.1	CTCF	chr7:101245806-101245956	52	70	+	17.3934	7.03e-07	0.00182	CTGTCAGTAGATGGCGCTG	MYL10
MA0471.1	E2F6	chr12:116715394-116715724	286	296	+	14.8966	6.45e-06	0.0205	gggagggaggc	MED13L			MA0139.1	CTCF	chr7:101331657-101331978	113	131	+	18.5902	3.13e-07	0.00102	GCGCCGCTAGGTGGCGCCG	MYL10
MA0471.1	E2F6	chr12:116715394-116715724	69	79	-	14.7414	7.38e-06	0.0205	GGGAGGGAGGA	MED13L			MA0139.1	CTCF	chr7:102031225-102031411	134	152	-	23.2787	5.8e-09	0.000108	CTGCCACCAGAGGGCAGCA	LOC100630923
[truncated: 40,693 more rows]
