# Supplementary material for: Proteomic profiling and genome-wide mapping of O-GlcNAc chromatin-associated proteins reveal an O-GlcNAc-regulated genotoxic stress response
Source: Nat Commun. 2020 Nov 19;11:5898. doi: 10.1038/s41467-020-19579-y (PMC7678849; doi:10.1038/s41467-020-19579-y)
Supplement: Supplementary file 15 — Supplementary Dataset 12 [file 41467_2020_19579_MOESM15_ESM.xlsx]

## Sheet: Sheet1
MEME suite motif enrichment analysis in differential quantitative COGC-seq peaks (MAnorm)
motif_id	motif_alt_id	sequence_name	start	stop	strand	score	p value	q value	matched_sequence	Associated genes
MA0634.1	ALX3	chr1:60413053-60413236	52	61	-	11.3564	9.08e-06	1	TCCAATTAAC	CYP2J2
MA0634.1	ALX3	chr22:46463267-46463596	285	294	-	11.3762	7.73e-06	1	TCTAATTAAA	LOC642648
MA0634.1	ALX3	chr5:14871037-14871568	106	115	-	11.3762	7.73e-06	1	TCTAATTAAA	ANKH
MA0634.1	ALX3	chr6:26123988-26124418	236	245	-	11.3564	9.08e-06	1	TCCAATTAAC	HIST1H2AC
MA0634.1	ALX3	chr8:128230632-128234167	2290	2299	+	11.4059	5.74e-06	1	TCCAATTAGC	CCAT1
MA0634.1	ALX3	chr8:128230632-128234167	2249	2258	+	11.3762	7.73e-06	1	TCTAATTAAA	CCAT1
MA0007.2	AR	chr1:156695655-156695857	39	53	+	16.9423	4.02e-07	0.124	GGGAACAGCGTGTCC	ISG20L2
MA0007.2	AR	chr12:47701394-47701620	102	116	+	14.0962	9.93e-06	0.663	gagaacagtcagaac	LOC105369747
MA0007.2	AR	chr15:23810663-23810894	105	119	+	14.3654	7.89e-06	0.638	AGGAACACACAGTCA	MKRN3
MA0007.2	AR	chr15:85874419-85874771	187	201	-	18.9423	1.16e-09	0.00179	AAGAACAGAGTGTTC	MIR7706
MA0007.2	AR	chr15:85874419-85874771	185	199	+	14.5577	6.63e-06	0.566	TGGAACACTCTGTTC	MIR7706
MA0007.2	AR	chr15:91537779-91538312	496	510	+	15.6731	2.16e-06	0.368	AGGAACATTGAGTCC	PRC1
MA0007.2	AR	chr15:92396179-92396622	202	216	+	14.7308	5.65e-06	0.51	GGGAACAGCCTGCCC	SLCO3A1
MA0007.2	AR	chr17:80255186-80255512	239	253	+	17	3.75e-07	0.124	GGGAACACAATGTCC	LINC01970
MA0007.2	AR	chr19:1221563-1221802	194	208	-	14.8462	5.09e-06	0.51	GGGGACAGCCTGTGC	STK11
MA0007.2	AR	chr19:2032349-2032682	141	155	-	14.1923	9.17e-06	0.663	AGGAACAGCTTGTCT	BTBD2
MA0007.2	AR	chr19:2032475-2032608	15	29	-	14.1923	9.17e-06	0.663	AGGAACAGCTTGTCT	BTBD2
MA0007.2	AR	chr3:125776151-125776409	139	153	+	18.5	1.18e-08	0.00907	AGGAACAGAATGTTC	SLC41A3
MA0007.2	AR	chr3:9437661-9440818	1324	1338	-	14.9808	4.45e-06	0.488	GGGAACATAATGTTT	THUMPD3-AS1
MA0007.2	AR	chr5:1161175-1161565	305	319	-	15.0769	4.06e-06	0.488	GAGGACAGGGTGTGC	CTD-3080P12.3
MA0007.2	AR	chr5:32194005-32194344	14	28	-	14.7692	5.49e-06	0.51	AGGCACAGAGTGAGC	GOLPH3
MA0007.2	AR	chr5:43066318-43067225	403	417	+	15.75	1.94e-06	0.368	AGGAACAAGATGTGC	LOC100132356
MA0007.2	AR	chr5:6632574-6632926	248	262	-	15.7115	2.04e-06	0.368	GAGAACAAGCTGTTC	NSUN2
MA0007.2	AR	chr5:958828-959098	186	200	-	15.2692	3.34e-06	0.488	GGGAACACCCAGTCC	LOC100506688
MA0007.2	AR	chr6:35699753-35700033	41	55	+	17.0192	3.59e-07	0.124	AAGAACATCCTGTGC	LOC285847
MA0007.2	AR	chr6:35699753-35700033	43	57	-	14.9808	4.45e-06	0.488	GGGCACAGGATGTTC	LOC285847
MA0007.2	AR	chr7:85043897-85047932	2134	2148	-	14.1154	9.78e-06	0.663	AAGAACACTCAGTTA	LINC00972
MA0007.2	AR	chr9:108663872-108664009	107	121	-	16.3269	9.14e-07	0.234	AGGAACACACTGACC	TMEM38B
MA0007.2	AR	chr9:73034894-73035255	148	162	-	15.0962	3.98e-06	0.488	AAGGACAAACTGTTC	KLF9
MA0259.1	ARNT	chr1:193090896-193091375	440	447	+	12.4605	9.9e-06	0.697	GGACGTGC	CDC73
MA0259.1	ARNT	chr13:33160390-33160618	37	44	+	12.4605	9.9e-06	0.697	GGACGTGC	PDS5B
MA0259.1	ARNT	chr15:71055654-71056208	53	60	-	12.4605	9.9e-06	0.697	GGACGTGC	UACA
MA0259.1	ARNT	chr15:74600203-74600462	222	229	-	12.4605	9.9e-06	0.697	GGACGTGC	CCDC33
MA0259.1	ARNT	chr15:76470227-76470421	25	32	-	12.4605	9.9e-06	0.697	GGACGTGC	TMEM266
MA0259.1	ARNT	chr15:93352277-93353072	143	150	+	12.4605	9.9e-06	0.697	GGACGTGC	ASB9P1
MA0259.1	ARNT	chr18:3771433-3771647	118	125	+	12.4605	9.9e-06	0.697	GGACGTGC	DLGAP1
MA0259.1	ARNT	chr19:2163528-2164021	225	232	+	12.4605	9.9e-06	0.697	GGAcgtgc	DOT1L
MA0259.1	ARNT	chr20:44562992-44563424	112	119	+	12.4605	9.9e-06	0.697	GGACGTGC	PCIF1
MA0259.1	ARNT	chr22:45093361-45093573	115	122	+	12.4605	9.9e-06	0.697	GGACGTGC	PRR5
MA0259.1	ARNT	chr3:100211393-100211547	121	128	-	12.4605	9.9e-06	0.697	GGACGTGC	TMEM45A
MA0259.1	ARNT	chr3:10067840-10068633	630	637	+	12.4605	9.9e-06	0.697	GGACGTGC	FANCD2
MA0259.1	ARNT	chr3:186334938-186335171	48	55	+	12.4605	9.9e-06	0.697	GGACGTGC	AHSG
MA0259.1	ARNT	chr5:36242021-36242695	9	16	+	12.4605	9.9e-06	0.697	GGACGTGC	NADK2
MA0259.1	ARNT	chr5:38845617-38846419	530	537	-	12.4605	9.9e-06	0.697	GGACGTGC	OSMR-AS1
MA0259.1	ARNT	chr5:39074363-39074715	339	346	-	12.4605	9.9e-06	0.697	GGACGTGC	RICTOR
MA0259.1	ARNT	chr6:2971584-2972017	326	333	+	12.4605	9.9e-06	0.697	GGACGTGC	SERPINB6
MA0259.1	ARNT	chr7:104653013-104653299	225	232	+	12.4605	9.9e-06	0.697	GGACGTGC	KMT2E-AS1
MA1100.1	ASCL1	chr1:1266139-1266324	9	21	-	15.5413	3.67e-06	0.0387	CCTGCAGCTGGGG	TAS1R3
MA1100.1	ASCL1	chr1:149764538-149764725	98	110	-	14.9633	6.03e-06	0.0441	GCGGCAGCTGCAA	HIST2H3DP1
MA1100.1	ASCL1	chr1:150137955-150138480	414	426	-	14.7339	7.1e-06	0.045	GCAGCAGGTGGTG	LOC105371433
MA1100.1	ASCL1	chr1:150524700-150525121	393	405	+	15.4771	3.89e-06	0.0395	TGAGCAGCTGCAG	ADAMTSL4
MA1100.1	ASCL1	chr1:150524700-150525121	394	406	-	14.5963	7.81e-06	0.0458	GCTGCAGCTGCTC	ADAMTSL4
MA1100.1	ASCL1	chr1:150848777-150849055	149	161	-	14.3853	9.13e-06	0.049	GACGCAGCTGGAG	ARNT
MA1100.1	ASCL1	chr1:151227121-151227409	27	39	+	17.1101	5.74e-07	0.02	GAAGCAGCTGGCC	PSMD4
MA1100.1	ASCL1	chr1:153508261-153508493	116	128	+	15.4312	4.06e-06	0.0395	AGGGCAGCTGGCC	S100A6
MA1100.1	ASCL1	chr1:153541045-153541346	122	134	-	16.7798	9.33e-07	0.0249	GAAGCAGCTGGGC	S100A2
MA1100.1	ASCL1	chr1:153939681-153940064	4	16	-	14.9817	5.9e-06	0.0438	ACAGCAGCTGTGC	SLC39A1
MA1100.1	ASCL1	chr1:154297879-154298095	185	197	+	16.2661	1.76e-06	0.0326	gccgcagctgggg	ATP8B2
MA1100.1	ASCL1	chr1:155292828-155293396	531	543	+	17.1927	4.83e-07	0.02	GGAGCAGCTGCTG	RUSC1
MA1100.1	ASCL1	chr1:155292828-155293396	532	544	-	17.1743	5e-07	0.02	GCAGCAGCTGCTC	RUSC1
MA1100.1	ASCL1	chr1:155292828-155293396	445	457	+	14.5505	8.12e-06	0.0469	GGCGCAGCTGGGT	RUSC1
MA1100.1	ASCL1	chr1:156066462-156066718	112	124	+	14.844	6.57e-06	0.0441	CCAGCAGGTGGCG	LMNA
MA1100.1	ASCL1	chr1:17231033-17231713	185	197	-	14.6514	7.55e-06	0.0458	CGGGCAGCTGGAA	RNU1-4
MA1100.1	ASCL1	chr1:193074172-193074506	229	241	-	16.4495	1.43e-06	0.0315	GCGGCAGCTGCGG	GLRX2
MA1100.1	ASCL1	chr1:193074172-193074506	228	240	+	15.9174	2.55e-06	0.0365	Gccgcagctgccg	GLRX2
MA1100.1	ASCL1	chr1:201244379-201244615	165	177	-	14.9358	6.13e-06	0.0441	AGGGCAGCTGGCA	PKP1
MA1100.1	ASCL1	chr1:201278716-201278916	130	142	-	15.9174	2.55e-06	0.0365	AGAGCAGCTGCAG	PKP1
MA1100.1	ASCL1	chr1:201278716-201278916	129	141	+	14.5963	7.81e-06	0.0458	GCTGCAGCTGCTC	PKP1
MA1100.1	ASCL1	chr1:234792721-234792867	72	84	-	14.8257	6.65e-06	0.0445	CCCGCAGCTGGCT	LOC101927787
MA1100.1	ASCL1	chr1:2406589-2406837	132	144	+	16.8165	8.81e-07	0.0241	CGAGCAGCTGCCC	PLCH2
MA1100.1	ASCL1	chr1:2406589-2406837	133	145	-	14.6697	7.48e-06	0.0458	CGGGCAGCTGCTC	PLCH2
MA1100.1	ASCL1	chr1:27722014-27722204	90	102	+	14.2477	9.98e-06	0.0507	CAGGCAGCTGGGA	GPR3
MA1100.1	ASCL1	chr1:90270344-90270499	98	110	+	17.6697	1.96e-07	0.0175	GGAGCAGCTGGAG	LRRC8D
MA1100.1	ASCL1	chr10:124463459-124463602	40	52	-	15.3303	4.43e-06	0.04	GGGGCAGCTGCCA	C10orf120
MA1100.1	ASCL1	chr10:70166153-70166299	85	97	-	15.9541	2.45e-06	0.0365	CCAGCAGCTGCAA	RUFY2
MA1100.1	ASCL1	chr10:73026187-73026427	208	220	+	17.6606	2.13e-07	0.0175	GCAGCAGCTGGGA	UNC5B
MA1100.1	ASCL1	chr10:80952516-80952717	124	136	+	17.1101	5.74e-07	0.02	GAAGCAGCTGGCC	ZMIZ1
MA1100.1	ASCL1	chr10:80952516-80952717	139	151	-	14.4679	8.68e-06	0.0489	CGGGCAGCTGCAC	ZMIZ1
MA1100.1	ASCL1	chr10:95462176-95462565	15	27	-	15.7156	3.13e-06	0.0377	GCTGCAGCTGCCG	FRA10AC1
MA1100.1	ASCL1	chr10:95462176-95462565	14	26	+	15.422	4.09e-06	0.0395	CCGGCAGCTGCAG	FRA10AC1
MA1100.1	ASCL1	chr11:128775690-128776080	41	53	-	17.1743	5e-07	0.02	GCAGCAGCTGCTC	C11orf45
MA1100.1	ASCL1	chr11:128775690-128776080	40	52	+	16.1193	2.06e-06	0.0348	agagcagctgctg	C11orf45
MA1100.1	ASCL1	chr11:20408655-20408799	57	69	-	15.9266	2.52e-06	0.0365	GGTGCAGCTGGCG	PRMT3
MA1100.1	ASCL1	chr11:448300-448515	125	137	-	14.844	6.57e-06	0.0441	CCAGCAGGTGGCG	PTDSS2
MA1100.1	ASCL1	chr11:45274011-45274238	153	165	-	15.4587	3.97e-06	0.0395	GCGGCAGCTGCAC	SYT13
MA1100.1	ASCL1	chr11:6374750-6374964	69	81	-	15.7431	3.06e-06	0.0377	GGGGCAGCTGGCT	CAVIN3
MA1100.1	ASCL1	chr11:64691541-64692249	630	642	+	16.1743	1.93e-06	0.0341	TGAGCAGCTGGGC	PPP2R5B
MA1100.1	ASCL1	chr11:65029208-65029379	23	35	-	15.9633	2.42e-06	0.0365	TCAGCAGCTGCGC	POLA2
MA1100.1	ASCL1	chr11:67195813-67196027	105	117	+	14.9266	6.15e-06	0.0441	CGCGCAGCTGCCG	RPS6KB2
MA1100.1	ASCL1	chr11:67195813-67196027	106	118	-	14.8899	6.36e-06	0.0441	ACGGCAGCTGCGC	RPS6KB2
MA1100.1	ASCL1	chr11:71903154-71903298	82	94	-	15.2936	4.54e-06	0.0401	GCAGCAGCTGTGT	FOLR1
MA1100.1	ASCL1	chr12:109915039-109915570	482	494	-	14.9358	6.13e-06	0.0441	GCCGCAGCTGCCA	KCTD10
MA1100.1	ASCL1	chr12:109915039-109915570	481	493	+	14.5229	8.31e-06	0.0475	GTGGCAGCTGCGG	KCTD10
MA1100.1	ASCL1	chr12:115105913-115106270	111	123	-	15.3486	4.37e-06	0.0399	GCCGCAGCTGGCT	TBX3
MA1100.1	ASCL1	chr12:125401964-125402267	17	29	+	16.0642	2.2e-06	0.0362	GCTGCAGCTGGGG	MIR5188
MA1100.1	ASCL1	chr12:22697331-22697722	373	385	-	15.7339	3.08e-06	0.0377	GTAGCAGCTGGGA	C2CD5
MA1100.1	ASCL1	chr12:27677060-27677576	306	318	-	16.0092	2.33e-06	0.0365	GGAGCAGCTGCAA	PPFIBP1
MA1100.1	ASCL1	chr12:27677060-27677576	292	304	+	15.1468	5.15e-06	0.0423	GCTGCAGCTGGCT	PPFIBP1
MA1100.1	ASCL1	chr12:30907640-30908088	349	361	+	15.9083	2.58e-06	0.0365	GCTGCAGCTGGCC	LOC645485
MA1100.1	ASCL1	chr12:32908128-32908359	59	71	+	14.5963	7.81e-06	0.0458	GCCGCAGCTGCAC	YARS2
MA1100.1	ASCL1	chr12:32908128-32908359	60	72	-	14.3945	9.09e-06	0.049	CGTGCAGCTGCGG	YARS2
MA1100.1	ASCL1	chr12:39300452-39300666	163	175	+	14.3119	9.56e-06	0.05	GGCGCAGCTGGAA	CPNE8
MA1100.1	ASCL1	chr12:46662741-46663135	334	346	+	15.5596	3.59e-06	0.0386	GCTGCAGCTGGAG	SLC38A1
MA1100.1	ASCL1	chr12:46662741-46663135	323	335	-	15.0183	5.72e-06	0.0432	GCCGCAGCTGGGT	SLC38A1
MA1100.1	ASCL1	chr12:46765408-46766358	368	380	+	15.0734	5.49e-06	0.0423	CAGGCAGCTGGCC	SLC38A2
MA1100.1	ASCL1	chr12:46777434-46777833	326	338	-	15.2752	4.63e-06	0.0403	CCGGCAGCTGCCA	LOC100288798
MA1100.1	ASCL1	chr12:52537362-52537647	184	196	+	16.1193	2.06e-06	0.0348	CCGGCAGCTGGGC	KRT80
MA1100.1	ASCL1	chr12:53835185-53835417	97	109	+	17.9633	1.17e-07	0.0175	ccaGCAGCTGGCC	PRR13
MA1100.1	ASCL1	chr12:54718875-54719212	55	67	-	15.4404	4.03e-06	0.0395	CCCGCAGCTGGTG	COPZ1
MA1100.1	ASCL1	chr12:54762521-54762845	136	148	+	14.8807	6.4e-06	0.0441	GCTGCAGCTGCAG	LOC102724050
MA1100.1	ASCL1	chr12:684982-685625	123	135	+	15.2752	4.63e-06	0.0403	GCTGCAGCTGGTC	NINJ2
MA1100.1	ASCL1	chr14:104544361-104544635	162	174	+	14.3578	9.32e-06	0.0496	CCAGCAGGTGGCC	ASPG
MA1100.1	ASCL1	chr14:69864951-69865368	20	32	+	17.2202	4.57e-07	0.02	ACAGCAGCTGCCG	ERH
MA1100.1	ASCL1	chr14:69864951-69865368	21	33	-	14.633	7.65e-06	0.0458	TCGGCAGCTGCTG	ERH
MA1100.1	ASCL1	chr15:31664818-31665079	156	168	+	15.5963	3.48e-06	0.0383	TAAGCAGCTGGCC	KLF13
MA1100.1	ASCL1	chr15:72523340-72523755	177	189	-	15.8991	2.61e-06	0.0365	ACAGCAGCTGCAC	PKM
MA1100.1	ASCL1	chr15:74583658-74584083	346	358	+	16.3853	1.55e-06	0.0324	ACAGCAGCTGCAG	CCDC33
MA1100.1	ASCL1	chr15:74583658-74584083	347	359	-	15.0826	5.42e-06	0.0423	GCTGCAGCTGCTG	CCDC33
MA1100.1	ASCL1	chr15:75339479-75339781	102	114	+	14.3853	9.13e-06	0.049	GCAGCAGGTGGCA	PPCDC
MA1100.1	ASCL1	chr15:75437447-75437803	235	247	-	16.9908	6.76e-07	0.0216	GGAGCAGCTGCAG	C15orf39
MA1100.1	ASCL1	chr15:75437447-75437803	234	246	+	14.5963	7.81e-06	0.0458	gctgcagctgctc	C15orf39
MA1100.1	ASCL1	chr15:75493028-75493293	205	217	-	17.6697	1.96e-07	0.0175	GGAGCAGCTGGAG	C15orf39
MA1100.1	ASCL1	chr15:75493028-75493293	214	226	-	16.2385	1.81e-06	0.0326	CAAGCAGCTGGAG	C15orf39
MA1100.1	ASCL1	chr15:75660324-75661162	740	752	-	17.0826	6.02e-07	0.0203	ACAGCAGCTGGGC	MAN2C1
MA1100.1	ASCL1	chr15:75660324-75661162	194	206	+	15.4312	4.06e-06	0.0395	AGGGCAGCTGGCC	MAN2C1
MA1100.1	ASCL1	chr15:80873012-80873216	1	13	+	16.6514	1.08e-06	0.0283	ACAGCAGCTGGCT	ARNT2
MA1100.1	ASCL1	chr15:80873012-80873216	105	117	+	15.1009	5.34e-06	0.0423	GAGGCAGCTGGCA	ARNT2
MA1100.1	ASCL1	chr15:83735874-83736271	31	43	-	14.7706	6.94e-06	0.0448	CGCGCAGCTGGAG	BTBD1
MA1100.1	ASCL1	chr15:90630659-90630905	119	131	+	14.6789	7.43e-06	0.0458	GAAGCAGCTGTGC	IDH2
MA1100.1	ASCL1	chr15:90701185-90701712	485	497	-	18.0183	8.73e-08	0.0175	GGAGCAGCTGGCC	SEMA4B
MA1100.1	ASCL1	chr15:90945570-90945843	152	164	+	14.422	8.92e-06	0.049	GAGGCAGCTGCCA	IQGAP1
MA1100.1	ASCL1	chr16:146959-147233	158	170	-	14.2661	9.87e-06	0.0507	GGAGCAGGTGGTG	NPRL3
MA1100.1	ASCL1	chr16:15149878-15150239	289	301	+	16.5046	1.32e-06	0.0311	GGAGCAGCTGCAC	NTAN1
MA1100.1	ASCL1	chr16:29859888-29860171	121	133	-	14.844	6.57e-06	0.0441	CCAGCAGGTGGCG	CDIPT
MA1100.1	ASCL1	chr16:29859888-29860171	51	63	-	14.7431	7.04e-06	0.045	CAGGCAGCTGGGC	CDIPT
MA1100.1	ASCL1	chr16:31153747-31153974	55	67	+	17.2844	4.21e-07	0.02	CCAGCAGCTGCCC	PRSS36
MA1100.1	ASCL1	chr16:447781-448020	61	73	-	15.2018	4.94e-06	0.0421	GTGGCAGCTGGGG	NME4
MA1100.1	ASCL1	chr16:48198804-48199109	184	196	-	14.3394	9.41e-06	0.0498	GATGCAGCTGCCG	ABCC12
MA1100.1	ASCL1	chr16:677647-678007	224	236	-	15.2294	4.81e-06	0.0412	CAGGCAGCTGGGG	RAB40C
MA1100.1	ASCL1	chr16:81771668-81771852	1	13	+	14.6697	7.48e-06	0.0458	agagcagctgcat	PLCG2
MA1100.1	ASCL1	chr16:87840492-87840930	106	118	+	15.5963	3.48e-06	0.0383	GGTGCAGCTGGGG	MIR6775
MA1100.1	ASCL1	chr16:87984891-87985142	34	46	+	15.1193	5.24e-06	0.0423	CGCGCAGCTGGCC	BANP
MA1100.1	ASCL1	chr17:16905166-16905382	103	115	+	14.844	6.57e-06	0.0441	CCAGCAGGTGGCG	LINC02090
MA1100.1	ASCL1	chr17:17472119-17472339	115	127	-	16.9725	7.15e-07	0.0219	GCAGCAGCTGCAC	PEMT
MA1100.1	ASCL1	chr17:17472119-17472339	114	126	+	14.6147	7.72e-06	0.0458	GGTGCAGCTGCTG	PEMT
MA1100.1	ASCL1	chr17:19896269-19896431	41	53	-	15.0826	5.42e-06	0.0423	GCTGCAGCTGGGA	AKAP10
MA1100.1	ASCL1	chr17:20059224-20059449	129	141	-	17.7706	1.72e-07	0.0175	CCAGCAGCTGCCG	SPECC1
MA1100.1	ASCL1	chr17:20059224-20059449	128	140	+	15.6239	3.38e-06	0.0383	CCGGCAGCTGCTG	SPECC1
MA1100.1	ASCL1	chr17:21219892-21220246	221	233	+	15.2936	4.54e-06	0.0401	GGCGCAGCTGGAG	MAP2K3
MA1100.1	ASCL1	chr17:21314124-21314822	438	450	+	14.8532	6.54e-06	0.0441	GTGGCAGCTGCCG	KCNJ18
MA1100.1	ASCL1	chr17:21314124-21314822	439	451	-	14.7248	7.19e-06	0.0454	ACGGCAGCTGCCA	KCNJ18
MA1100.1	ASCL1	chr17:21314869-21315815	809	821	-	18.4495	3.51e-08	0.0175	CCAGCAGCTGGCG	KCNJ18
MA1100.1	ASCL1	chr17:25572391-25572587	128	140	+	15.945	2.48e-06	0.0365	TCGGCAGCTGGCG	WSB1
MA1100.1	ASCL1	chr17:34091142-34091357	107	119	+	14.844	6.57e-06	0.0441	CCAGCAGGTGGCG	C17orf50
MA1100.1	ASCL1	chr17:37309227-37309367	46	58	-	15.5596	3.59e-06	0.0386	GCTGCAGCTGGAG	PLXDC1
MA1100.1	ASCL1	chr17:38511337-38511520	143	155	-	15.6789	3.24e-06	0.0379	TGAGCAGCTGGGA	RARA
MA1100.1	ASCL1	chr17:46102519-46102796	222	234	-	14.6881	7.38e-06	0.0458	ACTGCAGCTGGTG	MIR10226
MA1100.1	ASCL1	chr17:7199789-7200001	47	59	-	16.4679	1.38e-06	0.0311	CGGGCAGCTGGCG	YBX2
MA1100.1	ASCL1	chr17:7738969-7739213	48	60	+	17.0459	6.38e-07	0.0209	GCAGCAGCTGCCT	KDM6B
MA1100.1	ASCL1	chr17:7738969-7739213	49	61	-	14.2477	9.98e-06	0.0507	CAGGCAGCTGCTG	KDM6B
MA1100.1	ASCL1	chr17:77892965-77893088	34	46	+	15.4128	4.13e-06	0.0395	GCTGCAGCTGGCA	LINC01979
MA1100.1	ASCL1	chr17:77892965-77893088	29	41	-	15.0734	5.49e-06	0.0423	GCTGCAGCTGGAC	LINC01979
MA1100.1	ASCL1	chr18:48033626-48033812	73	85	-	17.4587	3.23e-07	0.0177	GCAGCAGCTGCAG	MAPK4
MA1100.1	ASCL1	chr19:1221563-1221802	95	107	+	14.3853	9.13e-06	0.049	GCAGCAGGTGGCA	STK11
MA1100.1	ASCL1	chr19:13274549-13275115	361	373	-	16.0092	2.33e-06	0.0365	TGAGCAGCTGGCA	IER2
MA1100.1	ASCL1	chr19:13278343-13278786	167	179	+	18.1193	8.03e-08	0.0175	CCAGCAGCTGGGG	IER2
MA1100.1	ASCL1	chr19:2047419-2047655	13	25	+	15.8257	2.8e-06	0.0377	CAAGCAGCTGGCT	MKNK2
MA1100.1	ASCL1	chr19:2070011-2070182	92	104	+	15.7064	3.15e-06	0.0377	aaagcagctgggc	MKNK2
MA1100.1	ASCL1	chr19:2528905-2529185	3	15	-	14.7706	6.94e-06	0.0448	CCAGCAGCTGTGT	GNG7
MA1100.1	ASCL1	chr19:30096950-30097321	228	240	+	16.2385	1.81e-06	0.0326	ACAGCAGCTGCCA	POP4
MA1100.1	ASCL1	chr19:49059558-49059785	200	212	+	15.4128	4.13e-06	0.0395	GGGGCAGCTGGGT	SULT2B1
MA1100.1	ASCL1	chr2:160568722-160568964	60	72	-	16.1193	2.06e-06	0.0348	CCGGCAGCTGGGC	BAZ2B
MA1100.1	ASCL1	chr2:219762989-219763184	92	104	+	17.1376	5.43e-07	0.02	CCAGCAGCTGGGA	WNT10A
MA1100.1	ASCL1	chr2:43202292-43202503	86	98	+	15.367	4.3e-06	0.0398	GCAGCAGGTGGCG	LINC01819
MA1100.1	ASCL1	chr2:48541283-48541931	539	551	-	17.4587	3.23e-07	0.0177	GCAGCAGCTGCAG	FOXN2
MA1100.1	ASCL1	chr2:55277401-55277756	57	69	-	17.4587	3.23e-07	0.0177	GCAGCAGCTGCAG	RTN4
MA1100.1	ASCL1	chr2:55277401-55277756	56	68	+	15.0826	5.42e-06	0.0423	GCTGCAGCTGCTg	RTN4
MA1100.1	ASCL1	chr2:58273696-58274049	151	163	+	14.3853	9.13e-06	0.049	GACGCAGCTGGAG	VRK2
MA1100.1	ASCL1	chr2:65086354-65086656	212	224	-	17.4587	3.23e-07	0.0177	GCAGCAGCTGCAG	LINC01800
MA1100.1	ASCL1	chr2:65086354-65086656	230	242	-	17.2844	4.21e-07	0.02	CCAGCAGCTGCCC	LINC01800
MA1100.1	ASCL1	chr2:65086354-65086656	229	241	+	15.6789	3.24e-06	0.0379	GGGGCAGCTGCTG	LINC01800
MA1100.1	ASCL1	chr2:70485102-70485369	169	181	-	14.3945	9.09e-06	0.049	TCTGCAGCTGGCC	PCYOX1
MA1100.1	ASCL1	chr2:74649208-74649397	141	153	+	15.7156	3.13e-06	0.0377	GCTGCAGCTGCCG	WDR54
MA1100.1	ASCL1	chr2:74649208-74649397	142	154	-	15.422	4.09e-06	0.0395	CCGGCAGCTGCAG	WDR54
MA1100.1	ASCL1	chr2:86163735-86163885	92	104	-	18.9725	7.02e-09	0.00807	GCAGCAGCTGGCG	ST3GAL5-AS1
MA1100.1	ASCL1	chr2:95873154-95873384	29	41	+	14.4128	8.97e-06	0.049	GGAGCAGGTGGCC	ZNF2
MA1100.1	ASCL1	chr20:2821229-2821438	168	180	-	15.0734	5.49e-06	0.0423	ACGGCAGCTGGGA	VPS16
MA1100.1	ASCL1	chr20:30196259-30196613	260	272	-	16.0642	2.2e-06	0.0362	GCTGCAGCTGGGG	MIR3193
MA1100.1	ASCL1	chr20:626203-626395	113	125	-	15.367	4.3e-06	0.0398	GCAGCAGGTGGCG	SRXN1
MA1100.1	ASCL1	chr21:39498879-39499017	16	28	-	14.5688	7.98e-06	0.0466	GGAGCAGGTGGGG	DSCR8
MA1100.1	ASCL1	chr21:44839576-44839742	38	50	+	17.4679	3e-07	0.0177	CCAGCAGCTGGCA	SIK1B
MA1100.1	ASCL1	chr22:39239394-39239554	68	80	-	16.4862	1.33e-06	0.0311	CGAGCAGCTGCGC	NPTXR
MA1100.1	ASCL1	chr22:39239394-39239554	67	79	+	14.3303	9.45e-06	0.0498	GGCGCAGCTGCTC	NPTXR
MA1100.1	ASCL1	chr22:46393503-46393669	10	22	+	17.6606	2.13e-07	0.0175	GCAGCAGCTGCTG	LOC730668
MA1100.1	ASCL1	chr22:46393503-46393669	11	23	-	17.1376	5.43e-07	0.02	CCAGCAGCTGCTG	LOC730668
MA1100.1	ASCL1	chr22:46518279-46518616	18	30	-	15.055	5.58e-06	0.0427	CCTGCAGCTGGGC	MIRLET7B
MA1100.1	ASCL1	chr22:50466379-50466580	55	67	+	16.9633	7.25e-07	0.0219	gaagcagctggtg	TTLL8
MA1100.1	ASCL1	chr3:10206214-10206747	440	452	-	14.3028	9.61e-06	0.05	AGGGCAGCTGGTA	IRAK2
MA1100.1	ASCL1	chr3:11102523-11102768	68	80	+	14.844	6.57e-06	0.0441	CCAGCAGGTGGCG	SLC6A1-AS1
MA1100.1	ASCL1	chr3:129370382-129370742	188	200	-	14.7339	7.1e-06	0.045	GCAGCAGGTGGTG	TMCC1
MA1100.1	ASCL1	chr3:15143825-15144197	112	124	-	16.9174	7.82e-07	0.0219	ACAGCAGCTGGCA	RBSN
MA1100.1	ASCL1	chr3:5017776-5018230	157	169	-	14.9908	5.88e-06	0.0438	TGAGCAGCTGCAC	BHLHE40-AS1
MA1100.1	ASCL1	chr3:9464312-9465103	419	431	-	16.6147	1.15e-06	0.0295	GAAGCAGCTGGCA	SETD5
MA1100.1	ASCL1	chr3:9974337-9974938	389	401	-	16.4771	1.37e-06	0.0311	GCGGCAGCTGGCA	IL17RC
MA1100.1	ASCL1	chr4:74570373-74570549	98	110	-	15.1743	5.02e-06	0.0423	TGAGCAGCTGGAA	CXCL8
MA1100.1	ASCL1	chr4:8160536-8160794	160	172	-	15.7431	3.06e-06	0.0377	CCCGCAGCTGGGG	ABLIM2
MA1100.1	ASCL1	chr4:83350079-83350248	11	23	+	15.945	2.48e-06	0.0365	GCGGCAGCTGCAG	HNRNPDL
MA1100.1	ASCL1	chr4:83350079-83350248	12	24	-	15.7156	3.13e-06	0.0377	GCTGCAGCTGCCG	HNRNPDL
MA1100.1	ASCL1	chr5:10725342-10725859	217	229	-	16.2936	1.7e-06	0.0326	TCAGCAGCTGCCC	DAP
MA1100.1	ASCL1	chr5:10725342-10725859	216	228	+	14.6055	7.75e-06	0.0458	AGGGCAGCTGCTG	DAP
MA1100.1	ASCL1	chr5:131746622-131746805	21	33	+	15.4495	4e-06	0.0395	GGCGCAGCTGCCG	C5orf56
MA1100.1	ASCL1	chr5:131746622-131746805	22	34	-	14.8899	6.36e-06	0.0441	ACGGCAGCTGCGC	C5orf56
MA1100.1	ASCL1	chr5:134471563-134471720	113	125	-	14.6606	7.53e-06	0.0458	GCAGCAGCTGATG	C5orf66
MA1100.1	ASCL1	chr5:150036147-150036461	41	53	-	15.8716	2.71e-06	0.0375	CCTGCAGCTGGCG	SYNPO
MA1100.1	ASCL1	chr5:21469927-21470198	20	32	+	15.3761	4.28e-06	0.0398	TCAGCAGCTGGAT	GUSBP1
MA1100.1	ASCL1	chr5:31854680-31855836	522	534	-	18.156	6.47e-08	0.0175	GCAGCAGCTGGGC	PDZD2
MA1100.1	ASCL1	chr5:31854680-31855836	417	429	+	14.9358	6.13e-06	0.0441	AGGGCAGCTGGCA	PDZD2
MA1100.1	ASCL1	chr5:321638-321920	65	77	+	15.5872	3.5e-06	0.0383	AGGGCAGCTGGGG	AHRR
MA1100.1	ASCL1	chr5:32193614-32193977	326	338	-	14.4954	8.51e-06	0.0484	TGGGCAGCTGGCA	GOLPH3
MA1100.1	ASCL1	chr5:40676886-40677657	412	424	-	15.6147	3.41e-06	0.0383	GCCGCAGCTGGCA	PTGER4
MA1100.1	ASCL1	chr5:42991960-42992451	461	473	+	14.3945	9.09e-06	0.049	GCAGCACCTGGCG	FLJ32255
MA1100.1	ASCL1	chr5:43041883-43042524	467	479	+	15	5.81e-06	0.0436	GGGGCAGCTGCGA	LOC153684
MA1100.1	ASCL1	chr5:6378604-6378958	229	241	+	14.789	6.81e-06	0.0448	CGCGCAGCTGGGC	MED10
MA1100.1	ASCL1	chr5:671547-672792	1181	1193	+	14.4771	8.6e-06	0.0487	GCAGCAGCTGAGC	TPPP
MA1100.1	ASCL1	chr5:6766682-6767212	287	299	+	16.9266	7.64e-07	0.0219	GGAGCAGCTGGGT	LINC02236
MA1100.1	ASCL1	chr5:6766682-6767212	273	285	+	14.4037	9.03e-06	0.049	AGGGCAGCTGCAG	LINC02236
MA1100.1	ASCL1	chr5:8829256-8829869	460	472	-	15.7523	3.02e-06	0.0377	GAGGCAGCTGGGG	LINC02199
MA1100.1	ASCL1	chr5:90576381-90576756	11	23	+	14.3028	9.61e-06	0.05	CGAGCAGCTGACG	LUCAT1
MA1100.1	ASCL1	chr6:149753212-149753385	150	162	+	14.7706	6.94e-06	0.0448	CCAGCAGCTGTGT	SUMO4
MA1100.1	ASCL1	chr6:150218666-150218797	26	38	-	14.6789	7.43e-06	0.0458	AAGGCAGCTGGGG	RAET1E-AS1
MA1100.1	ASCL1	chr6:20212663-20212945	245	257	+	15.0367	5.66e-06	0.0431	CCTGCAGCTGGAG	MBOAT1
MA1100.1	ASCL1	chr6:26031586-26032389	637	649	-	15.8257	2.8e-06	0.0377	CAAGCAGCTGGCT	HIST1H3B
MA1100.1	ASCL1	chr6:26156440-26157700	663	675	-	16.9358	7.55e-07	0.0219	CCAGCAGCTGCAG	HIST1H1E
MA1100.1	ASCL1	chr6:26156440-26157700	662	674	+	15.0826	5.42e-06	0.0423	GCTGCAGCTGCTG	HIST1H1E
MA1100.1	ASCL1	chr6:26198744-26199661	467	479	-	15.3853	4.23e-06	0.0398	CCTGCAGCTGGCC	HIST1H2AD
MA1100.1	ASCL1	chr6:2634474-2635042	250	262	+	17.2661	4.4e-07	0.02	GAAGCAGCTGGGG	LINC02521
MA1100.1	ASCL1	chr6:27777771-27778193	134	146	+	16.5872	1.21e-06	0.0303	CAAGCAGCTGGCC	HIST1H3H
MA1100.1	ASCL1	chr6:28249133-28249437	222	234	-	17.633	2.36e-07	0.0177	CCAGCAGCTGGGC	PGBD1
MA1100.1	ASCL1	chr6:2989259-2989565	17	29	-	14.8165	6.7e-06	0.0445	GGCGCAGCTGGGA	LINC01011
MA1100.1	ASCL1	chr6:36646224-36646648	273	285	+	16.3119	1.68e-06	0.0326	TGAGCAGCTGCCG	CDKN1A
MA1100.1	ASCL1	chr6:4018538-4019014	429	441	-	17.1284	5.66e-07	0.02	GCGGCAGCTGGGG	PRPF4B
MA1100.1	ASCL1	chr6:41649945-41650138	102	114	+	14.5413	8.16e-06	0.0469	CGGGCAGCTGCCT	MDFI
MA1100.1	ASCL1	chr6:56954683-56954936	38	50	+	15.3211	4.45e-06	0.04	ACTGCAGCTGGCG	ZNF451
MA1100.1	ASCL1	chr7:100130613-100130775	75	87	+	15.5138	3.78e-06	0.0394	gaagcagctggat	AGFG2
MA1100.1	ASCL1	chr7:100399915-100400143	84	96	+	15.6055	3.44e-06	0.0383	GAAGCAGCTGCGA	SLC12A9
MA1100.1	ASCL1	chr7:1032819-1033097	31	43	+	15.5505	3.64e-06	0.0387	ACGGCAGCTGGAG	C7orf50
MA1100.1	ASCL1	chr7:150783005-150783348	100	112	+	17.6881	1.88e-07	0.0175	GGAGCAGCTGGGC	AGAP3
MA1100.1	ASCL1	chr7:151065248-151065516	185	197	-	14.9174	6.18e-06	0.0441	GGTGCAGCTGCGG	NUB1
MA1100.1	ASCL1	chr7:1595909-1596165	104	116	+	14.2844	9.75e-06	0.0505	GTGGCAGCTGGCT	TMEM184A
MA1100.1	ASCL1	chr7:26904126-26904336	100	112	+	15.0734	5.49e-06	0.0423	GCTGCAGCTGGAC	SKAP2
MA1100.1	ASCL1	chr7:36024895-36025059	115	127	+	15.945	2.48e-06	0.0365	TCAGCAGCTGCAG	LOC101928618
MA1100.1	ASCL1	chr7:84609922-84613026	410	422	-	16.3853	1.55e-06	0.0324	ACAGCAGCTGCAG	SEMA3D
MA1100.1	ASCL1	chr7:84609922-84613026	409	421	+	15.0826	5.42e-06	0.0423	gctgcagctgctg	SEMA3D
MA1100.1	ASCL1	chr7:85040136-85043847	2789	2801	+	14.5413	8.16e-06	0.0469	TCAGCAGCTGTGC	LINC00972
MA1100.1	ASCL1	chr8:103803185-103803500	108	120	-	17.6881	1.88e-07	0.0175	GGAGCAGCTGGGC	GASAL1
MA1100.1	ASCL1	chr8:103803185-103803500	84	96	-	15.789	2.89e-06	0.0377	CGGGCAGCTGCCG	GASAL1
MA1100.1	ASCL1	chr8:103803185-103803500	83	95	+	15.7706	2.94e-06	0.0377	CCGGCAGCTGCCC	GASAL1
MA1100.1	ASCL1	chr8:103820500-103821045	191	203	+	15.6697	3.27e-06	0.0379	GGGGCAGCTGGAC	GASAL1
MA1100.1	ASCL1	chr8:128230632-128234167	682	694	+	14.7706	6.94e-06	0.0448	ACGGCAGCTGGTA	CCAT1
MA1100.1	ASCL1	chr8:145022683-145023029	208	220	-	16.4679	1.38e-06	0.0311	CGGGCAGCTGGCG	PLEC
MA1100.1	ASCL1	chr8:145060310-145060945	344	356	+	17.6881	1.88e-07	0.0175	GGAGCAGCTGGGC	PARP10
MA1100.1	ASCL1	chr8:74884111-74884554	275	287	-	15.2294	4.81e-06	0.0412	CAGGCAGCTGGGG	ELOC
MA1100.1	ASCL1	chr8:92052906-92053241	168	180	-	17.4587	3.23e-07	0.0177	GCAGCAGCTGCAG	PIP4P2
MA1100.1	ASCL1	chr8:92052906-92053241	167	179	+	15.0826	5.42e-06	0.0423	gctgcagctgctg	PIP4P2
MA1100.1	ASCL1	chr8:99953251-99953519	4	16	+	14.2569	9.91e-06	0.0507	GGGGCAGCTGTTG	STK3
MA1100.1	ASCL1	chr9:108663872-108664009	62	74	+	14.3578	9.32e-06	0.0496	CCAGCAGGTGGCC	TMEM38B
MA1100.1	ASCL1	chr9:123836926-123837058	51	63	-	16.2936	1.7e-06	0.0326	GCGGCAGCTGCCC	C5
MA1100.1	ASCL1	chr9:123836926-123837058	50	62	+	15.789	2.89e-06	0.0377	CGGGCAGCTGCCG	C5
MA1100.1	ASCL1	chr9:130632236-130632423	144	156	-	15.3486	4.37e-06	0.0399	CGGGCAGCTGGTC	AK1
MA1100.1	ASCL1	chr9:96929141-96929382	167	179	-	16.4128	1.49e-06	0.0322	GCAGCAGCTGCTT	MIRLET7A1
MA1100.1	ASCL1	chr9:96929141-96929382	166	178	+	16.2844	1.73e-06	0.0326	GAAGCAGCTGCTG	MIRLET7A1
MA1100.1	ASCL1	chrUn_gl000220:117825-125422	1248	1260	-	16.3394	1.64e-06	0.0326	GCGGCAGCTGGTC	LOC100507412
MA1100.1	ASCL1	chrUn_gl000220:117825-125422	1964	1976	-	16.3394	1.64e-06	0.0326	GCGGCAGCTGGTC	LOC100507412
MA0833.1	ATF4	chr10:102133748-102134035	66	78	+	17.1148	1.07e-06	0.254	GGCTGACGCAACC	OLMALINC
MA0833.1	ATF4	chr10:73026187-73026427	160	172	-	15.0656	5.69e-06	0.387	GGCTGATGCAAGC	UNC5B
MA0833.1	ATF4	chr10:79617214-79617366	67	79	+	14.2623	8.51e-06	0.47	GTGTGACGCAATT	DLG5
MA0833.1	ATF4	chr10:85899237-85899403	15	27	-	17.0164	1.32e-06	0.261	GCATGACGCAACA	GHITM
MA0833.1	ATF4	chr12:46765408-46766358	425	437	+	15.7049	3.54e-06	0.326	AACTGATGCAATA	SLC38A2
MA0833.1	ATF4	chr12:54810931-54811345	297	309	+	16.5902	2.01e-06	0.273	TGATGATGCAATG	LOC102724050
MA0833.1	ATF4	chr14:104544361-104544635	70	82	+	15.5082	4.13e-06	0.343	agctgatgcaatg	ASPG
MA0833.1	ATF4	chr15:74583658-74584083	64	76	-	14.4098	7.96e-06	0.455	GCCTGATGCAATT	CCDC33
MA0833.1	ATF4	chr15:75339479-75339781	201	213	+	15.0656	5.69e-06	0.387	GGCTGATGCAAGC	PPCDC
MA0833.1	ATF4	chr16:30787279-30787462	83	95	-	16.1311	2.76e-06	0.286	CTATGATGCAATA	RNF40
MA0833.1	ATF4	chr17:19896269-19896431	81	93	+	15.5082	4.13e-06	0.343	agctgatgcaatg	AKAP10
MA0833.1	ATF4	chr17:39845564-39845934	182	194	-	15.8033	3.32e-06	0.323	AGCTGATGCAACC	EIF1
MA0833.1	ATF4	chr19:2270763-2271211	95	107	+	18.4918	2.25e-07	0.124	GGATGACGCAACC	OAZ1
MA0833.1	ATF4	chr19:2524901-2525758	68	80	-	17.623	6.19e-07	0.22	GGGTGATGCAATC	GNG7
MA0833.1	ATF4	chr2:242254943-242255402	329	341	+	14.9344	6.3e-06	0.387	CGGTGACGCAATC	HDLBP
MA0833.1	ATF4	chr20:23342475-23342718	145	157	+	17.5738	6.63e-07	0.22	GGGTGACGCAATC	GZF1
MA0833.1	ATF4	chr20:23342475-23342718	128	140	+	16.1475	2.72e-06	0.286	GGGTGACGCAATG	GZF1
MA0833.1	ATF4	chr21:45622603-45622875	103	115	+	17.1803	9.86e-07	0.254	AGATGATGCAACC	ICOSLG
MA0833.1	ATF4	chr22:43263776-43264052	50	62	+	13.9672	9.72e-06	0.52	AGATGATGAAATA	ARFGAP3
MA0833.1	ATF4	chr22:46307522-46307846	230	242	+	18.4918	2.25e-07	0.124	GGATGACGCAACC	WNT7B
MA0833.1	ATF4	chr3:9464312-9465103	233	245	-	16.7541	1.75e-06	0.273	AAATGATGCAATC	SETD5
MA0833.1	ATF4	chr3:9464312-9465103	442	454	+	14.9836	6.1e-06	0.387	GTCTGATGCAATT	SETD5
MA0833.1	ATF4	chr5:10233643-10233904	175	187	-	15	6.01e-06	0.387	GGATGATGAAATC	FAM173B
MA0833.1	ATF4	chr5:134471563-134471720	108	120	-	16.1311	2.76e-06	0.286	AGCTGATGCAACA	C5orf66
MA0833.1	ATF4	chr5:15008319-15008983	481	493	-	18.4918	2.25e-07	0.124	GGATGACGCAACC	ANKH
MA0833.1	ATF4	chr5:33440990-33441294	81	93	-	16.9344	1.41e-06	0.261	AGCTGATGCAATC	TARS
MA0833.1	ATF4	chr5:38466455-38467038	257	269	+	16.6393	1.96e-06	0.273	tgctgatgcaatc	EGFLAM
MA0833.1	ATF4	chr7:84860863-84865795	770	782	-	15.0656	5.69e-06	0.387	GGATGATGTAATG	SEMA3D
MA0833.1	ATF4	chr8:126103717-126104199	365	377	+	15.0656	5.69e-06	0.387	TGATGACGCAAGA	NSMCE2
MA0833.1	ATF4	chr9:118995174-118995357	96	108	-	16.4918	2.14e-06	0.273	GGATGATGTAATC	PAPPA
MA0833.1	ATF4	chr9:130727776-130727998	155	167	+	14.7049	7.01e-06	0.415	AAGTGATGCAATC	FAM102A
MA0834.1	ATF7	chr1:228290967-228291217	76	89	+	14.7714	5.17e-06	0.204	CCGTGACGTCACTC	C1orf35
MA0834.1	ATF7	chr1:228290967-228291217	76	89	-	14.7429	5.23e-06	0.204	GAGTGACGTCACGG	C1orf35
MA0834.1	ATF7	chr12:117257294-117257503	125	138	-	17.8	1.03e-06	0.144	CGGTGACGTCACCA	RNFT2
MA0834.1	ATF7	chr12:117257294-117257503	125	138	+	17.3286	1.45e-06	0.15	TGGTGACGTCACCG	RNFT2
MA0834.1	ATF7	chr12:31881752-31882157	289	302	-	15.3143	4.08e-06	0.182	GTGTGACGTCACAA	AMN1
MA0834.1	ATF7	chr12:31881752-31882157	289	302	+	15.2571	4.21e-06	0.182	TTGTGACGTCACAC	AMN1
MA0834.1	ATF7	chr12:51566500-51566941	417	430	+	15.3857	3.94e-06	0.182	ACATGACGTCACGC	TFCP2
MA0834.1	ATF7	chr12:51566500-51566941	417	430	-	13.7286	7.83e-06	0.244	GCGTGACGTCATGT	TFCP2
MA0834.1	ATF7	chr12:6772215-6772622	344	357	-	17.3857	1.38e-06	0.15	CAGTGACGTCATAC	ING4
MA0834.1	ATF7	chr12:6772215-6772622	344	357	+	17.0143	1.78e-06	0.157	GTATGACGTCACTG	ING4
MA0834.1	ATF7	chr14:60715739-60716018	8	21	-	17.6429	1.14e-06	0.144	AGATGACGTCACTG	PPM1A
MA0834.1	ATF7	chr14:60715739-60716018	8	21	+	17.1286	1.65e-06	0.157	CAGTGACGTCATCT	PPM1A
MA0834.1	ATF7	chr15:91537779-91538312	153	166	-	18.2	7.55e-07	0.144	CAGTGACGTCATCC	PRC1
MA0834.1	ATF7	chr15:91537779-91538312	153	166	+	18.0143	8.9e-07	0.144	GGATGACGTCACTG	PRC1
MA0834.1	ATF7	chr16:86588687-86588925	151	164	+	16.2857	2.58e-06	0.182	TAGTGACGTCACCC	MTHFSD
MA0834.1	ATF7	chr16:86588687-86588925	151	164	-	15.6143	3.53e-06	0.182	GGGTGACGTCACTA	MTHFSD
MA0834.1	ATF7	chr17:2496662-2497084	251	264	-	13.1857	9.45e-06	0.274	CCCTGACGTCACCG	PAFAH1B1
MA0834.1	ATF7	chr17:685468-685714	91	104	+	14.7	5.32e-06	0.204	CCGTGACGTCACTA	GLOD4
MA0834.1	ATF7	chr17:685468-685714	91	104	-	14.6143	5.54e-06	0.205	TAGTGACGTCACGG	GLOD4
MA0834.1	ATF7	chr19:3035614-3035890	80	93	+	15.2	4.34e-06	0.182	CAGTGACGTCACAT	TLE2
MA0834.1	ATF7	chr19:3035614-3035890	80	93	-	14.5714	5.6e-06	0.205	ATGTGACGTCACTG	TLE2
MA0834.1	ATF7	chr19:45970791-45971058	135	148	-	14.5429	5.69e-06	0.205	CAATGACGTCAGAG	FOSB
MA0834.1	ATF7	chr19:45970791-45971058	135	148	+	13.3714	8.86e-06	0.263	CTCTGACGTCATTG	FOSB
MA0834.1	ATF7	chr2:114514170-114514436	129	142	-	18.9429	3.5e-07	0.144	CTATGACGTCACCC	SLC35F5
MA0834.1	ATF7	chr2:114514170-114514436	129	142	+	17.7571	1.05e-06	0.144	GGGTGACGTCATAG	SLC35F5
MA0834.1	ATF7	chr2:149632580-149632824	150	163	+	18.1286	8.15e-07	0.144	CGGTGACGTCACCG	KIF5C
MA0834.1	ATF7	chr2:149632580-149632824	150	163	-	18.1286	8.15e-07	0.144	CGGTGACGTCACCG	KIF5C
MA0834.1	ATF7	chr2:44314387-44314631	148	161	+	13.4429	8.64e-06	0.263	CGCTGACGTCACCT	PPM1B
MA0834.1	ATF7	chr2:44314387-44314631	148	161	-	13.0286	9.93e-06	0.278	AGGTGACGTCAGCG	PPM1B
MA0834.1	ATF7	chr21:44597213-44597439	75	88	+	16.9714	1.81e-06	0.157	GAATGACGTCACTC	CRYAA
MA0834.1	ATF7	chr21:44597213-44597439	75	88	-	16.0143	2.97e-06	0.182	GAGTGACGTCATTC	CRYAA
MA0834.1	ATF7	chr3:141456958-141457207	55	68	-	16.0143	2.97e-06	0.182	CAGTGACGTCACCT	RNF7
MA0834.1	ATF7	chr3:141456958-141457207	55	68	+	15.5714	3.59e-06	0.182	AGGTGACGTCACTG	RNF7
MA0834.1	ATF7	chr3:3168568-3168987	34	47	-	17.8	1.03e-06	0.144	CGGTGACGTCACCA	TRNT1
MA0834.1	ATF7	chr3:3168568-3168987	34	47	+	17.3286	1.45e-06	0.15	TGGTGACGTCACCG	TRNT1
MA0834.1	ATF7	chr3:43327908-43328075	87	100	+	13.9571	7.23e-06	0.234	CGCTGACGTCACAG	SNRK
MA0834.1	ATF7	chr3:43327908-43328075	87	100	-	13.0714	9.83e-06	0.278	CTGTGACGTCAGCG	SNRK
MA0834.1	ATF7	chr3:5064541-5065517	664	677	-	16.7571	2e-06	0.166	AGGTGACGTCACCA	BHLHE40
MA0834.1	ATF7	chr3:5064541-5065517	664	677	+	16	3e-06	0.182	TGGTGACGTCACCT	BHLHE40
MA0834.1	ATF7	chr4:119512780-119512985	57	70	+	15.4	3.93e-06	0.182	CCGTGACGTCACAA	LOC729218
MA0834.1	ATF7	chr4:119512780-119512985	82	95	+	15.4	3.93e-06	0.182	CCGTGACGTCACAA	LOC729218
MA0834.1	ATF7	chr4:119512780-119512985	57	70	-	14.4	6.06e-06	0.209	TTGTGACGTCACGG	LOC729218
MA0834.1	ATF7	chr4:119512780-119512985	82	95	-	14.4	6.06e-06	0.209	TTGTGACGTCACGG	LOC729218
MA0834.1	ATF7	chr4:186347065-186347400	91	104	+	16.0143	2.97e-06	0.182	GCATGACGTCACGG	UFSP2
MA0834.1	ATF7	chr4:186347065-186347400	91	104	-	15.4714	3.79e-06	0.182	CCGTGACGTCATGC	UFSP2
MA0834.1	ATF7	chr5:32173935-32175060	500	513	+	14.1	6.85e-06	0.226	GGCTGACGTCACCG	GOLPH3
MA0834.1	ATF7	chr5:32173935-32175060	500	513	-	13.8143	7.6e-06	0.242	CGGTGACGTCAGCC	GOLPH3
MA0834.1	ATF7	chr5:912415-913180	117	130	+	14.3143	6.26e-06	0.211	ACATGACGTCACGT	TRIP13
MA0834.1	ATF7	chr5:912415-913180	117	130	-	13.3571	8.91e-06	0.263	ACGTGACGTCATGT	TRIP13
MA0834.1	ATF7	chr6:19804916-19805239	143	156	-	15.6143	3.53e-06	0.182	GCGTGACGTCACCC	LOC100506885
MA0834.1	ATF7	chr6:19804916-19805239	143	156	+	15.2714	4.18e-06	0.182	GGGTGACGTCACGC	LOC100506885
MA0834.1	ATF7	chr6:26026510-26026791	99	112	-	15.3429	4.01e-06	0.182	GAGTGACGTCACCT	HIST1H4B
MA0834.1	ATF7	chr6:26026510-26026791	99	112	+	15.3143	4.08e-06	0.182	AGGTGACGTCACTC	HIST1H4B
MA0834.1	ATF7	chr6:26204562-26205361	142	155	-	19.2	2.5e-07	0.144	GGATGACGTCACCA	HIST1H4E
MA0834.1	ATF7	chr6:26204562-26205361	142	155	+	18.1857	7.67e-07	0.144	TGGTGACGTCATCC	HIST1H4E
MA0834.1	ATF7	chr7:129592753-129593029	67	80	-	19.3857	2.02e-07	0.144	CGATGACGTCACAG	UBE2H
MA0834.1	ATF7	chr7:129592753-129593029	67	80	+	18.2429	7.29e-07	0.144	CTGTGACGTCATCG	UBE2H
MA0834.1	ATF7	chr7:129592753-129593029	53	66	+	15.2143	4.32e-06	0.182	CCGTGACGTCACCT	UBE2H
MA0834.1	ATF7	chr7:129592753-129593029	53	66	-	15.1571	4.41e-06	0.182	AGGTGACGTCACGG	UBE2H
MA1101.1	BACH2	chr1:153539145-153539345	61	74	+	15.1707	3.77e-06	0.164	AGTGACTCAGCGGC	S100A2
MA1101.1	BACH2	chr1:153541045-153541346	243	256	-	14.3252	6.37e-06	0.198	AATGAATCAGCACT	S100A2
MA1101.1	BACH2	chr1:154989628-154990304	134	147	-	16.3252	1.58e-06	0.113	CATGACTCAGCGCC	ZBTB7B
MA1101.1	BACH2	chr1:155194513-155195076	118	131	-	15.4228	3.16e-06	0.164	GATGACTCAGAACT	GBAP1
MA1101.1	BACH2	chr1:16947557-16948180	42	55	+	16.3659	1.53e-06	0.113	catgagtcagcacg	CROCCP2
MA1101.1	BACH2	chr1:17896185-17896459	138	151	+	14.7642	4.84e-06	0.173	TCTGACTCATCAga	ARHGEF10L
MA1101.1	BACH2	chr1:32405500-32405712	53	66	+	15.8049	2.38e-06	0.141	TATGACTCAGCCGC	PTP4A2
MA1101.1	BACH2	chr1:6662991-6663257	111	124	-	15.6016	2.78e-06	0.158	GGTGACTCAGCCTG	KLHL21
MA1101.1	BACH2	chr10:79165555-79165752	74	87	-	15.3252	3.38e-06	0.164	GATGACTCACCAGT	KCNMA1
MA1101.1	BACH2	chr10:79709047-79709348	86	99	-	14.7642	4.84e-06	0.173	AGTGACTCAGCCCC	DLG5-AS1
MA1101.1	BACH2	chr11:47968620-47968796	51	64	-	17.5203	6.66e-07	0.1	AGTGACTCAGCAGG	PTPRJ
MA1101.1	BACH2	chr11:67085168-67085410	181	194	+	13.6748	9.75e-06	0.256	CTTGACTCAGCTAA	LOC100130987
MA1101.1	BACH2	chr11:9385795-9386120	277	290	-	16.8455	1.04e-06	0.113	GGTGACTCAGCTCT	IPO7
MA1101.1	BACH2	chr11:9385795-9386120	136	149	-	16.6341	1.21e-06	0.113	CATGACTCAGCGGC	IPO7
MA1101.1	BACH2	chr12:113737700-113737904	101	114	-	14.7236	4.95e-06	0.173	AGTGACTCAGCCTC	SLC8B1
MA1101.1	BACH2	chr12:115211869-115212422	358	371	+	14.6585	5.14e-06	0.173	GATGACTCAGTAGA	TBX3
MA1101.1	BACH2	chr12:125364974-125365118	48	61	+	14.7398	4.91e-06	0.173	gctgactcaggagg	SCARB1
MA1101.1	BACH2	chr12:25539243-25539589	150	163	-	14.9268	4.38e-06	0.172	CCTGACTCAGGACT	KRAS
MA1101.1	BACH2	chr12:31902092-31902289	166	179	-	18.5041	3.46e-07	0.0818	AATGACTCAGCACA	AMN1
MA1101.1	BACH2	chr12:38778755-38778997	174	187	-	19.5447	7.11e-08	0.0458	CATGACTCAGCAGA	ALG10B
MA1101.1	BACH2	chr12:49659184-49659544	247	260	-	19.0488	1.69e-07	0.0558	GGTGACTCAGCAGC	TUBA1C
MA1101.1	BACH2	chr12:50339363-50339669	69	82	+	15.2358	3.6e-06	0.164	tgtgactcagctca	AQP2
MA1101.1	BACH2	chr12:51611804-51612001	15	28	-	13.7398	9.42e-06	0.255	CATGACGCAGCAGC	POU6F1
MA1101.1	BACH2	chr12:53268122-53268370	113	126	+	18.5528	3.24e-07	0.0818	CCTGACTCAGCAGG	MIR9898
MA1101.1	BACH2	chr12:6387676-6388151	304	317	-	15.0325	4.06e-06	0.164	GATGAGTCAGCCCT	PLEKHG6
MA1101.1	BACH2	chr15:74838479-74838799	151	164	-	16.6748	1.16e-06	0.113	GCTGACTCAGCGGC	ARID3B
MA1101.1	BACH2	chr15:74838479-74838799	154	167	+	14.4309	6e-06	0.194	GCTGAGTCAGCTCA	ARID3B
MA1101.1	BACH2	chr15:75437846-75438230	77	90	+	16.2033	1.71e-06	0.113	ggtgactcagccca	C15orf39
MA1101.1	BACH2	chr15:99663904-99664228	133	146	-	18.2683	4.21e-07	0.087	CGTGACTCAGCACC	SYNM
MA1101.1	BACH2	chr16:115724-115981	34	47	+	15.065	3.98e-06	0.164	GGTGACACAGCAGC	RHBDF1
MA1101.1	BACH2	chr16:56642363-56642597	27	40	+	14.5366	5.59e-06	0.185	AGTGACTCAGCGCG	MT2A
MA1101.1	BACH2	chr17:61512766-61512947	72	85	-	19.6829	4.93e-08	0.0458	GCTGACTCAGCACT	CYB561
MA1101.1	BACH2	chr17:61512766-61512947	75	88	+	14.6585	5.14e-06	0.173	GCTGAGTCAGCCAT	CYB561
MA1101.1	BACH2	chr19:1655544-1655811	66	79	-	14.7642	4.84e-06	0.173	AGTGACTCAGCCCC	TCF3
MA1101.1	BACH2	chr19:2524901-2525758	129	142	+	13.8618	8.7e-06	0.253	ACTGACTCAGGAGC	GNG7
MA1101.1	BACH2	chr19:6530716-6531102	13	26	+	15.2602	3.53e-06	0.164	actgagtcagcaag	TNFSF9
MA1101.1	BACH2	chr2:47082426-47082648	60	73	+	16.0976	1.91e-06	0.121	AATGACTCAGCCTT	LINC01119
MA1101.1	BACH2	chr20:48646668-48646977	36	49	+	17.5203	6.66e-07	0.1	AGTGACTCAGCAGG	TRERNA1
MA1101.1	BACH2	chr22:41799886-41800120	204	217	+	16.5772	1.26e-06	0.113	GCTGACTCAGCCGC	TEF
MA1101.1	BACH2	chr22:41799886-41800120	201	214	-	14.1789	7.11e-06	0.218	GCTGAGTCAGCTGG	TEF
MA1101.1	BACH2	chr22:43689250-43689508	121	134	+	13.7886	9.17e-06	0.253	agtgacacagcaca	SCUBE1
MA1101.1	BACH2	chr22:47724647-47724867	152	165	+	15.1301	3.85e-06	0.164	CGTGACTCAGCCTG	LOC339685
MA1101.1	BACH2	chr22:50455238-50455608	332	345	-	14.3984	6.1e-06	0.194	AGTGACTCAGCCTG	IL17REL
MA1101.1	BACH2	chr3:10233883-10234215	39	52	+	14.1138	7.43e-06	0.223	CATGAGTCAGCCTA	IRAK2
MA1101.1	BACH2	chr3:5021764-5022861	491	504	-	13.6504	9.92e-06	0.256	CATGAGTCAGCCAG	BHLHE40
MA1101.1	BACH2	chr3:5025261-5026550	610	623	+	13.7154	9.57e-06	0.255	CGTGACTCACCAGA	BHLHE40
MA1101.1	BACH2	chr3:5036541-5037845	291	304	+	13.7886	9.17e-06	0.253	AATGAGTCAGCCTT	BHLHE40
MA1101.1	BACH2	chr5:1112995-1113587	284	297	+	13.7886	9.17e-06	0.253	AATGAGTCAGCCTT	SLC12A7
MA1101.1	BACH2	chr5:1161175-1161565	279	292	+	17.0325	8.9e-07	0.113	gatgactcagcgca	CTD-3080P12.3
MA1101.1	BACH2	chr5:140090750-140091045	13	26	-	16.3821	1.5e-06	0.113	CATGACTCAGCGAC	VTRNA1-1
MA1101.1	BACH2	chr5:170877816-170878195	281	294	-	16.374	1.52e-06	0.113	GGTGACTCAGCGGC	FGF18
MA1101.1	BACH2	chr5:176874925-176875192	172	185	+	19.1138	1.57e-07	0.0558	CCTGACTCAGCAGA	PRR7-AS1
MA1101.1	BACH2	chr5:5340475-5340777	195	208	+	17.5366	6.61e-07	0.1	GATGACTCAGCTTT	ICE1
MA1101.1	BACH2	chr5:8457156-8457705	340	353	+	19.4553	8.31e-08	0.0458	GATGACTCAGCAGG	LINC02226
MA1101.1	BACH2	chr5:90576381-90576756	57	70	-	16.2358	1.68e-06	0.113	CGTGACTCAGCGCT	LUCAT1
MA1101.1	BACH2	chr5:90576381-90576756	49	62	+	15.1301	3.85e-06	0.164	GATGAGTCAGCGCT	LUCAT1
MA1101.1	BACH2	chr6:11921344-11921557	70	83	-	15.2114	3.65e-06	0.164	TGTGAGTCAGCAGG	LOC101928253
MA1101.1	BACH2	chr6:14713234-14713470	109	122	-	15.2602	3.53e-06	0.164	CCTGACTCATCAGC	LINC01108
MA1101.1	BACH2	chr6:4733070-4733473	286	299	+	16.5122	1.34e-06	0.113	GGTGACTCAGCTGC	CDYL
MA1101.1	BACH2	chr6:53412751-53413120	294	307	+	16.2358	1.68e-06	0.113	CGTGACTCAGCGCT	GCLC
MA1101.1	BACH2	chr7:54907379-54907628	172	185	-	13.8374	8.88e-06	0.253	TCTGACACAGCAGG	LOC100996654
MA1101.1	BACH2	chr7:75279370-75279629	188	201	+	16.5528	1.3e-06	0.113	CCTGAGTCAGCAAA	HIP1
MA1101.1	BACH2	chr7:84952464-84959077	1835	1848	-	15.065	3.98e-06	0.164	ACTGACTCAGCCCC	LINC00972
MA1101.1	BACH2	chr9:139922107-139922350	167	180	+	16.0407	1.98e-06	0.121	CGTGACTCAGCCGA	ABCA2
MA0635.1	BARHL2	chr16:790921-791202	96	105	+	11.8679	8.1e-06	1	GCTAAACGGC	CIAO3
MA0635.1	BARHL2	chr2:45236836-45237028	171	180	-	11.9057	7.35e-06	1	CTTAAACGGT	SIX2
MA0462.1	BATF	chr1:193074172-193074506	82	92	+	15.1346	5.51e-06	0.541	GTTATGACTCA	GLRX2
MA0462.1	BATF	chr1:90270344-90270499	27	37	-	15.4615	3.76e-06	0.466	GTAATGACTCA	LRRC8D
MA0462.1	BATF	chr1:90270344-90270499	23	33	+	15.0385	6.42e-06	0.564	AGAATGAGTCA	LRRC8D
MA0462.1	BATF	chr10:80733431-80733803	36	46	-	15.0385	6.42e-06	0.564	AGAATGAGTCA	ZMIZ1-AS1
MA0462.1	BATF	chr11:2333546-2333773	145	155	+	15.3269	4.26e-06	0.466	GGGATGACTCA	TSPAN32
MA0462.1	BATF	chr12:115211869-115212422	356	366	+	15.7692	1.96e-06	0.41	GAGATGACTCA	TBX3
MA0462.1	BATF	chr12:31902092-31902289	171	181	-	16.5192	3.04e-07	0.338	GAAATGACTCA	AMN1
MA0462.1	BATF	chr16:4994820-4995158	170	180	-	15.3269	4.26e-06	0.466	GGGATGACTCA	PPL
MA0462.1	BATF	chr16:676942-677283	29	39	+	16.0577	1.71e-06	0.41	GGAATGAGTCA	RAB40C
MA0462.1	BATF	chr16:676942-677283	63	73	+	15.3077	4.47e-06	0.466	GGGATGAGTCA	RAB40C
MA0462.1	BATF	chr17:25659970-25660303	1	11	-	14.7308	7.71e-06	0.6	AAGATGAGTCA	WSB1
MA0462.1	BATF	chr17:25680774-25681176	60	70	-	16.5	6.08e-07	0.338	GAAATGAGTCA	WSB1
MA0462.1	BATF	chr17:25680774-25681176	56	66	+	14.7115	8.63e-06	0.6	GTGATGACTCA	WSB1
MA0462.1	BATF	chr17:80255186-80255512	188	198	+	14.7308	7.71e-06	0.6	aagatgagtca	LINC01970
MA0462.1	BATF	chr2:47082426-47082648	58	68	+	15.5	3.08e-06	0.466	AAAATGACTCA	LINC01119
MA0462.1	BATF	chr2:47082426-47082648	109	119	+	14.7115	8.63e-06	0.6	GTGATGACTCA	LINC01119
MA0462.1	BATF	chr3:4782878-4783860	660	670	+	16.0577	1.71e-06	0.41	GGAATGAGTCA	ITPR1
MA0462.1	BATF	chr5:1161175-1161565	277	287	+	15.7692	1.96e-06	0.41	gagatgactca	CTD-3080P12.3
MA0462.1	BATF	chr5:42993147-42993501	337	347	-	16.5	6.08e-07	0.338	GAAATGAGTCA	FLJ32255
MA0462.1	BATF	chr5:8457156-8457705	338	348	+	15.3269	4.26e-06	0.466	GGGATGACTCA	LINC02226
MA0462.1	BATF	chr6:2988755-2989041	210	220	+	15.3077	4.47e-06	0.466	GGGATGAGTCA	LINC01011
MA0462.1	BATF	chr7:88063747-88068712	2859	2869	-	14.7115	8.63e-06	0.6	TAAATGAGTCA	STEAP4
MA0462.1	BATF	chr8:145022683-145023029	51	61	-	15.3077	4.47e-06	0.466	GGGATGAGTCA	PLEC
MA0462.1	BATF	chrUn_gl000220:117825-125422	6836	6846	+	16.0769	1.46e-06	0.41	GGAATGACTCA	LOC100507412
MA0835.1	BATF3	chr1:17231033-17231713	411	424	+	10.6061	4.4e-06	0.227	TGGTGACATCACCG	RNU1-4
MA0835.1	BATF3	chr10:3827348-3827731	215	228	-	9.63636	5.97e-06	0.267	AGCTGACATCATCG	KLF6
MA0835.1	BATF3	chr11:60609382-60609661	139	152	+	9.13636	7e-06	0.272	TCCTGACGTCATAG	CCDC86
MA0835.1	BATF3	chr11:64691541-64692249	46	59	-	8.24242	9.21e-06	0.299	TGGTGACATCATGG	PPP2R5B
MA0835.1	BATF3	chr11:64851451-64851798	211	224	-	10.4848	4.6e-06	0.23	TGATGACGCCATCG	CDCA5
MA0835.1	BATF3	chr11:64851451-64851798	211	224	+	9.09091	7.14e-06	0.272	CGATGGCGTCATCA	CDCA5
MA0835.1	BATF3	chr12:117257294-117257503	125	138	+	17.4242	3.32e-07	0.137	TGGTGACGTCACCG	RNFT2
MA0835.1	BATF3	chr12:117257294-117257503	125	138	-	16.0303	6.36e-07	0.169	CGGTGACGTCACCA	RNFT2
MA0835.1	BATF3	chr14:60715739-60716018	8	21	-	12.1818	2.6e-06	0.195	AGATGACGTCACTG	PPM1A
MA0835.1	BATF3	chr14:60715739-60716018	8	21	+	11.6515	3.14e-06	0.207	CAGTGACGTCATCT	PPM1A
MA0835.1	BATF3	chr15:76628636-76629137	438	451	-	8.9697	7.4e-06	0.272	GCATGACGTCAACA	ISL2
MA0835.1	BATF3	chr15:91537779-91538312	153	166	+	12.0455	2.7e-06	0.195	GGATGACGTCACTG	PRC1
MA0835.1	BATF3	chr15:91537779-91538312	153	166	-	10.9091	3.98e-06	0.227	CAGTGACGTCATCC	PRC1
MA0835.1	BATF3	chr16:56225141-56225408	109	122	+	14.1515	1.31e-06	0.19	TGCTGACGTCAGCT	GNAO1
MA0835.1	BATF3	chr16:56225141-56225408	109	122	-	13.0606	1.93e-06	0.195	AGCTGACGTCAGCA	GNAO1
MA0835.1	BATF3	chr16:790921-791202	10	23	+	11.0758	3.8e-06	0.226	CGATGAAGTCATCC	CIAO3
MA0835.1	BATF3	chr16:86588687-86588925	151	164	+	9.43939	6.3e-06	0.272	TAGTGACGTCACCC	MTHFSD
MA0835.1	BATF3	chr16:86588687-86588925	151	164	-	9	7.34e-06	0.272	GGGTGACGTCACTA	MTHFSD
MA0835.1	BATF3	chr17:2496662-2497084	251	264	+	8.30303	9.09e-06	0.299	CGGTGACGTCAGGG	PAFAH1B1
MA0835.1	BATF3	chr17:2496662-2497084	251	264	-	8.04545	9.77e-06	0.299	CCCTGACGTCACCG	PAFAH1B1
MA0835.1	BATF3	chr17:25680774-25681176	79	92	+	11.2121	3.63e-06	0.226	CGCTGACATCATCG	WSB1
MA0835.1	BATF3	chr19:3985462-3985625	2	15	-	12.3182	2.48e-06	0.195	TGTTGACGTCAGCG	MIR1268A
MA0835.1	BATF3	chr19:3985462-3985625	2	15	+	11.9242	2.81e-06	0.195	CGCTGACGTCAACA	MIR1268A
MA0835.1	BATF3	chr19:45970791-45971058	135	148	-	8.04545	9.77e-06	0.299	CAATGACGTCAGAG	FOSB
MA0835.1	BATF3	chr19:55628967-55629146	87	100	+	10.3485	4.82e-06	0.234	TGCTGACGTCACGG	PPP1R12C
MA0835.1	BATF3	chr19:55628967-55629146	87	100	-	9.36364	6.51e-06	0.272	CCGTGACGTCAGCA	PPP1R12C
MA0835.1	BATF3	chr2:114514170-114514436	129	142	+	12.0455	2.7e-06	0.195	GGGTGACGTCATAG	SLC35F5
MA0835.1	BATF3	chr2:114514170-114514436	129	142	-	10.6515	4.34e-06	0.227	CTATGACGTCACCC	SLC35F5
MA0835.1	BATF3	chr2:149632580-149632824	150	163	+	15.0455	9.19e-07	0.169	CGGTGACGTCACCG	KIF5C
MA0835.1	BATF3	chr2:149632580-149632824	150	163	-	15.0455	9.19e-07	0.169	CGGTGACGTCACCG	KIF5C
MA0835.1	BATF3	chr2:44314387-44314631	148	161	-	12.9394	2.01e-06	0.195	AGGTGACGTCAGCG	PPM1B
MA0835.1	BATF3	chr2:44314387-44314631	148	161	+	12.303	2.5e-06	0.195	CGCTGACGTCACCT	PPM1B
MA0835.1	BATF3	chr3:141456958-141457207	55	68	+	8.15152	9.41e-06	0.299	AGGTGACGTCACTG	RNF7
MA0835.1	BATF3	chr3:156877931-156878491	81	94	-	10.6818	4.3e-06	0.227	TGGTGACGTCAGGG	CCNL1
MA0835.1	BATF3	chr3:156877931-156878491	81	94	+	9.0303	7.27e-06	0.272	CCCTGACGTCACCA	CCNL1
MA0835.1	BATF3	chr3:3168568-3168987	34	47	+	17.4242	3.32e-07	0.137	TGGTGACGTCACCG	TRNT1
MA0835.1	BATF3	chr3:3168568-3168987	34	47	-	16.0303	6.36e-07	0.169	CGGTGACGTCACCA	TRNT1
MA0835.1	BATF3	chr3:43327908-43328075	87	100	+	9.04545	7.24e-06	0.272	CGCTGACGTCACAG	SNRK
MA0835.1	BATF3	chr3:43327908-43328075	87	100	-	8.71212	8.02e-06	0.288	CTGTGACGTCAGCG	SNRK
MA0835.1	BATF3	chr3:50297372-50297670	252	265	+	11.9394	2.8e-06	0.195	GGCTGACGTCAGCG	SEMA3B
MA0835.1	BATF3	chr3:50297372-50297670	252	265	-	11.0303	3.84e-06	0.226	CGCTGACGTCAGCC	SEMA3B
MA0835.1	BATF3	chr3:5064541-5065517	664	677	+	15.5455	7.73e-07	0.169	TGGTGACGTCACCT	BHLHE40
MA0835.1	BATF3	chr3:5064541-5065517	664	677	-	14.4545	1.13e-06	0.186	AGGTGACGTCACCA	BHLHE40
MA0835.1	BATF3	chr4:8442414-8442617	57	70	+	9.69697	5.88e-06	0.267	CCATGACGTCAACG	TRMT44
MA0835.1	BATF3	chr4:8442414-8442617	57	70	-	8.10606	9.57e-06	0.299	CGTTGACGTCATGG	TRMT44
MA0835.1	BATF3	chr5:17305947-17306660	283	296	-	8.27273	9.16e-06	0.299	TGCTGACATCATTG	LINC02111
MA0835.1	BATF3	chr5:32173935-32175060	500	513	+	12.4697	2.34e-06	0.195	GGCTGACGTCACCG	GOLPH3
MA0835.1	BATF3	chr5:32173935-32175060	500	513	-	11.8939	2.84e-06	0.195	CGGTGACGTCAGCC	GOLPH3
MA0835.1	BATF3	chr6:26204562-26205361	142	155	+	18.6515	1.83e-07	0.137	TGGTGACGTCATCC	HIST1H4E
MA0835.1	BATF3	chr6:26204562-26205361	142	155	-	18.3485	2.27e-07	0.137	GGATGACGTCACCA	HIST1H4E
MA0835.1	BATF3	chr6:56407476-56407881	301	314	+	10.0758	5.3e-06	0.25	TGGTGACATCAGCG	DST
MA0835.1	BATF3	chr7:129592753-129593029	67	80	-	13.9394	1.38e-06	0.19	CGATGACGTCACAG	UBE2H
MA0835.1	BATF3	chr7:129592753-129593029	67	80	+	13.0909	1.92e-06	0.195	CTGTGACGTCATCG	UBE2H
MA0835.1	BATF3	chr7:73242545-73242710	124	137	+	8.31818	9.06e-06	0.299	tgatgaggtcatct	CLDN4
MA0835.1	BATF3	chr7:87256346-87260779	2843	2856	-	7.98485	9.94e-06	0.299	CAATGACGTTATCT	ABCB1
MA0731.1	BCL6B	chr1:151707583-151707789	74	90	-	-3.57143	6.06e-06	0.703	TGCTTTCCAGACATTGC	RIIAD1
MA0731.1	BCL6B	chr11:6400634-6400777	5	21	+	-2.14286	4.37e-06	0.703	AGCTTTCCAGTAATCCC	SMPD1
MA0731.1	BCL6B	chr12:53259160-53259435	81	97	-	-2.21429	4.42e-06	0.703	TGCTTGCAAGGAAATAC	KRT78
MA0731.1	BCL6B	chr15:63385847-63386087	68	84	+	-3.62857	6.14e-06	0.703	TGCTTTCCGGGGACTGC	LACTB
MA0731.1	BCL6B	chr15:74838479-74838799	264	280	-	1.18571	2.12e-06	0.703	CACTTTCTAGGAACGAC	ARID3B
MA0731.1	BCL6B	chr15:90776497-90776996	432	448	-	-3.27143	5.75e-06	0.703	TGCCTTCCAGGACTTGA	CIB1
MA0731.1	BCL6B	chr15:99394192-99394458	160	176	-	-3.85714	6.43e-06	0.703	TTCTTTCTAGGCCTTAC	IGF1R
MA0731.1	BCL6B	chr16:28956897-28957163	129	145	-	-5.85714	9.43e-06	0.703	TGTTTTCCAGGAAACGG	NFATC2IP
MA0731.1	BCL6B	chr16:827867-828050	98	114	-	-5.71429	9.2e-06	0.703	GGTTTTCTAGGCATCCA	MIR662
MA0731.1	BCL6B	chr17:5490911-5491073	48	64	+	-5.9	9.55e-06	0.703	TACTTTCTGAGAATTGA	NLRP1
MA0731.1	BCL6B	chr18:3771433-3771647	171	187	+	1.44286	1.98e-06	0.703	TGCCTTCCAGGAAATCC	DLGAP1
MA0731.1	BCL6B	chr19:2500751-2501288	346	362	+	-5.61429	9.03e-06	0.703	GACTTTCTGGGAATCAC	GADD45B
MA0731.1	BCL6B	chr19:40502822-40502992	36	52	-	-4.78571	7.61e-06	0.703	CACTTACCAGGAACCCA	ZNF546
MA0731.1	BCL6B	chr2:38953184-38953368	28	44	+	-3.81429	6.37e-06	0.703	TGCTATCTAGGATTTGG	GALM
MA0731.1	BCL6B	chr22:46409350-46409662	265	281	+	-6.05714	9.88e-06	0.703	CACTTTCCAGTAACTCG	LOC730668
MA0731.1	BCL6B	chr3:126422871-126423171	201	217	-	3.1	1.36e-06	0.703	CGCTTTCCAGGACTCGC	CHCHD6
MA0731.1	BCL6B	chr3:15643215-15643818	365	381	+	-5.27143	8.47e-06	0.703	CGTTTTCTAGGCATTTA	HACL1
MA0731.1	BCL6B	chr3:5025261-5026550	156	172	-	-0.714286	3.2e-06	0.703	TGCTTTTTAGGAAGTAG	BHLHE40
MA0731.1	BCL6B	chr5:134527080-134527364	197	213	+	-4.82857	7.7e-06	0.703	GGCTTGCCTGGAATTCA	C5orf66
MA0731.1	BCL6B	chr5:17056278-17056736	50	66	-	-5.44286	8.73e-06	0.703	CACTGTCTTGGAATTAA	MIR10522
MA0731.1	BCL6B	chr5:43556046-43556740	521	537	+	-3.05714	5.48e-06	0.703	TGCTTTCGGGGAACCGG	PAIP1
MA0731.1	BCL6B	chr7:85040136-85043847	1739	1755	+	-5.44286	8.73e-06	0.703	TGTTTTCTAGGGCTTGG	LINC00972
MA0731.1	BCL6B	chr8:74884574-74884990	42	58	-	-4.51429	7.23e-06	0.703	TGCATGCTGGGAATCCA	ELOC
MA0818.1	BHLHE22	chr7:85043897-85047932	998	1007	+	15.4545	2.45e-06	1	ACCATATGTT	LINC00972
MA0817.1	BHLHE23	chr11:129201789-129201973	158	169	-	15.4182	5.53e-06	1	AAACATATGTCG	BARX2
MA0817.1	BHLHE23	chr7:85043897-85047932	997	1008	-	17.3818	2.03e-07	0.332	AAACATATGGTA	LINC00972
MA0817.1	BHLHE23	chr7:85043897-85047932	997	1008	+	15.0182	7.99e-06	1	TACCATATGTTT	LINC00972
MA0464.2	BHLHE40	chr1:1240171-1240387	68	77	-	15.3269	3.09e-06	0.27	GTCACGTGCC	SNORD167
MA0464.2	BHLHE40	chr1:1240171-1240387	68	77	+	15.1923	7.96e-06	0.27	GGCACGTGAC	SNORD167
MA0464.2	BHLHE40	chr1:154908761-154909214	255	264	-	15.3077	4.5e-06	0.27	ATCACGTGAC	PMVK
MA0464.2	BHLHE40	chr1:26232939-26233077	14	23	-	15.3269	3.09e-06	0.27	GTCACGTGCC	MIR3917
MA0464.2	BHLHE40	chr1:26232939-26233077	58	67	+	15.3077	4.5e-06	0.27	GGCACGTGCC	MIR3917
MA0464.2	BHLHE40	chr1:26232939-26233077	58	67	-	15.3077	4.5e-06	0.27	GGCACGTGCC	MIR3917
MA0464.2	BHLHE40	chr1:26232939-26233077	14	23	+	15.1923	7.96e-06	0.27	GGCACGTGAC	MIR3917
MA0464.2	BHLHE40	chr11:116969050-116969332	227	236	+	15.3269	3.09e-06	0.27	GTCACGTGCC	SIK3
MA0464.2	BHLHE40	chr11:116969050-116969332	227	236	-	15.1923	7.96e-06	0.27	GGCACGTGAC	SIK3
MA0464.2	BHLHE40	chr11:61559991-61560459	360	369	+	15.2115	7.35e-06	0.27	GTCACGTGAC	FEN1
MA0464.2	BHLHE40	chr11:61559991-61560459	360	369	-	15.2115	7.35e-06	0.27	GTCACGTGAC	FEN1
MA0464.2	BHLHE40	chr12:105501318-105501561	176	185	-	15.2885	5.24e-06	0.27	AGCACGTGAC	WASHC4
MA0464.2	BHLHE40	chr12:50898512-50898852	253	262	+	15.25	5.99e-06	0.27	CTCACGTGAC	DIP2B
MA0464.2	BHLHE40	chr12:53645693-53645989	183	192	-	15.3077	4.5e-06	0.27	ATCACGTGAC	MFSD5
MA0464.2	BHLHE40	chr12:72148376-72148650	245	254	+	15.25	5.99e-06	0.27	CTCACGTGAC	RAB21
MA0464.2	BHLHE40	chr15:75248530-75249002	154	163	+	15.2308	6.6e-06	0.27	CGCACGTGAC	RPP25
MA0464.2	BHLHE40	chr15:75628174-75628522	183	192	-	15.3077	4.5e-06	0.27	ATCACGTGAC	COMMD4
MA0464.2	BHLHE40	chr15:91497916-91498264	155	164	-	15.3269	3.09e-06	0.27	GTCACGTGCC	RCCD1
MA0464.2	BHLHE40	chr15:91497916-91498264	155	164	+	15.1923	7.96e-06	0.27	GGCACGTGAC	RCCD1
MA0464.2	BHLHE40	chr15:93412128-93412498	139	148	+	15.3077	4.5e-06	0.27	ggcacgtgcc	LINC01578
MA0464.2	BHLHE40	chr15:93412128-93412498	139	148	-	15.3077	4.5e-06	0.27	GGCACGTGCC	LINC01578
MA0464.2	BHLHE40	chr16:2097748-2098075	122	131	-	15.3077	4.5e-06	0.27	ATCACGTGAC	NTHL1
MA0464.2	BHLHE40	chr16:23160716-23161002	77	86	+	15.25	5.99e-06	0.27	CTCACGTGAC	USP31
MA0464.2	BHLHE40	chr16:9147064-9147255	60	69	+	15.3269	3.09e-06	0.27	gtcacgtgcc	C16orf72
MA0464.2	BHLHE40	chr16:9147064-9147255	60	69	-	15.1923	7.96e-06	0.27	GGCACGTGAC	C16orf72
MA0464.2	BHLHE40	chr19:1875984-1876433	230	239	+	15.2308	6.6e-06	0.27	cgcACGTGAC	ABHD17A
MA0464.2	BHLHE40	chr19:41304886-41305183	159	168	+	15.3269	3.09e-06	0.27	GTCACGTGCC	EGLN2
MA0464.2	BHLHE40	chr19:41304886-41305183	159	168	-	15.1923	7.96e-06	0.27	GGCACGTGAC	EGLN2
MA0464.2	BHLHE40	chr19:50379772-50380116	83	92	+	15.3654	1.97e-06	0.27	CTCACGTGCC	AKT1S1
MA0464.2	BHLHE40	chr20:23342475-23342718	32	41	+	15.25	5.99e-06	0.27	CTCACGTGAC	GZF1
MA0464.2	BHLHE40	chr3:13549478-13549800	172	181	-	15.3077	4.5e-06	0.27	ATCACGTGAC	HDAC11
MA0464.2	BHLHE40	chr3:19988423-19988876	43	52	+	15.2115	7.35e-06	0.27	GTCACGTGAC	EFHB
MA0464.2	BHLHE40	chr3:19988423-19988876	43	52	-	15.2115	7.35e-06	0.27	GTCACGTGAC	EFHB
MA0464.2	BHLHE40	chr3:9884967-9885896	546	555	+	15.3462	2.47e-06	0.27	CGCACGTGCC	RPUSD3
MA0464.2	BHLHE40	chr5:32585559-32586029	51	60	+	15.3077	4.5e-06	0.27	ATCACGTGAC	SUB1
MA0464.2	BHLHE40	chr6:138188084-138188356	232	241	+	15.2115	7.35e-06	0.27	GTCACGTGAC	LOC100130476
MA0464.2	BHLHE40	chr6:138188084-138188356	232	241	-	15.2115	7.35e-06	0.27	GTCACGTGAC	LOC100130476
MA0464.2	BHLHE40	chr6:44225097-44225477	7	16	-	15.25	5.99e-06	0.27	CTCACGTGAC	SLC35B2
MA0464.2	BHLHE40	chr8:104033145-104033334	154	163	-	15.3269	3.09e-06	0.27	GTCACGTGCC	ATP6V1C1
MA0464.2	BHLHE40	chr8:104033145-104033334	154	163	+	15.1923	7.96e-06	0.27	GGCACGTGAC	ATP6V1C1
MA0464.2	BHLHE40	chr8:128230632-128234167	3403	3412	+	15.3077	4.5e-06	0.27	ggcacgtgcc	CCAT1
MA0464.2	BHLHE40	chr8:128230632-128234167	3403	3412	-	15.3077	4.5e-06	0.27	GGCACGTGCC	CCAT1
MA0464.2	BHLHE40	chr8:141468540-141468819	46	55	-	15.3654	1.97e-06	0.27	CTCACGTGCC	TRAPPC9
MA0464.2	BHLHE40	chr8:71581446-71581667	132	141	+	15.2115	7.35e-06	0.27	GTCACGTGAC	XKR9
MA0464.2	BHLHE40	chr8:71581446-71581667	132	141	-	15.2115	7.35e-06	0.27	GTCACGTGAC	XKR9
MA0636.1	BHLHE41	chr1:1240171-1240387	68	77	+	16.8846	2.27e-06	0.137	GGCACGTGAC	SNORD167
MA0636.1	BHLHE41	chr1:1240171-1240387	68	77	-	16.3077	3.79e-06	0.142	GTCACGTGCC	SNORD167
MA0636.1	BHLHE41	chr1:154908761-154909214	255	264	-	16.9808	1.65e-06	0.137	ATCACGTGAC	PMVK
MA0636.1	BHLHE41	chr1:154908761-154909214	255	264	+	16.4231	3.18e-06	0.142	GTCACGTGAT	PMVK
MA0636.1	BHLHE41	chr1:26232939-26233077	14	23	+	16.8846	2.27e-06	0.137	GGCACGTGAC	MIR3917
MA0636.1	BHLHE41	chr1:26232939-26233077	14	23	-	16.3077	3.79e-06	0.142	GTCACGTGCC	MIR3917
MA0636.1	BHLHE41	chr1:26232939-26233077	58	67	+	14.9808	9.13e-06	0.219	GGCACGTGCC	MIR3917
MA0636.1	BHLHE41	chr1:26232939-26233077	58	67	-	14.9808	9.13e-06	0.219	GGCACGTGCC	MIR3917
MA0636.1	BHLHE41	chr11:116969050-116969332	227	236	-	16.8846	2.27e-06	0.137	GGCACGTGAC	SIK3
MA0636.1	BHLHE41	chr11:116969050-116969332	227	236	+	16.3077	3.79e-06	0.142	GTCACGTGCC	SIK3
MA0636.1	BHLHE41	chr11:61559991-61560459	360	369	+	18.2115	7.46e-07	0.119	GTCACGTGAC	FEN1
MA0636.1	BHLHE41	chr11:61559991-61560459	360	369	-	18.2115	7.46e-07	0.119	GTCACGTGAC	FEN1
MA0636.1	BHLHE41	chr12:105501318-105501561	176	185	-	15.6538	6.03e-06	0.171	AGCACGTGAC	WASHC4
MA0636.1	BHLHE41	chr12:105501318-105501561	176	185	+	14.5192	9.87e-06	0.233	GTCACGTGCT	WASHC4
MA0636.1	BHLHE41	chr12:50898512-50898852	253	262	+	15.8077	4.53e-06	0.148	CTCACGTGAC	DIP2B
MA0636.1	BHLHE41	chr12:50898512-50898852	253	262	-	15.7115	5.28e-06	0.153	GTCACGTGAG	DIP2B
MA0636.1	BHLHE41	chr12:53645693-53645989	183	192	-	16.9808	1.65e-06	0.137	ATCACGTGAC	MFSD5
MA0636.1	BHLHE41	chr12:53645693-53645989	183	192	+	16.4231	3.18e-06	0.142	GTCACGTGAT	MFSD5
MA0636.1	BHLHE41	chr12:72148376-72148650	245	254	+	15.8077	4.53e-06	0.148	CTCACGTGAC	RAB21
MA0636.1	BHLHE41	chr12:72148376-72148650	245	254	-	15.7115	5.28e-06	0.153	GTCACGTGAG	RAB21
MA0636.1	BHLHE41	chr15:75628174-75628522	183	192	-	16.9808	1.65e-06	0.137	ATCACGTGAC	COMMD4
MA0636.1	BHLHE41	chr15:75628174-75628522	183	192	+	16.4231	3.18e-06	0.142	GTCACGTGAT	COMMD4
MA0636.1	BHLHE41	chr15:91497916-91498264	155	164	+	16.8846	2.27e-06	0.137	GGCACGTGAC	RCCD1
MA0636.1	BHLHE41	chr15:91497916-91498264	155	164	-	16.3077	3.79e-06	0.142	GTCACGTGCC	RCCD1
MA0636.1	BHLHE41	chr15:93412128-93412498	139	148	+	14.9808	9.13e-06	0.219	ggcacgtgcc	LINC01578
MA0636.1	BHLHE41	chr15:93412128-93412498	139	148	-	14.9808	9.13e-06	0.219	GGCACGTGCC	LINC01578
MA0636.1	BHLHE41	chr16:2097748-2098075	122	131	-	16.9808	1.65e-06	0.137	ATCACGTGAC	NTHL1
MA0636.1	BHLHE41	chr16:2097748-2098075	122	131	+	16.4231	3.18e-06	0.142	GTCACGTGAT	NTHL1
MA0636.1	BHLHE41	chr16:23160716-23161002	77	86	+	15.8077	4.53e-06	0.148	CTCACGTGAC	USP31
MA0636.1	BHLHE41	chr16:23160716-23161002	77	86	-	15.7115	5.28e-06	0.153	GTCACGTGAG	USP31
MA0636.1	BHLHE41	chr16:9147064-9147255	60	69	-	16.8846	2.27e-06	0.137	GGCACGTGAC	C16orf72
MA0636.1	BHLHE41	chr16:9147064-9147255	60	69	+	16.3077	3.79e-06	0.142	gtcacgtgcc	C16orf72
MA0636.1	BHLHE41	chr19:41304886-41305183	159	168	-	16.8846	2.27e-06	0.137	GGCACGTGAC	EGLN2
MA0636.1	BHLHE41	chr19:41304886-41305183	159	168	+	16.3077	3.79e-06	0.142	GTCACGTGCC	EGLN2
MA0636.1	BHLHE41	chr20:23342475-23342718	32	41	+	15.8077	4.53e-06	0.148	CTCACGTGAC	GZF1
MA0636.1	BHLHE41	chr20:23342475-23342718	32	41	-	15.7115	5.28e-06	0.153	GTCACGTGAG	GZF1
MA0636.1	BHLHE41	chr3:13549478-13549800	172	181	-	16.9808	1.65e-06	0.137	ATCACGTGAC	HDAC11
MA0636.1	BHLHE41	chr3:13549478-13549800	172	181	+	16.4231	3.18e-06	0.142	GTCACGTGAT	HDAC11
MA0636.1	BHLHE41	chr3:19988423-19988876	43	52	+	18.2115	7.46e-07	0.119	GTCACGTGAC	EFHB
MA0636.1	BHLHE41	chr3:19988423-19988876	43	52	-	18.2115	7.46e-07	0.119	GTCACGTGAC	EFHB
MA0636.1	BHLHE41	chr5:32585559-32586029	51	60	+	16.9808	1.65e-06	0.137	ATCACGTGAC	SUB1
MA0636.1	BHLHE41	chr5:32585559-32586029	51	60	-	16.4231	3.18e-06	0.142	GTCACGTGAT	SUB1
MA0636.1	BHLHE41	chr6:138188084-138188356	232	241	+	18.2115	7.46e-07	0.119	GTCACGTGAC	LOC100130476
MA0636.1	BHLHE41	chr6:138188084-138188356	232	241	-	18.2115	7.46e-07	0.119	GTCACGTGAC	LOC100130476
MA0636.1	BHLHE41	chr6:44225097-44225477	7	16	-	15.8077	4.53e-06	0.148	CTCACGTGAC	SLC35B2
MA0636.1	BHLHE41	chr6:44225097-44225477	7	16	+	15.7115	5.28e-06	0.153	GTCACGTGAG	SLC35B2
MA0636.1	BHLHE41	chr8:104033145-104033334	154	163	+	16.8846	2.27e-06	0.137	GGCACGTGAC	ATP6V1C1
MA0636.1	BHLHE41	chr8:104033145-104033334	154	163	-	16.3077	3.79e-06	0.142	GTCACGTGCC	ATP6V1C1
MA0636.1	BHLHE41	chr8:128230632-128234167	3403	3412	+	14.9808	9.13e-06	0.219	ggcacgtgcc	CCAT1
MA0636.1	BHLHE41	chr8:128230632-128234167	3403	3412	-	14.9808	9.13e-06	0.219	GGCACGTGCC	CCAT1
MA0636.1	BHLHE41	chr8:71581446-71581667	132	141	+	18.2115	7.46e-07	0.119	GTCACGTGAC	XKR9
MA0636.1	BHLHE41	chr8:71581446-71581667	132	141	-	18.2115	7.46e-07	0.119	GTCACGTGAC	XKR9
MA0636.1	BHLHE41	chr9:32552216-32552433	32	41	-	15.1923	7.13e-06	0.193	ATCACGTGAT	SMIM27
MA0636.1	BHLHE41	chr9:32552216-32552433	32	41	+	15.1923	7.13e-06	0.193	ATCACGTGAT	SMIM27
MA0878.1	CDX1	chr17:74620056-74620237	25	33	-	12.8113	5.98e-06	0.913	GCAATAAAA	ST6GALNAC1
MA0878.1	CDX1	chr2:64276963-64277141	123	131	-	12.8113	5.98e-06	0.913	GCAATAAAA	VPS54
MA0878.1	CDX1	chr3:129370382-129370742	9	17	+	12.8113	5.98e-06	0.913	GCAATAAAA	TMCC1
MA0878.1	CDX1	chr3:5030571-5031415	408	416	-	12.8113	5.98e-06	0.913	GCAATAAAA	BHLHE40
MA0878.1	CDX1	chr3:5038243-5038999	323	331	+	12.8113	5.98e-06	0.913	GCAATAAAA	BHLHE40
MA0878.1	CDX1	chr5:413619-414101	460	468	+	12.8113	5.98e-06	0.913	GCAATAAAA	AHRR
MA0878.1	CDX1	chr6:142528619-142528845	178	186	+	12.8113	5.98e-06	0.913	gcaataaaa	VTA1
MA0878.1	CDX1	chr7:73242545-73242710	85	93	+	12.8113	5.98e-06	0.913	gcaataaaa	CLDN4
MA0878.1	CDX1	chr7:84860863-84865795	1024	1032	-	12.8113	5.98e-06	0.913	GCAATAAAA	SEMA3D
MA0878.1	CDX1	chr7:88063747-88068712	2040	2048	-	12.8113	5.98e-06	0.913	GCAATAAAA	STEAP4
MA0878.1	CDX1	chr8:124084591-124084836	16	24	-	12.8113	5.98e-06	0.913	GCAATAAAA	TBC1D31
MA0465.1	CDX2	chr1:150137955-150138480	130	140	+	15.9365	6.74e-07	0.281	gagccataaaa	LOC105371433
MA0465.1	CDX2	chr11:64863452-64863727	195	205	-	14.5238	7.79e-06	0.722	GAGCCATAAAG	VPS51
MA0465.1	CDX2	chr16:24733564-24733693	8	18	+	14.2381	9.17e-06	0.728	aagtaataaaa	TNRC6A
MA0465.1	CDX2	chr17:1933281-1933531	60	70	-	14.3968	8.25e-06	0.724	GGGCCATAAAG	DPH1
MA0465.1	CDX2	chr17:74620056-74620237	25	35	-	14.8095	4.77e-06	0.53	CAGCAATAAAA	ST6GALNAC1
MA0465.1	CDX2	chr2:64276963-64277141	123	133	-	15.4603	1.68e-06	0.467	AAGCAATAAAA	VPS54
MA0465.1	CDX2	chr3:129370382-129370742	7	17	+	15.3333	3.09e-06	0.469	AGGCAATAAAA	TMCC1
MA0465.1	CDX2	chr3:5030571-5031415	408	418	-	14.8095	4.77e-06	0.53	CAGCAATAAAA	BHLHE40
MA0465.1	CDX2	chr5:32194005-32194344	137	147	-	14.2381	9.17e-06	0.728	AAGTAATAAAA	GOLPH3
MA0465.1	CDX2	chr5:39074719-39075424	542	552	-	15.9365	6.74e-07	0.281	GAGCCATAAAA	RICTOR
MA0465.1	CDX2	chr5:413619-414101	458	468	+	14.746	5.59e-06	0.549	GTGCAATAAAA	AHRR
MA0465.1	CDX2	chr6:142528619-142528845	176	186	+	14.8095	4.77e-06	0.53	atgcaataaaa	VTA1
MA0465.1	CDX2	chr6:26198744-26199661	131	141	-	15.3492	2.72e-06	0.469	ATGCCATAAAA	HIST1H2AD
MA0465.1	CDX2	chr7:5570137-5570417	145	155	+	15.9365	6.74e-07	0.281	GAGCCATAAAA	ACTB
MA0465.1	CDX2	chr7:73242545-73242710	83	93	+	15.3333	3.09e-06	0.469	aggcaataaaa	CLDN4
MA0465.1	CDX2	chr7:84609922-84613026	2778	2788	-	15.2857	3.39e-06	0.472	GTGCCATAAAA	SEMA3D
MA0465.1	CDX2	chr7:84952464-84959077	1295	1305	+	14.7778	5.22e-06	0.544	AAGTCATAAAA	LINC00972
MA0465.1	CDX2	chr7:87327536-87331218	2848	2858	+	14.1746	9.62e-06	0.729	gagtaataaaa	ABCB1
MA0465.1	CDX2	chr7:88063747-88068712	2040	2050	-	15.4603	1.68e-06	0.467	AAGCAATAAAA	STEAP4
MA0465.1	CDX2	chr7:88063747-88068712	17	27	+	15.3492	2.72e-06	0.469	cagccataaaa	STEAP4
MA0465.1	CDX2	chr8:124084591-124084836	16	26	-	15.3333	3.09e-06	0.469	AGGCAATAAAA	TBC1D31
MA0465.1	CDX2	chr8:128230632-128234167	2165	2175	+	15.9365	6.74e-07	0.281	GAGCCATAAAA	CCAT1
MA0102.3	CEBPA	chr1:214434954-214435109	21	31	-	14.4694	7.05e-06	1	ATTGCACCACC	SMYD2
MA0102.3	CEBPA	chr10:112290131-112290297	68	78	-	14.2857	8.95e-06	1	ATTTCACAATC	DUSP5
MA0102.3	CEBPA	chr10:5588823-5589041	181	191	+	14.2857	8.95e-06	1	ATTTCACAATC	CALML3-AS1
MA0102.3	CEBPA	chr12:25539243-25539589	13	23	+	16.1633	9.23e-07	0.631	ATTGCACAACC	KRAS
MA0102.3	CEBPA	chr15:80465767-80465995	31	41	+	16.1633	9.23e-07	0.631	ATTGCACAACC	FAH
MA0102.3	CEBPA	chr2:85152966-85153273	130	140	+	14.2041	9.96e-06	1	gttgcacaact	TMSB10
MA0102.3	CEBPA	chr3:14294536-14294896	336	346	+	14.3878	7.91e-06	1	GTTGCACAATT	LSM3
MA0102.3	CEBPA	chr3:5017776-5018230	177	187	+	15.4286	2.27e-06	0.631	attgcacaact	BHLHE40-AS1
MA0102.3	CEBPA	chr5:40678799-40679416	43	53	-	15.6122	1.6e-06	0.631	ATTGCACAATT	PTGER4
MA0102.3	CEBPA	chr7:84613077-84616825	2124	2134	+	16.102	1.23e-06	0.631	ATTGCACAACA	SEMA3D
MA0102.3	CEBPA	chr7:88091938-88096772	3154	3164	-	15.449	1.97e-06	0.631	ATTGCATAATC	STEAP4
MA0466.1	CEBPB	chr1:214434954-214435109	22	32	-	15.7111	3.05e-06	1	GATTGCACCAC	SMYD2
MA0466.1	CEBPB	chr10:5588823-5589041	180	190	+	14.3556	8.19e-06	1	TATTTCACAAT	CALML3-AS1
MA0466.2	CEBPB	chr10:73648515-73648774	92	101	-	15	6.87e-06	1	CTTGCGCAAC	PSAP
MA0466.1	CEBPB	chr12:25539243-25539589	12	22	+	16.0444	1.78e-06	1	GATTGCACAAC	KRAS
MA0466.2	CEBPB	chr12:27702686-27702905	178	187	-	14.96	7.78e-06	1	GTTACGCAAC	PPFIBP1
MA0466.1	CEBPB	chr15:80465767-80465995	30	40	+	14.3111	8.44e-06	1	CATTGCACAAC	FAH
MA0466.1	CEBPB	chr16:30787279-30787462	83	93	+	15.5556	3.42e-06	1	TATTGCATCAT	RNF40
MA0466.1	CEBPB	chr19:2524901-2525758	68	78	+	15	4.96e-06	1	GATTGCATCAC	GNG7
MA0466.2	CEBPB	chr2:183988970-183989137	110	119	+	14.96	7.78e-06	1	GTTACGCAAC	NUP35
MA0466.2	CEBPB	chr2:67878052-67878205	19	28	+	15.8	9.09e-07	0.507	ATTGCGCAAC	LINC01812
MA0466.2	CEBPB	chr2:67878052-67878205	19	28	-	15.24	6.12e-06	1	GTTGCGCAAT	LINC01812
MA0466.2	CEBPB	chr2:86163735-86163885	130	139	+	14.9	8.69e-06	1	CTTGCGCAAT	ST3GAL5-AS1
MA0466.1	CEBPB	chr3:14294536-14294896	335	345	+	14.8444	5.63e-06	1	TGTTGCACAAT	LSM3
MA0466.2	CEBPB	chr3:4753130-4754368	813	822	-	15.8	9.09e-07	0.507	ATTGCGCAAC	ITPR1
MA0466.2	CEBPB	chr3:4753130-4754368	813	822	+	15.24	6.12e-06	1	GTTGCGCAAT	ITPR1
MA0466.1	CEBPB	chr3:5017776-5018230	176	186	+	14.3111	8.44e-06	1	cattgcacaac	BHLHE40-AS1
MA0466.1	CEBPB	chr3:9464312-9465103	233	243	+	15.4889	3.73e-06	1	GATTGCATCAT	SETD5
MA0466.2	CEBPB	chr4:74570373-74570549	89	98	-	15.8	9.09e-07	0.507	ATTGCGCAAC	CXCL8
MA0466.2	CEBPB	chr4:74570373-74570549	89	98	+	15.24	6.12e-06	1	GTTGCGCAAT	CXCL8
MA0466.1	CEBPB	chr5:10250312-10250832	132	142	+	14.5111	6.74e-06	1	TGTTGCACCAT	CCT5
MA0466.2	CEBPB	chr5:36657747-36658219	85	94	+	15.7	2.02e-06	0.675	attgcgcaat	SLC1A3
MA0466.2	CEBPB	chr5:36657747-36658219	85	94	-	15.7	2.02e-06	0.675	ATTGCGCAAT	SLC1A3
MA0466.1	CEBPB	chr5:40678799-40679416	44	54	-	16.6	3.7e-07	0.617	TATTGCACAAT	PTGER4
MA0466.1	CEBPB	chr7:84613077-84616825	2123	2133	+	14.4	7.49e-06	1	AATTGCACAAC	SEMA3D
MA0466.1	CEBPB	chr7:88063747-88068712	1378	1388	+	14.2889	9.02e-06	1	GATTTCACAAT	STEAP4
MA0466.1	CEBPB	chr7:88159451-88163598	61	71	+	15.7111	3.05e-06	1	gattgcaccac	STEAP4
MA0466.1	CEBPB	chr9:130727776-130727998	157	167	-	15	4.96e-06	1	GATTGCATCAC	FAM102A
MA0836.1	CEBPD	chr10:73648515-73648774	92	101	-	14.6731	9.79e-06	1	CTTGCGCAAC	PSAP
MA0836.1	CEBPD	chr12:27702686-27702905	178	187	-	14.9038	8.14e-06	1	GTTACGCAAC	PPFIBP1
MA0836.1	CEBPD	chr2:183988970-183989137	110	119	+	14.9038	8.14e-06	1	GTTACGCAAC	NUP35
MA0836.1	CEBPD	chr2:67878052-67878205	19	28	+	15.9423	2.02e-06	0.675	ATTGCGCAAC	LINC01812
MA0836.1	CEBPD	chr2:67878052-67878205	19	28	-	15.4423	5.38e-06	1	GTTGCGCAAT	LINC01812
MA0836.1	CEBPD	chr2:86163735-86163885	130	139	+	14.8269	9.05e-06	1	CTTGCGCAAT	ST3GAL5-AS1
MA0836.1	CEBPD	chr3:4753130-4754368	813	822	-	15.9423	2.02e-06	0.675	ATTGCGCAAC	ITPR1
MA0836.1	CEBPD	chr3:4753130-4754368	813	822	+	15.4423	5.38e-06	1	GTTGCGCAAT	ITPR1
MA0836.1	CEBPD	chr4:74570373-74570549	89	98	-	15.9423	2.02e-06	0.675	ATTGCGCAAC	CXCL8
MA0836.1	CEBPD	chr4:74570373-74570549	89	98	+	15.4423	5.38e-06	1	GTTGCGCAAT	CXCL8
MA0836.1	CEBPD	chr5:36657747-36658219	85	94	+	16.0962	1.11e-06	0.675	attgcgcaat	SLC1A3
MA0836.1	CEBPD	chr5:36657747-36658219	85	94	-	16.0962	1.11e-06	0.675	ATTGCGCAAT	SLC1A3
MA0837.1	CEBPE	chr10:73648515-73648774	92	101	-	14.7273	6.87e-06	1	CTTGCGCAAC	PSAP
MA0837.1	CEBPE	chr12:27702686-27702905	178	187	-	14.4364	8.69e-06	1	GTTACGCAAC	PPFIBP1
MA0837.1	CEBPE	chr2:183988970-183989137	110	119	+	14.4364	8.69e-06	1	GTTACGCAAC	NUP35
MA0837.1	CEBPE	chr2:67878052-67878205	19	28	+	15.4182	9.09e-07	0.507	ATTGCGCAAC	LINC01812
MA0837.1	CEBPE	chr2:67878052-67878205	19	28	-	14.9091	3.67e-06	0.768	GTTGCGCAAT	LINC01812
MA0837.1	CEBPE	chr2:86163735-86163885	130	139	+	14.6545	7.78e-06	1	CTTGCGCAAT	ST3GAL5-AS1
MA0837.1	CEBPE	chr3:4753130-4754368	813	822	-	15.4182	9.09e-07	0.507	ATTGCGCAAC	ITPR1
MA0837.1	CEBPE	chr3:4753130-4754368	813	822	+	14.9091	3.67e-06	0.768	GTTGCGCAAT	ITPR1
MA0837.1	CEBPE	chr4:74570373-74570549	89	98	-	15.4182	9.09e-07	0.507	ATTGCGCAAC	CXCL8
MA0837.1	CEBPE	chr4:74570373-74570549	89	98	+	14.9091	3.67e-06	0.768	GTTGCGCAAT	CXCL8
MA0837.1	CEBPE	chr5:36657747-36658219	85	94	+	15.3455	2.02e-06	0.675	attgcgcaat	SLC1A3
MA0837.1	CEBPE	chr5:36657747-36658219	85	94	-	15.3455	2.02e-06	0.675	ATTGCGCAAT	SLC1A3
MA0838.1	CEBPG	chr10:73648515-73648774	92	101	-	14.8163	9.79e-06	1	CTTGCGCAAC	PSAP
MA0838.1	CEBPG	chr12:27702686-27702905	178	187	-	15.1429	8.14e-06	1	GTTACGCAAC	PPFIBP1
MA0838.1	CEBPG	chr2:183988970-183989137	110	119	+	15.1429	8.14e-06	1	GTTACGCAAC	NUP35
MA0838.1	CEBPG	chr2:67878052-67878205	19	28	+	16.9184	2.02e-06	0.675	ATTGCGCAAC	LINC01812
MA0838.1	CEBPG	chr2:67878052-67878205	19	28	-	16.0408	5.38e-06	1	GTTGCGCAAT	LINC01812
MA0838.1	CEBPG	chr2:86163735-86163885	130	139	+	14.9388	9.05e-06	1	CTTGCGCAAT	ST3GAL5-AS1
MA0838.1	CEBPG	chr3:4753130-4754368	813	822	-	16.9184	2.02e-06	0.675	ATTGCGCAAC	ITPR1
MA0838.1	CEBPG	chr3:4753130-4754368	813	822	+	16.0408	5.38e-06	1	GTTGCGCAAT	ITPR1
MA0838.1	CEBPG	chr4:74570373-74570549	89	98	-	16.9184	2.02e-06	0.675	ATTGCGCAAC	CXCL8
MA0838.1	CEBPG	chr4:74570373-74570549	89	98	+	16.0408	5.38e-06	1	GTTGCGCAAT	CXCL8
MA0838.1	CEBPG	chr5:36657747-36658219	85	94	+	17.0408	1.11e-06	0.675	attgcgcaat	SLC1A3
MA0838.1	CEBPG	chr5:36657747-36658219	85	94	-	17.0408	1.11e-06	0.675	ATTGCGCAAT	SLC1A3
MA0637.1	CENPB	chr1:151319324-151319604	119	133	+	13.8077	9.86e-06	1	CCCGGTTTCTGCAAA	GBAT2
MA0637.1	CENPB	chr1:155292828-155293396	101	115	-	14.5769	5.89e-06	0.947	CCCGCTTCTTGCGAC	RUSC1
MA0637.1	CENPB	chr1:27560748-27561184	157	171	+	14.3654	6.8e-06	0.995	CCCGCAAGCGGCGAA	WDTC1
MA0637.1	CENPB	chr12:34852595-34852815	51	65	-	15.8269	2.41e-06	0.776	ACCGTTTCCAACGAA	ALG10
MA0637.1	CENPB	chr15:31507718-31507921	136	150	+	15.7308	2.59e-06	0.776	CCCGGGTGGGGCGAA	LINC02352
MA0637.1	CENPB	chr15:90727832-90728455	224	238	+	15.4038	3.29e-06	0.776	CCCGCATCAGGCAAA	SEMA4B
MA0637.1	CENPB	chr15:91537779-91538312	293	307	-	13.8462	9.61e-06	1	CCCGCGCACTTCGAA	PRC1
MA0637.1	CENPB	chr16:15149878-15150239	208	222	+	14.1346	7.95e-06	0.997	CCCGCCTCCTCCGCA	NTAN1
MA0637.1	CENPB	chr3:15468811-15469190	182	196	-	15.7115	2.63e-06	0.776	CCCGGATAATCCGAA	METTL6
MA0637.1	CENPB	chr4:111119639-111119866	89	103	+	14.1154	8.06e-06	0.997	TCCGCATCCACCGTA	ELOVL6
MA0637.1	CENPB	chr5:34914903-34915936	472	486	+	16.5192	1.42e-06	0.776	CCCGCCTCCAACAAA	RAD1
MA0637.1	CENPB	chr5:43120564-43121564	520	534	+	15.3654	3.38e-06	0.776	CCCGGCTCTCACGAA	ZNF131
MA0637.1	CENPB	chr6:4018538-4019014	153	167	+	14.6538	5.59e-06	0.947	CCCGGCTGCTCCGAA	PRPF4B
MA0637.1	CENPB	chr7:128502794-128502927	101	115	-	14.5769	5.89e-06	0.947	CCCGCCTCCGCCGTA	ATP6V1F
MA0637.1	CENPB	chr8:145515000-145515360	30	44	+	15.8077	2.44e-06	0.776	CCCGCACCCCGCGAA	BOP1
MA0819.1	CLOCK	chr19:1897665-1897955	74	83	+	14.6818	5.68e-06	1	AACACGTGCT	SCAMP4
MA0819.1	CLOCK	chr5:35925047-35925480	139	148	-	14.2121	8.45e-06	1	AACACGTGGT	CAPSL
MA0018.3	CREB1	chr1:150534185-150534841	246	257	+	15.1489	5.11e-06	0.0994	ACTGACGTCAGC	ADAMTSL4-AS1
MA0018.3	CREB1	chr1:150534185-150534841	246	257	-	15.1489	5.11e-06	0.0994	GCTGACGTCAGT	ADAMTSL4-AS1
MA0018.1	CREB1	chr1:150551585-150552112	149	160	+	15.3571	1.66e-06	0.153	CGCGGTGACGTC	MCL1
MA0018.3	CREB1	chr1:153935758-153936332	364	375	+	14.9504	5.81e-06	0.107	AGTGACGTCAGT	SLC39A1
MA0018.3	CREB1	chr1:153935758-153936332	364	375	-	14.9504	5.81e-06	0.107	ACTGACGTCACT	SLC39A1
MA0018.1	CREB1	chr1:154909259-154909625	274	285	+	15.8776	5.01e-07	0.0991	GGGGGTGACGTC	PMVK
MA0018.3	CREB1	chr1:17231033-17231713	412	423	+	14.1702	8.3e-06	0.136	GGTGACATCACC	RNU1-4
MA0018.3	CREB1	chr1:17231033-17231713	412	423	-	14.1702	8.3e-06	0.136	GGTGATGTCACC	RNU1-4
MA0018.1	CREB1	chr1:1840450-1840682	63	74	+	15.6429	8.33e-07	0.128	CGGGGTGACGCC	CALML6
MA0018.3	CREB1	chr1:228290967-228291217	77	88	+	15.9149	1.85e-06	0.0522	CGTGACGTCACT	C1orf35
MA0018.3	CREB1	chr1:228290967-228291217	77	88	-	15.9149	1.85e-06	0.0522	AGTGACGTCACG	C1orf35
MA0018.3	CREB1	chr1:8262327-8262485	5	16	+	15.1915	4.96e-06	0.0991	TGTGACGTCAGA	LINC01714
MA0018.3	CREB1	chr1:8262327-8262485	5	16	-	15.1915	4.96e-06	0.0991	TCTGACGTCACA	LINC01714
MA0018.3	CREB1	chr11:60609382-60609661	140	151	+	14.8511	6.3e-06	0.114	CCTGACGTCATA	CCDC86
MA0018.3	CREB1	chr11:60609382-60609661	140	151	-	14.8511	6.3e-06	0.114	TATGACGTCAGG	CCDC86
MA0018.1	CREB1	chr11:64037331-64037727	43	54	+	14.4082	7.23e-06	0.302	CCCGGTGACGCA	BAD
MA0018.1	CREB1	chr11:64851451-64851798	215	226	-	14.6531	5.18e-06	0.262	GCTGATGACGCC	CDCA5
MA0018.3	CREB1	chr12:117257294-117257503	126	137	+	17.3475	3.79e-08	0.00702	GGTGACGTCACC	RNFT2
MA0018.3	CREB1	chr12:117257294-117257503	126	137	-	17.3475	3.79e-08	0.00702	GGTGACGTCACC	RNFT2
MA0018.1	CREB1	chr12:117257294-117257503	123	134	+	15.8163	5.85e-07	0.101	GGTGGTGACGTC	RNFT2
MA0018.1	CREB1	chr12:117257294-117257503	129	140	-	15.1939	2.19e-06	0.179	GCCGGTGACGTC	RNFT2
MA0018.3	CREB1	chr12:122150469-122150766	180	191	+	15.2482	4.57e-06	0.0991	cgTGACGTCAGT	TMEM120B
MA0018.3	CREB1	chr12:122150469-122150766	180	191	-	15.2482	4.57e-06	0.0991	ACTGACGTCACG	TMEM120B
MA0018.3	CREB1	chr12:31881752-31882157	290	301	+	15.8582	1.9e-06	0.0522	TGTGACGTCACA	AMN1
MA0018.3	CREB1	chr12:31881752-31882157	290	301	-	15.8582	1.9e-06	0.0522	TGTGACGTCACA	AMN1
MA0018.3	CREB1	chr12:51566500-51566941	418	429	+	15.695	2.41e-06	0.0574	CATGACGTCACG	TFCP2
MA0018.3	CREB1	chr12:51566500-51566941	418	429	-	15.695	2.41e-06	0.0574	CGTGACGTCATG	TFCP2
MA0018.3	CREB1	chr12:6772215-6772622	345	356	+	15.2199	4.84e-06	0.0991	TATGACGTCACT	ING4
MA0018.3	CREB1	chr12:6772215-6772622	345	356	-	15.2199	4.84e-06	0.0991	AGTGACGTCATA	ING4
MA0018.3	CREB1	chr14:60715739-60716018	9	20	+	15.9645	1.57e-06	0.0505	AGTGACGTCATC	PPM1A
MA0018.3	CREB1	chr14:60715739-60716018	9	20	-	15.9645	1.57e-06	0.0505	GATGACGTCACT	PPM1A
MA0018.1	CREB1	chr15:76628636-76629137	436	447	+	14.7959	4.5e-06	0.249	CGTGTTGACGTC	ISL2
MA0018.3	CREB1	chr15:76628636-76629137	439	450	+	13.7943	8.97e-06	0.141	GTTGACGTCATG	ISL2
MA0018.3	CREB1	chr15:76628636-76629137	439	450	-	13.7943	8.97e-06	0.141	CATGACGTCAAC	ISL2
MA0018.3	CREB1	chr15:91537779-91538312	154	165	+	15.9645	1.57e-06	0.0505	GATGACGTCACT	PRC1
MA0018.3	CREB1	chr15:91537779-91538312	154	165	-	15.9645	1.57e-06	0.0505	AGTGACGTCATC	PRC1
MA0018.1	CREB1	chr15:91537779-91538312	151	162	+	15.1122	2.54e-06	0.193	GGGGATGACGTC	PRC1
MA0018.3	CREB1	chr15:93447462-93447883	148	159	+	15.3688	3.93e-06	0.0882	CGTGACGTCAGA	MIR3175
MA0018.3	CREB1	chr15:93447462-93447883	148	159	-	15.3688	3.93e-06	0.0882	TCTGACGTCACG	MIR3175
MA0018.3	CREB1	chr16:56225141-56225408	110	121	+	16.0142	1.34e-06	0.0474	GCTGACGTCAGC	GNAO1
MA0018.3	CREB1	chr16:56225141-56225408	110	121	-	16.0142	1.34e-06	0.0474	GCTGACGTCAGC	GNAO1
MA0018.1	CREB1	chr16:86588687-86588925	155	166	-	16.1939	1.69e-07	0.0586	GCGGGTGACGTC	MTHFSD
MA0018.3	CREB1	chr16:86588687-86588925	152	163	+	16.4823	4.67e-07	0.0288	AGTGACGTCACC	MTHFSD
MA0018.3	CREB1	chr16:86588687-86588925	152	163	-	16.4823	4.67e-07	0.0288	GGTGACGTCACT	MTHFSD
MA0018.1	CREB1	chr16:89724005-89724298	204	215	+	14.3265	8.09e-06	0.302	CATGGTGACGCA	SPATA33
MA0018.3	CREB1	chr17:1953184-1953468	148	159	+	15.4468	3.3e-06	0.0762	gctgacgtcagg	MIR132
MA0018.3	CREB1	chr17:1953184-1953468	148	159	-	15.4468	3.3e-06	0.0762	CCTGACGTCAGC	MIR132
MA0018.3	CREB1	chr17:2496662-2497084	252	263	+	16.1135	9.9e-07	0.0474	GGTGACGTCAGG	PAFAH1B1
MA0018.3	CREB1	chr17:2496662-2497084	252	263	-	16.1135	9.9e-07	0.0474	CCTGACGTCACC	PAFAH1B1
MA0018.1	CREB1	chr17:2496662-2497084	249	260	+	15.3571	1.66e-06	0.153	cgCGGTGACGTC	PAFAH1B1
MA0018.1	CREB1	chr17:38083799-38084025	77	88	-	14.3265	8.09e-06	0.302	GGCGGTGACGTA	ORMDL3
MA0018.1	CREB1	chr17:39845564-39845934	63	74	-	15.2653	2e-06	0.173	GGTGGTGACGTA	EIF1
MA0018.3	CREB1	chr17:685468-685714	92	103	+	15.9149	1.85e-06	0.0522	CGTGACGTCACT	GLOD4
MA0018.3	CREB1	chr17:685468-685714	92	103	-	15.9149	1.85e-06	0.0522	AGTGACGTCACG	GLOD4
MA0018.1	CREB1	chr17:77813638-77813879	56	67	-	14.8673	3.86e-06	0.233	GCTGGTGACGCA	CBX4
MA0018.1	CREB1	chr17:80255186-80255512	219	230	+	14.4796	6.79e-06	0.294	GCCGGTGACGCC	LINC01970
MA0018.1	CREB1	chr19:2162711-2162950	107	118	-	14.2143	9.31e-06	0.316	CTGGGTGACGTT	DOT1L
MA0018.3	CREB1	chr19:3035614-3035890	81	92	+	15.7376	2.31e-06	0.0574	AGTGACGTCACA	TLE2
MA0018.3	CREB1	chr19:3035614-3035890	81	92	-	15.7376	2.31e-06	0.0574	TGTGACGTCACT	TLE2
MA0018.1	CREB1	chr19:3163334-3163584	54	65	+	14.3265	8.09e-06	0.302	GTGGGTGACGCA	GNA15
MA0018.3	CREB1	chr19:3985462-3985625	3	14	+	14.2128	8.21e-06	0.136	GCTGACGTCAAC	MIR1268A
MA0018.3	CREB1	chr19:3985462-3985625	3	14	-	14.2128	8.21e-06	0.136	GTTGACGTCAGC	MIR1268A
MA0018.3	CREB1	chr19:45970791-45971058	136	147	+	14.5532	7.46e-06	0.131	TCTGACGTCATT	FOSB
MA0018.3	CREB1	chr19:45970791-45971058	136	147	-	14.5532	7.46e-06	0.131	AATGACGTCAGA	FOSB
MA0018.1	CREB1	chr19:4791438-4791835	19	30	-	14.3776	7.48e-06	0.302	TTTGGTGACGTA	FEM1A
MA0018.1	CREB1	chr19:47987405-47987627	118	129	+	14.8163	4.34e-06	0.249	GCTGATGACGTA	NAPA-AS1
MA0018.3	CREB1	chr19:55628967-55629146	88	99	+	16.1135	9.9e-07	0.0474	GCTGACGTCACG	PPP1R12C
MA0018.3	CREB1	chr19:55628967-55629146	88	99	-	16.1135	9.9e-07	0.0474	CGTGACGTCAGC	PPP1R12C
MA0018.1	CREB1	chr2:114514170-114514436	127	138	+	16.1939	1.69e-07	0.0586	GCGGGTGACGTC	SLC35F5
MA0018.3	CREB1	chr2:114514170-114514436	130	141	+	16.0851	1.21e-06	0.0474	GGTGACGTCATA	SLC35F5
MA0018.3	CREB1	chr2:114514170-114514436	130	141	-	16.0851	1.21e-06	0.0474	TATGACGTCACC	SLC35F5
MA0018.3	CREB1	chr2:149632580-149632824	151	162	+	17.3475	3.79e-08	0.00702	GGTGACGTCACC	KIF5C
MA0018.3	CREB1	chr2:149632580-149632824	151	162	-	17.3475	3.79e-08	0.00702	GGTGACGTCACC	KIF5C
MA0018.1	CREB1	chr2:149632580-149632824	154	165	-	14.1735	9.68e-06	0.316	GACGGTGACGTC	KIF5C
MA0018.1	CREB1	chr2:242254943-242255402	319	330	+	14.6429	5.31e-06	0.262	CGGGGTGACGCG	HDLBP
MA0018.3	CREB1	chr2:44314387-44314631	149	160	+	16.6809	2.82e-07	0.0232	GCTGACGTCACC	PPM1B
MA0018.3	CREB1	chr2:44314387-44314631	149	160	-	16.6809	2.82e-07	0.0232	GGTGACGTCAGC	PPM1B
MA0018.1	CREB1	chr20:23342475-23342718	126	137	+	14.9286	3.43e-06	0.216	GCGGGTGACGCA	GZF1
MA0018.1	CREB1	chr20:23342475-23342718	143	154	+	14.9286	3.43e-06	0.216	GCGGGTGACGCA	GZF1
MA0018.3	CREB1	chr21:44597213-44597439	76	87	+	15.0993	5.24e-06	0.0995	AATGACGTCACT	CRYAA
MA0018.3	CREB1	chr21:44597213-44597439	76	87	-	15.0993	5.24e-06	0.0995	AGTGACGTCATT	CRYAA
MA0018.1	CREB1	chr22:47134108-47134368	54	65	-	15.0918	2.65e-06	0.193	CGGGGTGACGCA	CERK
MA0018.3	CREB1	chr3:141456958-141457207	56	67	+	16.4823	4.67e-07	0.0288	GGTGACGTCACT	RNF7
MA0018.3	CREB1	chr3:141456958-141457207	56	67	-	16.4823	4.67e-07	0.0288	AGTGACGTCACC	RNF7
MA0018.1	CREB1	chr3:156877931-156878491	85	96	-	16.2959	1.38e-07	0.0586	CGTGGTGACGTC	CCNL1
MA0018.3	CREB1	chr3:156877931-156878491	82	93	+	16.1135	9.9e-07	0.0474	CCTGACGTCACC	CCNL1
MA0018.3	CREB1	chr3:156877931-156878491	82	93	-	16.1135	9.9e-07	0.0474	GGTGACGTCAGG	CCNL1
MA0018.3	CREB1	chr3:3168568-3168987	35	46	+	17.3475	3.79e-08	0.00702	GGTGACGTCACC	TRNT1
MA0018.3	CREB1	chr3:3168568-3168987	35	46	-	17.3475	3.79e-08	0.00702	GGTGACGTCACC	TRNT1
MA0018.1	CREB1	chr3:3168568-3168987	32	43	+	15.5306	1.25e-06	0.144	GTTGGTGACGTC	TRNT1
MA0018.1	CREB1	chr3:3168568-3168987	38	49	-	15.3571	1.66e-06	0.153	CGCGGTGACGTC	TRNT1
MA0018.3	CREB1	chr3:43327908-43328075	88	99	+	15.9362	1.75e-06	0.0522	GCTGACGTCACA	SNRK
MA0018.3	CREB1	chr3:43327908-43328075	88	99	-	15.9362	1.75e-06	0.0522	TGTGACGTCAGC	SNRK
MA0018.3	CREB1	chr3:50297372-50297670	253	264	+	16.0142	1.34e-06	0.0474	GCTGACGTCAGC	SEMA3B
MA0018.3	CREB1	chr3:50297372-50297670	253	264	-	16.0142	1.34e-06	0.0474	GCTGACGTCAGC	SEMA3B
MA0018.3	CREB1	chr3:5064541-5065517	665	676	+	17.3475	3.79e-08	0.00702	GGTGACGTCACC	BHLHE40
MA0018.3	CREB1	chr3:5064541-5065517	665	676	-	17.3475	3.79e-08	0.00702	GGTGACGTCACC	BHLHE40
MA0018.1	CREB1	chr3:5064541-5065517	662	673	+	15.5918	1.03e-06	0.143	CATGGTGACGTC	BHLHE40
MA0018.1	CREB1	chr3:52443887-52444161	154	165	-	16.0102	3.75e-07	0.0991	CTTGGTGACGTC	BAP1
MA0018.1	CREB1	chr3:52443887-52444161	128	139	-	14.4796	6.79e-06	0.294	GCGGGTGACGCG	BAP1
MA0018.3	CREB1	chr4:119512780-119512985	58	69	+	16.0355	1.31e-06	0.0474	CGTGACGTCACA	LOC729218
MA0018.3	CREB1	chr4:119512780-119512985	58	69	-	16.0355	1.31e-06	0.0474	TGTGACGTCACG	LOC729218
MA0018.3	CREB1	chr4:119512780-119512985	83	94	+	16.0355	1.31e-06	0.0474	CGTGACGTCACA	LOC729218
MA0018.3	CREB1	chr4:119512780-119512985	83	94	-	16.0355	1.31e-06	0.0474	TGTGACGTCACG	LOC729218
MA0018.1	CREB1	chr4:169401355-169401797	152	163	-	16.1939	1.69e-07	0.0586	GCGGGTGACGTC	DDX60L
MA0018.3	CREB1	chr4:186347065-186347400	92	103	+	15.695	2.41e-06	0.0574	CATGACGTCACG	UFSP2
MA0018.3	CREB1	chr4:186347065-186347400	92	103	-	15.695	2.41e-06	0.0574	CGTGACGTCATG	UFSP2
MA0018.3	CREB1	chr4:8442414-8442617	58	69	+	13.7943	8.97e-06	0.141	CATGACGTCAAC	TRMT44
MA0018.3	CREB1	chr4:8442414-8442617	58	69	-	13.7943	8.97e-06	0.141	GTTGACGTCATG	TRMT44
MA0018.1	CREB1	chr5:10352964-10353584	121	132	+	14.1735	9.68e-06	0.316	GAGGGTGACGTG	2019-03-06
MA0018.1	CREB1	chr5:14142778-14143421	250	261	-	14.6429	5.31e-06	0.262	CGGGGTGACGCG	TRIO
MA0018.3	CREB1	chr5:32173935-32175060	501	512	+	16.6809	2.82e-07	0.0232	GCTGACGTCACC	GOLPH3
MA0018.3	CREB1	chr5:32173935-32175060	501	512	-	16.6809	2.82e-07	0.0232	GGTGACGTCAGC	GOLPH3
MA0018.1	CREB1	chr5:32173935-32175060	504	515	-	14.5918	5.79e-06	0.276	TCCGGTGACGTC	GOLPH3
MA0018.3	CREB1	chr5:912415-913180	118	129	+	15.695	2.41e-06	0.0574	CATGACGTCACG	TRIP13
MA0018.3	CREB1	chr5:912415-913180	118	129	-	15.695	2.41e-06	0.0574	CGTGACGTCATG	TRIP13
MA0018.1	CREB1	chr6:128841743-128841999	41	52	+	15.8776	5.01e-07	0.0991	GGGGGTGACGTC	PTPRK
MA0018.3	CREB1	chr6:19804916-19805239	144	155	+	16.7801	2.06e-07	0.0218	GGTGACGTCACG	LOC100506885
MA0018.3	CREB1	chr6:19804916-19805239	144	155	-	16.7801	2.06e-07	0.0218	CGTGACGTCACC	LOC100506885
MA0018.1	CREB1	chr6:19804916-19805239	147	158	-	14.2041	9.35e-06	0.316	CTGCGTGACGTC	LOC100506885
MA0018.3	CREB1	chr6:26026510-26026791	100	111	+	16.4823	4.67e-07	0.0288	GGTGACGTCACT	HIST1H4B
MA0018.3	CREB1	chr6:26026510-26026791	100	111	-	16.4823	4.67e-07	0.0288	AGTGACGTCACC	HIST1H4B
MA0018.3	CREB1	chr6:26204562-26205361	143	154	+	16.8298	1.3e-07	0.0193	GGTGACGTCATC	HIST1H4E
MA0018.3	CREB1	chr6:26204562-26205361	143	154	-	16.8298	1.3e-07	0.0193	GATGACGTCACC	HIST1H4E
MA0018.1	CREB1	chr6:26204562-26205361	140	151	+	15.5306	1.25e-06	0.144	GTTGGTGACGTC	HIST1H4E
MA0018.1	CREB1	chr6:26204562-26205361	146	157	-	14.5102	6.58e-06	0.294	TGGGATGACGTC	HIST1H4E
MA0018.3	CREB1	chr7:129592753-129593029	54	65	+	16.7801	2.06e-07	0.0218	CGTGACGTCACC	UBE2H
MA0018.3	CREB1	chr7:129592753-129593029	54	65	-	16.7801	2.06e-07	0.0218	GGTGACGTCACG	UBE2H
MA0018.3	CREB1	chr7:129592753-129593029	68	79	+	16.0851	1.21e-06	0.0474	TGTGACGTCATC	UBE2H
MA0018.3	CREB1	chr7:129592753-129593029	68	79	-	16.0851	1.21e-06	0.0474	GATGACGTCACA	UBE2H
MA0018.3	CREB1	chr7:152373135-152373429	217	228	+	15.1915	4.96e-06	0.0991	TGTGACGTCAGA	XRCC2
MA0018.3	CREB1	chr7:152373135-152373429	217	228	-	15.1915	4.96e-06	0.0991	TCTGACGTCACA	XRCC2
MA0018.1	CREB1	chr8:145515000-145515360	241	252	+	14.1633	9.83e-06	0.316	gggggtgacgcg	BOP1
MA0018.1	CREB1	chr9:134000847-134001092	99	110	-	14.9286	3.43e-06	0.216	TTTGGTGACGTC	NUP214
MA0018.3	CREB1	chr9:134000847-134001092	96	107	+	14.3121	8.06e-06	0.136	CTTGACGTCACC	NUP214
MA0018.3	CREB1	chr9:134000847-134001092	96	107	-	14.3121	8.06e-06	0.136	GGTGACGTCAAG	NUP214
MA0018.1	CREB1	chr9:86432600-86432866	255	266	+	14.1939	9.49e-06	0.316	GCCGGTGACGTG	GKAP1
MA0638.1	CREB3	chr1:113498712-113499115	294	307	+	14.2571	7.08e-06	0.772	ccgccACGTGACCG	SLC16A1-AS1
MA0638.1	CREB3	chr1:155107629-155108091	167	180	+	14.3714	6.65e-06	0.772	TGGCCACGTCATGT	SLC50A1
MA0638.1	CREB3	chr1:228645615-228645835	89	102	-	14.1714	7.47e-06	0.772	GTTCTACGTCATCG	HIST3H2BB
MA0638.1	CREB3	chr11:47429415-47430140	657	670	-	17.1714	1.08e-06	0.772	CGGCCACGTCACAA	SLC39A13
MA0638.1	CREB3	chr12:46777434-46777833	355	368	-	14.3429	6.75e-06	0.772	TCTCCACGTCAGCA	LOC100288798
MA0638.1	CREB3	chr14:65569159-65569624	118	131	+	14.2571	7.08e-06	0.772	CCGCCACGTGACCA	MAX
MA0638.1	CREB3	chr15:70390249-70390395	113	126	+	13.7714	9.32e-06	0.891	GCGCGACGTCACAA	TLE3
MA0638.1	CREB3	chr17:21314124-21314822	431	444	-	14.3714	6.65e-06	0.772	CTGCCACGTGACCT	KCNJ18
MA0638.1	CREB3	chr17:49337577-49337938	237	250	-	14.9143	4.87e-06	0.772	TTGCCACGTGACCA	UTP18
MA0638.1	CREB3	chr19:5828181-5828404	194	207	+	15.2429	4.02e-06	0.772	GGGCCACGTCGCCG	NRTN
MA0638.1	CREB3	chr22:46924233-46924507	222	235	-	16.2143	2.12e-06	0.772	GGGCCACGTCATTT	CELSR1
MA0638.1	CREB3	chr3:4753130-4754368	875	888	+	14.2857	6.98e-06	0.772	CATACACGTCACCA	ITPR1
MA0638.1	CREB3	chr5:10352964-10353584	41	54	-	15.1857	4.17e-06	0.772	CCGCCACGTCAGAA	2019-03-06
MA0638.1	CREB3	chr6:128841743-128841999	43	56	-	14.7143	5.48e-06	0.772	GGGCGACGTCACCC	PTPRK
MA0638.1	CREB3	chr6:26156440-26157700	388	401	-	14.6143	5.79e-06	0.772	TCTCCACGTCATAG	HIST1H1E
MA0638.1	CREB3	chr6:27463512-27463820	34	47	+	15.9429	2.55e-06	0.772	CTGACACGTCATTT	ZNF184
MA0638.1	CREB3	chr7:128470303-128470461	73	86	-	13.7	9.71e-06	0.891	GGTCCACGTCAGAG	FLNC
MA0638.1	CREB3	chr7:151442410-151442636	168	181	+	16.3429	1.96e-06	0.772	GTTCCACGTCAGCC	PRKAG2
MA0839.1	CREB3L1	chr1:113498712-113499115	294	307	+	14.6515	4.34e-06	0.564	ccgccACGTGACCG	SLC16A1-AS1
MA0839.1	CREB3L1	chr10:73769556-73769776	195	208	-	15.2121	3.14e-06	0.544	CTGCCACGTGGCCA	CHST3
MA0839.1	CREB3L1	chr11:47429415-47430140	657	670	-	14.5455	4.55e-06	0.564	CGGCCACGTCACAA	SLC39A13
MA0839.1	CREB3L1	chr11:65188698-65188845	107	120	+	16.1364	1.83e-06	0.544	TTGCCACATCACCA	NEAT1
MA0839.1	CREB3L1	chr12:125167706-125167837	19	32	+	15.1515	3.24e-06	0.544	ctgccacgtcctga	NCOR2
MA0839.1	CREB3L1	chr12:46777434-46777833	355	368	-	13.5455	7.56e-06	0.571	TCTCCACGTCAGCA	LOC100288798
MA0839.1	CREB3L1	chr14:65569159-65569624	118	131	+	16.3636	1.62e-06	0.544	CCGCCACGTGACCA	MAX
MA0839.1	CREB3L1	chr15:93352277-93353072	306	319	+	13.8333	6.59e-06	0.564	GTGCCACGTGGCCG	ASB9P1
MA0839.1	CREB3L1	chr17:21314124-21314822	431	444	-	15.7576	2.26e-06	0.544	CTGCCACGTGACCT	KCNJ18
MA0839.1	CREB3L1	chr17:49337577-49337938	237	250	-	17.3485	8.63e-07	0.544	TTGCCACGTGACCA	UTP18
MA0839.1	CREB3L1	chr19:5828181-5828404	194	207	+	13.6515	7.21e-06	0.571	GGGCCACGTCGCCG	NRTN
MA0839.1	CREB3L1	chr20:43363748-43363906	60	73	-	13.7879	6.73e-06	0.564	ATGCCACATCAGCC	KCNK15-AS1
MA0839.1	CREB3L1	chr22:46475995-46476238	111	124	+	14.4545	4.8e-06	0.564	CTGCCACGTCTGCC	MIRLET7BHG
MA0839.1	CREB3L1	chr3:149096772-149096939	93	106	-	14.0758	5.81e-06	0.564	ATGCCACATCACTA	TM4SF1-AS1
MA0839.1	CREB3L1	chr3:5018864-5021516	1070	1083	+	15.1515	3.24e-06	0.544	ACGCCACGTCCCCG	BHLHE40
MA0839.1	CREB3L1	chr4:119757250-119757455	18	31	+	13.7879	6.73e-06	0.564	CTGCCACGTCAAAC	SEC24D
MA0839.1	CREB3L1	chr5:10352964-10353584	41	54	-	16.4242	1.56e-06	0.544	CCGCCACGTCAGAA	2019-03-06
MA0839.1	CREB3L1	chr5:131563543-131563751	61	74	+	16.3636	1.62e-06	0.544	CCGCCACGTCCCCA	P4HA2
MA0839.1	CREB3L1	chr6:27463512-27463820	34	47	+	13.1061	9.45e-06	0.644	CTGACACGTCATTT	ZNF184
MA0839.1	CREB3L1	chr7:151442410-151442636	62	75	+	14.2879	5.28e-06	0.564	TCGCCACGTCGCCT	PRKAG2
MA0839.1	CREB3L1	chr7:151442410-151442636	168	181	+	13.3939	8.12e-06	0.584	GTTCCACGTCAGCC	PRKAG2
MA0839.1	CREB3L1	chr8:98655957-98656424	201	214	+	14.2576	5.36e-06	0.564	GCGCCACGTCTCCT	MTDH
MA0839.1	CREB3L1	chrUn_gl000220:117825-125422	5599	5612	-	13.0303	9.81e-06	0.644	TCGCCACGTCGGCC	LOC100507412
MA0139.1	CTCF	chr1:109820139-109820349	96	114	+	17.8852	5.08e-07	0.00193	CAGCCGCCAGGTGGCAACA	PSRC1
MA0139.1	CTCF	chr1:110316406-110316573	64	82	-	18.9344	2.45e-07	0.00116	TTTCCAGCAGAGGGAGCCG	EPS8L3
MA0139.1	CTCF	chr1:115681654-115681814	34	52	+	15.8525	1.84e-06	0.00512	CCCCCGCTAGAGGGCACTC	TSPAN2
MA0139.1	CTCF	chr1:116138517-116138707	107	125	-	19.8525	1.24e-07	0.000787	CGATCACTAGGTGGCGCCA	VANGL1
MA0139.1	CTCF	chr1:116681746-116681942	79	97	+	23	7.65e-09	0.000171	TTGCCAGCAGAGGGCAGCA	MAB21L3
MA0139.1	CTCF	chr1:116681746-116681942	146	164	+	13.3115	7.63e-06	0.0152	AGCCCAGCAGGTGTCACAC	MAB21L3
MA0139.1	CTCF	chr1:1368367-1369061	552	570	+	13.1311	8.38e-06	0.0163	GTGCCTGCAGGAGGCAGAG	LINC01770
MA0139.1	CTCF	chr1:149764538-149764725	69	87	-	22.7377	1.01e-08	0.000196	CGGCCGCCAGGTGGCGCCG	HIST2H3DP1
MA0139.1	CTCF	chr1:149859975-149860276	163	181	+	18.4918	3.35e-07	0.00141	TGACCTCCAGGAGGCGGCC	HIST2H2AB
MA0139.1	CTCF	chr1:150137955-150138480	411	429	-	17.0328	8.88e-07	0.00293	TGGGCAGCAGGTGGTGCTA	LOC105371433
MA0139.1	CTCF	chr1:150533453-150534182	98	116	+	18.9672	2.39e-07	0.00114	GGGCCACTAGAGGTCACCA	ADAMTSL4-AS1
MA0139.1	CTCF	chr1:151043541-151043794	148	166	+	24.8852	7.63e-10	6.44e-05	TGACCACTAGGGGGCGGCG	GABPB2
MA0139.1	CTCF	chr1:151162597-151162913	18	36	-	14.459	4.11e-06	0.00953	GGGGCTGCAGGTGGCGGCG	VPS72
MA0139.1	CTCF	chr1:151707583-151707789	121	139	-	18.0492	4.54e-07	0.00178	TGCCCAGGAGAGGGCAGCA	RIIAD1
MA0139.1	CTCF	chr1:153328015-153328274	115	133	+	16.6557	1.13e-06	0.00351	GAGGCAGCAGAGGGCGCCA	S100A9
MA0139.1	CTCF	chr1:153483426-153483703	136	154	+	15.6557	2.07e-06	0.00556	TGGTCAACAGGGGGAGCCA	S100A6
MA0139.1	CTCF	chr1:153505656-153505928	116	134	+	16.8033	1.03e-06	0.0033	TGTCCACAGGAGGGCGCTC	S100A6
MA0139.1	CTCF	chr1:153541045-153541346	133	151	-	21.9836	2.06e-08	0.000287	TAGCCACCAGAGGGCACGA	S100A2
MA0139.1	CTCF	chr1:153919041-153919358	176	194	-	14.918	3.17e-06	0.00784	CAGCCGCCAGGGGTCGGGC	DENND4B
MA0139.1	CTCF	chr1:154297154-154297358	72	90	+	13.2131	8.03e-06	0.0158	TAACCGCTAGAGGGTGCGC	AQP10
MA0139.1	CTCF	chr1:154378307-154378729	60	78	-	14.2623	4.58e-06	0.0103	AGCGCAGCAGGGGGCGCAA	IL6R-AS1
MA0139.1	CTCF	chr1:154851009-154851265	130	148	-	16.3607	1.35e-06	0.00407	CCACCAGCAGAGGCCGCCA	KCNN3
MA0139.1	CTCF	chr1:154971613-154971867	137	155	-	19.9672	1.13e-07	0.000754	CAGCCACCAGGAGGCGCAG	ZBTB7B
MA0139.1	CTCF	chr1:154989628-154990304	505	523	-	22.0656	1.91e-08	0.000287	TGGCCGCCAGATGGCGCCG	ZBTB7B
MA0139.1	CTCF	chr1:155017299-155017589	262	280	+	19.0164	2.3e-07	0.00113	tctccacaagagggcactc	DCST1
MA0139.1	CTCF	chr1:155022908-155023358	182	200	-	19.3607	1.79e-07	0.000974	CCGCCAGCGGGTGGCGCTG	DCST1-AS1
MA0139.1	CTCF	chr1:155057205-155057530	125	143	-	21.3443	3.64e-08	0.000389	TGGCCACCAGAGGGTAGCA	EFNA3
MA0139.1	CTCF	chr1:155098087-155098328	60	78	+	12.9836	9.05e-06	0.0171	TCTCCTCCAGGAGGCAACC	EFNA1
MA0139.1	CTCF	chr1:155140345-155140635	170	188	-	19.9344	1.16e-07	0.00076	ACGCCTGCAGGGGGCGCTA	KRTCAP2
MA0139.1	CTCF	chr1:155163157-155163725	275	293	-	22	2.03e-08	0.000287	TGACCACTAGAGGGCGGGA	MUC1
MA0139.1	CTCF	chr1:155220512-155220826	104	122	+	18.082	4.44e-07	0.00174	TGGGCGGCAGGGGGCGCTG	FAM189B
MA0139.1	CTCF	chr1:155220512-155220826	181	199	+	14.1803	4.79e-06	0.0106	CAGCCTCTAGGGGCCACTG	FAM189B
MA0139.1	CTCF	chr1:155246917-155247348	260	278	+	14.1311	4.92e-06	0.0108	ccctcgccagggggcgccg	HCN3
MA0139.1	CTCF	chr1:155292828-155293396	415	433	-	18.7213	2.85e-07	0.00127	CCTCCAACAGGGGGCGCCC	RUSC1
MA0139.1	CTCF	chr1:155294825-155295349	267	285	-	15.3279	2.51e-06	0.00647	GGGCCTGGAGGTGGCGCGA	RUSC1
MA0139.1	CTCF	chr1:156060581-156060797	88	106	+	26.3443	5.11e-11	1.75e-05	TGGCCACCAGGTGGCGCCG	LMNA
MA0139.1	CTCF	chr1:156066462-156066718	109	127	+	23.6885	3.63e-09	0.000119	GGGCCAGCAGGTGGCGCCA	LMNA
MA0139.1	CTCF	chr1:156100206-156100360	76	94	-	14.6393	3.71e-06	0.00884	TTACCAGGAGAGGGCATCC	LMNA
MA0139.1	CTCF	chr1:156415629-156415886	152	170	-	16	1.68e-06	0.00479	CGGCCACCAGGAGGAGCAT	C1orf61
MA0139.1	CTCF	chr1:156695655-156695857	99	117	-	19.9672	1.13e-07	0.000754	AGGCCGCCAGAGGGCGCCC	ISG20L2
MA0139.1	CTCF	chr1:159915433-159915652	154	172	-	16.2787	1.42e-06	0.00422	GGTCCACGAGGGGGCGACC	IGSF9
MA0139.1	CTCF	chr1:16067940-16068146	86	104	-	17.2131	7.91e-07	0.00269	GGTCCACTAGGTGGCAGGC	SLC25A34-AS1
MA0139.1	CTCF	chr1:164756629-164756838	96	114	-	20.9672	5.05e-08	0.000468	TGCCCACTAGAGGGCACTC	PBX1
MA0139.1	CTCF	chr1:16514186-16514464	231	249	-	23.8525	2.99e-09	0.000108	CAGCCACCAGAGGGCGGCA	ARHGEF19
MA0139.1	CTCF	chr1:167684776-167684922	73	91	-	15.1803	2.73e-06	0.00689	CAACCACTTGAGGGCGCAG	MPZL1
MA0139.1	CTCF	chr1:16918337-16918527	92	110	+	17.7213	5.67e-07	0.00209	CTGCCAGCTGGGGGCGCAA	NBPF1
MA0139.1	CTCF	chr1:16947557-16948180	132	150	-	17.4754	6.66e-07	0.00238	TCTCCATCAGGGGGCGGTA	CROCCP2
MA0139.1	CTCF	chr1:1838618-1839005	214	232	+	13.4918	6.94e-06	0.0142	GGTCCTGGAGGGGGCACAG	CALML6
MA0139.1	CTCF	chr1:1840450-1840682	118	136	-	15.5902	2.15e-06	0.00571	TTCCCACCAGACGGCGCTC	CALML6
MA0139.1	CTCF	chr1:193090896-193091375	151	169	-	18.9836	2.36e-07	0.00114	CCGCCGCCAGGGGGAGCCG	CDC73
MA0139.1	CTCF	chr1:20042206-20042392	63	81	+	20.8197	5.71e-08	0.000514	CTGCCACCAGGTGGTGCTG	TMCO4
MA0139.1	CTCF	chr1:201482196-201482364	91	109	-	17.8197	5.31e-07	0.002	TGGCCACTTGGGGGAGCCG	LOC107985246
MA0139.1	CTCF	chr1:201482196-201482364	45	63	-	16.9344	9.46e-07	0.00309	TCACCAGCAGGTGGCAAGC	LOC107985246
MA0139.1	CTCF	chr1:201673351-201673597	149	167	-	20.918	5.26e-08	0.000484	TGGCCACAAGGGGGCGTTG	IPO9-AS1
MA0139.1	CTCF	chr1:205304848-205305041	106	124	+	22.0164	2e-08	0.000287	GGGCCAGCAGGTGGCAGTG	NUAK2
MA0139.1	CTCF	chr1:205304848-205305041	40	58	+	15.9672	1.72e-06	0.00487	TCCTCACTAGGGGGCAGCA	NUAK2
MA0139.1	CTCF	chr1:207038338-207038554	108	126	+	18.5574	3.2e-07	0.00137	CCTCCTGCAGAGGGCGCTG	IL20
MA0139.1	CTCF	chr1:20901814-20902040	93	111	+	19.1803	2.05e-07	0.00104	GGTCCAGTAGGGGGCGCAC	CDA
MA0139.1	CTCF	chr1:211828602-211828828	121	139	-	16.2459	1.45e-06	0.00429	GAACCGCAAGGTGGCGCCA	LINC01693
MA0139.1	CTCF	chr1:214434954-214435109	71	89	+	17.4426	6.81e-07	0.00241	ACGCCTCTAGAGGGCAGCA	SMYD2
MA0139.1	CTCF	chr1:21588313-21588458	10	28	+	12.9344	9.28e-06	0.0174	tgttcaccaggtggaaggg	ECE1
MA0139.1	CTCF	chr1:21695033-21695201	122	140	-	19.6721	1.42e-07	0.000858	TCGCCACCAGGGGACAGCC	ECE1
MA0139.1	CTCF	chr1:22290535-22290757	110	128	-	15.8197	1.88e-06	0.00519	TTACCAGCAAGGGGCGCCC	CELA3B
MA0139.1	CTCF	chr1:22747076-22747245	37	55	+	14.5082	4e-06	0.00934	CTGGCACGAGATGGCGCCC	ZBTB40
MA0139.1	CTCF	chr1:228353267-228353506	159	177	-	14.7213	3.55e-06	0.00854	TGGCCGCCGGAGGGAGGCG	IBA57
MA0139.1	CTCF	chr1:228353267-228353506	175	193	+	14.541	3.92e-06	0.00922	CCACCGCCAGGGGCCGCTG	IBA57
MA0139.1	CTCF	chr1:228703082-228703227	75	93	-	16.1803	1.51e-06	0.00442	ATTCCTGCAGAGGGCACCA	BTNL10
MA0139.1	CTCF	chr1:22968596-22968788	95	113	-	21.7213	2.61e-08	0.000331	TGTCCAGCAGGTGGCAGCC	C1QC
MA0139.1	CTCF	chr1:231892667-231892806	45	63	+	18.1148	4.35e-07	0.00172	TGACCACCAGGGGGCCATG	TSNAX-DISC1
MA0139.1	CTCF	chr1:234634898-234635117	84	102	+	18.6066	3.09e-07	0.00134	AAGCCACCAGATGGCGCGC	TARBP1
MA0139.1	CTCF	chr1:244436422-244436612	85	103	-	19.459	1.67e-07	0.000939	TGGCCACAAGATGGCAGGG	C1orf100
MA0139.1	CTCF	chr1:244436422-244436612	31	49	-	14.5082	4e-06	0.00934	GCACCAGTAGAGGGCTGTA	C1orf100
MA0139.1	CTCF	chr1:246862531-246862971	111	129	-	16.9836	9.17e-07	0.00302	GGGTCACTAGATGGCGCTC	SCCPDH
MA0139.1	CTCF	chr1:2479492-2479749	133	151	-	24.541	1.23e-09	8.42e-05	TAGCCACCAGGGGGCAGCA	TNFRSF14
MA0139.1	CTCF	chr1:26362512-26362738	106	124	+	18.9836	2.36e-07	0.00114	CGACCACTAGAGGTCAGCG	EXTL1
MA0139.1	CTCF	chr1:26743589-26743771	108	126	-	21.7705	2.51e-08	0.000328	TCTCCACCAGATGGCGCTG	LIN28A
MA0139.1	CTCF	chr1:27324212-27324438	84	102	+	23.3607	5.29e-09	0.000146	TTGCCACCAGAGGGCAGTG	TRNP1
MA0139.1	CTCF	chr1:27423948-27424166	113	131	-	21.8525	2.33e-08	0.00031	CAACCACCAGAGGGCAGTG	SLC9A1
MA0139.1	CTCF	chr1:27722014-27722204	48	66	-	24.2295	1.9e-09	9.94e-05	TGGCCACCAGAGGGCAGTC	GPR3
MA0139.1	CTCF	chr1:27894950-27895156	140	158	+	14.2459	4.62e-06	0.0104	Tgcccgcgagggggcgggc	AHDC1
MA0139.1	CTCF	chr1:30584387-30584613	101	119	-	14.5902	3.82e-06	0.00898	TGGCCATAAGAGGGCGATC	LINC01648
MA0139.1	CTCF	chr1:31181015-31181214	114	132	-	18.0984	4.4e-07	0.00173	TGGCCACAGGATGGCACCA	MATN1-AS1
MA0139.1	CTCF	chr1:32405500-32405712	96	114	+	16.8197	1.02e-06	0.00327	TCACCACCAGGTGGCCCAG	PTP4A2
MA0139.1	CTCF	chr1:32421759-32421883	74	92	-	19.3607	1.79e-07	0.000974	GGGCCAGCAGAGGGAACTG	PTP4A2
MA0139.1	CTCF	chr1:32713784-32713939	23	41	+	14.6066	3.78e-06	0.00894	GAACCACCAGGTGAAGCCA	FAM167B
MA0139.1	CTCF	chr1:32866555-32866717	46	64	+	17.8361	5.25e-07	0.00198	GTGCCACCAGATGGTGCTG	BSDC1
MA0139.1	CTCF	chr1:33177883-33178042	47	65	+	22.3607	1.45e-08	0.00025	CTGCCTCCAgggggcgccg	SYNC
MA0139.1	CTCF	chr1:3370762-3371191	198	216	+	14.4754	4.07e-06	0.00945	CGGCCTCGAGGGGGCGTGG	ARHGEF16
MA0139.1	CTCF	chr1:36023238-36023483	41	59	-	14.2951	4.5e-06	0.0102	TAAGCAGTAGGGGGTGCCG	NCDN
MA0139.1	CTCF	chr1:36615273-36615487	20	38	+	13.4098	7.25e-06	0.0146	TGGCCGCTGGGTGGCGTCC	TRAPPC3
MA0139.1	CTCF	chr1:38455583-38455993	245	263	-	22.1148	1.82e-08	0.000284	CCACCAGCAGGTGGCACTG	SF3A3
MA0139.1	CTCF	chr1:38455583-38455993	298	316	+	13.8689	5.67e-06	0.0122	ATGCCTCCAGGGGGCATAG	SF3A3
MA0139.1	CTCF	chr1:41898451-41898636	115	133	-	24.2459	1.86e-09	9.94e-05	GGGCCAGCAGGGGGCGCTG	EDN2
MA0139.1	CTCF	chr1:43994904-43995092	59	77	+	13.541	6.76e-06	0.0139	CATACGCCAGGGGGCGCAC	PTPRF
MA0139.1	CTCF	chr1:45769671-45769873	120	138	-	14.377	4.3e-06	0.00988	ACGCCACTGGAGGGCGCGC	LINC01144
MA0139.1	CTCF	chr1:46645264-46645451	122	140	-	22.7541	9.85e-09	0.000196	CTGCCAGTAGGTGGCACCA	TSPAN1
MA0139.1	CTCF	chr1:46646050-46646225	47	65	+	18.2623	3.93e-07	0.0016	CAGGCAGCAGGGGGCAGCA	TSPAN1
MA0139.1	CTCF	chr1:46813860-46814025	78	96	-	17.0492	8.79e-07	0.00291	CGTCCAGGAGGTGGCACAC	NSUN4
MA0139.1	CTCF	chr1:46813860-46814025	104	122	-	15.9508	1.74e-06	0.00491	CGGCCAGCAGAGGTCGTAA	NSUN4
MA0139.1	CTCF	chr1:48463326-48463612	129	147	+	21.9836	2.06e-08	0.000287	CGGCCGCCAGAGGGCGCCC	TRABD2B
MA0139.1	CTCF	chr1:54587257-54587484	145	163	+	16.0656	1.62e-06	0.00464	GTCCCACAAGATGGCGCTG	CDCP2
MA0139.1	CTCF	chr1:55462130-55462317	114	132	-	20.377	8.18e-08	0.000624	CGTCCAGCAGAGGGCGCGC	BSND
MA0139.1	CTCF	chr1:60413053-60413236	125	143	-	13	8.97e-06	0.017	AGACCACATGGGGGCGGAC	CYP2J2
MA0139.1	CTCF	chr1:62054383-62054562	132	150	-	19.7049	1.38e-07	0.000855	GAACCACTAGGTGGCAGCA	MGC34796
MA0139.1	CTCF	chr1:62641390-62641571	36	54	+	18.9836	2.36e-07	0.00114	TAGCCAGAAGATGGCGCAG	L1TD1
MA0139.1	CTCF	chr1:63782687-63782951	89	107	+	19.459	1.67e-07	0.000939	CGGCCGCCAGAGGGAGCTG	LINC00466
MA0139.1	CTCF	chr1:66153441-66153673	96	114	-	23.6557	3.75e-09	0.000119	TGACCAGCAGGTGGCAGCA	PDE4B
MA0139.1	CTCF	chr1:68319397-68319602	93	111	+	15.082	2.89e-06	0.00722	CCTACACCAGGGGGCAGGC	GNG12-AS1
MA0139.1	CTCF	chr1:8409135-8409309	87	105	-	24.4262	1.43e-09	8.94e-05	TGGCCACCAGGTGGCAGTC	SLC45A1
MA0139.1	CTCF	chr1:85773916-85774118	65	83	+	20.2295	9.22e-08	0.000667	AGCCCACCAGGGGGCAGCG	BCL10
MA0139.1	CTCF	chr1:8908994-8909265	140	158	-	20.2459	9.11e-08	0.000667	CAGCCGCCAGGGGGCGCAG	MIR6728
MA0139.1	CTCF	chr1:90270344-90270499	43	61	+	18.9836	2.36e-07	0.00114	CTGACACTAGAGGGCGCTC	LRRC8D
MA0139.1	CTCF	chr1:9687057-9687372	185	203	+	23.8689	2.93e-09	0.000108	TCACCACCAGGTGGCGCCG	PIK3CD
MA0139.1	CTCF	chr1:9687057-9687372	118	136	+	17.8197	5.31e-07	0.002	CGGGCAGCAGGGGGAGCCG	PIK3CD
MA0139.1	CTCF	chr1:9970620-9970812	112	130	+	13.7213	6.14e-06	0.0129	TGGCCTGGAGGAGGAGCCG	CTNNBIP1
MA0139.1	CTCF	chr10:101805870-101806040	95	113	-	23.8033	3.14e-09	0.000111	CTGCCACCAGAGGGCGCTC	CPN1
MA0139.1	CTCF	chr10:115144998-115145188	89	107	-	16.6066	1.16e-06	0.00359	TAGACAGAAGGTGGCAGCA	HABP2
MA0139.1	CTCF	chr10:124463459-124463602	72	90	-	17.4262	6.88e-07	0.00243	GATCCACCAGAGGGAGCCA	C10orf120
MA0139.1	CTCF	chr10:134145293-134145700	176	194	-	14.1475	4.88e-06	0.0108	TGCCCGGGAGGGGGCGGGG	STK32C
MA0139.1	CTCF	chr10:32635067-32635385	194	212	-	15.0984	2.86e-06	0.00716	GGGCCGCTGGGTGGCGCTC	EPC1
MA0139.1	CTCF	chr10:43886291-43886479	52	70	+	13.7541	6.03e-06	0.0128	tgcccactagatgccagta	HNRNPF
MA0139.1	CTCF	chr10:46951307-46951761	129	147	+	19.7213	1.37e-07	0.00085	tgaacagtagagggcgctg	LOC101927699
MA0139.1	CTCF	chr10:46951307-46951761	243	261	-	15.2295	2.65e-06	0.00673	GGGCCGCGAGGTGGCGGAG	LOC101927699
MA0139.1	CTCF	chr10:47004248-47004648	147	165	+	14.4262	4.18e-06	0.00966	aaaccaccagagggagtca	GPRIN2
MA0139.1	CTCF	chr10:47080977-47081266	164	182	+	17.5902	6.18e-07	0.00224	CTGCCTCCAGAGGGTGCTG	NPY4R2
MA0139.1	CTCF	chr10:5665137-5665430	144	162	-	16.3115	1.39e-06	0.00415	TGGCCACACGGGGGCACGA	LOC105376382
MA0139.1	CTCF	chr10:71152339-71152565	117	135	-	17.7541	5.54e-07	0.00206	AGGCCACTAGGTGGTGCAG	HK1
MA0139.1	CTCF	chr10:71267677-71267863	111	129	-	15.8689	1.82e-06	0.00508	TCTCCAGCAGGGGTCGACC	TSPAN15
MA0139.1	CTCF	chr10:73074128-73074334	94	112	+	15.2787	2.58e-06	0.00655	GTTCCACGAGATGGCAGCA	SLC29A3
MA0139.1	CTCF	chr10:73656264-73656429	53	71	-	20.5902	6.88e-08	0.000568	TGACCGCCAGAGGGCAGTG	PSAP
MA0139.1	CTCF	chr10:74124090-74124347	117	135	+	21.082	4.57e-08	0.000442	TTGCCAGCAGGTGGCACTT	DNAJB12
MA0139.1	CTCF	chr10:74856431-74856657	189	207	+	16.5902	1.17e-06	0.00361	TGGGCAGCAGAGGGAGCCC	P4HA1
MA0139.1	CTCF	chr10:75639483-75639703	99	117	-	19.0164	2.3e-07	0.00113	TGCCCACCAGGGGGCCCCA	CAMK2G
MA0139.1	CTCF	chr10:76995727-76995929	87	105	-	13.6885	6.25e-06	0.013	TGGCCGCCAGATGATGCCC	COMTD1
MA0139.1	CTCF	chr10:80733431-80733803	318	336	-	17.1311	8.34e-07	0.0028	TCGCCGGGAGGTGGCGGCG	ZMIZ1-AS1
MA0139.1	CTCF	chr10:80955284-80955504	85	103	-	21.1967	4.14e-08	0.000423	TGGCCAGCAGAGGTCGCCC	ZMIZ1
MA0139.1	CTCF	chr10:88137066-88137275	93	111	-	20.8197	5.71e-08	0.000514	TTGCCGGCAGGGGGCAGCA	GRID1
MA0139.1	CTCF	chr10:88963300-88963478	92	110	+	19.7213	1.37e-07	0.00085	tgaacagtagagggcgctg	NUTM2A
MA0139.1	CTCF	chr10:95505344-95505476	52	70	+	13.8361	5.77e-06	0.0124	CAGCCTCAGGAGGGCGCTC	LGI1
MA0139.1	CTCF	chr10:99332097-99332278	75	93	+	20.9672	5.05e-08	0.000468	CATCCAGCAGGTGGCACTG	ANKRD2
MA0139.1	CTCF	chr11:10329383-10329542	112	130	-	22.0328	1.96e-08	0.000287	CTGCCTGCAGGGGGCGCTA	CAND1.11
MA0139.1	CTCF	chr11:1051172-1051380	88	106	-	20.6066	6.78e-08	0.000568	CCGCCAGCAGGTGGCACCT	LOC101927503
MA0139.1	CTCF	chr11:12303473-12303662	95	113	-	22.5574	1.21e-08	0.000216	TGACCACCAGGTGGCGATG	MICALCL
MA0139.1	CTCF	chr11:128775690-128776080	280	298	-	20.2131	9.34e-08	0.000669	TTTCCACCAGGGGGCAGGG	C11orf45
MA0139.1	CTCF	chr11:129201789-129201973	95	113	-	18.3934	3.59e-07	0.00148	GCTCCACCAGATGGCAGTA	BARX2
MA0139.1	CTCF	chr11:130083093-130083232	45	63	+	14.8361	3.32e-06	0.00811	CGGCCACACGGTGGCGATG	ST14
MA0139.1	CTCF	chr11:134230261-134230471	56	74	+	13.3279	7.56e-06	0.0151	CTTCCACGCGGTGGCGCCG	GLB1L2
MA0139.1	CTCF	chr11:14271018-14271178	52	70	-	22.4098	1.38e-08	0.000242	TGGCCACGAGAGGGCGCCC	SPON1
MA0139.1	CTCF	chr11:18797293-18797505	112	130	+	20.082	1.04e-07	0.000718	GAACCAGCAGAGGGCGCTC	PTPN5
MA0139.1	CTCF	chr11:19764346-19764485	83	101	-	19.1967	2.02e-07	0.00104	ACGCCACCAGGTGGCAATA	NAV2
MA0139.1	CTCF	chr11:19764346-19764485	85	103	+	12.918	9.36e-06	0.0175	TTGCCACCTGGTGGCGTTT	NAV2
MA0139.1	CTCF	chr11:19925191-19925357	61	79	-	19.5246	1.59e-07	0.000914	TGGGCAGTAGGGGGCAGCA	NAV2
MA0139.1	CTCF	chr11:20408655-20408799	125	143	+	20.5902	6.88e-08	0.000568	CCGCCACCAGAGGGCGTCA	PRMT3
MA0139.1	CTCF	chr11:2440999-2441117	53	71	-	19.7377	1.35e-07	0.00085	CTGCCGCCAGAGGGCAGCG	TRPM5
MA0139.1	CTCF	chr11:2554144-2554315	36	54	+	16.6721	1.12e-06	0.00349	TAGACGCCAGAGGGCGCTC	KCNQ1
MA0139.1	CTCF	chr11:2909671-2909884	107	125	-	23.7377	3.4e-09	0.000117	TGGCCAGCAGAGGGCGCAG	SLC22A18AS
MA0139.1	CTCF	chr11:448300-448515	122	140	-	18.1311	4.29e-07	0.00171	ATCCCAGCAGGTGGCGCTC	PTDSS2
MA0139.1	CTCF	chr11:45274011-45274238	113	131	+	14.6393	3.71e-06	0.00884	CCTCCGCCAGGGGGAGCAC	SYT13
MA0139.1	CTCF	chr11:45793561-45793725	102	120	-	12.8689	9.6e-06	0.0179	GCGCCGCTGGAGGGCAGCA	DKFZp779M0652
MA0139.1	CTCF	chr11:46260768-46260997	94	112	+	21.9016	2.22e-08	0.000304	CGGCCGGCAGAGGGCGCTG	CREB3L1
MA0139.1	CTCF	chr11:47429415-47430140	348	366	-	12.9508	9.2e-06	0.0174	TGGCCGCACGGGGGCGCGC	SLC39A13
MA0139.1	CTCF	chr11:63706164-63706643	145	163	-	16.0328	1.65e-06	0.00473	CGACCAGGAGGAGGCGGGA	NAA40
MA0139.1	CTCF	chr11:6374750-6374964	99	117	-	18.4262	3.51e-07	0.00146	ATACCAGTAGATGGCACTG	CAVIN3
MA0139.1	CTCF	chr11:6400634-6400777	27	45	+	13.8852	5.62e-06	0.0122	TTTCCACAAGAGGGAGACC	SMPD1
MA0139.1	CTCF	chr11:66886275-66886733	208	226	+	13.1148	8.46e-06	0.0164	ctgacgcgagggggcgcag	KDM2A
MA0139.1	CTCF	chr11:6704674-6704891	99	117	-	14.8361	3.32e-06	0.00811	CCCACACTAGGGGGCGCCT	MRPL17
MA0139.1	CTCF	chr11:67085168-67085410	40	58	-	17.2131	7.91e-07	0.00269	TGGACACAAGGTGGCGCGC	LOC100130987
MA0139.1	CTCF	chr11:8892044-8892202	97	115	-	14.8525	3.29e-06	0.00808	TTGCCTCTCGGTGGCGGCA	ST5
MA0139.1	CTCF	chr12:109915039-109915570	92	110	+	14.2459	4.62e-06	0.0104	ACGCCAGCCGGGGGCGGAG	KCTD10
MA0139.1	CTCF	chr12:110906971-110907203	132	150	+	16.6721	1.12e-06	0.00349	CTGCCCCGAGGGGGCGCTG	FAM216A
MA0139.1	CTCF	chr12:110906971-110907203	91	109	+	13.2623	7.83e-06	0.0155	TGGCCACGAGGTGACTGCG	FAM216A
MA0139.1	CTCF	chr12:111325874-111326130	115	133	-	13.3607	7.43e-06	0.0149	TGGACGCCAGAGGACAGTG	CCDC63
MA0139.1	CTCF	chr12:111834773-111835045	122	140	+	25.541	2.53e-10	4.19e-05	CAGCCACCAGGGGGCGCCA	SH2B3
MA0139.1	CTCF	chr12:111834773-111835045	157	175	-	16.1639	1.53e-06	0.00445	CAGCCACTTGGTGGCAGCC	SH2B3
MA0139.1	CTCF	chr12:113536231-113536444	78	96	-	18.5082	3.31e-07	0.00139	TGGCCAGCAGGGGTTGCCC	RASAL1
MA0139.1	CTCF	chr12:115106511-115106897	39	57	-	15.3934	2.41e-06	0.00631	CAGCCTGAAGGGGGCAGCT	TBX3
MA0139.1	CTCF	chr12:120666213-120666507	99	117	+	21.0164	4.84e-08	0.000459	TCCCCACCAGAGGGCACCA	PXN
MA0139.1	CTCF	chr12:120672604-120672985	73	91	+	18.6557	2.99e-07	0.0013	AGGCCAGCAGGGGGAGGAG	PXN
MA0139.1	CTCF	chr12:122224252-122224491	96	114	+	13.2131	8.03e-06	0.0158	AGGACAGGAGGTGGCGGGG	RHOF
MA0139.1	CTCF	chr12:122235058-122235328	131	149	-	18.918	2.48e-07	0.00116	CGGCCAGGAGGTGGCAGGA	LINC01089
MA0139.1	CTCF	chr12:124853976-124854220	146	164	+	16.377	1.34e-06	0.00405	TGGCCGGCAGAGGGAGGGG	NCOR2
MA0139.1	CTCF	chr12:15421951-15422095	117	135	-	19.3115	1.86e-07	0.000989	CTGACACTAGGTGGCACTA	RERG
MA0139.1	CTCF	chr12:1905262-1905500	87	105	+	24.5902	1.14e-09	8.26e-05	TGGCCACCAGGTGGCGCAG	CACNA2D4
MA0139.1	CTCF	chr12:27295112-27295312	111	129	-	21.1148	4.45e-08	0.000442	TTACCAGAAGGGGGCACTG	C12orf71
MA0139.1	CTCF	chr12:39300452-39300666	131	149	+	17.459	6.74e-07	0.0024	TCGCCACCAGGCGGCGACG	CPNE8
MA0139.1	CTCF	chr12:45342587-45342756	127	145	-	20.8033	5.79e-08	0.000517	CGGCCTCCAGAGGGCAGCC	NELL2
MA0139.1	CTCF	chr12:45342587-45342756	92	110	+	15.0984	2.86e-06	0.00716	TGACCACTAGGGGGATCGG	NELL2
MA0139.1	CTCF	chr12:48136093-48136335	90	108	+	24.1311	2.13e-09	0.000103	TGGCCAGCAGAGGGCAGTG	RAPGEF3
MA0139.1	CTCF	chr12:49208403-49208663	195	213	-	19.4098	1.73e-07	0.000956	CGCCCTCCAGGTGGCGGCA	CACNB3
MA0139.1	CTCF	chr12:49208403-49208663	138	156	-	19.3607	1.79e-07	0.000974	CTGCCAGCAGGCGGCGCTG	CACNB3
MA0139.1	CTCF	chr12:49208403-49208663	181	199	+	13.5738	6.64e-06	0.0137	CGGACACCAGGCGGTGCCG	CACNB3
MA0139.1	CTCF	chr12:49284566-49284789	69	87	-	21.7541	2.54e-08	0.000328	CAGCCAGCAGGGGGCAGAA	CCDC65
MA0139.1	CTCF	chr12:49736245-49736465	128	146	-	21.3607	3.59e-08	0.000389	TTCCCAGCAGGGGGCGCCC	DNAJC22
MA0139.1	CTCF	chr12:50339363-50339669	143	161	+	16.1475	1.54e-06	0.00449	gctccagcagggggcgtcc	AQP2
MA0139.1	CTCF	chr12:50468979-50469311	151	169	+	19.7705	1.32e-07	0.000834	GGCCCACCAGGTGGCAGCA	ASIC1
MA0139.1	CTCF	chr12:50561044-50561428	146	164	-	14.5902	3.82e-06	0.00898	TGACCAGAAGGGGCCGGAA	CERS5
MA0139.1	CTCF	chr12:50561044-50561428	136	154	-	13.7541	6.03e-06	0.0128	GGGCCGGAAGGGGGTGGCC	CERS5
MA0139.1	CTCF	chr12:50898512-50898852	158	176	+	20.1639	9.73e-08	0.000688	TTCCCAGTAGAGGGCGCCG	DIP2B
MA0139.1	CTCF	chr12:51441587-51441893	93	111	+	14.7869	3.42e-06	0.00829	GCACCATTAGAGGGCGCCG	LETMD1
MA0139.1	CTCF	chr12:52269079-52269290	126	144	-	17.7377	5.61e-07	0.00208	CAGCCAGCAGGTGGCAGGT	ANKRD33
MA0139.1	CTCF	chr12:52537362-52537647	103	121	+	13.8689	5.67e-06	0.0122	CTGTCAGCTGGGGGCGCTC	KRT80
MA0139.1	CTCF	chr12:53259160-53259435	131	149	-	13.8852	5.62e-06	0.0122	CCACCTGCAGGGGGAGTCA	KRT78
MA0139.1	CTCF	chr12:53273708-53273960	178	196	-	17.918	4.97e-07	0.0019	CATCCACTAGGAGGCAGCA	MIR9898
MA0139.1	CTCF	chr12:53321229-53321482	186	204	-	17.4098	6.96e-07	0.00245	TGCCCACAAGGGGGTGCTC	KRT8
MA0139.1	CTCF	chr12:53374700-53374906	73	91	-	21.6721	2.74e-08	0.000339	AGGCCACCAGGGGGCAGAG	EIF4B
MA0139.1	CTCF	chr12:53441109-53441348	117	135	+	16.1967	1.5e-06	0.00439	cgggcgccagggggcgcgg	TNS2
MA0139.1	CTCF	chr12:53441109-53441348	34	52	-	16.0164	1.67e-06	0.00477	TCACCTGCGGGGGGCGCCC	TNS2
MA0139.1	CTCF	chr12:53607158-53607391	97	115	+	17.3279	7.34e-07	0.00256	CAGACGCCAGGGGGCGCCC	RARG
MA0139.1	CTCF	chr12:53718557-53718809	94	112	+	14.3607	4.34e-06	0.00994	ACTTCACCAGGGGGCGCGG	AAAS
MA0139.1	CTCF	chr12:53902394-53902636	115	133	-	17.541	6.39e-07	0.0023	TGACCACAGGGTGGCAGCA	ATF7
MA0139.1	CTCF	chr12:54137429-54137686	133	151	-	20.2951	8.74e-08	0.000647	CTGCCACAAGGTGGCAGCC	CISTR
MA0139.1	CTCF	chr12:54140452-54140760	172	190	-	18.7541	2.79e-07	0.00125	TTTCCACCAGGGGGCGAGG	CISTR
MA0139.1	CTCF	chr12:54140452-54140760	97	115	-	18.6721	2.95e-07	0.0013	CGGCCACAGGAGGGCGGCA	CISTR
MA0139.1	CTCF	chr12:54595170-54595403	101	119	-	19.6393	1.45e-07	0.000869	CGGCCACAAGGGGGCTCCA	SMUG1
MA0139.1	CTCF	chr12:54601620-54601877	131	149	-	21.3279	3.69e-08	0.000392	TGGCCAGCAGAGGGAAGCA	SMUG1
MA0139.1	CTCF	chr12:54613991-54614286	21	39	+	17.0492	8.79e-07	0.00291	TGGCTACCAGGGGGCAGCA	MIR3198-2
MA0139.1	CTCF	chr12:54762521-54762845	99	117	-	13.8689	5.67e-06	0.0122	ACTCCACAAGGCGGCGCCA	LOC102724050
MA0139.1	CTCF	chr12:54764021-54764315	177	195	+	13.1475	8.31e-06	0.0162	CCACCGCCAGGGGGCTGGG	LOC102724050
MA0139.1	CTCF	chr12:54793121-54793392	131	149	+	24.9016	7.43e-10	6.44e-05	TGGCCACTAGATGGCGCCA	LOC102724050
MA0139.1	CTCF	chr12:562543-562708	51	69	+	19.1148	2.15e-07	0.00107	CCGCCCGCAGGGGGCGCTG	B4GALNT3
MA0139.1	CTCF	chr12:562543-562708	122	140	+	19.1148	2.15e-07	0.00107	CCGCCCGCAGGGGGCGCTG	B4GALNT3
MA0139.1	CTCF	chr12:56333911-56334321	292	310	-	21.2131	4.09e-08	0.00042	TGACCTCTAGGTGGCACCA	DGKA
MA0139.1	CTCF	chr12:56858189-56858402	79	97	-	18.8525	2.59e-07	0.00118	TCTCCACCAGGGGTCAGCA	SPRYD4
MA0139.1	CTCF	chr12:57576816-57576998	105	123	-	13.1803	8.17e-06	0.016	CCACCATGAGAGGGCAGCA	LRP1
MA0139.1	CTCF	chr12:6172402-6172599	72	90	+	14.1475	4.88e-06	0.0108	CTGCCACAGGAGGGAGGCA	VWF
MA0139.1	CTCF	chr12:6304898-6305155	109	127	+	15.3115	2.53e-06	0.00651	TTACCACCAGGGGGGGCAC	CD9
MA0139.1	CTCF	chr12:6387676-6388151	366	384	-	18.6393	3.02e-07	0.00131	TGGCCGCGAGGGGGCGCGG	PLEKHG6
MA0139.1	CTCF	chr12:64237634-64237836	163	181	+	17.1475	8.25e-07	0.00277	CGGCCTCCTGGGGGCAGCA	SRGAP1
MA0139.1	CTCF	chr12:65091874-65092026	110	128	-	15.7869	1.91e-06	0.00529	GCCCCTCCAGGGGGCAGTG	TBC1D30
MA0139.1	CTCF	chr12:656174-656413	102	120	-	24.3443	1.62e-09	9.44e-05	GGGCCACCAGGGGGCGCTC	B4GALNT3
MA0139.1	CTCF	chr12:678961-679326	124	142	+	13.2951	7.69e-06	0.0153	TGTCCACACGGTGGCGCGC	NINJ2
MA0139.1	CTCF	chr12:684982-685625	455	473	+	25.4754	2.85e-10	4.19e-05	TGTCCACCAGGGGGCGCCA	NINJ2
MA0139.1	CTCF	chr12:6862801-6863054	131	149	+	21.5246	3.11e-08	0.000364	TGGCCGCCAGATGGCGCTC	MLF2
MA0139.1	CTCF	chr12:69550890-69551102	112	130	-	21.082	4.57e-08	0.000442	CTGCCTCCAGGGGGCACTC	CPSF6
MA0139.1	CTCF	chr12:69633184-69633448	195	213	+	16	1.68e-06	0.00479	AGACCTGCAGGAggcggcg	CPSF6
MA0139.1	CTCF	chr12:7261809-7262035	103	121	-	15.8361	1.86e-06	0.00515	CAGACGGCAGGTGGCGCTC	C1RL
MA0139.1	CTCF	chr12:860365-860696	224	242	-	13.0984	8.53e-06	0.0165	CGAGCACCAGGGTGCACCA	WNK1
MA0139.1	CTCF	chr13:111064696-111064849	67	85	-	14	5.28e-06	0.0116	TGAACACGAGGTGGCAGGC	COL4A2
MA0139.1	CTCF	chr13:113597134-113597271	64	82	+	17.9508	4.86e-07	0.00187	ATGCCAGCAGAGGGTGCTG	MCF2L-AS1
MA0139.1	CTCF	chr13:114048345-114048478	109	127	-	19.5574	1.55e-07	0.000908	AGTCCGCCAGGGGGCGCTG	LOC101928841
MA0139.1	CTCF	chr13:33160390-33160618	100	118	+	18.5738	3.17e-07	0.00136	TGGTCGGCAGGGGGCGCTG	PDS5B
MA0139.1	CTCF	chr13:34116844-34116981	117	135	-	18.5574	3.2e-07	0.00137	TCGGCACCAGATGGCGCTG	STARD13
MA0139.1	CTCF	chr14:100850100-100850319	94	112	+	20.459	7.65e-08	0.000606	TGACCAGAAGAGGGCGCAG	WDR25
MA0139.1	CTCF	chr14:102990845-102991147	136	154	+	23.9344	2.73e-09	0.000108	GGACCACCAGGGGGCGCTG	ANKRD9
MA0139.1	CTCF	chr14:104544361-104544635	90	108	+	20.1148	1.01e-07	0.000711	ttgccggcagagggcactg	ASPG
MA0139.1	CTCF	chr14:104544361-104544635	159	177	+	14.4262	4.18e-06	0.00966	ttGCCAGCAGGTGGCCTCC	ASPG
MA0139.1	CTCF	chr14:104597335-104597554	129	147	-	21.5902	2.94e-08	0.000349	TGGCCAGCAGATGGCACAC	KIF26A
MA0139.1	CTCF	chr14:104603836-104604249	152	170	+	21.6557	2.78e-08	0.00034	CGGCCGGCAGGGGGCACTC	LOC105370708
MA0139.1	CTCF	chr14:105030375-105030623	155	173	-	22.7869	9.53e-09	0.000193	TGGCCACCAGGTGGCAATG	C14orf180
MA0139.1	CTCF	chr14:105439564-105439964	261	279	-	13.7705	5.98e-06	0.0128	CCCCCACCAGGTGGAATTA	AHNAK2
MA0139.1	CTCF	chr14:105556872-105557178	123	141	+	21.8525	2.33e-08	0.00031	GCACCACCAGGGGGCGCCC	LINC02298
MA0139.1	CTCF	chr14:23590107-23590278	36	54	+	22.1311	1.79e-08	0.000284	TGACCACCAGGTGGCAATA	CEBPE
MA0139.1	CTCF	chr14:23590107-23590278	104	122	+	19.4426	1.69e-07	0.000947	TGGACAGCAGAGGGCAGCC	CEBPE
MA0139.1	CTCF	chr14:39644175-39644459	157	175	-	13.7377	6.09e-06	0.0128	CGACCGGAAGGGGGAAGAA	PNN
MA0139.1	CTCF	chr14:67826338-67826836	459	477	-	13.7049	6.19e-06	0.013	TAACCATGAGATGGCGCTG	ATP6V1D
MA0139.1	CTCF	chr14:76853601-76853730	84	102	-	14.2131	4.7e-06	0.0105	GTGCCTGTAGGGGGCTCTA	ESRRB
MA0139.1	CTCF	chr14:77787131-77787427	69	87	+	17.1148	8.43e-07	0.00282	gggccgctaggaggcggca	GSTZ1
MA0139.1	CTCF	chr14:90701812-90701986	52	70	-	23.0164	7.54e-09	0.000171	TCACCAGCAGAGGGCGCCG	PSMC1
MA0139.1	CTCF	chr14:91164046-91164254	54	72	-	12.9508	9.2e-06	0.0174	CCTCCACCAGAGGGCCTCG	LOC105370622
MA0139.1	CTCF	chr14:92923121-92923273	98	116	-	17.2787	7.58e-07	0.0026	TGGTCACTAGGGGTCACTG	SLC24A4
MA0139.1	CTCF	chr14:93153318-93153547	85	103	+	22.5738	1.18e-08	0.000214	CGGCCACAAGGGGGCAGCC	RIN3
MA0139.1	CTCF	chr14:94603127-94603285	93	111	-	20.1803	9.6e-08	0.000682	TCGCCACGAGAGGGCACTC	IFI27L2
MA0139.1	CTCF	chr14:95908977-95909136	50	68	+	24.7213	9.64e-10	7.71e-05	TGGCCACTAGAGGGCACTG	SYNE3
MA0139.1	CTCF	chr14:96566955-96567170	105	123	+	18.1639	4.2e-07	0.00168	GGACCAGCAGGGGTCAGTG	C14orf132
MA0139.1	CTCF	chr14:96566955-96567170	173	191	-	15.1639	2.76e-06	0.00693	CAGCCACCAGCGGGCGACA	C14orf132
MA0139.1	CTCF	chr14:96741915-96742111	115	133	-	22.1639	1.74e-08	0.000282	ATGCCAGCAGGGGGCGCCC	BDKRB1
MA0139.1	CTCF	chr14:99984803-99985041	122	140	+	20.7705	5.93e-08	0.000518	CAGACAGCAGGGGGCGCCA	CCDC85C
MA0139.1	CTCF	chr15:101555478-101555695	91	109	+	20.2459	9.11e-08	0.000667	TCACCACCAGAGGTCGCCA	LRRK1
MA0139.1	CTCF	chr15:101629034-101629275	119	137	+	14.4426	4.14e-06	0.0096	CCGCCGCCAGGGTGCGCCC	CHSY1
MA0139.1	CTCF	chr15:101798479-101798636	41	59	-	15.7049	2.01e-06	0.0055	GTACCACAAGAGGGTGCCA	CHSY1
MA0139.1	CTCF	chr15:20561661-20562096	140	158	+	20.5902	6.88e-08	0.000568	TGTCCACCAGGTGGTGCTG	CHEK2P2
MA0139.1	CTCF	chr15:31507718-31507921	70	88	+	17.7541	5.54e-07	0.00206	CTGACACCAGGGGGCAGGG	LINC02352
MA0139.1	CTCF	chr15:44196067-44196220	85	103	+	19.082	2.2e-07	0.00108	TTACCACAAGGGGTCGCTA	FRMD5
MA0139.1	CTCF	chr15:51200688-51200971	105	123	-	22.3115	1.52e-08	0.000256	AGGCCACCAGAGGGCGCAA	AP4E1
MA0139.1	CTCF	chr15:59821165-59821392	117	135	-	13.1803	8.17e-06	0.016	TCTCCAGGTGGGGGCAGCA	GCNT3
MA0139.1	CTCF	chr15:63385847-63386087	113	131	-	19.541	1.57e-07	0.000913	TGAACAGCAGGTGGCAGCA	LACTB
MA0139.1	CTCF	chr15:64359843-64360061	61	79	-	16.7541	1.06e-06	0.00338	AGAACACCAGATGGCAGCA	DAPK2
MA0139.1	CTCF	chr15:65023545-65023770	107	125	+	19.4754	1.65e-07	0.000938	CAACCACGAGAGGGCGCCC	OAZ2
MA0139.1	CTCF	chr15:65346674-65346932	114	132	+	21.7541	2.54e-08	0.000328	CGTCCACCAGGTGGCACAA	RASL12
MA0139.1	CTCF	chr15:68599070-68599254	98	116	+	19.2623	1.93e-07	0.00102	TGGCCAGTGGAGGGCAGCA	ITGA11
MA0139.1	CTCF	chr15:69815863-69816036	47	65	+	20.0492	1.06e-07	0.00072	AGGCCTGCAGGGGGCAGCA	DRAIC
MA0139.1	CTCF	chr15:70390249-70390395	124	142	-	13.4262	7.18e-06	0.0145	TAGACACAAGAGGGCATTG	TLE3
MA0139.1	CTCF	chr15:71055654-71056208	207	225	-	13.7377	6.09e-06	0.0128	GGGCCCGCAGGTGGCAGGC	UACA
MA0139.1	CTCF	chr15:73928837-73929086	153	171	-	21.9016	2.22e-08	0.000304	TTTCCACCAGGGGGCGCGA	NPTN
MA0139.1	CTCF	chr15:74243461-74243731	172	190	+	18.5082	3.31e-07	0.00139	TGGGCAGCAGGGGGAGCCA	LOXL1
MA0139.1	CTCF	chr15:74265301-74265637	144	162	+	21.1311	4.39e-08	0.000439	TTGCCACAAGATGGCACCA	STOML1
MA0139.1	CTCF	chr15:74419780-74420377	258	276	+	20	1.1e-07	0.000742	CTTCCAGCAGGGGGCGCGC	LOC283731
MA0139.1	CTCF	chr15:74600203-74600462	125	143	-	15.377	2.44e-06	0.00634	CCTCCTGAAGGTGGCAGTA	CCDC33
MA0139.1	CTCF	chr15:74614954-74615206	143	161	-	16.8361	1.01e-06	0.00325	CAGTCAGCAGAGGGCAGCC	CCDC33
MA0139.1	CTCF	chr15:74666053-74666289	97	115	+	19.1148	2.15e-07	0.00107	GTGCCACTAGGTGGAGCCA	LINC02255
MA0139.1	CTCF	chr15:74674642-74675148	248	266	+	26.2295	5.91e-11	1.75e-05	TGGCCAGCAGGGGGCGGTA	LINC02255
MA0139.1	CTCF	chr15:74731092-74731331	138	156	-	25.0656	5.75e-10	5.46e-05	TGGCCACCAGGTGGCACTC	SEMA7A
MA0139.1	CTCF	chr15:74913491-74913677	77	95	+	15.3607	2.46e-06	0.00638	CTGCCACAGGATGGCAGTG	CLK3
MA0139.1	CTCF	chr15:74927563-74927775	106	124	+	13.1148	8.46e-06	0.0164	TCGCCACTGGGTGGCATGA	EDC3
MA0139.1	CTCF	chr15:75061190-75061481	173	191	-	18.8852	2.53e-07	0.00117	TGCCCACGAGGGGGCAGCC	CSK
MA0139.1	CTCF	chr15:75321689-75322150	104	122	+	23.8852	2.88e-09	0.000108	TGTCCAGCAGGGGGCGGTG	PPCDC
MA0139.1	CTCF	chr15:75335203-75335482	136	154	+	19.3279	1.84e-07	0.000983	TGGCCTGCAGAGGGCAGAG	PPCDC
MA0139.1	CTCF	chr15:75335868-75336386	176	194	+	15.0328	2.97e-06	0.00739	TGGCCTGCAGGAGGCCCTA	PPCDC
MA0139.1	CTCF	chr15:75437447-75437803	154	172	+	12.9836	9.05e-06	0.0171	gagcctgcagggggaaggg	C15orf39
MA0139.1	CTCF	chr15:75437846-75438230	118	136	+	13.6066	6.53e-06	0.0135	tggactctagggggctccc	C15orf39
MA0139.1	CTCF	chr15:75497135-75497439	154	172	-	15.3279	2.51e-06	0.00647	AGCCCAGCAGATGGTGCTG	C15orf39
MA0139.1	CTCF	chr15:75600424-75600731	153	171	-	12.8033	9.93e-06	0.0184	CAACCTGCAGGTAGCACCA	GOLGA6D
MA0139.1	CTCF	chr15:75939958-75940491	374	392	-	17.6557	5.92e-07	0.00216	CGGCCAGTGGGGGGCGGGC	SNX33
MA0139.1	CTCF	chr15:76136392-76136621	108	126	-	13.0984	8.53e-06	0.0165	AGGCCGGCTGAGGGCGGCC	UBE2Q2
MA0139.1	CTCF	chr15:77789226-77789420	106	124	-	19.377	1.77e-07	0.000974	GGGACAGCAGAGGGCGCCA	LOC101929457
MA0139.1	CTCF	chr15:77835663-77835913	187	205	-	19.541	1.57e-07	0.000913	CGGCCACTGGAGGGCAGCA	LOC101929457
MA0139.1	CTCF	chr15:77835663-77835913	134	152	-	14.623	3.75e-06	0.00889	TTGCCAGAAGCGGGCGGCG	LOC101929457
MA0139.1	CTCF	chr15:77925834-77926115	171	189	+	24.1148	2.18e-09	0.000103	TGGCCAGCAGAGGGCAGCG	LINGO1
MA0139.1	CTCF	chr15:77925834-77926115	112	130	+	23.1311	6.72e-09	0.000159	TGTCCAGCAGAGGGCGGCA	LINGO1
MA0139.1	CTCF	chr15:78195301-78195497	94	112	+	22.918	8.34e-09	0.000176	TGGCCACCAGGTGGTGCCA	LOC645752
MA0139.1	CTCF	chr15:78251740-78252024	154	172	+	19.6721	1.42e-07	0.000858	TAACCTGCAGGTGGCACCA	LOC440292
MA0139.1	CTCF	chr15:78533295-78533584	155	173	-	21.7377	2.58e-08	0.000329	TGGCCAGCAGGGGTCAGCA	ACSBG1
MA0139.1	CTCF	chr15:79001789-79002041	125	143	-	19.6721	1.42e-07	0.000858	TAACCTGCAGGTGGCACCA	LOC646938
MA0139.1	CTCF	chr15:79043401-79043657	172	190	-	13.0656	8.67e-06	0.0167	CGCTCACAAGGAGGCGCTG	LOC646938
MA0139.1	CTCF	chr15:79103633-79104144	376	394	-	20.8852	5.41e-08	0.000495	CCGCCGGCAGGGGGCGCTC	ADAMTS7
MA0139.1	CTCF	chr15:83518412-83518671	147	165	+	14.6066	3.78e-06	0.00894	CCACCTTCAGGTGGCGCTG	HOMER2
MA0139.1	CTCF	chr15:83679696-83679997	67	85	+	19.8689	1.22e-07	0.000783	ctgccagcaggaggcagtg	C15orf40
MA0139.1	CTCF	chr15:85114124-85114464	237	255	-	17.4426	6.81e-07	0.00241	AAGCCAGGAGGGGGCAGCC	LINC00933
MA0139.1	CTCF	chr15:85114124-85114464	31	49	+	13.0656	8.67e-06	0.0167	CCACCGACAGGAGGCGCTC	LINC00933
MA0139.1	CTCF	chr15:85131220-85131560	144	162	+	18.9672	2.39e-07	0.00114	TAACCTGTAGGTGGCACCA	ZSCAN2
MA0139.1	CTCF	chr15:89200634-89200907	139	157	+	21.4098	3.43e-08	0.000383	TGGCCACCAGGTGGTGGCC	ISG20
MA0139.1	CTCF	chr15:90304026-90304320	125	143	+	20.1967	9.47e-08	0.000676	CAGCCAACAGAGGGCGCTG	MESP1
MA0139.1	CTCF	chr15:90366566-90366889	139	157	-	16.3443	1.37e-06	0.00411	TGGCATCCAGGGGGCACTG	ANPEP
MA0139.1	CTCF	chr15:90686408-90686708	140	158	+	20.0492	1.06e-07	0.00072	CAGCCAGAAGGTGGCAGTG	IDH2
MA0139.1	CTCF	chr15:90701185-90701712	49	67	+	17.1475	8.25e-07	0.00277	TGGCCACGAGGGGGCATGG	SEMA4B
MA0139.1	CTCF	chr15:90727832-90728455	518	536	+	13.1311	8.38e-06	0.0163	TGCCCGGGAGGTGGCGGAC	SEMA4B
MA0139.1	CTCF	chr15:91429302-91429529	111	129	-	20.623	6.69e-08	0.000565	TGGCCACCAGGGGCCGCTG	FES
MA0139.1	CTCF	chr15:92396179-92396622	338	356	-	19.7213	1.37e-07	0.00085	CGGCCCCTAGGTGGCGCTG	SLCO3A1
MA0139.1	CTCF	chr15:92396735-92397018	160	178	+	13.0656	8.67e-06	0.0167	aggccaggggagggcggag	SLCO3A1
MA0139.1	CTCF	chr15:93352277-93353072	212	230	+	20.0656	1.05e-07	0.000718	CAGCCGCCAGGGGGCAGCC	ASB9P1
MA0139.1	CTCF	chr15:93573937-93574194	116	134	+	17.3934	7.03e-07	0.00246	CATCCTGCAGAGGGCAGCA	RGMA
MA0139.1	CTCF	chr15:99644960-99645340	183	201	+	13.7377	6.09e-06	0.0128	GGTGCGGCAGGGGGCGCTG	SYNM
MA0139.1	CTCF	chr16:11012654-11012859	127	145	-	19.2459	1.95e-07	0.00102	CTACCAGAAGGTGGCAGTG	CIITA
MA0139.1	CTCF	chr16:1105141-1105391	125	143	-	18.9836	2.36e-07	0.00114	TGGCCACTGGGGGGCACAC	SSTR5
MA0139.1	CTCF	chr16:115724-115981	115	133	+	21.6066	2.9e-08	0.000347	TGACCACCAGGTGACGCCA	RHBDF1
MA0139.1	CTCF	chr16:1463660-1463972	163	181	-	20.4098	7.98e-08	0.000621	CGGCCGCGAGGGGGCGCCG	UNKL
MA0139.1	CTCF	chr16:146959-147233	98	116	-	26.1311	8.04e-11	1.75e-05	TGGCCACCAGGGGGCAGCA	NPRL3
MA0139.1	CTCF	chr16:146959-147233	131	149	+	14.6393	3.71e-06	0.00884	CCACCAGACGAGGGCGCCA	NPRL3
MA0139.1	CTCF	chr16:146959-147233	142	160	-	13.1967	8.1e-06	0.0159	GTGCCTGTGGGTGGCGCCC	NPRL3
MA0139.1	CTCF	chr16:15068812-15069167	270	288	+	13.5738	6.64e-06	0.0137	GTGCCGGGAGGGGGCGATG	PDXDC1
MA0139.1	CTCF	chr16:157106-157332	95	113	+	22.0328	1.96e-08	0.000287	TATCCACTAGGTGGCGCTG	NPRL3
MA0139.1	CTCF	chr16:2097748-2098075	148	166	+	19.1311	2.12e-07	0.00107	TTTCCGCCAGAGGGCGGCA	NTHL1
MA0139.1	CTCF	chr16:21095255-21095395	64	82	-	19.1639	2.07e-07	0.00105	CGGGCAGTAGGGGGCAGTA	DNAH3
MA0139.1	CTCF	chr16:22308332-22308641	270	288	-	17.3934	7.03e-07	0.00246	CCTGCAGCAGGGGGCGCTG	POLR3E
MA0139.1	CTCF	chr16:28289123-28289306	59	77	+	16.4754	1.26e-06	0.00384	CGGCCACTAGAGGGCGTGT	SBK1
MA0139.1	CTCF	chr16:28956897-28957163	144	162	-	20.6393	6.61e-08	0.000564	CAGCCAGCAGGTGGAGCTG	NFATC2IP
MA0139.1	CTCF	chr16:28956897-28957163	221	239	+	15.2787	2.58e-06	0.00655	GGTCCAGCGGGGGGCGCCT	NFATC2IP
MA0139.1	CTCF	chr16:29859888-29860171	118	136	-	19.8525	1.24e-07	0.000787	GCTCCAGCAGGTGGCGCTG	CDIPT
MA0139.1	CTCF	chr16:30032920-30033108	117	135	-	19.5738	1.53e-07	0.000903	CTCCCACTAGGTGGCAGCA	C16orf92
MA0139.1	CTCF	chr16:30103207-30103450	136	154	+	13.623	6.47e-06	0.0135	CGACCGCGAGGGGGCTGCG	TBX6
MA0139.1	CTCF	chr16:30420864-30421028	97	115	-	19.918	1.18e-07	0.000766	GGCCCACTAGGGGGCAGCA	ZNF771
MA0139.1	CTCF	chr16:30996378-30996592	55	73	+	21.1311	4.39e-08	0.000439	CGGCCGCCAGGGGGCGCCT	HSD3B7
MA0139.1	CTCF	chr16:31153747-31153974	130	148	-	23.2623	5.88e-09	0.000149	CGGCCGCCAGGGGGCGGCA	PRSS36
MA0139.1	CTCF	chr16:412186-412466	133	151	-	13.459	7.06e-06	0.0143	GGGACGCAAGAGGGCACTG	MRPL28
MA0139.1	CTCF	chr16:4250313-4250541	89	107	+	16.6885	1.1e-06	0.00349	CTCACAGCAGGGGGCACCG	SRL
MA0139.1	CTCF	chr16:4303729-4304236	473	491	+	13.9344	5.48e-06	0.0119	TGGCCGAAAGGGGTCGCTG	LINC01569
MA0139.1	CTCF	chr16:48198804-48199109	152	170	-	21.3607	3.59e-08	0.000389	CGACCAGCAGATGGCAGCC	ABCC12
MA0139.1	CTCF	chr16:5006236-5006454	95	113	-	13.1803	8.17e-06	0.016	CTGTCGCAAGGTGGCAGCA	SEC14L5
MA0139.1	CTCF	chr16:54320821-54321095	84	102	-	13.4262	7.18e-06	0.0145	CGAGCAGGAGGGGGCGGGC	IRX3
MA0139.1	CTCF	chr16:55499047-55499307	159	177	+	23.541	4.3e-09	0.000128	TGGCCACCAGATGGCGCAG	MMP2-AS1
MA0139.1	CTCF	chr16:55499047-55499307	80	98	+	17.1803	8.08e-07	0.00274	AAGCCACTAGATGGTGCCA	MMP2-AS1
MA0139.1	CTCF	chr16:57625392-57625557	83	101	+	17	9.07e-07	0.00299	CAACCACCAGGGGTCAGGG	ADGRG1
MA0139.1	CTCF	chr16:57682960-57683218	138	156	-	20.2131	9.34e-08	0.000669	TGACCGCCAGGGGGAGCCA	ADGRG1
MA0139.1	CTCF	chr16:629153-629365	102	120	+	18.1639	4.2e-07	0.00168	GCACCACAAGGGGGCAGCC	PIGQ
MA0139.1	CTCF	chr16:66440437-66440630	97	115	+	22.8197	9.24e-09	0.000192	TGACCACTAGGGGGCGCGC	LINC00920
MA0139.1	CTCF	chr16:66907076-66907323	125	143	-	24.0164	2.47e-09	0.000107	CGGCCAGCAGGGGGCGCGG	PDP2
MA0139.1	CTCF	chr16:67011623-67011818	116	134	+	21	4.9e-08	0.000463	TGAGCACCAGGGGGCGCTG	CES3
MA0139.1	CTCF	chr16:67555462-67555607	107	125	-	20.7049	6.26e-08	0.000543	CGGCCTCCAGGGGGAGCTG	LOC100505942
MA0139.1	CTCF	chr16:68074542-68074709	108	126	-	21.2787	3.86e-08	0.000404	GATCCACCAGGGGGCGCTG	DUS2
MA0139.1	CTCF	chr16:69345063-69345313	129	147	+	17.2131	7.91e-07	0.00269	TGGACGCTAGGGGGCAGCC	VPS4A
MA0139.1	CTCF	chr16:75233358-75233545	38	56	+	24.4098	1.47e-09	8.94e-05	TGGCCACCAGGTGGCAGCC	CTRB2
MA0139.1	CTCF	chr16:75267805-75267998	116	134	+	22.623	1.13e-08	0.000209	TGGCCACCAGGTGGTGCTG	BCAR1
MA0139.1	CTCF	chr16:790921-791202	180	198	-	19.2295	1.98e-07	0.00102	TCGTCAGCAGAGGGCGCCG	CIAO3
MA0139.1	CTCF	chr16:81771668-81771852	109	127	-	18.8852	2.53e-07	0.00117	GTGCCACCAGGAGGCAGCA	PLCG2
MA0139.1	CTCF	chr16:81771668-81771852	111	129	+	13.7541	6.03e-06	0.0128	CTGCCTCCTGGTGGCACAA	PLCG2
MA0139.1	CTCF	chr16:87942993-87943208	144	162	-	18.2623	3.93e-07	0.0016	CTGCCACCAGGGGCCGCTC	CA5A
MA0139.1	CTCF	chr16:88924242-88924399	90	108	-	15.2951	2.56e-06	0.00654	CGCCCAGCAGGGAGCGGTC	TRAPPC2L
MA0139.1	CTCF	chr16:89119887-89120039	115	133	+	13.0328	8.82e-06	0.0168	GCGCCGCGAGGTGGAGCTG	ACSF3
MA0139.1	CTCF	chr16:89233905-89234141	134	152	-	14.9344	3.14e-06	0.00779	GCCCCGGCAGGGGGCAGTG	LINC02138
MA0139.1	CTCF	chr16:89307195-89307499	175	193	+	26.2295	5.91e-11	1.75e-05	TGGCCAGCAGGGGGCGGTA	ZNF778
MA0139.1	CTCF	chr16:8974162-8974372	115	133	-	24.623	1.1e-09	8.26e-05	TCGCCACCAGGGGGCAGCA	CARHSP1
MA0139.1	CTCF	chr17:1050896-1051053	102	120	-	14.7541	3.48e-06	0.00843	TCCCCAGAAGAGGGTGCTG	ABR
MA0139.1	CTCF	chr17:10521496-10521666	114	132	-	21.0164	4.84e-08	0.000459	GAGCCACTAGGTGGCACTG	MYHAS
MA0139.1	CTCF	chr17:16905166-16905382	100	118	+	23.2131	6.2e-09	0.000152	TCACCAGCAGGTGGCGCCG	LINC02090
MA0139.1	CTCF	chr17:17472119-17472339	85	103	-	15.6885	2.03e-06	0.00552	CAGACGGTAGGTGGCGCTG	PEMT
MA0139.1	CTCF	chr17:19350457-19350658	96	114	-	17.2787	7.58e-07	0.0026	CAGACACCAGAGGGAGCCA	RNF112
MA0139.1	CTCF	chr17:1945171-1945412	180	198	-	13.9836	5.33e-06	0.0116	GGACCCGCAGGGGTCGCTG	OVCA2
MA0139.1	CTCF	chr17:19657229-19657409	123	141	-	15.6066	2.13e-06	0.00568	CAGCCACTAGGCGGCAGGG	ALDH3A1
MA0139.1	CTCF	chr17:21183369-21183602	112	130	+	21.4098	3.43e-08	0.000383	TGGTCACCAGAGGGCGCTG	MAP2K3
MA0139.1	CTCF	chr17:21219892-21220246	129	147	+	22.0656	1.91e-08	0.000287	TAGCCGCCAGGGGGCGGTA	MAP2K3
MA0139.1	CTCF	chr17:21305335-21306141	138	156	-	14.082	5.05e-06	0.0111	AGGCCAGGGGAGGGCAGCG	KCNJ12
MA0139.1	CTCF	chr17:21307891-21308331	102	120	+	17.9836	4.75e-07	0.00184	ACCCCAGCAGAGGGCACTA	KCNJ12
MA0139.1	CTCF	chr17:2207079-2207387	40	58	-	12.8852	9.52e-06	0.0178	AGGGCGGCAGGGGGCGGGG	SRR
MA0139.1	CTCF	chr17:2496662-2497084	116	134	+	13.7541	6.03e-06	0.0128	CGCCCGCTAGAAGGCAgcg	PAFAH1B1
MA0139.1	CTCF	chr17:25572391-25572587	60	78	+	14.8852	3.23e-06	0.00795	TGAGCTGCAGAGGGCAGTG	WSB1
MA0139.1	CTCF	chr17:25659970-25660303	67	85	-	20.6885	6.34e-08	0.000544	CGGCCACCGGAGGGCGGTG	WSB1
MA0139.1	CTCF	chr17:25659970-25660303	217	235	-	13.6885	6.25e-06	0.013	TGCCCTCTAGGGGGTGACG	WSB1
MA0139.1	CTCF	chr17:25659970-25660303	309	327	-	12.9672	9.13e-06	0.0172	GGGCCTCCAGGGAGCGGAG	WSB1
MA0139.1	CTCF	chr17:25680774-25681176	192	210	+	22.9344	8.2e-09	0.000176	CGGCCGGCAGGGGGCGCCG	WSB1
MA0139.1	CTCF	chr17:29764410-29764531	55	73	+	13.2459	7.9e-06	0.0156	TGTCCCCTAGGGGTCAGTC	RAB11FIP4
MA0139.1	CTCF	chr17:32527076-32527284	26	44	+	14.623	3.75e-06	0.00889	TCACCATAAGGTGGCAGCA	LINC01989
MA0139.1	CTCF	chr17:32527076-32527284	75	93	+	14.5246	3.96e-06	0.00929	AATCCAGCAGGTGACAGCA	LINC01989
MA0139.1	CTCF	chr17:33325319-33325528	66	84	+	19.8689	1.22e-07	0.000783	TGACCAGGAGATGGCGGTG	LIG3
MA0139.1	CTCF	chr17:34091142-34091357	104	122	+	20.541	7.16e-08	0.000582	CACCCAGCAGGTGGCGCTG	C17orf50
MA0139.1	CTCF	chr17:34131842-34132004	23	41	-	13.1803	8.17e-06	0.016	TAGACTCTAGAGGGCAGGG	TAF15
MA0139.1	CTCF	chr17:34476428-34476637	85	103	-	21.0656	4.64e-08	0.000446	TTGCCAGTAGATGGCGCAA	CCL4
MA0139.1	CTCF	chr17:34985809-34986036	95	113	+	15.3115	2.53e-06	0.00651	TTCACACTAGATGGCGCTC	MRM1
MA0139.1	CTCF	chr17:37309227-37309367	63	81	-	18.8033	2.69e-07	0.00122	TGGCCACTTGAGGGCAGCA	PLXDC1
MA0139.1	CTCF	chr17:37320988-37321189	36	54	+	15.4754	2.3e-06	0.00606	CTGCCGCTAGAGGGAGCGA	ARL5C
MA0139.1	CTCF	chr17:38170035-38170300	116	134	+	20.377	8.18e-08	0.000624	TGACCACCAGGGGGCCCCC	CSF3
MA0139.1	CTCF	chr17:38511337-38511520	103	121	-	15.6721	2.05e-06	0.00553	CGGCCACCGGGGGGCGTGC	RARA
MA0139.1	CTCF	chr17:38776267-38776463	77	95	+	15.918	1.77e-06	0.00499	GCTCCTGTAGAGGGCGCTG	SMARCE1
MA0139.1	CTCF	chr17:39705176-39705422	93	111	-	17.7705	5.49e-07	0.00205	CGGCCCCCAGGAGGCGCTG	LINC00974
MA0139.1	CTCF	chr17:39818925-39819204	203	221	-	22.2787	1.56e-08	0.000258	TGGCCACCAGGTGGTGGCA	KRT42P
MA0139.1	CTCF	chr17:39818925-39819204	141	159	-	20.4754	7.56e-08	0.000601	CCACCGGCAGGGGGCGCTG	KRT42P
MA0139.1	CTCF	chr17:39845141-39845422	102	120	-	13.4754	7e-06	0.0143	CGGCCTGCGGAAGGCGGCG	EIF1
MA0139.1	CTCF	chr17:39957885-39958114	118	136	-	22.918	8.34e-09	0.000176	CTGCCACCAGGGGGCGGGA	P3H4
MA0139.1	CTCF	chr17:42408746-42408913	107	125	-	20.377	8.18e-08	0.000624	TGTCCTCTAGGGGGCAGTA	SLC25A39
MA0139.1	CTCF	chr17:4316590-4316787	75	93	-	26.3607	4.99e-11	1.75e-05	TGGCCACCAGGTGGCGCTG	SPNS3
MA0139.1	CTCF	chr17:43212710-43212916	71	89	+	24.0656	2.32e-09	0.000107	TTTCCACCAGGGGGCGCTA	ACBD4
MA0139.1	CTCF	chr17:43212710-43212916	111	129	+	19.9344	1.16e-07	0.00076	TGTGCACCAGGGGGCGCTG	ACBD4
MA0139.1	CTCF	chr17:43275192-43275453	140	158	-	13.918	5.52e-06	0.012	CAGCCGGCAGGTGCCGCTG	LOC339192
MA0139.1	CTCF	chr17:43296317-43296550	121	139	+	21.3607	3.59e-08	0.000389	CGGCCAGCAGGGGGTAGCA	LOC339192
MA0139.1	CTCF	chr17:46102519-46102796	93	111	+	15.2951	2.56e-06	0.00654	GTCCCTGCAGGTGGCACCA	MIR10226
MA0139.1	CTCF	chr17:46868517-46868672	46	64	-	18.6557	2.99e-07	0.0013	TGGCCACCAGAGGGGGGTA	TTLL6
MA0139.1	CTCF	chr17:4785390-4785526	68	86	-	19.3279	1.84e-07	0.000983	GGTCCAGAAGGGGGCGCCC	MINK1
MA0139.1	CTCF	chr17:4812447-4812793	111	129	+	12.8689	9.6e-06	0.0179	TGGCCAGAGGAGGGCCCCC	CHRNE
MA0139.1	CTCF	chr17:5490911-5491073	26	44	+	23.3115	5.57e-09	0.000149	TGGCCACTAGATGGCACTC	NLRP1
MA0139.1	CTCF	chr17:55208389-55208662	115	133	+	21.541	3.07e-08	0.000361	AGACCACTAGATGGCGCCA	AKAP1
MA0139.1	CTCF	chr17:7199789-7200001	90	108	-	19.1803	2.05e-07	0.00104	CGGCCGGCAGAGGGCGCGC	YBX2
MA0139.1	CTCF	chr17:72364460-72364697	116	134	+	26.1311	8.04e-11	1.75e-05	TGGCCACCAGGGGGCAGCA	GPR142
MA0139.1	CTCF	chr17:73319223-73319411	93	111	+	15.377	2.44e-06	0.00634	AATCCGGCAGGTGGCAGCA	GRB2
MA0139.1	CTCF	chr17:73743957-73744119	113	131	-	19.0984	2.17e-07	0.00108	AGACCACTAGGTGGCACTT	ITGB4
MA0139.1	CTCF	chr17:74620056-74620237	92	110	-	16.5082	1.24e-06	0.00378	CGGGCGGCAGGTGGCGGCA	ST6GALNAC1
MA0139.1	CTCF	chr17:7464317-7464558	135	153	-	16.623	1.15e-06	0.00356	CGGCCGCTAGATGGTGGTG	TNFSF12-TNFSF13
MA0139.1	CTCF	chr17:76285963-76286126	70	88	+	13.4098	7.25e-06	0.0146	GGGCCGCTAGAGGGAGACC	LINC01993
MA0139.1	CTCF	chr17:76311540-76311709	110	128	-	13.7049	6.19e-06	0.013	TGGCCTGCAGGTGACTCCA	LINC01993
MA0139.1	CTCF	chr17:76356880-76357174	143	161	+	19.9508	1.15e-07	0.000757	CGTCCGCCAGAGGGCGCCC	LOC101928674
MA0139.1	CTCF	chr17:76967477-76967674	60	78	-	20.623	6.69e-08	0.000565	CGGCCACCAGATGTCGCCC	LGALS3BP
MA0139.1	CTCF	chr17:77389468-77389616	67	85	-	16.4262	1.3e-06	0.00394	GCGCCGCGAGGTGGCGCCA	RBFOX3
MA0139.1	CTCF	chr17:77813638-77813879	87	105	+	19.3443	1.82e-07	0.000978	ccgccggcagggggcggAA	CBX4
MA0139.1	CTCF	chr17:77899110-77899257	85	103	-	13.0656	8.67e-06	0.0167	TGTCCGGAAGAGGGAGCAG	LINC01979
MA0139.1	CTCF	chr17:78226836-78227000	41	59	-	14.7049	3.58e-06	0.00861	TCCCCCGCAGGTGGCACTG	SLC26A11
MA0139.1	CTCF	chr17:79700850-79700997	79	97	+	16.2131	1.48e-06	0.00435	TGGCCTCTGGGTGGCAGCC	SLC25A10
MA0139.1	CTCF	chr17:79949590-79949726	11	29	-	13.1311	8.38e-06	0.0163	AGGCCCGCAGAGGGCATCA	ASPSCR1
MA0139.1	CTCF	chr17:80452535-80452825	191	209	-	22.0984	1.85e-08	0.000284	TGGCCAGTAGGGGTCGCCG	FOXK2
MA0139.1	CTCF	chr18:3771433-3771647	67	85	+	18.8525	2.59e-07	0.00118	GGACCGGCAGGGGGCGGTC	DLGAP1
MA0139.1	CTCF	chr18:45529561-45529734	154	172	-	14.3115	4.46e-06	0.0102	GGGCCAGAAGGGGGCCCAC	SMAD2
MA0139.1	CTCF	chr18:48033626-48033812	46	64	+	16.1148	1.57e-06	0.00454	aggccacttgagggcagtg	MAPK4
MA0139.1	CTCF	chr18:61185804-61185920	44	62	+	20.7705	5.93e-08	0.000518	CTTCCACTAGATGGCGCTG	SERPINB12
MA0139.1	CTCF	chr18:77006586-77006823	109	127	-	20.3607	8.29e-08	0.000627	CGGCCAGCAGGGGGAGCGC	ATP9B
MA0139.1	CTCF	chr18:8609262-8609525	84	102	+	20.8689	5.48e-08	0.000498	ccgccggcagggggcgccc	RAB12
MA0139.1	CTCF	chr19:11146681-11146884	89	107	+	18.8852	2.53e-07	0.00117	TGTGCACCAGAGGGCGCTG	SMARCA4
MA0139.1	CTCF	chr19:11354074-11354266	58	76	+	22.8033	9.4e-09	0.000193	CGGCCAGCAGAGGGCGCAC	DOCK6
MA0139.1	CTCF	chr19:1172787-1172933	67	85	+	13.2131	8.03e-06	0.0158	CGTGCAACAGATGGCACCA	SBNO2
MA0139.1	CTCF	chr19:1221563-1221802	92	110	+	15.9016	1.79e-06	0.00501	ATGGCAGCAGGTGGCACTG	STK11
MA0139.1	CTCF	chr19:1546299-1546502	62	80	+	15.5082	2.26e-06	0.00596	TGGCCACACGGTGGCGACA	MEX3D
MA0139.1	CTCF	chr19:1863692-1864282	221	239	-	13.5246	6.82e-06	0.014	GCGCCGGGAGGGGGCGGGG	KLF16
MA0139.1	CTCF	chr19:1897665-1897955	126	144	+	16.0984	1.59e-06	0.00458	TGGTCAGTAGGTGGCAACC	SCAMP4
MA0139.1	CTCF	chr19:2069767-2070008	103	121	-	17.9508	4.86e-07	0.00187	TCGCCCCTAGAGGGCACCA	MKNK2
MA0139.1	CTCF	chr19:2156033-2156280	120	138	+	16.6721	1.12e-06	0.00349	TGACCAGCAGAGAGCAGTG	AP3D1
MA0139.1	CTCF	chr19:2273742-2274043	138	156	-	22.0984	1.85e-08	0.000284	CGGCCGGCAGGTGGCGCTG	OAZ1
MA0139.1	CTCF	chr19:2474588-2474885	120	138	+	25.2295	4.31e-10	4.66e-05	CGGCCACCAGATGGCGCCA	GADD45B
MA0139.1	CTCF	chr19:2611219-2611482	139	157	-	23.6557	3.75e-09	0.000119	TGACCAGCAGGTGGCAGCA	GNG7
MA0139.1	CTCF	chr19:3163334-3163584	117	135	-	16.6393	1.14e-06	0.00353	TGTCCACTAGAGTGCGCCA	GNA15
MA0139.1	CTCF	chr19:3387688-3387933	104	122	+	13.0492	8.75e-06	0.0167	TGACCAGCCGGGGGTGGGG	NFIC
MA0139.1	CTCF	chr19:3485032-3485261	140	158	-	22.0328	1.96e-08	0.000287	CAGCCACCAGGGGGCACCT	SMIM24
MA0139.1	CTCF	chr19:35760508-35760681	25	43	+	14.2131	4.7e-06	0.0105	CGTCCAGCAGGCGGCGTTC	USF2
MA0139.1	CTCF	chr19:3618604-3618784	113	131	-	22.2295	1.64e-08	0.000267	GAGCCACCAGGGGGCAGCA	CACTIN
MA0139.1	CTCF	chr19:3821996-3822215	61	79	-	20.4918	7.46e-08	0.0006	CGTCCAGCAGGGGGAGCTC	MIR1268A
MA0139.1	CTCF	chr19:4065914-4066220	149	167	-	14.2131	4.7e-06	0.0105	CAGCCGGCAGGTGGCAAGC	ZBTB7A
MA0139.1	CTCF	chr19:41029246-41029463	91	109	+	16.7705	1.05e-06	0.00336	TCCCCAGGAGATGGCGCTG	SPTBN4
MA0139.1	CTCF	chr19:41035036-41035311	124	142	+	17.2787	7.58e-07	0.0026	AAGCCGCCAGGGGGCGCGC	SPTBN4
MA0139.1	CTCF	chr19:44455246-44455453	2	20	-	14.918	3.17e-06	0.00784	TACCCTCCAGGGGGAAGTG	ZNF221
MA0139.1	CTCF	chr19:46366299-46366681	86	104	-	13	8.97e-06	0.017	CGAACGGAAGATGGCGGCG	SYMPK
MA0139.1	CTCF	chr19:50083810-50084076	55	73	+	17.6721	5.85e-07	0.00215	CGCCCAGCAGAAGGCACCG	NOSIP
MA0139.1	CTCF	chr19:5031678-5031920	107	125	-	18.7541	2.79e-07	0.00125	CGGGCACTAGAGGGCAGCA	KDM4B
MA0139.1	CTCF	chr19:510694-511004	69	87	-	21.1803	4.2e-08	0.000425	TGACCTGCAGGGGGCAGTG	TPGS1
MA0139.1	CTCF	chr19:5823603-5823821	118	136	-	16.4754	1.26e-06	0.00384	TTCCCGGCAGGTGGCAGTG	NRTN
MA0139.1	CTCF	chr19:58666437-58666657	161	179	-	20.541	7.16e-08	0.000582	CTGCCACTGGGGGGCGCCA	ZNF329
MA0139.1	CTCF	chr19:6516917-6517140	138	156	+	22.2951	1.54e-08	0.000257	GGTCCACCAGGGGGCGCCC	TNFSF9
MA0139.1	CTCF	chr19:770311-770540	107	125	+	24.0164	2.47e-09	0.000107	CTGCCACCAGAGGGCGGCA	MISP
MA0139.1	CTCF	chr2:118845862-118846153	231	249	+	13	8.97e-06	0.017	GTCCCAGAAGATGGCGGAG	INSIG2
MA0139.1	CTCF	chr2:12556834-12556998	46	64	+	18.9672	2.39e-07	0.00114	gtgccagcagggggcagct	MIR3681HG
MA0139.1	CTCF	chr2:172968666-172968829	83	101	-	23.459	4.72e-09	0.000138	TGCCCACCAGGTGGCGCCA	DLX2-DT
MA0139.1	CTCF	chr2:219260740-219260906	58	76	-	14.2787	4.54e-06	0.0103	CTGCCCCTAGGGGGAGCAG	SLC11A1
MA0139.1	CTCF	chr2:219712433-219712704	166	184	-	21.8197	2.39e-08	0.000316	AAGCCAGCAGAGGGCGCCA	WNT6
MA0139.1	CTCF	chr2:219712433-219712704	112	130	-	15.1148	2.83e-06	0.00712	CTTCCAGCGGAGGGCGGAA	WNT6
MA0139.1	CTCF	chr2:219762989-219763184	132	150	-	19.6885	1.4e-07	0.000858	TCACCAACAGAGGGCGCTG	WNT10A
MA0139.1	CTCF	chr2:219844820-219844986	114	132	+	21.4426	3.34e-08	0.000379	CGACCAGCAGAGGGCGCGC	LINC00608
MA0139.1	CTCF	chr2:220394973-220395142	91	109	-	20.541	7.16e-08	0.000582	TGGACAGCAGATGGCGCTG	ASIC4
MA0139.1	CTCF	chr2:232277125-232277332	115	133	-	14.5902	3.82e-06	0.00898	CGGTCAGTTGGGGGCGCTC	B3GNT7
MA0139.1	CTCF	chr2:232571665-232571997	211	229	-	18.5246	3.27e-07	0.00139	CTGCCAAAAGGGGGCGCCC	PTMA
MA0139.1	CTCF	chr2:24307261-24307411	74	92	-	23.3279	5.46e-09	0.000148	TGGCCGGCAGGGGGCGCTG	FAM228B
MA0139.1	CTCF	chr2:25599603-25599868	151	169	-	21.2623	3.91e-08	0.000404	TGGCCGCCAGGGGGCGCGC	DNMT3A
MA0139.1	CTCF	chr2:38953184-38953368	141	159	-	15.9016	1.79e-06	0.00501	TTCCCAGTAGATGGTGCTA	GALM
MA0139.1	CTCF	chr2:39351501-39351797	168	186	-	15.6721	2.05e-06	0.00553	GCACCTGCAGGGGGCACAC	SOS1
MA0139.1	CTCF	chr2:43054806-43055045	112	130	+	15.2787	2.58e-06	0.00655	CTACCACACGGTGGCGCTG	HAAO
MA0139.1	CTCF	chr2:43202292-43202503	83	101	+	15.3607	2.46e-06	0.00638	CCCGCAGCAGGTGGCGCCG	LINC01819
MA0139.1	CTCF	chr2:43251742-43252079	60	78	+	14.4098	4.22e-06	0.00973	TCACCAGCAGAGGTCTCCA	LINC01819
MA0139.1	CTCF	chr2:44271384-44271600	184	202	-	13.7541	6.03e-06	0.0128	CTGCCAGCAGAGGCCGGGC	LRPPRC
MA0139.1	CTCF	chr2:44314387-44314631	107	125	+	15.541	2.21e-06	0.00586	TCTCCTCGAGGTGGCAGTA	PPM1B
MA0139.1	CTCF	chr2:45182864-45183045	73	91	-	17.3607	7.18e-07	0.00251	TCGCCGCGAGGTGGCAGCA	SIX3
MA0139.1	CTCF	chr2:46525788-46526046	112	130	-	14.0328	5.19e-06	0.0114	CGGCCGGGAGAGGGCGAGA	EPAS1
MA0139.1	CTCF	chr2:47214198-47214492	116	134	+	21.623	2.86e-08	0.000345	CCGCCACTAGAGGGCAGCC	TTC7A
MA0139.1	CTCF	chr2:47214198-47214492	180	198	+	19.6066	1.49e-07	0.000889	TTGCCAGAAGGGGGCACCT	TTC7A
MA0139.1	CTCF	chr2:47499367-47499756	310	328	-	17.0984	8.52e-07	0.00284	CGGCCGACAGAGGGCGCAA	EPCAM-DT
MA0139.1	CTCF	chr2:48647986-48648146	60	78	-	18.0328	4.6e-07	0.00179	TCACCACCAGGGGGCGTGC	PPP1R21
MA0139.1	CTCF	chr2:56410742-56410922	123	141	+	13.4426	7.12e-06	0.0144	CCGCCACACGGTGGCGCGC	LOC100129434
MA0139.1	CTCF	chr2:57987005-57987249	132	150	+	23.2295	6.09e-09	0.000152	TGGCCACTAGATGGCAGTG	VRK2
MA0139.1	CTCF	chr2:64276963-64277141	50	68	+	16.1803	1.51e-06	0.00442	TTTACAGCAGGTGGCAGCC	VPS54
MA0139.1	CTCF	chr2:73383788-73384030	121	139	-	14.8197	3.36e-06	0.00817	ACAGCAGCAGAGGGCGCCC	RAB11FIP5
MA0139.1	CTCF	chr2:73391015-73391191	49	67	-	18.8525	2.59e-07	0.00118	TGACCACTGGGTGGCAGTG	NOTO
MA0139.1	CTCF	chr2:73404527-73404787	139	157	-	17.2459	7.74e-07	0.00266	CGAGCAGCAGGGGGCGCGC	NOTO
MA0139.1	CTCF	chr2:74942241-74942418	65	83	+	19.1148	2.15e-07	0.00107	TCACCTGCAGGTGGCAGCA	SEMA4F
MA0139.1	CTCF	chr2:85152966-85153273	144	162	+	25.1967	4.6e-10	4.66e-05	gggccaccagggggcgcca	TMSB10
MA0139.1	CTCF	chr2:85152966-85153273	37	55	-	21.3443	3.64e-08	0.000389	TGGCCACCAGAAGGCACCC	TMSB10
MA0139.1	CTCF	chr2:85512704-85512851	59	77	-	19.3607	1.79e-07	0.000974	GCACCACTAGAGGGCACCC	TCF7L1
MA0139.1	CTCF	chr2:85906451-85906612	35	53	+	16.3115	1.39e-06	0.00415	GGACCGGAAGGTGGCGCCC	SFTPB
MA0139.1	CTCF	chr2:85999432-85999750	99	117	-	14.377	4.3e-06	0.00988	CTGCCAGGAGGGGGGGCCG	ATOH8
MA0139.1	CTCF	chr2:85999432-85999750	243	261	-	13.6721	6.3e-06	0.0131	GTGCCAGCAGAGGGCCGGG	ATOH8
MA0139.1	CTCF	chr20:23342475-23342718	55	73	-	13.7377	6.09e-06	0.0128	ACGCCACAGGGGGGCGGGG	GZF1
MA0139.1	CTCF	chr20:30091003-30091170	94	112	-	22.623	1.13e-08	0.000209	CTGCCAGCAGAGGGCAGCA	HM13
MA0139.1	CTCF	chr20:31240778-31241002	117	135	-	21.6885	2.71e-08	0.000339	GAGCCACCAGAGGGCGCCC	C20orf203
MA0139.1	CTCF	chr20:34252526-34252802	91	109	+	16.6885	1.1e-06	0.00349	GGGCCACCAAGGGGCACCA	RBM12
MA0139.1	CTCF	chr20:34472247-34472448	105	123	-	15.0492	2.94e-06	0.00733	ATTCCACAAGGTGGCAGAG	PHF20
MA0139.1	CTCF	chr20:44562992-44563424	345	363	+	16.2295	1.47e-06	0.00433	GGGACACAAGATGGCGGCA	PCIF1
MA0139.1	CTCF	chr20:46012864-46013086	90	108	-	23.6066	4.01e-09	0.000124	GAGCCACCAGGGGGCGCCA	LINC01754
MA0139.1	CTCF	chr20:46012864-46013086	27	45	-	13.0492	8.75e-06	0.0167	CTCCCAGCAGGAGGCGAGG	LINC01754
MA0139.1	CTCF	chr20:47950515-47950747	93	111	+	26.1311	8.04e-11	1.75e-05	TGGCCACCAGGGGGCAGCA	SNORD12
MA0139.1	CTCF	chr20:47950515-47950747	155	173	+	19.2131	2e-07	0.00103	CCTCCAGCAGGGGGTGCTA	SNORD12
MA0139.1	CTCF	chr20:49923391-49923587	96	114	-	18.9836	2.36e-07	0.00114	TGGCCACAAGAGGGAGCAG	MIR3194
MA0139.1	CTCF	chr20:61569246-61569467	95	113	-	12.918	9.36e-06	0.0175	CCCCCGCGAGGGGGCGGGG	DIDO1
MA0139.1	CTCF	chr20:626203-626395	110	128	-	15.5902	2.15e-06	0.00571	ACAGCAGCAGGTGGCGCTG	SRXN1
MA0139.1	CTCF	chr21:37485129-37485366	126	144	-	17.3115	7.42e-07	0.00258	CAGTCACTAGATGGCGCCC	LOC100133286
MA0139.1	CTCF	chr21:38362401-38362615	122	140	-	18.9016	2.51e-07	0.00117	GGGCCACGAGAGGGCGCAG	HLCS
MA0139.1	CTCF	chr21:39728021-39728277	102	120	-	17.9836	4.75e-07	0.00184	GGCCCACGAGGTGGCGCTA	LINC01423
MA0139.1	CTCF	chr21:46331672-46331837	45	63	-	12.8361	9.76e-06	0.0182	TGCCCGCTAGGAGGTGCTG	ITGB2
MA0139.1	CTCF	chr22:29075777-29075941	140	158	-	13.1803	8.17e-06	0.016	CCAGCTCCAGAGGGCGCGA	TTC28
MA0139.1	CTCF	chr22:37178135-37178327	107	125	+	18.918	2.48e-07	0.00116	CTGTCAGCAGGGGGCAGCA	IFT27
MA0139.1	CTCF	chr22:38004673-38005005	110	128	+	14.3279	4.42e-06	0.0101	TAATCGGCAGAGGGCGGTG	GGA1
MA0139.1	CTCF	chr22:40420801-40421052	159	177	-	16.5574	1.2e-06	0.00368	CTGCCACTAGAGTGCGCCG	FAM83F
MA0139.1	CTCF	chr22:40420801-40421052	211	229	-	13.0492	8.75e-06	0.0167	CTCCCAGCAGGAGGCGAGG	FAM83F
MA0139.1	CTCF	chr22:41799886-41800120	86	104	+	20.7869	5.86e-08	0.000517	TCACCACCAGGTGGAGCTG	TEF
MA0139.1	CTCF	chr22:43017594-43017771	106	124	+	20.9672	5.05e-08	0.000468	TTGCCACCAGGGGTCAGCA	CYB5R3
MA0139.1	CTCF	chr22:43263776-43264052	163	181	+	14.2295	4.66e-06	0.0104	TGGACAGTTGGTGGCAGCA	ARFGAP3
MA0139.1	CTCF	chr22:43781764-43781957	111	129	-	16.3934	1.33e-06	0.00401	CGGCCACACGAGGGCAGCA	LINC01639
MA0139.1	CTCF	chr22:45019596-45019801	135	153	-	13.7869	5.93e-06	0.0127	CGGCCAAGGGGTGGCGCTC	LINC00229
MA0139.1	CTCF	chr22:45022149-45022334	133	151	-	21.6393	2.82e-08	0.000342	CAACCACTAGGTGGCAGCA	LINC00229
MA0139.1	CTCF	chr22:45080648-45080962	140	158	-	18.8852	2.53e-07	0.00117	GAGCCACAAGAGGGCAGTA	PRR5
MA0139.1	CTCF	chr22:45093361-45093573	100	118	+	22.7377	1.01e-08	0.000196	TCGCCACCAGGGGGCGGAC	PRR5
MA0139.1	CTCF	chr22:45216535-45216770	133	151	+	21.2951	3.81e-08	0.000402	CGTCCACTAGGGGGAGCCA	ARHGAP8
MA0139.1	CTCF	chr22:45371519-45371817	163	181	+	18.7541	2.79e-07	0.00125	CGCCCAGGAGAGGGCGCTG	PHF21B
MA0139.1	CTCF	chr22:45664958-45665129	91	109	+	19.5902	1.51e-07	0.000896	GCGCCGCCAGGGGGCGCCC	UPK3A
MA0139.1	CTCF	chr22:45837132-45837365	95	113	+	17.8852	5.08e-07	0.00193	CCACCAGCAGGTGGCACAT	RIBC2
MA0139.1	CTCF	chr22:46402236-46402509	151	169	+	24.1639	2.06e-09	0.000103	CAGCCACCAGGGGGCAGCA	LOC730668
MA0139.1	CTCF	chr22:46431492-46431788	248	266	-	13.918	5.52e-06	0.012	GGGCCTCTGGGTGGCAGTC	LINC00899
MA0139.1	CTCF	chr22:46518279-46518616	203	221	+	22.918	8.34e-09	0.000176	TGACCACCAGGTGGCGCCT	MIRLET7B
MA0139.1	CTCF	chr22:46938230-46938449	139	157	-	18.541	3.24e-07	0.00137	TGGCCACTAGGGGCCAGTG	CELSR1
MA0139.1	CTCF	chr22:47134926-47135250	264	282	+	18.2295	4.01e-07	0.00163	CTGGCACCAGGTGGCAGCA	CERK
MA0139.1	CTCF	chr22:50431849-50432114	119	137	-	18.6393	3.02e-07	0.00131	CTGCCACCAGGCGGCAGTG	IL17REL
MA0139.1	CTCF	chr22:50431849-50432114	121	139	+	14.6721	3.65e-06	0.00874	CTGCCGCCTGGTGGCAGCA	IL17REL
MA0139.1	CTCF	chr22:50497540-50497752	60	78	-	14.2623	4.58e-06	0.0103	CCCCCGCCAGGGGACGCTC	TTLL8
MA0139.1	CTCF	chr22:50497540-50497752	146	164	+	12.9344	9.28e-06	0.0174	TGGCCTCTAGGGGTTACAC	TTLL8
MA0139.1	CTCF	chr22:50690672-50690882	82	100	+	21.2623	3.91e-08	0.000404	TGGCCTGCAGAGGGCGGCC	HDAC10
MA0139.1	CTCF	chr22:50780737-50781018	169	187	-	15.6885	2.03e-06	0.00552	TTGTCGGTAGAGGGCGCCA	PPP6R2
MA0139.1	CTCF	chr22:51170609-51170834	118	136	+	20.0656	1.05e-07	0.000718	TGGCCACCAGGGGCCGCTC	SHANK3
MA0139.1	CTCF	chr3:10362572-10363129	326	344	-	13.4098	7.25e-06	0.0146	GGGCCACGGGAGGGCGGGG	SEC13
MA0139.1	CTCF	chr3:11102523-11102768	65	83	+	23.6557	3.75e-09	0.000119	TGTCCAGCAGGTGGCGCCG	SLC6A1-AS1
MA0139.1	CTCF	chr3:113871410-113871680	34	52	+	15.4098	2.39e-06	0.00626	TGGCCATCGGAGGGCACTA	DRD3
MA0139.1	CTCF	chr3:12236104-12236558	141	159	-	13.4262	7.18e-06	0.0145	TCACCTCCAGGGTGCGGTC	TIMP4
MA0139.1	CTCF	chr3:123208389-123208562	38	56	-	14.7213	3.55e-06	0.00854	TCCCCACTCGGGGGCAGCA	ADCY5
MA0139.1	CTCF	chr3:123371280-123371533	91	109	+	16.6721	1.12e-06	0.00349	AGAACACTAGAGGGCACCC	MYLK
MA0139.1	CTCF	chr3:127945769-127945942	54	72	+	17.4262	6.88e-07	0.00243	CCTCCACCAGGGGGCCCCC	EEFSEC
MA0139.1	CTCF	chr3:13537838-13538105	111	129	+	16.6557	1.13e-06	0.00351	TGGGCACAAGAGGGCAGCC	HDAC11
MA0139.1	CTCF	chr3:13537838-13538105	10	28	-	13.2787	7.76e-06	0.0154	TGTACAGAAGGGGACACTG	HDAC11
MA0139.1	CTCF	chr3:141456958-141457207	121	139	+	13.2951	7.69e-06	0.0153	CGGCCTGCGGGCGGCGCTG	RNF7
MA0139.1	CTCF	chr3:14550461-14550716	118	136	+	23.9672	2.61e-09	0.000107	TGTCCAGCAGGGGGCGCTC	GRIP2
MA0139.1	CTCF	chr3:14589828-14590099	130	148	-	15.8361	1.86e-06	0.00515	CAGCCACAAGGGGGAGTCG	GRIP2
MA0139.1	CTCF	chr3:149198261-149198455	113	131	-	14.2459	4.62e-06	0.0104	GTGTCTCTAGGGGGCACTG	TM4SF4
MA0139.1	CTCF	chr3:15309519-15309750	100	118	+	19.7049	1.38e-07	0.000855	CGCCCACTAGGGGGCAGGA	SH3BP5
MA0139.1	CTCF	chr3:155523986-155524276	94	112	+	16.2623	1.44e-06	0.00426	CTGGCGGCAGGGGGCGCCG	C3orf33
MA0139.1	CTCF	chr3:156393301-156393664	130	148	+	15.6393	2.09e-06	0.0056	CGGCCAACAGGAGGCGTCA	TIPARP-AS1
MA0139.1	CTCF	chr3:16219867-16220223	148	166	-	23.1967	6.31e-09	0.000152	GGGCCAGCAGAGGGCGCTG	GALNT15
MA0139.1	CTCF	chr3:163208162-163208328	39	57	-	21.082	4.57e-08	0.000442	TCACCAGCAGAGGGCAGCC	LINC01192
MA0139.1	CTCF	chr3:17882709-17883034	191	209	-	13.0492	8.75e-06	0.0167	TGGACAGACGGGGGCAGCA	LOC105376975
MA0139.1	CTCF	chr3:18336768-18337060	150	168	-	18.8689	2.56e-07	0.00118	CTGCCACTGGGGGGCAGTG	SATB1
MA0139.1	CTCF	chr3:185701423-185701565	57	75	+	20.6885	6.34e-08	0.000544	CCACCACTAGATGGCAGTA	NMRAL2P
MA0139.1	CTCF	chr3:186334938-186335171	70	88	-	22.3115	1.52e-08	0.000256	GGGCCAGCAGGGGGCAGTC	AHSG
MA0139.1	CTCF	chr3:194033284-194033668	58	76	+	15.1803	2.73e-06	0.00689	CTGCCTGGAGGGGGCGGGC	LINC00887
MA0139.1	CTCF	chr3:194054540-194054706	114	132	+	23	7.65e-09	0.000171	CGACCACAAGGGGGCGCTC	CPN2
MA0139.1	CTCF	chr3:195501907-195502096	75	93	-	14.8852	3.23e-06	0.00795	GGACCAGGGGAGGGCGCCA	MUC4
MA0139.1	CTCF	chr3:195577803-195577982	84	102	-	16.3115	1.39e-06	0.00415	TGTCCACTAGGGGTCATCA	LINC01983
MA0139.1	CTCF	chr3:195577803-195577982	139	157	-	15.9672	1.72e-06	0.00487	TGTCCACTAGGGGACATCA	LINC01983
MA0139.1	CTCF	chr3:195590007-195590209	107	125	+	18.0984	4.4e-07	0.00173	CTGCCTCCAGGTGGTGCTA	LINC01983
MA0139.1	CTCF	chr3:195923549-195923741	113	131	-	15.918	1.77e-06	0.00499	CTGGCTGCAGGGGGCGCTC	ZDHHC19
MA0139.1	CTCF	chr3:196336229-196336485	92	110	+	20.4754	7.56e-08	0.000601	CTCCCAGCAGGGGGCAGCA	LINC01063
MA0139.1	CTCF	chr3:197228880-197229131	120	138	-	21.4426	3.34e-08	0.000379	TGGCCAGGAGGGGGCAGTC	LINC02012
MA0139.1	CTCF	chr3:20081311-20081580	145	163	-	15.4098	2.39e-06	0.00626	CGCCCGCCAGGGGGCGAGG	KAT2B
MA0139.1	CTCF	chr3:22130858-22131175	20	38	+	18.1967	4.11e-07	0.00166	ttgtcagtagagggcacta	ZNF385D-AS2
MA0139.1	CTCF	chr3:24306303-24306449	31	49	+	17.4918	6.59e-07	0.00236	AGTCCACAAGAGGGCAGTC	THRB
MA0139.1	CTCF	chr3:29322343-29322486	30	48	+	16.082	1.6e-06	0.00462	TAGCCAGCAGAGGGAATCG	RBMS3-AS3
MA0139.1	CTCF	chr3:3221233-3221726	230	248	-	21.6721	2.74e-08	0.000339	GGGCCGCCAGGGGGCGCTG	CRBN
MA0139.1	CTCF	chr3:4753130-4754368	112	130	+	19.1475	2.1e-07	0.00106	TTACCAGCAGGTGTCACTA	ITPR1
MA0139.1	CTCF	chr3:5017776-5018230	222	240	-	14.8033	3.39e-06	0.00823	TCAACTCCAGGGGGAGCTA	BHLHE40-AS1
MA0139.1	CTCF	chr3:5027280-5029405	485	503	+	14.8361	3.32e-06	0.00811	GGGCCAGCAGGTGAAAGTG	BHLHE40
MA0139.1	CTCF	chr3:5027280-5029405	582	600	+	14.1967	4.75e-06	0.0106	GGACCAGGAGGTGGAAGCC	BHLHE40
MA0139.1	CTCF	chr3:50297372-50297670	198	216	+	23.5902	4.08e-09	0.000124	CGGCCGCCAGGGGGCGCCG	SEMA3B
MA0139.1	CTCF	chr3:5038243-5038999	158	176	+	14.1311	4.92e-06	0.0108	Tttccagcagaggaaactg	BHLHE40
MA0139.1	CTCF	chr3:5059183-5060163	339	357	+	13.918	5.52e-06	0.012	ctaCCAGGAGAGGGCCGCA	BHLHE40
MA0139.1	CTCF	chr3:50653453-50653671	78	96	+	15.7541	1.95e-06	0.00538	TGGCCTGTAGATGACAGCA	MAPKAPK3
MA0139.1	CTCF	chr3:5067840-5068882	888	906	-	17.7377	5.61e-07	0.00208	TTGCCAGCAGAAGGCGATG	BHLHE40
MA0139.1	CTCF	chr3:5099560-5100066	92	110	-	14.2951	4.5e-06	0.0102	TGACCAGCAGGTGGTGTGC	ARL8B
MA0139.1	CTCF	chr3:5163681-5164294	183	201	+	20.3279	8.52e-08	0.000635	TGCCCACCAGGTGGCGATG	ARL8B
MA0139.1	CTCF	chr3:53168844-53168997	50	68	+	18.082	4.44e-07	0.00174	CAGCCACTAGGTGGCAGAT	RFT1
MA0139.1	CTCF	chr3:57199330-57199572	24	42	-	13.3443	7.5e-06	0.015	TGGCCAGCGGCGGGCGGCC	IL17RD
MA0139.1	CTCF	chr3:8664635-8664906	136	154	-	23.4098	4.98e-09	0.000143	TGGCCACAAGGTGGCGGTG	SSUH2
MA0139.1	CTCF	chr3:9344147-9344575	291	309	-	13.4754	7e-06	0.0143	GGTTCGCCAGGTGGCGCTC	SRGAP3-AS4
MA0139.1	CTCF	chr3:9542291-9542582	98	116	+	21.4918	3.2e-08	0.000368	CCGCCAGGAGGGGGCGCTG	LHFPL4
MA0139.1	CTCF	chr3:9772829-9773298	281	299	+	15.6885	2.03e-06	0.00552	GCGCCAGCAGGAGGCAGGG	BRPF1
MA0139.1	CTCF	chr3:9974337-9974938	300	318	+	14.2951	4.5e-06	0.0102	CGGCCGCCAGGGGCCGCGC	IL17RC
MA0139.1	CTCF	chr3:9988839-9989293	139	157	+	15.9016	1.79e-06	0.00501	CGTCCAGCAGGCGGCGACG	PRRT3-AS1
MA0139.1	CTCF	chr4:141772242-141772402	127	145	-	15.6721	2.05e-06	0.00553	CTCCCAGTAGGGGGCTCTG	TBC1D9
MA0139.1	CTCF	chr4:154049051-154049315	184	202	-	18.4426	3.47e-07	0.00145	TGTCCAGAAGAGGGCGCGC	TRIM2
MA0139.1	CTCF	chr4:15480734-15480890	26	44	+	17.6393	5.98e-07	0.00218	TGGGCAGTAGATGGCAGTA	CC2D2A
MA0139.1	CTCF	chr4:2420464-2420685	170	188	+	14.2295	4.66e-06	0.0104	AGTCCACCCGATGGCGGCG	CFAP99
MA0139.1	CTCF	chr5:1008477-1008815	80	98	+	15.7049	2.01e-06	0.0055	GCGCCAGGAGAGGGCGGGG	NKD2
MA0139.1	CTCF	chr5:10233643-10233904	146	164	-	14.082	5.05e-06	0.0111	GTCCCAGCGGGGGGCAGCA	FAM173B
MA0139.1	CTCF	chr5:10564187-10564495	101	119	+	13.7541	6.03e-06	0.0128	TGGCCAGGAAGGGGCGCGA	ANKRD33B
MA0139.1	CTCF	chr5:10627904-10628262	278	296	-	19.3115	1.86e-07	0.000989	AGGCCAGTAGAGGGAGCTG	ANKRD33B
MA0139.1	CTCF	chr5:10725342-10725859	227	245	+	13.0492	8.75e-06	0.0167	TGACCTTCAGGTGGAGGCA	DAP
MA0139.1	CTCF	chr5:1167764-1168095	201	219	-	14.4918	4.03e-06	0.0094	TGTCCGCAAGGTGGTGCTC	CTD-3080P12.3
MA0139.1	CTCF	chr5:123273009-123273195	52	70	+	16.0656	1.62e-06	0.00464	attccactaggtggtgctg	CSNK1G3
MA0139.1	CTCF	chr5:131399215-131399423	81	99	-	17.5902	6.18e-07	0.00224	GGACCACTAGGGGGAGACA	IL3
MA0139.1	CTCF	chr5:131401156-131401361	80	98	+	13.8361	5.77e-06	0.0124	ATGGCGCCAGGGGGCAGCA	IL3
MA0139.1	CTCF	chr5:132583705-132583919	17	35	-	18.4098	3.55e-07	0.00147	TAGCCACAAGAGGGCAGCT	FSTL4
MA0139.1	CTCF	chr5:133280044-133280257	83	101	-	19.4098	1.73e-07	0.000956	TGTCCAGCAGGGGGTAGTG	LOC105379183
MA0139.1	CTCF	chr5:134527080-134527364	138	156	-	18.7541	2.79e-07	0.00125	CGGCCAACAGGTGGCAGGA	C5orf66
MA0139.1	CTCF	chr5:139624101-139624352	117	135	+	19.8852	1.21e-07	0.000783	TGGCCACAGGGTGGCGCCA	PFDN1
MA0139.1	CTCF	chr5:141071685-141071911	120	138	+	22	2.03e-08	0.000287	TGTCCACTAGATGGCGCCC	ARAP3
MA0139.1	CTCF	chr5:1645061-1645266	109	127	-	14.6885	3.61e-06	0.00867	AGACCACACGGTGGCGCTG	LOC728613
MA0139.1	CTCF	chr5:16550393-16550790	230	248	-	19.9508	1.15e-07	0.000757	CTGCCACAAGGGGGCAGAG	RETREG1
MA0139.1	CTCF	chr5:170877816-170878195	99	117	+	13.4918	6.94e-06	0.0142	CCCCCAGCAGGGGCCAGCG	FGF18
MA0139.1	CTCF	chr5:172134319-172134499	46	64	+	18.6721	2.95e-07	0.0013	GGGCCGGCAGATGGCACCA	MIR5003
MA0139.1	CTCF	chr5:173754406-173754578	61	79	+	24	2.53e-09	0.000107	CTGCCAGCAGAGGGCGCCA	LINC01411
MA0139.1	CTCF	chr5:176900572-176900824	98	116	+	15.6885	2.03e-06	0.00552	cggccggcggggggcgggg	DBN1
MA0139.1	CTCF	chr5:21469927-21470198	117	135	+	19.459	1.67e-07	0.000939	TGGCCTCCAGGGGGCATTG	GUSBP1
MA0139.1	CTCF	chr5:30040666-30041069	129	147	+	15.7049	2.01e-06	0.0055	atgactccaggtggcgcta	LOC105374704
MA0139.1	CTCF	chr5:317258-317552	153	171	+	14.7705	3.45e-06	0.00836	GGGCCACGTGGGGGCAGTG	AHRR
MA0139.1	CTCF	chr5:31854680-31855836	850	868	+	12.8197	9.85e-06	0.0183	TGGACGGAAGGAGGCGCCC	PDZD2
MA0139.1	CTCF	chr5:32232425-32232904	306	324	+	23.0492	7.31e-09	0.000171	CAGCCACCAGGGGGCACAA	MTMR12
MA0139.1	CTCF	chr5:34914903-34915936	805	823	+	13.8033	5.88e-06	0.0126	AGACCGGAAGGAGGCGGCA	RAD1
MA0139.1	CTCF	chr5:36242021-36242695	195	213	+	13.0656	8.67e-06	0.0167	TCGCCGCCCGGGGGCGACC	NADK2
MA0139.1	CTCF	chr5:36690085-36690719	529	547	+	16.6721	1.12e-06	0.00349	TGGCCACCAGGGGGAATGC	SLC1A3
MA0139.1	CTCF	chr5:36693288-36693571	130	148	-	15.2787	2.58e-06	0.00655	TGGCCGCAGGGTGGCAGCA	SLC1A3
MA0139.1	CTCF	chr5:39424967-39425665	259	277	+	14.7377	3.51e-06	0.00849	CCACCAGCTGGGGGCGATC	DAB2
MA0139.1	CTCF	chr5:430989-431386	248	266	-	15.459	2.32e-06	0.00611	CTGACACCAGGGGGCTGCG	AHRR
MA0139.1	CTCF	chr5:43105708-43106103	280	298	+	19.5082	1.61e-07	0.000922	GAACCACTAGAGGGCAGCA	ZNF131
MA0139.1	CTCF	chr5:43556817-43557476	150	168	+	13.6721	6.3e-06	0.0131	cctcctccAGGGGCCGCTG	PAIP1
MA0139.1	CTCF	chr5:71604305-71604509	106	124	-	17.1967	7.99e-07	0.00272	GGGACAGTAGGTGGCAGTG	MRPS27
MA0139.1	CTCF	chr5:71907083-71907251	49	67	+	13	8.97e-06	0.017	CTGCCAGCAGGGGGCCTCT	LINC02056
MA0139.1	CTCF	chr5:75031104-75031251	89	107	+	13.8525	5.72e-06	0.0123	GCCACACCAGGTGGCAGTG	LOC441087
MA0139.1	CTCF	chr5:76440493-76440652	37	55	+	13.8033	5.88e-06	0.0126	GAACCACTAGAGGGAGTCA	ZBED3-AS1
MA0139.1	CTCF	chr5:80490955-80491099	87	105	-	18.8689	2.56e-07	0.00118	CGCCCACAAGATGGCGCTC	RASGRF2
MA0139.1	CTCF	chr5:90397745-90397952	31	49	+	15.6066	2.13e-06	0.00568	AGTCCAGCAGGTGGTAGTC	ADGRV1
MA0139.1	CTCF	chr5:912415-913180	627	645	-	17.7213	5.67e-07	0.00209	GTACCAGCAGGTGGCAACA	TRIP13
MA0139.1	CTCF	chr6:10414198-10414480	25	43	-	14.6393	3.71e-06	0.00884	CCACCCGCAGGAGGCGCTG	TFAP2A-AS1
MA0139.1	CTCF	chr6:107435434-107435705	177	195	-	20.3279	8.52e-08	0.000635	CCGCCGCCAGGGGGCGCAG	BEND3
MA0139.1	CTCF	chr6:11144717-11144911	50	68	+	19.6721	1.42e-07	0.000858	TGACCACGAGGTGGCGACA	ERVFRD-1
MA0139.1	CTCF	chr6:112364341-112364538	41	59	-	22.6393	1.11e-08	0.000209	GGGCCAGCAGAGGGCGCTC	WISP3
MA0139.1	CTCF	chr6:119215033-119215332	184	202	+	17.7213	5.67e-07	0.00209	ACACCAGCAGGTGGAGCCG	ASF1A
MA0139.1	CTCF	chr6:128841743-128841999	106	124	-	15.6393	2.09e-06	0.0056	TCTCCGGCAGGAGGCGGTG	PTPRK
MA0139.1	CTCF	chr6:131949264-131949641	274	292	-	16.1148	1.57e-06	0.00454	CAGCCGGGAGGTGGCGGCC	MED23
MA0139.1	CTCF	chr6:138188084-138188356	182	200	-	20.7869	5.86e-08	0.000517	CGGCCGCCAGAGGGCGCAG	LOC100130476
MA0139.1	CTCF	chr6:14211357-14211613	166	184	+	19.4754	1.65e-07	0.000938	TGCCCACAAGGTGGCAGTG	LINC01108
MA0139.1	CTCF	chr6:142528619-142528845	113	131	-	15.1967	2.7e-06	0.00685	TCAGCTCTAGGTGGCGCCA	VTA1
MA0139.1	CTCF	chr6:147178692-147178926	63	81	+	24.5082	1.27e-09	8.42e-05	TGTCCAGCAGGGGGCGCCG	STXBP5-AS1
MA0139.1	CTCF	chr6:149753212-149753385	92	110	-	16.8361	1.01e-06	0.00325	CAACCATTAGGTGGCGCCG	SUMO4
MA0139.1	CTCF	chr6:150401867-150402066	90	108	+	19.6393	1.45e-07	0.000869	CGTACACCAGAGGGCGCTG	ULBP3
MA0139.1	CTCF	chr6:158294877-158295008	71	89	-	23.918	2.79e-09	0.000108	CAACCAGCAGGGGGCGCCA	SNX9
MA0139.1	CTCF	chr6:158641998-158642183	73	91	+	22.5902	1.16e-08	0.000213	cggccacaaggtggcagca	GTF2H5
MA0139.1	CTCF	chr6:16760225-16760541	90	108	-	13.1148	8.46e-06	0.0164	GGTCCCGCAGGGGGCAGGG	ATXN1
MA0139.1	CTCF	chr6:16771279-16771503	91	109	-	18.8361	2.63e-07	0.0012	CGCCCAGCAGAGGGAGCTG	ATXN1
MA0139.1	CTCF	chr6:16965245-16965538	51	69	-	16.7213	1.08e-06	0.00344	CAGCCACGAGAGGTCGCTC	STMND1
MA0139.1	CTCF	chr6:18504283-18504492	113	131	-	15.6066	2.13e-06	0.00568	AGAGCAGCAGATGGCACCA	MIR548A1HG
MA0139.1	CTCF	chr6:24403443-24403791	115	133	-	13.459	7.06e-06	0.0143	AGGCCTGCGGAGGGCGCGG	MRS2
MA0139.1	CTCF	chr6:25018272-25018505	118	136	-	17.918	4.97e-07	0.0019	TAACCATCAGGTGGCGCCG	RIPOR2
MA0139.1	CTCF	chr6:25278975-25279820	268	286	+	16.9344	9.46e-07	0.00309	CAGCCAGCAGATGGCTCCC	CARMIL1
MA0139.1	CTCF	chr6:26026510-26026791	160	178	+	17.459	6.74e-07	0.0024	CTACCGGCAGGGGGCGGTT	HIST1H4B
MA0139.1	CTCF	chr6:2634474-2635042	395	413	-	25.459	2.93e-10	4.19e-05	CGGCCACCAGGGGGCAGTG	LINC02521
MA0139.1	CTCF	chr6:26572863-26573108	145	163	+	18.1967	4.11e-07	0.00166	TGGCCACAAGGGGGCGTGC	LOC105374988
MA0139.1	CTCF	chr6:27740347-27740496	48	66	+	15.5574	2.19e-06	0.00581	TCTCCACCAGGCGGCGCGC	LOC100131289
MA0139.1	CTCF	chr6:27863344-27863573	111	129	-	18.3443	3.71e-07	0.00153	TTGCCACAAGATGGCAGGA	HIST1H2BO
MA0139.1	CTCF	chr6:28249133-28249437	89	107	+	13.5738	6.64e-06	0.0137	GGGGCAGGAGGTGGCAGCG	PGBD1
MA0139.1	CTCF	chr6:28323907-28324137	179	197	-	13.5574	6.7e-06	0.0138	CTGTCAGTAGATGGCAGTT	ZSCAN31
MA0139.1	CTCF	chr6:2988755-2989041	42	60	-	14.2623	4.58e-06	0.0103	AGGCCACCAGGCGACAGCA	LINC01011
MA0139.1	CTCF	chr6:2989259-2989565	136	154	-	19.8689	1.22e-07	0.000783	CCGCCACCAGGGGACAGTG	LINC01011
MA0139.1	CTCF	chr6:3279892-3280106	69	87	+	18.1967	4.11e-07	0.00166	TTGTCACTAGAGGGCAGCA	SLC22A23
MA0139.1	CTCF	chr6:36646224-36646648	199	217	-	13.9836	5.33e-06	0.0116	CCGCCTCAAGGAGGCGGGA	CDKN1A
MA0139.1	CTCF	chr6:3732854-3733060	99	117	-	18.1803	4.16e-07	0.00167	GCTCCACTAGATGGCGCCC	PXDC1
MA0139.1	CTCF	chr6:3849464-3849679	117	135	+	16.9508	9.36e-07	0.00307	TCCCCGCCAGGGGGCGCAC	FAM50B
MA0139.1	CTCF	chr6:3849464-3849679	34	52	+	15.8852	1.8e-06	0.00505	TCCCCGCCAGGGGGCGATC	FAM50B
MA0139.1	CTCF	chr6:41335546-41335694	47	65	+	13.3443	7.5e-06	0.015	AGCCCACTAGGGAGCAGCA	NCR2
MA0139.1	CTCF	chr6:41649945-41650138	127	145	-	17.5082	6.52e-07	0.00234	TGTCCACAAGAGGGTGCCC	MDFI
MA0139.1	CTCF	chr6:41673686-41673923	105	123	+	18.918	2.48e-07	0.00116	CCACCAGGAGAGGGCGCTC	TFEB
MA0139.1	CTCF	chr6:42844897-42845035	85	103	-	19.4262	1.71e-07	0.000951	CTGCCAGCAGATGGTGCTA	RPL7L1
MA0139.1	CTCF	chr6:43231273-43231481	104	122	+	14.3607	4.34e-06	0.00994	aggccgggaggGGGCGATC	TTBK1
MA0139.1	CTCF	chr6:43737265-43737495	99	117	+	19.2295	1.98e-07	0.00102	CAGTCACTAGGGGGCGCTC	VEGFA
MA0139.1	CTCF	chr6:44189276-44189546	167	185	+	19.2295	1.98e-07	0.00102	TGTCCAGCAGGGGGCCCTG	SLC29A1
MA0139.1	CTCF	chr6:6677099-6677309	127	145	+	20.2295	9.22e-08	0.000667	CAGCCAGGAGGTGGCGGTA	LY86-AS1
MA0139.1	CTCF	chr6:75918724-75918874	110	128	-	17.1475	8.25e-07	0.00277	TGACCACTAGATAGCGCTG	COL12A1
MA0139.1	CTCF	chr6:85836706-85836945	105	123	-	16.5902	1.17e-06	0.00361	TAGACAGCAGAGGGCACCT	LINC02535
MA0139.1	CTCF	chr7:100302943-100303175	99	117	+	20.4426	7.76e-08	0.000607	TGCCCGCCAGGGGGCGGCA	POP7
MA0139.1	CTCF	chr7:100702709-100702898	75	93	-	19.6393	1.45e-07	0.000869	TGTCCAGTAGGGGGAAGCA	TRIM56
MA0139.1	CTCF	chr7:100720926-100721122	114	132	-	16.2951	1.41e-06	0.00419	GGCCCACTAGAGGGAGCTC	TRIM56
MA0139.1	CTCF	chr7:100787442-100787578	25	43	+	18.459	3.43e-07	0.00143	TCGCCACCAGAGGTCGCTT	AP1S1
MA0139.1	CTCF	chr7:101186234-101186394	31	49	+	16.8525	9.96e-07	0.00323	TGGCCACCAGGTGGGGCAC	COL26A1
MA0139.1	CTCF	chr7:101331657-101331978	113	131	+	18.5902	3.13e-07	0.00135	GCGCCGCTAGGTGGCGCCG	MYL10
MA0139.1	CTCF	chr7:102031225-102031411	134	152	-	23.2787	5.8e-09	0.000149	CTGCCACCAGAGGGCAGCA	LOC100630923
MA0139.1	CTCF	chr7:1032819-1033097	148	166	+	18.2787	3.88e-07	0.0016	CGGACGGCAGGTGGCGCCA	C7orf50
MA0139.1	CTCF	chr7:1032819-1033097	71	89	+	12.8689	9.6e-06	0.0179	GAGCCACTGGAGGGCGCAT	C7orf50
MA0139.1	CTCF	chr7:105649955-105650210	145	163	-	20.3607	8.29e-08	0.000627	CGGGCAGCAGGGGGCGCCC	CDHR3
MA0139.1	CTCF	chr7:116164656-116164935	225	243	-	15.6557	2.07e-06	0.00556	CTGGCAGCAGAGGGCGGGG	CAV1
MA0139.1	CTCF	chr7:1233574-1233834	87	105	+	13.5902	6.59e-06	0.0137	GTGCCAGGGGGTGGCACTG	LOC101927021
MA0139.1	CTCF	chr7:1233574-1233834	115	133	-	13.5246	6.82e-06	0.014	CTGCCAGCAGAGGCCAACG	LOC101927021
MA0139.1	CTCF	chr7:128731639-128731809	87	105	-	15.3279	2.51e-06	0.00647	CTACCGCAAGAGGGCGATA	LOC407835
MA0139.1	CTCF	chr7:139184872-139185020	25	43	+	15.8689	1.82e-06	0.00508	TTGTCACTAGAGGGCGACC	KLRG2
MA0139.1	CTCF	chr7:1408666-1408923	180	198	-	14.4918	4.03e-06	0.0094	CAGCCCGCAGGGGGCGTTC	MICALL2
MA0139.1	CTCF	chr7:148823305-148823549	160	178	-	19.4262	1.71e-07	0.000951	CCGCCCGCAGGGGGCGCTA	ZNF425
MA0139.1	CTCF	chr7:149439294-149439504	135	153	-	20.0164	1.09e-07	0.000736	TTCCCAGCAGATGGCGCCG	KRBA1
MA0139.1	CTCF	chr7:150118173-150118374	141	159	-	18.1639	4.2e-07	0.00168	TGTGCACTAGAGGGCGCCG	LINC00996
MA0139.1	CTCF	chr7:151065248-151065516	131	149	+	14.9016	3.2e-06	0.0079	cagccagcagagggggcaa	NUB1
MA0139.1	CTCF	chr7:155589763-155589972	58	76	+	22.0984	1.85e-08	0.000284	CGACCACCAGAGGGCGCGC	SHH
MA0139.1	CTCF	chr7:1595909-1596165	173	191	-	17.8033	5.37e-07	0.00201	TCCCCACCAGGTGGCAGCT	TMEM184A
MA0139.1	CTCF	chr7:24859976-24860154	25	43	+	18.2295	4.01e-07	0.00163	TGTCCTCAAGAGGGCGCTC	OSBPL3
MA0139.1	CTCF	chr7:2749411-2749613	95	113	-	16.6393	1.14e-06	0.00353	TAGCCTCCAGGCGGCGCTC	AMZ1
MA0139.1	CTCF	chr7:28893849-28894089	127	145	-	13.2951	7.69e-06	0.0153	GCGGCGCCAGAGGGCGCCC	TRIL
MA0139.1	CTCF	chr7:31014461-31014652	143	161	-	19.2623	1.93e-07	0.00102	CCACCAGTAGGGGGAGGTG	GHRHR
MA0139.1	CTCF	chr7:31776068-31776234	111	129	-	18.5738	3.17e-07	0.00136	TTTCCTGCAGGTGGCGGTG	PPP1R17
MA0139.1	CTCF	chr7:32982663-32982883	165	183	-	14	5.28e-06	0.0116	CCGCCGCCAGCGGGCGCTC	RP9P
MA0139.1	CTCF	chr7:36024895-36025059	55	73	+	17.082	8.61e-07	0.00286	TGGGCACCAGGAGGCAGTG	LOC101928618
MA0139.1	CTCF	chr7:43622461-43622748	16	34	+	13.541	6.76e-06	0.0139	TGAGCTGCAGAGGGCGCGC	STK17A
MA0139.1	CTCF	chr7:44025589-44025714	65	83	+	19.3443	1.82e-07	0.000978	CTGCCACCAGGGGGTGCAC	POLR2J4
MA0139.1	CTCF	chr7:5125143-5125341	97	115	-	21.8689	2.29e-08	0.00031	CTGCCACCAGGGGGCAGGG	RBAKDN
MA0139.1	CTCF	chr7:54907379-54907628	107	125	-	19.5246	1.59e-07	0.000914	TGCCCACCAGAGGGAGGCA	LOC100996654
MA0139.1	CTCF	chr7:56142086-56142262	89	107	-	17.6557	5.92e-07	0.00216	TTACCACTAGATGGAGCAA	SUMF2
MA0139.1	CTCF	chr7:6362741-6362868	46	64	-	20.082	1.04e-07	0.000718	TGACCACAAGAGGGAGCCA	FAM220A
MA0139.1	CTCF	chr7:73149012-73149262	186	204	-	17.082	8.61e-07	0.00286	TCACCACAAGAGGGTGCTC	ABHD11-AS1
MA0139.1	CTCF	chr7:73482293-73482435	40	58	+	24.2295	1.9e-09	9.94e-05	CTGCCACCAGGTGGCGGTA	ELN
MA0139.1	CTCF	chr7:73482293-73482435	38	56	-	17.5246	6.45e-07	0.00232	CCGCCACCTGGTGGCAGTG	ELN
MA0139.1	CTCF	chr7:73621016-73621179	60	78	+	20.0656	1.05e-07	0.000718	TGTCCACGAGGTGGCAGCA	LAT2
MA0139.1	CTCF	chr7:75279370-75279629	123	141	+	17.2787	7.58e-07	0.0026	AGGCCAGCAGGGGTCAGAG	HIP1
MA0139.1	CTCF	chr7:75807486-75807743	122	140	+	17.8689	5.14e-07	0.00195	CTGCCTGCAGAGGGAGCCA	SRRM3
MA0139.1	CTCF	chr7:75921100-75921270	12	30	+	16.918	9.56e-07	0.00312	CCGACACTAGAGGGCGACA	HSPB1
MA0139.1	CTCF	chr7:75943597-75943945	123	141	-	19.1311	2.12e-07	0.00107	CGTCCTCTAGGGGGCAGTC	HSPB1
MA0139.1	CTCF	chr7:75943597-75943945	199	217	-	17.6393	5.98e-07	0.00218	AGGGCACCAGGGGGCAGTC	HSPB1
MA0139.1	CTCF	chr7:87376007-87379234	772	790	+	16.8689	9.85e-07	0.0032	ttgccaggaggtggcgcat	ABCB1
MA0139.1	CTCF	chr7:88091938-88096772	373	391	+	17.1475	8.25e-07	0.00277	tggccagtgggaggcactg	STEAP4
MA0139.1	CTCF	chr7:91509922-91510232	179	197	-	20.377	8.18e-08	0.000624	CCGCCACGAGGGGGCGCAG	MTERF1
MA0139.1	CTCF	chr7:93918392-93918564	81	99	+	14.8361	3.32e-06	0.00811	CCACCAGCAGAGGATGCTG	COL1A2-AS1
MA0139.1	CTCF	chr7:95156841-95157081	77	95	+	18.7049	2.88e-07	0.00128	TGTCCAGGAGATGGCACTG	ASB4
MA0139.1	CTCF	chr7:99728709-99728873	63	81	-	15.377	2.44e-06	0.00634	CCTGCAGAAGGGGGCGCCA	MBLAC1
MA0139.1	CTCF	chr8:101571835-101572174	231	249	-	17.9508	4.86e-07	0.00187	CCACCTGCAGGGGGCGCGC	ANKRD46
MA0139.1	CTCF	chr8:101839181-101839503	223	241	-	20.5246	7.25e-08	0.000586	TGGCCACCAGGTGGTGGAA	PABPC1
MA0139.1	CTCF	chr8:102216960-102217508	374	392	-	15.6721	2.05e-06	0.00553	CGGCCTCCAGGAGGCGCGT	ZNF706
MA0139.1	CTCF	chr8:102217564-102218229	21	39	-	21.082	4.57e-08	0.000442	CGGCCAGCGGGGGGCGGTG	ZNF706
MA0139.1	CTCF	chr8:102217564-102218229	398	416	-	16.4754	1.26e-06	0.00384	GGGCCAGAAGGAGGCAGCC	ZNF706
MA0139.1	CTCF	chr8:103823047-103823320	212	230	-	14.1475	4.88e-06	0.0108	ACACCAGCAGAGAGCGCTG	GASAL1
MA0139.1	CTCF	chr8:141467745-141468040	85	103	-	14.2623	4.58e-06	0.0103	CCGCCAGTAGGAAGCGCCA	TRAPPC9
MA0139.1	CTCF	chr8:141647531-141647766	111	129	-	15.4754	2.3e-06	0.00606	CCGCCAGCAGAGGGCCACG	AGO2
MA0139.1	CTCF	chr8:142094485-142094672	95	113	+	15.0492	2.94e-06	0.00733	GGCCCGCTAGGGGGCGCGC	DENND3
MA0139.1	CTCF	chr8:142357023-142357298	172	190	-	25.3934	3.31e-10	4.19e-05	TGACCACCAGGTGGCGCTG	LINC01300
MA0139.1	CTCF	chr8:142396946-142397155	96	114	+	16.4426	1.29e-06	0.00391	GCCCCACGAGGGGGCGCCC	GPR20
MA0139.1	CTCF	chr8:144483398-144483572	106	124	+	13.6885	6.25e-06	0.013	CGGCCACCAGACGGCGTGC	MAFA-AS1
MA0139.1	CTCF	chr8:144636001-144636311	174	192	-	14.1803	4.79e-06	0.0106	CCGGCAGGAGGTGGCGGCC	GSDMD
MA0139.1	CTCF	chr8:145060310-145060945	535	553	-	19.5246	1.59e-07	0.000914	GGGCCACCAGGGGACACTC	PARP10
MA0139.1	CTCF	chr8:145911145-145911485	158	176	+	21.3607	3.59e-08	0.000389	ccgccgccAGGGGGCACTG	ARHGAP39
MA0139.1	CTCF	chr8:22419436-22419589	72	90	-	18.7049	2.88e-07	0.00128	TGGTCACGAGGGGGCGCCC	SORBS3
MA0139.1	CTCF	chr8:48873209-48873515	190	208	-	14.623	3.75e-06	0.00889	CCGCCTCCGGGAGGCGCCA	MCM4
MA0139.1	CTCF	chr8:67340951-67341364	223	241	-	19.5574	1.55e-07	0.000908	AGGCCGGCAGAGGGCGGTA	RRS1-AS1
MA0139.1	CTCF	chr8:67424469-67424722	120	138	+	18.2623	3.93e-07	0.0016	GGACCACAAGGTGGCACAG	VXN
MA0139.1	CTCF	chr8:90996395-90996613	124	142	+	25.3934	3.31e-10	4.19e-05	CTGCCACCAGGGGGCGCCG	NBN
MA0139.1	CTCF	chr8:99953251-99953519	91	109	+	20.4426	7.76e-08	0.000607	GTGCCTCCAGGGGGCGCTG	STK3
MA0139.1	CTCF	chr9:100955393-100955543	91	109	+	17.2787	7.58e-07	0.0026	GGACCAGCCGGGGGCGCTG	CORO2A
MA0139.1	CTCF	chr9:101761275-101761411	44	62	-	22.4918	1.28e-08	0.000227	TGACCACCAGGGGGTGCCG	COL15A1
MA0139.1	CTCF	chr9:108663872-108664009	59	77	+	16.1311	1.56e-06	0.00452	CTGCCAGCAGGTGGCCCCT	TMEM38B
MA0139.1	CTCF	chr9:110184560-110184710	102	120	+	15.2951	2.56e-06	0.00654	CTTCCTCCAGAGGGCGTCG	LINC01509
MA0139.1	CTCF	chr9:112232023-112232222	88	106	-	20.0656	1.05e-07	0.000718	TCGCCACTAGGTGGTGGCA	PTPN3
MA0139.1	CTCF	chr9:116420309-116420551	117	135	-	19.2295	1.98e-07	0.00102	TGGCCACAAGGTGGTAGCA	RGS3
MA0139.1	CTCF	chr9:117501253-117501422	50	68	+	18.0492	4.54e-07	0.00178	AGCCCACCAGAGGGCGATA	TNFSF15
MA0139.1	CTCF	chr9:118646084-118646428	110	128	+	16.7541	1.06e-06	0.00338	TAACCACAAGGTGGCATCG	LINC00474
MA0139.1	CTCF	chr9:123638639-123638948	74	92	+	13.459	7.06e-06	0.0143	gggcccccgggtggcgccc	PHF19
MA0139.1	CTCF	chr9:123975592-123975792	71	89	+	18.541	3.24e-07	0.00137	GCTCCACCAGAGGGCGCAG	GSN
MA0139.1	CTCF	chr9:125112952-125113164	75	93	-	25.2787	4e-10	4.66e-05	TGGCCACCAGGTGGCAGCA	PTGS1
MA0139.1	CTCF	chr9:127474226-127474398	130	148	-	14.4754	4.07e-06	0.00945	TGTCCATTAGGTGGCAACA	NR6A1
MA0139.1	CTCF	chr9:127534353-127534563	117	135	+	23.2623	5.88e-09	0.000149	CGGCCACCAGGTGGCGCGC	NR6A1
MA0139.1	CTCF	chr9:129702954-129703151	104	122	+	22.623	1.13e-08	0.000209	TGGCCACCAGGTGGTGCTG	RALGPS1
MA0139.1	CTCF	chr9:130632236-130632423	115	133	-	23.3934	5.08e-09	0.000143	TGGACACCAGGGGGCGCCA	AK1
MA0139.1	CTCF	chr9:131397587-131397798	78	96	+	17.9508	4.86e-07	0.00187	CACCCACCAGGGGGCAGGC	MIR1268A
MA0139.1	CTCF	chr9:131690325-131690495	55	73	-	16.1148	1.57e-06	0.00454	TGCCCACCAGATGGCAGGT	PHYHD1
MA0139.1	CTCF	chr9:132488962-132489172	90	108	+	14.9672	3.09e-06	0.00766	TCGCCCCTGGGGGGCGCCG	PRRX2-AS1
MA0139.1	CTCF	chr9:132546131-132546350	78	96	-	15.1639	2.76e-06	0.00693	TAACCACTAGATGGGGCCA	TOR1B
MA0139.1	CTCF	chr9:133576552-133576702	63	81	+	20.3443	8.41e-08	0.000633	CTTCCTCCAGGGGGCGCTG	EXOSC2
MA0139.1	CTCF	chr9:134225500-134225753	96	114	+	19.1803	2.05e-07	0.00104	tggccggcagagggagctg	PLPP7
MA0139.1	CTCF	chr9:137335243-137335482	94	112	-	21.5082	3.16e-08	0.000366	TCGCCAGCAGGGGGCAGGG	RXRA
MA0139.1	CTCF	chr9:137341514-137341727	64	82	+	16.3607	1.35e-06	0.00407	CCACCACCTGAGGGCAGTG	RXRA
MA0139.1	CTCF	chr9:137341514-137341727	114	132	-	12.8033	9.93e-06	0.0184	CAGTCAGCAGGGGCCACCA	RXRA
MA0139.1	CTCF	chr9:138593850-138594054	84	102	+	20.2295	9.22e-08	0.000667	cggccggcagggggcgcgc	KCNT1
MA0139.1	CTCF	chr9:138799323-138799606	226	244	+	12.9344	9.28e-06	0.0174	GGCGCAGTAGGTGGCACCC	CAMSAP1
MA0139.1	CTCF	chr9:139240356-139240662	109	127	+	16.7541	1.06e-06	0.00338	TGGCCACAGGGTGGCGATG	GPSM1
MA0139.1	CTCF	chr9:139870049-139870374	175	193	+	16.2131	1.48e-06	0.00435	TCACCACCGGGAGGCGCTC	PTGDS
MA0139.1	CTCF	chr9:139944409-139944636	29	47	+	18.6557	2.99e-07	0.0013	AGGCCTGTAGGGGGCGCAG	ENTPD2
MA0139.1	CTCF	chr9:139944417-139944587	21	39	+	18.6557	2.99e-07	0.0013	AGGCCTGTAGGGGGCGCAG	ENTPD2
MA0139.1	CTCF	chr9:140122015-140122275	118	136	-	16.8852	9.76e-07	0.00317	TGGACTCCAGGTGGCGCAC	RNF224
MA0139.1	CTCF	chr9:95922302-95922570	97	115	+	16.3115	1.39e-06	0.00415	CCGCCAGCAGGGGCCGCAG	WNK2
MA0139.1	CTCF	chr9:96444571-96444717	32	50	+	16.6557	1.13e-06	0.00351	TAACCACCGGGGGGCAGGG	MIR548AU
MA0139.1	CTCF	chrUn_gl000220:117825-125422	1304	1322	+	13.3115	7.63e-06	0.0152	CGACCAGCAGGCGGCCGCC	LOC100507412
MA0139.1	CTCF	chrUn_gl000220:117825-125422	2020	2038	+	13.3115	7.63e-06	0.0152	CGACCAGCAGGCGGCCGCC	LOC100507412
MA0139.1	CTCF	chrX:39590088-39590228	66	84	+	15.7377	1.97e-06	0.00542	GCACCAGTAGGTGTCACTG	MIR3937
MA1102.1	CTCFL	chr1:109642629-109642940	137	150	+	15.7724	2.39e-06	0.00703	CGGGAGGGGGCGGA	SCARNA2
MA1102.1	CTCFL	chr1:109820139-109820349	100	113	+	14.8374	4.26e-06	0.0098	CGCCAGGTGGCAAC	PSRC1
MA1102.1	CTCFL	chr1:113498712-113499115	158	171	+	15.6504	2.57e-06	0.00737	GCGCAGGGGGCGGA	SLC16A1-AS1
MA1102.1	CTCFL	chr1:113498712-113499115	282	295	-	14.5366	5.14e-06	0.0105	GGGGAGGGGGCGCC	SLC16A1-AS1
MA1102.1	CTCFL	chr1:113498712-113499115	188	201	-	14.4065	5.61e-06	0.0111	GGGGAGGGGGCGGC	SLC16A1-AS1
MA1102.1	CTCFL	chr1:115681654-115681814	38	51	+	13.8455	7.96e-06	0.013	CGCTAGAGGGCACT	TSPAN2
MA1102.1	CTCFL	chr1:116138517-116138707	108	121	-	14.9024	4.09e-06	0.00965	CACTAGGTGGCGCC	VANGL1
MA1102.1	CTCFL	chr1:116681746-116681942	83	96	+	16.9187	1.09e-06	0.00492	CAGCAGAGGGCAGC	MAB21L3
MA1102.1	CTCFL	chr1:149764538-149764725	70	83	-	17.6911	5.67e-07	0.00362	CGCCAGGTGGCGCC	HIST2H3DP1
MA1102.1	CTCFL	chr1:149859975-149860276	167	180	+	15.5447	2.74e-06	0.0077	CTCCAGGAGGCGGC	HIST2H2AB
MA1102.1	CTCFL	chr1:150524700-150525121	35	48	-	14.4959	5.28e-06	0.0106	CCCCAGGGGGAGGC	ADAMTSL4
MA1102.1	CTCFL	chr1:151043541-151043794	152	165	+	18.9593	2.06e-07	0.00177	CACTAGGGGGCGGC	GABPB2
MA1102.1	CTCFL	chr1:151162597-151162913	19	32	-	15.8211	2.31e-06	0.00698	CTGCAGGTGGCGGC	VPS72
MA1102.1	CTCFL	chr1:153328015-153328274	119	132	+	17.2114	8.47e-07	0.00458	CAGCAGAGGGCGCC	S100A9
MA1102.1	CTCFL	chr1:153541045-153541346	134	147	-	16.8211	1.18e-06	0.00502	CACCAGAGGGCACG	S100A2
MA1102.1	CTCFL	chr1:153919041-153919358	177	190	-	15.0325	3.78e-06	0.00926	CGCCAGGGGTCGGG	DENND4B
MA1102.1	CTCFL	chr1:153919041-153919358	197	210	-	13.935	7.49e-06	0.0126	GTGCAGGGGGCCCT	DENND4B
MA1102.1	CTCFL	chr1:153935758-153936332	76	89	+	14.6341	4.84e-06	0.0102	CTCCAGGAGGCGGG	SLC39A1
MA1102.1	CTCFL	chr1:153939681-153940064	72	85	-	15.4146	2.97e-06	0.00802	CGGCAGGCGGCAGG	SLC39A1
MA1102.1	CTCFL	chr1:154378307-154378729	61	74	-	19.6748	1.25e-07	0.00124	CAGCAGGGGGCGCA	IL6R-AS1
MA1102.1	CTCFL	chr1:154971613-154971867	138	151	-	15.2114	3.38e-06	0.00874	CACCAGGAGGCGCA	ZBTB7B
MA1102.1	CTCFL	chr1:154973921-154974398	229	242	-	13.626	9.14e-06	0.0138	GGGGAGGGGGCGCG	ZBTB7B
MA1102.1	CTCFL	chr1:154973921-154974398	282	295	+	13.6179	9.2e-06	0.0138	CCGCAGCGGGCACT	ZBTB7B
MA1102.1	CTCFL	chr1:154989628-154990304	603	616	-	14.8374	4.26e-06	0.0098	GGCAAGGGGGCGCC	ZBTB7B
MA1102.1	CTCFL	chr1:154989628-154990304	539	552	-	14.0732	6.88e-06	0.0121	CCGCGGGGGGCGCT	ZBTB7B
MA1102.1	CTCFL	chr1:154989628-154990304	506	519	-	13.5854	9.37e-06	0.0139	CGCCAGATGGCGCC	ZBTB7B
MA1102.1	CTCFL	chr1:154989628-154990304	315	328	+	13.561	9.52e-06	0.014	GGCCAGAGGGCAGG	ZBTB7B
MA1102.1	CTCFL	chr1:155140345-155140635	171	184	-	19.2846	1.65e-07	0.00148	CTGCAGGGGGCGCT	KRTCAP2
MA1102.1	CTCFL	chr1:155162729-155163060	67	80	-	13.4959	9.85e-06	0.014	GGGGAGGGGGCGGG	MUC1
MA1102.1	CTCFL	chr1:155163157-155163725	276	289	-	13.9431	7.46e-06	0.0126	CACTAGAGGGCGGG	MUC1
MA1102.1	CTCFL	chr1:155196182-155197532	397	410	-	20.2846	6.73e-08	0.000866	CGGCAGGGGGCGCG	GBAP1
MA1102.1	CTCFL	chr1:155220512-155220826	108	121	+	20.3415	6.16e-08	0.000834	CGGCAGGGGGCGCT	FAM189B
MA1102.1	CTCFL	chr1:155246917-155247348	264	277	+	21.878	2.37e-09	0.000192	cgccagggggcgcc	HCN3
MA1102.1	CTCFL	chr1:155246917-155247348	95	108	+	16.5366	1.45e-06	0.0056	CTGCAGGGGGCTCC	HCN3
MA1102.1	CTCFL	chr1:155292828-155293396	416	429	-	19.3577	1.56e-07	0.00146	CAACAGGGGGCGCC	RUSC1
MA1102.1	CTCFL	chr1:155292828-155293396	505	518	+	13.5122	9.77e-06	0.014	CTGCTGGGGGCGCC	RUSC1
MA1102.1	CTCFL	chr1:156060581-156060797	92	105	+	17.813	5.21e-07	0.00357	CACCAGGTGGCGCC	LMNA
MA1102.1	CTCFL	chr1:156066462-156066718	113	126	+	17.1301	9.19e-07	0.00474	CAGCAGGTGGCGCC	LMNA
MA1102.1	CTCFL	chr1:156695655-156695857	100	113	-	17.7724	5.38e-07	0.00357	CGCCAGAGGGCGCC	ISG20L2
MA1102.1	CTCFL	chr1:159895058-159895223	32	45	+	13.7398	8.53e-06	0.0134	CAGCACGGGGCGGG	TAGLN2
MA1102.1	CTCFL	chr1:159915433-159915652	155	168	-	15.6585	2.55e-06	0.00734	CACGAGGGGGCGAC	IGSF9
MA1102.1	CTCFL	chr1:16067940-16068146	87	100	-	13.6992	8.76e-06	0.0135	CACTAGGTGGCAGG	SLC25A34-AS1
MA1102.1	CTCFL	chr1:164756629-164756838	97	110	-	13.9675	7.35e-06	0.0125	CACTAGAGGGCACT	PBX1
MA1102.1	CTCFL	chr1:16514186-16514464	232	245	-	17.7642	5.46e-07	0.00358	CACCAGAGGGCGGC	ARHGEF19
MA1102.1	CTCFL	chr1:16947557-16948180	133	146	-	17.0732	9.61e-07	0.00482	CATCAGGGGGCGGT	CROCCP2
MA1102.1	CTCFL	chr1:17240381-17240875	172	185	-	14.3008	5.99e-06	0.0113	CGCCACGGGGCGGG	CROCC
MA1102.1	CTCFL	chr1:17240381-17240875	319	332	+	14.2114	6.31e-06	0.0116	cgcctgggggcggg	CROCC
MA1102.1	CTCFL	chr1:1838618-1839005	218	231	+	14.6829	4.68e-06	0.0101	CTGGAGGGGGCACA	CALML6
MA1102.1	CTCFL	chr1:193090896-193091375	152	165	-	15.3902	3.02e-06	0.00808	CGCCAGGGGGAGCC	CDC73
MA1102.1	CTCFL	chr1:201673351-201673597	150	163	-	14.7398	4.52e-06	0.01	CACAAGGGGGCGTT	IPO9-AS1
MA1102.1	CTCFL	chr1:205304848-205305041	44	57	+	18.7967	2.28e-07	0.00191	CACTAGGGGGCAGC	NUAK2
MA1102.1	CTCFL	chr1:205304848-205305041	110	123	+	15.9837	2.08e-06	0.00656	CAGCAGGTGGCAGT	NUAK2
MA1102.1	CTCFL	chr1:207038338-207038554	112	125	+	15.1789	3.46e-06	0.00885	CTGCAGAGGGCGCT	IL20
MA1102.1	CTCFL	chr1:20901814-20902040	97	110	+	16.7642	1.22e-06	0.0051	CAGTAGGGGGCGCA	CDA
MA1102.1	CTCFL	chr1:211828602-211828828	122	135	-	13.6585	8.97e-06	0.0137	CGCAAGGTGGCGCC	LINC01693
MA1102.1	CTCFL	chr1:214434954-214435109	75	88	+	13.5122	9.77e-06	0.014	CTCTAGAGGGCAGC	SMYD2
MA1102.1	CTCFL	chr1:21695033-21695201	123	136	-	15.3821	3.03e-06	0.00809	CACCAGGGGACAGC	ECE1
MA1102.1	CTCFL	chr1:22290535-22290757	111	124	-	14.2114	6.31e-06	0.0116	CAGCAAGGGGCGCC	CELA3B
MA1102.1	CTCFL	chr1:228353267-228353506	179	192	+	15.0813	3.67e-06	0.00913	CGCCAGGGGCCGCT	IBA57
MA1102.1	CTCFL	chr1:228703082-228703227	76	89	-	15.8699	2.25e-06	0.00687	CTGCAGAGGGCACC	BTNL10
MA1102.1	CTCFL	chr1:22968596-22968788	96	109	-	16.8374	1.16e-06	0.005	CAGCAGGTGGCAGC	C1QC
MA1102.1	CTCFL	chr1:231114542-231114902	118	131	+	13.7967	8.21e-06	0.0132	GGCAAGGGGGCGGG	ARV1
MA1102.1	CTCFL	chr1:231892667-231892806	49	62	+	16.1138	1.91e-06	0.00623	CACCAGGGGGCCAT	TSNAX-DISC1
MA1102.1	CTCFL	chr1:244998497-244999106	161	174	+	13.6667	8.94e-06	0.0136	GAGCAGGGGGCTGG	COX20
MA1102.1	CTCFL	chr1:2479492-2479749	134	147	-	21.7073	9.2e-09	0.000388	CACCAGGGGGCAGC	TNFRSF14
MA1102.1	CTCFL	chr1:26362512-26362738	149	162	+	13.5772	9.43e-06	0.014	GTCCAGAGGGCGGC	EXTL1
MA1102.1	CTCFL	chr1:27324212-27324438	88	101	+	16.748	1.24e-06	0.0051	CACCAGAGGGCAGT	TRNP1
MA1102.1	CTCFL	chr1:27358025-27358219	126	139	-	14.3415	5.84e-06	0.0112	CTGCAGCGGGCGCC	TENT5B
MA1102.1	CTCFL	chr1:27423948-27424166	114	127	-	16.748	1.24e-06	0.0051	CACCAGAGGGCAGT	SLC9A1
MA1102.1	CTCFL	chr1:27722014-27722204	49	62	-	16.748	1.24e-06	0.0051	CACCAGAGGGCAGT	GPR3
MA1102.1	CTCFL	chr1:27894950-27895156	144	157	+	17.187	8.68e-07	0.0046	cgcgagggggcggg	AHDC1
MA1102.1	CTCFL	chr1:31191161-31191329	101	114	-	16.4065	1.58e-06	0.00575	AGGCAGGGGGCGGG	MATN1
MA1102.1	CTCFL	chr1:32254871-32255108	201	214	+	14.1707	6.49e-06	0.0118	CAGCAGGGGCCAGG	ADGRB2
MA1102.1	CTCFL	chr1:32405500-32405712	100	113	+	13.8293	8.04e-06	0.013	CACCAGGTGGCCCA	PTP4A2
MA1102.1	CTCFL	chr1:33177883-33178042	51	64	+	20.8211	4.45e-08	0.00077	CTCCAgggggcgcc	SYNC
MA1102.1	CTCFL	chr1:3370762-3371191	202	215	+	13.8862	7.73e-06	0.0128	CTCGAGGGGGCGTG	ARHGEF16
MA1102.1	CTCFL	chr1:3370762-3371191	371	384	-	13.4959	9.85e-06	0.014	GGGGAGGGGGCGGG	ARHGEF16
MA1102.1	CTCFL	chr1:38455583-38455993	302	315	+	16.6423	1.34e-06	0.0054	CTCCAGGGGGCATA	SF3A3
MA1102.1	CTCFL	chr1:38455583-38455993	246	259	-	16.1138	1.91e-06	0.00623	CAGCAGGTGGCACT	SF3A3
MA1102.1	CTCFL	chr1:41898451-41898636	116	129	-	20.4634	5.64e-08	0.000834	CAGCAGGGGGCGCT	EDN2
MA1102.1	CTCFL	chr1:43994904-43995092	63	76	+	20.2358	7.4e-08	0.000908	CGCCAGGGGGCGCA	PTPRF
MA1102.1	CTCFL	chr1:46645264-46645451	123	136	-	14.0569	6.93e-06	0.0122	CAGTAGGTGGCACC	TSPAN1
MA1102.1	CTCFL	chr1:46646050-46646225	51	64	+	21.0244	2.49e-08	0.000527	CAGCAGGGGGCAGC	TSPAN1
MA1102.1	CTCFL	chr1:48463326-48463612	133	146	+	17.7724	5.38e-07	0.00357	CGCCAGAGGGCGCC	TRABD2B
MA1102.1	CTCFL	chr1:53308146-53308433	272	285	+	15.5041	2.81e-06	0.0078	CGGCAGGGCGCGGC	ZYG11A
MA1102.1	CTCFL	chr1:55462130-55462317	115	128	-	16.3008	1.7e-06	0.00603	CAGCAGAGGGCGCG	BSND
MA1102.1	CTCFL	chr1:55462130-55462317	165	178	+	13.6748	8.9e-06	0.0136	CCCCAGGTGGCCCG	BSND
MA1102.1	CTCFL	chr1:62054383-62054562	133	146	-	14.6098	4.91e-06	0.0102	CACTAGGTGGCAGC	MGC34796
MA1102.1	CTCFL	chr1:66153441-66153673	97	110	-	16.8374	1.16e-06	0.005	CAGCAGGTGGCAGC	PDE4B
MA1102.1	CTCFL	chr1:68319397-68319602	97	110	+	20.7967	4.74e-08	0.00077	CACCAGGGGGCAGG	GNG12-AS1
MA1102.1	CTCFL	chr1:8409135-8409309	88	101	-	16.6667	1.32e-06	0.00535	CACCAGGTGGCAGT	SLC45A1
MA1102.1	CTCFL	chr1:85773916-85774118	69	82	+	21.7073	9.2e-09	0.000388	CACCAGGGGGCAGC	BCL10
MA1102.1	CTCFL	chr1:8908994-8909265	141	154	-	20.2358	7.4e-08	0.000908	CGCCAGGGGGCGCA	MIR6728
MA1102.1	CTCFL	chr1:90270344-90270499	47	60	+	14.1301	6.66e-06	0.012	CACTAGAGGGCGCT	LRRC8D
MA1102.1	CTCFL	chr1:92545999-92546152	10	23	+	16.4309	1.56e-06	0.00575	CCCTAGGGGGCGGA	BTBD8
MA1102.1	CTCFL	chr1:9687057-9687372	189	202	+	17.813	5.21e-07	0.00357	CACCAGGTGGCGCC	PIK3CD
MA1102.1	CTCFL	chr1:9687057-9687372	122	135	+	14.8293	4.28e-06	0.0098	CAGCAGGGGGAGCC	PIK3CD
MA1102.1	CTCFL	chr1:9970262-9970428	100	113	+	13.6423	9.05e-06	0.0137	gcggagggggcggc	CTNNBIP1
MA1102.1	CTCFL	chr10:101805870-101806040	96	109	-	17.0407	9.92e-07	0.00482	CACCAGAGGGCGCT	CPN1
MA1102.1	CTCFL	chr10:102826193-102826551	249	262	-	13.9512	7.42e-06	0.0126	CCGCAGAGGGCGTC	KAZALD1
MA1102.1	CTCFL	chr10:134145293-134145700	177	190	-	16.5041	1.48e-06	0.0056	CGGGAGGGGGCGGG	STK32C
MA1102.1	CTCFL	chr10:6130810-6131084	88	101	+	17.0407	9.92e-07	0.00482	GGGCAGggggcagt	RBM17
MA1102.1	CTCFL	chr10:73656264-73656429	54	67	-	16.626	1.35e-06	0.00541	CGCCAGAGGGCAGT	PSAP
MA1102.1	CTCFL	chr10:73769556-73769776	120	133	+	13.9106	7.62e-06	0.0128	CAGCAGGGAGCACT	CHST3
MA1102.1	CTCFL	chr10:74079309-74079626	119	132	+	14.8049	4.34e-06	0.00987	GGGCAGGGGGCCGG	DNAJB12
MA1102.1	CTCFL	chr10:74094827-74094998	128	141	-	14.3415	5.84e-06	0.0112	CGGCAGGGGCCGCG	DNAJB12
MA1102.1	CTCFL	chr10:74124090-74124347	121	134	+	16.1138	1.91e-06	0.00623	CAGCAGGTGGCACT	DNAJB12
MA1102.1	CTCFL	chr10:75639483-75639703	100	113	-	19.6585	1.26e-07	0.00124	CACCAGGGGGCCCC	CAMK2G
MA1102.1	CTCFL	chr10:88137066-88137275	94	107	-	20.9024	3.61e-08	0.000692	CGGCAGGGGGCAGC	GRID1
MA1102.1	CTCFL	chr10:88470941-88471155	76	89	+	14.9268	4.02e-06	0.00957	CGCCAGGCGGCGTC	LDB3
MA1102.1	CTCFL	chr10:93505115-93505255	30	43	-	13.561	9.52e-06	0.014	CTCTAGGTGGCACC	TNKS2-AS1
MA1102.1	CTCFL	chr10:95462176-95462565	68	81	-	14.561	5.06e-06	0.0104	CGGCAGGGCGCACG	FRA10AC1
MA1102.1	CTCFL	chr10:99332097-99332278	79	92	+	16.1138	1.91e-06	0.00623	CAGCAGGTGGCACT	ANKRD2
MA1102.1	CTCFL	chr11:10329383-10329542	113	126	-	19.2846	1.65e-07	0.00148	CTGCAGGGGGCGCT	CAND1.11
MA1102.1	CTCFL	chr11:1051172-1051380	89	102	-	16.9675	1.05e-06	0.00492	CAGCAGGTGGCACC	LOC101927503
MA1102.1	CTCFL	chr11:116969050-116969332	1	14	+	13.4878	9.89e-06	0.014	cagcaggcggcccg	SIK3
MA1102.1	CTCFL	chr11:12303473-12303662	96	109	-	14.2683	6.12e-06	0.0114	CACCAGGTGGCGAT	MICALCL
MA1102.1	CTCFL	chr11:128775690-128776080	281	294	-	20.7967	4.74e-08	0.00077	CACCAGGGGGCAGG	C11orf45
MA1102.1	CTCFL	chr11:134738545-134738701	91	104	+	15.0244	3.81e-06	0.00926	CGTTAGGGGGCGCC	LOC100507548
MA1102.1	CTCFL	chr11:14271018-14271178	53	66	-	14.2439	6.2e-06	0.0115	CACGAGAGGGCGCC	SPON1
MA1102.1	CTCFL	chr11:18797293-18797505	116	129	+	16.3577	1.63e-06	0.00587	CAGCAGAGGGCGCT	PTPN5
MA1102.1	CTCFL	chr11:19764346-19764485	84	97	-	14.1057	6.76e-06	0.012	CACCAGGTGGCAAT	NAV2
MA1102.1	CTCFL	chr11:19925191-19925357	62	75	-	18.1138	3.85e-07	0.00283	CAGTAGGGGGCAGC	NAV2
MA1102.1	CTCFL	chr11:20408655-20408799	129	142	+	15.5203	2.79e-06	0.00776	CACCAGAGGGCGTC	PRMT3
MA1102.1	CTCFL	chr11:2440999-2441117	54	67	-	17.4797	6.65e-07	0.00401	CGCCAGAGGGCAGC	TRPM5
MA1102.1	CTCFL	chr11:2554144-2554315	40	53	+	16.9187	1.09e-06	0.00492	CGCCAGAGGGCGCT	KCNQ1
MA1102.1	CTCFL	chr11:2909671-2909884	108	121	-	15.5691	2.71e-06	0.00763	CAGCAGAGGGCGCA	SLC22A18AS
MA1102.1	CTCFL	chr11:448300-448515	123	136	-	16.2764	1.72e-06	0.00603	CAGCAGGTGGCGCT	PTDSS2
MA1102.1	CTCFL	chr11:45274011-45274238	117	130	+	13.748	8.48e-06	0.0134	CGCCAGGGGGAGCA	SYT13
MA1102.1	CTCFL	chr11:46260768-46260997	98	111	+	16.2358	1.76e-06	0.00607	CGGCAGAGGGCGCT	CREB3L1
MA1102.1	CTCFL	chr11:64645941-64646197	136	149	-	16.2358	1.76e-06	0.00607	CGGCAGAGGGCGCT	EHD1
MA1102.1	CTCFL	chr11:65190280-65190569	96	109	+	14.3008	5.99e-06	0.0113	GACGAGGGGGCGGG	NEAT1
MA1102.1	CTCFL	chr11:66886275-66886733	212	225	+	16.5854	1.4e-06	0.00551	cgcgagggggcgca	KDM2A
MA1102.1	CTCFL	chr11:6704674-6704891	100	113	-	19.0894	1.88e-07	0.00164	CACTAGGGGGCGCC	MRPL17
MA1102.1	CTCFL	chr11:67250718-67250876	96	109	+	13.7073	8.71e-06	0.0135	GCCCAGAGGGCAGC	AIP
MA1102.1	CTCFL	chr11:68227993-68228268	172	185	+	13.7236	8.62e-06	0.0134	GGCCAGAGGGCGGG	PPP6R3
MA1102.1	CTCFL	chr12:106696151-106696616	143	156	-	13.7154	8.66e-06	0.0135	CTGCCGGGGGCGGG	TCP11L2
MA1102.1	CTCFL	chr12:107349335-107349631	77	90	+	13.4797	9.95e-06	0.014	GTCCAGGGGGCGAA	TMEM263
MA1102.1	CTCFL	chr12:109915039-109915570	96	109	+	14.1626	6.53e-06	0.0118	CAGCCGGGGGCGGA	KCTD10
MA1102.1	CTCFL	chr12:109915039-109915570	157	170	+	13.4715	9.99e-06	0.014	CCGCAGAGGGCAAC	KCTD10
MA1102.1	CTCFL	chr12:110151224-110151638	348	361	+	13.8862	7.73e-06	0.0128	ccgcggggggcggg	FAM222A
MA1102.1	CTCFL	chr12:110561995-110562237	207	220	-	15.9675	2.11e-06	0.00661	CCCCAGGAGGCGCC	IFT81
MA1102.1	CTCFL	chr12:110906971-110907203	136	149	+	16.6098	1.38e-06	0.00549	CCCGAGGGGGCGCT	FAM216A
MA1102.1	CTCFL	chr12:111051677-111051917	156	169	-	15.6748	2.53e-06	0.00732	AGGCAGGGGGCGGA	TCTN1
MA1102.1	CTCFL	chr12:111834773-111835045	126	139	+	22	1.3e-09	0.000171	CACCAGGGGGCGCC	SH2B3
MA1102.1	CTCFL	chr12:115106511-115106897	40	53	-	15.813	2.32e-06	0.00698	CTGAAGGGGGCAGC	TBX3
MA1102.1	CTCFL	chr12:118541310-118541515	149	162	-	14.7073	4.61e-06	0.0101	CCGCAGGCGGCAGT	VSIG10
MA1102.1	CTCFL	chr12:120666213-120666507	103	116	+	17.7317	5.53e-07	0.00358	CACCAGAGGGCACC	PXN
MA1102.1	CTCFL	chr12:121905084-121905309	96	109	+	15.4472	2.91e-06	0.00795	ctggagggggcggg	KDM2B
MA1102.1	CTCFL	chr12:123873192-123873453	185	198	+	14.6748	4.7e-06	0.0101	CGAGAGGGGGCGCG	KMT5A
MA1102.1	CTCFL	chr12:15421951-15422095	40	53	+	14.2358	6.24e-06	0.0115	CAGCAGGAGGCAGA	RERG
MA1102.1	CTCFL	chr12:15421951-15422095	118	131	-	13.8862	7.73e-06	0.0128	CACTAGGTGGCACT	RERG
MA1102.1	CTCFL	chr12:1905262-1905500	91	104	+	16.1707	1.83e-06	0.00616	CACCAGGTGGCGCA	CACNA2D4
MA1102.1	CTCFL	chr12:25403782-25404205	410	423	-	16.4065	1.58e-06	0.00575	AGGCAGGGGGCGGG	KRAS
MA1102.1	CTCFL	chr12:25403782-25404205	126	139	+	14.3902	5.67e-06	0.0111	CCGCAGAGGGCAGA	KRAS
MA1102.1	CTCFL	chr12:26986234-26986511	14	27	+	14.0407	7e-06	0.0122	CGGCCGGGGGCGGA	ITPR2
MA1102.1	CTCFL	chr12:27295112-27295312	112	125	-	16.2683	1.73e-06	0.00604	CAGAAGGGGGCACT	C12orf71
MA1102.1	CTCFL	chr12:27397108-27397347	50	63	+	14.3984	5.64e-06	0.0111	CTCCCGGGGGCGGG	STK38L
MA1102.1	CTCFL	chr12:32552519-32552751	142	155	+	14.3171	5.92e-06	0.0113	CCCCAGGGGCCGCT	FGD4
MA1102.1	CTCFL	chr12:32552519-32552751	90	103	+	14.3008	5.99e-06	0.0113	CAGTAGAGGGCGCC	FGD4
MA1102.1	CTCFL	chr12:39300452-39300666	135	148	+	14.7317	4.54e-06	0.0101	CACCAGGCGGCGAC	CPNE8
MA1102.1	CTCFL	chr12:45342587-45342756	128	141	-	16.4228	1.56e-06	0.00575	CTCCAGAGGGCAGC	NELL2
MA1102.1	CTCFL	chr12:46765408-46766358	250	263	+	14.1951	6.38e-06	0.0117	CCCCAGGAGGCGGA	SLC38A2
MA1102.1	CTCFL	chr12:48136093-48136335	94	107	+	16.065	1.98e-06	0.00636	CAGCAGAGGGCAGT	RAPGEF3
MA1102.1	CTCFL	chr12:48213008-48213264	130	143	-	14.2358	6.24e-06	0.0115	GGCGAGGGGGCGGT	HDAC7
MA1102.1	CTCFL	chr12:49208403-49208663	196	209	-	16.5041	1.48e-06	0.0056	CTCCAGGTGGCGGC	CACNB3
MA1102.1	CTCFL	chr12:49208403-49208663	139	152	-	15.8862	2.22e-06	0.0068	CAGCAGGCGGCGCT	CACNB3
MA1102.1	CTCFL	chr12:49284566-49284789	70	83	-	19.3821	1.53e-07	0.00144	CAGCAGGGGGCAGA	CCDC65
MA1102.1	CTCFL	chr12:49658712-49659098	66	79	+	13.6179	9.2e-06	0.0138	CGGCACGGGGCGGG	TUBA1C
MA1102.1	CTCFL	chr12:49736245-49736465	129	142	-	21.3171	1.18e-08	0.000388	CAGCAGGGGGCGCC	DNAJC22
MA1102.1	CTCFL	chr12:50016997-50017203	122	135	-	14.5691	5.04e-06	0.0104	CCCCGGGGGGCGGG	PRPF40B
MA1102.1	CTCFL	chr12:50016997-50017203	128	141	+	13.8374	8e-06	0.013	ccccggggggcgga	PRPF40B
MA1102.1	CTCFL	chr12:50339363-50339669	147	160	+	18.9431	2.09e-07	0.00178	cagcagggggcgtc	AQP2
MA1102.1	CTCFL	chr12:50468979-50469311	155	168	+	17.5203	6.48e-07	0.00393	CACCAGGTGGCAGC	ASIC1
MA1102.1	CTCFL	chr12:50898512-50898852	162	175	+	14.3008	5.99e-06	0.0113	CAGTAGAGGGCGCC	DIP2B
MA1102.1	CTCFL	chr12:51611804-51612001	79	92	+	14.9187	4.04e-06	0.0096	ccgccgggggcggc	POU6F1
MA1102.1	CTCFL	chr12:52269079-52269290	127	140	-	15.9268	2.17e-06	0.00673	CAGCAGGTGGCAGG	ANKRD33
MA1102.1	CTCFL	chr12:52444578-52445283	473	486	-	16.4228	1.56e-06	0.00575	CCCGAGGGGGCGGG	NR4A1
MA1102.1	CTCFL	chr12:52537362-52537647	107	120	+	13.8374	8e-06	0.013	CAGCTGGGGGCGCT	KRT80
MA1102.1	CTCFL	chr12:52624238-52624640	113	126	+	14.3577	5.79e-06	0.0112	CAGCAGGGGCCACT	KRT7
MA1102.1	CTCFL	chr12:53268122-53268370	120	133	+	14.8293	4.28e-06	0.0098	CAGCAGGGGGAGCC	MIR9898
MA1102.1	CTCFL	chr12:53273708-53273960	179	192	-	13.6504	9.01e-06	0.0137	CACTAGGAGGCAGC	MIR9898
MA1102.1	CTCFL	chr12:53374700-53374906	74	87	-	20.065	9.87e-08	0.00108	CACCAGGGGGCAGA	EIF4B
MA1102.1	CTCFL	chr12:53441109-53441348	121	134	+	20.9675	3.06e-08	0.000609	cgccagggggcgcg	TNS2
MA1102.1	CTCFL	chr12:53441109-53441348	35	48	-	14.6341	4.84e-06	0.0102	CTGCGGGGGGCGCC	TNS2
MA1102.1	CTCFL	chr12:53607158-53607391	101	114	+	21.878	2.37e-09	0.000192	CGCCAGGGGGCGCC	RARG
MA1102.1	CTCFL	chr12:53614657-53615121	290	303	-	15.4472	2.91e-06	0.00795	CTGGAGGGGGCGGG	RARG
MA1102.1	CTCFL	chr12:53718557-53718809	98	111	+	21.0894	1.97e-08	0.000472	CACCAGGGGGCGCG	AAAS
MA1102.1	CTCFL	chr12:53835185-53835417	109	122	-	15.4472	2.91e-06	0.00795	CTGGAGGGGGCGGG	PRR13
MA1102.1	CTCFL	chr12:54137429-54137686	134	147	-	13.4878	9.89e-06	0.014	CACAAGGTGGCAGC	CISTR
MA1102.1	CTCFL	chr12:54140452-54140760	173	186	-	18.3984	2.96e-07	0.0024	CACCAGGGGGCGAG	CISTR
MA1102.1	CTCFL	chr12:54595170-54595403	102	115	-	14.3659	5.76e-06	0.0112	CACAAGGGGGCTCC	SMUG1
MA1102.1	CTCFL	chr12:54613991-54614286	25	38	+	17.3902	7.21e-07	0.00427	TACCAGGGGGCAGC	MIR3198-2
MA1102.1	CTCFL	chr12:54764021-54764315	181	194	+	17.2358	8.27e-07	0.00458	CGCCAGGGGGCTGG	LOC102724050
MA1102.1	CTCFL	chr12:562543-562708	55	68	+	19.5772	1.3e-07	0.00125	CCGCAGGGGGCGCT	B4GALNT3
MA1102.1	CTCFL	chr12:562543-562708	126	139	+	19.5772	1.3e-07	0.00125	CCGCAGGGGGCGCT	B4GALNT3
MA1102.1	CTCFL	chr12:56333911-56334321	293	306	-	13.561	9.52e-06	0.014	CTCTAGGTGGCACC	DGKA
MA1102.1	CTCFL	chr12:56858189-56858402	80	93	-	15.9024	2.2e-06	0.00676	CACCAGGGGTCAGC	SPRYD4
MA1102.1	CTCFL	chr12:6387676-6388151	367	380	-	17.3171	7.66e-07	0.00444	CGCGAGGGGGCGCG	PLEKHG6
MA1102.1	CTCFL	chr12:64237634-64237836	113	126	+	14.1382	6.63e-06	0.0119	CCGCCGGGGGCGCG	SRGAP1
MA1102.1	CTCFL	chr12:64237634-64237836	167	180	+	13.9024	7.67e-06	0.0128	CTCCTGGGGGCAGC	SRGAP1
MA1102.1	CTCFL	chr12:64237634-64237836	162	175	-	13.4959	9.85e-06	0.014	CCCCAGGAGGCCGC	SRGAP1
MA1102.1	CTCFL	chr12:65091874-65092026	111	124	-	19.6748	1.25e-07	0.00124	CTCCAGGGGGCAGT	TBC1D30
MA1102.1	CTCFL	chr12:656174-656413	103	116	-	21.1463	1.73e-08	0.000435	CACCAGGGGGCGCT	B4GALNT3
MA1102.1	CTCFL	chr12:6716579-6716755	135	148	-	14.3008	5.99e-06	0.0113	GACGAGGGGGCGGG	CHD4
MA1102.1	CTCFL	chr12:684982-685625	459	472	+	22	1.3e-09	0.000171	CACCAGGGGGCGCC	NINJ2
MA1102.1	CTCFL	chr12:69550890-69551102	113	126	-	19.8049	1.18e-07	0.00122	CTCCAGGGGGCACT	CPSF6
MA1102.1	CTCFL	chr12:69633184-69633448	199	212	+	14.8618	4.2e-06	0.0098	CTGCAGGAggcggc	CPSF6
MA1102.1	CTCFL	chr12:69633184-69633448	87	100	-	14.7724	4.41e-06	0.00991	CGGCCGGGGGCGGG	CPSF6
MA1102.1	CTCFL	chr12:7261809-7262035	104	117	-	16.1545	1.86e-06	0.0062	CGGCAGGTGGCGCT	C1RL
MA1102.1	CTCFL	chr12:860365-860696	225	238	-	14.7561	4.47e-06	0.00997	CACCAGGGTGCACC	WNK1
MA1102.1	CTCFL	chr12:860365-860696	82	95	+	13.7805	8.31e-06	0.0133	CCGCAGCGGGCGCT	WNK1
MA1102.1	CTCFL	chr12:861427-861825	278	291	+	14.6504	4.78e-06	0.0101	CGGCGGGGGGCGGG	WNK1
MA1102.1	CTCFL	chr12:861949-862351	337	350	-	13.8699	7.82e-06	0.0128	GCCCAGAGGGCGGC	WNK1
MA1102.1	CTCFL	chr13:114048345-114048478	110	123	-	21.0244	2.49e-08	0.000527	CGCCAGGGGGCGCT	LOC101928841
MA1102.1	CTCFL	chr13:27998629-27998785	37	50	-	14.3902	5.67e-06	0.0111	CGCCAGGAGGCCCC	GTF3A
MA1102.1	CTCFL	chr13:33160390-33160618	104	117	+	20.3415	6.16e-08	0.000834	CGGCAGGGGGCGCT	PDS5B
MA1102.1	CTCFL	chr13:33160390-33160618	139	152	-	15.4146	2.97e-06	0.00802	CACCCGGGGGCAGG	PDS5B
MA1102.1	CTCFL	chr14:102990845-102991147	140	153	+	21.1463	1.73e-08	0.000435	CACCAGGGGGCGCT	ANKRD9
MA1102.1	CTCFL	chr14:104544361-104544635	94	107	+	16.0732	1.97e-06	0.00635	cggcagagggcact	ASPG
MA1102.1	CTCFL	chr14:104603836-104604249	156	169	+	20.1789	8.15e-08	0.000945	CGGCAGGGGGCACT	LOC105370708
MA1102.1	CTCFL	chr14:105030375-105030623	156	169	-	14.1057	6.76e-06	0.012	CACCAGGTGGCAAT	C14orf180
MA1102.1	CTCFL	chr14:105556872-105557178	127	140	+	22	1.3e-09	0.000171	CACCAGGGGGCGCC	LINC02298
MA1102.1	CTCFL	chr14:105557877-105558218	210	223	-	19.3415	1.59e-07	0.00147	CCCCAGGGGGCGGA	LINC02298
MA1102.1	CTCFL	chr14:23590107-23590278	108	121	+	16.9187	1.09e-06	0.00492	CAGCAGAGGGCAGC	CEBPE
MA1102.1	CTCFL	chr14:23590107-23590278	40	53	+	14.1057	6.76e-06	0.012	CACCAGGTGGCAAT	CEBPE
MA1102.1	CTCFL	chr14:29235704-29235941	113	126	+	17.3333	7.54e-07	0.0044	cccgagggggcggc	FOXG1
MA1102.1	CTCFL	chr14:71067330-71067625	201	214	+	16.4553	1.53e-06	0.00574	cgcgagggggcgga	MED6
MA1102.1	CTCFL	chr14:77787131-77787427	83	96	+	14.4065	5.61e-06	0.0111	cggcaggaggcgca	GSTZ1
MA1102.1	CTCFL	chr14:77787131-77787427	73	86	+	13.6911	8.8e-06	0.0136	cgctaggaggcggc	GSTZ1
MA1102.1	CTCFL	chr14:90701812-90701986	53	66	-	17.2114	8.47e-07	0.00458	CAGCAGAGGGCGCC	PSMC1
MA1102.1	CTCFL	chr14:93153318-93153547	89	102	+	17.6748	5.75e-07	0.00363	CACAAGGGGGCAGC	RIN3
MA1102.1	CTCFL	chr14:95908977-95909136	54	67	+	13.9675	7.35e-06	0.0125	CACTAGAGGGCACT	SYNE3
MA1102.1	CTCFL	chr14:96566955-96567170	109	122	+	14.3659	5.76e-06	0.0112	CAGCAGGGGTCAGT	C14orf132
MA1102.1	CTCFL	chr14:96566955-96567170	174	187	-	13.5122	9.77e-06	0.014	CACCAGCGGGCGAC	C14orf132
MA1102.1	CTCFL	chr14:96741915-96742111	116	129	-	21.3171	1.18e-08	0.000388	CAGCAGGGGGCGCC	BDKRB1
MA1102.1	CTCFL	chr14:99984803-99985041	126	139	+	21.3171	1.18e-08	0.000388	CAGCAGGGGGCGCC	CCDC85C
MA1102.1	CTCFL	chr15:101629034-101629275	123	136	+	14.7967	4.36e-06	0.0099	CGCCAGGGTGCGCC	CHSY1
MA1102.1	CTCFL	chr15:31507718-31507921	74	87	+	20.7967	4.74e-08	0.00077	CACCAGGGGGCAGG	LINC02352
MA1102.1	CTCFL	chr15:51200688-51200971	106	119	-	16.252	1.74e-06	0.00604	CACCAGAGGGCGCA	AP4E1
MA1102.1	CTCFL	chr15:56035269-56035540	92	105	+	14.9919	3.88e-06	0.00932	CTGCAGAGGGCGGG	PRTG
MA1102.1	CTCFL	chr15:63385847-63386087	114	127	-	16.8374	1.16e-06	0.005	CAGCAGGTGGCAGC	LACTB
MA1102.1	CTCFL	chr15:65023545-65023770	111	124	+	14.2439	6.2e-06	0.0115	CACGAGAGGGCGCC	OAZ2
[truncated: 35,980 more rows]
