# Supplementary material for: Proteomic profiling and genome-wide mapping of O-GlcNAc chromatin-associated proteins reveal an O-GlcNAc-regulated genotoxic stress response
Source: Nat Commun. 2020 Nov 19;11:5898. doi: 10.1038/s41467-020-19579-y (PMC7678849; doi:10.1038/s41467-020-19579-y)
Supplement: Supplementary file 16 — Supplementary Dataset 13 [file 41467_2020_19579_MOESM16_ESM.xlsx]

## Sheet: Sheet1
Putative TFs identified in the COGC-seq peaks overlapping with OCTFs identified from the proteomics analysis
MCF-7				ADR				Differential quantitative peaks by Manorm
COGC-seq enriched TFs overlaped with OCTFs (25)	Overlaped OCTFs targeting genes in COGC-seq (1663)			COGC-seq enriched TFs overlaped with OCTFs (35)	Overlaped OCTFs trageting genes in COGC-seq (1690)			Differential quantitative peaks enriched TFs overlaped with differential quantitative OCTFs (33)	Overlaped OCTFs trageting genes in COGC-seq (1550)
ARNT	MARCH2			ARNT	SEPTIN9			ATF7	FAM102A
CREB1	ABAT			ATF7	ABCA17P			CEBPB	AAAS
ELF1	ABCA2			CEBPB	ABCB1			ELF1	ABCA2
FOSL1	ABCB10			CREB1	ABCB8			FOSL1	ABCB1
FOXK1	ABCC12			ELF1	ABCC5			FOSL2	ABCC12
FOXK2	ABHD17A			FOSL2	ABI2			FOXC1	ABCC5
JUN	ABL1			FOXC1	ABL1			FOXP1	ABHD17A
JUNB	ABR			FOXK1	ABLIM2			GABPA	ABI2
JUND	ACAP2			FOXK2	ABTB1			JUN	ABLIM2
MEF2D	ACOT11			GABPA	ACAD9			JUNB	ABR
NFIA	ACOT9			JUNB	ACBD5			JUND	ACAP2
NFKB1	ACSBG1			KLF4	ACKR3			KLF4	ACOT11
NFYA	ACSF3			KLF5	ACLY			KLF5	ACOT9
NRF1	ACTB			MAFK	ACOT11			MAFF	ACSBG1
Pax6	ACTR3B			MEF2A	ACSBG2			MAFK	ACSBG2
POU2F1	ACYP2			MEF2D	ACSF3			MEF2A	ACTN4
RELA	ADAMTS13			MNT	ACTB			MEF2D	ACTR3
RUNX1	ADAMTS16			NFIA	ACTG1			NFIA	ACTR8
SOX9	ADAMTS7			NFIC	ACTL6A			NFIC	ACTRT3
SP1	ADAMTSL4			NFKB1	ACTN1-AS1			NFKB1	ACYP2
SP3	ADAMTSL4-AS1			NFYA	ACTN4			NRF1	ADAMTS13
STAT3	ADCK5			NR3C1	ACTR1A			Pax6	ADAMTS16
TEAD1	ADGRB2			NRF1	ACTR3			REL	ADAMTS7
TFAP4	ADGRG1			POU2F1	ACTR3B			RUNX1	ADAMTSL4
ZNF384	ADGRV1			RBPJ	ACTR3C			RUNX2	ADAMTSL4-AS1
	ADNP			REL	ACTR8			RXRA	ADGRB2
	ADO			RUNX1	ACYP2			SOX9	ADGRG1
	ADPGK			RUNX2	ADCK5			SP1	ADGRV1
	ADRB2			RXRA	ADGRL1			SP3	ADO
	ADSL			SP1	ADIPOR2			STAT1	ADTRP
	ADSS			SP3	ADPGK			STAT3	AEN
	ADTRP			STAT1	AFG1L			TEAD1	AFG3L1P
	AEN			STAT3	AFG3L1P			TFAP4	AGAP1
	AGAP3			TFAP4	AGAP1				AGAP3
	AGFG2			ZNF384	AGAP3				AGFG2
	AGO2				AGO2				AGO2
	AGPAT4				AHCTF1				AGRN
	AGRN				AHCYL2				AHDC1
	AHDC1				AHDC1				AHNAK2
	AHNAK2				AHSA1				AHRR
	AHRR				AIP				AHSA1
	AHSG				AKAP1				AHSG
	AKAP1				AKAP8L				AIP
	AKIRIN1				AKIRIN1				AKAP1
	AKT3				AKIRIN2				AKAP8L
	AKTIP				AKT1S1				AKIRIN2
	ALCAM				AKT2				AKT1S1
	ALDH3A1				ALG10				ALDH3A1
	ALDH5A1				ALG8				ALDH5A1
	ALDH9A1				ALKBH5				ALDH9A1
	ALG10B				ANAPC11				ALG10B
	ALOXE3				ANAPC2				ALOXE3
	AMACR				ANAPC5				AMACR
	AMN1				ANGEL1				AMN1
	ANAPC2				ANGPT1				ANKH
	ANKH				ANKH				ANKRD11
	ANKRD20A12P				ANKMY2				ANKRD28
	ANKRD28				ANKRD11				ANKRD33
	ANKRD31				ANKRD20A12P				ANKRD33B
	ANKRD33B				ANKRD39				ANKRD46
	ANKRD46				ANKRD40				ANKRD9
	ANKRD9				ANLN				ANPEP
	ANTXR1				AP2S1				AP2S1
	AP2B1				AP5S1				AP3B2
	AP3B2				APBA3				AP3S2
	AP3D1				APBB2				AP4E1
	AP3S2				APIP				AP5S1
	AP4E1				APPL2				APC2
	APBB2				ARHGAP11B				APH1A
	APC2				ARHGAP39				AQP10
	APH1A				ARHGAP44				AQP2
	AQP10				ARHGAP5-AS1				ARHGAP18
	AQP2				ARHGDIA				ARHGAP39
	ARHGAP1				ARHGEF10				ARHGAP45
	ARHGAP18				ARHGEF39				ARHGAP8
	ARHGAP39				ARID3B				ARHGEF10
	ARHGAP45				ARID5A				ARHGEF10L
	ARHGAP8				ARL10				ARHGEF16
	ARHGEF10L				ARL4A				ARHGEF19
	ARHGEF12				ARL4C				ARID1B
	ARHGEF16				ARPP19				ARID3B
	ARHGEF19				ARRB2				ARL10
	ARHGEF28				ARRDC3				ARL5C
	ARID1B				ARRDC4				ARL6IP1
	ARID3B				ARSB				ARL6IP4
	ARL2BP				ARV1				ARL8B
	ARL6IP1				ASAP1				ARNT
	ARL6IP4				ASH1L				ARPC1B
	ARL8B				ASPHD2				ARPC5
	ARMC5				ASXL1				ARRB2
	ARNT				ATAD2				ARV1
	ARPC1B				ATG16L2				ASAP1
	ARPC3				ATL3				ASB9P1
	ARRB2				ATP11C				ASF1A
	ARRDC1				ATP13A1				ASIC1
	ARRDC3				ATP13A2				ASPG
	ARSB				ATP23				ASPHD2
	ASAP1				ATP6V0D1				ASPSCR1
	ASB2				ATP6V1C1				ASXL1
	ASB9P1				ATP6V1D				ATF1
	ASF1A				ATP6V1F				ATF3
	ASH1L-AS1				ATP8B2				ATOH8
	ASIC1				ATXN1				ATP2C1
	ASPG				ATXN1L				ATP6AP1L
	ASTL				ATXN2				ATP6V1C1
	ASXL1				ATXN7L2				ATP6V1D
	ATAD2				AURKAIP1				ATP6V1F
	ATF1				AXL				ATP8B2
	ATF3				B3GALT6				ATP8B3
	ATOH8				B3GAT3				ATR
	ATOX1				B4GALNT4				ATXN1
	ATP2C1				BAD				ATXN1L
	ATP5F1D				BAGE				ATXN7L1
	ATP5MPL				BANF1				ATXN7L2
	ATP6AP1L				BANP				AURKB
	ATP8B3				BAP1				AZIN1
	ATR				BBS1				B2M
	ATXN1				BCL2L1				B3GALT6
	ATXN2				BHLHE40-AS1				B3GNT7
	ATXN7L1				BIRC5				B4GALNT3
	ATXN7L3				BIRC6				BAD
	AURKAIP1				BLCAP				BAHCC1
	AURKB				BLOC1S1-RDH5				BANP
	AXIN1				BLOC1S2				BAP1
	AZIN1				BMPR1A				BARX2
	AZIN1-AS1				BMS1P20				BASP1
	B2M				BOK				BASP1-AS1
	B3GALNT2				BOP1				BBS4
	B3GNT7				BORCS8-MEF2B				BCL2L1
	B3GNTL1				BRD3				BCL7C
	B4GALNT3				BRD9				BEND3
	B4GALT7				BRF2				BHLHE40
	BACH1				BRMS1				BHLHE40-AS1
	BAHCC1				BRMS1L				BLM
	BAIAP2				BTBD2				BMP6
	BASP1				BUB1B				BOP1
	BASP1-AS1				BZW1				BRD3
	BBS4				C11orf24				BRF2
	BCL7C				C11orf74				BRPF1
	BDKRB1				C11orf80				BTBD1
	BEND3				C12orf10				BTBD2
	BHLHE40				C12orf73				BTBD8
	BHLHE40-AS1				C14orf178				BTD
	BICD2				C14orf28				BUB1B
	BICDL1				C15orf40				BZW1
	BLM				C15orf41				C11orf45
	BMF				C16orf72				C11orf74
	BMP6				C16orf86				C11orf80
	BMP7-AS1				C18orf21				C12orf10
	BMPR1A				C19orf53				C14orf178
	BMS1P14				C19orf67				C14orf180
	BNIP1				C1D				C15orf38-AP3S2
	BRD9				C1orf131				C15orf39
	BRPF1				C1orf159				C15orf41
	BSN				C1orf35				C17orf67
	BTBD1				C2orf76				C19orf24
	BTBD2				C2orf81				C19orf53
	BTD				C6orf52				C19orf67
	C11orf45				C6orf62				C1orf100
	C12orf73				C7orf25				C1orf35
	C14orf144				C8orf37				C1orf56
	C14orf180				C8orf44-SGK3				C1orf61
	C15orf39				C9orf116				C1QC
	C16orf72				C9orf163				C1QTNF3
	C17orf67				CACFD1				C1RL
	C17orf97				CAGE1				C20orf203
	C19orf24				CALCOCO1				C2CD5
	C1orf100				CALCOCO2				C2orf76
	C1orf56				CAMSAP1				C3
	C1orf61				CANT1				C3orf33
	C1QC				CANX				C5orf34
	C1QTNF3				CAPN7				C5orf66
	C1QTNF8				CAPNS1				C8orf44-SGK3
	C1RL				CAPZB				CACNA1H
	C20orf203				CARS				CACNA2D4
	C21orf91				CASZ1				CACTIN
	C2CD5				CATSPERD				CAGE1
	C2orf42				CATSPERG				CALCOCO1
	C3				CBL				CALML3-AS1
	C3orf33				CBLL1				CALML6
	C5orf30				CBX1				CAMK1
	C5orf34				CBX5				CAMSAP1
	C5orf66				CBX7				CAPN15
	C9orf57				CBX8				CAPN7
	CACNA1H				CBY3				CARMIL1
	CACNA2D3				CC2D1A				CATSPERG
	CACNA2D4				CC2D1B				CAV1
	CACTIN				CCDC12				CBX2
	CAGE1				CCDC124				CBX4
	CALM2				CCDC126				CC2D1A
	CALML3-AS1				CCDC142				CC2D2A
	CALML6				CCDC18				CCAT1
	CAMK1				CCDC18-AS1				CCDC191
	CAMTA2				CCDC191				CCDC33
	CAPN15				CCDC66				CCDC85C
	CAPN7				CCDC77				CCDC86
	CARHSP1				CCDC80				CCDC90B
	CARMIL1				CCDC86				CCNL1
	CAV1				CCDC90B				CCNT1
	CBFA2T2				CCDC93				CCPG1
	CBLB				CCNA2				CCT5
	CBX1				CCNI				CD276
	CBX2				CCNL1				CDA
	CBX4				CCNT2-AS1				CDC34
	CBX8				CD2AP				CDC42EP4
	CBY3				CD2BP2				CDC73
	CC2D2A				CD47				CDCA4
	CCAT1				CD59				CDCA5
	CCDC26				CDC34				CDH1
	CCDC33				CDC42BPA				CDK10
	CCDC6				CDC45				CDKN1A
	CCDC77				CDCA4				CDPF1
	CCDC85C				CDCA5				CDR2L
	CCM2				CDK10				CDYL
	CCNDBP1				CDK5				CELA3B
	CCNL1				CDK5RAP2				CELSR1
	CCNT1				CDKL3				CENPO
	CCPG1				CDKN2A				CENPU
	CCT5				CDT1				CEP162
	CD276				CDYL				CERK
	CD63				CENPT				CERS5
	CDA				CENPU				CES3
	CDC42BPB				CEP162				CFAP100
	CDC42EP1				CEP295				CFAP126
	CDC42EP4				CEP41				CFAP99
	CDC73				CEP89				CHCHD6
	CDCA4				CFAP99				CHD4
	CDH1				CFL1				CHEK2
	CDK17				CGGBP1				CHEK2P2
	CDK5RAP2				CHCHD4				CHRNA5
	CDKN1A				CHCHD5				CHRNE
	CDKN2C				CHCHD6				CHST3
	CDPF1				CHD4				CHSY1
	CDR2L				CHEK2				CHTF18
	CDV3				CHMP2A				CHURC1-FNTB
	CDYL				CHMP7				CIAO3
	CELSR1				CHTF18				CIB1
	CENPO				CHURC1-FNTB				CIB2
	CEP128				CIAO3				CIC
	CERK				CIC				CIDEC
	CERS5				CINP				CIRBP
	CES3				CIRBP				CISTR
	CFAP100				CKAP5				CLDN4
	CFAP126				CKLF-CMTM1				CLIC4
	CFAP20				CLDND1				CLK3
	CHD4				CLPTM1				CLPTM1L
	CHD9				CLPTM1L				CMBL
	CHEK2P2				CLUH				CNOT4
	CHP1				CMAS				CNST
	CHRAC1				CMTM3				COL15A1
	CHRNA5				CNEP1R1				COL17A1
	CHRNE				CNNM3				COMMD4
	CHST3				CNOT11				COPS7B
	CHSY1				CNOT4				COX19
	CHTF18				CNOT6				COX20
	CIAO3				CNP				COX5A
	CIB1				CNST				CPAMD8
	CIB2				COG4				CPNE7
	CIDEC				COIL				CPNE8
	CIRBP				COL1A1				CPSF6
	CISTR				COLEC11				CRBN
	CITED4				COPG1				CREB3L1
	CKS1B				COPS7B				CRELD2
	CLDN4				COQ7				CRK
	CLIC4				CORO1B				CROCC
	CLPTM1L				CORO1C				CROCCP2
	CLTB				COX19				CRTC1
	CLTC				CPNE7				CRTC2
	CLUAP1				CPPED1				CRTC3
	CMBL				CPSF1				CRTC3-AS1
	CNBP				CREBBP				CRYAA
	CNN2				CREBRF				CSF3
	CNOT1				CRIM1				CSK
	CNST				CRK				CTBP1
	COASY				CROCC				CTD-3080P12.3
	COL15A1				CRTC1				CTF1
	COL17A1				CRTC2				CTNNBIP1
	COL1A1				CSDE1				CTNS
	COL27A1				CSE1L				CUX1
	COMMD4				CSNK1A1				CWC25
	COPZ1				CSNK2A1				CXCL8
	COX20				CSRNP2				CYB561
	COX5A				CTBP1				CYB5R3
	CPAMD8				CTF1				CYP26B1
	CPLX2				CTNNB1				CYR61
	CPNE8				CTPS1				CYTH1
	CPSF1				CTSH				DAB2
	CPSF6				CTXN1				DBN1
	CPT1A				CUL3				DCK
	CPTP				CWC25				DCP1A
	CRABP2				CYB561A3				DCST1
	CREB3L1				CYC1				DCST1-AS1
	CREBBP				CYCS				DDA1
	CRELD2				CYHR1				DDIT4
	CRIP1				CYLD				DDRGK1
	CRIP2				CYP2R1				DDX60L
	CRLF3				CYREN				DEAF1
	CROCC				CYTH1				DECR1
	CROCCP2				CZ1P-ASNS				DENND3
	CRTC2				DAGLA				DENND4B
	CRTC3				DAGLB				DERL1
	CRYAA				DBIL5P				DET1
	CSAD				DBN1				DGKA
	CSF3				DCAF10				DHRS7C
	CSK				DCAF17				DIDO1
	CSNK1D				DCAF8				DIP2B
	CSRNP2				DCLRE1B				DLG5-AS1
	CTD-3080P12.3				DCP1A				DLGAP1
	CTDSPL2				DCP1B				DLX2-DT
	CTNNBIP1				DCTN6				DNAJA1
	CTNS				DCUN1D1				DNAJB12
	CTSO				DDA1				DNAJB2
	CXXC5				DDIT3				DNAJB6
	CYHR1				DDRGK1				DNAJC2
	CYP26B1				DDX11L2				DNAJC21
	CYP46A1				DDX19A				DNAJC22
	CYR61				DDX23				DNAJC6
	CYREN				DDX55				DNMT1
	CYSRT1				DEK				DNMT3A
	DAB2				DENND4C				DNPEP
	DBNDD2				DEPDC5				DOCK6
	DCAF10				DERL1				DOT1L
	DCK				DFFB				DPF1
	DCLRE1B				DGAT1				DPH1
	DCST1				DGLUCY				DPH2
	DCST1-AS1				DHX30				DPH3
	DCTN6				DHX40				DPP8
	DDB2				DHX8				DPP9
	DDIT4				DIAPH1				DRD3
	DDX19A				DIDO1				DSP
	DDX23				DLST				DST
	DDX46				DM1-AS				DTWD1
	DDX55				DMAP1				DUSP5
	DDX59				DNAAF4-CCPG1				DUSP5P1
	DDX60L				DNAJA1				DVL1
	DEAF1				DNAJA2				DYNC1H1
	DECR1				DNAJA3				E2F6
	DEK				DNAJB12				ECE1
	DENND3				DNAJB6				ECH1
	DENND4B				DNAJC12				ECM1
	DEPDC5				DNAJC28				EDEM1
	DET1				DNER				EDN2
	DGAT1				DNLZ				EEF1D
	DGKA				DNM1				EEF2K
	DHX35				DNMT1				EEFSEC
	DHX8				DNMT3B				EFHB
	DIP2B				DOCK4				EFNA1
	DIPK2A				DPF1				EFNA3
	DLG5-AS1				DPF2				EGFL6
	DLGAP1				DPH1				EGFLAM
	DLGAP4				DPH2				EGLN2
	DLX2-DT				DPM2				EGR1
	DM1-AS				DPM3				EHD1
	DMGDH				DPP9				EHMT1
	DNAJB12				DPY19L4				EIF1
	DNAJB2				DTNBP1				EIF2S2
	DNAJC2				DUS2				EIF4B
	DNAJC21				DUS3L				ELL
	DNAJC22				DUT				ELN
	DNAJC5B				DYNC1H1				ELOB
	DNAJC6				E2F6				ELOC
	DNM1L				ECE1				ELOVL6
	DNMT3A				ECH1				EMSY
	DNPEP				ECI2				EMX1
	DOCK6				EDEM2				ENTPD1-AS1
	DONSON				EED				ENTPD2
	DOT1L				EEF1D				ENTPD6
	DPM3				EGLN1				EPCAM-DT
	DPP6				EGLN2				EPHA2
	DPP8				EGR1				EPN3
	DPP9				EGR2				ERH
	DPYD				EHD1				ERICH1
	DSP				EHMT1				ESR2
	DTWD1				EI24				ESRRB
	DUS3L				EIF1				EXOC3-AS1
	DUSP1				EIF1B				EXOC3L4
	DUSP5				EIF2B1				EXOC4
	DUSP5P1				EIF2B4				EXOC8
	DUSP8				EIF2S2				EXOSC7
	DVL1				EIF3B				F2R
	E2F3				EIF3H				FA2H
	E2F7				EIF4EBP1				FABP6
	ECE1				ELF2				FADD
	ECM1				ELL				FAH
	EDEM1				ELOB				FAM102A
	EDN2				ELOC				FAM110A
	EEF1A1				ELP2				FAM118A
	EEF2K				ELP6				FAM122A
	EEFSEC				EMC3-AS1				FAM167B
	EFHB				EME2				FAM173B
	EFNA1				EMG1				FAM201B
	EFNA3				EML4				FAM222A
	EGFL6				EMSY				FAM50B
	EGLN1				EMX1				FAM83H-AS1
	EIF1				ENO1				FAM84B
	EIF4A2				ENTPD6				FANCC
	EIF4B				ENTR1				FANCI
	ELF2				EP300-AS1				FBLN2
	ELF4				EPC2				FBXL16
	ELMOD2				EPN3				FBXL19-AS1
	ELOA				EPS15				FBXO22
	ELOVL1				EPS15L1				FBXO31
	ELOVL6				ERH				FCGR3A
	ELP5				ERICH1				FDFT1
	EMC3-AS1				ERMAP				FEM1A
	EN2				ERN1				FEN1
	ENSA				ERO1B				FGD5-AS1
	ENTPD1-AS1				ERVK13-1				FGF18
	ENTPD2				ERVK3-1				FGFR1
	EP300-AS1				ESPL1				FHIT
	EPCAM-DT				ESR2				FIGLA
	EPHA2				ESRRA				FIZ1
	EPN3				ESYT2				FLII
	ERMAP				EXD3				FLJ32255
	ESRRB				EXO1				FLJ42969
	EXD3				EXOC4				FLNB
	EXO1				EXOC6B				FLNC
	EXOC3-AS1				EXOC8				FNBP1
	EXOC3L4				EXOG				FOLR1
	EXOSC4				EXOSC4				FOS
	EZH1				EXOSC7				FOSB
	EZH2				EXOSC9				FOXC1
	F2R				EZH1				FOXG1
	FAAP20				FABP5P3				FOXN2
	FABP6				FADD				FOXQ1
	FAM102A				FADS3				FOXS1
	FAM118A				FAF1				FRA10AC1
	FAM129B				FAM110A				FRMD5
	FAM156B				FAM111A				FRS2
	FAM167B				FAM118B				FSCN1
	FAM173A				FAM120B				FSD1
	FAM173B				FAM122A				FSTL4
	FAM189B				FAM126A				FTSJ3
	FAM229A				FAM189B				FURIN
	FAM241A				FAM193A				FXN
	FAM50B				FAM193B				FZD1
	FAM53A				FAM201B				GABPB2
	FAM83D				FAM204A				GACAT2
	FAM83H-AS1				FAM214B				GADD45A
	FAM8A1				FAM219A				GADD45B
	FANCC				FAM220A				GALNT6
	FANCD2				FAM222A				GAPVD1
	FANCI				FAM234B				GARNL3
	FAR1				FAM49B				GASAL1
	FBXL18				FAM53C				GATA2
	FBXL4				FAM84B				GBA
	FBXO11				FAM86FP				GBAP1
	FBXO22				FAN1				GBAT2
	FBXW4				FANCI				GCC2
	FBXW5				FARS2				GCLC
	FCHO2				FARSA				GCNT3
	FDFT1				FBXL19-AS1				GDAP1
	FGD5-AS1				FBXL20				GDF15
	FGF18				FBXL6				GDF5
	FIGLA				FBXO11				GGA1
	FIRRE				FBXO31				GHITM
	FITM2				FBXO33				GHRHR
	FLII				FBXO45				GID4
	FLJ32255				FBXO48				GKAP1
	FLJ37453				FBXW11				GLIS2
	FLJ42969				FBXW5				GLOD4
	FLVCR2				FEM1A				GLRX2
	FLYWCH1				FEN1				GLTPD2
	FMC1				FGFR1				GNA15
	FOLR1				FHIT				GNAO1
	FOXA2				FITM2				GNAS
	FOXC1				FIZ1				GNG12-AS1
	FOXK1				FJX1				GNG7
	FOXK2				FKBP1A-SDCBP2				GOLGA6D
	FOXL2				FLNB				GOLIM4
	FOXM1				FLNC				GOLPH3
	FOXN2				FLYWCH1				GPHN
	FOXO3				FNBP1				GPSM1
	FOXO6				FOS				GPT2
	FOXQ1				FOSB				GRM7-AS3
	FPGS				FOSL1				GSDMD
	FRA10AC1				FOXA2				GSN
	FRMD5				FOXG1				GSPT1
	FRS2				FOXK1				GSTZ1
	FRYL				FOXO3				GTF2E2
	FSCN1				FSCN1				GTF2I
	FURIN				FSD1				GTF3A
	FZD1				FSTL3				GTSE1-DT
	GABPB2				FTSJ3				GUSBP11
	GADD45A				FXN				GZF1
	GADD45B				GAA				HAAO
	GALNT11				GABPA				HACE1
	GALNT6				GACAT2				HACL1
	GALR3				GADD45B				HAGHL
	GARNL3				GALK2				HASPIN
	GASAL1				GAPVD1				HCFC2
	GATA2				GARNL3				HCG11
	GBA				GASAL1				HCN2
	GBAP1				GCC2				HCN3
	GBAT2				GCLC				HDAC11
	GCNT3				GDAP1				HDAC4-AS1
	GDF15				GDF5				HDAC7
	GET4				GFPT1				HDLBP
	GFPT1				GGA1				HEATR3
	GGA3				GGPS1				HECTD2-AS1
	GGNBP2				GHET1				HECTD4
	GHITM				GID4				HHIPL1
	GHRHR				GIGYF2				HIKESHI
	GIPR				GIPC1				HIP1
	GKAP1				GLI1				HIST1H1C
	GLIS2				GLOD4				HIST1H1E
	GLRX2				GM2A				HIST1H2AC
	GLTPD2				GMCL1				HIST1H2AD
	GNA15				GNA12				HIST1H3A
	GNG7				GNAO1				HIST1H3B
	GNPTG				GNAS				HIST1H3H
	GOLGA6D				GOLGA1				HIST1H4A
	GOLIM4				GOSR2				HIST1H4B
	GOLPH3				GPATCH8				HIST1H4E
	GPT2				GPBP1				HIST1H4I
	GRB7				GPD1L				HIST2H2AB
	GREB1				GPHN				HIST2H3DP1
	GRM7-AS3				GPR108				HIVEP1
	GRPEL2				GPR137				HK1
	GSDMD				GPT2				HMGB2
	GSEC				GRB2				HMGN4
	GSPT1				GRSF1				HNRNPA0
	GTSE1-DT				GSEC				HNRNPDL
	GUCA2A				GSPT1				HNRNPL
	GUSB				GSR				HNRNPLL
	HAAO				GSTZ1				HOXC12
	HACL1				GTDC1				HOXC4
	HAGH				GTF2A1				HPS6
	HAGHL				GTF2A2				HRAT5
	HCFC1R1				GTF2E2				HSD3B7
	HCG11				GTF2I				HSPA8
	HCN2				GTF2IP12				HSPB1
	HCN3				GTF3A				HSPB8
	HDAC11				GUSB				HTR5A-AS1
	HDAC7				GUSBP11				IBA57
	HECTD2-AS1				GVQW2				ICE1
	HECTD4				GZF1				ICOSLG
	HERC4				H3F3A				ID1
	HES1				HACD2				ID3
	HES4				HACE1				IDH2
	HEY1				HASPIN				IDI1
	HIP1				HAUS8				IER2
	HIST1H1C				HCFC1R1				IER5L
	HIST1H1E				HCFC2				IFT27
	HIST1H2AC				HDAC4-AS1				IFT81
	HIST1H2AD				HDAC5				IL17RC
	HIST1H2BJ				HDGFL2				IL17RD
	HIST1H3A				HDHD5-AS1				IL17REL
	HIST1H3H				HDLBP				IL3
	HIST1H4A				HEATR3				IL6R-AS1
	HIST1H4B				HEATR5A				ILF2
	HIST1H4C				HEATR6				ILKAP
	HIST1H4E				HERC4				IMP4
	HIST1H4H				HERPUD1				ING4
	HIST1H4I				HES1				INSIG1
	HIST2H2AB				HEXA				INSIG2
	HIST2H2BF				HEXIM1				INTS10
	HIST2H3DP1				HEXIM2				IP6K1
	HIVEP1				HHIPL1				IPO7
	HIVEP2				HIKESHI				IPO9-AS1
	HK1				HIP1				IQCA1
	HM13-AS1				HIST1H2AB				IQGAP1
	HMG20B				HIST1H2AD				IQSEC1
	HMGA1				HIST1H2BG				IRAK2
	HMGB2				HIST1H2BJ				IREB2
	HMGN2				HIST1H2BK				IRF3
	HMGN4				HIST2H2BE				IRX3
	HNRNPA0				HIST2H2BF				ISCU
	HNRNPLL				HIST3H2BB				ISG20
	HNRNPR				HIVEP1				ISG20L2
	HNRNPUL1				HLCS				ISL2
	HOOK2				HM13				ISLR2
	HOXC12				HMGA1				ITGA11
	HOXC4				HMGXB3				ITPKA
	HOXC-AS3				HNRNPA1L2				ITPR1
	HPCAL1				HNRNPDL				ITPR1-DT
	HPS6				HNRNPF				ITPR2
	HRAT5				HNRNPL				ITPRIPL2
	HS3ST2				HNRNPM				IZUMO4
	HSPB1				HNRNPUL1				JADE2
	HSPB8				HP1BP3				JAG2
	HSPD1				HS3ST6				JAGN1
	HTR5A-AS1				HSP90AA1				JARID2
	HYDIN2				HSPA8				JRK
	ICE1				HSPBP1				JSRP1
	ID1				HSPG2				JUNB
	ID3				IBA57				KANK1
	IDH2				IBTK				KANSL3
	IER2				IDE				KAT2A
	IER5L				IDI1				KAT2B
	IFIT2				IER5L				KATNB1
	IFT27				IFRD2				KAZALD1
	IFT88				IFT20				KCNJ18
	IGF2BP3				IFT81				KCNK15-AS1
	IL17RC				IGF2BP3				KCNMA1
	IL17REL				IGSF8				KCNN1
	IL34				IL17RD				KCNN3
	IL6R-AS1				ILF3				KCTD10
	ILF2				ILKAP				KCTD11
	IMPA2				IMP4				KCTD21
	INAFM1				INCENP				KDM2A
	INO80B-WBP1				ING4				KDM2B
	INPP5B				ING5				KDM6B
	INSIG1				INO80B-WBP1				KHDRBS3
	INSR				INO80E				KIAA2026
	IP6K1				INSIG2				KIF22
	IPO7				INSR				KIF27
	IPO9-AS1				INTS10				KIF5C
	IQGAP1				INTS12				KIF7
	IQSEC1				INTS6-AS1				KLF10
	IRAK2				IPO8				KLF13
	IREB2				IQCA1				KLF16
	IRF2BP2				IQCH				KLF4
	IRX3				IQSEC1				KLF6
	ISG15				IRF2BP1				KLF9
	ISG20				IRF2BPL				KLHL21
	ISG20L2				IRF3				KLLN
	ISL2				IRX5				KMT2A
	ISLR2				ISCU				KMT2B
	ISY1				ISY1-RAB43				KMT2E-AS1
	ITPK1				ITFG1-AS1				KPNA2
	ITPKA				ITPR1-DT				KRAS
	ITPR1				JAG2				KRBA1
	ITPR1-DT				JARID2				KRT18
	ITPR2				JDP2				KRT78
	ITPRIPL2				JMJD1C				KRT80
	IZUMO4				JPT1				KU-MEL-3
	JADE2				JRK				L3MBTL2
	JAGN1				JUNB				LACTBL1
	JARID2-AS1				KANK1				LARP4
	JDP2				KANSL3				LASP1
	JMY				KAT2A				LCN12
	JRK				KAT6A				LDLR
	JSRP1				KAT7				LFNG
	JUNB				KAT8				LHFPL4
	KAT2B				KATNB1				LIFR
	KAT6A				KCNN1				LIG3
	KAZALD1				KCNQ1OT1				LIMS1
	KCNJ18				KCTD10				LINC00207
	KCNK15-AS1				KCTD2				LINC00229
	KCNMA1				KCTD21				LINC00235
	KCNN3				KDM2A				LINC00313
	KCNS1				KDM2B				LINC00316
	KCTD11				KDM4B				LINC00467
	KDELR1				KDM6B				LINC00473
	KDM5A				KDM7A				LINC00474
	KHNYN				KHDRBS3				LINC00476
	KIF22				KHSRP				LINC00605
	KIF27				KIAA1191				LINC00608
	KIF7				KIAA2026				LINC00620
	KLF10				KIF15				LINC00638
	KLF13				KIF2A				LINC00664
	KLF16				KIF5C				LINC00703
	KLF18				KIF6				LINC00840
	KLF4				KLF10				LINC00887
	KLF9				KLF3-AS1				LINC00899
	KLHL15				KLF4				LINC00938
	KLHL21				KLF6				LINC00972
	KLHL8				KLHDC10				LINC00974
	KLLN				KLHL20				LINC01011
	KMT2E-AS1				KMT2A				LINC01012
	KPNA2				KMT2B				LINC01058
	KPNB1				KNL1				LINC01089
	KRAS				KNOP1				LINC01108
	KRBA1				KPNA2				LINC01119
	KRBA2				KSR1				LINC01144
	KRT18				KU-MEL-3				LINC01192
	KRT78				L3MBTL2				LINC01220
	KRT80				LAMTOR2				LINC01341
	KU-MEL-3				LAMTOR3				LINC01395
	LACTBL1				LANCL2				LINC01470
	LAG3				LGMN				LINC01503
	LARP1				LIMS1				LINC01534
	LARP4				LINC00167				LINC01569
	LASP1				LINC00235				LINC01629
	LCN12				LINC00638				LINC01639
	LDLR				LINC00664				LINC01648
	LHFPL4				LINC00673				LINC01669
	LIFR				LINC00882				LINC01714
	LIG3				LINC00963				LINC01754
	LINC00207				LINC00972				LINC01770
	LINC00313				LINC01003				LINC01812
	LINC00316				LINC01006				LINC01819
	LINC00322				LINC01220				LINC01820
	LINC00467				LINC01470				LINC01970
	LINC00473				LINC01534				LINC01979
	LINC00474				LINC01547				LINC02011
	LINC00476				LINC01578				LINC02012
	LINC00605				LINC01715				LINC02038
	LINC00620				LINC01730				LINC02090
	LINC00840				LINC01745				LINC02111
	LINC00887				LINC01804				LINC02138
	LINC00899				LINC02282				LINC02169
	LINC00910				LINC02298				LINC02199
	LINC00938				LINC02380				LINC02226
	LINC00963				LINC02427				LINC02236
	LINC00974				LINC02485				LINC02255
	LINC01011				LINC-PINT				LINC02282
	LINC01058				LMAN2				LINC02298
	LINC01063				LMBR1				LINC02352
	LINC01089				LMBRD1				LINC02427
	LINC01108				LMTK3				LINC02521
	LINC01119				LOC100128398				LINC02525
	LINC01144				LOC100130987				LINC02535
	LINC01192				LOC100132249				LINC02580
	LINC01341				LOC100289230				LINC-PINT
	LINC01358				LOC100289361				LINGO1
	LINC01503				LOC100505501				LMAN1L
	LINC01569				LOC100506282				LMBR1
	LINC01578				LOC100506368				LMF2
	LINC01629				LOC100507250				LMNA
	LINC01669				LOC100507412				LMTK3
	LINC01697				LOC100507507				LOC100128398
	LINC01714				LOC100996325				LOC100130476
	LINC01754				LOC100996654				LOC100130987
	LINC01770				LOC101559451				LOC100132249
	LINC01800				LOC101927021				LOC100132356
	LINC01816				LOC101927322				LOC100288798
	LINC01819				LOC101927420				LOC100289230
	LINC01962				LOC101927502				LOC100505501
	LINC01970				LOC101927666				LOC100505942
	LINC02011				LOC101928000				LOC100506282
	LINC02038				LOC101928063				LOC100506688
	LINC02090				LOC101928739				LOC100506885
	LINC02111				LOC101929229				LOC100507346
	LINC02138				LOC101929243				LOC100507412
	LINC02145				LOC101929523				LOC100507507
	LINC02169				LOC102546294				LOC100996325
	LINC02199				LOC102723360				LOC100996437
	LINC02226				LOC102723427				LOC101559451
	LINC02236				LOC102724050				LOC101927245
	LINC02255				LOC102724596				LOC101927502
	LINC02298				LOC105369266				LOC101927699
	LINC02352				LOC105369340				LOC101927759
	LINC02521				LOC105369921				LOC101927851
	LINC02525				LOC105371506				LOC101928093
	LINC02535				LOC105371795				LOC101928253
	LINC02558				LOC105371814				LOC101928663
	LINC02580				LOC105372493				LOC101928674
	LMAN1L				LOC105372653				LOC101928739
	LMF2				LOC105373805				LOC101929224
	LMTK3				LOC105374952				LOC101929243
	LNCOC1				LOC105377590				LOC101929457
	LOC100049716				LOC105379194				LOC101929709
	LOC100130476				LOC107984036				LOC102546229
	LOC100130950				LOC107985911				LOC102546294
	LOC100131289				LOC112694756				LOC102723824
	LOC100288798				LOC221946				LOC102724050
	LOC100505942				LOC283788				LOC102724467
	LOC100506688				LOC643327				LOC102724601
	LOC100506885				LOC643387				LOC105369266
	LOC100507250				LOC644656				LOC105369340
	LOC100507346				LOC729218				LOC105370708
	LOC100507412				LPXN				LOC105371433
	LOC100507506				LRPAP1				LOC105374727
	LOC100507551				LRRC29				LOC105376382
	LOC100996325				LRRFIP1				LOC107985911
	LOC100996437				LSINCT5				LOC143666
	LOC101927245				LSM1				LOC153684
	LOC101927699				LSM12				LOC283731
	LOC101927759				LSM7				LOC283788
	LOC101927851				LSS				LOC284241
	LOC101928253				LTA4H				LOC285847
	LOC101928433				LTBP4				LOC339192
	LOC101928674				LTO1				LOC390705
	LOC101929224				LUC7L				LOC400867
	LOC101929268				LUC7L3				LOC440292
	LOC101929457				LYRM4-AS1				LOC642648
	LOC101929709				MADD				LOC643387
	LOC101929798				MAF1				LOC645485
	LOC102546229				MAFK				LOC646736
	LOC102723360				MAGI1				LOC646938
	LOC102723824				MAGOHB				LOC648987
	LOC102724050				MALAT1				LOC728613
	LOC102724357				MAN2C1				LOC729218
	LOC102724601				MANF				LOC730668
	LOC105370708				MAP2K2				LOXL1
	LOC105370943				MAP2K7				LPIN2
	LOC105371506				MAP3K10				LPXN
	LOC105373805				MAP3K12				LRP1
	LOC105374727				MAP3K3				LRPAP1
	LOC105374988				MAPK1IP1L				LRRC28
	LOC105376114				MAPKAPK5-AS1				LRRC29
	LOC143666				MAX				LRRC8D
	LOC153684				MB21D2				LRRFIP2
	LOC283731				MBD3				LRRK1
	LOC284241				MBD5				LSM3
	LOC285847				MBD6				LSP1
	LOC339192				MCM4				LSP1P4
	LOC389831				MCRIP1				LUC7L
	LOC390705				MCRS1				LUCAT1
	LOC400867				MEAF6				LUNAR1
	LOC642648				MECR				LY86-AS1
	LOC645485				MED11				LYRM4-AS1
	LOC646736				MED13L				LYSMD4
	LOC646938				MED15				MAFB
	LOC648987				MED24				MAN2C1
	LOC728613				MED27				MANEA
	LOC730668				MED6				MAP2K3
	LOC91548				MED9				MARCH6
	LOXL1				MEF2D				MATN1
	LPIN1				MEGF6				MATN1-AS1
	LPIN2				MELK				MAX
	LRP1				MEMO1				MBD5
	LRRC20				METTL17				MBLAC1
	LRRC24				METTL23				MBOAT1
	LRRC28				METTL3				MCF2L-AS1
	LRRC8D				MFN2				MCL1
	LRRFIP2				MFSD11				MCM4
	LSM5				MFSD13A				MCUR1
	LSP1				MGAT1				MDFI
	LSP1P4				MGC70870				MECR
	LTBP4				MGRN1				MED10
	LUCAT1				MINCR				MED11
	LUNAR1				MIR1181				MED16
	LY86-AS1				MIR1268A				MED6
	LYRM4-AS1				MIR132				MEF2A
	LYRM9				MIR138-1				MEGF6
	LYSMD4				MIR1538				MELTF-AS1
	LZTS2				MIR1976				MESD
	MAFB				MIR2861				MESP1
	MAGI1				MIR3156-3				MET
	MAN2C1				MIR3162				METRNL
	MANBAL				MIR320A				METTL23
	MANEA				MIR3917				METTL3
	MAP1LC3C				MIR3928				METTL6
	MAP2K3				MIR4453HG				MEX3B
	MAP2K7				MIR4492				MEX3D
	MAP3K14-AS1				MIR4497				MFSD5
	MAPK1IP1L				MIR4651				MICALL2
	MAPK3				MIR4738				MIDN
	MARCH2				MIR4754				MIER1
	MARCH6				MIR4790				MIR10226
	MARCH6				MIR5001				MIR10522
	MATN1				MIR548AL				MIR1268A
	MATN1-AS1				MIR6724-1				MIR132
	MATR3				MIR6821				MIR138-1
	MAZ				MIR8072				MIR200B
	MB21D2				MITD1				MIR3175
	MBLAC1				MKRN2				MIR3193
	MBOAT1				MLLT1				MIR3198-2
	MCAM				MLST8				MIR3648-1
	MCF2L2				MMAA				MIR3681HG
	MCF2L-AS1				MNAT1				MIR3917
	MCL1				MNT				MIR3936HG
	MCUR1				MOK				MIR4454
	MDFI				MORF4L1				MIR4456
	MECR				MPG				MIR4521
	MED10				MPP6				MIR4738
	MED13				MRGBP				MIR5188
	MED13L				MRPL16				MIR548AU
	MED4				MRPL20				MIR5689HG
	MEF2A				MRPL23				MIR6728
	MEF2D				MRPL24				MIR6730
	MEGF6				MRPL28				MIR6775
	MEIS1-AS3				MRPL36				MIR760
	MELTF-AS1				MRPL39				MIR762HG
	MEMO1				MRPL40				MIR7706
	MESD				MRPL44				MIR8083
	MESP1				MRPS18C				MIR9898
	MET				MRPS23				MIRLET7A1
	METRNL				MRPS25				MIRLET7B
	METTL6				MRPS5				MIRLET7BHG
	MEX3B				MSH3				MITD1
	MEX3D				MSL2				MKNK2
	MFSD12				MSRA				MKRN2
	MFSD3				MST1P2				MKRN3
	MFSD5				MTERF4				MLST8
	MGAT5B				MTF1				MNAT1
	MGC34796				MTHFD1				MOB3A
	MICALL2				MTHFSD				MOK
	MIDN				MTIF2				MPHOSPH8
	MIEN1				MTR				MPP6
	MIER1				MTSS1L				MRGBP
	MINCR				MTX1				MRM1
	MIR10226				MTX3				MRPL23-AS1
	MIR10522				MUC4				MRPL24
	MIR1-1HG-AS1				MXD3				MRPL44
	MIR1268A				MXI1				MSL2
	MIR145				MYBL1				MT1E
	MIR1538				MYBL2				MT2A
	MIR1976				MYL6B				MTBP
	MIR200B				MYLIP				MTDH
	MIR202HG				MYO1C				MTERF1
	MIR3175				MYORG				MTERF4
	MIR3193				MZF1-AS1				MTHFD1L
	MIR3198-2				NA				MTHFS
	MIR3648-1				NAA15				MTHFSD
	MIR3681HG				NAA35				MTMR12
	MIR3936HG				NAA38				MTX1
	MIR4436A				NAA40				MUC1
	MIR4648				NAA50				MUC16
	MIR4738				NAA60				MUC4
	MIR5188				NAB2				MYL10
	MIR548AU				NAGK				MYLK
	MIR5589				NANOS2				MYO10
	MIR5689HG				NAPA-AS1				MZF1-AS1
	MIR6728				NAT9				NAA40
	MIR6730				NCAPH2				NADK
	MIR6764				NCBP3				NADK2
	MIR6772				NCDN				NANOS2
	MIR6775				NCOR1P1				NAPA-AS1
	MIR6821				NDUFA13				NAT9
	MIR760				NDUFB10				NBN
	MIR762HG				NDUFB6				NCDN
	MIR7706				NDUFS3				NCOR2
	MIR8072				NDUFV1				NCR2
	MIR8083				NDUFV2-AS1				NDUFA13
	MIR9898				NEDD8-MDP1				NDUFS6
	MIRLET7A1				NELFB				NEAT1
	MIRLET7B				NELFCD				NEDD8-MDP1
	MIRLET7BHG				NET1				NELFCD
	MKNK2				NEURL2				NELL2
	MKRN2				NFATC3				NFATC2IP
	MKRN3				NFATC4				NFATC3
	MLEC				NFIC				NFATC4
	MLLT1				NFKBIB				NFE2
	MMP19				NFXL1				NFIC
	MND1				NICN1				NFXL1
	MNT				NISCH				NINJ2
	MNX1				NKILA				NIP7
	MOB3A				NKIRAS1				NIPBL-DT
	MOB4				NMNAT1				NKAPP1
	MORN1				NMT1				NKD2
	MPHOSPH8				NOB1				NMT1
	MPP3				NOC2L				NNT
	MRC2				NOL12				NOTO
	MRGBP				NOL4L				NPR3
	MRPL20				NOL7				NPRL3
	MRPL23-AS1				NOM1				NPTXR
	MRPL28				NOP16				NPY4R2
	MRPL40				NORAD				NQO2
	MRPL44				NOSIP				NR1H3
	MRPS23				NPEPPS				NR3C1
	MRVI1-AS1				NPL				NR4A1
	MSLN				NPLOC4				NR6A1
	MST1P2				NPM1				NRSN2
	MT1E				NQO2				NRTN
	MT2A				NR1D2				NSMCE2
	MTDH				NR2F6				NSUN2
	MTF2				NRDC				NTAN1
	MTHFD1L				NRSN2				NTHL1
	MTHFS				NRSN2-AS1				NUAK2
	MTMR12				NRTN				NUB1
	MTSS1				NSD3				NUDT21
	MTX1				NSFL1C				NUP155
	MUC1				NSMCE2				NUP210
	MUC16				NTAN1				NUP35
	MUC4				NTHL1				NUTF2
	MYC				NUDCD1				OAZ1
	MYL6B				NUDT16L1				OAZ2
	MYLK				NUDT21				ODF3B
	MYO10				NUDT8				OGDH
	MYO1D				NUP133				OLMALINC
	MYO1G				NUP214				ONECUT3
	NAA35				NUP35				OSBPL3
	NADK				NUTF2				OSGIN2
	NADK2				OAZ1				OSMR-AS1
	NALT1				ODC1				OSR2
	NASP				ODR4				OTUD7B
	NAV2				OGFOD3				OVCA2
	NBN				OGFR-AS1				OXCT1
	NBPF1				OLFM2				OXCT1-AS1
	NCBP2				OPA1				P3H4
	NCBP3				OR1Q1				PABPC1
	NCOA2				ORMDL3				PACSIN2
	NCOR2				OSBPL11				PAFAH1B1
	NCR2				OSBPL3				PAGR1
	NDRG1				OSBPL9				PAICS
	NDUFS3				OSCP1				PAIP1
	NDUFS6				OSER1-DT				PALLD
	NEAT1				OSR2				PANK1
	NELFB				OTUB1				PANK3
	NELFCD				OTUD4				PANK4
	NES				OVCA2				PAPPA
	NET1				OXR1				PARN
	NEURL1B				P4HB				PARP10
	NFAT5				PABPC1				PARTICL
	NFATC2IP				PACRG				PCIF1
	NFE2				PAFAH1B1				PCMTD1
	NFIB				PAFAH1B3				PCNP
	NFIC				PAGR1				PCYOX1
	NFKBIA				PAICS				PDCL3
	NINJ2				PAK2				PDF
	NIP7				PANK2				PDGFB
	NIPBL-DT				PANK3				PDP2
	NKAPP1				PANK4				PDS5B
	NKD2				PAPOLA				PDXDC1
	NKIRAS2				PAPSS1				PDZD2
	NMNAT1				PARD6B				PEX11A
	NNT				PARN				PEX11G
	NOCT				PARPBP				PEX12
	NOL3				PATZ1				PGBD1
	NOL4L				PCBP1-AS1				PHB
	NOM1				PCBP2				PHF12
	NOP10				PCIF1				PHF13
	NOTO				PCK2				PHF19
	NPBWR2				PCMTD1				PHF20
	NPR3				PDCD5				PHF21B
	NPRL3				PDCL3				PHLDA1
	NPTXR				PDE12				PIGQ
	NPY4R2				PDE4A				PIGV
	NQO1				PDE4DIP				PIK3C2B
	NQO2				PDE6D				PIK3R1
	NR1H3				PDIA5				PIM3
	NR3C1				PDK2				PIP4P2
	NR4A1				PDPK1				PIP5K1C
	NR6A1				PDRG1				PKIG
	NRBP2				PEBP1				PKM
	NRDC				PELI1				PKNOX1
	NRDE2				PEMT				PKP1
	NRL				PER1				PLCH2
	NRSN2				PET100				PLEC
	NSFL1C				PGS1				PLEKHG6
	NSUN2				PHB				PLIN4
	NTMT1				PHF12				PLS1
	NUAK2				PHF13				PLXDC1
	NUDCD3				PHF21B				PMS2P1
	NUDT5				PHF23				PMVK
	NUDT8				PHGDH				PNN
	NUP155				PIAS4				PNPLA6
	NUP210				PIGL				POLA2
	OAZ1				PIGV				POLG
	OAZ2				PIGX				POLM
	OGDH				PIH1D2				POLR1B
	OLMALINC				PIK3CA				POLR2A
	ONECUT3				PIM1				POLR3B
	OSBPL11				PIM3				POLR3E
	OSGIN2				PIP4K2B				POMT1
	OSMR-AS1				PKMYT1				PON2
	OSR2				PLD5				POP4
	OTUD7B				PLEC				POP7
	OTULIN				PLEKHA8				POU6F1
	Overlap TF binding Genes in COGC-seq				PLEKHH3				PPCDC
	OXCT1-AS1				PLEKHJ1				PPDPF
	P2RY6				PLIN2				PPFIBP1
	P3H4				PLLP				PPIC
	PABPC1				PLS1				PPL
	PACSIN1				PLXNA1				PPM1A
	PACSIN2				PNKD				PPM1B
	PACSIN3				PNN				PPM1L
	PAIP1				PNPLA6				PPP1R12C
	PALM2-AKAP2				PNRC1				PPP2R5B
	PANK1				POGZ				PPP4R3A
	PANK3				POLA2				PPP6R2
	PAPPA				POLD1				PPP6R3
	PARP10				POLD4				PRC1
	PARP14				POLG				PRDM4
	PARPBP				POLR1B				PRG1
	PATJ				POLR2A				PRKAA1
	PCBP2				POLR2J3				PRKAG2
	PCDHGA1				POLR3A				PRKCE
	PCLAF				POLR3B				PRKCSH
	PCNP				POLRMT				PRKD3
	PCNT				POMT1				PRKDC
	PCYOX1				POP4				PROB1
	PDE4A				POU3F1				PROC
	PDE4DIP				PPDPF				PRPF3
	PDE7A				PPIL2				PRPF40B
	PDF				PPM1A				PRPF4B
	PDIA4				PPM1D				PRR13
	PDP1				PPP1CA				PRR14
	PDP2				PPP1CC				PRR5
	PDPK1				PPP1R12C				PRR7-AS1
	PDS5B				PPP1R16A				PRSS36
	PDXDC1				PPP1R7				PRTG
	PDZD2				PPP2R3A				PSAP
	PET100				PPP2R5B				PSMC1
	PEX11A				PPP2R5C				PSMC4
	PEX11G				PPP3R1				PSMD4
	PEX12				PPP6R3				PSMG1
	PFDN4				PRDM12				PSRC1
	PFN1				PRDM15				PTBP3
	PGAP2				PRDM4				PTDSS2
	PGBD1				PRIM1				PTGER4
	PHF19				PRKAA1				PTMA
	PHF20				PRKCI				PTP4A1
	PHF21B				PRKCSH				PTP4A2
	PHF23				PRKD3				PTPA
	PHLDA1				PRKDC				PTPN4
	PHPT1				PROC				PTPRF
	PI4K2A				PRR14				PTPRJ
	PIGL				PRR25				PTPRK
	PIGO				PRRC2B				PUM2
	PIGQ				PRRT3				PWP1
	PIK3C2B				PSMA6				PXDC1
	PIK3R4				PSMB7				PXN
	PIM1				PSMC3				RAB12
	PIM3				PSMC3IP				RAB13
	PINX1				PSMC4				RAB1B
	PIP4K2B				PSMD11				RAB21
	PIP4P2				PSMD12				RAB35
	PIP5K1C				PSMD2				RAB40C
	PITPNM3				PSMD4				RAB5A
	PKIG				PTBP1				RAB6A
	PKM				PTDSS2				RABIF
	PKNOX1				PTEN				RACGAP1
	PKP1				PTGES3L				RAD1
	PLAU				PTK2				RAD18
	PLCH2				PTMA				RAD51AP2
	PLCXD2				PTPN1				RAF1
	PLEC				PTPN13				RALB
	PLEKHG6				PTPN4				RALBP1
	PLEKHJ1				PTPRN2				RANBP9
	PLIN4				PTRH1				RARG
	PLIN5				PUM2				RASAL1
	PLPP6				PUS1				RBAKDN
	PLXDC1				PUSL1				RBBP6
	PMPCB				PWP1				RBL2
	PMS2P1				QRSL1				RBM12
	PMVK				QSOX2				RBM17
	PNKD				R3HCC1L				RBM28
	POGZ				RAB11B-AS1				RBSN
	POLG				RAB12				RCCD1
	POLM				RAB1A				RCOR3
	POLR2C				RAB1B				REL
	POLR3E				RAB35				REPIN1
	POM121C				RAB40C				RETREG1
	PON2				RAB4B-EGLN2				REXO2
	POP7				RAB6A				REXO5
	POU2F1				RABL6				RFX1
	POU6F1				RACGAP1				RHBDF1
	PPA1				RAD18				RHOF
	PPCDC				RAD51AP1				RICTOR
	PPDPF				RAD51AP2				RIN3
	PPFIBP1				RAD51B				RIPK1
	PPIC				RAD54L				RIPK4
	PPIL4				RAF1				RMC1
	PPL				RALB				RMRP
	PPM1B				RALBP1				RNF10
	PPM1D				RANBP1				RNF112
	PPM1L				RANBP2				RNF135
	PPP1R16A				RANBP9				RNF139-AS1
	PPP4R3A				RAP2B				RNF145
	PPP6R2				RARS				RNF157-AS1
	PRC1				RAVER1				RNF19A
	PREP				RB1CC1				RNF223
	PRKAA1				RBBP9				RNF224
	PRKAG2				RBCK1				RNF38
	PRKCE				RBL1				RNF40
	PROB1				RBL2				RNF7
	PRPF3				RBM17				RNFT2
	PRPF38B				RBM24				RNU1-4
	PRPF40B				RBM42				RP2
	PRPF4B				RCE1				RP9P
	PRR13				RCOR1				RPGRIP1L
	PRR14				RDH14				RPL32
	PRR35				RECQL4				RPL37
	PRR5				REM2				RPL5
	PRRC2B				REXO2				RPL7
	PRRT3				RFC2				RPL8
	PRSS36				RFC5				RPP25
	PRTG				RFX1				RPRD2
	PSAP				RFX3				RPS21
	PSMA6				RGS12				RPS23
	PSMC1				RHPN1-AS1				RPS24
	PSMD14				RICTOR				RPUSD3
	PSMD4				RIDA				RRAS2
	PSMF1				RIPK1				RRP8
	PSMG1				RLF				RRS1-AS1
	PSMG4				RMC1				RSL1D1
	PTBP3				RMND1				RSPH1
	PTDSS2				RMND5B				RSU1
	PTGER4				RMRP				RTEL1-TNFRSF6B
	PTGIS				RN7SL2				RTN4
	PTK2				RNA28SN3				RUSC1
	PTK6				RNF10				RXRA
	PTMA				RNF130				S100A11
	PTP4A1				RNF139-AS1				S100A16
	PTP4A2				RNF145				S100A2
	PTP4A3				RNF157-AS1				S100A6
	PTPA				RNF214				SAMD1
	PTPN1				RNF24				SAP130
	PTPRJ				RNF34				SAP30BP
	PTPRK				RNF38				SARAF
	PURB				RNFT2				SATB1
	PXDC1				RNH1				SCAMP4
	PXN				RNMT				SCARB1
	PYM1				RNU4ATAC				SCARNA2
	R3HDM4				RNU6ATAC				SCCPDH
	RAB11FIP3				ROMO1				SEC11A
	RAB13				RPAP1				SEC13
	RAB21				RPGRIP1L				SEC14L1
	RAB3IP				RPIA				SEC16A
	RAB40C				RPL12				SEC22B3
	RAB5A				RPL29				SEC24D
	RABEP1				RPL32				SEC61B
	RABIF				RPL32P3				SECTM1
	RAD1				RPL35				SEMA3B
	RAD18				RPL36				SEMA3C
	RAD51L3-RFFL				RPL7				SEMA3D
	RAF1				RPL8				SEMA4B
	RALA				RPS10-NUDT3				SEMA7A
	RALGPS1				RPS14				SENP1
	RANBP9				RPS19				SEPTIN9
	RARG				RPS21				SERINC5
	RASAL1				RPS23				SERPINB1
	RBAKDN				RPS27A				SERPINB6
	RBBP6				RPS2P32				SERPINB9P1
	RBM12				RPS3A				SETD5
	RBM19				RRAS2				SF3A2
	RBM28				RRBP1				SF3A3
	RBMS3-AS3				RRM2				SF3B4
	RBX1				RRP15				SFN
	RC3H1				RRS1-AS1				SFXN3
	RCCD1				RSL1D1				SGK1
	RCOR3				RSPRY1				SGTA
	REL				RSRP1				SH2B3
	REPIN1				RSU1				SH3BP5
	RETREG1				RTEL1-TNFRSF6B				SHC1
	REV3L				RTF2				SHC4
	REXO1				RTN2				SHF
	RFX1				RYK				SHH
	RHBDD2				SAE1				SHISAL1
	RHBDF1				SAMD1				SHLD1
	RHOT2				SAMD4A				SIK1B
	RHPN1				SAMD4B				SIK3
	RICTOR				SAP130				SIN3A
	RIN3				SAP30				SKAP2
	RIPK1				SARNP				SKP2
	RIPK4				SARS				SLC12A7
	RNF135				SCAMP4				SLC12A9
	RNF19A				SCAND2P				SLC16A1-AS1
	RNF220				SCO2				SLC1A3
	RNF223				SDHA				SLC25A39
	RNF224				SDHAP1				SLC26A11
	RNF41				SEC13				SLC28A1
	RNF7				SEC14L1				SLC29A1
	RNH1				SEC16A				SLC29A3
	RNU1-4				SEC24C				SLC35B2
	RP2				SEC24D				SLC35B4
	RP9P				SECISBP2				SLC35E3
	RPL32				SELENOW				SLC35F5
	RPL37				SEMA3D				SLC38A1
	RPL5				SEPHS1				SLC38A2
	RPRD2				SERTAD3				SLC39A1
	RPS19BP1				SESN2				SLC39A13
	RPS23				SF3A3				SLC39A6
	RPS24				SF3B2				SLC41A3
	RPTOR				SGCA				SLC45A1
	RPUSD1				SGMS1-AS1				SLC48A1
	RPUSD3				SGTA				SLC50A1
	RRP1				SH2D6				SLC6A18
	RRP8				SH3BP5L				SLC6A9
	RRS1-AS1				SHARPIN				SLC7A5
	RSAD1				SHCBP1				SLC7A5P2
	RSPH1				SHLD1				SLC8B1
	RTEL1-TNFRSF6B				SIGIRR				SLC9A3
	RTN4				SIGMAR1				SLCO3A1
	RUBCN				SIK2				SLX4IP
	RUNX2				SIK3				SMAD2
	RUSC1				SIRT5				SMAD6
	RXRA				SIRT6				SMARCAL1
	S100A11				SKA2				SMIM24
	S100A16				SKIL				SMIM8
	S100A2				SLC17A7				SMYD2
	S100PBP				SLC25A19				SNAP47
	SAP30BP				SLC25A3				SNAPC3
	SARAF				SLC27A4				SNORD167
	SARNP				SLC30A6				SNRK
	SATB1				SLC35A1				SNU13
	SCAMP4				SLC35B4				SNX16
	SCAND1				SLC35E2B				SNX33
	SCAP				SLC35E3				SNX9
	SCARB1				SLC35F5				SOCS3
	SCARNA2				SLC37A3				SORBS3
	SCCPDH				SLC39A13				SOS1
	SCRT1				SLC39A6				SOWAHD
	SDC4				SLC41A2				SOX4
	SDHAF2				SLC4A2				SOX8
	SEC11A				SLC7A5				SP1
	SEC13				SLC9A1				SP3
	SEC14L1				SLC9A3-AS1				SP4
	SEC22B3				SLX4IP				SPAG1
	SEC61B				SMAD5				SPAST
	SECTM1				SMAP2				SPATA33
	SEMA3B				SMARCA2				SPECC1
	SEMA3C				SMARCA4				SPHK1
	SEMA4A				SMARCAL1				SPIRE2
	SEMA4B				SMARCD1				SPTBN1
	SENP1				SMG1				SPTBN4
	SENP5				SMG9				SRFBP1
	SEPTIN9				SMIM14				SRGAP3-AS4
	SERINC5				SMIM19				SRL
	SERPINB1				SMUG1				SRR
	SERPINB6				SNAP47				SRSF7
	SERPINB9P1				SNAPC3				SSH1
	SETD1A				SNAR-D				SSR1
	SF3A2				SNHG10				SSTR5
	SF3A3				SNHG16				SSUH2
	SF3B4				SNORD3D				ST14
	SFN				SNRK				ST20-MTHFS
	SFXN1				SNRNP70				ST3GAL1
	SFXN3				SNRPA1				ST3GAL2
	SGK1				SNRPB				ST3GAL5-AS1
	SGMS1-AS1				SNRPB2				ST5
	SH2B3				SNX12				STAU1
	SH2D3A				SNX14				STAU2
	SH2D6				SNX16				STC2
	SH3BP5				SNX27				STEAP4
	SH3GL1				SNX29				STIP1
	SH3TC2				SNX5				STK11
	SHARPIN				SNX8				STK11IP
	SHC1				SOD2-OT1				STK17A
	SHC4				SOWAHC				STK32C
	SHF				SP1				STK35
	SHH				SP2				STK38L
	SIK1B				SP3				STK40
	SIN3A				SP4				STKLD1
	SIVA1				SPACA9				STMN3
	SKAP2				SPAST				STMND1
	SKIL				SPATA2				STOML1
	SKP2				SPATA33				STRA6
	SLC11A1				SPC25				STX1A
	SLC12A7				SPECC1				STXBP5-AS1
	SLC12A9				SPECC1L-ADORA2A				SUB1
	SLC16A1-AS1				SPEN				SUCLG1
	SLC1A3				SPG21				SUGP2
	SLC25A39				SPIDR				SULT2B1
	SLC26A11				SPIRE2				SURF4
	SLC29A1				SPOPL				SYMPK
	SLC29A3				SPRED1				SYN2
	SLC30A7				SPRED2				SYNM
	SLC35B2				SPTBN1				SYNPO
	SLC35E3				SPTBN4				TAGLN2
	SLC37A1				SRCIN1				TARS
	SLC38A1				SREBF2				TARS2
	SLC38A10				SRI				TAS1R3
	SLC38A2				SRL				TATDN2
	SLC39A1				SRP72				TAX1BP3
	SLC39A13				SRPK1				TBC1D16
	SLC41A3				SRR				TBC1D2B
	SLC45A1				SRRM2-AS1				TBC1D30
	SLC48A1				SRSF2				TBC1D31
	SLC4A3				SSBP2				TBC1D5
	SLC50A1				SSH1				TBX3
	SLC6A9				ST3GAL2				TBX6
	SLC7A5				STAU1				TCEA2
	SLC7A5P2				STAU2				TCF3
	SLC8B1				STEAP4				TCP11L2
	SLC9A1				STIP1				TDP2
	SLC9A3				STK11				TDRP
	SLCO3A1				STK11IP				TEF
	SMAD2				STK17A				TEFM
	SMAP1				STK25				TENT4A
	SMARCA4				STK32C				TENT5B
	SMARCC1				STK35				TFAP2A-AS1
	SMARCD2				STK40				TFAP2C
	SMARCE1				STKLD1				TFCP2
	SMG7-AS1				STMN3				TFEB
	SMIM1				STOML2				TFPT
	SMIM19				STX10				TGIF1
	SMIM24				STX16-NPEPL1				THAP1
	SMIM29				STX1A				THEM4
	SMIM8				SUCLG1				THOC3
	SMUG1				SUGP2				THORLNC
	SNAI1				SUMO2				THUMPD3
	SNORD140				SUPT4H1				THUMPD3-AS1
	SNORD155				SURF6				TIMP4
	SNORD167				SUSD6				TIPARP-AS1
	SNORD3D				SYCE2				TJP3
	SNRNP27				SYDE1				TLE2
	SNRNP48				SYMPK				TLE3
	SNTB1				SYNCRIP				TLE4
	SNU13				SYNPO				TLNRD1
	SNX30				SYS1-DBNDD2				TM2D3
	SNX32				TAB3				TM4SF1-AS1
	SNX33				TAF12				TM4SF4
	SNX9				TAF2				TMED10
	SOCS3				TAF4				TMEM11
	SOD2				TAF5L				TMEM116
	SORBS3				TAF6L				TMEM120B
	SOS1				TAOK3				TMEM131
	SOWAHD				TAX1BP3				TMEM14C
	SOX13				TBC1D16				TMEM184A
	SOX4				TBC1D17				TMEM237
	SOX8				TBC1D20				TMEM249
	SP1				TBC1D2B				TMEM263
	SP2				TBC1D31				TMEM267
	SP3				TBC1D7-LOC100130357				TMEM33
	SP4				TBC1D8				TMEM38B
	SPAG1				TBCCD1				TMEM41A
	SPAST				TBK1				TMEM74
	SPATS2				TBL3				TMEM94
	SPC24				TBPL1				TMEM9B
	SPECC1				TBX6				TMOD3
	SPHK1				TCEA2				TMPO
	SPRED2				TCF12				TMSB10
	SPTBN1				TCF25				TMTC1
	SQSTM1				TCFL5				TNFRSF14
	SRF				TCOF1				TNFRSF21
	SRFBP1				TCP11L2				TNFRSF8
	SRGAP3-AS4				TDRP				TNFSF12-TNFSF13
	SRSF7				TEAD3				TNFSF9
	SSBP2				TEAD4				TNPO1
	SSBP4				TELO2				TNRC18
	SSR1				TEPSIN				TNS2
	SSU72				TEX22				TNS3
	ST14				TFAP2A				TOB1-AS1
	ST20-MTHFS				TFAP2A-AS2				TOGARAM1
	ST3GAL1				TFPT				TOLLIP-AS1
	ST3GAL4				TGIF2				TPGS1
	ST5				THAP1				TPPP
	STAG1				THOC3				TRABD2B
	STARD7-AS1				THORLNC				TRAF7
	STC2				THRAP3				TRAPPC3
	STK10				THUMPD3-AS1				TRAPPC9
	STK11				TIMM13				TRERF1
	STK38L				TIMMDC1				TRERNA1
	STKLD1				TK1				TRIM2
	STMND1				TLE2				TRIM43
	STOML1				TLE3				TRIM56
	STRA6				TLE4				TRIO
	STRA8				TLE6				TRIP13
	STRN				TM9SF1				TRMT10B
	STX16-NPEPL1				TMCC1-AS1				TRMT44
	STXBP5-AS1				TMED10				TRNAU1AP
	SUB1				TMED9				TRNP1
	SULT2B1				TMEM11				TRNT1
	SUMO2				TMEM120B				TSC22D2
	SUPT4H1				TMEM127				TSEN2
	SURF1				TMEM129				TSNAXIP1
	SURF4				TMEM131				TSPAN1
	SYCE2				TMEM141				TSPAN15
	SYN2				TMEM161A				TSPAN32
	SYNM				TMEM170B				TSTA3
	SYNPO				TMEM198B				TTC28
	SYS1				TMEM209				TTC33
	SZRD1				TMEM211				TTC34
	TAB1				TMEM217				TTC41P
	TAGLN2				TMEM222				TTC7A
	TARBP2				TMEM237				TTLL3
	TARS				TMEM248				TTLL8
	TAS1R3				TMEM250				TTYH3
	TATDN2				TMEM263				TUBA1C
	TBC1D13				TMEM33				TXNDC9
	TBC1D16				TMEM39A				U2AF1L4
	TBC1D2B				TMEM41A				UACA
	TBC1D5				TMEM70				UBA52
	TBCCD1				TMEM74				UBAC1
	TBL3				TMEM94				UBAP2L
	TBPL1				TMOD3				UBE2D2
	TBRG4				TMPO				UBE2H
	TBX3				TMUB1				UBE2I
	TCF3				TMUB2				UBE2Q2
	TDP2				TNFRSF12A				UBE2R2
	TEAD4				TNIP1				UBL7-AS1
	TEFM				TNK2-AS1				UBR5-AS1
	TEN1				TNKS				UBTD2
	TENT4A				TNS2				UBXN8
	TENT5B				TOB2P1				UCK1
	TEX22				TOGARAM1				UCKL1-AS1
	TEX44				TOLLIP-AS1				UFSP2
	TFAP2A-AS1				TOMM22				UNG
	TFAP2A-AS2				TOP3A				UPK3A
	TFAP2C				TOP3B				UPP1
	TFCP2				TOR1A				UQCRHL
	TFEB				TOR1AIP1				USP10
	TGIF1				TP53BP2				USP3
	THAP1				TPGS1				USP31
	THEM4				TPRG1L				UTP18
	THOC5				TPTE				UXS1
	THRB-AS1				TRABD				VAPA
	THUMPD1				TRAF7				VEGFA
	THUMPD3				TRAM1				VEGFC
	THUMPD3-AS1				TRAP1				VGLL4
	TICRR				TRAPPC3				VHL
	TIMMDC1				TRAPPC4				VIPR2
	TIMP4				TRAPPC5				VPS13B
	TINAGL1				TRAPPC9				VPS16
	TIPARP-AS1				TRIB1				VPS28
	TJP3				TRIM41				VPS29
	TM2D3				TRIM43				VPS33B
	TM4SF1-AS1				TRIO				VPS45
	TMEM101				TRIP4				VPS4A
	TMEM110-MUSTN1				TRMT10B				VPS51
	TMEM116				TRMT44				VTI1B
	TMEM14C				TRMT61A				VTRNA2-1
	TMEM184A				TRNAU1AP				VXN
	TMEM200B				TRNP1				WASHC4
	TMEM222				TRPC4AP				WBP2
	TMEM249				TRUB2				WDR25
	TMEM266				TSC1				WDR5
	TMEM267				TSEN54				WDR70
	TMEM38B				TSN				WDTC1
	TMEM41A				TSNAX-DISC1				WISP3
	TMEM45A				TSNAXIP1				WIZ
	TMEM87B				TSR1				WNK1
	TMEM94				TSSC4				WNK2
	TMEM9B				TSTA3				WNT10B
	TMSB10				TTC28				WNT7B
	TMTC1				TTC41P				WRN
	TNFRSF1A				TTC7B				WSB1
	TNFRSF21				TTLL9				XKR9
	TNFRSF8				TTYH3				XRCC2
	TNFSF12-TNFSF13				TUBB3				YBEY
	TNFSF9				TUBB4B				YEATS4
	TNIP2				TUBG2				YWHAZ
	TNNI2				TWSG1				ZBTB17
	TNPO1				TXNDC9				ZBTB38
	TNRC18				TXNRD3				ZBTB4
	TNS2				U2AF1L4				ZBTB7A
	TNS3				UBA52				ZBTB7B
	TOB1-AS1				UBAC1				ZC3H14
	TOB2				UBALD1				ZC3H8
	TOB2P1				UBAP2				ZCCHC7
	TOMM6				UBC				ZFHX2
	TOR1AIP1				UBE2D1				ZFP36L2
	TPD52L1				UBE2F-SCLY				ZFP90
	TPPP				UBE2G1				ZFR
	TPRA1				UBE2G2				ZMAT5
	TPRN				UBE2H				ZMIZ1
	TPST1				UBE2J2				ZMIZ1-AS1
	TRA2A				UBE2N				ZMPSTE24
	TRA2B				UBE2Q1				ZNF131
	TRABD2B				UBE2R2				ZNF133
	TRAPPC3				UBE4A				ZNF184
	TRERNA1				UBIAD1				ZNF2
	TRIB1				UBL7-AS1				ZNF221
	TRIB3				UBR5				ZNF225
	TRIM2				UBTD2				ZNF239
	TRIM25				UBTF				ZNF276
	TRIM56				UBXN7				ZNF32
	TRIO				UBXN8				ZNF354C
	TRIP12				UCK1				ZNF37BP
	TRIP13				UCKL1-AS1				ZNF385D-AS2
	TRMU				UFSP2				ZNF425
	TRNP1				UNG				ZNF45
	TRNT1				UNK				ZNF451
	TSC22D2				UNKL				ZNF485
	TSEN2				USE1				ZNF527
	TSKU				USP10				ZNF546
	TSPAN1				USP21				ZNF551
	TSPAN32				USP22				ZNF570
	TSPOAP1-AS1				USP31				ZNF584
	TSSC4				USP32				ZNF592
	TTC33				USP34				ZNF622
	TTC34				USP39				ZNF628
	TTC7A				USP48				ZNF664-RFLNA
	TTF1				UTP18				ZNF668
	TTLL3				UXS1				ZNF692
	TTLL8				VAMP3				ZNF706
	TUBA1C				VAPA				ZNF768
	TUBB4B				VDAC2				ZNF771
	TUT7				VEZT				ZNF778
	TVP23B				VIRMA				ZSCAN12P1
	UACA				VPS13A				ZSCAN2
	UBAP2L				VPS16				ZSCAN22
	UBE2D2				VPS25				ZSCAN9
	UBE2G1				VPS28				ZSWIM6
	UBE2I				VPS37D				ZW10
	UBE2J2				VPS45				ZYG11A
	UBE2Q2				VPS51
	UBE2Z				VRK1
	UBIAD1				VTI1B
	UBL7				WAPL
	UBL7-AS1				WARS
	UBP1				WASF1
	UBR5				WASHC4
	UBR5-AS1				WBP2
	UCK2				WDHD1
	UEVLD				WDR1
	ULK1				WDR18
	UNC13D				WDR31
	UPK3A				WDR4
	UPP1				WDR43
	UQCRC2				WDR5
	URB2				WDR60
	USP25				WDR82
	USP3				WDTC1
	USP42				WEE2-AS1
	USP48				WIZ
	VAMP1				WNK1
	VAMP4				WRAP73
	VAPA				WRN
	VEGFA				WRNIP1
	VEGFC				WWP1
	VGLL4				XAB2
	VHL				XKR9
	VIPR2				XPNPEP3
	VPS13B				XPO6
	VPS29				XPOT
	VPS33B				XRCC2
	VPS45				XRN2
	VPS4A				XXYLT1
	VTRNA2-1				YBEY
	VWA5B2				YIF1A
	VXN				YIF1B
	WARS				YIPF2
	WDR24				YPEL1
	WDR25				YWHAQ
	WDR60				YY1
	WDR70				YY1AP1
	WFDC12				ZBTB14
	WISP1				ZBTB17
	WISP3				ZBTB18
	WNK1				ZBTB37
	WNK2				ZBTB38
	WNT10B				ZBTB4
	WNT3				ZBTB7A
	WNT5A				ZC2HC1C
	WNT7B				ZC3H3
	WSB1				ZC3H8
	XRN1				ZCCHC7
	XXYLT1				ZCWPW2
	YBEY				ZDHHC11B
	YIPF3				ZER1
	YWHAZ				ZFAS1
	ZBTB17				ZFAT
	ZBTB37				ZFHX2
	ZBTB4				ZFP36
	ZBTB40				ZFP41
	ZBTB45				ZFP90
	ZBTB7A				ZFR
	ZBTB7B				ZFYVE19
	ZC3H14				ZHX3
	ZC3H3				ZKSCAN2
	ZC3HC1				ZMAT5
	ZCCHC24				ZMIZ2
	ZFAS1				ZMYM2
	ZFP36L1				ZNF133
	ZFP36L2				ZNF143
	ZFR				ZNF16
	ZHX1-C8orf76				ZNF165
	ZMIZ1				ZNF180
	ZMIZ1-AS1				ZNF2
	ZMPSTE24				ZNF200
	ZNF131				ZNF205
	ZNF184				ZNF211
	ZNF205				ZNF217
	ZNF217				ZNF221
	ZNF222				ZNF225
	ZNF24				ZNF227
	ZNF326				ZNF239
	ZNF34				ZNF25
	ZNF341				ZNF260
	ZNF385D-AS2				ZNF263
	ZNF398				ZNF268
	ZNF425				ZNF276
	ZNF469				ZNF286A
	ZNF496				ZNF316
	ZNF558				ZNF32
	ZNF579				ZNF341-AS1
	ZNF592				ZNF354A
	ZNF598				ZNF354B
	ZNF622				ZNF354C
	ZNF623				ZNF37BP
	ZNF624				ZNF383
	ZNF652				ZNF384
	ZNF668				ZNF395
	ZNF687				ZNF414
	ZNF696				ZNF419
	ZNF703				ZNF45
	ZNF706				ZNF451
	ZNF740				ZNF485
	ZNF76				ZNF507
	ZNF768				ZNF512B
	ZNF770				ZNF527
	ZNF771				ZNF546
	ZNF778				ZNF551
	ZSCAN12P1				ZNF554
	ZSCAN16-AS1				ZNF570
	ZSCAN2				ZNF576
	ZSCAN9				ZNF581
	ZYG11A				ZNF584
					ZNF624
					ZNF628
					ZNF646
					ZNF664-RFLNA
					ZNF689
					ZNF692
					ZNF696
					ZNF706
					ZNF724
					ZNF740
					ZNF747
					ZNF749
					ZNF766
					ZNF768
					ZNF770
					ZNF787
					ZNF837
					ZNF862
					ZNF8-ERVK3-1
					ZRANB1
					ZSCAN22
					ZSCAN30
					ZSCAN5A
					ZSWIM6
					ZW10
					ZYG11B
					ZZZ3
