# Supplementary material for: Proteomic profiling and genome-wide mapping of O-GlcNAc chromatin-associated proteins reveal an O-GlcNAc-regulated genotoxic stress response
Source: Nat Commun. 2020 Nov 19;11:5898. doi: 10.1038/s41467-020-19579-y (PMC7678849; doi:10.1038/s41467-020-19579-y)
Supplement: Supplementary file 17 — Supplementary Dataset 14 [file 41467_2020_19579_MOESM17_ESM.xlsx]

## Sheet: Sheet1
Genotoxic stress responsive OCTFs (33) targeting genes (647)
OCTF targeting genes	Binding OCTFs	COGC-seq peaks	Peak description	Peak annotation	RNA-seq FPKM in MCF-7	RNA-seq FPKM in ADR
CLK3	NFIC	chr1:116681746-116681942	MCF-7-biased	Promoter (1-2kb)	58.34	19.85
B3GALT6	NRF1,NRF1,NRF1,NRF1,NRF1,NRF1	chr1:1167344-1167713	ADR-biased	Promoter (<=1kb)	8.24	20.71
ATP8B2	SP1	chr1:1283345-1283557	MCF-7-biased	Promoter (<=1kb)	4.3	12.48
METRNL	SP1,KLF5,KLF5,KLF5,KLF5,KLF5,KLF5,KLF5,NFIC,TEAD1,SP3,SP3,SP3,SP3,SP3,SP3	chr1:149294620-149294807	MCF-7-biased	Distal Intergenic	163.2	17.43
HIST2H2AB	SP1,KLF5,NRF1,SP3	chr1:149859209-149859522	MCF-7-biased	Promoter (<=1kb)	1.42	0
OTUD7B	SP1,KLF5,SP3	chr1:149981923-149982318	MCF-7-biased	Promoter (<=1kb)	11.77	3.51
VPS45	SP1,KLF5,NRF1,SP3	chr1:150038769-150039262	MCF-7-biased	Promoter (<=1kb)	25.23	4.93
APH1A	SP1,KLF5,KLF5	chr1:150241251-150241744	MCF-7-biased	Promoter (<=1kb)	185.85	79.77
PRPF3	SP1,KLF5,SP3	chr1:150293879-150294432	MCF-7-biased	Promoter (<=1kb)	38.91	11.39
RPRD2	NFIC,NFIC,NRF1,NRF1	chr1:150336113-150336317	MCF-7-biased	Promoter (<=1kb)	17.36	5.51
TARS2	GABPA,KLF4,MEF2A	chr1:150459401-150459857	MCF-7-biased	Promoter (<=1kb)	65.28	23.99
MCL1	SP1,ELF1,NRF1	chr1:150551187-150551569	MCF-7-biased	Promoter (<=1kb)	197.37	24.61
ARNT	NFKB1,KLF5,KLF5,KLF5,KLF5	chr1:150848777-150849055	MCF-7-biased	Promoter (<=1kb)	17.18	5.18
C1orf56	SP1	chr1:151020199-151020522	MCF-7-biased	Promoter (<=1kb)	9	4.01
GABPB2	SP1,NFIC	chr1:151043541-151043794	MCF-7-biased	Promoter (<=1kb)	6.39	1.03
THEM4	MAFK,STAT3,ELF1,ELF1,KLF5	chr1:151881638-151881890	MCF-7-biased	Promoter (<=1kb)	9.52	1.59
CRTC2	SP1,ELF1,KLF5,SP3	chr1:153930270-153930919	MCF-7-biased	Promoter (<=1kb)	42.1	18.61
SLC39A1	NFKB1,FOSL2,KLF5,SP3,SP3	chr1:153935363-153935721	MCF-7-biased	Promoter (<=1kb)	267.04	127.98
UBAP2L	SP1,KLF5	chr1:154193703-154194110	MCF-7-biased	Promoter (<=1kb)	93.43	32.27
ZBTB7B	KLF4,KLF5,KLF5,KLF5,KLF5,KLF5,NFIC,NFIC,NRF1,NRF1,SP3,SP3,SP3,SP3,SP3	chr1:154971613-154971867	MCF-7-biased	Promoter (2-3kb)	49.38	6.29
C1orf61	SP1,ELF1,KLF5,SP3	chr1:155084755-155085004	MCF-7-biased	Distal Intergenic	0	0.89
EXOC3L4	KLF5,NRF1,NRF1,SP3	chr1:155098087-155098328	MCF-7-biased	Intron (uc001ymk.3/91828, intron 2 of 10)	1.36	0.1
SPECC1	SP1,KLF5,SP3	chr1:155100193-155100411	MCF-7-biased	Promoter (<=1kb)	20.91	6.59
MUC1	RUNX2,KLF5,KLF5,KLF5,SP3,SP3,SP3	chr1:155162729-155163060	MCF-7-biased	Promoter (<=1kb)	590.97	19.35
MIDN	KLF4,KLF5,KLF5	chr1:155213628-155213934	MCF-7-biased	Promoter (2-3kb)	24.12	9.34
HCN3	SP1,KLF5,KLF5,SP3,SP3	chr1:155246917-155247348	MCF-7-biased	Promoter (<=1kb)	8.71	1.2
RUSC1	KLF4,KLF5,KLF5,KLF5,NRF1,NRF1,SP3,SP3	chr1:155292828-155293396	MCF-7-biased	Promoter (<=1kb)	59.38	28.83
MKNK2	JUN,KLF5,KLF5,RXRA,FOXP1,SP3,SP3	chr1:156066462-156066718	MCF-7-biased	Distal Intergenic	122.68	37.62
nfic	FOSL1,FOSL2,KLF5,NRF1,NRF1,SP3	chr1:173684214-173684481	MCF-7-biased	Intron (uc002lxo.3/4782, intron 2 of 10)	40.51	15.31
CALML6	SP1,KLF5,KLF5,KLF5,SP3	chr1:1838618-1839005	MCF-7-biased	Distal Intergenic	0.9	0
KIF7	SP1,KLF5,TEAD1	chr1:193074172-193074506	MCF-7-biased	Downstream (<1kb)	16.14	4.47
ANKRD9	SP1,NRF1,NRF1	chr1:201244379-201244615	MCF-7-biased	Distal Intergenic	86.04	12.64
pkp1	FOSL1,FOSL2,FOSL2,FOSL2,KLF5,SP3	chr1:201278716-201278916	MCF-7-biased	Intron (uc001gwd.3/5317, intron 2 of 14)	0.02	0.46
NELL2	KLF4	chr1:202857620-202857817	MCF-7-biased	Distal Intergenic	0	0.22
PIK3C2B	SP1,KLF5	chr1:204463797-204464077	MCF-7-biased	Promoter (<=1kb)	6	1.31
FA2H	NFIC,NFIC	chr1:207414810-207414978	MCF-7-biased	Intron (uc002fde.2/79152, intron 1 of 6)	10.43	0.51
ZMIZ1	FOSL1,KLF5	chr1:207997286-207997438	MCF-7-biased	Intron (uc001kaf.2/57178, intron 4 of 24)	17.25	8.33
ECE1	SOX9	chr1:20901814-20902040	MCF-7-biased	Intron (uc001bej.2/1889, intron 2 of 16)	105.02	43.04
RCOR3	NFKB1,KLF5,KLF5,SP3	chr1:211432343-211432749	MCF-7-biased	Promoter (<=1kb)	4.23	1.14
CFAP126	SP1	chr1:21588313-21588458	MCF-7-biased	Exon (uc021pbx.1/uc021pbx.1, exon 1 of 1)	4.64	0.62
PPL	FOSL1,FOSL2,FOSL2,FOSL2,KLF5,KLF5,NFIC,NFIC	chr1:21695033-21695201	MCF-7-biased	Distal Intergenic	25.03	0.01
SNAP47	NRF1,NRF1,NRF1	chr1:227922939-227923234	ADR-biased	Promoter (<=1kb)	10.16	39.24
IBA57	SP1	chr1:228353267-228353506	ADR-biased	Promoter (<=1kb)	1.47	3.39
SFXN3	SP1,KLF5	chr1:228703082-228703227	MCF-7-biased	Promoter (<=1kb)	45.24	19.1
EXOC8	NRF1,NRF1,NRF1,NRF1,NRF1,NRF1	chr1:231473548-231473775	ADR-biased	Promoter (<=1kb)	3.64	0.95
CHST3	STAT3	chr1:244436422-244436612	MCF-7-biased	3' UTR	19.78	9.46
COX20	SP1,KLF5,KLF5,SP3	chr1:244997778-244998212	MCF-7-biased	Promoter (<=1kb)	8.28	16.71
CNST	MEF2D,ELF1,MEF2A,MEF2A,MEF2A,NRF1,TEAD1,TEAD1	chr1:246728587-246730837	MCF-7-biased	Promoter (<=1kb)	13.07	1.78
TNFRSF14	STAT1,STAT1	chr1:2479492-2479749	MCF-7-biased	Downstream (1-2kb)	0.21	0.91
IRX3	NFKB1,KLF5,KLF5	chr1:249167940-249168102	MCF-7-biased	Promoter (<=1kb)	45.15	0
SFN	SP1	chr1:27191448-27191649	MCF-7-biased	Promoter (1-2kb)	81.38	290.44
LRRK1	RUNX2	chr1:27324212-27324438	MCF-7-biased	Distal Intergenic	0.04	0.53
EFNA1	SP1,KLF5,KLF5,KLF5	chr1:27423948-27424166	MCF-7-biased	Distal Intergenic	131	5.53
MECR	SP1,KLF5,KLF5,NRF1,NRF1,NRF1,NRF1,SP3,SP3,SP3,SP3	chr1:29557346-29557563	ADR-biased	Promoter (<=1kb)	8.09	23.2
GBA	SP1	chr1:30584387-30584613	MCF-7-biased	Promoter (<=1kb)	133.82	28.14
RNF112	STAT1	chr1:31191161-31191329	MCF-7-biased	Distal Intergenic	1.6	0.03
ADGRB2	SP1,KLF5,KLF5,SP3	chr1:32254871-32255108	MCF-7-biased	Promoter (<=1kb)	10.03	4.42
S100A2	FOSL1,JUN,JUNB,FOSL2,FOSL2	chr1:32866555-32866717	MCF-7-biased	Promoter (2-3kb)	4.04	68.65
ARHGEF16	SP1,KLF5,SP3,SP3	chr1:3370762-3371191	MCF-7-biased	Promoter (<=1kb)	33.04	8.44
KLLN	SP1	chr1:33764375-33764545	MCF-7-biased	Promoter (<=1kb)	0.75	0.17
ZMPSTE24	SP1,KLF5	chr1:40723517-40724002	MCF-7-biased	Promoter (<=1kb)	18.47	4.85
EDN2	FOSL1	chr1:41898451-41898636	MCF-7-biased	Distal Intergenic	0.15	1.25
SAP130	SP1,KLF5,KLF5,KLF5,SP3	chr1:43312080-43312233	ADR-biased	Promoter (<=1kb)	7.9	20.53
SLC6A9	SP1,KLF5,KLF5,KLF5,SP3,SP3	chr1:44495874-44496139	MCF-7-biased	Promoter (1-2kb)	40.4	1.16
TSPAN1	ELF1	chr1:46645264-46645451	MCF-7-biased	Exon (uc021pmf.1/uc021pmf.1, exon 1 of 1)	17.25	3.64
TRABD2B	SP1	chr1:48463326-48463612	MCF-7-biased	Promoter (<=1kb)	1.05	0
SCARB1	FOSL1,FOSL2,FOSL2,FOSL2,NFIC,SP3	chr1:53017479-53017641	MCF-7-biased	Distal Intergenic	360.4	27.07
TSPAN32	FOSL1,FOSL2,FOSL2,FOSL2,FOSL2,KLF5	chr1:62208692-62208860	MCF-7-biased	Promoter (2-3kb)	0.72	0.08
KLHL21	FOSL1,FOSL2,KLF5	chr1:6662991-6663257	MCF-7-biased	Promoter (<=1kb)	25.51	6.2
CYR61	NRF1	chr1:86046277-86046626	MCF-7-biased	Promoter (<=1kb)	16.56	298.44
PDS5B	SP1,KLF5,NRF1,NRF1	chr1:9970620-9970812	MCF-7-biased	Promoter (<=1kb)	2.84	1.02
KAZALD1	SP1,KLF5,KLF5,SP3	chr10:102826193-102826551	MCF-7-biased	Exon (uc001ksu.3/uc001ksu.3, exon 1 of 2)	22.45	9.74
LSP1	FOSL1,FOSL2	chr10:103874241-103874371	MCF-7-biased	Promoter (1-2kb)	4.41	11.31
RASAL1	SP1	chr10:103874602-103874767	MCF-7-biased	Downstream (<1kb)	0.13	3.72
ITPKA	SP1,KLF5,NRF1,SP3	chr10:105805299-105805481	MCF-7-biased	Promoter (<=1kb)	8.37	2.26
TRNP1	KLF5,SP3	chr10:43048229-43048439	ADR-biased	Intron (uc021ojq.1/uc021ojq.1, intron 1 of 1)	2.24	29.52
ZNF239	SP1,SP3	chr10:44069933-44070204	ADR-biased	Promoter (<=1kb)	0.62	3.4
RBM17	SP1,NRF1,NRF1,NRF1,NRF1,NRF1,NRF1,NRF1,NRF1,NRF1	chr10:6130810-6131084	ADR-biased	Promoter (<=1kb)	13.98	29.96
EIF4B	SOX9	chr10:73026187-73026427	MCF-7-biased	Distal Intergenic	304.73	116.04
GHITM	FOSL1	chr10:73074128-73074334	MCF-7-biased	Promoter (<=1kb)	106.84	52.2
PSAP	CEBPB	chr10:73648515-73648774	MCF-7-biased	Intron (uc001rww.4/466, intron 2 of 6)	1188.15	289.03
DDIT4	SP1,KLF5,SP3	chr10:74020450-74020711	MCF-7-biased	Promoter (<=1kb)	1109.92	22.62
DPP8	GABPA,SP3	chr10:75639483-75639703	MCF-7-biased	Promoter (<=1kb)	3.95	0.89
PANK1	NFKB1	chr10:79165555-79165752	MCF-7-biased	Promoter (<=1kb)	2.32	0.31
TBC1D16	SP1,KLF5,KLF5,SP3	chr10:80952516-80952717	MCF-7-biased	Promoter (<=1kb)	20.31	2.93
GALNT6	SP1	chr10:89622951-89623096	MCF-7-biased	Intron (uc009zma.1/11226, intron 2 of 8)	23.05	1.3
DUSP5	SP1,KLF5	chr10:91404730-91404948	MCF-7-biased	Distal Intergenic	8.38	42.58
TNPO1	SP1	chr11:10955408-10955566	MCF-7-biased	Promoter (<=1kb)	17.9	8.15
FBXL16	KLF4	chr11:114033548-114033709	MCF-7-biased	Promoter (<=1kb)	39.34	0.02
C11orf45	SP1,KLF5	chr11:128775690-128776080	MCF-7-biased	Promoter (<=1kb)	1.09	3.81
C11orf74	STAT3	chr11:36615820-36616049	ADR-biased	Promoter (<=1kb)	0.78	9.66
PRKCE	NFIC,NRF1,NRF1,NRF1,NRF1	chr11:448300-448515	MCF-7-biased	Promoter (<=1kb)	96.75	238.53
PHLDA1	KLF4	chr11:47279922-47280145	MCF-7-biased	Promoter (<=1kb)	12.57	5.71
CCDC86	JUN,FOSL2,FOSL2,NRF1,NRF1	chr11:60609382-60609661	ADR-biased	Promoter (<=1kb)	26.23	80.3
NAA40	SP1,NRF1,NRF1,NRF1,NRF1	chr11:63706164-63706643	ADR-biased	Promoter (<=1kb)	6.22	17.79
BAD	GABPA,KLF5,NRF1	chr11:64037331-64037727	ADR-biased	3' UTR	17.42	132.07
EHD1	SP1,NRF1,NRF1	chr11:64645941-64646197	ADR-biased	Promoter (<=1kb)	14.1	108.3
PPP2R5B	JUNB,FOSL2,FOSL2	chr11:64691541-64692249	ADR-biased	Promoter (<=1kb)	3.95	17.24
VPS51	SP1,ELF1,ELF1	chr11:64863452-64863727	ADR-biased	Promoter (<=1kb)	17.69	63.44
SHF	SOX9	chr11:65238945-65239088	MCF-7-biased	Promoter (2-3kb)	0.1	17.07
C11orf80	SP1,KLF5,NRF1,NRF1,NRF1,NRF1,NRF1,NRF1,NRF1,NRF1,SP3,SP3	chr11:66512079-66512275	ADR-biased	Promoter (<=1kb)	4.68	9.71
SLC45A1	SP1,KLF5,SP3	chr11:6704674-6704891	MCF-7-biased	Distal Intergenic	0.28	0
MPHOSPH8	SP1,KLF5,SP3	chr11:705020-705184	MCF-7-biased	Promoter (<=1kb)	6.8	1.42
NCOR2	SP1,KLF5,NFIC,SP3	chr11:71903154-71903298	MCF-7-biased	Intron (uc010tbb.2/9612, intron 13 of 48)	32.11	15.96
RAB6A	SP1,KLF5	chr11:73472341-73472582	ADR-biased	Promoter (<=1kb)	25.31	10.46
KCTD21	SP1,KLF5,SP3	chr11:77899617-77899867	ADR-biased	Promoter (<=1kb)	1.77	5.47
CCDC90B	STAT3,NRF1	chr11:82996931-82997598	ADR-biased	Promoter (<=1kb)	2.99	14.02
HIKESHI	STAT3,ELF1	chr11:86013105-86013303	ADR-biased	Promoter (<=1kb)	10.92	34.77
IPO7	FOSL1,FOSL2,KLF5	chr11:9385795-9386120	MCF-7-biased	Distal Intergenic	48.39	20.33
TCP11L2	SP1,KLF5,KLF5,SP3,SP3,SP3	chr12:106696151-106696616	ADR-biased	Promoter (<=1kb)	3.8	0.95
TMEM263	NFKB1,NRF1,NRF1,NRF1,NRF1,SP3	chr12:107349335-107349631	ADR-biased	Promoter (<=1kb)	8.93	27.11
NR1H3	SP1	chr12:107474567-107474795	ADR-biased	Promoter (<=1kb)	16.23	5.86
PWP1	NRF1,NRF1	chr12:108079396-108079635	ADR-biased	Promoter (<=1kb)	17.78	42.96
UNG	SP1,KLF5,SP3	chr12:109535675-109536050	ADR-biased	Promoter (<=1kb)	35.45	90.67
KCTD10	SP1	chr12:109915039-109915570	ADR-biased	Promoter (<=1kb)	10.27	21.82
FAM222A	SP1,NRF1,NRF1	chr12:110151224-110151638	ADR-biased	Promoter (<=1kb)	1.07	2.27
TMEM116	SP1	chr12:112450423-112450854	MCF-7-biased	Promoter (<=1kb)	5.03	1.92
MKRN3	ELF1	chr12:113659748-113659915	MCF-7-biased	Promoter (<=1kb)	1.73	0
SLC8B1	FOSL1,KLF5	chr12:113737700-113737904	MCF-7-biased	Exon (uc001tuz.3/80024, exon 9 of 9)	40.65	5.66
TBX3	JUN,FOSL2,FOXC1,KLF5,KLF5,KLF5,NRF1,SP3,SP3,SP3	chr12:115105913-115106270	MCF-7-biased	Promoter (<=1kb)	97.39	1.07
RNFT2	ATF7,FOSL2,FOSL2,FOSL2,FOSL2,FOSL2,FOSL2,KLF5	chr12:117257294-117257503	ADR-biased	Intron (uc001twa.4/84900, intron 8 of 11)	0.38	1.58
HSPB8	SP1,KLF5	chr12:119616452-119616740	MCF-7-biased	Promoter (<=1kb)	18.75	0
ZFHX2	NFKB1	chr12:120972047-120972221	ADR-biased	Promoter (<=1kb)	0.02	0.79
TAX1BP3	SP1,KLF5,NRF1,NRF1,NRF1,NRF1,NRF1,NRF1	chr12:122224252-122224491	MCF-7-biased	Promoter (<=1kb)	28.32	158.95
TNFRSF8	FOXP1	chr12:124853976-124854220	MCF-7-biased	3' UTR	0	0.87
FRMD5	RUNX2	chr12:125167706-125167837	MCF-7-biased	Intron (uc001ztj.1/84978, intron 2 of 10)	0.09	0.64
kras	CEBPB	chr12:25403782-25404205	MCF-7-biased	Promoter (<=1kb)	6.03	1.92
ITPR2	SP1,KLF5	chr12:26984922-26985256	MCF-7-biased	Promoter (<=1kb)	2.59	0.34
SLC7A5	REL,KLF5,KLF5,KLF5,KLF5,TEAD1,SP3,SP3	chr12:27397108-27397347	MCF-7-biased	Promoter (<=1kb)	786.8	70.53
PPFIBP1	CEBPB,KLF5	chr12:27677060-27677576	MCF-7-biased	Promoter (<=1kb)	8.85	3.16
TMTC1	SP1	chr12:29935630-29935932	MCF-7-biased	Promoter (<=1kb)	16.63	0.06
AMN1	ATF7,FOSL2,FOSL2,FOSL2,FOSL2,FOSL2,FOSL2,KLF5,KLF5,SP3	chr12:31881752-31882157	MCF-7-biased	Promoter (<=1kb)	6	2.45
CPNE8	JUN,FOSL2,KLF5,NFIA,SP3	chr12:39299320-39299595	MCF-7-biased	Promoter (<=1kb)	3.93	1.34
SLC38A1	SP1,KLF5,SP3	chr12:46662741-46663135	MCF-7-biased	Promoter (<=1kb)	90.49	7.9
SLC38A2	SP1,KLF5,SP3	chr12:46759520-46759769	MCF-7-biased	Promoter (<=1kb)	260.87	18.2
BLM	SP1,KLF5	chr12:47474606-47474835	MCF-7-biased	Promoter (<=1kb)	4.92	1.77
SENP1	GABPA,NRF1,NRF1	chr12:48499695-48499992	MCF-7-biased	Promoter (<=1kb)	7.89	1.31
CCNT1	ELF1	chr12:49110181-49110663	MCF-7-biased	Promoter (<=1kb)	10	1.91
asic1	TEAD1,TEAD1	chr12:50468979-50469311	MCF-7-biased	Promoter (1-2kb)	3.85	8.55
DIP2B	SP1,KLF5,SP3	chr12:50898512-50898852	MCF-7-biased	Promoter (<=1kb)	9.66	2.52
ATF1	SP1,KLF5	chr12:51180518-51180810	MCF-7-biased	Intron (uc001rww.4/466, intron 2 of 6)	33.94	6.03
tfcp2	ATF7,ELF1,FOSL2,FOSL2,FOSL2,FOSL2,FOSL2,FOSL2,KLF5,SP3	chr12:51566089-51566298	MCF-7-biased	Promoter (<=1kb)	11.63	0.38
NR4A1	KLF4,KLF5,KLF5,KLF5,MEF2A,MEF2A,MEF2A,MEF2A,MEF2A,MEF2A,NRF1,SP3,SP3	chr12:52444578-52445283	MCF-7-biased	Promoter (<=1kb)	18.81	7
KRT80	FOSL1,FOSL2,KLF5,KLF5	chr12:52537362-52537647	MCF-7-biased	Distal Intergenic	38.69	8.13
RHOF	KLF4	chr12:53268122-53268370	MCF-7-biased	3' UTR	32.2	79.25
KRT18	SP1,KLF5,KLF5,KLF5,SP3,SP3	chr12:53342619-53342987	MCF-7-biased	Promoter (<=1kb)	578.21	1563.02
TNS2	SP1,KLF5	chr12:53441109-53441348	MCF-7-biased	Promoter (<=1kb)	26.91	4.48
rarg	NFKB1,KLF5,KLF5,KLF5,TEAD1,SP3,SP3,SP3	chr12:53614657-53615121	MCF-7-biased	Promoter (<=1kb)	73.19	12.02
arhgap18	SP1,KLF5	chr12:53645450-53645656	MCF-7-biased	Promoter (<=1kb)	3.2	1.35
SP1	REL	chr12:53764684-53765146	MCF-7-biased	Distal Intergenic	32.52	9.42
LRP1	NFKB1	chr12:57576816-57576998	MCF-7-biased	Downstream (1-2kb)	55.99	11.56
TBC1D30	NFIC	chr12:65091874-65092026	MCF-7-biased	Distal Intergenic	0.01	0.62
B4GALNT3	KLF4,SP3	chr12:656174-656413	MCF-7-biased	Intron (uc001qil.3/4815, intron 1 of 3)	0	1.26
NINJ2	RUNX2,KLF5,KLF5,FOXP1,SP3,SP3	chr12:678961-679326	MCF-7-biased	Intron (uc001qil.3/4815, intron 1 of 3)	13.27	2.06
FRS2	SP1,ELF1,KLF5,KLF5	chr12:69863973-69864288	MCF-7-biased	Promoter (<=1kb)	2.54	1.14
RAB21	SP1,KLF5,SP3	chr12:72148376-72148650	MCF-7-biased	Promoter (<=1kb)	5.55	1.96
TDRP	KLF4,KLF5,NRF1,NRF1,SP3	chr13:27998629-27998785	ADR-biased	Promoter (<=1kb)	0	1.11
hhipl1	REL,KLF5,SP3	chr14:100070714-100070940	ADR-biased	Promoter (<=1kb)	0.69	3.09
CCDC85C	KLF4	chr14:100070715-100070940	ADR-biased	Promoter (<=1kb)	5.51	30.67
C14orf180	SP1,KLF5	chr14:105030375-105030623	MCF-7-biased	Distal Intergenic	1.66	0.03
AHNAK2	FOSL1,FOSL2,FOSL2,FOSL2,FOSL2,FOSL2,FOSL2,FOSL2,FOSL2,FOSL2,TEAD1,SP3	chr14:105439564-105439964	MCF-7-biased	Promoter (2-3kb)	23.06	4.5
JAG2	SP1,KLF5,KLF5,NRF1,SP3	chr14:105635039-105635272	ADR-biased	Promoter (<=1kb)	1.06	33.93
ABI2	SP1,ELF1,ELF1,KLF5,NRF1,NRF1,SP3,SP3	chr14:24020912-24021133	ADR-biased	Promoter (<=1kb)	3.99	11.27
NFATC4	SP1,KLF5,SP3	chr14:24836281-24836522	ADR-biased	Promoter (<=1kb)	3.26	9.13
MNAT1	RUNX2	chr14:61385477-61385734	ADR-biased	Promoter (<=1kb)	9.53	32.26
CHURC1-FNTB	NRF1,NRF1	chr14:65453726-65454021	ADR-biased	Promoter (<=1kb)	6.53	22.05
MAX	SP1,KLF5,KLF5,NRF1,NRF1,SP3,SP3	chr14:65569159-65569624	ADR-biased	Promoter (<=1kb)	17.11	39.25
ATP6V1D	GABPA,ELF1,NRF1	chr14:67826338-67826836	ADR-biased	Promoter (<=1kb)	11.79	62.93
VTI1B	NRF1	chr14:68141330-68141720	ADR-biased	Promoter (<=1kb)	13.1	89.29
ERH	ELF1,ELF1	chr14:69864951-69865368	ADR-biased	Promoter (<=1kb)	77.9	256.8
MED6	GABPA,KLF5,SP3	chr14:71067330-71067625	ADR-biased	Promoter (<=1kb)	5.8	20.35
FOS	SP1	chr14:75745093-75745373	ADR-biased	Promoter (<=1kb)	10.66	0.87
GSTZ1	SP1,KLF5,KLF5,KLF5,SP3	chr14:77787131-77787427	ADR-biased	Promoter (<=1kb)	15.88	36.47
ABR	SP1	chr14:81407512-81407688	MCF-7-biased	Intron (uc002fsd.4/29, intron 2 of 22)	12.02	24.34
SMAD6	NFIC,NFIC	chr14:91164046-91164254	MCF-7-biased	Intron (uc002aqf.3/4091, intron 3 of 3)	6.97	0.84
PPP4R3A	SP3	chr14:91977111-91977357	MCF-7-biased	Promoter (<=1kb)	14.25	4.18
MEF2A	SP1,KLF5,KLF5,KLF5,SP3	chr15:100105390-100105695	MCF-7-biased	Promoter (<=1kb)	9.52	1.61
LYSMD4	SP1,KLF5	chr15:100273182-100273493	MCF-7-biased	Promoter (<=1kb)	6.63	1.7
TM2D3	SP1,ELF1,ELF1,KLF5,NRF1,SP3	chr15:102192291-102192616	MCF-7-biased	Promoter (<=1kb)	37.66	9.94
PLXDC1	NRF1	chr15:31664818-31665079	MCF-7-biased	Promoter (<=1kb)	0.42	0.14
BUB1B	KLF5,SP3,SP3	chr15:40453124-40453313	ADR-biased	Promoter (<=1kb)	15.71	6.71
B2M	SP1	chr15:41785471-41785619	MCF-7-biased	Promoter (<=1kb)	2435.53	56.43
aldh3a1	SP3	chr15:41850816-41850970	MCF-7-biased	Distal Intergenic	12.59	0
SECTM1	KLF4	chr15:45490741-45490898	MCF-7-biased	Distal Intergenic	18.46	7.86
DTWD1	SP1	chr15:49913084-49913386	MCF-7-biased	Promoter (<=1kb)	7.35	2.8
AP4E1	SP1,ELF1	chr15:51200688-51200971	MCF-7-biased	Promoter (<=1kb)	3.17	0.68
FSD1	NRF1,NRF1,NRF1	chr15:52121722-52121923	ADR-biased	Promoter (<=1kb)	2.97	38.58
CCPG1	NRF1	chr15:55700528-55700814	MCF-7-biased	Promoter (<=1kb)	23.55	2.93
PRTG	SP1,KLF5	chr15:56035269-56035540	MCF-7-biased	Promoter (<=1kb)	1.59	0.16
USP3	SP1,KLF5,KLF5,KLF5,KLF5,SP3	chr15:63796463-63796871	MCF-7-biased	Promoter (<=1kb)	10.09	2.36
ITGA11	KLF5	chr15:68599070-68599254	MCF-7-biased	Promoter (2-3kb)	0.01	0.36
TLE3	SP1,KLF5,KLF5,NRF1,SP3,SP3,SP3	chr15:70390249-70390395	ADR-biased	Promoter (1-2kb)	32.17	1.06
UACA	NFKB1,KLF5,SP3	chr15:71054812-71055258	MCF-7-biased	Promoter (<=1kb)	4.68	1.74
BBS4	SP1,KLF5,SP3	chr15:72978482-72978938	MCF-7-biased	Promoter (<=1kb)	19.69	4.58
CD276	SP1,KLF5,KLF5,KLF5,KLF5,KLF5,SP3,SP3	chr15:73976287-73976649	MCF-7-biased	Promoter (<=1kb)	170.87	22.24
LOXL1	RUNX2	chr15:74218565-74218890	MCF-7-biased	Promoter (<=1kb)	11.94	29.99
STOML1	SP1,ELF1,KLF5,KLF5,KLF5,KLF5,NRF1,NRF1,SP3	chr15:74265301-74265637	MCF-7-biased	Promoter (<=1kb)	12.78	5.83
ISLR2	REL,KLF5,KLF5,SP3	chr15:74428223-74428874	MCF-7-biased	3' UTR	0.34	0.06
STRA6	KLF4,KLF5,KLF5,NFIC,NFIC,NRF1,SP3	chr15:74493066-74493672	MCF-7-biased	Promoter (<=1kb)	39.02	0.3
CCDC33	SP1,KLF5,KLF5	chr15:74583658-74584083	MCF-7-biased	Intron (uc002axo.4/80125, intron 10 of 18)	2.49	0.03
tas1r3	KLF4,ELF1,KLF5	chr15:74614954-74615206	MCF-7-biased	Promoter (<=1kb)	0.54	0.06
SEMA7A	RUNX2	chr15:74731092-74731331	MCF-7-biased	Distal Intergenic	2.97	6.97
LMAN1L	KLF5,SP3	chr15:75100399-75100694	MCF-7-biased	Distal Intergenic	0.58	0
CACNA1H	JUN	chr15:75249963-75250187	MCF-7-biased	Intron (uc002cks.3/8912, intron 2 of 34)	1.55	4.49
c15orf39	FOSL1,ELF1,FOSL2,KLF5,KLF5,KLF5,KLF5,SP3,SP3	chr15:75437447-75437803	MCF-7-biased	Promoter (<=1kb)	25.49	5.86
MAN2C1	NFKB1,KLF5,NRF1,SP3	chr15:75660324-75661162	MCF-7-biased	Promoter (<=1kb)	24.26	11.89
SIN3A	NFKB1,KLF5,KLF5,KLF5,KLF5,SP3	chr15:75742983-75743363	MCF-7-biased	Promoter (<=1kb)	30.25	8.86
FBXO22	ELF1,ELF1,KLF5,SP3	chr15:76195813-76196363	MCF-7-biased	Promoter (<=1kb)	22.84	9.05
CHSY1	REL,ELF1,KLF5	chr15:76470227-76470421	MCF-7-biased	Distal Intergenic	28.22	5.14
ISL2	SOX9	chr15:76628636-76629137	MCF-7-biased	Promoter (<=1kb)	7.53	3.1
LINGO1	KLF5	chr15:77835663-77835913	MCF-7-biased	Distal Intergenic	0.07	0.9
IREB2	SP1,FOXP1	chr15:78730437-78730696	MCF-7-biased	Promoter (<=1kb)	17.28	1.88
GTF3A	ELF1,ELF1,NRF1,NRF1,NRF1	chr15:78857831-78857973	MCF-7-biased	Promoter (<=1kb)	39.74	18.25
ADAMTS7	NFKB1,KLF5,KLF5,KLF5,KLF5,KLF5,SP3,SP3	chr15:79103633-79104144	MCF-7-biased	Promoter (<=1kb)	7.06	2.68
BTBD1	STAT3,KLF5,SP3	chr15:83735874-83736271	MCF-7-biased	Promoter (<=1kb)	34.84	4.02
ZNF592	NFKB1,KLF5,KLF5,KLF5	chr15:85291456-85291910	MCF-7-biased	Promoter (<=1kb)	11.62	5.62
DET1	SP1,KLF5,KLF5,SP3	chr15:89089660-89090039	MCF-7-biased	Promoter (<=1kb)	3.41	1.69
AEN	SP1	chr15:89164261-89164585	MCF-7-biased	Promoter (<=1kb)	26.68	7.65
ISG20	JUN	chr15:89181873-89182164	MCF-7-biased	Promoter (<=1kb)	2.87	10.42
FANCI	SP1,NFIA	chr15:89786898-89787534	MCF-7-biased	Promoter (<=1kb)	38.26	5.28
PEX11A	FOSL1,KLF5,SP3	chr15:90233668-90234013	MCF-7-biased	Promoter (<=1kb)	7.87	1.88
MESP1	RUNX2,NRF1,NRF1	chr15:90294060-90294341	MCF-7-biased	Promoter (<=1kb)	2.09	4.8
ANPEP	KLF4,KLF5	chr15:90366566-90366889	MCF-7-biased	Distal Intergenic	164.22	33.69
AP3S2	GABPA,ELF1,ELF1	chr15:90437125-90437443	MCF-7-biased	Promoter (<=1kb)	10.78	3.4
SEMA4B	FOSL1,FOSL2,KLF5,KLF5,KLF5,KLF5,NRF1,SP3	chr15:90701185-90701712	MCF-7-biased	Promoter (<=1kb)	134.2	13.52
CIB1	RUNX2,KLF5,KLF5,KLF5,KLF5,SP3	chr15:90776497-90776996	MCF-7-biased	Promoter (<=1kb)	232.74	71.74
iqgap1	SP1,KLF5,KLF5,KLF5,KLF5,NFIC,SP3,SP3	chr15:90931335-90931573	MCF-7-biased	Promoter (<=1kb)	103.92	9.3
CRTC3	SP1,ELF1,ELF1,KLF5,KLF5,SP3	chr15:91073080-91073433	MCF-7-biased	Intron (uc002bpn.4/64784, intron 2 of 2)	34.25	4.85
ZNF2	NRF1,NRF1	chr15:91208397-91208627	MCF-7-biased	Distal Intergenic	1.66	3.6
FURIN	SP1,KLF5,KLF5,SP3	chr15:91412791-91413119	MCF-7-biased	Promoter (<=1kb)	107.36	12.9
RCCD1	SP1,KLF5,KLF5,SP3	chr15:91497916-91498264	MCF-7-biased	Promoter (<=1kb)	30.9	7.23
PRC1	ATF7,FOSL2,FOSL2,FOSL2,FOSL2,FOSL2,FOSL2,KLF5,KLF5,NRF1	chr15:91537779-91538312	MCF-7-biased	Promoter (<=1kb)	119.76	35.55
SLCO3A1	NFKB1,NFIC	chr15:92395779-92396164	MCF-7-biased	Promoter (<=1kb)	18.54	3.18
RAB1B	NRF1,NRF1	chr15:99447773-99448028	MCF-7-biased	Promoter (<=1kb)	52.47	216.76
SYNM	SP1,NFIC	chr15:99644960-99645340	MCF-7-biased	Promoter (<=1kb)	13.7	0.9
LRRC28	NFKB1,KLF5,KLF5,KLF5,SP3	chr15:99791463-99791843	MCF-7-biased	Promoter (<=1kb)	3.82	1.69
C1QTNF3	SP1,KLF5,KLF5,SP3,SP3	chr16:11012654-11012859	MCF-7-biased	Distal Intergenic	0.57	0.18
SSTR5	KLF5	chr16:1105141-1105391	MCF-7-biased	Distal Intergenic	0.63	2.67
RHBDF1	NFKB1	chr16:115724-115981	MCF-7-biased	Intron (uc002cfl.4/64285, intron 1 of 17)	27.8	10.79
PDXDC1	SP1,KLF5	chr16:15068812-15069167	MCF-7-biased	Promoter (<=1kb)	65.73	17.85
NTAN1	SP1,ELF1,KLF5,KLF5,SP3,SP3	chr16:15149878-15150239	ADR-biased	Promoter (<=1kb)	14.74	31.02
ITPRIPL2	SP1,KLF5	chr16:19125025-19125311	MCF-7-biased	Promoter (<=1kb)	23.31	6.03
nthl1	GABPA,ELF1	chr16:2097748-2098075	ADR-biased	Promoter (<=1kb)	25.62	55.69
EEF2K	SP1,KLF5,NRF1	chr16:22206971-22207246	MCF-7-biased	Exon (uc021tes.1/uc021tes.1, exon 1 of 1)	14.41	2.79
POLR3E	KLF5,SP3	chr16:22308332-22308641	MCF-7-biased	Promoter (<=1kb)	23.06	10.37
PAGR1	NRF1	chr16:29827286-29827471	ADR-biased	Promoter (<=1kb)	9.51	22.73
LPIN2	SP1	chr16:30905476-30905633	MCF-7-biased	Promoter (2-3kb)	8.2	2.99
PRR13	SP1,KLF5,KLF5,SP3,SP3	chr16:30934589-30934835	ADR-biased	Promoter (<=1kb)	61.84	26.6
PRSS36	SP1,KLF5,SP3	chr16:31153747-31153974	MCF-7-biased	Exon (uc010vff.3/146547, exon 8 of 13)	3.17	1.08
ADGRG1	KLF5	chr16:31465430-31465569	MCF-7-biased	Distal Intergenic	63.74	5.88
GLIS2	KLF4,TEAD1	chr16:4349132-4349417	MCF-7-biased	Distal Intergenic	28.08	9.23
NUP35	CEBPB	chr16:50099756-50099945	ADR-biased	Promoter (<=1kb)	2.89	6.84
RBL2	STAT3,NRF1,NRF1	chr16:53468199-53468488	ADR-biased	Promoter (<=1kb)	13.42	4.89
MT2A	FOSL1,KLF5,SP3	chr16:56642363-56642597	MCF-7-biased	Promoter (<=1kb)	1122.36	444.85
MT1E	MEF2D,MEF2A,MEF2A,MEF2A	chr16:56659443-56659727	MCF-7-biased	Promoter (<=1kb)	222.02	46.45
SP3	SP1,SP3	chr16:57625392-57625557	MCF-7-biased	Promoter (<=1kb)	6.12	2.57
JUNB	NFKB1,KLF5,KLF5,SP3,SP3	chr16:66907076-66907323	MCF-7-biased	Promoter (1-2kb)	107.05	13.84
NUTF2	SP1	chr16:67880605-67880891	ADR-biased	Promoter (<=1kb)	35.74	93.76
NFATC3	SP1,KLF5,SP3	chr16:68119004-68119226	ADR-biased	Promoter (<=1kb)	8.98	4.12
VPS4A	SP1,KLF5,SP3	chr16:69345063-69345313	MCF-7-biased	Promoter (<=1kb)	31.98	64.2
STK11	SP1,KLF5	chr16:87904369-87904619	MCF-7-biased	Intron (uc002lrl.1/6794, intron 6 of 9)	2.13	33.52
ANKRD11	SP1	chr16:89556953-89557350	ADR-biased	Promoter (<=1kb)	30.28	8.54
CPNE7	SP1,KLF5,KLF5,KLF5,KLF5,KLF5,KLF5,KLF5,KLF5,KLF5,KLF5,SP3,SP3,SP3,SP3,SP3,SP3,SP3	chr16:89653427-89653659	ADR-biased	Exon (uc002fnp.3/27132, exon 11 of 17)	2.84	17.26
SPATA33	GABPA,ELF1,ELF1,KLF5,NRF1,SP3	chr16:89724005-89724298	ADR-biased	Promoter (<=1kb)	4.22	10.99
CDK10	SP1,NRF1,NRF1,NRF1,NRF1	chr16:89752905-89753184	ADR-biased	Promoter (<=1kb)	13.62	28.05
ZNF276	SP1,NRF1	chr16:89787154-89787673	ADR-biased	Promoter (<=1kb)	6.59	13.95
MTHFSD	ATF7,FOSL2,FOSL2,FOSL2,FOSL2,FOSL2,FOSL2,NRF1,NRF1,NRF1	chr16:9147064-9147255	ADR-biased	Promoter (<=1kb)	1.58	7.95
HCFC2	SP1	chr17:17472119-17472339	MCF-7-biased	Promoter (<=1kb)	0.46	1.08
GID4	SP1,KLF5,SP3	chr17:17942481-17942740	ADR-biased	Promoter (<=1kb)	7.46	3.26
MED16	FOSL2,FOSL2,FOSL2	chr17:19350457-19350658	MCF-7-biased	Promoter (2-3kb)	3.47	20.85
OVCA2	GABPA	chr17:1945171-1945412	ADR-biased	Promoter (<=1kb)	17.98	124.59
BAHCC1	SP1	chr17:19651826-19651986	MCF-7-biased	Intron (uc002kaf.2/57597, intron 2 of 26)	1.92	3.98
KCNJ18	GABPA,PAX6	chr17:21314124-21314822	MCF-7-biased	Intron (uc002gyv.1/3768, intron 2 of 2)	7.84	0.18
WSB1	FOSL1,FOSL2,FOSL2,FOSL2,FOSL2,KLF5,KLF5,KLF5,NRF1,NRF1	chr17:25659970-25660303	MCF-7-biased	Distal Intergenic	22.22	5.59
DDRGK1	NRF1,NRF1,NRF1	chr17:27278470-27278644	ADR-biased	Promoter (<=1kb)	24.1	90.9
B3GNT7	SP1,KLF5,KLF5	chr17:32527076-32527284	MCF-7-biased	Distal Intergenic	1.11	0.26
SOCS3	KLF4	chr17:33325319-33325528	MCF-7-biased	Promoter (<=1kb)	26.75	9.44
PEX12	ELF1,RXRA	chr17:33905446-33905746	MCF-7-biased	Promoter (<=1kb)	1.93	0.88
SLC25A39	SP1,KLF5,SP3	chr17:34131842-34132004	MCF-7-biased	Promoter (<=1kb)	129.52	332.66
SMAD2	JUN	chr17:34476428-34476637	MCF-7-biased	Distal Intergenic	9.25	2.01
NUP210	KLF4,ELF1,ELF1,KLF5,NRF1,NRF1,SP3,SP3	chr17:3563174-3563415	MCF-7-biased	Promoter (<=1kb)	294.42	25.71
CWC25	ELF1	chr17:36981483-36981731	ADR-biased	Promoter (<=1kb)	9.23	4.3
LASP1	SP1,NRF1	chr17:37026041-37026366	MCF-7-biased	Promoter (<=1kb)	72.21	156.22
PLCH2	SP1	chr17:37309943-37310178	MCF-7-biased	Promoter (<=1kb)	0.75	0.27
P3H4	SP1	chr17:39957885-39958114	MCF-7-biased	Downstream (<1kb)	55.03	23.99
MUC4	STAT3	chr17:42408746-42408913	MCF-7-biased	Promoter (<=1kb)	18.32	0
ARRB2	SP1,NRF1,NRF1	chr17:4613822-4614039	ADR-biased	Promoter (<=1kb)	38.37	87.52
MED11	NRF1,NRF1	chr17:4634529-4634768	ADR-biased	Promoter (<=1kb)	13.36	28.22
PHB	STAT3	chr17:47492221-47492491	ADR-biased	Promoter (<=1kb)	97.28	284.02
ARL10	SP1,KLF5,NRF1,NRF1	chr17:4785390-4785526	MCF-7-biased	Promoter (<=1kb)	1.35	2.89
GADD45B	GABPA,FOXP1,SP3	chr17:4812447-4812793	MCF-7-biased	Promoter (2-3kb)	13.85	55.05
C1RL	SP1	chr17:48374802-48375010	MCF-7-biased	Promoter (<=1kb)	29.4	10.05
DDA1	ELF1,ELF1,SP3	chr17:48619442-48619606	ADR-biased	Promoter (<=1kb)	9.26	25.73
AKAP1	SP1,KLF5,KLF5,SP3	chr17:55208389-55208662	MCF-7-biased	Distal Intergenic	31.26	13.02
SGTA	NRF1,NRF1,NRF1	chr17:58755065-58755240	ADR-biased	Promoter (<=1kb)	35.86	78.22
CBX2	SOX9,KLF5	chr17:72364460-72364697	MCF-7-biased	Promoter (<=1kb)	21.14	4.69
MUC16	SP1,KLF5	chr17:73319223-73319411	MCF-7-biased	Distal Intergenic	0.36	0
TMEM94	SP1	chr17:73452511-73452791	ADR-biased	Promoter (<=1kb)	34.04	11.19
SAP30BP	SP1	chr17:73689784-73690094	MCF-7-biased	Intron (uc010wsf.1/29115, intron 4 of 8)	17.42	47.56
POLR2A	NRF1,NRF1,NRF1	chr17:7387999-7388171	ADR-biased	Promoter (<=1kb)	52.62	23.19
CENPU	NRF1,NRF1	chr17:74137331-74137521	ADR-biased	Promoter (<=1kb)	1.86	6.51
SEC14L1	SP1,KLF5,NRF1,NRF1,NRF1,NRF1,SP3	chr17:75136835-75137154	ADR-biased	Promoter (<=1kb)	35.45	96.37
KDM6B	SP1,KLF5,KLF5,NRF1,NRF1	chr17:7738969-7739213	ADR-biased	Distal Intergenic	8.99	2.62
CBX4	SP1,KLF5,NFIC	chr17:77813638-77813879	MCF-7-biased	Promoter (<=1kb)	56.07	25.61
DOT1L	SP1,KLF5,KLF5,NRF1	chr17:80452535-80452825	MCF-7-biased	Promoter (<=1kb)	24.8	3.93
ZMAT5	SP1,KLF5	chr18:21083357-21083503	ADR-biased	Promoter (<=1kb)	9.06	27.27
SLC39A6	NFKB1,KLF5,SP3	chr18:33709307-33709512	ADR-biased	Promoter (<=1kb)	33	2.18
ATP6AP1L	SP1	chr18:45529561-45529734	MCF-7-biased	Distal Intergenic	3.18	0.96
ARHGAP45	SP1,KLF5,KLF5,KLF5,KLF5,KLF5,SP3,SP3,SP3,SP3,SP3,SP3	chr19:1082052-1082454	MCF-7-biased	Intron (uc010xgd.2/23526, intron 19 of 22)	35.49	4.77
DOCK6	SP1,KLF5,KLF5,SP3,SP3	chr19:11354074-11354266	MCF-7-biased	Exon (uc002mqs.5/57572, exon 11 of 48)	11.86	5.22
ATP8B3	SP1,KLF5,KLF5,KLF5,KLF5,KLF5,KLF5,KLF5,SP3,SP3,SP3,SP3	chr19:1221563-1221802	MCF-7-biased	Promoter (<=1kb)	2.93	1.46
MANEA	SP1	chr19:12899450-12899673	MCF-7-biased	Promoter (<=1kb)	1.3	3.74
REL	SP1,KLF5	chr19:12900177-12900299	MCF-7-biased	Promoter (1-2kb)	1.33	0.23
nptxr	NRF1	chr19:13076453-13076609	MCF-7-biased	Promoter (<=1kb)	11.69	5.6
c19orf53	GABPA	chr19:13885138-13885322	ADR-biased	Promoter (<=1kb)	58.34	141.32
KCNN1	NFKB1,KLF5,KLF5,KLF5,KLF5,KLF5,KLF5,KLF5,NRF1,NRF1,NRF1,NRF1,NRF1,SP3,SP3,SP3,SP3,SP3,SP3	chr19:18058583-18059018	ADR-biased	Distal Intergenic	0.13	2.12
UBA52	GABPA,KLF5	chr19:18682453-18682591	ADR-biased	Promoter (<=1kb)	116.78	293.88
FOXG1	SP1,KLF5	chr19:18794243-18794443	ADR-biased	Promoter (<=1kb)	0	11.84
THOC3	GABPA,NRF1,NRF1,NRF1	chr19:19144323-19144471	ADR-biased	Promoter (<=1kb)	65.68	175.93
NDUFA13	GABPA,ELF1	chr19:19626932-19627119	ADR-biased	Promoter (<=1kb)	116.73	266.08
ACOT11	NRF1	chr19:2156033-2156280	MCF-7-biased	Promoter (<=1kb)	1.26	0.52
CELSR1	FOSL1,FOSL2,FOSL2,FOSL2,FOSL2,FOSL2,MEF2A	chr19:2165456-2165702	MCF-7-biased	Intron (uc003bhw.1/9620, intron 1 of 34)	16.88	4.58
C3	KLF5,TEAD1,SP3	chr19:2260616-2260788	MCF-7-biased	Promoter (2-3kb)	375.52	2.09
GNG7	CEBPB,KLF5,KLF5,KLF5,KLF5,KLF5,MEF2A	chr19:2611219-2611482	MCF-7-biased	Intron (uc002lwd.2/2788, intron 2 of 4)	0.19	2.2
PDP2	SP3	chr19:2783214-2783363	ADR-biased	Distal Intergenic	6.28	2.03
POP4	JUN,FOSL2,NRF1,NRF1	chr19:30096950-30097321	ADR-biased	Promoter (<=1kb)	6.87	32.68
TLE2	ATF7,FOSL2,FOSL2,FOSL2,FOSL2,FOSL2,FOSL2	chr19:3035614-3035890	ADR-biased	Intron (uc010dti.3/7089, intron 2 of 19)	19.86	9.79
GNA15	KLF4	chr19:3163334-3163584	MCF-7-biased	Distal Intergenic	0.15	22.65
GDF15	SP1	chr19:3539544-3539719	MCF-7-biased	Promoter (<=1kb)	87.9	0.04
SNX9	NFKB1	chr19:3618604-3618784	MCF-7-biased	Intron (uc003qqv.1/51429, intron 3 of 17)	24.96	8.5
PLIN4	NRF1	chr19:3670364-3670496	MCF-7-biased	Promoter (<=1kb)	35.52	0.08
FLNC	SP1,KLF5,KLF5,SP3	chr19:37178343-37178537	ADR-biased	Promoter (<=1kb)	0	108.26
TJP3	NFKB1	chr19:3721430-3721633	ADR-biased	Promoter (<=1kb)	11.08	1.94
KIAA2026	SP1,KLF5,NRF1,SP3	chr19:37861782-37861967	ADR-biased	Promoter (<=1kb)	1.03	0.26
dpf1	SP1	chr19:38714852-38715087	ADR-biased	Promoter (<=1kb)	0.57	5.7
ACTN4	SP1,KLF5,NRF1,NRF1,NRF1,NRF1,NRF1,NRF1,NRF1,NRF1,NRF1,NRF1,SP3	chr19:39138049-39138363	ADR-biased	Promoter (<=1kb)	106.11	394.17
PSMC4	STAT3	chr19:40476965-40477108	ADR-biased	Promoter (<=1kb)	34.03	173.53
ZBTB7A	SP1,KLF5,SP3,SP3	chr19:4065914-4066220	ADR-biased	Promoter (<=1kb)	22.45	7.81
SPAST	SP1,KLF5,SP3	chr19:41029246-41029463	MCF-7-biased	Promoter (<=1kb)	3.41	1.42
EGLN2	SP1,KLF5,KLF5,KLF5,NRF1,NRF1,SP3,SP3	chr19:41304886-41305183	ADR-biased	Promoter (<=1kb)	15.5	70.05
SPIRE2	SP1,KLF5,KLF5,KLF5,KLF5,KLF5,KLF5,SP3,SP3,SP3	chr19:44439398-44439574	ADR-biased	Promoter (<=1kb)	10.9	4.12
CPAMD8	KLF4,SP3	chr19:4769623-4769767	MCF-7-biased	Intron (uc002nfb.3/27151, intron 36 of 41)	0.26	0.06
ALG10B	SP1,KLF5,SP3	chr19:48248635-48248807	ADR-biased	Distal Intergenic	2.24	0.56
lmtk3	SP1,KLF5,KLF5,KLF5,KLF5,KLF5,SP3,SP3,SP3	chr19:48996338-48996627	MCF-7-biased	Intron (uc002pjk.3/114783, intron 13 of 15)	4.37	0.75
ppdpf	REL	chr19:49059558-49059785	MCF-7-biased	Promoter (<=1kb)	101.54	410.73
PPP1R12C	JUN,FOSL2	chr19:55628967-55629146	ADR-biased	Promoter (<=1kb)	10.51	21.06
NRTN	KLF5,SP3	chr19:5823603-5823821	MCF-7-biased	Promoter (<=1kb)	6.42	14.04
TNFSF9	GABPA,ELF1,KLF5,KLF5,KLF5,KLF5,SP3,SP3,SP3	chr19:6516917-6517140	MCF-7-biased	Promoter (<=1kb)	107.46	25.9
PEX11G	SP1,KLF5,SP3,SP3,SP3,SP3	chr19:7547826-7548026	MCF-7-biased	Intron (uc002mgk.2/92960, intron 2 of 4)	5.39	2.07
STIP1	SP1	chr19:883830-884010	MCF-7-biased	Promoter (<=1kb)	115.69	255.41
TFAP2C	STAT3,TEAD1	chr19:9128964-9129130	MCF-7-biased	Distal Intergenic	12.82	1.35
PDCL3	SP1,KLF5,KLF5,NRF1,NRF1,SP3	chr2:101179290-101179775	ADR-biased	Promoter (<=1kb)	7.56	35.2
LIMS1	SP1,KLF5,KLF5,KLF5,KLF5,SP3,SP3	chr2:109150710-109150990	ADR-biased	Promoter (<=1kb)	7.08	2.96
ACTR3	SP1,NRF1	chr2:114647310-114647630	ADR-biased	Promoter (<=1kb)	14.97	38.19
c2orf76	SP1	chr2:120124273-120124538	ADR-biased	Promoter (<=1kb)	1.63	7.56
RALB	SP1,KLF5,SP3	chr2:121010268-121010516	ADR-biased	Promoter (<=1kb)	11.05	58.27
COL15A1	FOSL1,FOSL2	chr2:12556834-12556998	MCF-7-biased	Intron (uc004azb.2/1306, intron 2 of 41)	0.58	0.07
IMP4	NFKB1,ELF1,KLF5	chr2:131100305-131100542	ADR-biased	Promoter (<=1kb)	22.89	57.96
KIF5C	ATF7,FOSL2,FOSL2,FOSL2,FOSL2,FOSL2,FOSL2,KLF5	chr2:133110163-133110368	ADR-biased	Promoter (<=1kb)	0	0.52
mbd5	SP1,KLF5,SP3	chr2:148778448-148778649	ADR-biased	Promoter (<=1kb)	1.48	0.24
PUM2	SP1,KLF5,NRF1,NRF1,SP3	chr2:20550508-20550805	ADR-biased	Promoter (<=1kb)	11.45	2.94
ODF3B	KLF4	chr2:220138712-220138913	MCF-7-biased	Promoter (<=1kb)	21.35	2.5
PCNP	JUN,ELF1	chr2:220142440-220142626	MCF-7-biased	Promoter (<=1kb)	33.61	14.84
KIF27	SP1,KLF5,NRF1,SP3,SP3	chr2:232571213-232571394	MCF-7-biased	Promoter (<=1kb)	0.9	0.29
COPS7B	SP1,KLF5,NRF1,SP3	chr2:232650997-232651229	ADR-biased	Promoter (<=1kb)	10.31	23.95
ILKAP	SP1,KLF5,KLF5,NRF1,NRF1,SP3	chr2:239112314-239112537	ADR-biased	Promoter (<=1kb)	8.74	26.18
ATP6V1F	SP1,NRF1	chr2:240323248-240323417	ADR-biased	Promoter (<=1kb)	90.96	260.04
HDLBP	SP1,KLF5,KLF5,KLF5,NRF1,NRF1,SP3	chr2:242254943-242255402	ADR-biased	Promoter (<=1kb)	110.51	249.87
GOLIM4	SP1,KLF5,SP3	chr2:25028873-25029001	MCF-7-biased	Promoter (<=1kb)	13.88	0.01
DNMT3A	MEF2D,KLF5,MEF2A,MEF2A	chr2:25599603-25599868	MCF-7-biased	Downstream (<1kb)	3.19	7.32
PRKD3	SP1,KLF5,KLF5,SP3	chr2:37551886-37552094	ADR-biased	Distal Intergenic	8.38	2.47
SOS1	SP1,KLF5,SP3	chr2:39351501-39351797	MCF-7-biased	Promoter (<=1kb)	9.2	0.98
ZFP36L2	SP1,KLF5	chr2:43251742-43252079	MCF-7-biased	Distal Intergenic	19.94	9.27
PPM1B	ATF7,FOSL2,FOSL2,FOSL2,FOSL2	chr2:44314387-44314631	MCF-7-biased	Distal Intergenic	10.05	4.47
TTC7A	SP3	chr2:47214198-47214492	MCF-7-biased	Intron (uc002rvm.3/57217, intron 6 of 20)	28.79	12.05
SPTBN1	SP1,KLF5	chr2:54683610-54683917	MCF-7-biased	Promoter (<=1kb)	85.44	19.66
RTN4	FOSL1,FOSL2,FOSL2	chr2:55277401-55277756	MCF-7-biased	Promoter (<=1kb)	314.52	110.63
PCYOX1	SP1,KLF5,KLF5,KLF5,NRF1,SP3	chr2:70485102-70485369	MCF-7-biased	Promoter (<=1kb)	25.63	3.14
NR6A1	SP1,KLF5	chr2:71012503-71012721	MCF-7-biased	Promoter (<=1kb)	1.06	0.28
PHF20	TEAD1	chr2:73391015-73391191	MCF-7-biased	Intron (uc002xei.1/51230, intron 10 of 11)	20.05	6.91
hivep1	SP1	chr2:73613306-73613515	MCF-7-biased	Distal Intergenic	3.66	0.33
TMSB10	TEAD1	chr2:85152966-85153273	MCF-7-biased	Distal Intergenic	2055.16	4255.09
F2R	SP1,KLF5,NRF1,NRF1	chr2:85512704-85512851	MCF-7-biased	Promoter (<=1kb)	90.5	2.12
ATOH8	RUNX2	chr2:85999432-85999750	MCF-7-biased	Exon (uc002sqm.4/84913, exon 3 of 3)	3.25	0.54
TMEM74	SP1,KLF5,KLF5,KLF5,SP3	chr2:95873154-95873384	ADR-biased	Promoter (<=1kb)	0	0.14
KANSL3	ELF1,NRF1	chr2:97304023-97304265	ADR-biased	Promoter (<=1kb)	8.91	32.98
TXNDC9	NRF1,NRF1	chr2:99952806-99953093	ADR-biased	Promoter (<=1kb)	7.29	31.71
slx4ip	ELF1,MEF2A,MEF2A	chr20:10415685-10415966	ADR-biased	Promoter (<=1kb)	1.29	0.46
GZF1	SP1,KLF5,NRF1,NRF1,SP3	chr20:23342475-23342718	ADR-biased	Promoter (<=1kb)	2.99	1.4
ENTPD6	SP1,KLF5,NRF1,NRF1,NRF1,NRF1,NRF1	chr20:25176180-25176432	ADR-biased	Promoter (<=1kb)	7.2	21.61
BCL2L1	SP1	chr20:30311274-30311484	ADR-biased	Promoter (<=1kb)	25.36	114.48
NRSN2	SP1,KLF5,SP3	chr20:328289-328612	ADR-biased	Promoter (<=1kb)	29.43	76.1
PIK3R1	KLF5	chr20:34472247-34472448	MCF-7-biased	Promoter (<=1kb)	1.45	0.52
AP5S1	SP1,NRF1,NRF1,NRF1,NRF1,NRF1	chr20:3801144-3801516	ADR-biased	Promoter (<=1kb)	5.4	22.3
MAFB	SP1,SP3	chr20:39317667-39317972	MCF-7-biased	Promoter (<=1kb)	3.86	0
RIPK4	SOX9	chr20:46061281-46061456	MCF-7-biased	Distal Intergenic	0	2.21
PDGFB	RUNX2	chr20:55264529-55264738	MCF-7-biased	Promoter (<=1kb)	0.47	4.04
STMN3	SP1,KLF5,KLF5,KLF5,KLF5,KLF5,KLF5,KLF5,KLF5,KLF5,NRF1,SP3,SP3,SP3,SP3,SP3,SP3	chr20:62273143-62273527	ADR-biased	Exon (uc031ruo.1/50861, exon 4 of 5)	0.07	8.2
fam110a	NFKB1	chr20:814183-814390	ADR-biased	Promoter (<=1kb)	5.21	13.62
PSMG1	KLF4,KLF5,KLF5,KLF5,NRF1,SP3,SP3,SP3	chr21:40555367-40555610	MCF-7-biased	Promoter (<=1kb)	66.86	32.93
PKNOX1	ELF1,NRF1,NRF1	chr21:44395399-44395621	MCF-7-biased	Promoter (<=1kb)	5.69	2.67
TNRC18	NFKB1,KLF5	chr21:44597213-44597439	MCF-7-biased	Intron (uc003soi.4/84629, intron 2 of 29)	25.59	8.87
ASPHD2	NFKB1,KLF5,KLF5,SP3,SP3	chr22:26825063-26825292	ADR-biased	Promoter (<=1kb)	0.17	2.18
TMEM33	ELF1,ELF1	chr22:30163061-30163205	ADR-biased	Promoter (<=1kb)	13.06	4.08
TSEN2	KLF4,KLF5,KLF5	chr22:30988113-30988289	ADR-biased	Distal Intergenic	24.73	5.8
FSCN1	SP1,KLF5,SP3	chr22:39239394-39239554	MCF-7-biased	Distal Intergenic	225.67	84.1
ARHGAP8	SP1,KLF5	chr22:45216535-45216770	MCF-7-biased	Intron (uc003bfd.3/553158, intron 10 of 16)	0.91	4.76
PHF21B	SP1,KLF5,KLF5,KLF5,NRF1,NRF1,SP3,SP3	chr22:45371519-45371817	MCF-7-biased	Intron (uc003bfm.3/112885, intron 2 of 13)	0	2.53
AIP	NRF1	chr22:45405856-45406025	ADR-biased	Promoter (<=1kb)	25.54	96.5
FAM118A	SP1,KLF5,NRF1,SP3	chr22:45705333-45705642	MCF-7-biased	Promoter (<=1kb)	9.27	4.04
BTD	JUNB,FOSL2	chr22:45837132-45837365	MCF-7-biased	Promoter (<=1kb)	26.83	11.64
LMF2	SP1,KLF5,KLF5,KLF5,KLF5,SP3,SP3	chr22:50946042-50946549	MCF-7-biased	Promoter (<=1kb)	128.06	31.51
RABIF	SP1	chr22:51170609-51170834	MCF-7-biased	Promoter (<=1kb)	2.56	5.3
ACTRT3	STAT1	chr3:100211393-100211547	MCF-7-biased	Promoter (<=1kb)	0.52	2.27
VHL	GABPA	chr3:10183434-10183968	MCF-7-biased	Promoter (<=1kb)	73.27	23.94
IRAK2	JUND,KLF5,SP3	chr3:10206214-10206747	MCF-7-biased	Promoter (<=1kb)	39.48	0.11
TATDN2	SP1,KLF5,SP3	chr3:10290057-10290433	MCF-7-biased	Promoter (<=1kb)	25.43	11.51
SEC13	SP1,ELF1,KLF5	chr3:10362572-10363129	MCF-7-biased	Promoter (<=1kb)	323.26	154.45
CCDC191	SP3	chr3:113775343-113775622	ADR-biased	Promoter (<=1kb)	0.78	0.33
VGLL4	NFKB1,KLF5,SP3	chr3:11641931-11642262	MCF-7-biased	Promoter (<=1kb)	28.54	9.14
TIMP4	SP1	chr3:12199874-12200312	MCF-7-biased	Distal Intergenic	9.18	1.53
MYLK	SP1,KLF5	chr3:123371280-123371533	MCF-7-biased	Intron (uc010hrr.3/4638, intron 2 of 10)	0.55	4.56
NR3C1	SP1,KLF5,NFIC	chr3:12486773-12486992	MCF-7-biased	Promoter (<=1kb)	18.46	3.88
SLC41A3	TEAD1,TEAD1	chr3:125776151-125776409	MCF-7-biased	Promoter (<=1kb)	50.91	19.66
CHCHD6	SP1,KLF5,KLF5,SP3	chr3:126422871-126423171	ADR-biased	Promoter (<=1kb)	12.71	52
IQSEC1	SP1,KLF5,KLF5,KLF5,KLF5,KLF5,KLF5,KLF5,KLF5,KLF5,NRF1,TEAD1,TEAD1,SP3,SP3,SP3,SP3,SP3,SP3,SP3,SP3,SP3	chr3:13009136-13009611	MCF-7-biased	Promoter (<=1kb)	27.22	9.01
MSL2	SP1,NRF1	chr3:135915045-135915230	ADR-biased	Promoter (<=1kb)	6.85	2.75
ZBTB38	STAT3	chr3:141030555-141030783	ADR-biased	Distal Intergenic	9.03	2.57
ATR	GABPA,KLF5,SP3	chr3:142297528-142298024	MCF-7-biased	Promoter (<=1kb)	2.27	0.7
RBSN	KLF4	chr3:15143825-15144197	MCF-7-biased	Distal Intergenic	19.07	6.32
CAPN7	SP1	chr3:15247865-15248309	MCF-7-biased	Promoter (<=1kb)	9.56	0.9
FANCC	SP1,KLF5,SP3	chr3:15309519-15309750	MCF-7-biased	Promoter (<=1kb)	6.27	2.97
SH3BP5	SP1,KLF5,SP3	chr3:15372806-15373358	MCF-7-biased	Promoter (<=1kb)	121.7	3.89
C3orf33	SP1	chr3:155523986-155524276	MCF-7-biased	Promoter (<=1kb)	3.33	1.24
HACL1	SP1,NRF1,NRF1,SP3,SP3	chr3:15643215-15643818	MCF-7-biased	Promoter (<=1kb)	23.55	10.23
AGO2	SP1,RXRA	chr3:15677541-15677789	MCF-7-biased	Promoter (1-2kb)	8.54	18.05
CCNL1	JUN,FOSL2,FOSL2	chr3:156877931-156878491	MCF-7-biased	Promoter (<=1kb)	11.64	3.21
ANKRD28	SP1,KLF5	chr3:15901103-15901387	MCF-7-biased	Promoter (<=1kb)	15.55	1.59
PPM1L	SP1,KLF5	chr3:160473141-160473427	MCF-7-biased	Promoter (<=1kb)	0.75	0.27
DPH3	FOSL1	chr3:16306379-16306631	ADR-biased	Promoter (<=1kb)	5.99	16.84
VEGFC	SP1	chr3:169487619-169487855	MCF-7-biased	Promoter (<=1kb)	7.29	1.05
TBC1D5	SP1	chr3:17783572-17783939	MCF-7-biased	Distal Intergenic	16.62	2.41
SATB1	KLF4,TEAD1	chr3:18336768-18337060	MCF-7-biased	Distal Intergenic	0	0.56
PARN	SP1,KLF5,KLF5,KLF5,NRF1,SP3,SP3	chr3:185541265-185541450	MCF-7-biased	Promoter (<=1kb)	15.32	6.66
AHSG	NFIA	chr3:186334938-186335171	MCF-7-biased	Exon (uc003fqj.3/197, exon 4 of 4)	0	15.93
IQCA1	SP1,KLF5,NRF1,NRF1,NRF1,NRF1,NRF1,NRF1,SP3,SP3	chr3:193587515-193587704	MCF-7-biased	Promoter (<=1kb)	0	3.67
CXCL8	CEBPB	chr3:194341861-194342015	MCF-7-biased	Distal Intergenic	15.28	0.47
ACAP2	SP1,KLF5,KLF5,SP3	chr3:195163743-195164191	MCF-7-biased	Promoter (<=1kb)	5.51	0.84
RAB5A	SP1	chr3:19989195-19989575	MCF-7-biased	Promoter (<=1kb)	29.81	11.88
KAT2B	KLF4,ELF1,KLF5,SP3	chr3:20081311-20081580	MCF-7-biased	Promoter (<=1kb)	3.84	0.19
RNF145	SP1,NRF1,NRF1,NRF1	chr3:29322343-29322486	MCF-7-biased	Promoter (<=1kb)	118.53	58.1
GSDMD	SP1,KLF5	chr3:44040665-44040850	ADR-biased	Promoter (<=1kb)	7.61	89.73
ITPR1	CEBPB,FOSL2,FOSL2,FOSL2,FOSL2,MAFF	chr3:4534776-4535384	MCF-7-biased	Intron (uc003bqc.3/3708, intron 59 of 60)	49.17	0.5
BHLHE40	ATF7,ELF1,ELF1,ELF1,ELF1,ELF1,FOSL2,FOSL2,FOSL2,FOSL2,FOSL2,FOSL2,FOSL2,FOSL2,FOSL2,FOSL2,FOSL2,FOSL2,KLF5,KLF5,KLF5,KLF5,KLF5,KLF5,KLF5,KLF5,KLF5,KLF5,MEF2A,TEAD1,TFAP4,TFAP4,FOXP1,SP3,SP3,SP3,SP3,SP3,SP3,SP3,SP3,SP3,SP3	chr3:5017776-5018230	MCF-7-biased	Promoter (2-3kb)	105.31	6.83
SEMA3B	NFKB1,KLF5,NRF1,TEAD1	chr3:50297372-50297670	MCF-7-biased	Distal Intergenic	61.93	15.41
ARL8B	KLF4,KLF5	chr3:5099560-5100066	MCF-7-biased	Promoter (<=1kb)	44.64	10.18
EDEM1	KLF4,KLF5,KLF5,KLF5,NRF1,NRF1,TEAD1,SP3,SP3,SP3,SP3	chr3:5229098-5229681	MCF-7-biased	Promoter (<=1kb)	37.32	3.28
BAP1	NRF1,NRF1,NRF1	chr3:52443887-52444161	ADR-biased	Promoter (<=1kb)	24.82	52.02
ACTR8	SP1,KLF5,NRF1,NRF1,SP3,SP3	chr3:53916095-53916366	ADR-biased	Promoter (<=1kb)	2.11	4.38
KCNMA1	FOSL1,FOSL2,FOSL2,FOSL2,FOSL2,FOSL2,FOSL2,KLF5,SP3	chr3:57199330-57199572	ADR-biased	Intron (uc001jxj.2/3778, intron 1 of 28)	0.03	5.18
FHIT	SP1,NRF1	chr3:61237048-61237288	ADR-biased	Promoter (<=1kb)	0.22	4.82
SSUH2	RUNX2	chr3:8664635-8664906	MCF-7-biased	Intron (uc003bqt.4/51066, intron 12 of 12)	1.39	0.17
RAD18	SP1,KLF5,TFAP4,SP3	chr3:9004624-9005234	MCF-7-biased	Promoter (<=1kb)	12.5	4.92
THUMPD3	JUN,KLF5,FOXP1	chr3:9404220-9405363	MCF-7-biased	Promoter (<=1kb)	19.64	4.76
SETD5	CEBPB	chr3:9464312-9465103	MCF-7-biased	Intron (uc003brs.1/55209, intron 1 of 19)	58.07	14.66
LHFPL4	SP1	chr3:9542291-9542582	MCF-7-biased	3' UTR	0	2.76
BRPF1	SP1,KLF5,KLF5,KLF5,KLF5,SP3,SP3	chr3:9772829-9773298	MCF-7-biased	Promoter (<=1kb)	30.4	8.72
CAMK1	SP1	chr3:9811488-9811907	MCF-7-biased	Promoter (<=1kb)	2.46	28.54
TTLL3	SP1,ELF1,KLF5,KLF5,NRF1,SP3,SP3	chr3:9851336-9852045	MCF-7-biased	Promoter (<=1kb)	2.9	0.81
JAGN1	NFKB1,KLF5,KLF5,NFIC,NRF1,NRF1	chr3:9932053-9932692	MCF-7-biased	Promoter (<=1kb)	88.6	38.65
INSIG1	FOSL1,FOSL2,FOSL2,FOSL2,FOSL2,FOSL2,FOSL2,FOSL2,FOSL2,FOSL2,FOSL2	chr4:141772242-141772402	MCF-7-biased	Distal Intergenic	69.2	9.98
CLDN4	JUN,FOSL2	chr4:144759829-144759955	ADR-biased	Distal Intergenic	26.94	0.97
ADO	SP1	chr4:154049051-154049315	MCF-7-biased	Promoter (<=1kb)	12.88	3.79
STC2	SP1	chr4:15480734-15480890	MCF-7-biased	Promoter (<=1kb)	82.07	26.11
DDX60L	STAT1,STAT1,STAT1,STAT1	chr4:169401355-169401797	MCF-7-biased	Promoter (<=1kb)	4.27	0.41
PALLD	KLF4	chr4:169552624-169553088	MCF-7-biased	Promoter (<=1kb)	79.75	4.76
FOXC1	SP1,KLF5	chr4:177713870-177714081	MCF-7-biased	Promoter (<=1kb)	10.46	2.89
UFSP2	ATF7,FOSL2,FOSL2,FOSL2,FOSL2,FOSL2,FOSL2,KLF5,SP3	chr4:186347065-186347400	ADR-biased	Promoter (<=1kb)	2.31	7.19
NFXL1	NFKB1	chr4:47916581-47916887	ADR-biased	Promoter (<=1kb)	2.82	1.15
ABLIM2	SP1,KLF5,KLF5,NRF1,SP3	chr4:8160536-8160794	ADR-biased	Promoter (<=1kb)	5.88	2.29
TRIM2	TEAD1,TEAD1	chr4:83350079-83350248	ADR-biased	Distal Intergenic	4.38	0.02
CCT5	CEBPB,KLF5,NRF1,NRF1,NRF1,NRF1	chr5:10250312-10250832	MCF-7-biased	Promoter (<=1kb)	261.74	83.52
CMBL	SP1	chr5:10307589-10308094	MCF-7-biased	Promoter (<=1kb)	69.57	0.25
MARCH6	NFKB1,KLF5,KLF5	chr5:10352964-10353584	MCF-7-biased	Promoter (<=1kb)	54.71	9.3
SLC12A7	FOSL1,FOSL2	chr5:1111411-1111703	MCF-7-biased	Promoter (<=1kb)	49.6	7.8
PPIC	SP1,KLF5,NRF1,NRF1	chr5:122372341-122372663	MCF-7-biased	Promoter (<=1kb)	69.45	15.27
ARHGEF10L	JUNB,FOSL2	chr5:131563073-131563344	MCF-7-biased	Intron (uc031pli.1/55160, intron 1 of 1)	6.76	2.41
C5orf66	SP1,KLF5,SP3	chr5:134370012-134370276	MCF-7-biased	Promoter (<=1kb)	2.17	0.7
FOXQ1	SP1,KLF5,KLF5,SP3	chr5:137089862-137090081	MCF-7-biased	Promoter (<=1kb)	0.47	0
ANKH	FOSL1,NFIC,NFIC,NRF1,NRF1	chr5:14871037-14871568	MCF-7-biased	Promoter (<=1kb)	31.15	9.57
SYNPO	SP1,KLF5,KLF5,KLF5,KLF5,KLF5,KLF5,KLF5,KLF5,NRF1,NRF1,SP3,SP3,SP3,SP3,SP3,SP3,SP3,SP3	chr5:150036147-150036461	ADR-biased	Exon (uc003lsp.3/11346, exon 3 of 3)	28.79	8.71
FAM102A	CEBPB,KLF5,KLF5	chr5:158635036-158635176	MCF-7-biased	Intron (uc004bsx.2/399665, intron 1 of 10)	26.53	8.19
PANK3	SP1	chr5:168006544-168006818	ADR-biased	Promoter (<=1kb)	8.7	2.91
MYO10	NFKB1,KLF5,KLF5,KLF5,KLF5,KLF5,KLF5,NFIC,TFAP4,TFAP4,SP3,SP3,SP3,SP3	chr5:16894555-16895071	MCF-7-biased	Promoter (<=1kb)	19.19	3.29
BASP1	KLF4,KLF5,KLF5,KLF5,NRF1,NRF1,SP3,SP3,SP3,SP3,SP3	chr5:17141352-17141648	MCF-7-biased	Promoter (<=1kb)	266.18	66.19
DBN1	SP1,KLF5,NRF1,SP3	chr5:176900572-176900824	ADR-biased	Promoter (<=1kb)	38.01	186.92
ZNF354C	NFKB1	chr5:178487212-178487447	ADR-biased	Promoter (<=1kb)	0	0.66
AHRR	NFKB1,KLF5,KLF5	chr5:317258-317552	MCF-7-biased	Promoter (<=1kb)	2	4.12
PDZD2	NFKB1,KLF5,KLF5,SP3	chr5:31854680-31855836	MCF-7-biased	Promoter (<=1kb)	1.72	0.11
GOLPH3	ATF7,ELF1,FOSL2,FOSL2,FOSL2,FOSL2,FOSL2,KLF5,NFIC,NFIC,NFIC,SP3	chr5:32173365-32173631	MCF-7-biased	Intron (uc003jhq.3/54545, intron 15 of 15)	109.1	17.67
MTMR12	NFKB1,KLF5,KLF5,KLF5,SP3,SP3	chr5:32312861-32313207	MCF-7-biased	Promoter (<=1kb)	10.21	2.74
ZFR	SP1,KLF5,KLF5,KLF5	chr5:32443799-32444315	MCF-7-biased	Promoter (<=1kb)	23.71	3.57
NPR3	SP1,ELF1	chr5:32710191-32710674	MCF-7-biased	3' UTR	0.03	0.45
TARS	SP1,TFAP4,SP3	chr5:33440990-33441294	MCF-7-biased	Promoter (<=1kb)	127.13	45.02
AMACR	SP1,KLF5,KLF5,KLF5,SP3	chr5:34007624-34008390	MCF-7-biased	Promoter (<=1kb)	4.3	2.13
RAD1	SP1	chr5:34914903-34915936	MCF-7-biased	Promoter (<=1kb)	22.53	4.13
DNAJC21	SP1,KLF5,SP3	chr5:34929294-34929666	MCF-7-biased	Promoter (<=1kb)	8.6	1.7
SKP2	STAT3	chr5:36152103-36152516	MCF-7-biased	Promoter (<=1kb)	29.95	12.22
NADK2	SP1,KLF5,SP3	chr5:36242021-36242695	MCF-7-biased	Promoter (<=1kb)	10.77	0.7
SLC1A3	CEBPB,NFIA	chr5:36606436-36607118	MCF-7-biased	Promoter (<=1kb)	36.75	0.45
NUP155	NRF1,NRF1	chr5:37370886-37371343	MCF-7-biased	Promoter (<=1kb)	22.5	5.88
WDR70	SP1	chr5:37379200-37379556	MCF-7-biased	Promoter (<=1kb)	21.5	9.92
LIFR	SP1,KLF5,KLF5,NRF1,NRF1,SP3,SP3	chr5:38556729-38557303	MCF-7-biased	Promoter (<=1kb)	1.63	0.29
RICTOR	NFKB1,KLF5,SP3	chr5:39074363-39074715	MCF-7-biased	Promoter (<=1kb)	4.42	0.89
PTGER4	CEBPB,FOSL2,KLF5,KLF5,KLF5,NRF1,SP3	chr5:40676886-40677657	MCF-7-biased	Promoter (2-3kb)	1.23	0.28
PRKAA1	SP1,KLF5,KLF5,KLF5,NFIC,NFIC,SP3,SP3	chr5:40797616-40798823	MCF-7-biased	Promoter (<=1kb)	14.5	4.54
OXCT1	KLF5	chr5:41869366-41870271	MCF-7-biased	Promoter (<=1kb)	29.3	4.39
KLF13	SP1	chr5:43064070-43064473	MCF-7-biased	3' UTR	29.1	9.87
ZNF131	SP1,KLF5,KLF5,KLF5,KLF5,KLF5,SP3,SP3,SP3,SP3	chr5:43105708-43106103	MCF-7-biased	Promoter (<=1kb)	13.4	3.42
TMEM267	SP1	chr5:43483722-43484373	MCF-7-biased	Promoter (<=1kb)	9.05	1.92
C5orf34	SP1,ELF1,NRF1	chr5:43514704-43515476	MCF-7-biased	Promoter (<=1kb)	10.2	1.16
PAIP1	SP1,KLF5,KLF5,NRF1,SP3	chr5:43556046-43556740	MCF-7-biased	Promoter (<=1kb)	44.83	10
NNT	SP1,KLF5	chr5:43602658-43603305	MCF-7-biased	Promoter (<=1kb)	29.24	3.38
ICE1	FOSL1,FOSL2	chr5:5340475-5340777	MCF-7-biased	Promoter (<=1kb)	12	0.81
ATXN7L1	SP1	chr5:568516-568742	MCF-7-biased	Promoter (<=1kb)	1.3	0.34
MED10	SP1,ELF1,KLF5,SP3	chr5:6378604-6378958	MCF-7-biased	Promoter (<=1kb)	59.64	12.18
NSUN2	SP1,KLF5,KLF5,NRF1,NRF1,SP3,SP3	chr5:6632574-6632926	MCF-7-biased	Promoter (<=1kb)	58.59	17.41
TRIM56	SP1	chr5:72112845-72113030	MCF-7-biased	Promoter (<=1kb)	6.68	2.01
SERINC5	SP1,KLF5,KLF5	chr5:79551823-79552114	MCF-7-biased	Promoter (<=1kb)	5.39	2.08
ap3b2	GABPA,KLF5	chr5:89854341-89854559	ADR-biased	Promoter (<=1kb)	0.96	0.18
LRRC8D	FOSL1,FOSL2	chr5:90397745-90397952	MCF-7-biased	Distal Intergenic	15.36	7.66
TRIP13	ATF7,FOSL2,FOSL2,FOSL2,FOSL2,FOSL2	chr5:911889-912329	MCF-7-biased	Intron (uc003jbr.3/9319, intron 10 of 12)	60.05	21.13
HACE1	SP1	chr6:105307652-105307885	ADR-biased	Promoter (<=1kb)	1.63	0.6
RBM28	ELF1,ELF1	chr6:106534183-106534348	MCF-7-biased	Promoter (<=1kb)	9.26	3.14
PTPRK	SP1,TEAD1,TEAD1	chr6:128841743-128841999	MCF-7-biased	Promoter (<=1kb)	14.65	1.42
UPP1	SP1,KLF5	chr6:133563842-133563984	MCF-7-biased	Promoter (<=1kb)	24.66	9.84
SGK1	SP1,KLF5,KLF5,KLF5,SP3	chr6:134495998-134496283	MCF-7-biased	Promoter (<=1kb)	44.06	2.18
RANBP9	SP1	chr6:13712353-13712598	MCF-7-biased	Promoter (<=1kb)	17.89	8.84
SORBS3	SP1,ELF1,ELF1,KLF5,SP3	chr6:158294877-158295008	MCF-7-biased	Exon (uc011kzk.1/10174, exon 7 of 13)	24.69	84.33
ATXN1	SP1	chr6:16760225-16760541	MCF-7-biased	Promoter (1-2kb)	3.33	0.72
AGFG2	SP1,KLF5,SP3	chr6:170190350-170190520	MCF-7-biased	Promoter (<=1kb)	11.79	1.29
MBOAT1	SP1	chr6:20212663-20212945	MCF-7-biased	Promoter (<=1kb)	6.43	1.53
SOX4	TFAP4	chr6:21587844-21588201	MCF-7-biased	Distal Intergenic	12.52	1.57
TDP2	ELF1	chr6:24666622-24667115	MCF-7-biased	Promoter (<=1kb)	24.93	12.2
CARMIL1	REL,KLF5,KLF5	chr6:25278975-25279820	MCF-7-biased	Promoter (<=1kb)	20.14	2.36
Hist1h3b	RUNX2	chr6:26031586-26032389	MCF-7-biased	Promoter (<=1kb)	12.33	0.12
HIST1H1C	NRF1,TEAD1	chr6:26055009-26055504	MCF-7-biased	Promoter (1-2kb)	214.29	5.03
Hist1h2ac	NRF1	chr6:26123988-26124418	MCF-7-biased	Promoter (<=1kb)	54.62	0.73
HIST1H4I	GABPA,ELF1	chr6:27106858-27107450	MCF-7-biased	Promoter (<=1kb)	5.82	0
WNK2	SP1,KLF5	chr6:27806992-27807241	MCF-7-biased	Distal Intergenic	0.55	1.92
SERPINB6	SP1,KLF5,SP3	chr6:2971584-2972017	MCF-7-biased	Promoter (<=1kb)	193.47	85.17
NQO2	KLF4,KLF5,KLF5,KLF5,KLF5,KLF5,KLF5,KLF5,SP3,SP3,SP3,SP3,SP3,SP3	chr6:2999363-2999716	MCF-7-biased	Promoter (<=1kb)	79.04	18.57
SKAP2	SP1,KLF5,KLF5	chr6:36514805-36515090	MCF-7-biased	Promoter (<=1kb)	9.99	2.72
CDKN1A	SP1	chr6:36646224-36646648	MCF-7-biased	Promoter (<=1kb)	53.19	26.24
FAM50B	ELF1,ELF1	chr6:3849464-3849679	MCF-7-biased	Promoter (<=1kb)	1.05	12.73
MDFI	SP1,KLF5,SP3	chr6:41649945-41650138	MCF-7-biased	Downstream (1-2kb)	0	3.06
TFEB	SP3	chr6:41673686-41673923	MCF-7-biased	Intron (uc001tmi.4/1407, intron 1 of 12)	7.65	2.61
PON2	SP1	chr6:42086321-42086482	MCF-7-biased	Promoter (<=1kb)	121.22	3.6
ARPC1B	SP1,KLF5,KLF5,KLF5	chr6:42844897-42845035	MCF-7-biased	Promoter (<=1kb)	149.44	51.91
VEGFA	SP1,KLF5,SP3	chr6:43737265-43737495	MCF-7-biased	Promoter (<=1kb)	87.2	10.16
SLC35B2	SP1	chr6:44225097-44225477	MCF-7-biased	Promoter (<=1kb)	128.67	60.46
CDYL	FOSL1,FOSL2,KLF5,KLF5,KLF5,KLF5,NFIC,SP3,SP3,SP3,SP3	chr6:4603464-4603752	MCF-7-biased	Promoter (<=1kb)	30.32	10.24
PTP4A1	SP1,KLF5	chr6:64282867-64283155	MCF-7-biased	Promoter (1-2kb)	138.48	9.72
FNBP1	SP1,KLF5,KLF5,KLF5,KLF5,NRF1,NRF1,SP3,SP3,SP3	chr6:6811827-6812028	MCF-7-biased	Promoter (<=1kb)	7.12	17.77
DSP	SP1,KLF5,SP3	chr6:7543235-7543488	MCF-7-biased	Promoter (1-2kb)	56.22	15.55
BMP6	SP1,KLF5,KLF5,KLF5	chr6:7673266-7673533	MCF-7-biased	Distal Intergenic	20.38	0.07
CEP162	STAT3	chr6:84937534-84937773	ADR-biased	Promoter (<=1kb)	0.4	1.26
SMIM8	SP1,KLF5	chr6:88032107-88032352	MCF-7-biased	Promoter (<=1kb)	1.7	4.94
SLC12A9	SP1,KLF5,KLF5,NFIC	chr7:100399915-100400143	MCF-7-biased	Downstream (<1kb)	11.25	5
KLF4	SP1,KLF5	chr7:100702709-100702898	MCF-7-biased	Distal Intergenic	49.1	1.81
SOWAHD	SP1,KLF5,SP3	chr7:100720926-100721122	MCF-7-biased	Promoter (<=1kb)	1.89	0.47
ZNF32	NRF1,NRF1	chr7:104653366-104653598	MCF-7-biased	Promoter (<=1kb)	0	16.51
MET	SP1,KLF5,KLF5,SP3	chr7:116311878-116312222	MCF-7-biased	Promoter (<=1kb)	20.6	2.59
PTP4A2	FOSL1	chr7:120977587-120977756	MCF-7-biased	Promoter (1-2kb)	84.09	12.17
SLC35B4	STAT3,NFIC	chr7:134001662-134001926	ADR-biased	Promoter (<=1kb)	5.83	2.91
LOC100507507	NFKB1,KLF5,KLF5,SP3	chr7:143078121-143078355	ADR-biased	Promoter (<=1kb)	4.54	37.79
REPIN1	FOSL1,ELF1,FOSL2,FOSL2,FOSL2	chr7:150064947-150065224	MCF-7-biased	Promoter (<=1kb)	96.17	36.91
NUB1	NFIC	chr7:151065248-151065516	MCF-7-biased	Exon (uc003wjz.1/uc003wjz.1, exon 1 of 1)	33.81	12.82
PRKAG2	KLF4	chr7:151442410-151442636	MCF-7-biased	Intron (uc003wkj.3/51422, intron 1 of 15)	4.46	17.73
XRCC2	JUN,ELF1,FOSL2,FOSL2,KLF5,KLF5,NRF1,NRF1,NRF1,SP3	chr7:152373135-152373429	ADR-biased	Promoter (<=1kb)	6.93	1.58
VIPR2	SP1,SP3	chr7:158936018-158936293	MCF-7-biased	Promoter (1-2kb)	0.91	0.09
SP4	SP1,KLF5,SP3	chr7:21466908-21467165	ADR-biased	Promoter (<=1kb)	0.91	0.45
LFNG	KLF4	chr7:2563775-2564004	MCF-7-biased	Promoter (2-3kb)	7.06	1.07
HIP1	MAFK,MAFF,MAFF,MAFF	chr7:26904126-26904336	MCF-7-biased	Intron (uc003uds.2/3092, intron 1 of 30)	18.43	5.87
STK17A	SP1,KLF5,SP3	chr7:43622461-43622748	ADR-biased	Promoter (<=1kb)	15.69	4.44
POLM	KLF5	chr7:44121942-44122181	MCF-7-biased	Promoter (<=1kb)	6.29	13.54
USP10	NRF1,NRF1,NRF1,NRF1	chr7:62181269-62181403	MCF-7-biased	Promoter (<=1kb)	9.76	28.55
GTF2I	NRF1,NRF1,NRF1	chr7:74071770-74071978	ADR-biased	Promoter (<=1kb)	102.2	40.46
HSPB1	SP1,KLF5,KLF5	chr7:75943597-75943945	MCF-7-biased	Distal Intergenic	410.22	1087.42
SEMA3C	SP1,KLF5	chr7:80548284-80548549	MCF-7-biased	Promoter (<=1kb)	7.56	1.43
SEMA3D	CEBPB,FOXC1,FOXC1,KLF5,KLF5,TFAP4,FOXP1,FOXP1,SP3,SP3	chr7:84609922-84613026	ADR-biased	Distal Intergenic	0	57.44
ABCB1	KLF4,FOXC1,KLF5,KLF5,KLF5,KLF5,MEF2A,MEF2A,MEF2A,MEF2A,NFIC,NFIC,NRF1,NRF1,TEAD1,TFAP4,TFAP4,FOXP1,SP3,SP3	chr7:87256346-87260779	ADR-biased	Promoter (<=1kb)	0	64.73
STK38L	SP1,KLF5,SP3	chr7:87563347-87563549	ADR-biased	Promoter (<=1kb)	2.57	0.93
STEAP4	CEBPB,FOSL2,FOSL2,FOSL2,KLF5,KLF5,MEF2A,MEF2A,MEF2A,MEF2A,NFIC,TEAD1,FOXP1,FOXP1,FOXP1,FOXP1,SP3	chr7:88063747-88068712	ADR-biased	Distal Intergenic	215.01	0.14
VPS13B	SP1,ELF1,ELF1,ELF1,ELF1,KLF5,SP3	chr8:100025115-100025799	MCF-7-biased	Promoter (<=1kb)	2.12	0.64
SPAG1	ELF1,TEAD1	chr8:101225240-101225487	MCF-7-biased	Exon (uc003yjh.2/6674, exon 11 of 19)	1.24	0.61
RNF19A	SP1	chr8:101321938-101322374	MCF-7-biased	Promoter (<=1kb)	9.97	3.76
PABPC1	NFKB1,KLF5,SP3	chr8:101734135-101734406	MCF-7-biased	Promoter (<=1kb)	889.82	416.96
KLF10	SP1,KLF5,KLF5,KLF5,KLF5,NRF1,SP3,SP3,SP3	chr8:103666291-103666741	MCF-7-biased	Promoter (<=1kb)	28.54	3.65
KANK1	NRF1,NRF1	chr8:109799782-109799970	ADR-biased	Promoter (<=1kb)	0.02	2.74
NSMCE2	SP1,KLF5,NRF1,NRF1	chr8:126103717-126104199	ADR-biased	Promoter (<=1kb)	11.77	51.82
FAM84B	SP1,KLF5,KLF5,KLF5,KLF5,SP3,SP3,SP3	chr8:127570532-127570859	ADR-biased	Promoter (<=1kb)	0.22	15.67
ST3GAL1	SP1,KLF5,SP3	chr8:134584105-134584503	MCF-7-biased	Promoter (<=1kb)	10.57	0.25
KHDRBS3	SP1,KLF5,KLF5,KLF5,KLF5,NRF1,NRF1	chr8:136469522-136469752	ADR-biased	Promoter (<=1kb)	0	1.86
JRK	KLF4,ELF1,SP3	chr8:143751277-143751560	ADR-biased	Promoter (<=1kb)	6.53	15.85
ABCA2	SP1,NFIC,SP3	chr8:144483398-144483572	MCF-7-biased	Promoter (<=1kb)	34.52	11.02
EEF1D	SP1,KLF5,KLF5,KLF5,NRF1,NRF1,NRF1,NRF1,NRF1,SP3,SP3	chr8:144679739-144680035	ADR-biased	Promoter (<=1kb)	246.55	1180.08
PLEC	FOSL1,FOSL2,FOSL2	chr8:145022683-145023029	MCF-7-biased	Promoter (2-3kb)	94.71	42.82
BOP1	SP1,KLF5,NRF1,NRF1,NRF1	chr8:145515000-145515360	ADR-biased	Promoter (<=1kb)	45.19	141.79
UXS1	SP1,KLF5,KLF5,NRF1,NRF1,SP3,SP3	chr8:145578101-145578310	MCF-7-biased	Promoter (<=1kb)	14.3	31.62
VPS28	SP1,KLF5,KLF5,NRF1,NRF1,NRF1,NRF1,NRF1,SP3,SP3,SP3,SP3	chr8:145653749-145654145	ADR-biased	Promoter (<=1kb)	41.4	84.64
RPL8	SP1,KLF5,NRF1,NRF1	chr8:146017691-146018010	ADR-biased	Promoter (<=1kb)	1994.21	7680.9
SARAF	SP1,KLF5,KLF5,KLF5,KLF5,SP3,SP3,SP3,SP3,SP3,SP3	chr8:29940660-29940932	MCF-7-biased	Promoter (<=1kb)	126.64	24.02
UBXN8	SP1,TEAD1	chr8:30601804-30602050	ADR-biased	Promoter (<=1kb)	4.94	12.11
BRF2	GABPA,ELF1,ELF1	chr8:37707334-37707591	ADR-biased	Promoter (<=1kb)	6.34	16.85
FGFR1	SP1	chr8:38326091-38326339	ADR-biased	Promoter (<=1kb)	3.77	104.17
THAP1	SP1	chr8:42698340-42698726	ADR-biased	Promoter (<=1kb)	3.73	8.57
PRKDC	SP1,ELF1,ELF1,NRF1,NRF1	chr8:48872631-48872839	ADR-biased	Intron (uc002rut.3/5581, intron 2 of 14)	4.56	1.56
PCMTD1	SP1,KLF5,NRF1,SP3	chr8:52811545-52811785	ADR-biased	Promoter (<=1kb)	1.91	4.94
C8orf44-SGK3	SP1,ELF1,NRF1,NRF1	chr8:67579392-67579845	ADR-biased	Promoter (<=1kb)	0.33	0
RPL7	NRF1	chr8:74205863-74206317	ADR-biased	Promoter (<=1kb)	687.57	2618.76
STAU2	SOX9,KLF5,NRF1,NRF1,NRF1,NRF1,SP3	chr8:74659050-74659312	ADR-biased	Promoter (<=1kb)	5.55	16.65
GDAP1	NFKB1,ELF1,ELF1	chr8:75262448-75262755	ADR-biased	Promoter (<=1kb)	0.38	3.75
SNX16	STAT3	chr8:82754613-82755126	ADR-biased	Promoter (<=1kb)	0.66	4.63
OSGIN2	SP1,KLF5	chr8:90914572-90914785	MCF-7-biased	Promoter (<=1kb)	6.61	1
MTDH	SP1,KLF5,RXRA,SP3,SP3	chr8:98655957-98656424	MCF-7-biased	Promoter (<=1kb)	29.26	4.29
osr2	SP1,FOXP1,FOXP1	chr8:99956470-99956814	MCF-7-biased	Promoter (<=1kb)	3.49	10.68
PAPPA	JUN	chr9:100955393-100955543	MCF-7-biased	Intron (uc004bjn.3/5069, intron 6 of 21)	6.88	0.06
c15orf41	ELF1,ELF1	chr9:101761275-101761411	MCF-7-biased	Promoter (<=1kb)	1.8	3.85
PTBP3	SP1,KLF5,KLF5,KLF5,NRF1,NRF1,NRF1,NRF1,NRF1,NRF1,SP3	chr9:115095811-115096262	MCF-7-biased	Promoter (<=1kb)	7.05	2.88
GAPVD1	NRF1,NRF1	chr9:128023937-128024146	ADR-biased	Promoter (<=1kb)	12.09	3.59
CHRNA5	SP1,KLF5,SP3	chr9:131690325-131690495	MCF-7-biased	Promoter (<=1kb)	7.7	2.79
ZFP90	NRF1,NRF1	chr9:132096800-132097017	MCF-7-biased	Promoter (<=1kb)	0.68	3.29
CDC34	SP1,KLF5,NRF1,NRF1,NRF1,NRF1,NRF1,SP3	chr9:132488962-132489172	MCF-7-biased	Promoter (<=1kb)	50.31	104.89
POMT1	NRF1,NRF1,NRF1,NRF1	chr9:134378163-134378383	ADR-biased	Promoter (<=1kb)	8.28	28.12
RP2	SP1,SP3	chr9:138593850-138594054	MCF-7-biased	Promoter (<=1kb)	4.52	1.9
GPSM1	KLF4	chr9:139240356-139240662	MCF-7-biased	Intron (uc004chd.2/26086, intron 9 of 13)	12.83	27.08
TRERF1	KLF5,KLF5	chr9:139916849-139917124	MCF-7-biased	Intron (uc003osb.2/55809, intron 1 of 16)	5.42	1.68
ENTPD2	SP1,KLF5	chr9:139944409-139944636	MCF-7-biased	Promoter (<=1kb)	6.31	0
DNAJA1	NFKB1,KLF5,NRF1,NRF1,SP3	chr9:33025572-33025876	ADR-biased	Promoter (<=1kb)	38.99	86.9
KLF9	SP1,KLF5	chr9:73034894-73035255	MCF-7-biased	Distal Intergenic	4.7	0.09
TLE4	SP1,KLF5,SP3	chr9:82186385-82186811	ADR-biased	Promoter (<=1kb)	1.61	11.24
GKAP1	SP1,KLF5,KLF5,KLF5,KLF5,KLF5,FOXP1,SP3,SP3,SP3	chr9:86432600-86432866	MCF-7-biased	Promoter (<=1kb)	3.79	0.28
PTPA	SP1,KLF5,SP3	chr9:90427907-90428047	MCF-7-biased	Promoter (<=1kb)	38.94	85.39
TMEM38B	SP1,KLF5,SP3	chr9:97682858-97683008	MCF-7-biased	Distal Intergenic	10.28	2.29
OAZ2	NFIA	chrX:41161535-41161696	MCF-7-biased	Distal Intergenic	20.86	65.39
REXO2	SP1,KLF5,NRF1,NRF1,NRF1,SP3	chrX:46618787-46619010	MCF-7-biased	Promoter (<=1kb)	39.41	97.27
