# Supplementary material for: Proteomic profiling and genome-wide mapping of O-GlcNAc chromatin-associated proteins reveal an O-GlcNAc-regulated genotoxic stress response
Source: Nat Commun. 2020 Nov 19;11:5898. doi: 10.1038/s41467-020-19579-y (PMC7678849; doi:10.1038/s41467-020-19579-y)
Supplement: Supplementary file 18 — Supplementary Dataset 15 [file 41467_2020_19579_MOESM18_ESM.xlsx]

## Sheet: Sheet1
NRF-1 uniquely bound sites in ADR cells
Peaks	Peak annotation	Genes
chr1: 10589-10676	Promoter (1-2kb)	DDX11L1
chr1: 29295-29404	Promoter (<=1kb)	WASH7P
chr1: 714099-714297	Promoter (<=1kb)	LOC100288069
chr1: 894622-894743	Promoter (<=1kb)	NOC2L
chr1: 934030-934121	Promoter (1-2kb)	HES4
chr1: 1243480-1243589	Promoter (<=1kb)	ACAP3
chr1: 1335132-1335224	Promoter (<=1kb)	MRPL20-AS1
chr1: 1407061-1407206	Promoter (<=1kb)	ATAD3B
chr1: 1447867-1448156	Promoter (<=1kb)	ATAD3A
chr1: 1550425-1550512	Promoter (<=1kb)	MIB2
chr1: 1850813-1850971	Promoter (<=1kb)	TMEM52
chr1: 1976366-1976520	Distal Intergenic	PRKCZ
chr1: 1981561-1981648	Promoter (<=1kb)	PRKCZ
chr1: 2064829-2064961	Intron (uc001aiq.3/5590, intron 4 of 17)	PRKCZ
chr1: 2517479-2517677	Promoter (<=1kb)	PRXL2B
chr1: 2985541-2985766	Promoter (<=1kb)	PRDM16
chr1: 3774628-3774796	Promoter (<=1kb)	DFFB
chr1: 6557557-6557644	Promoter (<=1kb)	PLEKHG5
chr1: 6673527-6673800	Promoter (<=1kb)	PHF13
chr1: 9488489-9488576	Distal Intergenic	SPSB1
chr1: 9599305-9599409	Promoter (<=1kb)	SLC25A33
chr1: 10490380-10490597	Promoter (<=1kb)	CENPS-CORT
chr1: 11865917-11866023	Promoter (<=1kb)	CLCN6
chr1: 12902180-12902267	Distal Intergenic	HNRNPCL3
chr1: 14075669-14075759	Promoter (<=1kb)	PRDM2
chr1: 14234643-14234734	Distal Intergenic	PRDM2
chr1: 16162783-16162929	Exon (uc001axj.2/729614, exon 2 of 2)	SPEN
chr1: 16175863-16175987	Promoter (1-2kb)	FLJ37453
chr1: 16533559-16533671	Promoter (<=1kb)	ARHGEF19
chr1: 16563172-16563259	Promoter (<=1kb)	CPLANE2
chr1: 16840279-16840403	Distal Intergenic	CROCCP3
chr1: 16860903-16861086	Exon (uc021ogr.1/uc021ogr.1, exon 1 of 2)	MIR3675
chr1: 16874160-16874288	Promoter (1-2kb)	MIR3675
chr1: 16938897-16939057	Promoter (<=1kb)	NBPF1
chr1: 16970612-16970710	Promoter (<=1kb)	CROCCP2
chr1: 17055473-17055560	Distal Intergenic	ESPNP
chr1: 17200378-17200518	Exon (uc021ohf.2/uc021ohf.2, exon 2 of 2)	MIR3675
chr1: 17222265-17222424	Intron (uc009voy.1/9696, intron 1 of 8)	CROCC
chr1: 17222502-17222589	Intron (uc009voy.1/9696, intron 1 of 8)	CROCC
chr1: 17223143-17223247	Intron (uc009voy.1/9696, intron 1 of 8)	CROCC
chr1: 18852353-18852440	Distal Intergenic	KLHDC7A
chr1: 19970655-19970749	Promoter (<=1kb)	NBL1
chr1: 21616429-21616691	Promoter (<=1kb)	ECE1
chr1: 21747647-21747771	Distal Intergenic	NBPF3
chr1: 22108485-22108729	Promoter (<=1kb)	USP48
chr1: 22378851-22378938	Promoter (<=1kb)	CDC42
chr1: 23165742-23165875	Intron (uc009vqj.1/2048, intron 3 of 16)	MIR4253
chr1: 23331987-23332099	Distal Intergenic	TEX46
chr1: 23345851-23346064	Promoter (<=1kb)	KDM1A
chr1: 23481954-23482041	Intron (uc001bgk.2/7798, intron 1 of 4)	LUZP1
chr1: 23720406-23720494	Promoter (<=1kb)	TCEA3
chr1: 24434942-24435071	Promoter (<=1kb)	MYOM3
chr1: 24829110-24829381	Promoter (<=1kb)	RCAN3
chr1: 24969845-24969932	Promoter (<=1kb)	SRRM1
chr1: 25071757-25071846	Promoter (<=1kb)	CLIC4
chr1: 25943023-25943145	Promoter (<=1kb)	MAN1C1
chr1: 26146201-26146517	Promoter (<=1kb)	MTFR1L
chr1: 26185825-26185993	Promoter (<=1kb)	AUNIP
chr1: 26324616-26324857	Promoter (<=1kb)	PAFAH2
chr1: 26606463-26606566	Promoter (<=1kb)	SH3BGRL3
chr1: 26799543-26799686	Promoter (<=1kb)	HMGN2
chr1: 27115536-27115648	Promoter (<=1kb)	PIGV
chr1: 27320115-27320318	Promoter (<=1kb)	TRNP1
chr1: 27339730-27339840	Promoter (<=1kb)	TENT5B
chr1: 27566882-27567015	Intron (uc001bno.4/23038, intron 1 of 15)	WDTC1
chr1: 27692790-27692877	Promoter (<=1kb)	MAP3K6
chr1: 27800561-27800648	Intron (uc001bof.2/10163, intron 1 of 8)	WASF2
chr1: 28157204-28157344	Promoter (<=1kb)	PPP1R8
chr1: 28184695-28184782	Distal Intergenic	THEMIS2
chr1: 28241100-28241262	Promoter (<=1kb)	RPA2
chr1: 28696522-28696639	Promoter (<=1kb)	PHACTR4
chr1: 28908265-28908470	Promoter (<=1kb)	SNHG12
chr1: 28995832-28995942	Promoter (<=1kb)	GMEB1
chr1: 29063201-29063418	Promoter (<=1kb)	YTHDF2
chr1: 29240069-29240170	Promoter (<=1kb)	EPB41
chr1: 29240282-29240413	Promoter (<=1kb)	EPB41
chr1: 29375124-29375211	Intron (uc001brg.2/2035, intron 12 of 20)	EPB41
chr1: 29508270-29508385	Promoter (<=1kb)	SRSF4
chr1: 31030212-31030299	Distal Intergenic	MATN1-AS1
chr1: 31191420-31191615	Promoter (<=1kb)	MATN1-AS1
chr1: 31538628-31538812	Promoter (<=1kb)	PUM1
chr1: 31628227-31628397	Distal Intergenic	NKAIN1
chr1: 31749253-31749340	Intron (uc001bso.3/9410, intron 5 of 9)	SNRNP40
chr1: 32180490-32180598	Distal Intergenic	COL16A1
chr1: 32757765-32757852	Promoter (<=1kb)	HDAC1
chr1: 32801940-32802040	Promoter (<=1kb)	MARCKSL1
chr1: 33178007-33178210	Distal Intergenic	SYNC
chr1: 35657657-35657766	Promoter (<=1kb)	SFPQ
chr1: 36349406-36349633	Promoter (<=1kb)	AGO1
chr1: 36500278-36500365	Intron (uc001bzp.3/192669, intron 13 of 18)	TEKT2
chr1: 38259871-38259979	Promoter (<=1kb)	MANEAL
chr1: 38273853-38273940	Promoter (<=1kb)	YRDC
chr1: 38478008-38478162	Promoter (<=1kb)	UTP11
chr1: 38482602-38482689	Intron (uc001ccn.4/51118, intron 2 of 7)	UTP11
chr1: 38992569-38992656	Distal Intergenic	LINC01343
chr1: 39456513-39456600	Promoter (<=1kb)	AKIRIN1
chr1: 39874687-39874787	Promoter (<=1kb)	KIAA0754
chr1: 40506265-40506372	Promoter (<=1kb)	CAP1
chr1: 43815120-43815218	3' UTR	CDC20
chr1: 44440505-44440606	Promoter (<=1kb)	ATP6V0B
chr1: 45140074-45140174	Promoter (<=1kb)	TMEM53
chr1: 45965850-45966001	Promoter (<=1kb)	MMACHC
chr1: 46212083-46212170	5' UTR	IPP
chr1: 46216735-46216843	Promoter (<=1kb)	IPP
chr1: 46806387-46806476	Promoter (<=1kb)	NSUN4
chr1: 50212901-50213031	Intron (uc001cru.2/84871, intron 2 of 13)	AGBL4
chr1: 51348734-51348821	Intron (uc009vyw.1/11124, intron 1 of 15)	FAF1
chr1: 51589369-51589456	Intron (uc001csh.3/284546, intron 3 of 4)	C1orf185
chr1: 52195257-52195353	Promoter (<=1kb)	OSBPL9
chr1: 52831328-52831528	Promoter (<=1kb)	CC2D1B
chr1: 53169023-53169133	Distal Intergenic	COA7
chr1: 53192290-53192399	Promoter (<=1kb)	ZYG11B
chr1: 53308347-53308434	Promoter (<=1kb)	ZYG11A
chr1: 53391739-53391877	Promoter (<=1kb)	ECHDC2
chr1: 53409806-53409897	Intron (uc001cuq.2/6342, intron 2 of 10)	SCP2
chr1: 53685985-53686079	Promoter (<=1kb)	CZIB
chr1: 55229576-55229663	Promoter (<=1kb)	PARS2
chr1: 55345293-55345384	Intron (uc010ook.1/1718, intron 2 of 8)	DHCR24
chr1: 57654029-57654143	Intron (uc001cyq.1/1600, intron 1 of 13)	DAB1
chr1: 58337536-58337623	Intron (uc001cys.1/1600, intron 2 of 16)	DAB1
chr1: 59234392-59234479	Distal Intergenic	JUN
chr1: 59252237-59252324	Promoter (1-2kb)	LINC01135
chr1: 60083871-60083958	Intron (uc001czg.2/55277, intron 8 of 8)	FGGY
chr1: 60280145-60280288	Promoter (<=1kb)	HOOK1
chr1: 61247657-61247744	Intron (uc001czt.1/uc001czt.1, intron 1 of 5)	NFIA
chr1: 61252558-61252693	Intron (uc001czt.1/uc001czt.1, intron 1 of 5)	NFIA
chr1: 63833192-63833352	Promoter (<=1kb)	ALG6
chr1: 64585603-64585690	Intron (uc001dbi.4/4919, intron 4 of 6)	UBE2U
chr1: 64811281-64811368	Distal Intergenic	CACHD1
chr1: 69855531-69855618	Distal Intergenic	LRRC7
chr1: 71059873-71059987	Distal Intergenic	CTH
chr1: 71095682-71095769	Distal Intergenic	CTH
chr1: 71120223-71120310	Distal Intergenic	CTH
chr1: 71171410-71171499	Distal Intergenic	CTH
chr1: 72748579-72748740	Promoter (<=1kb)	NEGR1
chr1: 72749383-72749506	Promoter (<=1kb)	NEGR1
chr1: 76190069-76190381	Promoter (<=1kb)	ACADM
chr1: 77659621-77659708	Intron (uc001dhk.3/10026, intron 3 of 10)	PIGK
chr1: 78148678-78148816	Promoter (<=1kb)	ZZZ3
chr1: 80233315-80233402	Distal Intergenic	ADGRL4
chr1: 82417859-82417946	Promoter (1-2kb)	ADGRL2
chr1: 85156190-85156289	Promoter (<=1kb)	SSX2IP
chr1: 85594407-85594494	Exon (uc001dkt.3/126820, exon 21 of 23)	MIR4423
chr1: 85729644-85729731	Downstream (1-2kb)	C1orf52
chr1: 85909680-85909776	Intron (uc009wco.3/23576, intron 1 of 5)	DDAH1
chr1: 86072951-86073134	Distal Intergenic	CCN1
chr1: 87379875-87379971	Promoter (<=1kb)	SELENOF
chr1: 87461276-87461363	Promoter (2-3kb)	LINC01140
chr1: 88073189-88073324	Distal Intergenic	LINC01364
chr1: 89149896-89149996	Promoter (<=1kb)	PKN2
chr1: 89357258-89357355	Promoter (<=1kb)	GTF2B
chr1: 90212193-90212280	Distal Intergenic	LRRC8D
chr1: 91334609-91334696	Distal Intergenic	BARHL2
chr1: 91487315-91487402	Promoter (<=1kb)	ZNF644
chr1: 91734623-91734720	Intron (uc009wdb.3/164045, intron 17 of 20)	HFM1
chr1: 91852911-91853088	Intron (uc001doa.4/164045, intron 4 of 38)	HFM1
chr1: 91870058-91870163	Promoter (<=1kb)	HFM1
chr1: 91966804-91967043	Promoter (<=1kb)	CDC7
chr1: 93250956-93251081	Intron (uc001dox.3/7813, intron 1 of 17)	EVI5
chr1: 93433423-93433510	Distal Intergenic	DIPK1A
chr1: 93544699-93544823	Promoter (<=1kb)	MTF2
chr1: 93546585-93546672	Promoter (1-2kb)	MTF2
chr1: 93646159-93646254	Promoter (<=1kb)	TMED5
chr1: 93882405-93882492	Distal Intergenic	FNBP1L
chr1: 94312176-94312276	Promoter (<=1kb)	MIR760
chr1: 94344729-94344836	Promoter (<=1kb)	DNTTIP2
chr1: 99115027-99115160	Distal Intergenic	SNX7
chr1: 99126447-99126537	Promoter (<=1kb)	SNX7
chr1: 99126672-99126925	Promoter (<=1kb)	SNX7
chr1: 99351405-99351494	Distal Intergenic	LOC100129620
chr1: 99868867-99868954	Distal Intergenic	PLPPR4
chr1: 100172539-100172626	Downstream (1-2kb)	FRRS1
chr1: 100760665-100760783	Distal Intergenic	MIR553
chr1: 103311277-103311398	Distal Intergenic	COL11A1
chr1: 103404021-103404108	Intron (uc001duk.3/1301, intron 41 of 63)	COL11A1
chr1: 104998742-104998881	Distal Intergenic	LOC100129138
chr1: 108508325-108508581	Promoter (<=1kb)	VAV3
chr1: 108742896-108742983	Promoter (<=1kb)	SLC25A24
chr1: 109203657-109203795	Promoter (<=1kb)	HENMT1
chr1: 109203858-109203945	Promoter (<=1kb)	HENMT1
chr1: 109639345-109639450	3' UTR	SCARNA2
chr1: 109756975-109757140	Promoter (<=1kb)	SARS1
chr1: 109825863-109826032	Promoter (<=1kb)	PSRC1
chr1: 110052338-110052428	Promoter (<=1kb)	AMIGO1
chr1: 110283054-110283160	Promoter (<=1kb)	GSTM3
chr1: 113392374-113392489	Exon (uc001ecw.1/uc001ecw.1, exon 1 of 7)	AKR7A2P1
chr1: 115053815-115053922	Promoter (<=1kb)	TRIM33
chr1: 117602024-117602194	Promoter (<=1kb)	TTF2
chr1: 117909357-117909444	Promoter (<=1kb)	MAN1A2
chr1: 118072322-118072432	Distal Intergenic	TENT5C
chr1: 120837691-120837791	Promoter (1-2kb)	FAM72B
chr1: 121137528-121137615	Distal Intergenic	SRGAP2D
chr1: 143151212-143151299	Intron (uc001eiw.1/uc001eiw.1, intron 2 of 7)	ANKRD20A12P
chr1: 143278337-143278433	Distal Intergenic	NA
chr1: 143376535-143376654	Distal Intergenic	NA
chr1: 143462151-143462238	Intron (uc001ejn.1/uc001ejn.1, intron 2 of 2)	NA
chr1: 143914309-143914430	Promoter (1-2kb)	FAM72D
chr1: 144886067-144886167	Exon (uc001elv.4/9659, exon 3 of 24)	PDE4DIP
chr1: 145039869-145040034	Promoter (<=1kb)	LOC653513
chr1: 145365923-145366010	Intron (uc021ott.2/100288142, intron 99 of 131)	NBPF10
chr1: 146373479-146373566	Promoter (<=1kb)	NBPF12
chr1: 146570232-146570319	Downstream (<1kb)	NBPF13P
chr1: 146714176-146714344	Promoter (<=1kb)	CHD1L
chr1: 147931238-147931366	Promoter (<=1kb)	LINC01138
chr1: 149858070-149858189	Promoter (<=1kb)	H2BC21
chr1: 150185857-150185985	Distal Intergenic	ANP32E
chr1: 150534633-150534720	Distal Intergenic	ADAMTSL4
chr1: 150552156-150552311	Promoter (<=1kb)	MCL1
chr1: 150601685-150601798	Promoter (<=1kb)	ENSA
chr1: 151138384-151138503	Promoter (<=1kb)	LYSMD1
chr1: 152008269-152008356	Promoter (1-2kb)	S100A11
chr1: 153536663-153536750	Promoter (1-2kb)	S100A2
chr1: 153756000-153756099	Distal Intergenic	SLC27A3
chr1: 153756778-153756865	Distal Intergenic	SLC27A3
chr1: 153936694-153936781	Promoter (<=1kb)	SLC39A1
chr1: 154306500-154306642	Exon (uc001few.3/57198, exon 10 of 12)	ATP8B2
chr1: 155023061-155023184	Promoter (<=1kb)	ADAM15
chr1: 155023613-155023716	Promoter (<=1kb)	DCST1-AS1
chr1: 155146225-155146426	Promoter (<=1kb)	TRIM46
chr1: 155293168-155293337	Promoter (<=1kb)	RUSC1
chr1: 156186358-156186472	Intron (uc009wru.2/11243, intron 1 of 6)	PMF1
chr1: 156698228-156698389	Promoter (<=1kb)	RRNAD1
chr1: 157108317-157108422	Promoter (<=1kb)	ETV3
chr1: 157963301-157963451	Promoter (<=1kb)	KIRREL1
chr1: 158314852-158314939	Distal Intergenic	CD1E
chr1: 160873584-160873671	Distal Intergenic	ITLN1
chr1: 161010157-161010244	Promoter (1-2kb)	F11R
chr1: 163868406-163868493	Distal Intergenic	NUF2
chr1: 166660232-166660350	Distal Intergenic	FMO9P
chr1: 168097339-168097426	Intron (uc001gfb.4/23432, intron 2 of 5)	GPR161
chr1: 168267561-168267648	Promoter (<=1kb)	TBX19
chr1: 169396632-169396794	Promoter (<=1kb)	CCDC181
chr1: 169396969-169397206	Promoter (<=1kb)	CCDC181
chr1: 169679385-169679489	Promoter (1-2kb)	SELL
chr1: 171549456-171549550	Promoter (<=1kb)	PRRC2C
chr1: 171851812-171851899	Intron (uc001gid.5/26052, intron 1 of 14)	DNM3
chr1: 172383396-172383483	Intron (uc001gih.1/26052, intron 3 of 3)	C1orf105
chr1: 172716151-172716238	Distal Intergenic	FASLG
chr1: 173866273-173866360	Distal Intergenic	SERPINC1
chr1: 174128422-174128610	Promoter (<=1kb)	RABGAP1L
chr1: 174543263-174543350	Intron (uc001gjx.3/9910, intron 13 of 20)	GPR52
chr1: 174837491-174837580	Intron (uc001gjx.3/9910, intron 19 of 20)	RABGAP1L
chr1: 174992566-174992653	Promoter (<=1kb)	MRPS14
chr1: 176441467-176441572	Intron (uc001gky.1/60676, intron 1 of 4)	PAPPA2
chr1: 178441788-178441875	Intron (uc001glq.3/9462, intron 17 of 17)	RASAL2
chr1: 179051123-179051254	Promoter (<=1kb)	TOR3A
chr1: 179560829-179561024	Promoter (<=1kb)	TDRD5
chr1: 179972363-179972450	Exon (uc001gnt.3/9857, exon 7 of 38)	CEP350
chr1: 180923398-180923618	Intron (uc009wxo.1/uc009wxo.1, intron 1 of 1)	KIAA1614
chr1: 180923714-180923876	Intron (uc009wxo.1/uc009wxo.1, intron 1 of 1)	KIAA1614
chr1: 181074319-181074529	Distal Intergenic	IER5
chr1: 182584197-182584289	Promoter (<=1kb)	LINC01686
chr1: 183123672-183123759	Distal Intergenic	LAMC2
chr1: 183129406-183129513	Distal Intergenic	LAMC2
chr1: 184088735-184088852	Distal Intergenic	TSEN15
chr1: 185870076-185870163	Intron (uc001grq.1/83872, intron 4 of 106)	HMCN1
chr1: 187473552-187473639	Distal Intergenic	PLA2G4A
chr1: 191703139-191703226	Distal Intergenic	RGS18
chr1: 192208636-192208723	Distal Intergenic	RGS21
chr1: 192777929-192778042	Promoter (<=1kb)	RGS2
chr1: 193074586-193074721	Promoter (<=1kb)	GLRX2
chr1: 193431675-193431762	Distal Intergenic	B3GALT2
chr1: 194697749-194697836	Distal Intergenic	B3GALT2
chr1: 194922397-194922484	Distal Intergenic	KCNT2
chr1: 196092946-196093033	Distal Intergenic	KCNT2
chr1: 197871622-197871709	Promoter (<=1kb)	C1orf53
chr1: 197872384-197872471	Promoter (<=1kb)	C1orf53
chr1: 197872585-197872708	Promoter (<=1kb)	C1orf53
chr1: 199343917-199344012	Distal Intergenic	MIR181A1HG
chr1: 199998116-199998387	Promoter (1-2kb)	NR5A2
chr1: 201123646-201123769	Promoter (<=1kb)	TMEM9
chr1: 203236696-203236821	Intron (uc001gzm.1/1118, intron 1 of 11)	CHIT1
chr1: 203764630-203764823	Promoter (<=1kb)	ZC3H11A
chr1: 204463710-204463886	Promoter (<=1kb)	PIK3C2B
chr1: 204716135-204716222	Distal Intergenic	LRRN2
chr1: 205399843-205399953	Distal Intergenic	LEMD1
chr1: 205561071-205561158	Intron (uc001hcv.4/148808, intron 6 of 9)	MFSD4A
chr1: 205649630-205649722	Promoter (<=1kb)	ELK4
chr1: 209957707-209957794	Promoter (<=1kb)	C1orf74
chr1: 211556069-211556317	Promoter (<=1kb)	LINC00467
chr1: 212732274-212732385	Distal Intergenic	ATF3
chr1: 218140665-218140752	Distal Intergenic	LINC00210
chr1: 218950739-218950826	Distal Intergenic	LYPLAL1-DT
chr1: 219346620-219346707	Promoter (<=1kb)	LYPLAL1-DT
chr1: 220267311-220267491	Promoter (<=1kb)	IARS2
chr1: 220445595-220445697	Promoter (<=1kb)	RAB3GAP2
chr1: 220906552-220906639	Distal Intergenic	43892
chr1: 221663532-221663619	Distal Intergenic	LINC02817
chr1: 223307157-223307245	Promoter (<=1kb)	TLR5
chr1: 224363615-224363738	Distal Intergenic	DEGS1
chr1: 224371266-224371445	Promoter (<=1kb)	DEGS1
chr1: 225117299-225117386	Promoter (<=1kb)	DNAH14
chr1: 225839515-225839602	Promoter (1-2kb)	ENAH
chr1: 226070050-226070209	Promoter (<=1kb)	TMEM63A
chr1: 226288392-226288479	Distal Intergenic	H3P6
chr1: 226332745-226332832	3' UTR	ACBD3
chr1: 226497159-226497246	Promoter (<=1kb)	LIN9
chr1: 227127415-227127541	Promoter (<=1kb)	COQ8A
chr1: 227413407-227413510	Intron (uc001hqr.3/8476, intron 2 of 35)	CDC42BPA
chr1: 227468087-227468174	Intron (uc001hqr.3/8476, intron 1 of 35)	CDC42BPA
chr1: 227494996-227495083	Intron (uc001hqr.3/8476, intron 1 of 35)	CDC42BPA
chr1: 227506107-227506274	Promoter (<=1kb)	CDC42BPA
chr1: 227520754-227520988	Distal Intergenic	CDC42BPA
chr1: 227565062-227565149	Distal Intergenic	CDC42BPA
chr1: 227730167-227730516	Distal Intergenic	ZNF678
chr1: 227923283-227923370	Promoter (<=1kb)	JMJD4
chr1: 227975714-227975801	Distal Intergenic	PRSS38
chr1: 228151760-228151869	Distal Intergenic	WNT9A
chr1: 228290129-228290216	Promoter (<=1kb)	C1orf35
chr1: 228327723-228327889	Promoter (<=1kb)	GUK1
chr1: 228353193-228353835	Promoter (<=1kb)	IBA57
chr1: 228566392-228566496	Exon (uc001hsq.2/84033, exon 116 of 116)	OBSCN
chr1: 228646314-228646401	Promoter (<=1kb)	H2BU1
chr1: 228674575-228674864	Promoter (<=1kb)	RNF187
chr1: 228998931-228999018	Distal Intergenic	RHOU
chr1: 229407253-229407531	Promoter (<=1kb)	RAB4A
chr1: 229407766-229408162	Promoter (<=1kb)	RAB4A
chr1: 229644022-229644118	Promoter (<=1kb)	NUP133
chr1: 229761783-229761950	Promoter (<=1kb)	TAF5L
chr1: 230778074-230778353	Promoter (<=1kb)	COG2
chr1: 230778428-230778706	Promoter (<=1kb)	COG2
chr1: 231376534-231376645	Promoter (<=1kb)	GNPAT
chr1: 231762361-231762486	Promoter (<=1kb)	DISC1
chr1: 232871287-232871374	Distal Intergenic	MAP10
chr1: 233086641-233086804	Promoter (<=1kb)	NTPCR
chr1: 233245365-233245452	Intron (uc001hvm.2/80003, intron 8 of 19)	PCNX2
chr1: 233586916-233587061	Distal Intergenic	MAP3K21
chr1: 234424080-234424197	Intron (uc001hvy.1/148641, intron 3 of 7)	MIR4671
chr1: 234492674-234492767	Distal Intergenic	COA6
chr1: 234500676-234500763	Distal Intergenic	COA6
chr1: 234614644-234614733	Promoter (<=1kb)	TARBP1
chr1: 234615236-234615329	Promoter (<=1kb)	TARBP1
chr1: 234615552-234615678	Promoter (<=1kb)	TARBP1
chr1: 234615961-234616048	Promoter (1-2kb)	TARBP1
chr1: 234735601-234736057	Distal Intergenic	IRF2BP2
chr1: 234746521-234746821	Promoter (1-2kb)	IRF2BP2
chr1: 235324520-235324662	Promoter (<=1kb)	RBM34
chr1: 235521194-235521306	Distal Intergenic	TBCE
chr1: 235649035-235649122	Intron (uc001hxc.3/148789, intron 3 of 11)	B3GALNT2
chr1: 235668156-235668306	Promoter (<=1kb)	B3GALNT2
chr1: 235860698-235860785	Intron (uc001hxi.3/1130, intron 14 of 21)	LYST
chr1: 236666589-236666695	Distal Intergenic	LGALS8
chr1: 237288825-237288912	Intron (uc001hyl.1/6262, intron 1 of 104)	RYR2
chr1: 237766437-237766570	Intron (uc001hyl.1/6262, intron 35 of 104)	RYR2
chr1: 237775302-237775389	Intron (uc001hyl.1/6262, intron 36 of 104)	RYR2
chr1: 238083161-238083255	Intron (uc010pyc.2/100130331, intron 9 of 11)	ZP4
chr1: 238889114-238889201	Distal Intergenic	LINC01139
chr1: 239179279-239179378	Distal Intergenic	CHRM3
chr1: 239408390-239408477	Distal Intergenic	CHRM3
chr1: 239549892-239549984	Promoter (<=1kb)	CHRM3
chr1: 240139256-240139343	Distal Intergenic	RPS7P5
chr1: 240255036-240255266	Promoter (<=1kb)	FMN2
chr1: 240372130-240372217	Intron (uc010pyd.2/56776, intron 5 of 17)	FMN2
chr1: 240845790-240845891	Distal Intergenic	GREM2
chr1: 240957419-240957506	Intron (uc010pyh.2/6000, intron 17 of 17)	RGS7
chr1: 241803634-241803773	Promoter (<=1kb)	OPN3
chr1: 243265111-243265235	Promoter (<=1kb)	LINC01347
chr1: 243763633-243763733	Intron (uc001hzz.1/10000, intron 7 of 13)	AKT3
chr1: 244211512-244211616	Promoter (<=1kb)	ZBTB18
chr1: 244615204-244615304	Promoter (<=1kb)	ADSS2
chr1: 244615404-244615610	Promoter (<=1kb)	ADSS2
chr1: 244624511-244624598	Promoter (<=1kb)	CATSPERE
chr1: 244816177-244816330	Promoter (<=1kb)	DESI2
chr1: 244928143-244928283	Distal Intergenic	COX20
chr1: 245026310-245026635	Promoter (1-2kb)	HNRNPU
chr1: 245134051-245134172	Promoter (<=1kb)	EFCAB2
chr1: 245134271-245134358	Promoter (<=1kb)	EFCAB2
chr1: 246668146-246668260	Promoter (2-3kb)	SMYD3
chr1: 246669863-246669950	Promoter (<=1kb)	SMYD3
chr1: 246672048-246672135	Promoter (1-2kb)	SMYD3
chr1: 246887908-246888168	Promoter (<=1kb)	SCCPDH
chr1: 247095541-247095630	Promoter (<=1kb)	AHCTF1
chr1: 247170409-247170502	Promoter (<=1kb)	ZNF695
chr1: 247223072-247223159	Intron (uc001ica.3/100533111, intron 1 of 6)	ZNF670-ZNF695
chr1: 247300495-247300582	Intron (uc001ich.3/7678, intron 2 of 2)	ZNF124
chr1: 247802784-247802892	Distal Intergenic	OR13G1
chr1: 248020488-248020611	Promoter (<=1kb)	TRIM58
chr1: 249200295-249200656	Promoter (<=1kb)	PGBD2
chr10: 315006-315093	Distal Intergenic	ZMYND11
chr10: 977646-977767	Promoter (<=1kb)	LARP4B
chr10: 977859-977993	Promoter (<=1kb)	LARP4B
chr10: 1034240-1034422	Promoter (<=1kb)	GTPBP4
chr10: 2082073-2082181	Distal Intergenic	LINC00700
chr10: 3109726-3109813	Promoter (<=1kb)	PFKP
chr10: 3839542-3839629	Distal Intergenic	KLF6
chr10: 4064486-4064573	Distal Intergenic	KLF6
chr10: 4153813-4153910	Distal Intergenic	KLF6
chr10: 4474204-4474291	Distal Intergenic	LINC00705
chr10: 4704843-4704988	Intron (uc001ihe.4/100216001, intron 1 of 3)	LINC00705
chr10: 4769220-4769360	Distal Intergenic	MANCR
chr10: 6205621-6205787	Intron (uc001ijd.3/5209, intron 1 of 14)	MIR3155B
chr10: 6622160-6622342	Promoter (<=1kb)	PRKCQ
chr10: 7174582-7174708	Distal Intergenic	SFMBT2
chr10: 7451504-7451685	Promoter (<=1kb)	SFMBT2
chr10: 7453414-7453561	Promoter (<=1kb)	SFMBT2
chr10: 9443295-9443382	Distal Intergenic	GATA3
chr10: 11917938-11918058	Intron (uc001iky.2/219731, intron 2 of 5)	PROSER2-AS1
chr10: 12171532-12171737	Promoter (<=1kb)	SEC61A2
chr10: 14920433-14920564	Promoter (<=1kb)	SUV39H2
chr10: 14980811-14980918	Intron (uc010qbx.2/64421, intron 4 of 13)	DCLRE1C
chr10: 15140041-15140151	Promoter (<=1kb)	RPP38-DT
chr10: 16859176-16859263	Promoter (<=1kb)	RSU1
chr10: 17659303-17659469	Promoter (<=1kb)	HACD1
chr10: 21823184-21823273	Promoter (<=1kb)	MLLT10
chr10: 23216868-23216989	Promoter (<=1kb)	ARMC3
chr10: 23981853-23981947	Promoter (1-2kb)	KIAA1217
chr10: 25623024-25623226	Intron (uc001isj.3/57512, intron 2 of 10)	GPR158-AS1
chr10: 27444185-27444310	Promoter (<=1kb)	MASTL
chr10: 28031143-28031303	Intron (uc001itx.4/283078, intron 2 of 6)	MKX
chr10: 28821520-28821856	Promoter (<=1kb)	WAC-AS1
chr10: 29698404-29698580	Promoter (<=1kb)	PTCHD3P1
chr10: 29698704-29698809	Promoter (<=1kb)	PTCHD3P1
chr10: 30025934-30026057	Promoter (<=1kb)	SVIL
chr10: 30722767-30722854	Promoter (<=1kb)	MAP3K8
chr10: 30723010-30723099	Promoter (<=1kb)	MAP3K8
chr10: 32188450-32188537	Intron (uc001ivy.2/94134, intron 1 of 15)	ARHGAP12
chr10: 32217754-32217877	Promoter (<=1kb)	ARHGAP12
chr10: 32344547-32344637	Promoter (<=1kb)	KIF5B
chr10: 35929928-35930042	Promoter (<=1kb)	FZD8
chr10: 36639958-36640045	Distal Intergenic	FZD8
chr10: 38383229-38383316	Promoter (<=1kb)	ZNF37A
chr10: 38691811-38691995	Promoter (<=1kb)	SEPTIN7P9
chr10: 38808813-38809034	Distal Intergenic	LINC00999
chr10: 39143264-39143423	Distal Intergenic	ACTR3BP5
chr10: 42358765-42358875	Distal Intergenic	LOC441666
chr10: 42445082-42445169	Distal Intergenic	LOC441666
chr10: 42661943-42662036	Distal Intergenic	LOC441666
chr10: 42704147-42704234	Distal Intergenic	LOC441666
chr10: 42806719-42806895	Distal Intergenic	LOC441666
chr10: 43424596-43424713	Distal Intergenic	MIR5100
chr10: 43857669-43857801	Distal Intergenic	FXYD4
chr10: 43892080-43892209	Promoter (<=1kb)	HNRNPF
chr10: 43932444-43932605	Promoter (<=1kb)	ZNF487
chr10: 44167241-44167328	Exon (uc001jba.2/414201, exon 3 of 5)	ZNF32
chr10: 45374276-45374371	Intron (uc001jbk.1/220980, intron 2 of 7)	TMEM72
chr10: 48827951-48828044	Promoter (<=1kb)	NA
chr10: 49813136-49813223	Promoter (<=1kb)	ARHGAP22
chr10: 50513898-50513985	Intron (uc021pqa.2/118461, intron 1 of 2)	C10orf71
chr10: 50970198-50970404	Promoter (<=1kb)	OGDHL
chr10: 52382655-52382742	Promoter (<=1kb)	SGMS1
chr10: 52901608-52901695	Intron (uc010qhp.2/5592, intron 1 of 2)	PRKG1
chr10: 57391122-57391209	Distal Intergenic	PCDH15
chr10: 57481922-57482017	Distal Intergenic	PCDH15
chr10: 57661527-57661614	Distal Intergenic	PCDH15
chr10: 58121355-58121460	Promoter (<=1kb)	ZWINT
chr10: 58649078-58649165	Distal Intergenic	MIR3924
chr10: 58997010-58997157	Distal Intergenic	MIR3924
chr10: 59075140-59075227	Distal Intergenic	MIR3924
chr10: 60028323-60028419	Promoter (<=1kb)	CISD1
chr10: 60094650-60094752	Promoter (<=1kb)	UBE2D1
chr10: 60234079-60234166	Distal Intergenic	BICC1
chr10: 60416341-60416440	Intron (uc001jki.1/80114, intron 2 of 20)	FAM133CP
chr10: 60936147-60936403	Promoter (<=1kb)	PHYHIPL
chr10: 64028317-64028574	Promoter (<=1kb)	RTKN2
chr10: 64840520-64840607	Distal Intergenic	NRBF2
chr10: 65282145-65282235	Promoter (1-2kb)	REEP3
chr10: 65389893-65390046	Distal Intergenic	REEP3
chr10: 66362772-66362873	Distal Intergenic	ANXA2P3
chr10: 67953087-67953174	Intron (uc009xpn.1/29119, intron 13 of 17)	LRRTM3
chr10: 68942624-68942730	Intron (uc009xpn.1/29119, intron 6 of 17)	LRRTM3
chr10: 69835355-69835481	Promoter (<=1kb)	HERC4
chr10: 69993059-69993146	Promoter (1-2kb)	ATOH7
chr10: 70230984-70231088	Promoter (<=1kb)	DNA2
chr10: 70231144-70231249	Promoter (<=1kb)	DNA2
chr10: 71168668-71168773	Promoter (<=1kb)	TACR2
chr10: 72142230-72142432	Promoter (<=1kb)	LRRC20
chr10: 72238508-72238620	Promoter (<=1kb)	PALD1
chr10: 73610563-73610708	Promoter (<=1kb)	PSAP
chr10: 73823446-73823533	Intron (uc021psn.1/119504, intron 1 of 3)	SPOCK2
chr10: 74857378-74857492	Promoter (<=1kb)	P4HA1
chr10: 74986531-74986624	Intron (uc009xqz.3/317662, intron 7 of 13)	FAM149B1
chr10: 75571718-75571827	Promoter (<=1kb)	NDST2
chr10: 76970182-76970385	Promoter (<=1kb)	VDAC2
chr10: 76994024-76994141	Promoter (1-2kb)	COMTD1
chr10: 76995784-76995871	Promoter (<=1kb)	COMTD1
chr10: 77164614-77164734	Promoter (1-2kb)	ZNF503-AS2
chr10: 78447135-78447222	Distal Intergenic	KCNMA1
chr10: 79220774-79220861	Intron (uc001jxj.2/3778, intron 1 of 28)	KCNMA1
chr10: 81107073-81107259	Promoter (<=1kb)	PPIF
chr10: 81741433-81741520	Distal Intergenic	SFTPD
chr10: 81787400-81787488	Distal Intergenic	TMEM254
chr10: 82168174-82168361	Promoter (<=1kb)	PRXL2A
chr10: 82213614-82213793	Promoter (<=1kb)	TSPAN14
chr10: 82497623-82497715	Distal Intergenic	SH2D4B
chr10: 82831016-82831103	Distal Intergenic	SH2D4B
chr10: 83004581-83004669	Distal Intergenic	SH2D4B
chr10: 85619116-85619203	Distal Intergenic	GHITM
chr10: 86089302-86089391	Promoter (<=1kb)	CCSER2
chr10: 87313147-87313234	Distal Intergenic	GRID1-AS1
chr10: 87640638-87640725	Intron (uc001kdl.1/2894, intron 5 of 15)	GRID1
chr10: 88414180-88414297	Promoter (<=1kb)	OPN4
chr10: 89577742-89577852	Promoter (<=1kb)	ATAD1
chr10: 89623241-89623410	Promoter (<=1kb)	PTEN
chr10: 89750353-89750440	Distal Intergenic	PTEN
chr10: 92187386-92187478	Distal Intergenic	HTR7
chr10: 92346293-92346410	Distal Intergenic	HTR7
chr10: 93668374-93668485	Promoter (<=1kb)	FGFBP3
chr10: 93921913-93922000	Intron (uc001khu.2/22849, intron 3 of 8)	CPEB3
chr10: 94050764-94051019	Promoter (<=1kb)	CPEB3
chr10: 94351705-94351799	Promoter (1-2kb)	KIF11
chr10: 94641380-94641467	Intron (uc010qnr.2/54536, intron 2 of 22)	EXOC6
chr10: 95653152-95653239	Promoter (<=1kb)	SLC35G1
chr10: 96122767-96122854	Promoter (<=1kb)	NOC3L
chr10: 96305445-96305538	Promoter (<=1kb)	HELLS
chr10: 96571202-96571289	Intron (uc010qny.2/1557, intron 10 of 13)	CYP2C19
chr10: 96665856-96665992	Distal Intergenic	CYP2C9
chr10: 97667285-97667372	Promoter (<=1kb)	NA
chr10: 97821092-97821179	Promoter (2-3kb)	MIR3157
chr10: 97878465-97878617	Distal Intergenic	ZNF518A
chr10: 97988544-97988631	Intron (uc001kls.4/29760, intron 4 of 16)	BLNK
chr10: 98400782-98400902	Intron (uc001kmp.3/118788, intron 7 of 15)	PIK3AP1
chr10: 99094714-99094932	Promoter (<=1kb)	FRAT2
chr10: 99206066-99206177	Promoter (<=1kb)	ZDHHC16
chr10: 99629223-99629320	3' UTR	GOLGA7B
chr10: 99894325-99894439	Promoter (<=1kb)	R3HCC1L
chr10: 100227332-100227419	Intron (uc001kpn.2/60495, intron 11 of 11)	HPS1
chr10: 101010231-101010318	Distal Intergenic	HPSE2
chr10: 102046850-102046986	Promoter (<=1kb)	BLOC1S2
chr10: 102746215-102746302	Promoter (<=1kb)	MRPL43
chr10: 102746762-102747117	Promoter (<=1kb)	MRPL43
chr10: 102827416-102827504	3' UTR	KAZALD1
chr10: 103190609-103190696	Intron (uc001ksz.2/8945, intron 1 of 1)	BTRC
chr10: 103825034-103825121	Promoter (<=1kb)	HPS6
chr10: 103892371-103892555	Promoter (<=1kb)	PPRC1
chr10: 104161551-104161749	Exon (uc001kva.4/4791, exon 21 of 23)	NFKB2
chr10: 104180139-104180584	Promoter (<=1kb)	FBXL15
chr10: 104180832-104180941	Promoter (1-2kb)	FBXL15
chr10: 104264741-104264962	Promoter (1-2kb)	SUFU
chr10: 104503347-104503434	Promoter (<=1kb)	WBP1L
chr10: 104953024-104953130	Promoter (<=1kb)	NT5C2
chr10: 105037370-105037488	Promoter (<=1kb)	INA
chr10: 105128380-105128507	Promoter (<=1kb)	TAF5
chr10: 106755405-106755492	Intron (uc001kyi.1/22986, intron 4 of 26)	SORCS3
chr10: 108822722-108822809	Intron (uc001kyl.3/114815, intron 1 of 26)	SORCS1
chr10: 110856559-110856699	Distal Intergenic	XPNPEP1
chr10: 111235292-111235421	Distal Intergenic	XPNPEP1
chr10: 112261045-112261137	Intron (uc001kzd.3/1847, intron 1 of 3)	DUSP5
chr10: 118609259-118609371	Promoter (<=1kb)	ENO4
chr10: 120840264-120840472	Promoter (<=1kb)	EIF3A
chr10: 126150301-126150528	Promoter (<=1kb)	LHPP
chr10: 126860478-126860606	Distal Intergenic	CTBP2
chr10: 127985242-127985331	Intron (uc001ljk.2/8038, intron 2 of 22)	ADAM12
chr10: 129666827-129666931	Distal Intergenic	CLRN3
chr10: 129921152-129921239	Promoter (2-3kb)	MKI67
chr10: 131694277-131694364	Intron (uc001lki.2/253738, intron 6 of 15)	MIR4297
chr10: 131908690-131908782	Promoter (<=1kb)	C10orf143
chr10: 134043874-134043991	Intron (uc001llc.1/282974, intron 2 of 12)	STK32C
chr10: 134346582-134346669	Distal Intergenic	INPP5A
chr10: 134350774-134351005	Promoter (<=1kb)	INPP5A
chr11: 236847-236971	Promoter (<=1kb)	SIRT3
chr11: 507221-507322	Promoter (<=1kb)	RNH1
chr11: 747324-747417	Promoter (<=1kb)	TALDO1
chr11: 809863-809950	Promoter (<=1kb)	RPLP2
chr11: 1410891-1411157	Promoter (<=1kb)	BRSK2
chr11: 3013530-3013681	Promoter (<=1kb)	NAP1L4
chr11: 3238502-3238611	Promoter (<=1kb)	MRGPRG-AS1
chr11: 4269655-4269760	Distal Intergenic	LINC02749
chr11: 4629373-4629539	Promoter (<=1kb)	TRIM68
chr11: 5502462-5502549	Intron (uc001mak.1/3048, intron 4 of 6)	OR52D1
chr11: 6651687-6651809	Exon (uc001mem.1/8642, exon 10 of 21)	TPP1
chr11: 6947678-6947805	Promoter (<=1kb)	ZNF215
chr11: 9287170-9287384	Promoter (<=1kb)	DENND5A
chr11: 10830731-10830818	Promoter (<=1kb)	EIF4G2
chr11: 12695319-12695456	Promoter (<=1kb)	TEAD1
chr11: 12695760-12695906	Promoter (<=1kb)	TEAD1
chr11: 12921999-12922185	Intron (uc021qdx.1/7003, intron 9 of 12)	TEAD1
chr11: 13484730-13484919	Promoter (<=1kb)	BTBD10
chr11: 14521415-14521529	Promoter (<=1kb)	COPB1
chr11: 14913508-14913678	Promoter (<=1kb)	CYP2R1
chr11: 14913731-14913969	Promoter (<=1kb)	CYP2R1
chr11: 16343962-16344079	Intron (uc001mmd.3/55553, intron 2 of 14)	SOX6
chr11: 17099239-17099428	Promoter (<=1kb)	RPS13
chr11: 17756232-17756319	Promoter (1-2kb)	KCNC1
chr11: 17938713-17938800	Intron (uc001mnm.3/26297, intron 9 of 10)	SERGEF
chr11: 18418685-18418799	Promoter (<=1kb)	LDHA
chr11: 18433740-18433852	Promoter (<=1kb)	LDHC
chr11: 18610253-18610435	Promoter (<=1kb)	UEVLD
chr11: 19298431-19298566	Distal Intergenic	E2F8
chr11: 22851333-22851476	Promoter (<=1kb)	SVIP
chr11: 27215927-27216065	Distal Intergenic	BBOX1
chr11: 28129756-28129941	Promoter (<=1kb)	METTL15
chr11: 29485669-29485756	Distal Intergenic	KCNA4
chr11: 31094206-31094293	Intron (uc009yjk.1/100506627, intron 6 of 25)	NA
chr11: 33278793-33278880	Promoter (<=1kb)	HIPK3
chr11: 33935539-33935633	Distal Intergenic	LMO2
chr11: 34073758-34073898	Promoter (<=1kb)	CAPRIN1
chr11: 34387415-34387502	Distal Intergenic	ABTB2
chr11: 37198929-37199016	Distal Intergenic	RAG2
chr11: 37622324-37622411	Distal Intergenic	RAG2
chr11: 38619130-38619217	Distal Intergenic	LRRC4C
chr11: 41161387-41161474	Intron (uc031pzt.1/57689, intron 1 of 6)	LRRC4C
chr11: 43333427-43333576	Promoter (<=1kb)	API5
chr11: 43850213-43850300	Intron (uc001mxq.4/51144, intron 6 of 10)	ALKBH3
chr11: 46265182-46265269	Distal Intergenic	CREB3L1
chr11: 47291503-47291667	Promoter (<=1kb)	MADD
chr11: 47574791-47574878	Promoter (<=1kb)	CELF1
chr11: 48131582-48131699	Exon (uc001ngo.4/5795, exon 2 of 9)	PTPRJ
chr11: 48324888-48324975	Promoter (2-3kb)	OR4S1
chr11: 50426971-50427068	Distal Intergenic	LOC646813
chr11: 51486775-51486888	Distal Intergenic	OR4C46
chr11: 51549366-51549453	Distal Intergenic	OR4C46
chr11: 54963640-54963727	Distal Intergenic	TRIM48
chr11: 56021605-56021723	Promoter (1-2kb)	OR5T3
chr11: 56469624-56469718	Promoter (1-2kb)	OR9G9
chr11: 56874887-56874974	Distal Intergenic	OR5AK4P
chr11: 57294634-57294721	Downstream (1-2kb)	TIMM10
chr11: 57374772-57374859	Intron (uc001nkp.1/710, intron 6 of 7)	SERPING1
chr11: 57435236-57435346	Promoter (<=1kb)	ZDHHC5
chr11: 57932598-57932719	Intron (uc001nmj.3/219956, intron 2 of 2)	OR9Q2
chr11: 58346495-58346585	Promoter (<=1kb)	ZFP91-CNTF
chr11: 58673203-58673305	Intron (uc010rkn.1/uc010rkn.1, intron 1 of 1)	GLYATL1
chr11: 58874412-58874500	Promoter (<=1kb)	FAM111B
chr11: 58910109-58910286	Promoter (<=1kb)	FAM111A
chr11: 58956280-58956379	Intron (uc001nnr.2/23220, intron 3 of 8)	DTX4
chr11: 59328631-59328748	Distal Intergenic	MIR3162
chr11: 59435932-59436117	Promoter (<=1kb)	PATL1
chr11: 59522767-59522927	Promoter (<=1kb)	STX3
chr11: 60587638-60587742	Distal Intergenic	CCDC86
chr11: 60981440-60981527	Distal Intergenic	PGA4
chr11: 61193050-61193137	Intron (uc001nrp.3/79869, intron 2 of 9)	CPSF7
chr11: 61196864-61196951	Promoter (<=1kb)	CPSF7
chr11: 61197431-61197583	Promoter (<=1kb)	CPSF7
chr11: 61276669-61277096	Promoter (<=1kb)	LRRC10B
chr11: 61447812-61447904	Promoter (<=1kb)	DAGLA
chr11: 61582368-61582481	Promoter (<=1kb)	FADS1
chr11: 61638732-61638943	Downstream (2-3kb)	FADS3
chr11: 61881384-61881471	Distal Intergenic	INCENP
chr11: 61891180-61891267	Promoter (<=1kb)	INCENP
chr11: 62104626-62105292	Promoter (<=1kb)	ASRGL1
chr11: 62105793-62105919	Promoter (1-2kb)	ASRGL1
chr11: 62106544-62106641	Promoter (1-2kb)	ASRGL1
chr11: 62211411-62211498	Intron (uc001ntk.2/79026, intron 5 of 5)	SCGB1A1
chr11: 62212108-62212253	Intron (uc001ntk.2/79026, intron 5 of 5)	SCGB1A1
chr11: 62212765-62212858	Intron (uc001ntk.2/79026, intron 5 of 5)	SCGB1A1
chr11: 62313048-62313180	Promoter (1-2kb)	AHNAK
chr11: 62418999-62419159	Promoter (1-2kb)	INTS5
chr11: 62420219-62420319	Promoter (<=1kb)	INTS5
chr11: 62539092-62539213	Promoter (<=1kb)	TAF6L
chr11: 62649053-62649175	Promoter (<=1kb)	SLC3A2
chr11: 63195068-63195262	Distal Intergenic	SLC22A9
chr11: 63438960-63439068	Promoter (<=1kb)	ATL3
chr11: 63439157-63439287	Promoter (<=1kb)	ATL3
chr11: 63530693-63530780	Promoter (2-3kb)	C11orf95
chr11: 63580703-63580791	Promoter (<=1kb)	SPINDOC
chr11: 63706097-63706684	Promoter (<=1kb)	NAA40
chr11: 63741987-63742092	Promoter (<=1kb)	COX8A
chr11: 63828346-63828629	Intron (uc001nyh.3/28992, intron 3 of 10)	FLRT1
chr11: 64008404-64008792	Promoter (<=1kb)	FKBP2
chr11: 64037670-64037757	3' UTR	GPR137
chr11: 64122660-64122747	Promoter (1-2kb)	CCDC88B
chr11: 64313150-64313239	Distal Intergenic	SLC22A11
chr11: 64543384-64543491	Promoter (1-2kb)	SF1
chr11: 64546407-64546546	Promoter (<=1kb)	SF1
chr11: 64739304-64739815	Promoter (<=1kb)	MAJIN
chr11: 64781451-64781640	Promoter (<=1kb)	ARL2-SNX15
chr11: 64992323-64992424	Intron (uc021qlg.1/440044, intron 5 of 5)	SLC22A20P
chr11: 65027317-65027404	Promoter (2-3kb)	POLA2
chr11: 65122170-65122306	Promoter (<=1kb)	TIGD3
chr11: 65239639-65239742	Distal Intergenic	MALAT1
chr11: 65244967-65245100	Distal Intergenic	MALAT1
chr11: 65259263-65259357	Distal Intergenic	MALAT1
chr11: 65260061-65260165	Distal Intergenic	MALAT1
chr11: 65308252-65308351	5' UTR	LTBP3
chr11: 65341898-65341985	Promoter (1-2kb)	EHBP1L1
chr11: 65429879-65429979	Promoter (<=1kb)	RELA
chr11: 65488272-65488359	Promoter (<=1kb)	RNASEH2C
chr11: 65585680-65585833	Distal Intergenic	SNX32
chr11: 65601034-65601219	Promoter (<=1kb)	SNX32
chr11: 65603585-65603719	Promoter (2-3kb)	SNX32
chr11: 65624785-65624877	Promoter (1-2kb)	CFL1
chr11: 65625199-65625830	Promoter (<=1kb)	CFL1
chr11: 65656053-65656163	Promoter (<=1kb)	FIBP
chr11: 65656378-65656565	Promoter (<=1kb)	FIBP
chr11: 65683302-65683414	Downstream (<1kb)	C11orf68
chr11: 65770203-65770296	Promoter (<=1kb)	EIF1AD
chr11: 65837768-65837900	Promoter (<=1kb)	PACS1
chr11: 66337472-66337608	Promoter (1-2kb)	CTSF
chr11: 66346625-66346734	Distal Intergenic	CTSF
chr11: 66360276-66360442	Promoter (<=1kb)	CCDC87
chr11: 66445664-66445819	Promoter (<=1kb)	RBM4B
chr11: 66462337-66462448	Intron (uc001ojd.3/6712, intron 20 of 36)	SPTBN2
chr11: 66475646-66475759	Exon (uc001ojd.3/6712, exon 11 of 37)	SPTBN2
chr11: 66509125-66509212	Promoter (2-3kb)	C11orf80
chr11: 66623694-66623880	Promoter (<=1kb)	LRFN4
chr11: 66654472-66654559	Intron (uc001ojn.1/5091, intron 1 of 20)	PC
chr11: 66789898-66790014	Promoter (<=1kb)	SYT12
chr11: 67028844-67029179	Distal Intergenic	GRK2
chr11: 67188604-67188767	Promoter (<=1kb)	PPP1CA
chr11: 67195874-67196017	Promoter (<=1kb)	RPS6KB2
chr11: 67411502-67411589	Intron (uc001omq.3/91703, intron 7 of 7)	TBX10
chr11: 67771650-67771742	Promoter (<=1kb)	UNC93B1
chr11: 68039478-68039610	Promoter (<=1kb)	C11orf24
chr11: 68060613-68060704	Distal Intergenic	LRP5
chr11: 68253535-68253622	Intron (uc010rqb.1/55291, intron 1 of 6)	PPP6R3
chr11: 68606811-68606898	Promoter (2-3kb)	CPT1A
chr11: 68622997-68623142	Distal Intergenic	CPT1A
chr11: 68778592-68778679	Promoter (2-3kb)	MRGPRF
chr11: 68869010-68869114	Distal Intergenic	TPCN2
chr11: 69258111-69258305	Distal Intergenic	MYEOV
chr11: 69451352-69451510	Distal Intergenic	CCND1
chr11: 69453096-69453206	Promoter (2-3kb)	CCND1
chr11: 70116648-70116823	Promoter (<=1kb)	PPFIA1
chr11: 70245775-70246054	Promoter (1-2kb)	CTTN
chr11: 71162169-71162256	Promoter (1-2kb)	NADSYN1
chr11: 71162493-71162604	Promoter (1-2kb)	NADSYN1
chr11: 71162698-71162785	Promoter (1-2kb)	NADSYN1
chr11: 71162888-71162993	Promoter (1-2kb)	NADSYN1
chr11: 71823547-71823891	Promoter (<=1kb)	ANAPC15
chr11: 72533119-72533370	Exon (uc001otd.3/89849, exon 5 of 18)	ATG16L2
chr11: 72533670-72533757	Intron (uc010rrf.1/89849, intron 3 of 3)	ATG16L2
chr11: 73019208-73019295	Promoter (<=1kb)	ARHGEF17
chr11: 73020174-73020477	Promoter (<=1kb)	ARHGEF17
chr11: 73087237-73087531	Promoter (<=1kb)	RELT
chr11: 73137059-73137161	Intron (uc001oty.1/23201, intron 3 of 7)	RELT
chr11: 74204210-74204459	Promoter (<=1kb)	LIPT2
chr11: 74952723-74952949	Promoter (<=1kb)	TPBGL
chr11: 75140934-75141187	Promoter (<=1kb)	KLHL35
chr11: 75141240-75141350	Promoter (<=1kb)	KLHL35
chr11: 75236963-75237186	Promoter (<=1kb)	GDPD5
chr11: 75946459-75946580	Exon (uc021qnl.1/uc021qnl.1, exon 1 of 1)	WNT11
chr11: 76093283-76093370	Promoter (1-2kb)	THAP12
chr11: 76777636-76777974	Promoter (<=1kb)	CAPN5
chr11: 77298379-77298526	Promoter (1-2kb)	AQP11
chr11: 77300206-77300430	Promoter (<=1kb)	AQP11
chr11: 77530482-77530609	Promoter (1-2kb)	RSF1
chr11: 77670660-77670747	Intron (uc001oys.3/92105, intron 6 of 22)	INTS4
chr11: 77734217-77734326	Promoter (<=1kb)	KCTD14
chr11: 78053850-78053963	Promoter (<=1kb)	GAB2
chr11: 78128930-78129058	Promoter (<=1kb)	GAB2
chr11: 78396330-78396459	Intron (uc001ozl.4/26011, intron 29 of 33)	TENM4
chr11: 79146490-79146599	Intron (uc001ozl.4/26011, intron 1 of 33)	TENM4
chr11: 80424455-80424542	Distal Intergenic	MIR4300
chr11: 80750309-80750396	Distal Intergenic	MIR4300
chr11: 81049749-81049836	Distal Intergenic	MIR4300
chr11: 82515374-82515461	Distal Intergenic	FAM181B
chr11: 82782946-82783062	Promoter (<=1kb)	RAB30-DT
chr11: 82783184-82783303	Promoter (<=1kb)	RAB30-DT
chr11: 82997289-82997528	Promoter (<=1kb)	CCDC90B
chr11: 83688272-83688359	Intron (uc001pai.2/1740, intron 5 of 19)	DLG2
chr11: 83776596-83776683	Intron (uc001pai.2/1740, intron 3 of 19)	DLG2
chr11: 83886514-83886601	Intron (uc001pai.2/1740, intron 1 of 19)	DLG2
chr11: 84276651-84276744	Intron (uc001paj.2/1740, intron 1 of 22)	DLG2
chr11: 84541483-84541648	Intron (uc001paj.2/1740, intron 1 of 22)	DLG2
chr11: 84840122-84840209	Intron (uc001pak.2/1740, intron 5 of 27)	DLG2
chr11: 85111470-85111557	Intron (uc001pak.2/1740, intron 3 of 27)	DLG2
chr11: 85285060-85285147	Intron (uc001pak.2/1740, intron 3 of 27)	DLG2
chr11: 85393854-85394127	Downstream (<1kb)	CCDC89
chr11: 85780199-85780471	Promoter (<=1kb)	PICALM
chr11: 85955995-85956134	Promoter (<=1kb)	EED
chr11: 86666348-86666510	Promoter (<=1kb)	FZD4
chr11: 86667036-86667165	Promoter (<=1kb)	FZD4-DT
chr11: 86748659-86748973	Promoter (<=1kb)	TMEM135
chr11: 88040329-88040469	Intron (uc001pck.4/1075, intron 4 of 6)	CTSC
chr11: 88070929-88071031	Promoter (<=1kb)	CTSC
chr11: 88415389-88415476	Intron (uc001pcq.3/2915, intron 2 of 8)	GRM5-AS1
chr11: 89159273-89159360	Intron (uc009yvr.3/50507, intron 6 of 16)	NOX4
chr11: 89457791-89457878	Distal Intergenic	TRIM77
chr11: 89641506-89641593	Downstream (2-3kb)	TRIM49D2
chr11: 89731408-89731495	Intron (uc010rtz.2/642569, intron 3 of 6)	TRIM53AP
chr11: 89879346-89879433	Intron (uc001pdd.2/10003, intron 2 of 6)	NAALAD2
chr11: 92923718-92923841	Intron (uc001pdn.3/120103, intron 1 of 10)	SLC36A4
chr11: 93088392-93088571	Exon (uc001pdo.1/159989, exon 3 of 13)	DEUP1
chr11: 93393698-93393785	Promoter (1-2kb)	CEP295
chr11: 93666080-93666189	Distal Intergenic	VSTM5
chr11: 93874867-93874954	Intron (uc001peq.3/24145, intron 1 of 4)	PANX1
chr11: 93924260-93924347	Distal Intergenic	PANX1
chr11: 95295183-95295280	Distal Intergenic	FAM76B
chr11: 95513561-95513648	Intron (uc001pfm.2/143684, intron 5 of 10)	FAM76B
chr11: 95657269-95657368	Promoter (<=1kb)	MTMR2
chr11: 96041145-96041274	Intron (uc001pfw.1/84441, intron 1 of 4)	MIR1260B
chr11: 96076435-96076597	Promoter (<=1kb)	MAML2
chr11: 96145483-96145570	Distal Intergenic	JRKL
chr11: 96163126-96163225	Distal Intergenic	JRKL
chr11: 96190704-96190791	Intron (uc031qdh.1/100874053, intron 1 of 4)	JRKL-AS1
chr11: 97118167-97118254	Distal Intergenic	JRKL-AS1
chr11: 97158264-97158351	Distal Intergenic	JRKL-AS1
chr11: 97746454-97746541	Distal Intergenic	CNTN5
chr11: 98095340-98095451	Distal Intergenic	CNTN5
chr11: 98900943-98901051	Intron (uc009ywv.2/53942, intron 1 of 15)	CNTN5
chr11: 99802058-99802270	Intron (uc009ywv.2/53942, intron 7 of 15)	CNTN5
chr11: 100558064-100558255	Promoter (<=1kb)	ARHGAP42
chr11: 101309144-101309231	Distal Intergenic	MIR3920
chr11: 101981303-101981398	Promoter (<=1kb)	YAP1
chr11: 102323505-102323671	Promoter (<=1kb)	TMEM123
chr11: 102980035-102980228	Promoter (<=1kb)	DYNC2H1
chr11: 103383998-103384085	Distal Intergenic	MIR4693
chr11: 103840694-103840797	Intron (uc001php.3/80310, intron 3 of 6)	DDI1
chr11: 103974065-103974191	Intron (uc001php.3/80310, intron 1 of 6)	PDGFD
chr11: 104035002-104035184	Promoter (<=1kb)	PDGFD
chr11: 104802572-104802832	Distal Intergenic	CASP17P
chr11: 105379425-105379575	Distal Intergenic	GRIA4
chr11: 105385701-105385809	Distal Intergenic	GRIA4
chr11: 105590790-105590915	Intron (uc001piu.1/2893, intron 3 of 10)	GRIA4
chr11: 105809691-105809795	Intron (uc001piw.2/2893, intron 14 of 16)	GRIA4
chr11: 105948268-105948387	Promoter (<=1kb)	AASDHPPT
chr11: 106567389-106567476	Intron (uc001pjf.5/2977, intron 8 of 8)	GUCY1A2
chr11: 106907075-106907172	Distal Intergenic	GUCY1A2
chr11: 107328588-107328675	Promoter (<=1kb)	CWF19L2
chr11: 107950634-107950721	Intron (uc001pju.3/8065, intron 11 of 19)	ACAT1
chr11: 108071933-108072020	Intron (uc001pjz.4/4863, intron 1 of 17)	NPAT
chr11: 108093837-108094004	Promoter (<=1kb)	ATM
chr11: 108215612-108215778	Intron (uc001pkb.1/472, intron 57 of 62)	ATM
chr11: 108369023-108369133	Promoter (<=1kb)	POGLUT3
chr11: 108412017-108412165	Intron (uc001pkk.3/23086, intron 2 of 5)	EXPH5
chr11: 108536159-108536246	Promoter (<=1kb)	DDX10
chr11: 111742263-111742395	Promoter (<=1kb)	ALG9
chr11: 111807226-111807341	Promoter (<=1kb)	DIXDC1
chr11: 111807821-111807921	Promoter (<=1kb)	DIXDC1
chr11: 111807976-111808069	Promoter (<=1kb)	DIXDC1
chr11: 111956730-111956841	Promoter (<=1kb)	TIMM8B
chr11: 113746287-113746547	Promoter (<=1kb)	USP28
chr11: 116706684-116706914	Promoter (1-2kb)	APOA1
chr11: 117049351-117049454	Promoter (<=1kb)	SIDT2
chr11: 117195256-117195378	Promoter (2-3kb)	CEP164
chr11: 117198557-117198644	Promoter (<=1kb)	CEP164
chr11: 117227676-117227763	Intron (uc001prb.4/22897, intron 4 of 31)	CEP164
chr11: 117481946-117482033	Intron (uc001prh.1/57453, intron 3 of 32)	DSCAML1
chr11: 117661425-117661512	Intron (uc001prh.1/57453, intron 1 of 32)	DSCAML1
chr11: 118479327-118479467	Promoter (<=1kb)	PHLDB1
chr11: 118560641-118560767	Distal Intergenic	TREH
chr11: 118560990-118561077	Distal Intergenic	TREH
chr11: 118662425-118662598	Promoter (<=1kb)	DDX6
chr11: 118766893-118766980	Promoter (2-3kb)	CXCR5
chr11: 118796982-118797069	Distal Intergenic	BCL9L
chr11: 118868650-118868827	Promoter (<=1kb)	CCDC84
chr11: 118889216-118889453	Promoter (<=1kb)	TRAPPC4
chr11: 118966287-118966448	Promoter (<=1kb)	H2AX
chr11: 118977939-118978150	Promoter (<=1kb)	C2CD2L
chr11: 118991557-118991700	Promoter (<=1kb)	HINFP
chr11: 119076926-119077062	Promoter (<=1kb)	CBL
chr11: 119190228-119190315	Promoter (2-3kb)	MCAM
chr11: 119210782-119210871	Intron (uc001pwj.2/83552, intron 14 of 14)	RNF26
chr11: 119252305-119252430	Promoter (<=1kb)	USP2
chr11: 119404672-119404759	Distal Intergenic	THY1
chr11: 119419324-119419411	Distal Intergenic	THY1
chr11: 119599971-119600069	Promoter (<=1kb)	NECTIN1
chr11: 120207007-120207159	Promoter (<=1kb)	ARHGEF12
chr11: 120856351-120856438	Intron (uc001pxn.2/2900, intron 20 of 20)	TBCEL
chr11: 121334020-121334107	Intron (uc001pxx.3/6653, intron 1 of 47)	SORL1
chr11: 121526831-121526921	Distal Intergenic	SORL1
chr11: 122655440-122655539	Intron (uc001pyi.4/84959, intron 5 of 13)	CRTAM
chr11: 124301319-124301406	Distal Intergenic	OR8B4
chr11: 124612479-124612566	Promoter (2-3kb)	NRGN
chr11: 124746254-124746351	Promoter (<=1kb)	ROBO3
chr11: 124790792-124791137	Promoter (1-2kb)	HEPN1
chr11: 125439287-125439442	Promoter (<=1kb)	EI24
chr11: 125581301-125581393	Distal Intergenic	ACRV1
chr11: 125757467-125757739	Promoter (<=1kb)	HYLS1
chr11: 126082199-126082286	Promoter (<=1kb)	FAM118B
chr11: 126173837-126173993	Promoter (<=1kb)	DCPS
chr11: 126263397-126263484	Intron (uc001qds.3/6484, intron 1 of 10)	ST3GAL4
chr11: 127475632-127475740	Distal Intergenic	KIRREL3
chr11: 128392576-128392763	Promoter (<=1kb)	ETS1
chr11: 129016588-129016675	Intron (uc009zcp.3/9743, intron 2 of 21)	ARHGAP32
chr11: 130013650-130013737	3' UTR	APLP2
chr11: 130184712-130184955	Promoter (<=1kb)	ZBTB44
chr11: 130634110-130634198	Distal Intergenic	C11orf44
chr11: 130786618-130786722	Promoter (<=1kb)	SNX19
chr11: 131042628-131042715	Distal Intergenic	NTM
chr11: 131276006-131276093	Intron (uc001qgm.3/50863, intron 1 of 7)	NTM
chr11: 131693409-131693510	Intron (uc001qgm.3/50863, intron 1 of 7)	NTM
chr11: 131833698-131833806	Intron (uc001qgm.3/50863, intron 2 of 7)	NTM
chr11: 132120873-132120992	Intron (uc001qgm.3/50863, intron 4 of 7)	NTM
chr11: 132390176-132390263	Intron (uc001qgs.3/4978, intron 3 of 6)	OPCML
chr11: 133535377-133535464	Distal Intergenic	OPCML
chr11: 134094040-134094174	Promoter (<=1kb)	NCAPD3
chr11: 134094228-134094325	Promoter (<=1kb)	NCAPD3
chr11: 134094840-134094947	Promoter (<=1kb)	VPS26B
chr11: 134095104-134095191	Promoter (<=1kb)	VPS26B
chr11: 134123198-134123285	Promoter (<=1kb)	THYN1
chr11: 134440657-134440779	Distal Intergenic	LOC283177
chr12: 248128-248228	Exon (uc001qhw.2/440073, exon 4 of 14)	LOC574538
chr12: 860412-860545	Promoter (1-2kb)	WNK1
chr12: 1697806-1697893	Intron (uc009zdq.3/81029, intron 1 of 4)	FBXL14
chr12: 1702206-1702298	Promoter (1-2kb)	FBXL14
chr12: 1771190-1771277	Promoter (1-2kb)	MIR3649
chr12: 2213937-2214024	Intron (uc001qjz.2/775, intron 1 of 46)	CACNA1C
chr12: 3767728-3767815	Intron (uc001qmi.1/84766, intron 2 of 14)	CRACR2A
chr12: 3819367-3819454	Intron (uc010sen.1/84766, intron 3 of 19)	CRACR2A
chr12: 3870016-3870112	Distal Intergenic	CRACR2A
chr12: 4701374-4701461	Promoter (1-2kb)	DYRK4
chr12: 6472486-6472623	Promoter (<=1kb)	SCNN1A
chr12: 6560719-6560820	Promoter (<=1kb)	CD27-AS1
chr12: 6580165-6580300	Promoter (<=1kb)	VAMP1
chr12: 6716699-6716790	Promoter (<=1kb)	CHD4
chr12: 6772479-6772627	Promoter (<=1kb)	ING4
chr12: 6798203-6798296	Promoter (<=1kb)	ZNF384
chr12: 6862913-6863000	Promoter (<=1kb)	MLF2
chr12: 6934819-6934964	Promoter (1-2kb)	GPR162
chr12: 6982466-6982642	Promoter (<=1kb)	SPSB2
chr12: 7047188-7047344	Exon (uc001qrw.1/1822, exon 6 of 10)	ATN1
chr12: 7689619-7689706	Distal Intergenic	CD163
chr12: 8123313-8123427	Distal Intergenic	SLC2A3
chr12: 8396133-8396220	Promoter (<=1kb)	FAM86FP
chr12: 8549359-8549490	Promoter (<=1kb)	LINC00937
chr12: 9436522-9436679	Promoter (<=1kb)	LOC642846
chr12: 9601146-9601241	Promoter (<=1kb)	DDX12P
chr12: 9800559-9800730	Promoter (<=1kb)	LOC374443
chr12: 9892474-9892561	Distal Intergenic	CLECL1
chr12: 12419854-12419995	Promoter (<=1kb)	LRP6
chr12: 12420186-12420294	Promoter (<=1kb)	LRP6
chr12: 12578773-12578910	Intron (uc001ral.2/118426, intron 2 of 3)	BORCS5
chr12: 13359331-13359468	Intron (uc010shr.1/2012, intron 1 of 4)	EMP1
chr12: 13649218-13649305	Distal Intergenic	LINC01559
chr12: 14270308-14270395	Distal Intergenic	GRIN2B
chr12: 14720302-14720421	Promoter (<=1kb)	PLBD1
chr12: 15429177-15429264	Distal Intergenic	PTPRO
chr12: 15942921-15943008	Promoter (<=1kb)	EPS8
chr12: 16035143-16035290	Promoter (<=1kb)	STRAP
chr12: 17617308-17617395	Distal Intergenic	MIR3974
chr12: 17628268-17628355	Distal Intergenic	MIR3974
chr12: 18025282-18025369	Distal Intergenic	MIR3974
chr12: 18933893-18933980	Distal Intergenic	CAPZA3
chr12: 19389588-19389704	Promoter (<=1kb)	PLEKHA5
chr12: 20177651-20177738	Intron (uc021qvz.1/100506393, intron 2 of 2)	LINC02398
chr12: 20524078-20524165	Promoter (1-2kb)	PDE3A
chr12: 20620360-20620447	Intron (uc001reh.2/5139, intron 1 of 15)	PDE3A
chr12: 20704345-20704525	Intron (uc001reh.2/5139, intron 1 of 15)	PDE3A
chr12: 22199428-22199684	Promoter (<=1kb)	CMAS
chr12: 23546879-23547019	Distal Intergenic	SOX5
chr12: 25538983-25539162	Distal Intergenic	KRAS
chr12: 26000916-26001003	Distal Intergenic	MIR4302
chr12: 27167387-27167474	Promoter (<=1kb)	TM7SF3
chr12: 27775576-27775663	Intron (uc001rhy.1/8496, intron 2 of 3)	PPFIBP1
chr12: 30949536-30949623	Promoter (<=1kb)	LINC00941
chr12: 31229435-31229522	Promoter (2-3kb)	DDX11-AS1
chr12: 31339141-31339228	Intron (uc010sjy.1/uc010sjy.1, intron 3 of 29)	DDX11
chr12: 31743850-31743937	Promoter (<=1kb)	DENND5B
chr12: 31744100-31744189	Promoter (<=1kb)	DENND5B
chr12: 31881964-31882051	Promoter (<=1kb)	AMN1
chr12: 34003837-34003924	Distal Intergenic	ALG10
chr12: 34120870-34120957	Distal Intergenic	ALG10
chr12: 34488822-34489237	Distal Intergenic	ALG10
chr12: 34489605-34490132	Distal Intergenic	ALG10
chr12: 34500263-34500639	Distal Intergenic	ALG10
chr12: 34501754-34501961	Distal Intergenic	ALG10
chr12: 34502031-34502174	Distal Intergenic	ALG10
chr12: 34502463-34502715	Distal Intergenic	ALG10
chr12: 34502818-34502928	Distal Intergenic	ALG10
chr12: 34503082-34503201	Distal Intergenic	ALG10
chr12: 34503360-34503854	Distal Intergenic	ALG10
chr12: 34516143-34516230	Distal Intergenic	ALG10
chr12: 34610149-34610236	Distal Intergenic	ALG10
chr12: 38089536-38089623	Distal Intergenic	ALG10B
chr12: 38179596-38179734	Distal Intergenic	ALG10B
chr12: 38331868-38332012	Distal Intergenic	ALG10B
chr12: 40013764-40013861	Promoter (<=1kb)	ABCD2
chr12: 42326347-42326490	Distal Intergenic	GXYLT1
chr12: 43030228-43030315	Distal Intergenic	PRICKLE1
chr12: 44060553-44060647	Distal Intergenic	PUS7L
chr12: 44152502-44152645	Promoter (<=1kb)	PUS7L
chr12: 44744046-44744141	Intron (uc001rod.3/84216, intron 6 of 7)	TMEM117
chr12: 45368485-45368623	Distal Intergenic	NELL2
chr12: 46613713-46613805	Intron (uc001rpa.3/81539, intron 5 of 16)	SLC38A1
chr12: 47151804-47151891	Distal Intergenic	SLC38A4
chr12: 47369542-47369652	Distal Intergenic	PCED1B
chr12: 47559271-47559358	Intron (uc001rpn.3/91523, intron 2 of 3)	MIR4698
chr12: 48395347-48395471	Promoter (2-3kb)	COL2A1
chr12: 49391860-49391986	Promoter (1-2kb)	DDN
chr12: 49392038-49392274	Promoter (<=1kb)	DDN
chr12: 49482059-49482167	Downstream (1-2kb)	DHH
chr12: 49524053-49524203	Promoter (<=1kb)	TUBA1B
chr12: 49525282-49525479	Promoter (<=1kb)	TUBA1B
chr12: 49582880-49582967	Promoter (<=1kb)	TUBA1A
chr12: 50221778-50221889	Promoter (<=1kb)	NCKAP5L
chr12: 50222502-50222608	Promoter (<=1kb)	BCDIN3D-AS1
chr12: 50451312-50451434	Promoter (<=1kb)	ASIC1
chr12: 50546890-50546977	Intron (uc001rwd.4/91012, intron 1 of 9)	CERS5
chr12: 50677333-50677464	Promoter (<=1kb)	LIMA1
chr12: 51442007-51442095	Promoter (<=1kb)	LETMD1
chr12: 52208207-52208294	Distal Intergenic	FIGNL2
chr12: 52214730-52215012	Exon (uc001rzc.3/401720, exon 2 of 2)	FIGNL2
chr12: 53399915-53400150	Promoter (<=1kb)	EIF4B
chr12: 53689246-53689333	Promoter (<=1kb)	PFDN5
chr12: 53693426-53693772	Promoter (<=1kb)	C12orf10
chr12: 53718676-53718797	Downstream (1-2kb)	AAAS
chr12: 54674561-54674701	Promoter (<=1kb)	HNRNPA1
chr12: 54674838-54675163	Promoter (<=1kb)	HNRNPA1
chr12: 54857073-54857203	Exon (uc001sgb.3/121355, exon 4 of 9)	GTSF1
chr12: 55308388-55308510	Distal Intergenic	TESPA1
chr12: 55676590-55676677	Distal Intergenic	OR6C6
chr12: 55740134-55740254	Distal Intergenic	OR6C3
chr12: 55906904-55906991	Distal Intergenic	OR6C68
chr12: 55946841-55946937	Promoter (1-2kb)	OR6C4
chr12: 56223414-56223515	Promoter (<=1kb)	DNAJC14
chr12: 56472825-56472912	Promoter (<=1kb)	ERBB3
chr12: 56615502-56615600	Promoter (<=1kb)	RNF41
chr12: 56615685-56615772	Promoter (<=1kb)	RNF41
chr12: 56660879-56661015	Promoter (<=1kb)	COQ10A
chr12: 56710008-56710174	Promoter (<=1kb)	CNPY2
chr12: 56727560-56727730	Promoter (<=1kb)	PAN2
chr12: 56727854-56728019	Promoter (<=1kb)	PAN2
chr12: 56753996-56754114	Promoter (<=1kb)	STAT2
chr12: 56842885-56843266	Promoter (<=1kb)	TIMELESS
chr12: 56862300-56862395	Promoter (<=1kb)	SPRYD4
chr12: 57082347-57082506	Promoter (<=1kb)	PTGES3
chr12: 57143177-57143264	Promoter (2-3kb)	PRIM1
chr12: 57482736-57482876	Promoter (<=1kb)	NAB2
chr12: 57623674-57623786	Promoter (<=1kb)	SHMT2
chr12: 58146145-58146243	Promoter (<=1kb)	CDK4
chr12: 58148675-58148796	Promoter (<=1kb)	MARCHF9
chr12: 58165881-58165973	Promoter (<=1kb)	METTL1
chr12: 58417719-58417809	Distal Intergenic	ATP23
chr12: 58837541-58837632	Distal Intergenic	LRIG3
chr12: 58975493-58975580	Intron (uc001sqq.1/uc001sqq.1, intron 3 of 7)	LRIG3
chr12: 59314305-59314392	Promoter (<=1kb)	LRIG3
chr12: 59624456-59624561	Distal Intergenic	LRIG3
chr12: 59626954-59627041	Distal Intergenic	LRIG3
chr12: 59729091-59729178	Distal Intergenic	SLC16A7
chr12: 59989650-59989785	Promoter (<=1kb)	SLC16A7
chr12: 60567746-60567890	Distal Intergenic	SLC16A7
chr12: 60754314-60754401	Distal Intergenic	SLC16A7
chr12: 61152073-61152209	Distal Intergenic	TAFA2
chr12: 61229499-61229586	Distal Intergenic	TAFA2
chr12: 62065678-62065765	Distal Intergenic	TAFA2
chr12: 62537209-62537296	Intron (uc001sqw.3/338811, intron 1 of 4)	TAFA2
chr12: 64062289-64062583	Promoter (<=1kb)	DPY19L2
chr12: 64066989-64067076	Distal Intergenic	DPY19L2
chr12: 64375243-64375330	Promoter (2-3kb)	SRGAP1
chr12: 64616024-64616170	Promoter (<=1kb)	C12orf66
chr12: 65218281-65218425	Promoter (<=1kb)	TBC1D30
chr12: 65526260-65526347	Distal Intergenic	WIF1
chr12: 68042407-68042542	Promoter (<=1kb)	DYRK2
chr12: 68726367-68726476	Promoter (<=1kb)	MDM1
chr12: 69566858-69566945	Distal Intergenic	CPSF6
chr12: 73375288-73375375	Distal Intergenic	TRHDE-AS1
chr12: 74804708-74804815	Distal Intergenic	LOC100507377
chr12: 76478368-76478458	Promoter (<=1kb)	NAP1L1
chr12: 76953548-76953720	Promoter (<=1kb)	OSBPL8
chr12: 77157774-77158008	Promoter (<=1kb)	ZDHHC17
chr12: 77390942-77391029	Distal Intergenic	E2F7
chr12: 79301104-79301219	Intron (uc001sys.3/6857, intron 2 of 11)	SYT1
chr12: 79814010-79814097	Promoter (<=1kb)	MIR1252
chr12: 80084863-80085009	Promoter (<=1kb)	PAWR
chr12: 80329217-80329304	Promoter (<=1kb)	PPP1R12A
chr12: 80412403-80412539	Distal Intergenic	PPP1R12A
chr12: 81141441-81141528	Distal Intergenic	MYF5
chr12: 82067423-82067510	Intron (uc031qim.1/8499, intron 2 of 29)	PPFIA2
chr12: 85306440-85306635	Promoter (<=1kb)	SLC6A15
chr12: 86606186-86606273	Intron (uc001tah.4/25834, intron 1 of 5)	MGAT4C
chr12: 89424467-89424554	Distal Intergenic	LINC02458
chr12: 89520163-89520286	Distal Intergenic	LINC02458
chr12: 89747753-89747840	Promoter (1-2kb)	DUSP6
chr12: 90103115-90103248	Promoter (<=1kb)	ATP2B1-AS1
chr12: 92182117-92182204	Distal Intergenic	LINC01619
chr12: 92628056-92628143	Distal Intergenic	BTG1
chr12: 93772157-93772304	Promoter (<=1kb)	NUDT4
chr12: 93861415-93861576	Promoter (<=1kb)	MRPL42
chr12: 97423341-97423475	Distal Intergenic	NEDD1
chr12: 98586315-98586433	Distal Intergenic	MIR4303
chr12: 98590999-98591100	Distal Intergenic	MIR4303
chr12: 98850804-98851027	Promoter (<=1kb)	SLC9A7P1
chr12: 98909305-98909402	Promoter (<=1kb)	TMPO
chr12: 98910303-98910390	Promoter (<=1kb)	TMPO-AS1
chr12: 98986621-98986715	Promoter (<=1kb)	SLC25A3
chr12: 98986837-98986982	Promoter (<=1kb)	SLC25A3
chr12: 100306917-100307102	Intron (uc001tge.2/56899, intron 1 of 25)	ANKS1B
chr12: 101083105-101083200	Distal Intergenic	ANO4
chr12: 101801335-101801433	Promoter (<=1kb)	ARL1
chr12: 101945151-101945238	Distal Intergenic	MYBPC1
chr12: 102102617-102102704	Intron (uc001tin.3/56994, intron 1 of 8)	CHPT1
chr12: 104234988-104235088	Promoter (<=1kb)	NT5DC3
chr12: 104350962-104351092	Promoter (<=1kb)	C12orf73
chr12: 104359729-104359844	Promoter (<=1kb)	TDG
chr12: 104359901-104360158	Promoter (<=1kb)	TDG
chr12: 104702171-104702258	Promoter (1-2kb)	TXNRD1
chr12: 105379939-105380040	Promoter (<=1kb)	C12orf45
chr12: 105453873-105453960	Intron (uc009zuo.3/160428, intron 5 of 18)	ALDH1L2
chr12: 105956034-105956125	Distal Intergenic	C12orf75
chr12: 106641266-106641389	Promoter (<=1kb)	CKAP4
chr12: 106752132-106752283	Promoter (<=1kb)	POLR3B
chr12: 107140362-107140449	Intron (uc001tlr.3/5992, intron 15 of 17)	RIC8B
chr12: 107168756-107168981	Promoter (<=1kb)	LOC100287944
chr12: 107349745-107350003	Promoter (<=1kb)	TMEM263
chr12: 108028801-108028888	Promoter (<=1kb)	BTBD11
chr12: 108051944-108052090	3' UTR	BTBD11
chr12: 108243680-108243801	Distal Intergenic	LOC728739
chr12: 108441090-108441252	Distal Intergenic	WSCD2
chr12: 108908928-108909023	Promoter (<=1kb)	FICD
chr12: 108948836-108948923	Intron (uc001tmz.1/9733, intron 1 of 18)	SART3
chr12: 108954973-108955105	Promoter (<=1kb)	SART3
chr12: 108956536-108956638	Promoter (<=1kb)	ISCU
chr12: 109250544-109250721	Promoter (<=1kb)	SSH1
chr12: 109531201-109531377	Promoter (<=1kb)	ALKBH2
chr12: 109641333-109641476	Intron (uc001tob.3/32, intron 19 of 52)	ACACB
chr12: 109746106-109746380	Promoter (<=1kb)	FOXN4
chr12: 109747025-109747214	Promoter (<=1kb)	FOXN4
chr12: 109747288-109747443	Promoter (<=1kb)	FOXN4
chr12: 110151320-110151408	Promoter (<=1kb)	FAM222A
chr12: 110284387-110284498	Distal Intergenic	TRPV4
chr12: 110562012-110562151	Promoter (<=1kb)	IFT81
chr12: 110718853-110718971	Promoter (<=1kb)	ATP2A2
chr12: 111006415-111006502	Intron (uc001trh.1/160760, intron 1 of 5)	PPTC7
chr12: 111021226-111021317	Promoter (<=1kb)	PPTC7
chr12: 111441410-111441497	Distal Intergenic	CUX2
chr12: 112508143-112508230	Intron (uc001ttm.3/80018, intron 10 of 23)	NAA25
chr12: 113220355-113220462	Intron (uc010syl.2/22895, intron 1 of 21)	RPH3A
chr12: 114164502-114164589	Distal Intergenic	RBM19
chr12: 115501021-115501141	Distal Intergenic	TBX3
chr12: 115757243-115757361	Distal Intergenic	TBX3
chr12: 116192874-116192961	Distal Intergenic	MIR620
chr12: 116414582-116414669	Intron (uc001tvw.3/23389, intron 23 of 30)	MIR620
chr12: 116477842-116477957	Intron (uc001tvw.3/23389, intron 4 of 30)	MIR620
chr12: 117318821-117318909	Promoter (<=1kb)	HRK
chr12: 117628240-117628407	Promoter (<=1kb)	FBXO21
chr12: 118177822-118177909	Intron (uc001two.2/283455, intron 4 of 19)	KSR2
chr12: 118406836-118406989	Promoter (<=1kb)	KSR2
chr12: 118573832-118573919	Promoter (<=1kb)	PEBP1
chr12: 118719949-118720036	Intron (uc001twx.3/51347, intron 1 of 20)	TAOK3
chr12: 118992680-118992874	Distal Intergenic	SUDS3
chr12: 119688737-119688843	Distal Intergenic	LINC00934
chr12: 120290694-120290781	Intron (uc001txi.2/11113, intron 4 of 46)	CIT
chr12: 120426579-120426666	Promoter (<=1kb)	BICDL1
chr12: 120426770-120426928	Promoter (<=1kb)	BICDL1
chr12: 120638872-120638959	Promoter (<=1kb)	RPLP0
chr12: 120731057-120731163	Distal Intergenic	SIRT4
chr12: 120875346-120875455	Promoter (<=1kb)	COX6A1
chr12: 120908334-120908424	Promoter (<=1kb)	DYNLL1
chr12: 121004687-121004774	Exon (uc001typ.4/9921, exon 13 of 17)	POP5
chr12: 121020140-121020233	Promoter (<=1kb)	POP5
chr12: 121124208-121124320	Promoter (<=1kb)	MLEC
chr12: 121124635-121124783	Promoter (<=1kb)	MLEC
chr12: 121734881-121734968	Promoter (<=1kb)	CAMKK2
chr12: 122018355-122018544	Promoter (<=1kb)	KDM2B
chr12: 122113077-122113263	Promoter (2-3kb)	MORN3
chr12: 122149895-122150082	Promoter (<=1kb)	TMEM120B
chr12: 122150505-122150964	Promoter (<=1kb)	TMEM120B
chr12: 122230823-122231093	Promoter (<=1kb)	RHOF
chr12: 122238922-122239021	Promoter (1-2kb)	LINC01089
chr12: 122326485-122326699	Promoter (<=1kb)	HPD
chr12: 122710710-122710837	Promoter (1-2kb)	DIABLO
chr12: 123459575-123459662	Promoter (<=1kb)	ABCB9
chr12: 123465366-123465506	Promoter (<=1kb)	ARL6IP4
chr12: 123812179-123812266	Exon (uc010tao.2/55206, exon 11 of 31)	SBNO1
chr12: 123849317-123849502	Promoter (<=1kb)	SBNO1
chr12: 124018429-124018591	Promoter (<=1kb)	RILPL1
chr12: 124068915-124069002	Promoter (<=1kb)	TMED2
chr12: 124211146-124211271	Intron (uc001ufq.1/23545, intron 5 of 8)	ATP6V0A2
chr12: 124458830-124458917	Promoter (1-2kb)	ZNF664
chr12: 126148126-126148213	Distal Intergenic	TMEM132B
chr12: 126882120-126882232	Distal Intergenic	LINC02347
chr12: 128408374-128408484	Intron (uc001uhq.4/100862680, intron 1 of 3)	LINC00507
chr12: 130863789-130863876	Distal Intergenic	PIWIL1
chr12: 131355675-131355762	Promoter (<=1kb)	RAN
chr12: 131356456-131356608	Promoter (<=1kb)	RAN
chr12: 131656111-131656198	Intron (uc001uiw.3/116437, intron 1 of 4)	LINC01257
chr12: 133066484-133066571	Promoter (<=1kb)	FBRSL1
chr12: 133481416-133481553	Distal Intergenic	CHFR
chr12: 133484862-133485135	Distal Intergenic	CHFR
chr12: 133532594-133532681	Promoter (<=1kb)	ZNF605
chr12: 133562912-133562999	Promoter (<=1kb)	ZNF26
chr12: 133613796-133613974	Promoter (<=1kb)	ZNF84
chr12: 133706948-133707275	Promoter (<=1kb)	ZNF891
chr13: 19097745-19097874	Distal Intergenic	LINC00417
chr13: 21477139-21477226	Promoter (<=1kb)	XPO4
chr13: 23949610-23949697	Promoter (<=1kb)	SACS
chr13: 26626049-26626275	Promoter (<=1kb)	SHISA2
chr13: 26760681-26760768	Intron (uc001uqn.1/6049, intron 5 of 5)	RNF6
chr13: 27746027-27746171	Promoter (<=1kb)	USP12
chr13: 28712288-28712396	Promoter (<=1kb)	PAN3
chr13: 30689199-30689324	Distal Intergenic	LINC00544
chr13: 35516343-35516448	Promoter (<=1kb)	NBEA
chr13: 37633899-37633986	Promoter (<=1kb)	SUPT20H
chr13: 44360921-44361179	Promoter (<=1kb)	ENOX1
chr13: 45088290-45088391	Intron (uc001uzn.4/8848, intron 1 of 2)	TSC22D1
chr13: 46578240-46578327	Intron (uc010tfw.1/23091, intron 6 of 17)	ZC3H13
chr13: 46626879-46626983	Promoter (<=1kb)	CPB2-AS1
chr13: 46643315-46643402	Intron (uc001vau.1/100509894, intron 1 of 3)	CPB2-AS1
chr13: 46785948-46786179	5' UTR	LCP1
chr13: 47838668-47838755	Distal Intergenic	HTR2A
chr13: 48486910-48486997	Distal Intergenic	SUCLA2
chr13: 48575060-48575147	Promoter (<=1kb)	SUCLA2
chr13: 48575230-48575317	Promoter (<=1kb)	SUCLA2
chr13: 48611939-48612111	Promoter (<=1kb)	SUCLA2
chr13: 49106300-49106387	Promoter (<=1kb)	RCBTB2
chr13: 49549947-49550086	Promoter (<=1kb)	FNDC3A
chr13: 50018231-50018336	Promoter (<=1kb)	CAB39L
chr13: 50265454-50265550	Promoter (<=1kb)	EBPL
chr13: 51096735-51096850	Intron (uc001vef.1/10301, intron 5 of 5)	DLEU7-AS1
chr13: 51379181-51379268	Promoter (2-3kb)	DLEU7-AS1
chr13: 52586583-52586670	Promoter (<=1kb)	UTP14C
chr13: 53029885-53029972	Promoter (<=1kb)	CKAP2
chr13: 53226816-53226906	Promoter (<=1kb)	SUGT1
chr13: 58975130-58975217	Distal Intergenic	PCDH17
chr13: 60970936-60971030	Promoter (<=1kb)	TDRD3
chr13: 61907338-61907434	Distal Intergenic	PCDH20
chr13: 63623772-63623881	Distal Intergenic	OR7E156P
chr13: 64587652-64587739	Intron (uc001vii.1/uc001vii.1, intron 2 of 5)	OR7E156P
chr13: 67290322-67290411	Intron (uc010aei.3/5101, intron 2 of 3)	PCDH9-AS2
chr13: 67804599-67804805	Promoter (<=1kb)	PCDH9
chr13: 68860523-68860610	Distal Intergenic	LINC00550
chr13: 73632838-73632997	Promoter (<=1kb)	KLF5
chr13: 73633193-73633302	Promoter (<=1kb)	KLF5
chr13: 73649583-73649670	Intron (uc001vjd.3/688, intron 3 of 3)	KLF5
chr13: 74974109-74974196	Distal Intergenic	LINC00381
chr13: 75800410-75800534	Distal Intergenic	CTAGE11P
chr13: 76315578-76315665	Intron (uc010thv.2/4008, intron 4 of 29)	LMO7
chr13: 78268943-78269052	Promoter (2-3kb)	SLAIN1
chr13: 78271680-78271909	Promoter (<=1kb)	SLAIN1
chr13: 78271965-78272062	Promoter (<=1kb)	SLAIN1
chr13: 78750335-78750422	Intron (uc001vks.3/100874222, intron 1 of 2)	OBI1-AS1
chr13: 79177798-79178029	Promoter (<=1kb)	POU4F1
chr13: 80055201-80055479	Promoter (<=1kb)	NDFIP2-AS1
chr13: 81316588-81316675	Distal Intergenic	SPRY2
chr13: 82431994-82432108	Distal Intergenic	SPRY2
chr13: 85373145-85373232	Distal Intergenic	LINC00351
chr13: 88842458-88842545	Distal Intergenic	LINC00433
chr13: 89021275-89021362	Distal Intergenic	LINC00433
chr13: 89416303-89416390	Distal Intergenic	LINC00433
chr13: 89732857-89732954	Distal Intergenic	LINC00353
chr13: 90795713-90795858	Distal Intergenic	LINC00559
chr13: 91070471-91070558	Distal Intergenic	MIR622
chr13: 91999566-91999775	Promoter (<=1kb)	MIR17HG
chr13: 92222719-92222817	Intron (uc010tif.2/2262, intron 2 of 7)	GPC5
chr13: 92895580-92895667	Intron (uc010tif.2/2262, intron 7 of 7)	GPC5-AS1
chr13: 93382461-93382548	Intron (uc010tif.2/2262, intron 7 of 7)	GPC5-AS1
chr13: 95201544-95201757	Distal Intergenic	TGDS
chr13: 95655251-95655338	Distal Intergenic	ABCC4
chr13: 96705614-96705777	Promoter (<=1kb)	UGGT2
chr13: 96742270-96742367	Promoter (<=1kb)	HS6ST3
chr13: 98086095-98086219	Promoter (<=1kb)	RAP2A
chr13: 98256818-98256905	Distal Intergenic	RAP2A
chr13: 98523515-98523602	Distal Intergenic	IPO5
chr13: 106497868-106497955	Distal Intergenic	LINC00343
chr13: 114428235-114428345	Intron (uc010tkf.2/6011, intron 4 of 6)	LINC00552
chr13: 114428814-114428939	Intron (uc010tkf.2/6011, intron 4 of 6)	LINC00552
chr13: 114429165-114429252	Intron (uc010tkf.2/6011, intron 4 of 6)	LINC00552
chr14: 20928125-20928225	Promoter (1-2kb)	PIP4P1
chr14: 20928310-20928478	Promoter (1-2kb)	PIP4P1
chr14: 20928860-20928971	Promoter (<=1kb)	PIP4P1
chr14: 20929864-20929958	Promoter (<=1kb)	PIP4P1
chr14: 21150680-21150767	Promoter (1-2kb)	ANG
chr14: 21150958-21151090	Promoter (1-2kb)	ANG
chr14: 21173776-21173863	Distal Intergenic	RNASE4
chr14: 21335783-21335870	Distal Intergenic	RNASE3
chr14: 21737969-21738056	Promoter (<=1kb)	HNRNPC
chr14: 21852573-21852720	Promoter (<=1kb)	SUPT16H
chr14: 21905435-21905585	Promoter (<=1kb)	CHD8
chr14: 23058711-23058819	Promoter (<=1kb)	DAD1
chr14: 23322395-23322482	Distal Intergenic	MMP14
chr14: 23485645-23485732	Distal Intergenic	C14orf93
chr14: 24035860-24036031	Promoter (<=1kb)	AP1G2
chr14: 24036144-24036276	Promoter (<=1kb)	AP1G2
chr14: 24439043-24439235	Promoter (<=1kb)	DHRS4L2
chr14: 24474702-24474796	Promoter (1-2kb)	DHRS4L1
chr14: 24519074-24519161	Promoter (2-3kb)	CARMIL3
chr14: 24520696-24520791	Promoter (<=1kb)	CARMIL3
chr14: 24583867-24583966	Promoter (<=1kb)	DCAF11
chr14: 24605008-24605385	Promoter (<=1kb)	PSME1
chr14: 24658144-24658231	Promoter (<=1kb)	IPO4
chr14: 24954174-24954314	Intron (uc001wpo.1/uc001wpo.1, intron 2 of 2)	CMA1
chr14: 25519300-25519457	Promoter (<=1kb)	STXBP6
chr14: 25521100-25521187	Promoter (1-2kb)	STXBP6
chr14: 26652220-26652307	Distal Intergenic	NOVA1
chr14: 27067397-27067614	Promoter (<=1kb)	NOVA1
chr14: 28517752-28517839	Distal Intergenic	LINC00645
chr14: 28565145-28565232	Distal Intergenic	LINC00645
chr14: 28697324-28697411	Distal Intergenic	FOXG1
chr14: 29843546-29843633	Distal Intergenic	MIR548AI
chr14: 30097490-30097640	Intron (uc021rrv.1/100616347, intron 1 of 1)	MIR548AI
chr14: 31335662-31335749	Distal Intergenic	COCH
chr14: 31343551-31343806	Promoter (<=1kb)	COCH
chr14: 31495661-31495817	Promoter (<=1kb)	AP4S1
chr14: 31535588-31535675	Intron (uc021rry.1/11154, intron 2 of 5)	AP4S1
chr14: 31889785-31889975	Promoter (<=1kb)	HEATR5A
chr14: 32324909-32325062	Intron (uc001wrk.4/80224, intron 10 of 10)	NUBPL
chr14: 32672351-32672438	Distal Intergenic	ARHGAP5
chr14: 32901579-32901680	Intron (uc010aml.3/9472, intron 1 of 9)	AKAP6
chr14: 33329029-33329139	Distal Intergenic	NPAS3
chr14: 33717019-33717106	Intron (uc001wrs.3/64067, intron 3 of 11)	NPAS3
chr14: 34046800-34046887	Intron (uc001wrs.3/64067, intron 5 of 11)	NPAS3
chr14: 34682817-34682904	Distal Intergenic	SPTSSA
chr14: 35008879-35009023	Promoter (<=1kb)	EAPP
chr14: 35873221-35873341	Promoter (<=1kb)	NFKBIA
chr14: 36093506-36093630	Intron (uc010amp.3/253959, intron 11 of 17)	RALGAPA1
chr14: 36843606-36843693	Distal Intergenic	MBIP
chr14: 36989919-36990013	Promoter (<=1kb)	NKX2-1
chr14: 39264234-39264321	Intron (uc010amw.2/283547, intron 2 of 5)	LINC00639
chr14: 39582693-39582821	Promoter (<=1kb)	GEMIN2
chr14: 39583677-39584056	Promoter (<=1kb)	GEMIN2
chr14: 39737062-39737149	Promoter (<=1kb)	MIA2
chr14: 39841958-39842045	Distal Intergenic	FBXO33
chr14: 40399678-40399765	Distal Intergenic	FBXO33
chr14: 40805522-40805609	Distal Intergenic	FBXO33
chr14: 41185186-41185273	Distal Intergenic	LRFN5
chr14: 41233569-41233681	Distal Intergenic	LRFN5
chr14: 42696165-42696252	Distal Intergenic	LRFN5
chr14: 43702763-43702869	Distal Intergenic	FSCB
chr14: 44287792-44287917	Distal Intergenic	FSCB
chr14: 44303784-44303877	Distal Intergenic	FSCB
chr14: 44940271-44940358	Distal Intergenic	FSCB
chr14: 45040361-45040448	Distal Intergenic	FSCB
chr14: 45389075-45389220	Distal Intergenic	C14orf28
chr14: 45936676-45936763	Distal Intergenic	MIS18BP1
chr14: 46530334-46530431	Promoter (2-3kb)	LINC00871
chr14: 46828128-46828223	Intron (uc031qoi.1/100506412, intron 3 of 5)	LINC00871
chr14: 49451347-49451471	Distal Intergenic	RPS29
chr14: 49700766-49700853	Distal Intergenic	RPS29
chr14: 49937211-49937298	Distal Intergenic	RPS29
chr14: 50050199-50050286	Promoter (2-3kb)	RPS29
chr14: 50101230-50101421	Promoter (<=1kb)	DNAAF2
chr14: 50359615-50359878	Promoter (<=1kb)	ARF6
chr14: 50699165-50699648	Promoter (1-2kb)	SOS2
chr14: 50699858-50699977	Promoter (1-2kb)	SOS2
chr14: 51135228-51135419	Promoter (<=1kb)	SAV1
chr14: 51358511-51358632	Intron (uc001wyq.3/145447, intron 8 of 11)	ABHD12B
chr14: 51364794-51364940	Intron (uc001wyq.3/145447, intron 8 of 11)	PYGL
chr14: 51411052-51411326	Promoter (<=1kb)	PYGL
chr14: 51466910-51466997	Intron (uc001wyx.4/114088, intron 6 of 9)	PYGL
chr14: 52318432-52318519	Intron (uc001wzh.3/54331, intron 1 of 6)	GNG2
chr14: 53154255-53154396	Intron (uc001wzv.3/30001, intron 1 of 15)	ERO1A
chr14: 53196655-53196847	Promoter (<=1kb)	STYX
chr14: 53258282-53258483	Promoter (<=1kb)	GNPNAT1
chr14: 53620045-53620132	Promoter (<=1kb)	DDHD1
chr14: 53684253-53684354	Distal Intergenic	DDHD1
chr14: 53772205-53772292	Distal Intergenic	DDHD1
chr14: 54863042-54863129	Promoter (<=1kb)	CDKN3
chr14: 54907720-54907807	Promoter (<=1kb)	CNIH1
chr14: 55032655-55032742	Promoter (1-2kb)	SAMD4A
chr14: 55518284-55518378	Promoter (<=1kb)	MAPK1IP1L
chr14: 58764659-58765098	Promoter (<=1kb)	ARMH4
chr14: 58862373-58862745	Promoter (<=1kb)	TOMM20L
chr14: 59045920-59046014	Distal Intergenic	DACT1
chr14: 59389622-59389709	Distal Intergenic	DAAM1
chr14: 59775109-59775210	Intron (uc001xea.2/23002, intron 3 of 24)	DAAM1
chr14: 59926476-59926574	Intron (uc001xed.2/uc001xed.2, intron 3 of 6)	GPR135
chr14: 60036382-60036469	Intron (uc021rtw.1/729665, intron 3 of 19)	CCDC175
chr14: 60335357-60335509	Promoter (2-3kb)	RTN1
chr14: 60558512-60558997	Promoter (<=1kb)	PCNX4
chr14: 61554784-61554880	Distal Intergenic	PRKCH
chr14: 61655773-61655860	Promoter (1-2kb)	PRKCH
chr14: 62217806-62218054	Promoter (1-2kb)	HIF1A-AS2
chr14: 62955538-62955625	Distal Intergenic	LINC00643
chr14: 63512155-63512383	Promoter (<=1kb)	KCNH5
chr14: 64417618-64417705	Intron (uc001xgk.3/23224, intron 7 of 8)	SYNE2
chr14: 64970376-64970678	Promoter (<=1kb)	ZBTB25
chr14: 65238193-65238280	Intron (uc010aqi.3/6710, intron 7 of 17)	SPTB
chr14: 65315260-65315368	Intron (uc001xhs.3/6710, intron 1 of 35)	SPTB
chr14: 65381006-65381226	Promoter (<=1kb)	CHURC1-FNTB
chr14: 65453707-65453901	Promoter (<=1kb)	FNTB
chr14: 66974574-66974675	Promoter (<=1kb)	GPHN
chr14: 67427429-67427562	Intron (uc001xiw.3/10243, intron 8 of 10)	GPHN
chr14: 67827741-67827854	Promoter (<=1kb)	EIF2S1
chr14: 67828406-67828493	Promoter (1-2kb)	EIF2S1
chr14: 67878817-67878954	Promoter (<=1kb)	PLEK2
chr14: 68067315-68067434	Promoter (<=1kb)	PIGH
chr14: 69094980-69095190	Intron (uc001xkg.2/5890, intron 10 of 11)	ZFP36L1
chr14: 69259965-69260197	Promoter (<=1kb)	ZFP36L1
chr14: 69260804-69260891	Promoter (<=1kb)	ZFP36L1
chr14: 69417839-69417926	Intron (uc010ttb.2/87, intron 1 of 20)	ACTN1
chr14: 69658150-69658263	Promoter (<=1kb)	EXD2
chr14: 70234293-70234661	Promoter (<=1kb)	LOC100289511
chr14: 71108156-71108243	Promoter (<=1kb)	TTC9
chr14: 71276403-71276607	Promoter (<=1kb)	MAP3K9
chr14: 71461688-71461819	Intron (uc001xmn.4/22990, intron 7 of 9)	PCNX1
chr14: 72229523-72229622	Distal Intergenic	SIPA1L1
chr14: 72262608-72262695	Distal Intergenic	RGS6
chr14: 72570805-72570892	Intron (uc021rvv.1/9628, intron 1 of 15)	RGS6
chr14: 72574356-72574443	Intron (uc021rvv.1/9628, intron 1 of 15)	RGS6
chr14: 72829999-72830110	Intron (uc021rvv.1/9628, intron 2 of 15)	RGS6
chr14: 72830424-72830519	Intron (uc021rvv.1/9628, intron 2 of 15)	RGS6
chr14: 73075516-73075777	Exon (uc010arh.1/uc010arh.1, exon 1 of 1)	DPF3
chr14: 73429668-73429760	Exon (uc021rwd.1/uc021rwd.1, exon 1 of 1)	ZFYVE1
chr14: 74036495-74036591	Promoter (<=1kb)	ACOT2
chr14: 74079272-74079368	Distal Intergenic	ACOT6
chr14: 74157747-74157845	Intron (uc001xoq.4/83544, intron 7 of 7)	PNMA1
chr14: 74181025-74181227	Promoter (<=1kb)	PNMA1
chr14: 74416926-74417053	Promoter (<=1kb)	COQ6
chr14: 74565777-74565864	Intron (uc001xpp.2/91750, intron 4 of 5)	LIN52
chr14: 75007879-75007966	Intron (uc001xqa.3/4053, intron 8 of 35)	ISCA2
chr14: 75535591-75535678	Promoter (<=1kb)	ZC2HC1C
chr14: 75536981-75537137	Promoter (<=1kb)	ZC2HC1C
chr14: 75537228-75537383	Promoter (<=1kb)	ZC2HC1C
chr14: 75538890-75539056	Promoter (2-3kb)	ZC2HC1C
chr14: 76027439-76027527	Distal Intergenic	FLVCR2
chr14: 77228897-77229001	Promoter (<=1kb)	VASH1
chr14: 77491425-77491565	3' UTR	IRF2BPL
chr14: 77823930-77824030	Intron (uc001xto.1/283578, intron 1 of 5)	TMED8
chr14: 78227018-78227139	Promoter (<=1kb)	C14orf178
chr14: 78880732-78880836	Intron (uc001xum.2/9369, intron 4 of 20)	NRXN3
chr14: 79158460-79158547	Intron (uc001xum.2/9369, intron 6 of 20)	NRXN3
chr14: 79900087-79900174	Intron (uc001xum.2/9369, intron 14 of 20)	NRXN3
chr14: 80281742-80281829	Intron (uc001xum.2/9369, intron 19 of 20)	DIO2-AS1
chr14: 81635860-81635981	Distal Intergenic	SNORA79
chr14: 81805997-81806084	Intron (uc010tvu.3/85439, intron 4 of 5)	STON2
chr14: 81981074-81981161	Intron (uc010tvv.2/6400, intron 3 of 20)	SEL1L
chr14: 82435115-82435202	Distal Intergenic	SEL1L
chr14: 83880320-83880430	Distal Intergenic	SEL1L
chr14: 83883868-83883955	Distal Intergenic	SEL1L
chr14: 85747980-85748067	Distal Intergenic	LINC00911
chr14: 85998144-85998231	Promoter (1-2kb)	FLRT2
chr14: 86076709-86076796	Intron (uc001xvr.3/23768, intron 1 of 1)	FLRT2
chr14: 87979703-87979790	Distal Intergenic	GALC
chr14: 88052270-88052390	Distal Intergenic	GALC
chr14: 88317926-88318013	Intron (uc010tvw.1/2581, intron 13 of 13)	GALC
chr14: 88921778-88921875	Distal Intergenic	SPATA7
chr14: 89026708-89026795	Promoter (2-3kb)	ZC3H14
chr14: 89029603-89029708	Promoter (<=1kb)	ZC3H14
chr14: 89029825-89029931	Promoter (<=1kb)	ZC3H14
chr14: 89259139-89259226	Promoter (<=1kb)	EML5
chr14: 89356547-89356634	Distal Intergenic	TTC8
chr14: 89482164-89482265	Distal Intergenic	TTC8
chr14: 90421045-90421141	Promoter (<=1kb)	EFCAB11
chr14: 90421235-90421322	Promoter (<=1kb)	TDP1
chr14: 90553735-90553822	Intron (uc001xye.1/56659, intron 1 of 1)	KCNK13
chr14: 90863273-90863360	Promoter (<=1kb)	CALM1
chr14: 91032149-91032281	Intron (uc001xyo.3/145567, intron 6 of 6)	TTC7B
chr14: 91223351-91223465	Intron (uc001xyp.3/145567, intron 3 of 19)	TTC7B
chr14: 91225217-91225315	Intron (uc001xyp.3/145567, intron 3 of 19)	TTC7B
chr14: 91884030-91884147	Promoter (<=1kb)	CCDC88C
chr14: 91884461-91884705	Promoter (<=1kb)	CCDC88C
chr14: 91976754-91976867	Promoter (<=1kb)	PPP4R3A
chr14: 92413885-92414048	Promoter (<=1kb)	FBLN5
chr14: 92464283-92464370	Intron (uc010auf.2/9321, intron 7 of 14)	TRIP11
chr14: 92506486-92506579	Promoter (<=1kb)	TRIP11
chr14: 93153349-93153463	Intron (uc001yap.3/79890, intron 9 of 9)	RIN3
chr14: 93215069-93215185	Promoter (<=1kb)	LGMN
chr14: 93260454-93260612	Promoter (<=1kb)	GOLGA5
chr14: 93891253-93891365	Intron (uc001ybs.1/57578, intron 1 of 49)	UNC79
chr14: 95203171-95203258	Distal Intergenic	GSC
chr14: 95587772-95587889	Intron (uc021sbc.1/23405, intron 7 of 24)	DICER1
chr14: 95623723-95624032	Promoter (<=1kb)	DICER1
chr14: 96044091-96044178	Exon (uc001yen.1/uc001yen.1, exon 2 of 2)	GLRX5
chr14: 96681897-96681984	Intron (uc010avl.2/624, intron 1 of 2)	BDKRB2
chr14: 96858044-96858152	Promoter (<=1kb)	AK7
chr14: 97059001-97059088	Exon (uc001yfs.3/uc001yfs.3, exon 1 of 1)	PAPOLA
chr14: 97232996-97233083	Distal Intergenic	VRK1
chr14: 98688318-98688405	Distal Intergenic	LINC01550
chr14: 98901994-98902094	Distal Intergenic	C14orf177
chr14: 99076092-99076179	Distal Intergenic	C14orf177
chr14: 99506885-99506972	Distal Intergenic	BCL11B
chr14: 100071743-100071841	Promoter (1-2kb)	CCDC85C
chr14: 100228657-100228744	Intron (uc010avt.1/2009, intron 1 of 10)	EML1
chr14: 100437790-100437982	Promoter (<=1kb)	EVL
chr14: 100659235-100659322	Distal Intergenic	DEGS2
chr14: 100772912-100773146	Promoter (<=1kb)	SLC25A29
chr14: 100854532-100854674	Intron (uc010avx.3/79446, intron 2 of 6)	WDR25
chr14: 101078745-101078832	Distal Intergenic	BEGAIN
chr14: 101112178-101112265	Distal Intergenic	LINC00523
chr14: 101159526-101159613	Distal Intergenic	DLK1
chr14: 102367483-102367570	Intron (uc001ykk.3/5527, intron 10 of 14)	PPP2R5C
chr14: 102573308-102573395	Intron (uc001ykv.4/3320, intron 1 of 11)	HSP90AA1
chr14: 103058797-103058975	Promoter (<=1kb)	RCOR1
chr14: 103243766-103243853	Promoter (<=1kb)	TRAF3
chr14: 103524668-103524812	Promoter (<=1kb)	CDC42BPB
chr14: 103717244-103717331	Distal Intergenic	LINC00605
chr14: 104601575-104601668	Distal Intergenic	KIF26A
chr14: 104794395-104794482	Distal Intergenic	KIF26A
chr14: 104929039-104929126	Distal Intergenic	C14orf180
chr14: 105267335-105267440	Promoter (<=1kb)	ZBTB42
chr14: 105559064-105559198	Distal Intergenic	GPR132
chr14: 105559375-105559751	Distal Intergenic	GPR132
chr14: 105560247-105560425	Distal Intergenic	GPR132
chr14: 105648289-105648395	Promoter (<=1kb)	NUDT14
chr14: 105780190-105780352	Promoter (<=1kb)	PACS2
chr14: 105797575-105797662	Intron (uc001yqs.2/23241, intron 1 of 23)	BRF1
chr14: 105956965-105957055	Promoter (<=1kb)	TEDC1
chr14: 106806442-106806560	Intron (uc031qqx.1/uc031qqx.1, intron 644 of 4910)	LINC00226
chr14: 107059723-107059810	Exon (uc031qqx.1/uc031qqx.1, exon 171 of 5065)	LINC00221
chr15: 21374710-21374797	Distal Intergenic	LINC01193
chr15: 23085179-23085266	Promoter (1-2kb)	NIPA1
chr15: 23932321-23932668	Promoter (<=1kb)	NDN
chr15: 23932984-23933084	Promoter (<=1kb)	NDN
chr15: 23934231-23934318	Promoter (1-2kb)	NDN
chr15: 23934467-23934638	Promoter (2-3kb)	NDN
chr15: 24343375-24343463	Distal Intergenic	PWRN2
chr15: 24899678-24899765	Distal Intergenic	NPAP1
chr15: 25068710-25068797	Promoter (<=1kb)	SNRPN
chr15: 25199857-25200157	Promoter (<=1kb)	SNRPN
chr15: 25201320-25201542	Promoter (<=1kb)	SNRPN
chr15: 25201631-25201914	Promoter (<=1kb)	SNRPN
chr15: 25684126-25684254	Promoter (<=1kb)	UBE3A
chr15: 26036709-26036796	Intron (uc010ayu.3/57194, intron 1 of 20)	MIR4715
chr15: 27403096-27403186	Intron (uc001zbf.4/2567, intron 3 of 5)	GABRG3
chr15: 27688486-27688573	Intron (uc001zbf.4/2567, intron 5 of 5)	GABRG3
chr15: 28147388-28147507	Intron (uc001zbh.4/4948, intron 19 of 23)	OCA2
chr15: 29843739-29843826	Intron (uc010azk.1/23359, intron 1 of 10)	FAM189A1
chr15: 29876668-29876755	Distal Intergenic	FAM189A1
chr15: 30114663-30114818	Promoter (<=1kb)	TJP1
chr15: 31283909-31283996	Promoter (<=1kb)	MTMR10
chr15: 31618654-31618764	Promoter (<=1kb)	KLF13
chr15: 35280108-35280201	Promoter (<=1kb)	ZNF770
chr15: 35280824-35280940	Promoter (<=1kb)	ZNF770
chr15: 35495888-35496004	Distal Intergenic	ANP32AP1
chr15: 35820200-35820313	Intron (uc001zja.3/89978, intron 3 of 8)	DPH6-DT
chr15: 36290991-36291103	Distal Intergenic	MIR4510
chr15: 36485174-36485278	Distal Intergenic	MIR4510
chr15: 36871508-36871595	Promoter (<=1kb)	C15orf41
chr15: 38234645-38234732	Intron (uc001zjv.1/145942, intron 9 of 11)	TMCO5A
chr15: 39464317-39464404	Distal Intergenic	C15orf54
chr15: 39876739-39876900	Intron (uc001zkh.3/7057, intron 6 of 21)	THBS1
chr15: 40074739-40074827	Promoter (<=1kb)	FSIP1
chr15: 40331486-40331573	Promoter (<=1kb)	SRP14-AS1
chr15: 40650547-40650700	Promoter (<=1kb)	DISP2
chr15: 41047414-41047501	Promoter (<=1kb)	RMDN3
chr15: 41099205-41099367	Promoter (<=1kb)	ZFYVE19
chr15: 41099519-41099606	Promoter (<=1kb)	DNAJC17
chr15: 41233849-41233936	Distal Intergenic	CHAC1
chr15: 41709202-41709416	Promoter (<=1kb)	RTF1
chr15: 43213033-43213122	Promoter (<=1kb)	TTBK2
chr15: 43417903-43417994	Distal Intergenic	TMEM62
chr15: 43803057-43803183	Promoter (<=1kb)	TP53BP1
chr15: 43882368-43882565	Promoter (<=1kb)	PPIP5K1
chr15: 44828882-44828969	Promoter (<=1kb)	EIF3J-DT
chr15: 45455123-45455210	Intron (uc001zus.1/53905, intron 32 of 34)	DUOX1
chr15: 45490909-45491292	Promoter (2-3kb)	SHF
chr15: 45571456-45571631	Distal Intergenic	SLC28A2
chr15: 45814746-45814864	Promoter (<=1kb)	SLC30A4
chr15: 47183344-47183449	Distal Intergenic	SEMA6D
chr15: 47533253-47533340	Intron (uc001zvw.3/80031, intron 1 of 19)	SEMA6D
chr15: 47570993-47571080	Intron (uc001zvw.3/80031, intron 1 of 19)	SEMA6D
chr15: 49268019-49268124	Distal Intergenic	SHC4
chr15: 49913095-49913244	Promoter (<=1kb)	FAM227B
chr15: 50978954-50979158	Promoter (<=1kb)	TRPM7
chr15: 53082362-53082514	Promoter (<=1kb)	ONECUT1
chr15: 55153172-55153273	Distal Intergenic	UNC13C
chr15: 57312474-57312561	Intron (uc010ugm.1/6938, intron 3 of 18)	TCF12
chr15: 59397265-59397354	Promoter (<=1kb)	CCNB2
chr15: 60557163-60557250	Distal Intergenic	ANXA2
chr15: 64995852-64995975	Promoter (<=1kb)	OAZ2
chr15: 65116132-65116292	Promoter (1-2kb)	PIF1
chr15: 65320976-65321092	Promoter (<=1kb)	MTFMT
chr15: 65823433-65823520	Promoter (<=1kb)	HACD3
chr15: 67357979-67358066	Promoter (<=1kb)	SMAD3
chr15: 68045649-68045781	Intron (uc002aqu.3/5607, intron 19 of 21)	SKOR1
chr15: 68132480-68132567	Distal Intergenic	SKOR1
chr15: 68805299-68805386	Distal Intergenic	CORO2B
chr15: 72447580-72447674	Distal Intergenic	GRAMD2A
chr15: 72564171-72564277	Promoter (<=1kb)	PARP6
chr15: 72787726-72787813	Intron (uc002aut.4/25820, intron 1 of 13)	ARIH1
chr15: 73186281-73186381	Distal Intergenic	ADPGK
chr15: 74163960-74164074	Promoter (1-2kb)	TBC1D21
chr15: 74838672-74838765	Intron (uc002ayc.3/10620, intron 2 of 3)	ARID3B
chr15: 74906953-74907147	Promoter (<=1kb)	CLK3
chr15: 74929107-74929194	Intron (uc002aym.3/80153, intron 5 of 6)	CLK3
chr15: 75199070-75199157	Promoter (<=1kb)	FAM219B
chr15: 75494171-75494310	Promoter (<=1kb)	C15orf39
chr15: 75959134-75959272	Distal Intergenic	SNX33
chr15: 76352097-76352193	Promoter (<=1kb)	TMEM266
chr15: 77198635-77198746	Promoter (<=1kb)	SCAPER
chr15: 79490569-79490656	Intron (uc021srl.1/729911, intron 1 of 1)	MIR184
chr15: 80258037-80258124	Intron (uc002bfc.4/597, intron 1 of 1)	BCL2A1
chr15: 81803257-81803349	Distal Intergenic	TMC3
chr15: 82400973-82401068	Distal Intergenic	MEX3B
chr15: 85523421-85523731	Promoter (<=1kb)	PDE8A
chr15: 85671681-85671768	Intron (uc021stv.1/5151, intron 20 of 21)	PDE8A
chr15: 90294891-90295036	Promoter (<=1kb)	MESP1
chr15: 90318633-90318885	Promoter (<=1kb)	MESP2
chr15: 90319034-90319121	Promoter (<=1kb)	MESP2
chr15: 90319365-90319452	Promoter (<=1kb)	MESP2
chr15: 90320671-90321010	Promoter (1-2kb)	MESP2
chr15: 90709110-90709197	Distal Intergenic	SEMA4B
chr15: 91537861-91537948	Promoter (<=1kb)	PRC1
chr15: 93375013-93375141	Distal Intergenic	ASB9P1
chr15: 94450139-94450226	Intron (uc002btf.1/uc002btf.1, intron 2 of 3)	MCTP2
chr15: 98087551-98087638	Distal Intergenic	LINC00923
chr15: 98418824-98419003	Promoter (1-2kb)	LINC00923
chr15: 98802232-98802319	Distal Intergenic	FAM169B
chr15: 99143577-99143664	Distal Intergenic	IGF1R
chr15: 99646093-99646180	Promoter (<=1kb)	SYNM
chr15: 99791523-99791610	Promoter (<=1kb)	LRRC28
chr15: 100106248-100106335	Promoter (<=1kb)	MEF2A
chr15: 100273605-100273753	Promoter (<=1kb)	LYSMD4
chr15: 100347137-100347224	Promoter (<=1kb)	DNM1P46
chr15: 100466184-100466281	Distal Intergenic	ADAMTS17
chr15: 101389932-101390041	Exon (uc021sxr.1/uc021sxr.1, exon 1 of 5)	ALDH1A3
chr15: 101794925-101795013	Promoter (2-3kb)	CHSY1
chr15: 101834969-101835061	Promoter (<=1kb)	SNRPA1
chr16: 60543-60721	Promoter (<=1kb)	DDX11L10
chr16: 228556-228710	Promoter (1-2kb)	HBQ1
chr16: 228826-228953	Promoter (1-2kb)	HBQ1
chr16: 229314-229643	Promoter (<=1kb)	HBQ1
chr16: 229718-230123	Promoter (<=1kb)	HBQ1
chr16: 230186-230760	Promoter (<=1kb)	HBQ1
chr16: 353858-353945	Intron (uc021szo.1/55692, intron 1 of 9)	PDIA2
chr16: 412296-412413	Distal Intergenic	MRPL28
chr16: 691780-691881	Promoter (<=1kb)	MCRIP2
chr16: 717964-718109	Promoter (<=1kb)	RHOT2
chr16: 730558-730701	Promoter (<=1kb)	STUB1
chr16: 770915-771168	Promoter (<=1kb)	ANTKMT
chr16: 776872-776959	Promoter (<=1kb)	CCDC78
chr16: 795194-795281	Distal Intergenic	CIAO3
chr16: 1132706-1132831	Distal Intergenic	SSTR5
chr16: 1187615-1187766	Distal Intergenic	CACNA1H
chr16: 1401802-1402001	Promoter (<=1kb)	TSR3
chr16: 1465101-1465190	Promoter (<=1kb)	UNKL
chr16: 1470837-1470924	Promoter (<=1kb)	C16orf91
chr16: 1662301-1662394	Promoter (<=1kb)	IFT140
chr16: 1728196-1728287	Promoter (<=1kb)	JPT2
chr16: 1756002-1756089	Promoter (<=1kb)	MAPK8IP3
chr16: 1877324-1877499	Promoter (<=1kb)	FAHD1
chr16: 2033918-2034005	Promoter (<=1kb)	GFER
chr16: 2097727-2097814	Promoter (<=1kb)	NTHL1
chr16: 2205676-2205772	Promoter (<=1kb)	TRAF7
chr16: 2301684-2301859	Promoter (<=1kb)	ECI1
chr16: 2318233-2318476	Promoter (<=1kb)	RNPS1
chr16: 2479327-2479629	Promoter (<=1kb)	CCNF
chr16: 2524378-2524504	Promoter (<=1kb)	TBC1D24
chr16: 2563600-2563689	Promoter (<=1kb)	ATP6V0C
chr16: 2582957-2583058	Promoter (<=1kb)	MIR3178
chr16: 2723580-2723671	Promoter (<=1kb)	ERVK13-1
chr16: 2962456-2962736	Promoter (<=1kb)	FLYWCH1
chr16: 3015069-3015182	Promoter (<=1kb)	KREMEN2
chr16: 3019400-3019636	Promoter (<=1kb)	PAQR4
chr16: 3053676-3053763	Distal Intergenic	CLDN9
chr16: 3053855-3053961	Distal Intergenic	CLDN9
chr16: 3054047-3054142	Distal Intergenic	CLDN9
chr16: 3074040-3074493	Promoter (<=1kb)	HCFC1R1
chr16: 3090632-3090719	Distal Intergenic	BICDL2
chr16: 3156527-3156655	Distal Intergenic	ZNF205-AS1
chr16: 3185008-3185232	Promoter (<=1kb)	ZNF213
chr16: 3208731-3208826	Distal Intergenic	ZNF213
chr16: 3332576-3332757	Promoter (<=1kb)	ZNF263
chr16: 3333373-3333545	Promoter (<=1kb)	ZNF263
chr16: 3355369-3355507	Promoter (<=1kb)	ZNF75A
chr16: 3767549-3767637	Promoter (<=1kb)	TRAP1
chr16: 4147851-4147938	Intron (uc002cvx.3/115, intron 2 of 10)	ADCY9
chr16: 4165824-4165936	Promoter (<=1kb)	ADCY9
chr16: 4234920-4235105	Distal Intergenic	SRL
chr16: 4235274-4235361	Distal Intergenic	SRL
chr16: 4303760-4304073	Promoter (<=1kb)	LINC01569
chr16: 4421568-4421655	Promoter (<=1kb)	VASN
chr16: 4466624-4466711	Promoter (<=1kb)	CORO7-PAM16
chr16: 4524652-4524795	Promoter (<=1kb)	HMOX2
chr16: 4526323-4526436	Promoter (<=1kb)	HMOX2
chr16: 4817294-4817395	Promoter (<=1kb)	ZNF500
chr16: 5121304-5121391	Promoter (<=1kb)	ALG1
chr16: 5121479-5121671	Promoter (<=1kb)	ALG1
chr16: 5121992-5122120	Promoter (<=1kb)	ALG1
chr16: 5334210-5334297	Intron (uc002cyq.1/uc002cyq.1, intron 1 of 2)	EEF2KMT
chr16: 6406142-6406229	Intron (uc002cyr.1/54715, intron 2 of 11)	RBFOX1
chr16: 6607984-6608071	Intron (uc002cyr.1/54715, intron 2 of 11)	RBFOX1
chr16: 6720459-6720546	Intron (uc002cyr.1/54715, intron 3 of 11)	RBFOX1
chr16: 7109185-7109311	Intron (uc002cyr.1/54715, intron 4 of 11)	RBFOX1
chr16: 7184505-7184630	Intron (uc002cyr.1/54715, intron 4 of 11)	RBFOX1
chr16: 8468537-8468624	Distal Intergenic	TMEM114
chr16: 8714491-8714584	Promoter (<=1kb)	METTL22
chr16: 8891470-8891575	Promoter (<=1kb)	TMEM186
chr16: 8972627-8972774	Distal Intergenic	CARHSP1
chr16: 9324575-9324662	Distal Intergenic	MIR548X
chr16: 9525994-9526081	Distal Intergenic	MIR548X
chr16: 9963942-9964029	Intron (uc002czo.4/2903, intron 4 of 12)	GRIN2A
chr16: 10003272-10003373	Intron (uc002czo.4/2903, intron 3 of 12)	GRIN2A
chr16: 10210126-10210215	Intron (uc002czo.4/2903, intron 2 of 12)	GRIN2A
chr16: 10427582-10427674	Distal Intergenic	ATF7IP2
chr16: 11038287-11038398	Promoter (<=1kb)	CLEC16A
chr16: 11349846-11350085	Promoter (<=1kb)	SOCS1
chr16: 11439150-11439275	Promoter (<=1kb)	RMI2
chr16: 11732632-11732757	Distal Intergenic	SNN
chr16: 11762112-11762239	Promoter (<=1kb)	SNN
chr16: 12751339-12751464	Downstream (2-3kb)	MIR4718
chr16: 12922358-12922456	Distal Intergenic	CPPED1
chr16: 13291195-13291282	Intron (uc010uyy.2/729993, intron 2 of 4)	SHISA9
chr16: 13523676-13523840	Distal Intergenic	ERCC4
chr16: 14164544-14164648	Promoter (<=1kb)	MRTFB
chr16: 14690107-14690221	Intron (uc010uzc.2/5073, intron 12 of 23)	PARN
chr16: 14726634-14726803	Promoter (<=1kb)	BFAR
chr16: 14927010-14927143	Promoter (<=1kb)	NOMO1
chr16: 14999892-15000016	Distal Intergenic	MIR3179-3
chr16: 15005045-15005180	Promoter (<=1kb)	MIR3180-3
chr16: 15068720-15068837	Promoter (<=1kb)	PDXDC1
chr16: 15188108-15188221	Promoter (<=1kb)	RRN3
chr16: 15248790-15248951	Promoter (<=1kb)	MIR3180-4
chr16: 15526411-15526508	Promoter (1-2kb)	BMERB1
chr16: 16403746-16403867	Promoter (<=1kb)	MIR3180-3
chr16: 16687559-16687646	Distal Intergenic	PKD1P1
chr16: 16734835-16734938	Distal Intergenic	PKD1P1
chr16: 17168185-17168292	Distal Intergenic	XYLT1
chr16: 17583193-17583280	Distal Intergenic	XYLT1
chr16: 17992525-17992636	Distal Intergenic	XYLT1
chr16: 18125144-18125245	Distal Intergenic	MIR3180-3
chr16: 18572883-18572993	Promoter (<=1kb)	NOMO2
chr16: 19078808-19078934	Promoter (<=1kb)	COQ7
chr16: 19179072-19179169	Promoter (<=1kb)	SYT17
chr16: 20752671-20752904	Promoter (<=1kb)	THUMPD1
chr16: 20890786-20890873	Intron (uc002dht.3/112479, intron 2 of 9)	LYRM1
chr16: 21294936-21295092	Intron (uc002dil.3/1428, intron 1 of 8)	CRYM
chr16: 21610807-21610914	Promoter (<=1kb)	METTL9
chr16: 23160720-23160868	Promoter (<=1kb)	USP31
chr16: 23480996-23481083	Intron (uc002dlq.3/23062, intron 15 of 16)	COG7
chr16: 23690038-23690158	Promoter (<=1kb)	PLK1
chr16: 28564855-28564942	Promoter (<=1kb)	SGF29
chr16: 28834268-28834390	Promoter (<=1kb)	ATXN2L
chr16: 29624982-29625069	Promoter (<=1kb)	SMG1P2
chr16: 30077403-30077490	Promoter (<=1kb)	ALDOA
chr16: 30381550-30381637	Promoter (<=1kb)	TBC1D10B
chr16: 30428407-30428579	Intron (uc002dyd.3/51333, intron 2 of 2)	ZNF771
chr16: 30441588-30441684	Promoter (<=1kb)	DCTPP1
chr16: 30538550-30538637	Promoter (<=1kb)	ZNF768
chr16: 30662019-30662164	Promoter (<=1kb)	PRR14
chr16: 30709364-30709507	Promoter (<=1kb)	LOC730183
chr16: 30759740-30759844	Promoter (<=1kb)	PHKG2
chr16: 30969328-30969467	Promoter (<=1kb)	SETD1A
chr16: 31044140-31044227	Promoter (<=1kb)	STX4
chr16: 31085954-31086041	Promoter (<=1kb)	ZNF646
chr16: 31119598-31119720	Promoter (<=1kb)	BCKDK
chr16: 31154042-31154190	Exon (uc010vff.3/146547, exon 7 of 13)	PRSS36
chr16: 31191330-31191638	Promoter (<=1kb)	FUS
chr16: 31191759-31191993	Promoter (<=1kb)	FUS
chr16: 31438713-31439059	Promoter (<=1kb)	COX6A2
chr16: 32224018-32224105	Distal Intergenic	TP53TG3D
chr16: 32413646-32413735	Distal Intergenic	LOC390705
chr16: 32570205-32570292	Distal Intergenic	TP53TG3
chr16: 32835027-32835114	Distal Intergenic	SLC6A10P
chr16: 33940637-33940779	Distal Intergenic	LINC00273
chr16: 35200019-35200106	Distal Intergenic	LINC02167
chr16: 35284081-35284204	Distal Intergenic	LINC02167
chr16: 46865160-46865320	Promoter (<=1kb)	C16orf87
chr16: 46918134-46918295	Promoter (<=1kb)	GPT2
chr16: 47007858-47007952	Promoter (<=1kb)	DNAJA2
chr16: 47170891-47170978	Intron (uc002eer.2/81831, intron 1 of 8)	NETO2
chr16: 47823573-47823660	Distal Intergenic	PHKB
chr16: 48399805-48399936	Promoter (<=1kb)	SIAH1
chr16: 48419318-48419657	Promoter (<=1kb)	SIAH1
chr16: 48643708-48643795	Promoter (<=1kb)	N4BP1
chr16: 48681369-48681456	Distal Intergenic	N4BP1
chr16: 49630125-49630212	Intron (uc010vgn.3/23090, intron 3 of 5)	ZNF423
chr16: 50100946-50101058	Promoter (1-2kb)	HEATR3
chr16: 50101297-50101562	Promoter (1-2kb)	HEATR3
chr16: 50178130-50178277	Distal Intergenic	TENT4B
chr16: 50186807-50186905	Promoter (<=1kb)	TENT4B
chr16: 50187059-50187216	Promoter (<=1kb)	TENT4B
chr16: 50232818-50232905	Intron (uc002efz.3/64282, intron 2 of 12)	TENT4B
chr16: 50585671-50585791	Intron (uc002egg.2/85407, intron 3 of 9)	NKD1
chr16: 50775875-50775998	Promoter (<=1kb)	CYLD
chr16: 51261575-51261690	Distal Intergenic	SALL1
chr16: 51380070-51380183	Distal Intergenic	SALL1
chr16: 51710124-51710245	Distal Intergenic	C16orf97
chr16: 52110902-52110989	Distal Intergenic	C16orf97
chr16: 53467958-53468050	Promoter (<=1kb)	RBL2
chr16: 53578677-53578764	Distal Intergenic	AKTIP
chr16: 54262573-54262660	Distal Intergenic	IRX3
chr16: 54866126-54866213	Distal Intergenic	CRNDE
chr16: 56554302-56554407	Promoter (<=1kb)	BBS2
chr16: 56642347-56642589	Promoter (<=1kb)	MT1A
chr16: 56659498-56659641	Promoter (<=1kb)	MT1E
chr16: 56965816-56965954	Promoter (<=1kb)	HERPUD1
chr16: 57333796-57333938	Exon (uc021tjb.1/uc021tjb.1, exon 1 of 1)	PLLP
chr16: 57570030-57570169	Promoter (<=1kb)	CCDC102A
chr16: 57836460-57836547	Promoter (<=1kb)	KIFC3
chr16: 58549325-58549436	Promoter (<=1kb)	SETD6
chr16: 58663660-58663781	Promoter (<=1kb)	CNOT1
chr16: 58663995-58664139	Promoter (<=1kb)	CNOT1
chr16: 58904311-58904398	Intron (uc031qwk.1/uc031qwk.1, intron 2 of 3)	GOT2
chr16: 59901476-59901563	Distal Intergenic	APOOP5
chr16: 61707226-61707313	Intron (uc002eog.2/1006, intron 10 of 11)	CDH8
chr16: 62541404-62541561	Distal Intergenic	CDH8
chr16: 63491833-63491920	Distal Intergenic	CDH8
chr16: 63820936-63821023	Distal Intergenic	CDH11
chr16: 63862522-63862609	Distal Intergenic	CDH11
chr16: 65447403-65447490	Intron (uc010cdp.1/283867, intron 1 of 5)	LINC00922
chr16: 65957871-65957977	Distal Intergenic	LINC00922
chr16: 66431407-66431510	Intron (uc002eom.4/1003, intron 8 of 11)	LINC00920
chr16: 66585400-66585487	Promoter (<=1kb)	CKLF-CMTM1
chr16: 66675390-66675489	Intron (uc002epz.3/146223, intron 1 of 4)	CMTM3
chr16: 66864203-66864307	Promoter (<=1kb)	NAE1
chr16: 66865743-66865907	Promoter (<=1kb)	NAE1
chr16: 66866009-66866114	Promoter (1-2kb)	NAE1
chr16: 66907207-66907333	Distal Intergenic	PDP2
chr16: 66915014-66915201	Promoter (<=1kb)	PDP2
chr16: 67074272-67074359	Intron (uc002era.3/865, intron 3 of 5)	CBFB
chr16: 67189326-67189414	Promoter (<=1kb)	TRADD
chr16: 67196349-67196436	Promoter (<=1kb)	HSF4
chr16: 67197044-67197755	Promoter (<=1kb)	HSF4
chr16: 67198210-67198297	Promoter (<=1kb)	HSF4
chr16: 67204621-67204767	Promoter (<=1kb)	NOL3
chr16: 67282324-67282425	Promoter (<=1kb)	SLC9A5
chr16: 67282664-67282812	Promoter (<=1kb)	SLC9A5
chr16: 67360646-67360751	Promoter (<=1kb)	KCTD19
chr16: 67731246-67731333	Intron (uc002eub.3/81577, intron 1 of 2)	GFOD2
chr16: 67877260-67877402	Promoter (1-2kb)	THAP11
chr16: 67906906-67907056	Promoter (<=1kb)	EDC4
chr16: 68002087-68002217	Promoter (<=1kb)	SLC12A4
chr16: 68118530-68118617	Promoter (<=1kb)	NFATC3
chr16: 68270773-68270943	Promoter (<=1kb)	ESRP2
chr16: 68573113-68573271	Promoter (<=1kb)	ZFP90
chr16: 68573362-68573467	Promoter (<=1kb)	ZFP90
chr16: 69166309-69166586	Promoter (<=1kb)	CHTF8
chr16: 69345187-69345274	Promoter (<=1kb)	VPS4A
chr16: 69788435-69788524	Promoter (<=1kb)	NOB1
chr16: 69999239-69999382	Intron (uc002exy.4/283971, intron 4 of 12)	CLEC18A
chr16: 70099945-70100094	Promoter (<=1kb)	PDXDC2P-NPIPB14P
chr16: 70100608-70100695	Promoter (<=1kb)	PDXDC2P-NPIPB14P
chr16: 70148081-70148168	Promoter (<=1kb)	PDPR
chr16: 70359658-70359745	Intron (uc031qwx.1/11269, intron 5 of 9)	LOC100506083
chr16: 70380638-70380848	Promoter (<=1kb)	LOC100506083
chr16: 70473153-70473278	Promoter (<=1kb)	ST3GAL2
chr16: 70728033-70728165	Intron (uc002ezl.3/55697, intron 4 of 5)	MTSS2
chr16: 71327828-71327915	Distal Intergenic	CMTR2
chr16: 71597297-71597400	Distal Intergenic	TAT
chr16: 71597489-71597584	Distal Intergenic	TAT
chr16: 71598502-71598733	Downstream (2-3kb)	TAT
chr16: 71929208-71929374	Promoter (<=1kb)	IST1
chr16: 72127374-72127504	Promoter (<=1kb)	TXNL4B
chr16: 77756363-77756509	Promoter (<=1kb)	NUDT7
chr16: 78133273-78133372	Promoter (<=1kb)	WWOX
chr16: 79792143-79792230	Distal Intergenic	MAF
chr16: 81040436-81040759	Promoter (<=1kb)	CMC2
chr16: 84180384-84180498	Promoter (1-2kb)	DNAAF1
chr16: 84733408-84733638	Promoter (<=1kb)	USP10
chr16: 85061164-85061424	Promoter (<=1kb)	KIAA0513
chr16: 87417331-87417589	Promoter (<=1kb)	FBXO31
chr16: 87943107-87943194	Intron (uc002fkn.1/763, intron 2 of 6)	CA5A
chr16: 88593982-88594069	Intron (uc002fkv.3/161882, intron 5 of 9)	ZC3H18
chr16: 88600498-88600630	Exon (uc002fkv.3/161882, exon 10 of 10)	ZC3H18
chr16: 88635902-88635993	Promoter (<=1kb)	ZC3H18
chr16: 89237817-89237928	Promoter (<=1kb)	CDH15
chr16: 89555586-89555718	Promoter (1-2kb)	ANKRD11
chr16: 89557197-89557340	Promoter (<=1kb)	ANKRD11
chr16: 89573706-89573878	Promoter (<=1kb)	SPG7
chr16: 89627473-89627588	Promoter (<=1kb)	RPL13
chr16: 89668817-89668904	Distal Intergenic	DPEP1
chr16: 89724583-89724758	Promoter (<=1kb)	SPATA33
chr16: 89725056-89725226	Promoter (<=1kb)	SPATA33
chr16: 89751407-89751571	Promoter (1-2kb)	CDK10
chr16: 89766677-89766764	Promoter (1-2kb)	SPATA2L
chr16: 89768205-89768472	Promoter (<=1kb)	SPATA2L
chr16: 89789025-89789128	Promoter (<=1kb)	ZNF276
chr16: 89894883-89894991	Promoter (<=1kb)	SPIRE2
chr16: 89939341-89939428	Promoter (<=1kb)	TCF25
chr16: 89939554-89939673	Promoter (<=1kb)	TCF25
chr16: 89988965-89989052	Promoter (<=1kb)	TUBB3
chr16: 90143942-90144106	Promoter (1-2kb)	PRDM7
chr16: 90149012-90149114	Distal Intergenic	PRDM7
chr17: 259187-259398	Promoter (<=1kb)	C17orf97
chr17: 619270-619386	Promoter (1-2kb)	VPS53
chr17: 899895-900049	Promoter (<=1kb)	TIMM22
chr17: 1157214-1157419	Distal Intergenic	BHLHA9
chr17: 1157799-1157886	Distal Intergenic	BHLHA9
chr17: 1532483-1532587	Promoter (<=1kb)	SLC43A2
chr17: 1552109-1552310	Promoter (1-2kb)	RILP
chr17: 1587542-1587777	Promoter (<=1kb)	PRPF8
chr17: 1933345-1933585	Promoter (<=1kb)	DPH1
chr17: 1944022-1944109	Promoter (<=1kb)	DPH1
chr17: 1956964-1957051	Promoter (<=1kb)	HIC1
chr17: 1958078-1958367	Promoter (<=1kb)	HIC1
chr17: 2211688-2211819	Intron (uc002fue.1/63826, intron 1 of 7)	SRR
chr17: 2295963-2296050	Intron (uc002fur.3/4335, intron 4 of 5)	MNT
chr17: 2296177-2296264	Intron (uc002fur.3/4335, intron 4 of 5)	MNT
chr17: 2296626-2296730	Intron (uc002fur.3/4335, intron 4 of 5)	MNT
chr17: 2302924-2303049	Promoter (1-2kb)	MNT
chr17: 2304423-2304600	Promoter (<=1kb)	MNT
chr17: 2628063-2628265	Distal Intergenic	CLUH
chr17: 2678574-2678703	Distal Intergenic	RAP1GAP2
chr17: 2679926-2680121	Distal Intergenic	RAP1GAP2
chr17: 3140352-3140445	Distal Intergenic	OR1D4
chr17: 3424792-3424879	Intron (uc002fvs.2/162514, intron 7 of 11)	SPATA22
chr17: 3539492-3539588	Promoter (<=1kb)	SHPK
chr17: 3571311-3571430	Promoter (<=1kb)	TAX1BP3
chr17: 3572655-3572785	Promoter (<=1kb)	EMC6
chr17: 3575989-3576076	Intron (uc002fwd.3/100533970, intron 11 of 14)	EMC6
chr17: 4458242-4458376	Promoter (<=1kb)	MYBBP1A
chr17: 4608787-4608874	Promoter (1-2kb)	PELP1
chr17: 4934964-4935118	Downstream (<1kb)	SLC52A1
chr17: 5185210-5185297	Promoter (<=1kb)	RABEP1
chr17: 7137762-7137954	Promoter (<=1kb)	DVL2
chr17: 7154150-7154289	Promoter (<=1kb)	CTDNEP1
chr17: 7297842-7297964	Promoter (<=1kb)	PLSCR3
chr17: 7464415-7464511	Promoter (<=1kb)	SENP3-EIF4A1
chr17: 7517503-7517590	Promoter (<=1kb)	SHBG
chr17: 7620586-7620773	Promoter (<=1kb)	DNAH2
chr17: 8042194-8042422	Exon (uc021tps.1/uc021tps.1, exon 1 of 1)	PER1
chr17: 8129605-8129692	Promoter (2-3kb)	LINC00324
chr17: 8338781-8338900	Promoter (<=1kb)	NDEL1
chr17: 9240436-9240580	Intron (uc002glx.3/9482, intron 7 of 7)	STX8
chr17: 9752233-9752345	Intron (uc002gmd.1/9340, intron 4 of 12)	GLP2R
chr17: 10158731-10158818	Distal Intergenic	GAS7
chr17: 11871370-11871514	Intron (uc002gne.3/1770, intron 68 of 68)	ZNF18
chr17: 11900627-11900824	Promoter (<=1kb)	ZNF18
chr17: 12692717-12693020	Promoter (<=1kb)	ARHGAP44
chr17: 12694009-12694098	Promoter (1-2kb)	ARHGAP44
chr17: 13499694-13499781	Intron (uc002gob.1/9955, intron 1 of 1)	HS3ST3A1
chr17: 15164166-15164254	Promoter (<=1kb)	PMP22
chr17: 15165787-15165896	Promoter (<=1kb)	PMP22
chr17: 15166767-15166945	Promoter (<=1kb)	PMP22
chr17: 15902937-15903084	Promoter (<=1kb)	ZSWIM7
chr17: 16066759-16066859	Intron (uc002gpn.3/9611, intron 4 of 44)	NCOR1
chr17: 16459250-16459337	Intron (uc021trd.1/57336, intron 5 of 5)	ZNF287
chr17: 16472450-16472629	Promoter (<=1kb)	ZNF287
chr17: 16487652-16487982	Distal Intergenic	ZNF287
chr17: 16488333-16488425	Distal Intergenic	ZNF287
chr17: 17109591-17109731	Promoter (<=1kb)	PLD6
chr17: 17738693-17738820	Promoter (1-2kb)	SREBF1
chr17: 17942747-17942943	Promoter (<=1kb)	GID4
chr17: 17943043-17943143	Promoter (<=1kb)	GID4
chr17: 18057188-18057307	Promoter (<=1kb)	MYO15A
chr17: 18267118-18267205	Promoter (<=1kb)	SHMT1
chr17: 18315440-18315547	Exon (uc002gtt.1/uc002gtt.1, exon 1 of 2)	KRT17P5
chr17: 18992355-18992471	Distal Intergenic	GRAPL
chr17: 19066125-19066351	Distal Intergenic	GRAPL
chr17: 19118946-19119033	Distal Intergenic	EPN2
chr17: 19140584-19140709	Promoter (<=1kb)	EPN2
chr17: 19688284-19688378	Intron (uc002gwm.4/9706, intron 21 of 27)	ALDH3A1
chr17: 20947159-20947246	Promoter (<=1kb)	USP22
chr17: 21220053-21220151	Distal Intergenic	MAP2K3
chr17: 21226341-21226456	Distal Intergenic	MAP2K3
chr17: 21279568-21279655	Promoter (<=1kb)	KCNJ12
chr17: 21454858-21455089	Promoter (<=1kb)	LINC02693
chr17: 21455211-21455356	Promoter (<=1kb)	LINC02693
chr17: 21477731-21477818	Promoter (<=1kb)	LINC02693
chr17: 25266982-25267069	Distal Intergenic	MIR4522
chr17: 25659849-25659936	Distal Intergenic	WSB1
chr17: 26368605-26368742	Promoter (<=1kb)	NLK
chr17: 26554511-26554598	Promoter (<=1kb)	PYY2
chr17: 26578284-26578467	Distal Intergenic	PPY2P
chr17: 26732825-26732912	Promoter (<=1kb)	SLC46A1
chr17: 26879638-26879725	Promoter (<=1kb)	UNC119
chr17: 27038517-27038604	Promoter (<=1kb)	PROCA1
chr17: 27046834-27046933	Promoter (<=1kb)	RPL23A
chr17: 27052935-27053091	Promoter (<=1kb)	TLCD1
chr17: 27055447-27055637	Promoter (<=1kb)	NEK8
chr17: 27717183-27717360	Promoter (<=1kb)	MIR4523
chr17: 27940488-27940635	3' UTR	CORO6
chr17: 31299841-31299928	Distal Intergenic	SPACA3
chr17: 32170691-32170802	Intron (uc002hhu.3/40, intron 1 of 9)	AA06
chr17: 32178646-32178733	Intron (uc002hhu.3/40, intron 1 of 9)	ASIC2
chr17: 32381279-32381366	Intron (uc002hhu.3/40, intron 1 of 9)	ASIC2
chr17: 34091317-34091419	Exon (uc002hjx.3/146853, exon 2 of 3)	C17orf50
chr17: 34838958-34839051	Distal Intergenic	ZNHIT3
chr17: 34901275-34901362	Promoter (<=1kb)	GGNBP2
chr17: 35078145-35078251	Distal Intergenic	MRM1
chr17: 35078672-35078907	Distal Intergenic	MRM1
chr17: 36373534-36373627	Promoter (1-2kb)	NPEPPSP1
chr17: 36413386-36413562	Intron (uc002hpx.2/440434, intron 1 of 6)	NPEPPSP1
chr17: 36831342-36831514	Promoter (<=1kb)	EPOP
chr17: 37910666-37910866	Distal Intergenic	GRB7
chr17: 38020477-38020650	Promoter (<=1kb)	IKZF3
chr17: 38109577-38109699	Distal Intergenic	GSDMA
chr17: 38280278-38280366	Promoter (<=1kb)	MSL1
chr17: 38443464-38443551	Promoter (<=1kb)	CDC6
chr17: 38443813-38443906	Promoter (<=1kb)	CDC6
chr17: 39822459-39822641	Intron (uc010wfs.2/3728, intron 4 of 8)	EIF1
chr17: 39967961-39968048	Promoter (<=1kb)	P3H4
chr17: 39992355-39992616	Promoter (<=1kb)	NT5C3B
chr17: 39993162-39993249	Promoter (<=1kb)	NT5C3B
chr17: 40540431-40540530	Promoter (<=1kb)	STAT3
chr17: 40719265-40719413	Promoter (<=1kb)	MLX
chr17: 40729770-40729947	Promoter (<=1kb)	PSMC3IP
chr17: 40760208-40760348	Promoter (1-2kb)	TUBG1
chr17: 40810001-40810090	Promoter (1-2kb)	TUBG2
chr17: 40834514-40834609	Promoter (<=1kb)	CNTNAP1
chr17: 40896409-40896496	Promoter (<=1kb)	EZH1
chr17: 40985219-40985478	Promoter (<=1kb)	PSME3
chr17: 41173319-41173713	Promoter (<=1kb)	VAT1
chr17: 41173842-41173929	Promoter (<=1kb)	VAT1
chr17: 41415106-41415197	Distal Intergenic	CCDC200
chr17: 41623210-41623392	Promoter (<=1kb)	ETV4
chr17: 42015575-42015678	Downstream (2-3kb)	PPY
chr17: 42296094-42296181	Promoter (<=1kb)	UBTF
chr17: 42581607-42581737	Promoter (<=1kb)	GPATCH8
chr17: 42636931-42637018	Promoter (2-3kb)	FZD2
chr17: 42647869-42648003	Distal Intergenic	FZD2
chr17: 42905527-42905638	Promoter (1-2kb)	GJC1
chr17: 42906136-42906228	Promoter (1-2kb)	GJC1
chr17: 42908078-42908180	Promoter (<=1kb)	GJC1
chr17: 42909245-42909332	Promoter (1-2kb)	GJC1
chr17: 43226012-43226099	Promoter (1-2kb)	HEXIM1
chr17: 43226276-43226399	Promoter (1-2kb)	HEXIM1
chr17: 43238142-43238286	Promoter (<=1kb)	HEXIM2
chr17: 43249373-43249479	Distal Intergenic	HEXIM2
chr17: 44344405-44344554	Distal Intergenic	LRRC37A
chr17: 44449978-44450199	Promoter (<=1kb)	NSFP1
chr17: 44656589-44656701	Promoter (<=1kb)	ARL17A
chr17: 44667929-44668131	Promoter (<=1kb)	NSF
chr17: 44848566-44848654	Intron (uc002ikv.3/7473, intron 2 of 4)	WNT3
chr17: 45056704-45056810	Promoter (<=1kb)	RPRML
chr17: 45155113-45155200	Distal Intergenic	RPRML
chr17: 45772403-45772490	Promoter (<=1kb)	TBKBP1
chr17: 45917879-45917977	Promoter (<=1kb)	SCRN2
chr17: 45918391-45918791	Promoter (<=1kb)	SCRN2
chr17: 46620625-46620721	Promoter (<=1kb)	HOXB-AS1
chr17: 47049843-47049972	Distal Intergenic	GIP
chr17: 47441943-47442039	Promoter (2-3kb)	ZNF652
chr17: 47754350-47754472	Promoter (1-2kb)	SPOP
chr17: 47866494-47866623	Promoter (<=1kb)	KAT7
chr17: 48010686-48010773	Distal Intergenic	DLX4
chr17: 48046136-48046455	Promoter (<=1kb)	DLX4
chr17: 48142034-48142138	Intron (uc010dbl.3/3675, intron 3 of 25)	ITGA3
chr17: 48304167-48304254	Distal Intergenic	COL1A1
chr17: 48556075-48556341	Promoter (<=1kb)	RSAD1
chr17: 48619820-48619922	Promoter (<=1kb)	SPATA20
chr17: 48624373-48624460	Promoter (<=1kb)	SPATA20
chr17: 48796878-48796967	Promoter (<=1kb)	LUC7L3
chr17: 48943719-48943862	Promoter (<=1kb)	TOB1
chr17: 49530055-49530142	Distal Intergenic	UTP18
chr17: 50917552-50917639	Distal Intergenic	C17orf112
chr17: 51827132-51827219	Distal Intergenic	KIF2B
chr17: 52201035-52201147	Distal Intergenic	KIF2B
chr17: 53499330-53499417	Promoter (<=1kb)	MMD
chr17: 53516634-53516812	Distal Intergenic	MMD
chr17: 54261923-54262010	Intron (uc002iun.1/162282, intron 1 of 16)	ANKFN1
chr17: 54910996-54911083	Promoter (<=1kb)	C17orf67
chr17: 55088843-55088935	Distal Intergenic	SCPEP1
chr17: 55219734-55219821	Distal Intergenic	AKAP1
chr17: 56031886-56031989	Promoter (<=1kb)	CUEDC1
chr17: 56840362-56840451	Intron (uc002iwx.4/22843, intron 1 of 6)	PPM1E
chr17: 57297233-57297320	Promoter (<=1kb)	GDPD1
chr17: 57298840-57298935	Promoter (1-2kb)	GDPD1
[truncated: 3,336 more rows]
