# Supplementary material for: Proteomic profiling and genome-wide mapping of O-GlcNAc chromatin-associated proteins reveal an O-GlcNAc-regulated genotoxic stress response
Source: Nat Commun. 2020 Nov 19;11:5898. doi: 10.1038/s41467-020-19579-y (PMC7678849; doi:10.1038/s41467-020-19579-y)
Supplement: Supplementary file 19 — Supplementary Dataset 16 [file 41467_2020_19579_MOESM19_ESM.xlsx]

## Sheet: Sheet1
qRT-PCR primers
Gene	Forward	Reverse
MAN2C1	GTCGTATTGGAGACCGTCAAG	CTTGGAAGGGAGAAAAGGTGAG
OTUD7B	GAATACCAAGGAACAAGCTGTG	GCAGATGCAATTTGACCTCTAG
SEC13	GATCAACAACGCTCACACCATTGG	GCCGTCCTCCTCCTCCTTCC
THUMPD3	AATGCTTTACCAAGGCGTTATC	CGTATCAGAACGTAAACTGCAG
PPP2R5B	ATTTGACCCTGAAGAGGATGAG	CAAGAAACGCAGGAAAAACTCA
JAG2	TTGACATCGATGAGTGTGCTTC	GATGCAATCACAGTAATAGCCG
PDCL3	CTATTGAAATGTACAGACGGCG	CCCTGAGATCTCCAAAACTTCT
DNAJA1	TTGACAAAGGCATGAAAGATGG	TTCTCCTCGTCGAGTAAAAACA
NSMCE2	TCAGACCAACTTCACCTGCC	TTCTTCCGCTTTTGCCTGGA
COGC-seq/ChIP-qPCR primers
Gene	Forward	Reverse
CDKN1A (COGC-se-qPCR)	CTGCCGAAGTCAGTTCCTTGTG	CTCTCTCACCTCCTCTGAGTGC
HSPB1 (COGC-se-qPCR)	GCTCAAGTCAAGATCAGGCAGGAAG	GGCAGTCGCTTACTGTCCTATCTG
VEGFA (COGC-se-qPCR)	CCAAAGCCCATTCCCTCTTTAGCC	CACACACTCACTCACCCACACAG
GADD45B (COGC-se-qPCR)	CCAGAGCAGGGAGGTGTAGTAGAC	CTGAGGCAGGGTAATCGCTTGAAC
BHLHE40 (COGC-se-qPCR)	CACCAAGATGCTGAGTCCCAATAGG	CCGTCCCTGCTGTTTTGTCTCTTC
MAN2C1 (COGC-se-qPCR)	AGCTTAGGTTTCTCCCCGGAAGG	GTTCGTGTCGCCGCTCTACTTTAC
SEC13 (COGC-se-qPCR)	TATCCTCCAGTGACGTGCGAGAC	TAGACCCACCAGAGCTTCAGATTCC
SIN3A (COGC-se-qPCR)	GCTTTCCCTAGCACCTCCTCATTG	TCTGAGTTCCTCCGCCTTCTTGG
COX20 (COGC-se-qPCR)	GACATCGTTAACACTGAGCGCTTG	TAAGGGCACTCCTTAGGAAACTGG
TBX3 (COGC-se-qPCR)	AGACGAGACAGATAGGTGGCACTC	GGCTCGCAGTCTCTCTGGATTTTG
PPP2R5B (COGC-se-qPCR)	ACCGTGACTCGTAGCCTGACTTC	CCTTTCAGCTCCCACACTCCATTG
THUMPD3 (COGC-se-qPCR)	ACCGTGACTCGTAGCCTGACTTC	CCTTTCAGCTCCCACACTCCATTG
OTUD7B (COGC-se-qPCR)	AACTCCACCATCCCTCCCGAAAG	TCCCGATCTTTCCTCCTCCCTTTC
ABCB1 (COGC-se-qPCR)	CAGCCCTGGACTTTGTGTCAGTTC	CTTCTTCCTTGCCCTCCTCTTTCAC
JAG2 (NRF1 ChIP-qPCR)	GCAGCGGGTCCCGGCCTC	TGCAGGTGCGCGGGTGACG
PDCL3 (NRF1 ChIP-qPCR)	TTTGTCTCGTTAGGCCCGGGCG	CGCCCGCCTCCCGCACTG
DNAJA1 (NRF1 ChIP-qPCR)	CCCTCCCCGTCCGTGCTCG	GGGAAACAGAGAAAGCGAAACCAAAAG
NSMCE2 (NRF1 ChIP-qPCR)	CTCCATCCCCACTCACCTGTCAG	TAGAAGAGGACCGCCGCCTTG
OTUD7B (SP1 ChIP-qPCR)	CTCTCTTCATTCCTCGGCAGTGAC	GTCTCCACCACCGCCTCCAC
COX20 (SP1 ChIP-qPCR)	CACCCCGCAGGACAAAGCAG	CCAACCGCCATTTCTAACCGTCTC
ARL8B (KLF5 ChIP-qPCR)	CGGGGCATGCACACCACCTG	CTGCCTCGGCCTCCCAAAGTTC
ABCB1 (KLF5 ChIP-qPCR)	CCCAGCGTCCTTGACAGCAG	GATCCAATCGCGGCACCAGAG
ZBTB7B (KLF5 ChIP-qPCR)	GATGGAGGTGGGGAGCAAAAGC	CTCTGTGCTGTCGCCAGTGC
EDEM1 (KLF5 ChIP-qPCR)	TCGCCACGCCAGCCCATC	GCGCGGCCCAGGACTCCC
THUMPD3 (JUN ChIP-qPCR)	TCGGTGTCTCCAGCTTTAAAAC	GGGGCCTTGTGTCCTACCA
TBX3 (JUN ChIP-qPCR)	TGTGCGTCAGCCCTTGGAGATGTC	AGCTGCACTGACCATTTCCCCCAC
POP4 (JUN ChIP-qPCR)	GCATGCGCCCCCGAGGTG	CCCTTAACGTCCCCAACCCTCTC
CCNL1 (JUN ChIP-qPCR)	GTTCTCGGCGCGACGGATATTC	CGGCCTGGAGGGACTAGTTGG
NSUN2 (SP1 ChIP-qPCR)	GCGGCGCGGGGTTACTGC	GCCGGGACTCTGCAGAAAGGG
RAD1 (SP1 ChIP-qPCR)	AAGACACGCAACTGACACGGTATC	CCCCGCCATCGCCTGTTTTG
Off-target negative control	GGCCACGCGTCGACTAGTCAGA	CATCCGGGGTCAGCACCGTTTC
NSMCE2 promoter report constructs	Forward	Reverse
NSMCE2	TCCACGCGTAATCCTGGGAAAGGCAGGTG	TAACTCGAGCTGGTAGTCCAAGCTGTCTC
Full-length human NRF1	Forward	Reverse
subclone into pCMVPuro64	ACCTCTAGAATGGAGGAACACGGAGTGAC	TCATTCGAACTGTTCCAATGTCACCACCTC
O-GlcNAc amino acid site mutation primers
Thr342→Ala	CAGAATTGCCAACCACGGTCGCCGTTGCCCAAGTGAATTATTC	CGGCGACCGTGGTTGGCAATTCTG
Thr500→Ala	GTGGCCATGGCCCCTGTGGCCACCAGGATATCAGACAGC	GGGCACAGGGGCCATGGCCAC
Full-length gene sequence of human NRF1 (NM_001293163)	ATGGAGGAACACGGAGTGACCCAAACCGAACATATGGCTACCATAGAAGCACATGCAGTGGCCCAGCAAGTGCAGCAGGTCCATGTGGCTACTTACACCGAGCATAGTATGCTGAGTGCTGATGAAGACTCGCCTTCTTCTCCCGAGGACACCTCTTACGATGACTCAGATATACTCAACTCCACAGCAGCTGATGAGGTGACAGCTCATCTGGCAGCTGCAGGTCCTGTGGGAATGGCCGCTGCTGCTGCTGTGGCAACAGGAAAGAAACGGAAACGGCCTCATGTATTTGAGTCTAATCCATCTATCCGGAAGAGGCAACAAACACGTTTGCTTCGGAAACTTCGAGCCACGTTAGATGAATATACTACTCGTGTGGGACAGCAAGCTATTGTCCTC…
Mutational gene sequence of human NRF1 (NM_001293163, Thr342→Ala, Thr500→Ala)	ATGGAGGAACACGGAGTGACCCAAACCGAACATATGGCTACCATAGAAGCACATGCAGTGGCCCAGCAAGTGCAGCAGGTCCATGTGGCTACTTACACCGAGCATAGTATGCTGAGTGCTGATGAAGACTCGCCTTCTTCTCCCGAGGACACCTCTTACGATGACTCAGATATACTCAACTCCACAGCAGCTGATGAGGTGACAGCTCATCTGGCAGCTGCAGGTCCTGTGGGAATGGCCGCTGCTGCTGCTGTGGCAACAGGAAAGAAACGGAAACGGCCTCATGTATTTGAGTCTAATCCATCTATCCGGAAGAGGCAACAAACACGTTTGCTTCGGAAACTTCGAGCCACGTTAGATGAATATACTACTCGTGTGGGACAGCAAGCTATTGTCCTC…
