# Supplementary material for: Proteomic profiling and genome-wide mapping of O-GlcNAc chromatin-associated proteins reveal an O-GlcNAc-regulated genotoxic stress response
Source: Nat Commun. 2020 Nov 19;11:5898. doi: 10.1038/s41467-020-19579-y (PMC7678849; doi:10.1038/s41467-020-19579-y)
Supplement: Supplementary file 21 — Source Data [file 41467_2020_19579_MOESM21_ESM.xlsx]

## Sheet: Figure 1
Figure 1b								Figure 1c	GO terms	-Log10 p value	Enrichment
									HCF-1 complex	10.0401	21.0418
									Transcription	13.8728	5.32283
									Chromatin remodeling	16.9635	7.05185
									Cell Cycle	27.0201	4.56479
									Nop56p pre-rRNA complex	38.6156	16.5907
									Cellular responses to stress	42.2169	6.18665
									RNA splicing	87.9161	11.1709

## Sheet: Figure 2
Figure 2a

## Sheet: Figure 4
Figure 4e	GO terms	-Log10 p value
	DNA repair	4.16796
	Chromatin remodeling	4.87261
	Cell Cycle	6.61091
	Cellular responses to stress	7.12663
	DNA damage response	2.16512
	Chromatin remodeling	2.61893
	Cell Cycle	5.51197
	Cellular responses to stress	5.9564

## Sheet: Figure 5
Figure 5c	GO terms	-Log10 p value	Enrichment		Figure 5e		MCF-7-Con			MCF-7-PugNAc			ADR-Con			ADR-L01			t test p value MCF-7-Con vs MCF-7-PugNAc	t test p value ADR-7-Con vs ADR-L01
	DNA damage	2.38951	3.93613			MAN2C1	1.18921	0.840896	0.732043	6.88441	7.37853	4.54202	0.383332	0.311362	0.410845	0.110083	0.051356	0.041714	0.003794	0.001189
	Cell cycle	3.31838	2.16636			OTUD7B	1.1487	0.870551	0.659754	2.04675	4.3873	2.89454	0.39685	0.48858	0.345478	0.016364	0.011571	0.027634	0.033775	0.000744
	Apoptosis	4.00518	3.99345			SEC13	0.812252	1.23114	1.1487	2.51984	2.19365	2.04675	0.227931	0.172739	0.161171	0.080586	0.037595	0.035077	0.003298	0.005793
	Regulation of phosphorylation	4.00803	2.19499			THUMPD3	1.27456	0.784584	0.965936	1.97703	0.749154	1.05946	0.471937	0.66742	0.542113	0.016941	0.009078	0.003952	0.556298	0.000656
	DNA Repair	4.24359	2.12915			PPP2R5B	1.31951	0.757858	0.574349	0.723635	0.675175	0.31498	1.70133	2.24492	1.82344	0.140308	0.08637	0.080586	0.293201	0.00039
	Cell migration	5.0442	2.2703
	Cellular protein catabolic process	5.42947	2.09326
	Regulation of protein localization	5.4501	2.37196
	PI3K-Akt pathway	6.20116	2.95209
	Cellular response to stress	6.98369	2.36333
Figure 5f	MCF-7
	Adm(μM)	Control			PugNAc (100 μM)
	0	100	100	100	100	100	100	t test p value
	0.1	52.5582	57.6876	46.2902	62.5686	68.856	62.4663	0.033516
	0.2	34.0276	42.9092	37.8564	44.3611	51.7713	52.4961	0.036778
	0.5	20.8092	16.4316	14.9297	31.3765	35.9839	22.6281	0.042615
	1	4.73893	6.56526	1.1245	23.2847	21.5649	27.1626	0.000991
	ADR
	Adm(μM)	Control			L01(100 μM)
	0	100	100	100	100	100	100	t test p value
	1	89.1947	86.7292	94.521	58.0215	59.8433	59.3846	0.000193
	2	83.6945	74.2594	84.4578	40.4263	32.1992	37.0399	0.00031
	5	71.2427	66.2922	64.3564	24.2836	14.881	18.7509	5e-05
	10	55.0673	51.0024	53.5226	16.6403	12.5601	14.2746	2.1e-05

## Sheet: Figure 6
Figure 6a	TFs	ADR binding sites	MCF-7 binding sites	ADR enrichment -Log10 P value	MCF-7 enrichment -Log10 P value				Figure 6d						Figure 6f						Figure 6h
	SP1	4381	4305	93.8827	63.3242
	KLF5	1459	1532	83.5834	71.0097
	NRF1	1529	403	118.745	9.78781
	SP3	1003	946	57.6	34.7
	ELF1	347	254	66.8268	20.7825
	FOSL2	346	392	26.9136	19.2652
	STAT1	192	210	16.2	20.4
	FOSL1	190	328	17.1343	14.4056
	NFKB1	161	342	N/A	N/A
	JUN	118	182	27.3556	16.6799
	GABPA	117	73	80.025	29.8239
	ATF7	103	53	27.4724	10.5735
	JUNB	98	143	26.9136	19.3778
	STAT3	95	78	16.8125	7.04287
	REL	32	66	4.60206	N/A
	MEF2A	28	35	N/A	6.80967
	JUND	27	75	25.2557	18.2832
	FOXP1	24	37	4.7167	22.2708
	KLF4	20	127	N/A	3.91009
	RUNX2	17	61	N/A	N/A										Figure 6g						Figure 6i
	TEAD1	17	72	N/A	10.0237
	MEF2D	10	11	N/A	4.16941				Figure 6e
	TFAP4	10	12	N/A	N/A
	NFIA	7	15	N/A	N/A
	NFIC	7	100	N/A	N/A
	CEBPB	6	30	N/A	2.91721
	RXRA	5	11	4.03105	N/A
	FOXC1	3	2	3.51145	4.30627
	SOX9	3	17	N/A	N/A
	MAFF	2	22	N/A	N/A
	MAFK	2	30	N/A	2.86328
	RUNX1	2	6	N/A	7.43533
	PAX6	1	3	N/A	4.26841

## Sheet: Figure 7
Figure 7d	MCF-7-biased	ADR-biased
	11.8416	15.9822
	11.3049	10.8611
	14.011	10.1163
	-1.58496	7.09803
	2.27448	6.87212
	-1.63387	4.02748
	-2.13516	4.45346
	-1.27684	-8.36632
	1.09811	-1.98606
	-3.76553	5.00042
	-10.4717	1.08508
	-2.49075	2.33103
	1.11681	1.80736
	1.19953	1.37094
	-1.47732	1.05369
	-1.84006	3.69932
	-1.09159	2.22927
	-1.29155	-1.09472
	1.3195	-1.93794
	-2.59046	1.49803
	-1.8889	1.38088
	-1.19821	-1.54749
	1.54854	1.05296
	-3.13637	2.04601
	-1.06178	1.58496
	-1.13232	-1.36047
	-2.87631	1.51608
	1.14482	1.75562
	-2.36873	1.08191
	-1.20182	-1.31667
	4.17167	2.25003
	-1.65564	-2.13293
	-1.42607	1.58563
	-1.99094	2.12095
	-1.93604	2.21912
	-3.00675	1.51991
	-1.20292	1.32961
	-1.02883	1.76389
	-2.65774	1.58276
	-2.35548	1.88809
	-3.029	1.60209
	-1.59507	-1.77875
	2.48868	1.25708
	-2.96702	1.94942
	-1.70264	1.21598
	-8.79442	-1.96146
	-3.50818	2.1384
	-1.92172	2.41618
	-7.02311	-1.75176
	1.30343	2.76893
	-1.1227	1.0788
	-1.4038	-1.45648
	-2.16446	1.04227
	-2.97279	1.09967
	1.05996	2.94127
	2.04653	1.35112
	-6.22539	2.17612
	-1.75074	1.19785
	-1.04241	2.92249
	-2.00677	1.27274
	-1.02174	1.91525
	-2.18527	1.06756
	1.11331	1.91777
	-2.76701	1.61418
	-1.19684	-1.72482
	-5.41578	-4.92358
	1.30184	1.4428
	-6.50809	1.12516
	-1.02864	2.29797
	-1.75222	1.18963
	-3.31122	1.15625
	-3.00359	1.03171
	-5.41286	1.64968
	-1.64794	-1.18211
	-2.00772	1.42148
	-3.51747	1.51543
		-1.33683
		1.89326
		1.177
		2.25893
		1.92931
		1.94546

## Sheet: Figure 8
Figure 8a		ADR			ADR WT-NRF1			ADR AA-NRF1			t test p value ADR WT-NRF1 vs ADR AA-NRF1
	NSMCE2	0.936272	1.06807	1.00347	1.4501	1.57248	1.55639	1.0916	1.0809	1.2982	0.010099
	DNAJA1	1.38386	1.4077	1.34934	1.81649	1.85586	2.05478	1.2115	1.30464	1.30656	0.001375
	JAG2	0.626332	0.855595	0.642785	1.13475	1.11977	0.934748	0.745384	0.721768	0.932539	0.046814
	PDCL3	0.68759	0.643435	0.428262	0.998845	0.84543	0.826147	0.472483	0.63876	0.658075	0.020148
Figure 8b	Rightset	ADR Mock			ADR WT-NRF1			ADR AA-NRF1			t test p value ADR WT-NRF1 vs ADR AA-NRF1
	NSMCE2	0.15349	0.132269	0.183221	0.872564	0.866537	1.32256	0.217171	0.26942	0.387786	0.010191
	DNAJA1	0.080959	0.092997	0.067608	0.915945	1.00928	1.08173	0.208597	0.113425	0.183724	0.000117
	JAG2	0.03023	0.011281	0.07599	1.05946	0.935191	1.00928	0.304352	0.167428	0.268684	0.000159
	PDCL3	0.027648	0.03198	0.019823	1.00696	0.972655	1.02101	0.248331	0.497479	0.375542	0.001032
	IgG	0.101063	0.121421	0.101766	0.028034	0.037769	0.091717	0.099672	0.018884	0.04922
	Off target	0.051668	0.0564023	0.0296327	0.054535	0.056458	0.08677	0.0201	0.013446	0.01256
Figure 8c
Relative luciferase activity				t test p value WT-NRF1 vs WT-NRF1 L01	t test p value WT-NRF1 vs AA-NRF1	t test p value WT-NRF1 vs AA-NRF1 L01
Mock (beads)	0.144759	0.192052	0.1914	0.0065	0.0002	8.58e-05
WT-NRF1	0.96929	1.03168	0.904379
WT-NRF1 L01	0.5457	0.7276	0.5642
AA-NRF1	0.321131	0.277519	0.389815
AA-NRF1 L01	0.260489	0.30466	0.326332
Figure 8d	Adm(μM)	ADR siNSMCE2			ADR siScr			t test P value
	0	99.4502	104.347	107.963	96.8234	95.9985	99.3435	0.070314
	1	67.4735	66.2658	58.0059	80.3855	76.3716	85.0996	0.012821
	2	48.8033	44.2649	40.9233	75.802	63.1972	77.2723	0.005445
	5	36.5634	26.1221	32.9203	66.911	72.432	75.0838	0.000526
	10	18.9497	26.1622	23.2582	51.1244	52.4202	62.9042	0.001575

## Sheet: Supplementary Figure 1
Supplementary Figure 1a						Supplementary Figure 1b							Supplementary Figure 1d	MCF-7
														Mock(beads)	0.13844	0.0983745	0.119374
														CDKN1A	1.08957	1.13949	0.974629
														HSPB1	1.58475	1.67928	1.48776
														VEGFA	2.10039	2.30587	2.18848
														GADD45B	0.722467	0.626254	0.735362
														MAN2C1	3.20027	3.31123	3.15353
														TBX3	0.543346	0.613455	0.483321
														Off target	0.165436	0.121127	0.211938

## Sheet: Supplementary Figure 2
Supplementary Figure 2	Adm (nM)	ADR			MCF-7
	200000	14.35	10.65	0.57	1.28	0.13	4.39
	100000	3.72	11.44	18.35	2.45	4.42	0.61
	50000	29.53	31.92	30.82	8.74	5.83	0.56
	10000	42.87	49.45	51.02	0.92	8.86	3.45
	5000	57.13	51.81	69.28	2.27	0.83	8.25
	2000	83.43	88.29	70.35	12.53	17.76	18.39
	800	89.56	83.58	87.48	17.52	28.31	19.22
	400	93.98	82.37	99.37	64.31	40.31	57.42
	100	96.24	108.63	100.46	72.41	81.52	62.63
	10	100.98	110.79	102.28	99.36	92.45	94.26
	0	101.12	106.91	110.24	107.35	97.37	109.72

## Sheet: Supplementary Figure 4
Supplementary Figure 4

[truncated: 14 more sheets: Supplementary Figure 5, Supplementary Figure 6, Supplementary Figure 7, Supplementary Figure 9, Supplementary Figure 11, Supplementary Figure 12, Supplementary Figure 13, Supplementary Figure 14, Supplementary Figure 15, Supplementary Figure 16, Supplementary Figure 17, Supplementary Figure 19, Supplementary Figure 20, Supplementary Figure 21]
